# Supplementary material for: Open-source QSAR models for pKa prediction using multiple machine learning approaches
Source: J Cheminform. 2019 Sep 18;11:60. doi: 10.1186/s13321-019-0384-1 (PMC6749653; doi:10.1186/s13321-019-0384-1)
Supplement: Supplementary file 1 — Additional file 1. Original and curated pKa data used for modeling. [file 13321_2019_384_MOESM1_ESM.zip]

Archive with 17 entries (17 files):
- Original_Structures.sdf
- pKaInWater_7912.dwar
- pKaInWater_7912.txt
- pka_QR.sdf
- Opt1_acidic_tr.csv
- Opt1_acidic_tst.csv
- Opt1_basic_tr.csv
- Opt1_basic_tst.csv
- Opt2_acidic_tr.csv
- Opt2_acidic_tst.csv
- Opt2_basic_tr.csv
- Opt2_basic_tst.csv
- Opt3_acidic_tr.csv
- Opt3_acidic_tst.csv
- Opt3_basic_tr.csv
- Opt3_basic_tst.csv
- pka_data.sdf
