# Supplementary material for: Open-source QSAR models for pKa prediction using multiple machine learning approaches
Source: J Cheminform. 2019 Sep 18;11:60. doi: 10.1186/s13321-019-0384-1 (PMC6749653; doi:10.1186/s13321-019-0384-1)
Supplement: Supplementary file 1 — Additional file 1. Original and curated pKa data used for modeling. [file 13321_2019_384_MOESM1_ESM.zip › Original_Structures.sdf]

Compound 1
Actelion Java MolfileCreator 2.0

  0  0  0  0  0  0              0 V3000
M  V30 BEGIN CTAB
M  V30 COUNTS 8 8 0 0 0
M  V30 BEGIN ATOM
M  V30 1 S 1.299 0.0 0.0 0
M  V30 2 C 0.0 -0.75 0.0 0
M  V30 3 C -1.299 0.0 0.0 0
M  V30 4 C 0.0 -2.25 0.0 0
M  V30 5 C -2.598 -0.7499 0.0 0
M  V30 6 C -1.299 -2.9999 0.0 0
M  V30 7 C -2.598 -2.2499 0.0 0
M  V30 8 F -3.8971 -2.9999 0.0 0
M  V30 END ATOM
M  V30 BEGIN BOND
M  V30 1 1 1 2
M  V30 2 2 2 3
M  V30 3 1 2 4
M  V30 4 1 3 5
M  V30 5 2 4 6
M  V30 6 2 5 7
M  V30 7 1 7 8
M  V30 8 1 6 7
M  V30 END BOND
M  V30 END CTAB
M  END
>  <pKa>
6.35

>  <temp>
32

>  <method>
mean from 2

>  <type>
a1/apparent

>  <group>
SH

>  <basicOrAcidic>
acidic

>  <Row-ID>
1

>  <Smiles>
SC1(=CC=C(F)C=C1)

$$$$
Compound 2
Actelion Java MolfileCreator 2.0

  0  0  0  0  0  0              0 V3000
M  V30 BEGIN CTAB
M  V30 COUNTS 8 8 0 0 0
M  V30 BEGIN ATOM
M  V30 1 Cl 1.299 0.0 0.0 0
M  V30 2 C 0.0 -0.75 0.0 0
M  V30 3 C -1.299 0.0 0.0 0
M  V30 4 C 0.0 -2.25 0.0 0
M  V30 5 C -2.598 -0.7499 0.0 0
M  V30 6 C -1.299 -2.9999 0.0 0
M  V30 7 S -3.8971 0.0 0.0 0
M  V30 8 C -2.598 -2.2499 0.0 0
M  V30 END ATOM
M  V30 BEGIN BOND
M  V30 1 1 1 2
M  V30 2 2 2 3
M  V30 3 1 2 4
M  V30 4 1 3 5
M  V30 5 2 4 6
M  V30 6 1 5 7
M  V30 7 2 5 8
M  V30 8 1 6 8
M  V30 END BOND
M  V30 END CTAB
M  END
>  <pKa>
5.76

>  <temp>
25

>  <method>
mean from 2

>  <type>
a1/apparent

>  <group>
SH

>  <basicOrAcidic>
acidic

>  <Row-ID>
2

>  <Smiles>
ClC1(=CC(S)=CC=C1)

$$$$
Compound 3
Actelion Java MolfileCreator 2.0

  0  0  0  0  0  0              0 V3000
M  V30 BEGIN CTAB
M  V30 COUNTS 8 8 0 0 0
M  V30 BEGIN ATOM
M  V30 1 Cl 1.299 0.0 0.0 0
M  V30 2 C 0.0 -0.75 0.0 0
M  V30 3 C -1.299 0.0 0.0 0
M  V30 4 C 0.0 -2.25 0.0 0
M  V30 5 C -2.598 -0.7499 0.0 0
M  V30 6 C -1.299 -2.9999 0.0 0
M  V30 7 C -2.598 -2.2499 0.0 0
M  V30 8 S -3.8971 -2.9999 0.0 0
M  V30 END ATOM
M  V30 BEGIN BOND
M  V30 1 1 1 2
M  V30 2 2 2 3
M  V30 3 1 2 4
M  V30 4 1 3 5
M  V30 5 2 4 6
M  V30 6 2 5 7
M  V30 7 1 7 8
M  V30 8 1 6 7
M  V30 END BOND
M  V30 END CTAB
M  END
>  <pKa>
5.82

>  <temp>
25

>  <method>
mean from 2

>  <type>
a1/apparent

>  <group>


>  <basicOrAcidic>
acidic

>  <Row-ID>
3

>  <Smiles>
ClC1(=CC=C(S)C=C1)

$$$$
Compound 4
Actelion Java MolfileCreator 2.0

  0  0  0  0  0  0              0 V3000
M  V30 BEGIN CTAB
M  V30 COUNTS 8 8 0 0 0
M  V30 BEGIN ATOM
M  V30 1 Br 1.299 0.0 0.0 0
M  V30 2 C 0.0 -0.75 0.0 0
M  V30 3 C -1.299 0.0 0.0 0
M  V30 4 C 0.0 -2.25 0.0 0
M  V30 5 C -2.598 -0.7499 0.0 0
M  V30 6 C -1.299 -2.9999 0.0 0
M  V30 7 C -2.598 -2.2499 0.0 0
M  V30 8 S -3.8971 -2.9999 0.0 0
M  V30 END ATOM
M  V30 BEGIN BOND
M  V30 1 1 1 2
M  V30 2 2 2 3
M  V30 3 1 2 4
M  V30 4 1 3 5
M  V30 5 2 4 6
M  V30 6 2 5 7
M  V30 7 1 7 8
M  V30 8 1 6 7
M  V30 END BOND
M  V30 END CTAB
M  END
>  <pKa>
5.8

>  <temp>
40

>  <method>


>  <type>
a1/apparent

>  <group>
SH

>  <basicOrAcidic>
acidic

>  <Row-ID>
4

>  <Smiles>
[Br]C1(=CC=C(S)C=C1)

$$$$
Compound 5
Actelion Java MolfileCreator 2.0

  0  0  0  0  0  0              0 V3000
M  V30 BEGIN CTAB
M  V30 COUNTS 8 8 0 0 0
M  V30 BEGIN ATOM
M  V30 1 S 2.598 -0.75 0.0 0
M  V30 2 C 1.299 0.0 0.0 0
M  V30 3 C 0.0 -0.75 0.0 0
M  V30 4 C -1.299 0.0 0.0 0
M  V30 5 C 0.0 -2.25 0.0 0
M  V30 6 C -2.598 -0.7499 0.0 0
M  V30 7 C -1.299 -2.9999 0.0 0
M  V30 8 C -2.598 -2.2499 0.0 0
M  V30 END ATOM
M  V30 BEGIN BOND
M  V30 1 1 1 2
M  V30 2 1 2 3
M  V30 3 2 3 4
M  V30 4 1 3 5
M  V30 5 1 4 6
M  V30 6 2 5 7
M  V30 7 2 6 8
M  V30 8 1 7 8
M  V30 END BOND
M  V30 END CTAB
M  END
>  <pKa>
9.43

>  <temp>
25

>  <method>
spectrophotometric

>  <type>
a1/apparent

>  <group>
S-H

>  <basicOrAcidic>
acidic

>  <Row-ID>
5

>  <Smiles>
SCC1(=CC=CC=C1)

$$$$
Compound 6
Actelion Java MolfileCreator 2.0

  0  0  0  0  0  0              0 V3000
M  V30 BEGIN CTAB
M  V30 COUNTS 8 8 0 0 0
M  V30 BEGIN ATOM
M  V30 1 S 1.299 0.0 0.0 0
M  V30 2 C 0.0 -0.75 0.0 0
M  V30 3 C -1.299 0.0 0.0 0
M  V30 4 C 0.0 -2.25 0.0 0
M  V30 5 C -2.598 -0.7499 0.0 0
M  V30 6 C -1.299 -2.9999 0.0 0
M  V30 7 C -2.598 -2.2499 0.0 0
M  V30 8 C -3.8971 -2.9999 0.0 0
M  V30 END ATOM
M  V30 BEGIN BOND
M  V30 1 1 1 2
M  V30 2 2 2 3
M  V30 3 1 2 4
M  V30 4 1 3 5
M  V30 5 2 4 6
M  V30 6 2 5 7
M  V30 7 1 7 8
M  V30 8 1 6 7
M  V30 END BOND
M  V30 END CTAB
M  END
>  <pKa>
6.47

>  <temp>
25

>  <method>
mean from 2

>  <type>
a1/apparent

>  <group>


>  <basicOrAcidic>
acidic

>  <Row-ID>
6

>  <Smiles>
SC1(=CC=C(C)C=C1)

$$$$
Compound 7
Actelion Java MolfileCreator 2.0

  0  0  0  0  0  0              0 V3000
M  V30 BEGIN CTAB
M  V30 COUNTS 8 8 0 0 0
M  V30 BEGIN ATOM
M  V30 1 O 0.866 0.0 0.0 0
M  V30 2 C 0.0 -0.5 0.0 0
M  V30 3 O -0.9135 -0.0932 0.0 0
M  V30 4 C -0.1045 -1.4945 0.0 0
M  V30 5 C -1.5826 -0.8364 0.0 0
M  V30 6 O 0.6386 -2.1636 0.0 0
M  V30 7 C -1.0826 -1.7024 0.0 0
M  V30 8 O -1.4894 -2.6159 0.0 0
M  V30 END ATOM
M  V30 BEGIN BOND
M  V30 1 2 1 2
M  V30 2 1 2 3
M  V30 3 1 2 4
M  V30 4 1 3 5
M  V30 5 1 4 6
M  V30 6 2 4 7
M  V30 7 1 7 8
M  V30 8 1 5 7
M  V30 END BOND
M  V30 END CTAB
M  END
>  <pKa>
4.4

>  <temp>
25

>  <method>
potentiometric

>  <type>
a2/apparent

>  <group>


>  <basicOrAcidic>
acidic

>  <Row-ID>
7

>  <Smiles>
O=C1(OCC(=C1O)O)

$$$$
Compound 8
Actelion Java MolfileCreator 2.0

  0  0  0  0  0  0              0 V3000
M  V30 BEGIN CTAB
M  V30 COUNTS 8 8 0 0 0
M  V30 BEGIN ATOM
M  V30 1 O 0.866 0.0 0.0 0
M  V30 2 C 0.0 -0.5 0.0 0
M  V30 3 C -0.9135 -0.0932 0.0 0
M  V30 4 C -0.1045 -1.4945 0.0 0
M  V30 5 O -1.1214 0.8848 0.0 0
M  V30 6 C -1.5826 -0.8364 0.0 0
M  V30 7 C -1.0826 -1.7024 0.0 0
M  V30 8 C 0.6386 -2.1636 0.0 0
M  V30 END ATOM
M  V30 BEGIN BOND
M  V30 1 2 1 2
M  V30 2 1 2 3
M  V30 3 1 2 4
M  V30 4 2 3 5
M  V30 5 1 3 6
M  V30 6 1 4 7
M  V30 7 1 4 8
M  V30 8 1 6 7
M  V30 END BOND
M  V30 END CTAB
M  END
>  <pKa>
9.6

>  <temp>
20

>  <method>
potentiometric

>  <type>
a/apparent

>  <group>


>  <basicOrAcidic>
acidic

>  <Row-ID>
8

>  <Smiles>
O=C1(C(=O)CCC1C)

$$$$
Compound 9
Actelion Java MolfileCreator 2.0

  0  0  0  0  0  0              0 V3000
M  V30 BEGIN CTAB
M  V30 COUNTS 8 8 0 0 0
M  V30 BEGIN ATOM
M  V30 1 O 0.866 0.0 0.0 0
M  V30 2 C 0.0 -0.5 0.0 0
M  V30 3 C -0.9135 -0.0932 0.0 0
M  V30 4 C -0.1045 -1.4945 0.0 0
M  V30 5 O -1.1214 0.8848 0.0 0
M  V30 6 C -1.5826 -0.8364 0.0 0
M  V30 7 C -1.0826 -1.7024 0.0 0
M  V30 8 C 0.6386 -2.1636 0.0 0
M  V30 END ATOM
M  V30 BEGIN BOND
M  V30 1 1 1 2
M  V30 2 1 2 3
M  V30 3 2 2 4
M  V30 4 1 3 5
M  V30 5 2 3 6
M  V30 6 1 4 7
M  V30 7 1 4 8
M  V30 8 1 6 7
M  V30 END BOND
M  V30 END CTAB
M  END
>  <pKa>
9.11

>  <temp>
30

>  <method>
potentiometric

>  <type>
a1/apparent

>  <group>
OH

>  <basicOrAcidic>
acidic

>  <Row-ID>
9

>  <Smiles>
OC=1(C(O)=CCC=1C)

$$$$
Compound 10
Actelion Java MolfileCreator 2.0

  0  0  0  0  0  0              0 V3000
M  V30 BEGIN CTAB
M  V30 COUNTS 8 8 0 0 0
M  V30 BEGIN ATOM
M  V30 1 O 1.299 0.0 0.0 0
M  V30 2 C 0.0 -0.75 0.0 0
M  V30 3 C -1.299 0.0 0.0 0
M  V30 4 C 0.0 -2.25 0.0 0
M  V30 5 O -1.299 1.5 0.0 0
M  V30 6 C -2.598 -0.7499 0.0 0
M  V30 7 C -1.299 -2.9999 0.0 0
M  V30 8 C -2.598 -2.2499 0.0 0
M  V30 END ATOM
M  V30 BEGIN BOND
M  V30 1 2 1 2
M  V30 2 1 2 3
M  V30 3 1 2 4
M  V30 4 2 3 5
M  V30 5 1 3 6
M  V30 6 1 4 7
M  V30 7 1 6 8
M  V30 8 1 7 8
M  V30 END BOND
M  V30 END CTAB
M  END
>  <pKa>
10.3

>  <temp>
20

>  <method>
potentiometric

>  <type>
a/apparent

>  <group>


>  <basicOrAcidic>
acidic

>  <Row-ID>
10

>  <Smiles>
O=C1(C(=O)CCCC1)

$$$$
Compound 11
Actelion Java MolfileCreator 2.0

  0  0  0  0  0  0              0 V3000
M  V30 BEGIN CTAB
M  V30 COUNTS 8 8 0 0 0
M  V30 BEGIN ATOM
M  V30 1 O 1.299 0.0 0.0 0
M  V30 2 C 0.0 -0.75 0.0 0
M  V30 3 C -1.299 0.0 0.0 0
M  V30 4 C 0.0 -2.25 0.0 0
M  V30 5 O -1.299 1.5 0.0 0
M  V30 6 C -2.598 -0.7499 0.0 0
M  V30 7 C -1.299 -2.9999 0.0 0
M  V30 8 C -2.598 -2.2499 0.0 0
M  V30 END ATOM
M  V30 BEGIN BOND
M  V30 1 1 1 2
M  V30 2 2 2 3
M  V30 3 1 2 4
M  V30 4 1 3 5
M  V30 5 1 3 6
M  V30 6 2 4 7
M  V30 7 2 6 8
M  V30 8 1 7 8
M  V30 END BOND
M  V30 END CTAB
M  END
>  <pKa>
9.33

>  <temp>
27

>  <method>
mean from 15

>  <type>
a1/apparent

>  <group>


>  <basicOrAcidic>
acidic

>  <Row-ID>
11

>  <Smiles>
OC1(=C(O)C=CC=C1)

$$$$
Compound 12
Actelion Java MolfileCreator 2.0

  0  0  0  0  0  0              0 V3000
M  V30 BEGIN CTAB
M  V30 COUNTS 8 8 0 0 0
M  V30 BEGIN ATOM
M  V30 1 O 1.732 -0.5 0.0 0
M  V30 2 C 0.866 0.0 0.0 0
M  V30 3 O 0.866 1.0 0.0 0
M  V30 4 C 0.0 -0.5 0.0 0
M  V30 5 C -0.9135 -0.0932 0.0 0
M  V30 6 C -0.1045 -1.4945 0.0 0
M  V30 7 C -1.5826 -0.8364 0.0 0
M  V30 8 C -1.0826 -1.7024 0.0 0
M  V30 END ATOM
M  V30 BEGIN BOND
M  V30 1 2 1 2
M  V30 2 1 2 3
M  V30 3 1 2 4
M  V30 4 1 4 5
M  V30 5 1 4 6
M  V30 6 1 5 7
M  V30 7 1 6 8
M  V30 8 1 7 8
M  V30 END BOND
M  V30 END CTAB
M  END
>  <pKa>
4.99

>  <temp>
25

>  <method>
potentiometric

>  <type>
a/thermodynamic

>  <group>


>  <basicOrAcidic>
acidic

>  <Row-ID>
12

>  <Smiles>
O=C(O)C1(CCCC1)

$$$$
Compound 13
Actelion Java MolfileCreator 2.0

  0  0  0  0  0  0              0 V3000
M  V30 BEGIN CTAB
M  V30 COUNTS 8 8 0 0 0
M  V30 BEGIN ATOM
M  V30 1 O 1.299 0.0 0.0 0
M  V30 2 C 0.0 -0.75 0.0 0
M  V30 3 C -1.299 0.0 0.0 0
M  V30 4 C 0.0 -2.25 0.0 0
M  V30 5 C -2.598 -0.7499 0.0 0
M  V30 6 C -1.299 -2.9999 0.0 0
M  V30 7 O -3.8971 0.0 0.0 0
M  V30 8 C -2.598 -2.2499 0.0 0
M  V30 END ATOM
M  V30 BEGIN BOND
M  V30 1 2 1 2
M  V30 2 1 2 3
M  V30 3 1 2 4
M  V30 4 1 3 5
M  V30 5 1 4 6
M  V30 6 2 5 7
M  V30 7 1 5 8
M  V30 8 1 6 8
M  V30 END BOND
M  V30 END CTAB
M  END
>  <pKa>
5.26

>  <temp>
25

>  <method>
potentiometric

>  <type>
apparent

>  <group>


>  <basicOrAcidic>
acidic

>  <Row-ID>
13

>  <Smiles>
O=C1(CC(=O)CCC1)

$$$$
Compound 14
Actelion Java MolfileCreator 2.0

  0  0  0  0  0  0              0 V3000
M  V30 BEGIN CTAB
M  V30 COUNTS 8 8 0 0 0
M  V30 BEGIN ATOM
M  V30 1 O 1.299 0.0 0.0 0
M  V30 2 C 0.0 -0.75 0.0 0
M  V30 3 C -1.299 0.0 0.0 0
M  V30 4 C 0.0 -2.25 0.0 0
M  V30 5 C -2.598 -0.7499 0.0 0
M  V30 6 C -1.299 -2.9999 0.0 0
M  V30 7 O -3.8971 0.0 0.0 0
M  V30 8 C -2.598 -2.2499 0.0 0
M  V30 END ATOM
M  V30 BEGIN BOND
M  V30 1 1 1 2
M  V30 2 2 2 3
M  V30 3 1 2 4
M  V30 4 1 3 5
M  V30 5 2 4 6
M  V30 6 1 5 7
M  V30 7 2 5 8
M  V30 8 1 6 8
M  V30 END BOND
M  V30 END CTAB
M  END
>  <pKa>
9.56

>  <temp>
23

>  <method>
mean from 6

>  <type>
b2/apparent

>  <group>


>  <basicOrAcidic>
acidic

>  <Row-ID>
14

>  <Smiles>
OC1(=CC(O)=CC=C1)

$$$$
Compound 15
Actelion Java MolfileCreator 2.0

  0  0  0  0  0  0              0 V3000
M  V30 BEGIN CTAB
M  V30 COUNTS 8 8 0 0 0
M  V30 BEGIN ATOM
M  V30 1 O 1.299 0.0 0.0 0
M  V30 2 C 0.0 -0.75 0.0 0
M  V30 3 C -1.299 0.0 0.0 0
M  V30 4 C 0.0 -2.25 0.0 0
M  V30 5 C -2.598 -0.7499 0.0 0
M  V30 6 C -1.299 -2.9999 0.0 0
M  V30 7 C -2.598 -2.2499 0.0 0
M  V30 8 O -3.8971 -2.9999 0.0 0
M  V30 END ATOM
M  V30 BEGIN BOND
M  V30 1 1 1 2
M  V30 2 2 2 3
M  V30 3 1 2 4
M  V30 4 1 3 5
M  V30 5 2 4 6
M  V30 6 2 5 7
M  V30 7 1 7 8
M  V30 8 1 6 7
M  V30 END BOND
M  V30 END CTAB
M  END
>  <pKa>
9.93

>  <temp>
23

>  <method>
mean from 6

>  <type>
a1/apparent

>  <group>


>  <basicOrAcidic>
acidic

>  <Row-ID>
15

>  <Smiles>
OC1(=CC=C(O)C=C1)

$$$$
Compound 16
Actelion Java MolfileCreator 2.0

  0  0  0  0  0  0              0 V3000
M  V30 BEGIN CTAB
M  V30 COUNTS 8 8 0 0 0
M  V30 BEGIN ATOM
M  V30 1 O 2.8535 0.8848 0.0 0
M  V30 2 C 2.6455 -0.0932 0.0 0
M  V30 3 C 1.732 -0.5 0.0 0
M  V30 4 C 3.3147 -0.8364 0.0 0
M  V30 5 C 0.866 0.0 0.0 0
M  V30 6 C 1.8365 -1.4945 0.0 0
M  V30 7 C 2.8147 -1.7024 0.0 0
M  V30 8 O 0.0 -0.5 0.0 0
M  V30 END ATOM
M  V30 BEGIN BOND
M  V30 1 2 1 2
M  V30 2 1 2 3
M  V30 3 1 2 4
M  V30 4 1 3 5
M  V30 5 1 3 6
M  V30 6 1 4 7
M  V30 7 2 5 8
M  V30 8 1 6 7
M  V30 END BOND
M  V30 END CTAB
M  END
>  <pKa>
5.83

>  <temp>
20

>  <method>
potentiometric

>  <type>
a/apparent

>  <group>


>  <basicOrAcidic>
acidic

>  <Row-ID>
16

>  <Smiles>
O=C1(C(C=O)CCC1)

$$$$
Compound 17
Actelion Java MolfileCreator 2.0

  0  0  0  0  0  0              0 V3000
M  V30 BEGIN CTAB
M  V30 COUNTS 8 8 0 0 0
M  V30 BEGIN ATOM
M  V30 1 O 1.299 0.0 0.0 0
M  V30 2 C 0.0 -0.75 0.0 0
M  V30 3 C -1.299 0.0 0.0 0
M  V30 4 C 0.0 -2.25 0.0 0
M  V30 5 O -1.299 1.5 0.0 0 CHG=-1
M  V30 6 C -2.598 -0.7499 0.0 0
M  V30 7 C -1.299 -2.9999 0.0 0
M  V30 8 C -2.598 -2.2499 0.0 0
M  V30 END ATOM
M  V30 BEGIN BOND
M  V30 1 1 1 2
M  V30 2 2 2 3
M  V30 3 1 2 4
M  V30 4 1 3 5
M  V30 5 1 3 6
M  V30 6 2 4 7
M  V30 7 2 6 8
M  V30 8 1 7 8
M  V30 END BOND
M  V30 END CTAB
M  END
>  <pKa>
11.56

>  <temp>
27

>  <method>
mean from 10

>  <type>
a2/apparent

>  <group>


>  <basicOrAcidic>
acidic

>  <Row-ID>
17

>  <Smiles>
OC1(=C([O-])C=CC=C1)

$$$$
Compound 18
Actelion Java MolfileCreator 2.0

  0  0  0  0  0  0              0 V3000
M  V30 BEGIN CTAB
M  V30 COUNTS 8 8 0 0 0
M  V30 BEGIN ATOM
M  V30 1 O 1.299 0.0 0.0 0
M  V30 2 C 0.0 -0.75 0.0 0
M  V30 3 C -1.299 0.0 0.0 0
M  V30 4 C 0.0 -2.25 0.0 0
M  V30 5 C -2.598 -0.7499 0.0 0
M  V30 6 C -1.299 -2.9999 0.0 0
M  V30 7 O -3.8971 0.0 0.0 0 CHG=-1
M  V30 8 C -2.598 -2.2499 0.0 0
M  V30 END ATOM
M  V30 BEGIN BOND
M  V30 1 1 1 2
M  V30 2 2 2 3
M  V30 3 1 2 4
M  V30 4 1 3 5
M  V30 5 2 4 6
M  V30 6 1 5 7
M  V30 7 2 5 8
M  V30 8 1 6 8
M  V30 END BOND
M  V30 END CTAB
M  END
>  <pKa>
11.32

>  <temp>
30

>  <method>
potentiometric

>  <type>
1/thermodynamic

>  <group>


>  <basicOrAcidic>
acidic

>  <Row-ID>
18

>  <Smiles>
OC1(=CC([O-])=CC=C1)

$$$$
Compound 19
Actelion Java MolfileCreator 2.0

  0  0  0  0  0  0              0 V3000
M  V30 BEGIN CTAB
M  V30 COUNTS 8 8 0 0 0
M  V30 BEGIN ATOM
M  V30 1 O 1.299 0.0 0.0 0
M  V30 2 C 0.0 -0.75 0.0 0
M  V30 3 C -1.299 0.0 0.0 0
M  V30 4 C 0.0 -2.25 0.0 0
M  V30 5 C -2.598 -0.7499 0.0 0
M  V30 6 C -1.299 -2.9999 0.0 0
M  V30 7 C -2.598 -2.2499 0.0 0
M  V30 8 O -3.8971 -2.9999 0.0 0 CHG=-1
M  V30 END ATOM
M  V30 BEGIN BOND
M  V30 1 1 1 2
M  V30 2 2 2 3
M  V30 3 1 2 4
M  V30 4 1 3 5
M  V30 5 2 4 6
M  V30 6 2 5 7
M  V30 7 1 7 8
M  V30 8 1 6 7
M  V30 END BOND
M  V30 END CTAB
M  END
>  <pKa>
11.57

>  <temp>
24

>  <method>
mean from 4

>  <type>
1/apparent

>  <group>


>  <basicOrAcidic>
acidic

>  <Row-ID>
19

>  <Smiles>
OC1(=CC=C([O-])C=C1)

$$$$
Compound 20
Actelion Java MolfileCreator 2.0

  0  0  0  0  0  0              0 V3000
M  V30 BEGIN CTAB
M  V30 COUNTS 8 8 0 0 0
M  V30 BEGIN ATOM
M  V30 1 Cl 5.598 -0.75 0.0 0
M  V30 2 C 4.098 -0.75 0.0 0
M  V30 3 Cl 4.848 0.549 0.0 0
M  V30 4 C 2.598 -0.75 0.0 0
M  V30 5 C 3.348 -2.049 0.0 0
M  V30 6 C 1.299 0.0 0.0 0
M  V30 7 O 1.299 1.5 0.0 0
M  V30 8 O 0.0 -0.75 0.0 0
M  V30 END ATOM
M  V30 BEGIN BOND
M  V30 1 1 1 2
M  V30 2 1 2 3
M  V30 3 1 2 4
M  V30 4 1 2 5
M  V30 5 1 4 6
M  V30 6 2 6 7
M  V30 7 1 6 8
M  V30 8 1 4 5
M  V30 END BOND
M  V30 END CTAB
M  END
>  <pKa>
3.51

>  <temp>
23

>  <method>
potentiometric

>  <type>
a/apparent

>  <group>


>  <basicOrAcidic>
acidic

>  <Row-ID>
20

>  <Smiles>
ClC1(Cl)(C(C(=O)O)C1)

$$$$
Compound 21
Actelion Java MolfileCreator 2.0

  0  0  0  0  0  0              0 V3000
M  V30 BEGIN CTAB
M  V30 COUNTS 8 8 0 0 0
M  V30 BEGIN ATOM
M  V30 1 Br 5.598 -0.75 0.0 0
M  V30 2 C 4.098 -0.75 0.0 0
M  V30 3 Br 4.848 0.549 0.0 0
M  V30 4 C 2.598 -0.75 0.0 0
M  V30 5 C 3.348 -2.049 0.0 0
M  V30 6 C 1.299 0.0 0.0 0
M  V30 7 O 1.299 1.5 0.0 0
M  V30 8 O 0.0 -0.75 0.0 0
M  V30 END ATOM
M  V30 BEGIN BOND
M  V30 1 1 1 2
M  V30 2 1 2 3
M  V30 3 1 2 4
M  V30 4 1 2 5
M  V30 5 1 4 6
M  V30 6 2 6 7
M  V30 7 1 6 8
M  V30 8 1 4 5
M  V30 END BOND
M  V30 END CTAB
M  END
>  <pKa>
3.57

>  <temp>
24

>  <method>
potentiometric

>  <type>
a/apparent

>  <group>


>  <basicOrAcidic>
acidic

>  <Row-ID>
21

>  <Smiles>
[Br]C1([Br])(C(C(=O)O)C1)

$$$$
Compound 22
Actelion Java MolfileCreator 2.0

  0  0  0  0  0  0              0 V3000
M  V30 BEGIN CTAB
M  V30 COUNTS 8 8 0 0 0
M  V30 BEGIN ATOM
M  V30 1 Cl 0.866 0.0 0.0 0
M  V30 2 C 0.0 -0.5 0.0 0
M  V30 3 C -0.9135 -0.0932 0.0 0
M  V30 4 C -0.1045 -1.4945 0.0 0
M  V30 5 O -1.1214 0.8848 0.0 0
M  V30 6 C -1.5826 -0.8364 0.0 0
M  V30 7 C -1.0826 -1.7024 0.0 0
M  V30 8 O -2.5771 -0.7318 0.0 0
M  V30 END ATOM
M  V30 BEGIN BOND
M  V30 1 1 1 2
M  V30 2 1 2 3
M  V30 3 1 2 4
M  V30 4 2 3 5
M  V30 5 1 3 6
M  V30 6 1 4 7
M  V30 7 2 6 8
M  V30 8 1 6 7
M  V30 END BOND
M  V30 END CTAB
M  END
>  <pKa>
7.05

>  <temp>


>  <method>


>  <type>
a/apparent

>  <group>


>  <basicOrAcidic>
acidic

>  <Row-ID>
22

>  <Smiles>
ClC1(C(=O)C(=O)CC1)

$$$$
Compound 23
Actelion Java MolfileCreator 2.0

  0  0  0  0  0  0              0 V3000
M  V30 BEGIN CTAB
M  V30 COUNTS 8 8 0 0 0
M  V30 BEGIN ATOM
M  V30 1 S 3.3147 -0.8364 0.0 0
M  V30 2 C 2.6455 -0.0932 0.0 0
M  V30 3 C 2.8147 -1.7024 0.0 0
M  V30 4 C 1.732 -0.5 0.0 0
M  V30 5 C 1.8365 -1.4945 0.0 0
M  V30 6 C 0.866 0.0 0.0 0
M  V30 7 O 0.866 1.0 0.0 0
M  V30 8 O 0.0 -0.5 0.0 0
M  V30 END ATOM
M  V30 BEGIN BOND
M  V30 1 1 1 2
M  V30 2 1 1 3
M  V30 3 2 2 4
M  V30 4 2 3 5
M  V30 5 1 4 6
M  V30 6 2 6 7
M  V30 7 1 6 8
M  V30 8 1 4 5
M  V30 END BOND
M  V30 END CTAB
M  END
>  <pKa>
4.03

>  <temp>
23

>  <method>
mean from 4

>  <type>
a1/apparent

>  <group>
COOH

>  <basicOrAcidic>
acidic

>  <Row-ID>
23

>  <Smiles>
S1(C=C(C(=O)O)C=C1)

$$$$
Compound 24
Actelion Java MolfileCreator 2.0

  0  0  0  0  0  0              0 V3000
M  V30 BEGIN CTAB
M  V30 COUNTS 8 8 0 0 0
M  V30 BEGIN ATOM
M  V30 1 S 2.6455 -0.0932 0.0 0
M  V30 2 C 1.732 -0.5 0.0 0
M  V30 3 C 3.3147 -0.8364 0.0 0
M  V30 4 C 0.866 0.0 0.0 0
M  V30 5 C 1.8365 -1.4945 0.0 0
M  V30 6 C 2.8147 -1.7024 0.0 0
M  V30 7 O 0.866 1.0 0.0 0
M  V30 8 O 0.0 -0.5 0.0 0
M  V30 END ATOM
M  V30 BEGIN BOND
M  V30 1 1 1 2
M  V30 2 1 1 3
M  V30 3 1 2 4
M  V30 4 2 2 5
M  V30 5 2 3 6
M  V30 6 2 4 7
M  V30 7 1 4 8
M  V30 8 1 5 6
M  V30 END BOND
M  V30 END CTAB
M  END
>  <pKa>
3.46

>  <temp>
22

>  <method>
mean from 7

>  <type>
a1/apparent

>  <group>
COOH

>  <basicOrAcidic>
acidic

>  <Row-ID>
24

>  <Smiles>
S1(C(C(=O)O)=CC=C1)

$$$$
Compound 25
Actelion Java MolfileCreator 2.0

  0  0  0  0  0  0              0 V3000
M  V30 BEGIN CTAB
M  V30 COUNTS 8 8 0 0 0
M  V30 BEGIN ATOM
M  V30 1 Se 2.6455 -0.0932 0.0 0
M  V30 2 C 1.732 -0.5 0.0 0
M  V30 3 C 3.3147 -0.8364 0.0 0
M  V30 4 C 0.866 0.0 0.0 0
M  V30 5 C 1.8365 -1.4945 0.0 0
M  V30 6 C 2.8147 -1.7024 0.0 0
M  V30 7 O 0.866 1.0 0.0 0
M  V30 8 O 0.0 -0.5 0.0 0
M  V30 END ATOM
M  V30 BEGIN BOND
M  V30 1 1 1 2
M  V30 2 1 1 3
M  V30 3 1 2 4
M  V30 4 2 2 5
M  V30 5 2 3 6
M  V30 6 2 4 7
M  V30 7 1 4 8
M  V30 8 1 5 6
M  V30 END BOND
M  V30 END CTAB
M  END
>  <pKa>
3.43

>  <temp>
25

>  <method>


>  <type>
a1/thermodynamic

>  <group>


>  <basicOrAcidic>
acidic

>  <Row-ID>
25

>  <Smiles>
[Se]1(C(C(=O)O)=CC=C1)

$$$$
Compound 26
Actelion Java MolfileCreator 2.0

  0  0  0  0  0  0              0 V3000
M  V30 BEGIN CTAB
M  V30 COUNTS 8 8 0 0 0
M  V30 BEGIN ATOM
M  V30 1 P 0.0 0.0 0.0 0
M  V30 2 O -0.7499 1.299 0.0 0
M  V30 3 O -1.4999 0.0 0.0 0
M  V30 4 C 0.0 -1.5 0.0 0
M  V30 5 C 1.299 0.75 0.0 0
M  V30 6 C 1.299 -2.25 0.0 0
M  V30 7 C 2.598 0.0 0.0 0
M  V30 8 C 2.598 -1.5 0.0 0
M  V30 END ATOM
M  V30 BEGIN BOND
M  V30 1 2 1 2
M  V30 2 1 1 3
M  V30 3 1 1 4
M  V30 4 1 1 5
M  V30 5 1 4 6
M  V30 6 1 5 7
M  V30 7 1 6 8
M  V30 8 1 7 8
M  V30 END BOND
M  V30 END CTAB
M  END
>  <pKa>
2.73

>  <temp>
25

>  <method>
potentiometric

>  <type>
a/apparent

>  <group>


>  <basicOrAcidic>
acidic

>  <Row-ID>
26

>  <Smiles>
P1(=O)(O)(CCCCC1)

$$$$
Compound 27
Actelion Java MolfileCreator 2.0

  0  0  0  0  0  0              0 V3000
M  V30 BEGIN CTAB
M  V30 COUNTS 8 8 0 0 0
M  V30 BEGIN ATOM
M  V30 1 S 1.732 1.4999 0.0 0
M  V30 2 C 0.866 1.0 0.0 0
M  V30 3 C 2.598 0.9999 0.0 0
M  V30 4 C 0.866 0.0 0.0 0
M  V30 5 C 2.598 0.0 0.0 0
M  V30 6 O 0.0 -0.5 0.0 0
M  V30 7 C 1.732 -0.5 0.0 0
M  V30 8 O 3.4641 -0.5 0.0 0
M  V30 END ATOM
M  V30 BEGIN BOND
M  V30 1 1 1 2
M  V30 2 1 1 3
M  V30 3 1 2 4
M  V30 4 1 3 5
M  V30 5 2 4 6
M  V30 6 1 4 7
M  V30 7 2 5 8
M  V30 8 1 5 7
M  V30 END BOND
M  V30 END CTAB
M  END
>  <pKa>
4.34

>  <temp>


>  <method>
potentiometric

>  <type>
a/apparent

>  <group>


>  <basicOrAcidic>
acidic

>  <Row-ID>
27

>  <Smiles>
S1(CC(=O)CC(C1)=O)

$$$$
Compound 28
Actelion Java MolfileCreator 2.0

  0  0  0  0  0  0              0 V3000
M  V30 BEGIN CTAB
M  V30 COUNTS 8 8 0 0 0
M  V30 BEGIN ATOM
M  V30 1 O 0.866 0.0 0.0 0
M  V30 2 C 0.0 -0.5 0.0 0
M  V30 3 C -0.8262 0.0633 0.0 0
M  V30 4 C 0.0747 -1.4972 0.0 0
M  V30 5 C -1.7818 -0.2314 0.0 0
M  V30 6 C -0.6583 -2.1773 0.0 0
M  V30 7 C -2.1471 -1.1623 0.0 0
M  V30 8 C -1.6471 -2.0283 0.0 0
M  V30 END ATOM
M  V30 BEGIN BOND
M  V30 1 2 1 2
M  V30 2 1 2 3
M  V30 3 1 2 4
M  V30 4 2 3 5
M  V30 5 2 4 6
M  V30 6 1 5 7
M  V30 7 1 6 8
M  V30 8 2 7 8
M  V30 END BOND
M  V30 END CTAB
M  END
>  <pKa>
-0.82

>  <temp>
25

>  <method>


>  <type>
a1/apparent

>  <group>


>  <basicOrAcidic>
basic

>  <Row-ID>
28

>  <Smiles>
O=C1(C=CC=CC=C1)

$$$$
Compound 29
Actelion Java MolfileCreator 2.0

  0  0  0  0  0  0              0 V3000
M  V30 BEGIN CTAB
M  V30 COUNTS 8 8 0 0 0
M  V30 BEGIN ATOM
M  V30 1 O 0.866 0.0 0.0 0
M  V30 2 C 0.0 -0.5 0.0 0
M  V30 3 C -0.8262 0.0633 0.0 0
M  V30 4 C 0.0747 -1.4972 0.0 0
M  V30 5 C -1.7818 -0.2314 0.0 0
M  V30 6 C -0.6583 -2.1773 0.0 0
M  V30 7 C -2.1471 -1.1623 0.0 0
M  V30 8 C -1.6471 -2.0283 0.0 0
M  V30 END ATOM
M  V30 BEGIN BOND
M  V30 1 1 1 2
M  V30 2 1 2 3
M  V30 3 1 2 4
M  V30 4 2 3 5
M  V30 5 2 4 6
M  V30 6 1 5 7
M  V30 7 1 6 8
M  V30 8 2 7 8
M  V30 END BOND
M  V30 END CTAB
M  END
>  <pKa>
-7.0

>  <temp>
25

>  <method>


>  <type>
a1/apparent

>  <group>
COH2(1+)

>  <basicOrAcidic>
basic

>  <Row-ID>
29

>  <Smiles>
OC1(C=CC=CC=C1)

$$$$
Compound 30
Actelion Java MolfileCreator 2.0

  0  0  0  0  0  0              0 V3000
M  V30 BEGIN CTAB
M  V30 COUNTS 8 8 0 0 0
M  V30 BEGIN ATOM
M  V30 1 O 1.299 0.0 0.0 0
M  V30 2 C 0.0 -0.75 0.0 0
M  V30 3 C -1.299 0.0 0.0 0
M  V30 4 C 0.0 -2.25 0.0 0
M  V30 5 C -2.598 -0.7499 0.0 0
M  V30 6 C -1.299 -2.9999 0.0 0
M  V30 7 C -2.598 -2.2499 0.0 0
M  V30 8 C -3.8971 0.0 0.0 0
M  V30 END ATOM
M  V30 BEGIN BOND
M  V30 1 1 1 2
M  V30 2 2 2 3
M  V30 3 1 2 4
M  V30 4 1 3 5
M  V30 5 2 4 6
M  V30 6 2 5 7
M  V30 7 1 5 8
M  V30 8 1 6 7
M  V30 END BOND
M  V30 END CTAB
M  END
>  <pKa>
10.01

>  <temp>
22

>  <method>
mean from 12

>  <type>
a1/thermodynamic

>  <group>
OH

>  <basicOrAcidic>
acidic

>  <Row-ID>
30

>  <Smiles>
OC1(=CC(=CC=C1)C)

$$$$
Compound 31
Actelion Java MolfileCreator 2.0

  0  0  0  0  0  0              0 V3000
M  V30 BEGIN CTAB
M  V30 COUNTS 8 8 0 0 0
M  V30 BEGIN ATOM
M  V30 1 O 1.299 0.0 0.0 0
M  V30 2 C 0.0 -0.75 0.0 0
M  V30 3 C -1.299 0.0 0.0 0
M  V30 4 C 0.0 -2.25 0.0 0
M  V30 5 C -2.598 -0.7499 0.0 0
M  V30 6 C -1.299 -2.9999 0.0 0
M  V30 7 C -2.598 -2.2499 0.0 0
M  V30 8 C -3.8971 -2.9999 0.0 0
M  V30 END ATOM
M  V30 BEGIN BOND
M  V30 1 1 1 2
M  V30 2 2 2 3
M  V30 3 1 2 4
M  V30 4 1 3 5
M  V30 5 2 4 6
M  V30 6 2 5 7
M  V30 7 1 7 8
M  V30 8 1 6 7
M  V30 END BOND
M  V30 END CTAB
M  END
>  <pKa>
10.22

>  <temp>
22

>  <method>
mean from 13

>  <type>
a1/thermodynamic

>  <group>
OH

>  <basicOrAcidic>
acidic

>  <Row-ID>
31

>  <Smiles>
OC1(=CC=C(C)C=C1)

$$$$
Compound 32
Actelion Java MolfileCreator 2.0

  0  0  0  0  0  0              0 V3000
M  V30 BEGIN CTAB
M  V30 COUNTS 8 8 0 0 0
M  V30 BEGIN ATOM
M  V30 1 O 1.299 0.0 0.0 0
M  V30 2 C 0.0 -0.75 0.0 0
M  V30 3 C -1.299 0.0 0.0 0
M  V30 4 C 0.0 -2.25 0.0 0
M  V30 5 C -2.598 -0.7499 0.0 0
M  V30 6 C -1.299 1.5 0.0 0
M  V30 7 C -1.299 -2.9999 0.0 0
M  V30 8 C -2.598 -2.2499 0.0 0
M  V30 END ATOM
M  V30 BEGIN BOND
M  V30 1 1 1 2
M  V30 2 2 2 3
M  V30 3 1 2 4
M  V30 4 1 3 5
M  V30 5 1 3 6
M  V30 6 2 4 7
M  V30 7 2 5 8
M  V30 8 1 7 8
M  V30 END BOND
M  V30 END CTAB
M  END
>  <pKa>
10.22

>  <temp>
22

>  <method>
mean from 11

>  <type>
a1/thermodynamic

>  <group>
OH

>  <basicOrAcidic>
acidic

>  <Row-ID>
32

>  <Smiles>
OC1(=C(C=CC=C1)C)

$$$$
Compound 33
Actelion Java MolfileCreator 2.0

  0  0  0  0  0  0              0 V3000
M  V30 BEGIN CTAB
M  V30 COUNTS 8 8 0 0 0
M  V30 BEGIN ATOM
M  V30 1 O 1.732 -0.5 0.0 0
M  V30 2 C 0.866 0.0 0.0 0
M  V30 3 C 0.866 1.0 0.0 0
M  V30 4 C 0.0 -0.5 0.0 0
M  V30 5 C 1.675 1.5877 0.0 0
M  V30 6 C 0.057 1.5877 0.0 0
M  V30 7 C 1.366 2.5388 0.0 0
M  V30 8 C 0.366 2.5388 0.0 0
M  V30 END ATOM
M  V30 BEGIN BOND
M  V30 1 2 1 2
M  V30 2 1 2 3
M  V30 3 1 2 4
M  V30 4 2 3 5
M  V30 5 1 3 6
M  V30 6 1 5 7
M  V30 7 1 6 8
M  V30 8 2 7 8
M  V30 END BOND
M  V30 END CTAB
M  END
>  <pKa>
8.84

>  <temp>
30

>  <method>
spectrophotometric

>  <type>
a1/apparent

>  <group>


>  <basicOrAcidic>
acidic

>  <Row-ID>
33

>  <Smiles>
O=C(C1(=CC=CC1))C

$$$$
Compound 34
Actelion Java MolfileCreator 2.0

  0  0  0  0  0  0              0 V3000
M  V30 BEGIN CTAB
M  V30 COUNTS 8 8 0 0 0
M  V30 BEGIN ATOM
M  V30 1 Cl 1.299 0.0 0.0 0
M  V30 2 C 0.0 -0.75 0.0 0
M  V30 3 C -1.299 0.0 0.0 0
M  V30 4 C 0.0 -2.25 0.0 0
M  V30 5 O -1.299 1.5 0.0 0
M  V30 6 C -2.598 -0.7499 0.0 0
M  V30 7 C -1.299 -2.9999 0.0 0
M  V30 8 C -2.598 -2.2499 0.0 0
M  V30 END ATOM
M  V30 BEGIN BOND
M  V30 1 1 1 2
M  V30 2 2 2 3
M  V30 3 1 2 4
M  V30 4 1 3 5
M  V30 5 1 3 6
M  V30 6 2 4 7
M  V30 7 2 6 8
M  V30 8 1 7 8
M  V30 END BOND
M  V30 END CTAB
M  END
>  <pKa>
8.4

>  <temp>
24

>  <method>
mean from 6

>  <type>
b1/apparent

>  <group>


>  <basicOrAcidic>
acidic

>  <Row-ID>
34

>  <Smiles>
ClC1(=C(O)C=CC=C1)

$$$$
Compound 35
Actelion Java MolfileCreator 2.0

  0  0  0  0  0  0              0 V3000
M  V30 BEGIN CTAB
M  V30 COUNTS 8 8 0 0 0
M  V30 BEGIN ATOM
M  V30 1 F 1.299 0.0 0.0 0
M  V30 2 C 0.0 -0.75 0.0 0
M  V30 3 C -1.299 0.0 0.0 0
M  V30 4 C 0.0 -2.25 0.0 0
M  V30 5 O -1.299 1.5 0.0 0
M  V30 6 C -2.598 -0.7499 0.0 0
M  V30 7 C -1.299 -2.9999 0.0 0
M  V30 8 C -2.598 -2.2499 0.0 0
M  V30 END ATOM
M  V30 BEGIN BOND
M  V30 1 1 1 2
M  V30 2 2 2 3
M  V30 3 1 2 4
M  V30 4 1 3 5
M  V30 5 1 3 6
M  V30 6 2 4 7
M  V30 7 2 6 8
M  V30 8 1 7 8
M  V30 END BOND
M  V30 END CTAB
M  END
>  <pKa>
8.81

>  <temp>
25

>  <method>
potentiometric

>  <type>
a1/apparent

>  <group>


>  <basicOrAcidic>
acidic

>  <Row-ID>
35

>  <Smiles>
FC1(=C(O)C=CC=C1)

$$$$
Compound 36
Actelion Java MolfileCreator 2.0

  0  0  0  0  0  0              0 V3000
M  V30 BEGIN CTAB
M  V30 COUNTS 8 8 0 0 0
M  V30 BEGIN ATOM
M  V30 1 I 1.299 0.0 0.0 0
M  V30 2 C 0.0 -0.75 0.0 0
M  V30 3 C -1.299 0.0 0.0 0
M  V30 4 C 0.0 -2.25 0.0 0
M  V30 5 O -1.299 1.5 0.0 0
M  V30 6 C -2.598 -0.7499 0.0 0
M  V30 7 C -1.299 -2.9999 0.0 0
M  V30 8 C -2.598 -2.2499 0.0 0
M  V30 END ATOM
M  V30 BEGIN BOND
M  V30 1 1 1 2
M  V30 2 2 2 3
M  V30 3 1 2 4
M  V30 4 1 3 5
M  V30 5 1 3 6
M  V30 6 2 4 7
M  V30 7 2 6 8
M  V30 8 1 7 8
M  V30 END BOND
M  V30 END CTAB
M  END
>  <pKa>
8.4

>  <temp>
25

>  <method>
mean from 3

>  <type>
thermodynamic

>  <group>


>  <basicOrAcidic>
acidic

>  <Row-ID>
36

>  <Smiles>
IC1(=C(O)C=CC=C1)

$$$$
Compound 37
Actelion Java MolfileCreator 2.0

  0  0  0  0  0  0              0 V3000
M  V30 BEGIN CTAB
M  V30 COUNTS 8 8 0 0 0
M  V30 BEGIN ATOM
M  V30 1 Br 1.299 0.0 0.0 0
M  V30 2 C 0.0 -0.75 0.0 0
M  V30 3 C -1.299 0.0 0.0 0
M  V30 4 C 0.0 -2.25 0.0 0
M  V30 5 O -1.299 1.5 0.0 0
M  V30 6 C -2.598 -0.7499 0.0 0
M  V30 7 C -1.299 -2.9999 0.0 0
M  V30 8 C -2.598 -2.2499 0.0 0
M  V30 END ATOM
M  V30 BEGIN BOND
M  V30 1 1 1 2
M  V30 2 2 2 3
M  V30 3 1 2 4
M  V30 4 1 3 5
M  V30 5 1 3 6
M  V30 6 2 4 7
M  V30 7 2 6 8
M  V30 8 1 7 8
M  V30 END BOND
M  V30 END CTAB
M  END
>  <pKa>
8.4

>  <temp>
25

>  <method>
mean from 5

>  <type>
a1/apparent

>  <group>
OH

>  <basicOrAcidic>
acidic

>  <Row-ID>
37

>  <Smiles>
[Br]C1(=C(O)C=CC=C1)

$$$$
Compound 38
Actelion Java MolfileCreator 2.0

  0  0  0  0  0  0              0 V3000
M  V30 BEGIN CTAB
M  V30 COUNTS 8 8 0 0 0
M  V30 BEGIN ATOM
M  V30 1 Cl 1.299 0.0 0.0 0
M  V30 2 C 0.0 -0.75 0.0 0
M  V30 3 C -1.299 0.0 0.0 0
M  V30 4 C 0.0 -2.25 0.0 0
M  V30 5 C -2.598 -0.7499 0.0 0
M  V30 6 C -1.299 -2.9999 0.0 0
M  V30 7 O -3.8971 0.0 0.0 0
M  V30 8 C -2.598 -2.2499 0.0 0
M  V30 END ATOM
M  V30 BEGIN BOND
M  V30 1 1 1 2
M  V30 2 2 2 3
M  V30 3 1 2 4
M  V30 4 1 3 5
M  V30 5 2 4 6
M  V30 6 1 5 7
M  V30 7 2 5 8
M  V30 8 1 6 8
M  V30 END BOND
M  V30 END CTAB
M  END
>  <pKa>
8.96

>  <temp>
25

>  <method>
mean from 7

>  <type>
a1/apparent

>  <group>


>  <basicOrAcidic>
acidic

>  <Row-ID>
38

>  <Smiles>
ClC1(=CC(O)=CC=C1)

$$$$
Compound 39
Actelion Java MolfileCreator 2.0

  0  0  0  0  0  0              0 V3000
M  V30 BEGIN CTAB
M  V30 COUNTS 8 8 0 0 0
M  V30 BEGIN ATOM
M  V30 1 I 1.299 0.0 0.0 0
M  V30 2 C 0.0 -0.75 0.0 0
M  V30 3 C -1.299 0.0 0.0 0
M  V30 4 C 0.0 -2.25 0.0 0
M  V30 5 C -2.598 -0.7499 0.0 0
M  V30 6 C -1.299 -2.9999 0.0 0
M  V30 7 O -3.8971 0.0 0.0 0
M  V30 8 C -2.598 -2.2499 0.0 0
M  V30 END ATOM
M  V30 BEGIN BOND
M  V30 1 1 1 2
M  V30 2 2 2 3
M  V30 3 1 2 4
M  V30 4 1 3 5
M  V30 5 2 4 6
M  V30 6 1 5 7
M  V30 7 2 5 8
M  V30 8 1 6 8
M  V30 END BOND
M  V30 END CTAB
M  END
>  <pKa>
9.02

>  <temp>
25

>  <method>
mean from 2

>  <type>
thermodynamic

>  <group>


>  <basicOrAcidic>
acidic

>  <Row-ID>
39

>  <Smiles>
IC1(=CC(O)=CC=C1)

$$$$
Compound 40
Actelion Java MolfileCreator 2.0

  0  0  0  0  0  0              0 V3000
M  V30 BEGIN CTAB
M  V30 COUNTS 8 8 0 0 0
M  V30 BEGIN ATOM
M  V30 1 Br 1.299 0.0 0.0 0
M  V30 2 C 0.0 -0.75 0.0 0
M  V30 3 C -1.299 0.0 0.0 0
M  V30 4 C 0.0 -2.25 0.0 0
M  V30 5 C -2.598 -0.7499 0.0 0
M  V30 6 C -1.299 -2.9999 0.0 0
M  V30 7 O -3.8971 0.0 0.0 0
M  V30 8 C -2.598 -2.2499 0.0 0
M  V30 END ATOM
M  V30 BEGIN BOND
M  V30 1 1 1 2
M  V30 2 2 2 3
M  V30 3 1 2 4
M  V30 4 1 3 5
M  V30 5 2 4 6
M  V30 6 1 5 7
M  V30 7 2 5 8
M  V30 8 1 6 8
M  V30 END BOND
M  V30 END CTAB
M  END
>  <pKa>
8.99

>  <temp>
25

>  <method>
mean from 3

>  <type>
thermodynamic

>  <group>


>  <basicOrAcidic>
acidic

>  <Row-ID>
40

>  <Smiles>
[Br]C1(=CC(O)=CC=C1)

$$$$
Compound 41
Actelion Java MolfileCreator 2.0

  0  0  0  0  0  0              0 V3000
M  V30 BEGIN CTAB
M  V30 COUNTS 8 8 0 0 0
M  V30 BEGIN ATOM
M  V30 1 Cl 1.299 0.0 0.0 0
M  V30 2 C 0.0 -0.75 0.0 0
M  V30 3 C -1.299 0.0 0.0 0
M  V30 4 C 0.0 -2.25 0.0 0
M  V30 5 C -2.598 -0.7499 0.0 0
M  V30 6 C -1.299 -2.9999 0.0 0
M  V30 7 C -2.598 -2.2499 0.0 0
M  V30 8 O -3.8971 -2.9999 0.0 0
M  V30 END ATOM
M  V30 BEGIN BOND
M  V30 1 1 1 2
M  V30 2 2 2 3
M  V30 3 1 2 4
M  V30 4 1 3 5
M  V30 5 2 4 6
M  V30 6 2 5 7
M  V30 7 1 7 8
M  V30 8 1 6 7
M  V30 END BOND
M  V30 END CTAB
M  END
>  <pKa>
9.29

>  <temp>
24

>  <method>
mean from 14

>  <type>
a1/apparent

>  <group>


>  <basicOrAcidic>
acidic

>  <Row-ID>
41

>  <Smiles>
ClC1(=CC=C(O)C=C1)

$$$$
Compound 42
Actelion Java MolfileCreator 2.0

  0  0  0  0  0  0              0 V3000
M  V30 BEGIN CTAB
M  V30 COUNTS 8 8 0 0 0
M  V30 BEGIN ATOM
M  V30 1 F 1.299 0.0 0.0 0
M  V30 2 C 0.0 -0.75 0.0 0
M  V30 3 C -1.299 0.0 0.0 0
M  V30 4 C 0.0 -2.25 0.0 0
M  V30 5 C -2.598 -0.7499 0.0 0
M  V30 6 C -1.299 -2.9999 0.0 0
M  V30 7 C -2.598 -2.2499 0.0 0
M  V30 8 O -3.8971 -2.9999 0.0 0
M  V30 END ATOM
M  V30 BEGIN BOND
M  V30 1 1 1 2
M  V30 2 2 2 3
M  V30 3 1 2 4
M  V30 4 1 3 5
M  V30 5 2 4 6
M  V30 6 2 5 7
M  V30 7 1 7 8
M  V30 8 1 6 7
M  V30 END BOND
M  V30 END CTAB
M  END
>  <pKa>
9.88

>  <temp>
25

>  <method>
mean from 3

>  <type>
a1/apparent

>  <group>


>  <basicOrAcidic>
acidic

>  <Row-ID>
42

>  <Smiles>
FC1(=CC=C(O)C=C1)

$$$$
Compound 43
Actelion Java MolfileCreator 2.0

  0  0  0  0  0  0              0 V3000
M  V30 BEGIN CTAB
M  V30 COUNTS 8 8 0 0 0
M  V30 BEGIN ATOM
M  V30 1 I 1.299 0.0 0.0 0
M  V30 2 C 0.0 -0.75 0.0 0
M  V30 3 C -1.299 0.0 0.0 0
M  V30 4 C 0.0 -2.25 0.0 0
M  V30 5 C -2.598 -0.7499 0.0 0
M  V30 6 C -1.299 -2.9999 0.0 0
M  V30 7 C -2.598 -2.2499 0.0 0
M  V30 8 O -3.8971 -2.9999 0.0 0
M  V30 END ATOM
M  V30 BEGIN BOND
M  V30 1 1 1 2
M  V30 2 2 2 3
M  V30 3 1 2 4
M  V30 4 1 3 5
M  V30 5 2 4 6
M  V30 6 2 5 7
M  V30 7 1 7 8
M  V30 8 1 6 7
M  V30 END BOND
M  V30 END CTAB
M  END
>  <pKa>
9.32

>  <temp>
25

>  <method>
mean from 3

>  <type>
a1/apparent

>  <group>


>  <basicOrAcidic>
acidic

>  <Row-ID>
43

>  <Smiles>
IC1(=CC=C(O)C=C1)

$$$$
Compound 44
Actelion Java MolfileCreator 2.0

  0  0  0  0  0  0              0 V3000
M  V30 BEGIN CTAB
M  V30 COUNTS 8 8 0 0 0
M  V30 BEGIN ATOM
M  V30 1 Br 1.299 0.0 0.0 0
M  V30 2 C 0.0 -0.75 0.0 0
M  V30 3 C -1.299 0.0 0.0 0
M  V30 4 C 0.0 -2.25 0.0 0
M  V30 5 C -2.598 -0.7499 0.0 0
M  V30 6 C -1.299 -2.9999 0.0 0
M  V30 7 C -2.598 -2.2499 0.0 0
M  V30 8 O -3.8971 -2.9999 0.0 0
M  V30 END ATOM
M  V30 BEGIN BOND
M  V30 1 1 1 2
M  V30 2 2 2 3
M  V30 3 1 2 4
M  V30 4 1 3 5
M  V30 5 2 4 6
M  V30 6 2 5 7
M  V30 7 1 7 8
M  V30 8 1 6 7
M  V30 END BOND
M  V30 END CTAB
M  END
>  <pKa>
9.29

>  <temp>
25

>  <method>
mean from 7

>  <type>
a1/apparent

>  <group>
OH

>  <basicOrAcidic>
acidic

>  <Row-ID>
44

>  <Smiles>
[Br]C1(=CC=C(O)C=C1)

$$$$
Compound 45
Actelion Java MolfileCreator 2.0

  0  0  0  0  0  0              0 V3000
M  V30 BEGIN CTAB
M  V30 COUNTS 8 8 0 0 0
M  V30 BEGIN ATOM
M  V30 1 O 0.866 0.0 0.0 0
M  V30 2 C 0.0 -0.5 0.0 0
M  V30 3 C -0.9135 -0.0932 0.0 0
M  V30 4 C -0.1045 -1.4945 0.0 0
M  V30 5 O -1.1214 0.8848 0.0 0
M  V30 6 C -1.5826 -0.8364 0.0 0
M  V30 7 O 0.6386 -2.1636 0.0 0
M  V30 8 C -1.0826 -1.7024 0.0 0
M  V30 END ATOM
M  V30 BEGIN BOND
M  V30 1 2 1 2
M  V30 2 1 2 3
M  V30 3 1 2 4
M  V30 4 2 3 5
M  V30 5 1 3 6
M  V30 6 2 4 7
M  V30 7 1 4 8
M  V30 8 1 6 8
M  V30 END BOND
M  V30 END CTAB
M  END
>  <pKa>
8.48

>  <temp>
20

>  <method>
potentiometric

>  <type>
a/apparent

>  <group>


>  <basicOrAcidic>
acidic

>  <Row-ID>
45

>  <Smiles>
O=C1(C(=O)CCC1=O)

$$$$
Compound 46
Actelion Java MolfileCreator 2.0

  0  0  0  0  0  0              0 V3000
M  V30 BEGIN CTAB
M  V30 COUNTS 8 8 0 0 0
M  V30 BEGIN ATOM
M  V30 1 O 0.866 0.0 0.0 0
M  V30 2 C 0.0 -0.5 0.0 0
M  V30 3 C -0.9135 -0.0932 0.0 0
M  V30 4 C -0.1045 -1.4945 0.0 0
M  V30 5 O -1.1214 0.8848 0.0 0
M  V30 6 C -1.5826 -0.8364 0.0 0
M  V30 7 C -1.0826 -1.7024 0.0 0
M  V30 8 O -2.5771 -0.7318 0.0 0
M  V30 END ATOM
M  V30 BEGIN BOND
M  V30 1 2 1 2
M  V30 2 1 2 3
M  V30 3 1 2 4
M  V30 4 1 3 5
M  V30 5 2 3 6
M  V30 6 1 4 7
M  V30 7 1 6 8
M  V30 8 1 6 7
M  V30 END BOND
M  V30 END CTAB
M  END
>  <pKa>
4.8

>  <temp>
20

>  <method>
potentiometric

>  <type>
1/apparent

>  <group>


>  <basicOrAcidic>
acidic

>  <Row-ID>
46

>  <Smiles>
O=C1(C(O)=C(O)CC1)

$$$$
Compound 47
Actelion Java MolfileCreator 2.0

  0  0  0  0  0  0              0 V3000
M  V30 BEGIN CTAB
M  V30 COUNTS 8 8 0 0 0
M  V30 BEGIN ATOM
M  V30 1 O 0.866 0.0 0.0 0
M  V30 2 C 0.0 -0.5 0.0 0
M  V30 3 C -0.9135 -0.0932 0.0 0
M  V30 4 C -0.1045 -1.4945 0.0 0
M  V30 5 O -1.1214 0.8848 0.0 0
M  V30 6 C -1.5826 -0.8364 0.0 0
M  V30 7 C -1.0826 -1.7024 0.0 0
M  V30 8 O -1.4894 -2.6159 0.0 0
M  V30 END ATOM
M  V30 BEGIN BOND
M  V30 1 2 1 2
M  V30 2 1 2 3
M  V30 3 1 2 4
M  V30 4 2 3 5
M  V30 5 1 3 6
M  V30 6 1 4 7
M  V30 7 2 7 8
M  V30 8 1 6 7
M  V30 END BOND
M  V30 END CTAB
M  END
>  <pKa>
3.0

>  <temp>


>  <method>


>  <type>
a/apparent

>  <group>


>  <basicOrAcidic>
acidic

>  <Row-ID>
47

>  <Smiles>
O=C1(C(=O)CC(C1)=O)

$$$$
Compound 48
Actelion Java MolfileCreator 2.0

  0  0  0  0  0  0              0 V3000
M  V30 BEGIN CTAB
M  V30 COUNTS 8 8 0 0 0
M  V30 BEGIN ATOM
M  V30 1 O 1.732 -0.5 0.0 0
M  V30 2 C 0.866 0.0 0.0 0
M  V30 3 O 0.866 1.0 0.0 0
M  V30 4 C 0.0 -0.5 0.0 0
M  V30 5 O -0.9135 -0.0932 0.0 0
M  V30 6 C -0.1045 -1.4945 0.0 0
M  V30 7 C -1.5826 -0.8364 0.0 0
M  V30 8 C -1.0826 -1.7024 0.0 0
M  V30 END ATOM
M  V30 BEGIN BOND
M  V30 1 2 1 2
M  V30 2 1 2 3
M  V30 3 1 2 4
M  V30 4 1 4 5
M  V30 5 2 4 6
M  V30 6 1 5 7
M  V30 7 1 6 8
M  V30 8 2 7 8
M  V30 END BOND
M  V30 END CTAB
M  END
>  <pKa>
3.18

>  <temp>
22

>  <method>
mean from 7

>  <type>
a1/apparent

>  <group>
COOH

>  <basicOrAcidic>
acidic

>  <Row-ID>
48

>  <Smiles>
O=C(O)C=1(OC=CC=1)

$$$$
Compound 49
Actelion Java MolfileCreator 2.0

  0  0  0  0  0  0              0 V3000
M  V30 BEGIN CTAB
M  V30 COUNTS 8 8 0 0 0
M  V30 BEGIN ATOM
M  V30 1 O 1.732 -0.5 0.0 0
M  V30 2 C 0.866 0.0 0.0 0
M  V30 3 O 0.866 1.0 0.0 0
M  V30 4 C 0.0 -0.5 0.0 0
M  V30 5 O -0.9135 -0.0932 0.0 0
M  V30 6 C -0.1045 -1.4945 0.0 0
M  V30 7 C -1.5826 -0.8364 0.0 0
M  V30 8 C -1.0826 -1.7024 0.0 0
M  V30 END ATOM
M  V30 BEGIN BOND
M  V30 1 2 1 2
M  V30 2 1 2 3
M  V30 3 1 2 4
M  V30 4 1 4 5
M  V30 5 2 4 6
M  V30 6 1 5 7
M  V30 7 1 6 8
M  V30 8 2 7 8
M  V30 END BOND
M  V30 END CTAB
M  END
>  <pKa>
-0.53

>  <temp>
28

>  <method>


>  <type>
a1/apparent

>  <group>
COO-H

>  <basicOrAcidic>
basic

>  <Row-ID>
49

>  <Smiles>
O=C(O)C=1(OC=CC=1)

$$$$
Compound 50
Actelion Java MolfileCreator 2.0

  0  0  0  0  0  0              0 V3000
M  V30 BEGIN CTAB
M  V30 COUNTS 8 8 0 0 0
M  V30 BEGIN ATOM
M  V30 1 O 1.732 -0.5 0.0 0
M  V30 2 C 0.866 0.0 0.0 0
M  V30 3 O 0.866 1.0 0.0 0
M  V30 4 C 0.0 -0.5 0.0 0
M  V30 5 O 0.7933 -1.1087 0.0 0
M  V30 6 C -0.9659 -0.2411 0.0 0
M  V30 7 C -0.2588 -1.4659 0.0 0
M  V30 8 C -1.2247 -1.2071 0.0 0
M  V30 END ATOM
M  V30 BEGIN BOND
M  V30 1 2 1 2
M  V30 2 1 2 3
M  V30 3 1 2 4
M  V30 4 1 4 5
M  V30 5 1 4 6
M  V30 6 1 4 7
M  V30 7 1 6 8
M  V30 8 1 7 8
M  V30 END BOND
M  V30 END CTAB
M  END
>  <pKa>
3.88

>  <temp>
25

>  <method>
mean from 2

>  <type>
thermodynamic

>  <group>


>  <basicOrAcidic>
acidic

>  <Row-ID>
50

>  <Smiles>
O=C(O)C1(O)(CCC1)

$$$$
Compound 51
Actelion Java MolfileCreator 2.0

  0  0  0  0  0  0              0 V3000
M  V30 BEGIN CTAB
M  V30 COUNTS 8 8 0 0 0
M  V30 BEGIN ATOM
M  V30 1 O 1.732 -0.5 0.0 0
M  V30 2 C 0.866 0.0 0.0 0
M  V30 3 O 0.866 1.0 0.0 0
M  V30 4 C 0.0 -0.5 0.0 0
M  V30 5 C -0.9135 -0.0932 0.0 0
M  V30 6 C -0.1045 -1.4945 0.0 0
M  V30 7 O -1.5826 -0.8364 0.0 0
M  V30 8 C -1.0826 -1.7024 0.0 0
M  V30 END ATOM
M  V30 BEGIN BOND
M  V30 1 2 1 2
M  V30 2 1 2 3
M  V30 3 1 2 4
M  V30 4 2 4 5
M  V30 5 1 4 6
M  V30 6 1 5 7
M  V30 7 2 6 8
M  V30 8 1 7 8
M  V30 END BOND
M  V30 END CTAB
M  END
>  <pKa>
-0.59

>  <temp>
25

>  <method>
potentiometric

>  <type>
a1/apparent

>  <group>
COOH

>  <basicOrAcidic>
basic

>  <Row-ID>
51

>  <Smiles>
O=C(O)C1(=COC=C1)

$$$$
Compound 52
Actelion Java MolfileCreator 2.0

  0  0  0  0  0  0              0 V3000
M  V30 BEGIN CTAB
M  V30 COUNTS 8 8 0 0 0
M  V30 BEGIN ATOM
M  V30 1 O 1.732 -0.5 0.0 0
M  V30 2 C 0.866 0.0 0.0 0
M  V30 3 O 0.866 1.0 0.0 0
M  V30 4 C 0.0 -0.5 0.0 0
M  V30 5 C -0.9135 -0.0932 0.0 0
M  V30 6 C -0.1045 -1.4945 0.0 0
M  V30 7 O -1.5826 -0.8364 0.0 0
M  V30 8 C -1.0826 -1.7024 0.0 0
M  V30 END ATOM
M  V30 BEGIN BOND
M  V30 1 2 1 2
M  V30 2 1 2 3
M  V30 3 1 2 4
M  V30 4 2 4 5
M  V30 5 1 4 6
M  V30 6 1 5 7
M  V30 7 2 6 8
M  V30 8 1 7 8
M  V30 END BOND
M  V30 END CTAB
M  END
>  <pKa>
3.94

>  <temp>
20

>  <method>
mean from 4

>  <type>
a1/thermodynamic

>  <group>


>  <basicOrAcidic>
acidic

>  <Row-ID>
52

>  <Smiles>
O=C(O)C1(=COC=C1)

$$$$
Compound 53
Actelion Java MolfileCreator 2.0

  0  0  0  0  0  0              0 V3000
M  V30 BEGIN CTAB
M  V30 COUNTS 8 8 0 0 0
M  V30 BEGIN ATOM
M  V30 1 O 1.732 -0.5 0.0 0
M  V30 2 C 0.866 0.0 0.0 0
M  V30 3 O 0.866 1.0 0.0 0
M  V30 4 C 0.0 -0.5 0.0 0 CFG=1
M  V30 5 C -1.0 -0.4999 0.0 0 CFG=2
M  V30 6 C -0.5 -1.366 0.0 0
M  V30 7 O -1.866 0.0 0.0 0
M  V30 8 C -2.732 -0.4999 0.0 0
M  V30 END ATOM
M  V30 BEGIN BOND
M  V30 1 2 1 2
M  V30 2 1 2 3
M  V30 3 1 4 2 CFG=3
M  V30 4 1 5 4
M  V30 5 1 4 6
M  V30 6 1 5 7 CFG=3
M  V30 7 1 7 8
M  V30 8 1 5 6
M  V30 END BOND
M  V30 BEGIN COLLECTION
M  V30 MDLV30/STERAC1 ATOMS=(2 4 5)
M  V30 END COLLECTION
M  V30 END CTAB
M  END
>  <pKa>
4.76

>  <temp>
25

>  <method>
potentiometric

>  <type>
a1/apparent

>  <group>


>  <basicOrAcidic>
acidic

>  <Row-ID>
53

>  <Smiles>
O=C(O)C1(C(OC)C1)

$$$$
Compound 54
Actelion Java MolfileCreator 2.0

  0  0  0  0  0  0              0 V3000
M  V30 BEGIN CTAB
M  V30 COUNTS 8 8 0 0 0
M  V30 BEGIN ATOM
M  V30 1 O 1.732 -0.5 0.0 0
M  V30 2 C 0.866 0.0 0.0 0
M  V30 3 O 0.866 1.0 0.0 0
M  V30 4 C 0.0 -0.5 0.0 0 CFG=2
M  V30 5 C -1.0 -0.4999 0.0 0 CFG=2
M  V30 6 C -0.5 -1.366 0.0 0
M  V30 7 O -1.866 0.0 0.0 0
M  V30 8 C -2.732 -0.4999 0.0 0
M  V30 END ATOM
M  V30 BEGIN BOND
M  V30 1 2 1 2
M  V30 2 1 2 3
M  V30 3 1 4 2 CFG=1
M  V30 4 1 5 4
M  V30 5 1 4 6
M  V30 6 1 5 7 CFG=3
M  V30 7 1 7 8
M  V30 8 1 5 6
M  V30 END BOND
M  V30 BEGIN COLLECTION
M  V30 MDLV30/STERAC1 ATOMS=(2 4 5)
M  V30 END COLLECTION
M  V30 END CTAB
M  END
>  <pKa>
4.47

>  <temp>
25

>  <method>
potentiometric

>  <type>
a1/apparent

>  <group>


>  <basicOrAcidic>
acidic

>  <Row-ID>
54

>  <Smiles>
O=C(O)C1(C(OC)C1)

$$$$
Compound 55
Actelion Java MolfileCreator 2.0

  0  0  0  0  0  0              0 V3000
M  V30 BEGIN CTAB
M  V30 COUNTS 8 8 0 0 0
M  V30 BEGIN ATOM
M  V30 1 O 0.866 0.0 0.0 0
M  V30 2 C 0.0 -0.5 0.0 0
M  V30 3 C -0.9135 -0.0932 0.0 0
M  V30 4 C -0.1045 -1.4945 0.0 0
M  V30 5 O -1.1214 0.8848 0.0 0
M  V30 6 C -1.5826 -0.8364 0.0 0
M  V30 7 C -1.0826 -1.7024 0.0 0
M  V30 8 O -2.5771 -0.7318 0.0 0 CHG=-1
M  V30 END ATOM
M  V30 BEGIN BOND
M  V30 1 2 1 2
M  V30 2 1 2 3
M  V30 3 1 2 4
M  V30 4 1 3 5
M  V30 5 2 3 6
M  V30 6 1 4 7
M  V30 7 1 6 8
M  V30 8 1 6 7
M  V30 END BOND
M  V30 END CTAB
M  END
>  <pKa>
12.9

>  <temp>


>  <method>
spectrophotometric

>  <type>
2/apparent

>  <group>


>  <basicOrAcidic>
acidic

>  <Row-ID>
55

>  <Smiles>
O=C1(C(O)=C([O-])CC1)

$$$$
Compound 56
Actelion Java MolfileCreator 2.0

  0  0  0  0  0  0              0 V3000
M  V30 BEGIN CTAB
M  V30 COUNTS 8 8 0 0 0
M  V30 BEGIN ATOM
M  V30 1 Cl 0.866 0.0 0.0 0
M  V30 2 C 0.0 -0.5 0.0 0
M  V30 3 C -0.9135 -0.0932 0.0 0
M  V30 4 C -0.1045 -1.4945 0.0 0
M  V30 5 O -1.1214 0.8848 0.0 0
M  V30 6 O -1.5826 -0.8364 0.0 0
M  V30 7 O 0.6386 -2.1636 0.0 0
M  V30 8 C -1.0826 -1.7024 0.0 0
M  V30 END ATOM
M  V30 BEGIN BOND
M  V30 1 1 1 2
M  V30 2 1 2 3
M  V30 3 1 2 4
M  V30 4 2 3 5
M  V30 5 1 3 6
M  V30 6 2 4 7
M  V30 7 1 4 8
M  V30 8 1 6 8
M  V30 END BOND
M  V30 END CTAB
M  END
>  <pKa>
2.13

>  <temp>
25

>  <method>
potentiometric

>  <type>
a/apparent

>  <group>


>  <basicOrAcidic>
acidic

>  <Row-ID>
56

>  <Smiles>
ClC1(C(=O)OCC1=O)

$$$$
Compound 57
Actelion Java MolfileCreator 2.0

  0  0  0  0  0  0              0 V3000
M  V30 BEGIN CTAB
M  V30 COUNTS 8 8 0 0 0
M  V30 BEGIN ATOM
M  V30 1 I 0.866 0.0 0.0 0
M  V30 2 C 0.0 -0.5 0.0 0
M  V30 3 C -0.9135 -0.0932 0.0 0
M  V30 4 C -0.1045 -1.4945 0.0 0
M  V30 5 O -1.1214 0.8848 0.0 0
M  V30 6 O -1.5826 -0.8364 0.0 0
M  V30 7 O 0.6386 -2.1636 0.0 0
M  V30 8 C -1.0826 -1.7024 0.0 0
M  V30 END ATOM
M  V30 BEGIN BOND
M  V30 1 1 1 2
M  V30 2 1 2 3
M  V30 3 1 2 4
M  V30 4 2 3 5
M  V30 5 1 3 6
M  V30 6 2 4 7
M  V30 7 1 4 8
M  V30 8 1 6 8
M  V30 END BOND
M  V30 END CTAB
M  END
>  <pKa>
2.31

>  <temp>
25

>  <method>
potentiometric

>  <type>
a/apparent

>  <group>


>  <basicOrAcidic>
acidic

>  <Row-ID>
57

>  <Smiles>
IC1(C(=O)OCC1=O)

$$$$
Compound 58
Actelion Java MolfileCreator 2.0

  0  0  0  0  0  0              0 V3000
M  V30 BEGIN CTAB
M  V30 COUNTS 8 8 0 0 0
M  V30 BEGIN ATOM
M  V30 1 Br 0.866 0.0 0.0 0
M  V30 2 C 0.0 -0.5 0.0 0
M  V30 3 C -0.9135 -0.0932 0.0 0
M  V30 4 C -0.1045 -1.4945 0.0 0
M  V30 5 O -1.1214 0.8848 0.0 0
M  V30 6 O -1.5826 -0.8364 0.0 0
M  V30 7 O 0.6386 -2.1636 0.0 0
M  V30 8 C -1.0826 -1.7024 0.0 0
M  V30 END ATOM
M  V30 BEGIN BOND
M  V30 1 1 1 2
M  V30 2 1 2 3
M  V30 3 1 2 4
M  V30 4 2 3 5
M  V30 5 1 3 6
M  V30 6 2 4 7
M  V30 7 1 4 8
M  V30 8 1 6 8
M  V30 END BOND
M  V30 END CTAB
M  END
>  <pKa>
2.23

>  <temp>
25

>  <method>
potentiometric

>  <type>
a/apparent

>  <group>


>  <basicOrAcidic>
acidic

>  <Row-ID>
58

>  <Smiles>
[Br]C1(C(=O)OCC1=O)

$$$$
Compound 59
Actelion Java MolfileCreator 2.0

  0  0  0  0  0  0              0 V3000
M  V30 BEGIN CTAB
M  V30 COUNTS 8 8 0 0 0
M  V30 BEGIN ATOM
M  V30 1 N 1.7795 -0.4067 0.0 0
M  V30 2 N 2.4487 0.3364 0.0 0
M  V30 3 C 0.866 0.0 0.0 0
M  V30 4 C 1.9487 1.2024 0.0 0
M  V30 5 N 0.9705 0.9945 0.0 0
M  V30 6 C 0.0 -0.5 0.0 0
M  V30 7 C 2.3554 2.1159 0.0 0
M  V30 8 N 0.2274 1.6636 0.0 0
M  V30 END ATOM
M  V30 BEGIN BOND
M  V30 1 1 1 2
M  V30 2 2 1 3
M  V30 3 2 2 4
M  V30 4 1 3 5
M  V30 5 1 3 6
M  V30 6 1 4 7
M  V30 7 1 5 8
M  V30 8 1 4 5
M  V30 END BOND
M  V30 END CTAB
M  END
>  <pKa>
9.85

>  <temp>
25

>  <method>


>  <type>
apparent

>  <group>


>  <basicOrAcidic>
acidic

>  <Row-ID>
59

>  <Smiles>
N=1(N=C(C)N(C=1C)N)

$$$$
Compound 60
Actelion Java MolfileCreator 2.0

  0  0  0  0  0  0              0 V3000
M  V30 BEGIN CTAB
M  V30 COUNTS 8 8 0 0 0
M  V30 BEGIN ATOM
M  V30 1 N 4.1807 0.3364 0.0 0
M  V30 2 N 3.6807 1.2024 0.0 0
M  V30 3 N 3.5116 -0.4067 0.0 0
M  V30 4 N 2.7026 0.9945 0.0 0
M  V30 5 C 2.598 0.0 0.0 0
M  V30 6 C 1.732 -0.5 0.0 0
M  V30 7 C 0.866 0.0 0.0 0
M  V30 8 C 0.0 -0.5 0.0 0
M  V30 END ATOM
M  V30 BEGIN BOND
M  V30 1 2 1 2
M  V30 2 1 1 3
M  V30 3 1 2 4
M  V30 4 2 3 5
M  V30 5 1 5 6
M  V30 6 1 6 7
M  V30 7 1 7 8
M  V30 8 1 4 5
M  V30 END BOND
M  V30 END CTAB
M  END
>  <pKa>
5.61

>  <temp>
25

>  <method>
potentiometric

>  <type>
a/apparent

>  <group>


>  <basicOrAcidic>
acidic

>  <Row-ID>
60

>  <Smiles>
N1(=NNC(=N1)CCC)

$$$$
Compound 61
Actelion Java MolfileCreator 2.0

  0  0  0  0  0  0              0 V3000
M  V30 BEGIN CTAB
M  V30 COUNTS 8 8 0 0 0
M  V30 BEGIN ATOM
M  V30 1 N 2.8147 -1.7024 0.0 0
M  V30 2 N 3.3147 -0.8364 0.0 0
M  V30 3 N 1.8365 -1.4945 0.0 0
M  V30 4 N 2.6455 -0.0932 0.0 0
M  V30 5 C 1.732 -0.5 0.0 0
M  V30 6 C 0.866 0.0 0.0 0
M  V30 7 C 0.866 1.0 0.0 0
M  V30 8 C 0.0 -0.5 0.0 0
M  V30 END ATOM
M  V30 BEGIN BOND
M  V30 1 2 1 2
M  V30 2 1 1 3
M  V30 3 1 2 4
M  V30 4 2 3 5
M  V30 5 1 5 6
M  V30 6 1 6 7
M  V30 7 1 6 8
M  V30 8 1 4 5
M  V30 END BOND
M  V30 END CTAB
M  END
>  <pKa>
5.55

>  <temp>
25

>  <method>
potentiometric

>  <type>
a/apparent

>  <group>


>  <basicOrAcidic>
acidic

>  <Row-ID>
61

>  <Smiles>
N1(=NNC(=N1)C(C)C)

$$$$
Compound 62
Actelion Java MolfileCreator 2.0

  0  0  0  0  0  0              0 V3000
M  V30 BEGIN CTAB
M  V30 COUNTS 8 8 0 0 0
M  V30 BEGIN ATOM
M  V30 1 N 1.299 1.5 0.0 0
M  V30 2 C 1.299 0.0 0.0 0
M  V30 3 C 2.598 2.2499 0.0 0
M  V30 4 N 2.598 -0.75 0.0 0
M  V30 5 N 0.0 -0.75 0.0 0
M  V30 6 N 2.598 3.7499 0.0 0
M  V30 7 C 3.8971 1.4999 0.0 0
M  V30 8 C 3.8971 0.0 0.0 0
M  V30 END ATOM
M  V30 BEGIN BOND
M  V30 1 2 1 2
M  V30 2 1 1 3
M  V30 3 1 2 4
M  V30 4 1 2 5
M  V30 5 1 3 6
M  V30 6 2 3 7
M  V30 7 2 4 8
M  V30 8 1 7 8
M  V30 END BOND
M  V30 END CTAB
M  END
>  <pKa>
7.26

>  <temp>
20

>  <method>
potentiometric

>  <type>
a1/apparent

>  <group>


>  <basicOrAcidic>
basic

>  <Row-ID>
62

>  <Smiles>
N1(=C(N=CC=C1N)N)

$$$$
Compound 63
Actelion Java MolfileCreator 2.0

  0  0  0  0  0  0              0 V3000
M  V30 BEGIN CTAB
M  V30 COUNTS 8 8 0 0 0
M  V30 BEGIN ATOM
M  V30 1 N 1.299 1.5 0.0 0
M  V30 2 C 1.299 0.0 0.0 0
M  V30 3 C 2.598 2.2499 0.0 0
M  V30 4 N 0.0 -0.75 0.0 0
M  V30 5 C 2.598 -0.75 0.0 0
M  V30 6 N 3.8971 1.4999 0.0 0
M  V30 7 N 2.598 -2.25 0.0 0
M  V30 8 C 3.8971 0.0 0.0 0
M  V30 END ATOM
M  V30 BEGIN BOND
M  V30 1 2 1 2
M  V30 2 1 1 3
M  V30 3 1 2 4
M  V30 4 1 2 5
M  V30 5 2 3 6
M  V30 6 1 5 7
M  V30 7 2 5 8
M  V30 8 1 6 8
M  V30 END BOND
M  V30 END CTAB
M  END
>  <pKa>
9.33

>  <temp>
20

>  <method>


>  <type>
a1/apparent

>  <group>


>  <basicOrAcidic>
acidic

>  <Row-ID>
63

>  <Smiles>
N1(=C(N)C(N)=CN=C1)

$$$$
Compound 64
Actelion Java MolfileCreator 2.0

  0  0  0  0  0  0              0 V3000
M  V30 BEGIN CTAB
M  V30 COUNTS 8 8 0 0 0
M  V30 BEGIN ATOM
M  V30 1 N 1.299 1.5 0.0 0
M  V30 2 C 1.299 0.0 0.0 0
M  V30 3 C 2.598 2.2499 0.0 0
M  V30 4 N 0.0 -0.75 0.0 0
M  V30 5 C 2.598 -0.75 0.0 0
M  V30 6 N 3.8971 1.4999 0.0 0
M  V30 7 N 2.598 -2.25 0.0 0
M  V30 8 C 3.8971 0.0 0.0 0
M  V30 END ATOM
M  V30 BEGIN BOND
M  V30 1 2 1 2
M  V30 2 1 1 3
M  V30 3 1 2 4
M  V30 4 1 2 5
M  V30 5 2 3 6
M  V30 6 1 5 7
M  V30 7 2 5 8
M  V30 8 1 6 8
M  V30 END BOND
M  V30 END CTAB
M  END
>  <pKa>
6.03

>  <temp>
20

>  <method>
mean from 2

>  <type>
a2/apparent

>  <group>


>  <basicOrAcidic>
basic

>  <Row-ID>
64

>  <Smiles>
N1(=C(N)C(N)=CN=C1)

$$$$
Compound 65
Actelion Java MolfileCreator 2.0

  0  0  0  0  0  0              0 V3000
M  V30 BEGIN CTAB
M  V30 COUNTS 8 8 0 0 0
M  V30 BEGIN ATOM
M  V30 1 S 0.866 0.0 0.0 0
M  V30 2 C 0.0 -0.5 0.0 0
M  V30 3 N -0.9135 -0.0932 0.0 0
M  V30 4 N -0.1045 -1.4945 0.0 0
M  V30 5 N -1.5826 -0.8364 0.0 0
M  V30 6 N 0.6386 -2.1636 0.0 0
M  V30 7 C -1.0826 -1.7024 0.0 0
M  V30 8 C -1.4894 -2.6159 0.0 0
M  V30 END ATOM
M  V30 BEGIN BOND
M  V30 1 1 1 2
M  V30 2 2 2 3
M  V30 3 1 2 4
M  V30 4 1 3 5
M  V30 5 1 4 6
M  V30 6 1 4 7
M  V30 7 1 7 8
M  V30 8 2 5 7
M  V30 END BOND
M  V30 END CTAB
M  END
>  <pKa>
7.97

>  <temp>
30

>  <method>
potentiometric

>  <type>
a1/apparent

>  <group>


>  <basicOrAcidic>
acidic

>  <Row-ID>
65

>  <Smiles>
SC1(=NN=C(N1N)C)

$$$$
Compound 66
Actelion Java MolfileCreator 2.0

  0  0  0  0  0  0              0 V3000
M  V30 BEGIN CTAB
M  V30 COUNTS 8 8 0 0 0
M  V30 BEGIN ATOM
M  V30 1 S 0.866 0.0 0.0 0
M  V30 2 C 1.732 -0.5 0.0 0
M  V30 3 C 0.0 -0.5 0.0 0
M  V30 4 N 1.8365 -1.4945 0.0 0
M  V30 5 N 2.6455 -0.0932 0.0 0
M  V30 6 C 2.8147 -1.7024 0.0 0
M  V30 7 N 3.3147 -0.8364 0.0 0
M  V30 8 N 3.2214 -2.6159 0.0 0
M  V30 END ATOM
M  V30 BEGIN BOND
M  V30 1 1 1 2
M  V30 2 1 1 3
M  V30 3 2 2 4
M  V30 4 1 2 5
M  V30 5 1 4 6
M  V30 6 1 5 7
M  V30 7 1 6 8
M  V30 8 2 6 7
M  V30 END BOND
M  V30 END CTAB
M  END
>  <pKa>
3.27

>  <temp>
25

>  <method>
potentiometric

>  <type>
a1/apparent

>  <group>


>  <basicOrAcidic>
basic

>  <Row-ID>
66

>  <Smiles>
S(C1(=NC(N)=NN1))C

$$$$
Compound 67
Actelion Java MolfileCreator 2.0

  0  0  0  0  0  0              0 V3000
M  V30 BEGIN CTAB
M  V30 COUNTS 8 8 0 0 0
M  V30 BEGIN ATOM
M  V30 1 N 1.299 0.0 0.0 0
M  V30 2 C 0.0 -0.75 0.0 0
M  V30 3 C -1.299 0.0 0.0 0
M  V30 4 C 0.0 -2.25 0.0 0
M  V30 5 N -1.299 1.5 0.0 0
M  V30 6 C -2.598 -0.7499 0.0 0
M  V30 7 C -1.299 -2.9999 0.0 0
M  V30 8 C -2.598 -2.2499 0.0 0
M  V30 END ATOM
M  V30 BEGIN BOND
M  V30 1 1 1 2
M  V30 2 2 2 3
M  V30 3 1 2 4
M  V30 4 1 3 5
M  V30 5 1 3 6
M  V30 6 2 4 7
M  V30 7 2 6 8
M  V30 8 1 7 8
M  V30 END BOND
M  V30 END CTAB
M  END
>  <pKa>
4.43

>  <temp>
22

>  <method>
mean from 6

>  <type>
a2/apparent

>  <group>


>  <basicOrAcidic>
basic

>  <Row-ID>
67

>  <Smiles>
NC1(=C(N)C=CC=C1)

$$$$
Compound 68
Actelion Java MolfileCreator 2.0

  0  0  0  0  0  0              0 V3000
M  V30 BEGIN CTAB
M  V30 COUNTS 8 8 0 0 0
M  V30 BEGIN ATOM
M  V30 1 N 1.299 0.0 0.0 0
M  V30 2 C 0.0 -0.75 0.0 0 CFG=2
M  V30 3 C -1.299 0.0 0.0 0 CFG=2
M  V30 4 C 0.0 -2.25 0.0 0
M  V30 5 N -1.299 1.5 0.0 0
M  V30 6 C -2.598 -0.7499 0.0 0
M  V30 7 C -1.299 -2.9999 0.0 0
M  V30 8 C -2.598 -2.2499 0.0 0
M  V30 END ATOM
M  V30 BEGIN BOND
M  V30 1 1 2 1 CFG=1
M  V30 2 1 3 2
M  V30 3 1 2 4
M  V30 4 1 3 5 CFG=1
M  V30 5 1 3 6
M  V30 6 1 4 7
M  V30 7 1 6 8
M  V30 8 1 7 8
M  V30 END BOND
M  V30 BEGIN COLLECTION
M  V30 MDLV30/STEABS ATOMS=(2 2 3)
M  V30 END COLLECTION
M  V30 END CTAB
M  END
>  <pKa>
9.84

>  <temp>
20

>  <method>
mean from 2

>  <type>
a1/apparent

>  <group>


>  <basicOrAcidic>
basic

>  <Row-ID>
68

>  <Smiles>
NC1(C(N)CCCC1)

$$$$
Compound 69
Actelion Java MolfileCreator 2.0

  0  0  0  0  0  0              0 V3000
M  V30 BEGIN CTAB
M  V30 COUNTS 8 8 0 0 0
M  V30 BEGIN ATOM
M  V30 1 N 1.299 0.0 0.0 0
M  V30 2 C 0.0 -0.75 0.0 0 CFG=2
M  V30 3 C -1.299 0.0 0.0 0 CFG=1
M  V30 4 C 0.0 -2.25 0.0 0
M  V30 5 N -1.299 1.5 0.0 0
M  V30 6 C -2.598 -0.7499 0.0 0
M  V30 7 C -1.299 -2.9999 0.0 0
M  V30 8 C -2.598 -2.2499 0.0 0
M  V30 END ATOM
M  V30 BEGIN BOND
M  V30 1 1 2 1 CFG=1
M  V30 2 1 3 2
M  V30 3 1 2 4
M  V30 4 1 3 5 CFG=3
M  V30 5 1 3 6
M  V30 6 1 4 7
M  V30 7 1 6 8
M  V30 8 1 7 8
M  V30 END BOND
M  V30 BEGIN COLLECTION
M  V30 MDLV30/STERAC1 ATOMS=(2 2 3)
M  V30 END COLLECTION
M  V30 END CTAB
M  END
>  <pKa>
9.75

>  <temp>
22

>  <method>
mean from 4

>  <type>
a1/apparent

>  <group>


>  <basicOrAcidic>
basic

>  <Row-ID>
69

>  <Smiles>
NC1(C(N)CCCC1)

$$$$
Compound 70
Actelion Java MolfileCreator 2.0

  0  0  0  0  0  0              0 V3000
M  V30 BEGIN CTAB
M  V30 COUNTS 8 8 0 0 0
M  V30 BEGIN ATOM
M  V30 1 N 1.299 0.0 0.0 0
M  V30 2 C 0.0 -0.75 0.0 0
M  V30 3 C -1.299 0.0 0.0 0
M  V30 4 C 0.0 -2.25 0.0 0
M  V30 5 C -2.598 -0.7499 0.0 0
M  V30 6 C -1.299 -2.9999 0.0 0
M  V30 7 N -3.8971 0.0 0.0 0
M  V30 8 C -2.598 -2.2499 0.0 0
M  V30 END ATOM
M  V30 BEGIN BOND
M  V30 1 1 1 2
M  V30 2 2 2 3
M  V30 3 1 2 4
M  V30 4 1 3 5
M  V30 5 2 4 6
M  V30 6 1 5 7
M  V30 7 2 5 8
M  V30 8 1 6 8
M  V30 END BOND
M  V30 END CTAB
M  END
>  <pKa>
5.04

>  <temp>
21

>  <method>
mean from 9

>  <type>
a1/apparent

>  <group>
NH2

>  <basicOrAcidic>
basic

>  <Row-ID>
70

>  <Smiles>
NC1(=CC(N)=CC=C1)

$$$$
Compound 71
Actelion Java MolfileCreator 2.0

  0  0  0  0  0  0              0 V3000
M  V30 BEGIN CTAB
M  V30 COUNTS 8 8 0 0 0
M  V30 BEGIN ATOM
M  V30 1 N 1.299 0.0 0.0 0
M  V30 2 C 0.0 -0.75 0.0 0
M  V30 3 C -1.299 0.0 0.0 0
M  V30 4 C 0.0 -2.25 0.0 0
M  V30 5 C -2.598 -0.7499 0.0 0
M  V30 6 C -1.299 -2.9999 0.0 0
M  V30 7 N -2.598 -2.2499 0.0 0
M  V30 8 C -3.8971 -2.9999 0.0 0
M  V30 END ATOM
M  V30 BEGIN BOND
M  V30 1 2 1 2
M  V30 2 1 2 3
M  V30 3 1 2 4
M  V30 4 2 3 5
M  V30 5 2 4 6
M  V30 6 1 5 7
M  V30 7 1 7 8
M  V30 8 1 6 7
M  V30 END BOND
M  V30 END CTAB
M  END
>  <pKa>
12.5

>  <temp>
21

>  <method>
potentiometric

>  <type>
a/apparent

>  <group>


>  <basicOrAcidic>
basic

>  <Row-ID>
71

>  <Smiles>
N=C1(C=CN(C)C=C1)

$$$$
Compound 72
Actelion Java MolfileCreator 2.0

  0  0  0  0  0  0              0 V3000
M  V30 BEGIN CTAB
M  V30 COUNTS 8 8 0 0 0
M  V30 BEGIN ATOM
M  V30 1 N 1.299 1.5 0.0 0
M  V30 2 C 1.299 0.0 0.0 0
M  V30 3 C 2.598 2.2499 0.0 0
M  V30 4 C 2.598 -0.75 0.0 0
M  V30 5 C 0.0 -0.75 0.0 0
M  V30 6 C 3.8971 1.4999 0.0 0
M  V30 7 N 3.8971 0.0 0.0 0
M  V30 8 C 2.598 -2.25 0.0 0
M  V30 END ATOM
M  V30 BEGIN BOND
M  V30 1 2 1 2
M  V30 2 1 1 3
M  V30 3 1 2 4
M  V30 4 1 2 5
M  V30 5 2 3 6
M  V30 6 2 4 7
M  V30 7 1 4 8
M  V30 8 1 6 7
M  V30 END BOND
M  V30 END CTAB
M  END
>  <pKa>
2.24

>  <temp>
25

>  <method>


>  <type>
b1/apparent

>  <group>
N(1+)-H

>  <basicOrAcidic>
basic

>  <Row-ID>
72

>  <Smiles>
N1(=C(C(=NC=C1)C)C)

$$$$
Compound 73
Actelion Java MolfileCreator 2.0

  0  0  0  0  0  0              0 V3000
M  V30 BEGIN CTAB
M  V30 COUNTS 8 8 0 0 0
M  V30 BEGIN ATOM
M  V30 1 N 1.299 1.5 0.0 0
M  V30 2 C 1.299 0.0 0.0 0
M  V30 3 C 2.598 2.2499 0.0 0
M  V30 4 C 2.598 -0.75 0.0 0
M  V30 5 C 0.0 -0.75 0.0 0
M  V30 6 C 3.8971 1.4999 0.0 0
M  V30 7 N 3.8971 0.0 0.0 0
M  V30 8 C 5.1961 2.2499 0.0 0
M  V30 END ATOM
M  V30 BEGIN BOND
M  V30 1 2 1 2
M  V30 2 1 1 3
M  V30 3 1 2 4
M  V30 4 1 2 5
M  V30 5 2 3 6
M  V30 6 2 4 7
M  V30 7 1 6 8
M  V30 8 1 6 7
M  V30 END BOND
M  V30 END CTAB
M  END
>  <pKa>
1.95

>  <temp>
25

>  <method>
mean from 3

>  <type>
b1/apparent

>  <group>
N(1+)-H

>  <basicOrAcidic>
basic

>  <Row-ID>
73

>  <Smiles>
N1(=C(C=NC(=C1)C)C)

$$$$
Compound 74
Actelion Java MolfileCreator 2.0

  0  0  0  0  0  0              0 V3000
M  V30 BEGIN CTAB
M  V30 COUNTS 8 8 0 0 0
M  V30 BEGIN ATOM
M  V30 1 N 1.299 1.5 0.0 0
M  V30 2 C 1.299 0.0 0.0 0 CFG=2
M  V30 3 C 2.598 2.2499 0.0 0
M  V30 4 C 2.598 -0.75 0.0 0
M  V30 5 C 0.0 -0.75 0.0 0
M  V30 6 C 3.8971 1.4999 0.0 0 CFG=1
M  V30 7 N 3.8971 0.0 0.0 0
M  V30 8 C 5.1961 2.2499 0.0 0
M  V30 END ATOM
M  V30 BEGIN BOND
M  V30 1 1 2 1
M  V30 2 1 1 3
M  V30 3 1 2 4
M  V30 4 1 2 5 CFG=3
M  V30 5 1 6 3
M  V30 6 1 4 7
M  V30 7 1 6 8 CFG=3
M  V30 8 1 6 7
M  V30 END BOND
M  V30 BEGIN COLLECTION
M  V30 MDLV30/STERAC1 ATOMS=(2 2 6)
M  V30 END COLLECTION
M  V30 END CTAB
M  END
>  <pKa>
9.98

>  <temp>
25

>  <method>
potentiometric

>  <type>
b1/apparent

>  <group>


>  <basicOrAcidic>
basic

>  <Row-ID>
74

>  <Smiles>
N1(C(CNC(C1)C)C)

$$$$
Compound 75
Actelion Java MolfileCreator 2.0

  0  0  0  0  0  0              0 V3000
M  V30 BEGIN CTAB
M  V30 COUNTS 8 8 0 0 0
M  V30 BEGIN ATOM
M  V30 1 N 1.299 1.5 0.0 0
M  V30 2 C 1.299 0.0 0.0 0 CFG=2
M  V30 3 C 2.598 2.2499 0.0 0
M  V30 4 C 2.598 -0.75 0.0 0
M  V30 5 C 0.0 -0.75 0.0 0
M  V30 6 C 3.8971 1.4999 0.0 0 CFG=2
M  V30 7 N 3.8971 0.0 0.0 0
M  V30 8 C 5.1961 2.2499 0.0 0
M  V30 END ATOM
M  V30 BEGIN BOND
M  V30 1 1 2 1
M  V30 2 1 1 3
M  V30 3 1 2 4
M  V30 4 1 2 5 CFG=3
M  V30 5 1 6 3
M  V30 6 1 4 7
M  V30 7 1 6 8 CFG=1
M  V30 8 1 6 7
M  V30 END BOND
M  V30 BEGIN COLLECTION
M  V30 MDLV30/STERAC1 ATOMS=(2 2 6)
M  V30 END COLLECTION
M  V30 END CTAB
M  END
>  <pKa>
9.76

>  <temp>
25

>  <method>
mean from 2

>  <type>
a2/apparent

>  <group>


>  <basicOrAcidic>
basic

>  <Row-ID>
75

>  <Smiles>
N1(C(CNC(C1)C)C)

$$$$
Compound 76
Actelion Java MolfileCreator 2.0

  0  0  0  0  0  0              0 V3000
M  V30 BEGIN CTAB
M  V30 COUNTS 8 8 0 0 0
M  V30 BEGIN ATOM
M  V30 1 N 0.866 0.0 0.0 0
M  V30 2 C 0.0 -0.5 0.0 0 CFG=2
M  V30 3 C 1.732 -0.5 0.0 0
M  V30 4 C -1.0 -0.4999 0.0 0 CFG=2
M  V30 5 C -0.5 -1.366 0.0 0
M  V30 6 C 0.7071 -1.2071 0.0 0
M  V30 7 N -1.866 0.0 0.0 0
M  V30 8 C -2.732 -0.4999 0.0 0
M  V30 END ATOM
M  V30 BEGIN BOND
M  V30 1 1 2 1 CFG=1
M  V30 2 1 1 3
M  V30 3 1 4 2
M  V30 4 1 2 5
M  V30 5 1 2 6
M  V30 6 1 4 7 CFG=3
M  V30 7 1 7 8
M  V30 8 1 4 5
M  V30 END BOND
M  V30 BEGIN COLLECTION
M  V30 MDLV30/STERAC1 ATOMS=(2 2 4)
M  V30 END COLLECTION
M  V30 END CTAB
M  END
>  <pKa>
9.05

>  <temp>
25

>  <method>


>  <type>
a2/thermodynamic

>  <group>
NH

>  <basicOrAcidic>
basic

>  <Row-ID>
76

>  <Smiles>
N(C1(C(NC)C1)(C))C

$$$$
Compound 77
Actelion Java MolfileCreator 2.0

  0  0  0  0  0  0              0 V3000
M  V30 BEGIN CTAB
M  V30 COUNTS 8 8 0 0 0
M  V30 BEGIN ATOM
M  V30 1 N 3.8971 0.0 0.0 0
M  V30 2 N 3.8971 1.4999 0.0 0
M  V30 3 C 2.598 -0.7499 0.0 0
M  V30 4 C 2.598 2.2499 0.0 0
M  V30 5 C 1.299 0.0 0.0 0
M  V30 6 C 1.299 1.5 0.0 0
M  V30 7 C 0.0 -0.75 0.0 0
M  V30 8 C 0.0 2.25 0.0 0
M  V30 END ATOM
M  V30 BEGIN BOND
M  V30 1 2 1 2
M  V30 2 1 1 3
M  V30 3 1 2 4
M  V30 4 2 3 5
M  V30 5 2 4 6
M  V30 6 1 5 7
M  V30 7 1 6 8
M  V30 8 1 5 6
M  V30 END BOND
M  V30 END CTAB
M  END
>  <pKa>
4.13

>  <temp>
16

>  <method>
potentiometric

>  <type>
a/apparent

>  <group>


>  <basicOrAcidic>
basic

>  <Row-ID>
77

>  <Smiles>
N1(=NC=C(C)C(=C1)C)

$$$$
Compound 78
Actelion Java MolfileCreator 2.0

  0  0  0  0  0  0              0 V3000
M  V30 BEGIN CTAB
M  V30 COUNTS 8 8 0 0 0
M  V30 BEGIN ATOM
M  V30 1 N 1.732 -0.5 0.0 0
M  V30 2 N 2.598 0.0 0.0 0
M  V30 3 C 0.866 0.0 0.0 0
M  V30 4 C 2.598 0.9999 0.0 0
M  V30 5 C 0.866 1.0 0.0 0
M  V30 6 C 0.0 -0.5 0.0 0
M  V30 7 C 1.732 1.4999 0.0 0
M  V30 8 C 0.0 1.5 0.0 0
M  V30 END ATOM
M  V30 BEGIN BOND
M  V30 1 2 1 2
M  V30 2 1 1 3
M  V30 3 1 2 4
M  V30 4 2 3 5
M  V30 5 1 3 6
M  V30 6 2 4 7
M  V30 7 1 5 8
M  V30 8 1 5 7
M  V30 END BOND
M  V30 END CTAB
M  END
>  <pKa>
4.1

>  <temp>
16

>  <method>
potentiometric

>  <type>
a/apparent

>  <group>


>  <basicOrAcidic>
basic

>  <Row-ID>
78

>  <Smiles>
N1(=NC=CC(=C1C)C)

$$$$
Compound 79
Actelion Java MolfileCreator 2.0

  0  0  0  0  0  0              0 V3000
M  V30 BEGIN CTAB
M  V30 COUNTS 8 8 0 0 0
M  V30 BEGIN ATOM
M  V30 1 N 1.7795 -0.4067 0.0 0
M  V30 2 N 2.4487 0.3364 0.0 0
M  V30 3 C 0.866 0.0 0.0 0
M  V30 4 C 1.9487 1.2024 0.0 0
M  V30 5 C 0.9705 0.9945 0.0 0
M  V30 6 C 0.0 -0.5 0.0 0
M  V30 7 C 2.3554 2.1159 0.0 0
M  V30 8 C 0.2274 1.6636 0.0 0
M  V30 END ATOM
M  V30 BEGIN BOND
M  V30 1 1 1 2
M  V30 2 2 1 3
M  V30 3 1 2 4
M  V30 4 1 3 5
M  V30 5 1 3 6
M  V30 6 1 4 7
M  V30 7 1 5 8
M  V30 8 2 4 5
M  V30 END BOND
M  V30 END CTAB
M  END
>  <pKa>
4.82

>  <temp>
25

>  <method>
potentiometric

>  <type>
a1/apparent

>  <group>


>  <basicOrAcidic>
basic

>  <Row-ID>
79

>  <Smiles>
N=1(NC(C)=C(C=1C)C)

$$$$
Compound 80
Actelion Java MolfileCreator 2.0

  0  0  0  0  0  0              0 V3000
M  V30 BEGIN CTAB
M  V30 COUNTS 8 8 0 0 0
M  V30 BEGIN ATOM
M  V30 1 N 1.732 -0.5 0.0 0
M  V30 2 N 2.598 0.0 0.0 0
M  V30 3 C 0.866 0.0 0.0 0
M  V30 4 C 2.598 0.9999 0.0 0
M  V30 5 C 0.866 1.0 0.0 0
M  V30 6 C 0.0 -0.5 0.0 0
M  V30 7 C 1.732 1.4999 0.0 0
M  V30 8 C 3.4641 1.4999 0.0 0
M  V30 END ATOM
M  V30 BEGIN BOND
M  V30 1 2 1 2
M  V30 2 1 1 3
M  V30 3 1 2 4
M  V30 4 2 3 5
M  V30 5 1 3 6
M  V30 6 2 4 7
M  V30 7 1 4 8
M  V30 8 1 5 7
M  V30 END BOND
M  V30 END CTAB
M  END
>  <pKa>
3.99

>  <temp>
16.5

>  <method>
potentiometric

>  <type>
a/apparent

>  <group>


>  <basicOrAcidic>
basic

>  <Row-ID>
80

>  <Smiles>
N1(=NC(=CC=C1C)C)

$$$$
Compound 81
Actelion Java MolfileCreator 2.0

  0  0  0  0  0  0              0 V3000
M  V30 BEGIN CTAB
M  V30 COUNTS 8 8 0 0 0
M  V30 BEGIN ATOM
M  V30 1 N 1.732 -1.4999 0.0 0
M  V30 2 N 2.598 -1.9999 0.0 0
M  V30 3 C 1.732 -0.5 0.0 0
M  V30 4 C 3.4641 -1.4999 0.0 0
M  V30 5 C 2.598 0.0 0.0 0
M  V30 6 C 0.866 0.0 0.0 0
M  V30 7 C 3.4641 -0.5 0.0 0
M  V30 8 C 0.0 -0.5 0.0 0
M  V30 END ATOM
M  V30 BEGIN BOND
M  V30 1 2 1 2
M  V30 2 1 1 3
M  V30 3 1 2 4
M  V30 4 2 3 5
M  V30 5 1 3 6
M  V30 6 2 4 7
M  V30 7 1 6 8
M  V30 8 1 5 7
M  V30 END BOND
M  V30 END CTAB
M  END
>  <pKa>
3.58

>  <temp>
16.5

>  <method>
potentiometric

>  <type>
a/apparent

>  <group>


>  <basicOrAcidic>
basic

>  <Row-ID>
81

>  <Smiles>
N1(=NC=CC=C1CC)

$$$$
Compound 82
Actelion Java MolfileCreator 2.0

  0  0  0  0  0  0              0 V3000
M  V30 BEGIN CTAB
M  V30 COUNTS 8 8 0 0 0
M  V30 BEGIN ATOM
M  V30 1 N 0.9705 0.9945 0.0 0
M  V30 2 N 0.866 0.0 0.0 0
M  V30 3 C 1.9487 1.2024 0.0 0
M  V30 4 C 1.7795 -0.4067 0.0 0
M  V30 5 C 0.0 -0.5 0.0 0
M  V30 6 C 2.4487 0.3364 0.0 0
M  V30 7 C 1.9874 -1.3848 0.0 0
M  V30 8 C 3.4432 0.2318 0.0 0
M  V30 END ATOM
M  V30 BEGIN BOND
M  V30 1 1 1 2
M  V30 2 2 1 3
M  V30 3 1 2 4
M  V30 4 1 2 5
M  V30 5 1 3 6
M  V30 6 1 4 7
M  V30 7 1 6 8
M  V30 8 2 4 6
M  V30 END BOND
M  V30 END CTAB
M  END
>  <pKa>
3.58

>  <temp>
25

>  <method>
potentiometric

>  <type>
a1/apparent

>  <group>


>  <basicOrAcidic>
basic

>  <Row-ID>
82

>  <Smiles>
N=1(N(C(C)=C(C=1)C)C)

$$$$
Compound 83
Actelion Java MolfileCreator 2.0

  0  0  0  0  0  0              0 V3000
M  V30 BEGIN CTAB
M  V30 COUNTS 8 8 0 0 0
M  V30 BEGIN ATOM
M  V30 1 N 0.9705 0.9945 0.0 0
M  V30 2 N 0.866 0.0 0.0 0
M  V30 3 C 1.9487 1.2024 0.0 0
M  V30 4 C 1.7795 -0.4067 0.0 0
M  V30 5 C 0.0 -0.5 0.0 0
M  V30 6 C 2.4487 0.3364 0.0 0
M  V30 7 C 2.3554 2.1159 0.0 0
M  V30 8 C 1.9874 -1.3848 0.0 0
M  V30 END ATOM
M  V30 BEGIN BOND
M  V30 1 1 1 2
M  V30 2 2 1 3
M  V30 3 1 2 4
M  V30 4 1 2 5
M  V30 5 1 3 6
M  V30 6 1 3 7
M  V30 7 1 4 8
M  V30 8 2 4 6
M  V30 END BOND
M  V30 END CTAB
M  END
>  <pKa>
3.96

>  <temp>
25

>  <method>
potentiometric

>  <type>
a1/apparent

>  <group>


>  <basicOrAcidic>
basic

>  <Row-ID>
83

>  <Smiles>
N=1(N(C(C)=CC=1C)C)

$$$$
Compound 84
Actelion Java MolfileCreator 2.0

  0  0  0  0  0  0              0 V3000
M  V30 BEGIN CTAB
M  V30 COUNTS 8 8 0 0 0
M  V30 BEGIN ATOM
M  V30 1 N 1.299 0.0 0.0 0
M  V30 2 N 2.598 -0.75 0.0 0
M  V30 3 C 1.299 1.4999 0.0 0
M  V30 4 C 0.0 -0.75 0.0 0
M  V30 5 C 3.8971 0.0 0.0 0
M  V30 6 C 2.598 -2.25 0.0 0
M  V30 7 C 2.598 2.2499 0.0 0
M  V30 8 C 3.8971 1.4999 0.0 0
M  V30 END ATOM
M  V30 BEGIN BOND
M  V30 1 1 1 2
M  V30 2 1 1 3
M  V30 3 1 1 4
M  V30 4 1 2 5
M  V30 5 1 2 6
M  V30 6 1 3 7
M  V30 7 1 5 8
M  V30 8 2 7 8
M  V30 END BOND
M  V30 END CTAB
M  END
>  <pKa>
5.7

>  <temp>
25

>  <method>
potentiometric

>  <type>
a1/apparent

>  <group>


>  <basicOrAcidic>
basic

>  <Row-ID>
84

>  <Smiles>
N1(N(CC=CC1)C)(C)

$$$$
Compound 85
Actelion Java MolfileCreator 2.0

  0  0  0  0  0  0              0 V3000
M  V30 BEGIN CTAB
M  V30 COUNTS 8 8 0 0 0
M  V30 BEGIN ATOM
M  V30 1 N 1.299 0.0 0.0 0
M  V30 2 N 2.598 -0.75 0.0 0
M  V30 3 C 1.299 1.4999 0.0 0
M  V30 4 C 0.0 -0.75 0.0 0
M  V30 5 C 3.8971 0.0 0.0 0
M  V30 6 C 2.598 -2.25 0.0 0
M  V30 7 C 2.598 2.2499 0.0 0
M  V30 8 C 3.8971 1.4999 0.0 0
M  V30 END ATOM
M  V30 BEGIN BOND
M  V30 1 1 1 2
M  V30 2 1 1 3
M  V30 3 1 1 4
M  V30 4 1 2 5
M  V30 5 1 2 6
M  V30 6 1 3 7
M  V30 7 1 5 8
M  V30 8 1 7 8
M  V30 END BOND
M  V30 END CTAB
M  END
>  <pKa>
6.66

>  <temp>
25

>  <method>
potentiometric

>  <type>
a1/apparent

>  <group>


>  <basicOrAcidic>
basic

>  <Row-ID>
85

>  <Smiles>
N1(N(CCCC1)C)(C)

$$$$
Compound 86
Actelion Java MolfileCreator 2.0

  0  0  0  0  0  0              0 V3000
M  V30 BEGIN CTAB
M  V30 COUNTS 8 8 0 0 0
M  V30 BEGIN ATOM
M  V30 1 N 1.732 -0.5 0.0 0
M  V30 2 N 2.598 0.0 0.0 0
M  V30 3 C 0.866 0.0 0.0 0
M  V30 4 C 2.598 0.9999 0.0 0
M  V30 5 C 0.866 1.0 0.0 0
M  V30 6 C 0.0 -0.5 0.0 0
M  V30 7 C 1.732 1.4999 0.0 0
M  V30 8 C 1.732 2.4999 0.0 0
M  V30 END ATOM
M  V30 BEGIN BOND
M  V30 1 2 1 2
M  V30 2 1 1 3
M  V30 3 1 2 4
M  V30 4 2 3 5
M  V30 5 1 3 6
M  V30 6 2 4 7
M  V30 7 1 7 8
M  V30 8 1 5 7
M  V30 END BOND
M  V30 END CTAB
M  END
>  <pKa>
4.11

>  <temp>
17.5

>  <method>
potentiometric

>  <type>
a/apparent

>  <group>


>  <basicOrAcidic>
basic

>  <Row-ID>
86

>  <Smiles>
N1(=NC=C(C)C=C1C)

$$$$
Compound 87
Actelion Java MolfileCreator 2.0

  0  0  0  0  0  0              0 V3000
M  V30 BEGIN CTAB
M  V30 COUNTS 8 8 0 0 0
M  V30 BEGIN ATOM
M  V30 1 N 0.9705 0.9945 0.0 0
M  V30 2 N 0.866 0.0 0.0 0
M  V30 3 C 1.9487 1.2024 0.0 0
M  V30 4 C 1.7795 -0.4067 0.0 0
M  V30 5 C 0.0 -0.5 0.0 0
M  V30 6 C 2.4487 0.3364 0.0 0
M  V30 7 C 2.3554 2.1159 0.0 0
M  V30 8 C 3.4432 0.2318 0.0 0
M  V30 END ATOM
M  V30 BEGIN BOND
M  V30 1 1 1 2
M  V30 2 2 1 3
M  V30 3 1 2 4
M  V30 4 1 2 5
M  V30 5 1 3 6
M  V30 6 1 3 7
M  V30 7 1 6 8
M  V30 8 2 4 6
M  V30 END BOND
M  V30 END CTAB
M  END
>  <pKa>
3.56

>  <temp>
25

>  <method>
potentiometric

>  <type>
a1/apparent

>  <group>


>  <basicOrAcidic>
basic

>  <Row-ID>
87

>  <Smiles>
N=1(N(C=C(C=1C)C)C)

$$$$
Compound 88
Actelion Java MolfileCreator 2.0

  0  0  0  0  0  0              0 V3000
M  V30 BEGIN CTAB
M  V30 COUNTS 8 8 0 0 0
M  V30 BEGIN ATOM
M  V30 1 N -1.732 0.9999 0.0 0
M  V30 2 C -0.866 0.4999 0.0 0
M  V30 3 C 0.0 0.0 0.0 0
M  V30 4 C 0.0 -1.0 0.0 0
M  V30 5 C 0.866 0.4999 0.0 0
M  V30 6 N 0.866 -1.5 0.0 0
M  V30 7 C 1.732 0.0 0.0 0
M  V30 8 C 1.732 -0.9999 0.0 0
M  V30 END ATOM
M  V30 BEGIN BOND
M  V30 1 3 1 2
M  V30 2 1 2 3
M  V30 3 2 3 4
M  V30 4 1 3 5
M  V30 5 1 4 6
M  V30 6 2 5 7
M  V30 7 2 6 8
M  V30 8 1 7 8
M  V30 END BOND
M  V30 END CTAB
M  END
>  <pKa>
1.48

>  <temp>
24

>  <method>
mean from 7

>  <type>
a1/apparent

>  <group>


>  <basicOrAcidic>
basic

>  <Row-ID>
88

>  <Smiles>
N#CC1(=CN=CC=C1)

$$$$
Compound 89
Actelion Java MolfileCreator 2.0

  0  0  0  0  0  0              0 V3000
M  V30 BEGIN CTAB
M  V30 COUNTS 8 8 0 0 0
M  V30 BEGIN ATOM
M  V30 1 N 3.4641 -0.5 0.0 0
M  V30 2 C 2.598 0.0 0.0 0
M  V30 3 C 3.4641 -1.4999 0.0 0
M  V30 4 C 1.732 -0.5 0.0 0
M  V30 5 C 2.598 -2.0 0.0 0
M  V30 6 N 0.866 0.0 0.0 0
M  V30 7 C 1.732 -1.5 0.0 0
M  V30 8 C 0.0 -0.5 0.0 0
M  V30 END ATOM
M  V30 BEGIN BOND
M  V30 1 2 1 2
M  V30 2 1 1 3
M  V30 3 1 2 4
M  V30 4 2 3 5
M  V30 5 1 4 6
M  V30 6 2 4 7
M  V30 7 1 6 8
M  V30 8 1 5 7
M  V30 END BOND
M  V30 END CTAB
M  END
>  <pKa>
6.41

>  <temp>
20

>  <method>
spectrophotometric

>  <type>
a1/apparent

>  <group>


>  <basicOrAcidic>
basic

>  <Row-ID>
89

>  <Smiles>
N1(=CC(NC)=CC=C1)

$$$$
Compound 90
Actelion Java MolfileCreator 2.0

  0  0  0  0  0  0              0 V3000
M  V30 BEGIN CTAB
M  V30 COUNTS 8 8 0 0 0
M  V30 BEGIN ATOM
M  V30 1 N 0.866 0.0 0.0 0
M  V30 2 C 1.732 -0.5 0.0 0 CFG=2
M  V30 3 C 0.0 -0.5 0.0 0
M  V30 4 C 2.232 -1.366 0.0 0 CFG=2
M  V30 5 C 2.732 -0.5 0.0 0
M  V30 6 N 2.232 -2.366 0.0 0
M  V30 7 C 3.598 0.0 0.0 0
M  V30 8 C 3.098 -2.866 0.0 0
M  V30 END ATOM
M  V30 BEGIN BOND
M  V30 1 1 2 1 CFG=1
M  V30 2 1 1 3
M  V30 3 1 4 2
M  V30 4 1 2 5
M  V30 5 1 4 6 CFG=3
M  V30 6 1 5 7
M  V30 7 1 6 8
M  V30 8 1 4 5
M  V30 END BOND
M  V30 BEGIN COLLECTION
M  V30 MDLV30/STERAC1 ATOMS=(2 2 4)
M  V30 END COLLECTION
M  V30 END CTAB
M  END
>  <pKa>
9.03

>  <temp>
25

>  <method>


>  <type>
a2/thermodynamic

>  <group>
NH

>  <basicOrAcidic>
basic

>  <Row-ID>
90

>  <Smiles>
N(C1(C(NC)C1C))C

$$$$
Compound 91
Actelion Java MolfileCreator 2.0

  0  0  0  0  0  0              0 V3000
M  V30 BEGIN CTAB
M  V30 COUNTS 8 8 0 0 0
M  V30 BEGIN ATOM
M  V30 1 N 0.866 0.0 0.0 0
M  V30 2 C 1.732 -0.5 0.0 0 CFG=2
M  V30 3 C 0.0 -0.5 0.0 0
M  V30 4 C 2.232 -1.366 0.0 0 CFG=1
M  V30 5 C 2.732 -0.5 0.0 0 CFG=1
M  V30 6 N 2.232 -2.366 0.0 0
M  V30 7 C 3.598 0.0 0.0 0
M  V30 8 C 3.098 -2.866 0.0 0
M  V30 END ATOM
M  V30 BEGIN BOND
M  V30 1 1 2 1 CFG=1
M  V30 2 1 1 3
M  V30 3 1 4 2
M  V30 4 1 5 2
M  V30 5 1 4 6 CFG=1
M  V30 6 1 5 7 CFG=3
M  V30 7 1 6 8
M  V30 8 1 4 5
M  V30 END BOND
M  V30 BEGIN COLLECTION
M  V30 MDLV30/STEABS ATOMS=(3 2 4 5)
M  V30 END COLLECTION
M  V30 END CTAB
M  END
>  <pKa>
9.13

>  <temp>
25

>  <method>


>  <type>
a2/thermodynamic

>  <group>
NH

>  <basicOrAcidic>
basic

>  <Row-ID>
91

>  <Smiles>
N(C1(C(NC)C1C))C

$$$$
Compound 92
Actelion Java MolfileCreator 2.0

  0  0  0  0  0  0              0 V3000
M  V30 BEGIN CTAB
M  V30 COUNTS 8 8 0 0 0
M  V30 BEGIN ATOM
M  V30 1 N 1.299 1.5 0.0 0
M  V30 2 C 1.299 0.0 0.0 0
M  V30 3 C 2.598 2.2499 0.0 0
M  V30 4 C 2.598 -0.75 0.0 0
M  V30 5 C 0.0 -0.75 0.0 0
M  V30 6 N 3.8971 1.4999 0.0 0
M  V30 7 C 3.8971 0.0 0.0 0
M  V30 8 C 5.1961 -0.75 0.0 0
M  V30 END ATOM
M  V30 BEGIN BOND
M  V30 1 2 1 2
M  V30 2 1 1 3
M  V30 3 1 2 4
M  V30 4 1 2 5
M  V30 5 2 3 6
M  V30 6 2 4 7
M  V30 7 1 7 8
M  V30 8 1 6 7
M  V30 END BOND
M  V30 END CTAB
M  END
>  <pKa>
2.7

>  <temp>
20

>  <method>
potentiometric

>  <type>
a1/apparent

>  <group>
NH(1+)

>  <basicOrAcidic>
basic

>  <Row-ID>
92

>  <Smiles>
N1(=C(C=C(C)N=C1)C)

$$$$
Compound 93
Actelion Java MolfileCreator 2.0

  0  0  0  0  0  0              0 V3000
M  V30 BEGIN CTAB
M  V30 COUNTS 8 8 0 0 0
M  V30 BEGIN ATOM
M  V30 1 N -1.732 0.9999 0.0 0
M  V30 2 C -0.866 0.4999 0.0 0
M  V30 3 C 0.0 0.0 0.0 0
M  V30 4 N 0.0 -1.0 0.0 0
M  V30 5 C 0.866 0.4999 0.0 0
M  V30 6 C 0.866 -1.5 0.0 0
M  V30 7 C 1.732 0.0 0.0 0
M  V30 8 C 1.732 -0.9999 0.0 0
M  V30 END ATOM
M  V30 BEGIN BOND
M  V30 1 3 1 2
M  V30 2 1 2 3
M  V30 3 2 3 4
M  V30 4 1 3 5
M  V30 5 1 4 6
M  V30 6 2 5 7
M  V30 7 2 6 8
M  V30 8 1 7 8
M  V30 END BOND
M  V30 END CTAB
M  END
>  <pKa>
-0.26

>  <temp>


>  <method>
spectrophotometric

>  <type>
a/apparent

>  <group>


>  <basicOrAcidic>
basic

>  <Row-ID>
93

>  <Smiles>
N#CC1(=NC=CC=C1)

$$$$
Compound 94
Actelion Java MolfileCreator 2.0

  0  0  0  0  0  0              0 V3000
M  V30 BEGIN CTAB
M  V30 COUNTS 8 8 0 0 0
M  V30 BEGIN ATOM
M  V30 1 N 2.598 0.0 0.0 0
M  V30 2 C 1.732 -0.5 0.0 0
M  V30 3 C 3.4641 -0.4999 0.0 0
M  V30 4 N 0.866 0.0 0.0 0
M  V30 5 C 1.732 -1.5 0.0 0
M  V30 6 C 3.4641 -1.4999 0.0 0
M  V30 7 C 0.0 -0.5 0.0 0
M  V30 8 C 2.598 -1.9999 0.0 0
M  V30 END ATOM
M  V30 BEGIN BOND
M  V30 1 2 1 2
M  V30 2 1 1 3
M  V30 3 1 2 4
M  V30 4 1 2 5
M  V30 5 2 3 6
M  V30 6 1 4 7
M  V30 7 2 5 8
M  V30 8 1 6 8
M  V30 END BOND
M  V30 END CTAB
M  END
>  <pKa>
7.13

>  <temp>
20

>  <method>
spectrophotometric

>  <type>
a1/thermodynamic

>  <group>


>  <basicOrAcidic>
basic

>  <Row-ID>
94

>  <Smiles>
N1(=C(NC)C=CC=C1)

$$$$
Compound 95
Actelion Java MolfileCreator 2.0

  0  0  0  0  0  0              0 V3000
M  V30 BEGIN CTAB
M  V30 COUNTS 8 8 0 0 0
M  V30 BEGIN ATOM
M  V30 1 N 1.1869 1.4958 0.0 0
M  V30 2 C 1.299 0.0 0.0 0
M  V30 3 C 2.2865 2.516 0.0 0
M  V30 4 N 2.5383 -0.8449 0.0 0
M  V30 5 C 0.0 -0.75 0.0 0
M  V30 6 C 3.7697 2.2925 0.0 0
M  V30 7 C 3.9717 -0.4028 0.0 0
M  V30 8 C 4.5197 0.9934 0.0 0
M  V30 END ATOM
M  V30 BEGIN BOND
M  V30 1 2 1 2
M  V30 2 1 1 3
M  V30 3 1 2 4
M  V30 4 1 2 5
M  V30 5 1 3 6
M  V30 6 1 4 7
M  V30 7 1 6 8
M  V30 8 1 7 8
M  V30 END BOND
M  V30 END CTAB
M  END
>  <pKa>
12.7

>  <temp>


>  <method>
potentiometric

>  <type>
a/apparent

>  <group>


>  <basicOrAcidic>
basic

>  <Row-ID>
95

>  <Smiles>
N1(=C(NCCCC1)C)

$$$$
Compound 96
Actelion Java MolfileCreator 2.0

  0  0  0  0  0  0              0 V3000
M  V30 BEGIN CTAB
M  V30 COUNTS 8 8 0 0 0
M  V30 BEGIN ATOM
M  V30 1 N 1.299 1.5 0.0 0
M  V30 2 C 1.299 0.0 0.0 0
M  V30 3 C 2.598 2.2499 0.0 0
M  V30 4 N 0.0 -0.75 0.0 0
M  V30 5 C 2.598 -0.75 0.0 0
M  V30 6 C 3.8971 1.4999 0.0 0
M  V30 7 C 2.598 3.7499 0.0 0
M  V30 8 C 3.8971 0.0 0.0 0
M  V30 END ATOM
M  V30 BEGIN BOND
M  V30 1 2 1 2
M  V30 2 1 1 3
M  V30 3 1 2 4
M  V30 4 1 2 5
M  V30 5 2 3 6
M  V30 6 1 3 7
M  V30 7 2 5 8
M  V30 8 1 6 8
M  V30 END BOND
M  V30 END CTAB
M  END
>  <pKa>
7.4

>  <temp>
30

>  <method>
mean from 2

>  <type>
a1/apparent

>  <group>
N-H

>  <basicOrAcidic>
basic

>  <Row-ID>
96

>  <Smiles>
N1(=C(N)C=CC=C1C)

$$$$
Compound 97
Actelion Java MolfileCreator 2.0

  0  0  0  0  0  0              0 V3000
M  V30 BEGIN CTAB
M  V30 COUNTS 8 8 0 0 0
M  V30 BEGIN ATOM
M  V30 1 N 2.6455 -0.0932 0.0 0
M  V30 2 C 1.732 -0.5 0.0 0
M  V30 3 C 3.3147 -0.8364 0.0 0
M  V30 4 N 1.8365 -1.4945 0.0 0
M  V30 5 C 0.866 0.0 0.0 0
M  V30 6 C 2.8147 -1.7024 0.0 0
M  V30 7 C 4.3092 -0.7318 0.0 0
M  V30 8 C 0.0 -0.5 0.0 0
M  V30 END ATOM
M  V30 BEGIN BOND
M  V30 1 2 1 2
M  V30 2 1 1 3
M  V30 3 1 2 4
M  V30 4 1 2 5
M  V30 5 2 3 6
M  V30 6 1 3 7
M  V30 7 1 5 8
M  V30 8 1 4 6
M  V30 END BOND
M  V30 END CTAB
M  END
>  <pKa>
8.5

>  <temp>
25

>  <method>
potentiometric

>  <type>
a1/apparent

>  <group>


>  <basicOrAcidic>
basic

>  <Row-ID>
97

>  <Smiles>
N1(=C(NC=C1C)CC)

$$$$
Compound 98
Actelion Java MolfileCreator 2.0

  0  0  0  0  0  0              0 V3000
M  V30 BEGIN CTAB
M  V30 COUNTS 8 8 0 0 0
M  V30 BEGIN ATOM
M  V30 1 N 1.299 1.5 0.0 0
M  V30 2 C 1.299 0.0 0.0 0
M  V30 3 C 2.598 2.2499 0.0 0
M  V30 4 N 0.0 -0.75 0.0 0
M  V30 5 C 2.598 -0.75 0.0 0
M  V30 6 C 3.8971 1.4999 0.0 0
M  V30 7 C 3.8971 0.0 0.0 0
M  V30 8 C 5.1961 2.2499 0.0 0
M  V30 END ATOM
M  V30 BEGIN BOND
M  V30 1 2 1 2
M  V30 2 1 1 3
M  V30 3 1 2 4
M  V30 4 1 2 5
M  V30 5 2 3 6
M  V30 6 2 5 7
M  V30 7 1 6 8
M  V30 8 1 6 7
M  V30 END BOND
M  V30 END CTAB
M  END
>  <pKa>
7.22

>  <temp>
29

>  <method>
mean from 3

>  <type>
a1/apparent

>  <group>


>  <basicOrAcidic>
basic

>  <Row-ID>
98

>  <Smiles>
N1(=C(N)C=CC(=C1)C)

$$$$
Compound 99
Actelion Java MolfileCreator 2.0

  0  0  0  0  0  0              0 V3000
M  V30 BEGIN CTAB
M  V30 COUNTS 8 8 0 0 0
M  V30 BEGIN ATOM
M  V30 1 N 1.299 1.5 0.0 0
M  V30 2 C 1.299 0.0 0.0 0
M  V30 3 C 2.598 2.2499 0.0 0
M  V30 4 N 0.0 -0.75 0.0 0
M  V30 5 C 2.598 -0.75 0.0 0
M  V30 6 C 3.8971 1.4999 0.0 0
M  V30 7 C 3.8971 0.0 0.0 0
M  V30 8 C 2.598 -2.25 0.0 0
M  V30 END ATOM
M  V30 BEGIN BOND
M  V30 1 2 1 2
M  V30 2 1 1 3
M  V30 3 1 2 4
M  V30 4 1 2 5
M  V30 5 2 3 6
M  V30 6 2 5 7
M  V30 7 1 5 8
M  V30 8 1 6 7
M  V30 END BOND
M  V30 END CTAB
M  END
>  <pKa>
7.24

>  <temp>
30

>  <method>
mean from 2

>  <type>
a1/apparent

>  <group>
N-H

>  <basicOrAcidic>
basic

>  <Row-ID>
99

>  <Smiles>
N1(=C(N)C(=CC=C1)C)

$$$$
Compound 100
Actelion Java MolfileCreator 2.0

  0  0  0  0  0  0              0 V3000
M  V30 BEGIN CTAB
M  V30 COUNTS 8 8 0 0 0
M  V30 BEGIN ATOM
M  V30 1 N 1.299 1.5 0.0 0
M  V30 2 C 1.299 0.0 0.0 0
M  V30 3 C 2.598 2.2499 0.0 0
M  V30 4 N 0.0 -0.75 0.0 0
M  V30 5 C 2.598 -0.75 0.0 0
M  V30 6 C 3.8971 1.4999 0.0 0
M  V30 7 C 3.8971 0.0 0.0 0
M  V30 8 C 5.1961 -0.75 0.0 0
M  V30 END ATOM
M  V30 BEGIN BOND
M  V30 1 2 1 2
M  V30 2 1 1 3
M  V30 3 1 2 4
M  V30 4 1 2 5
M  V30 5 2 3 6
M  V30 6 2 5 7
M  V30 7 1 7 8
M  V30 8 1 6 7
M  V30 END BOND
M  V30 END CTAB
M  END
>  <pKa>
7.48

>  <temp>
29

>  <method>
mean from 3

>  <type>
a1/apparent

>  <group>


>  <basicOrAcidic>
basic

>  <Row-ID>
100

>  <Smiles>
N1(=C(N)C=C(C)C=C1)

$$$$
Compound 101
Actelion Java MolfileCreator 2.0

  0  0  0  0  0  0              0 V3000
M  V30 BEGIN CTAB
M  V30 COUNTS 8 8 0 0 0
M  V30 BEGIN ATOM
M  V30 1 N 2.7026 0.9945 0.0 0
M  V30 2 C 2.598 0.0 0.0 0
M  V30 3 C 3.6807 1.2024 0.0 0
M  V30 4 N 3.5116 -0.4067 0.0 0
M  V30 5 C 1.732 -0.5 0.0 0
M  V30 6 C 4.1807 0.3364 0.0 0
M  V30 7 C 0.866 0.0 0.0 0
M  V30 8 C 0.0 -0.5 0.0 0
M  V30 END ATOM
M  V30 BEGIN BOND
M  V30 1 2 1 2
M  V30 2 1 1 3
M  V30 3 1 2 4
M  V30 4 1 2 5
M  V30 5 2 3 6
M  V30 6 1 5 7
M  V30 7 1 7 8
M  V30 8 1 4 6
M  V30 END BOND
M  V30 END CTAB
M  END
>  <pKa>
8.02

>  <temp>
24.9

>  <method>
potentiometric

>  <type>
a1/apparent

>  <group>


>  <basicOrAcidic>
basic

>  <Row-ID>
101

>  <Smiles>
N1(=C(NC=C1)CCC)

$$$$
Compound 102
Actelion Java MolfileCreator 2.0

  0  0  0  0  0  0              0 V3000
M  V30 BEGIN CTAB
M  V30 COUNTS 8 8 0 0 0
M  V30 BEGIN ATOM
M  V30 1 N 3.3147 -0.8364 0.0 0
M  V30 2 C 2.6455 -0.0932 0.0 0
M  V30 3 C 2.8147 -1.7024 0.0 0
M  V30 4 N 1.732 -0.5 0.0 0
M  V30 5 C 2.8535 0.8848 0.0 0
M  V30 6 C 1.8365 -1.4945 0.0 0
M  V30 7 C 0.866 0.0 0.0 0
M  V30 8 C 0.0 -0.5 0.0 0
M  V30 END ATOM
M  V30 BEGIN BOND
M  V30 1 2 1 2
M  V30 2 1 1 3
M  V30 3 1 2 4
M  V30 4 1 2 5
M  V30 5 2 3 6
M  V30 6 1 4 7
M  V30 7 1 7 8
M  V30 8 1 4 6
M  V30 END BOND
M  V30 END CTAB
M  END
>  <pKa>
8.09

>  <temp>
25

>  <method>
potentiometric

>  <type>
a1/apparent

>  <group>
N(1+)-H

>  <basicOrAcidic>
basic

>  <Row-ID>
102

>  <Smiles>
N1(=C(N(CC)C=C1)C)

$$$$
Compound 103
Actelion Java MolfileCreator 2.0

  0  0  0  0  0  0              0 V3000
M  V30 BEGIN CTAB
M  V30 COUNTS 8 8 0 0 0
M  V30 BEGIN ATOM
M  V30 1 N -1.732 0.9999 0.0 0
M  V30 2 C -0.866 0.4999 0.0 0
M  V30 3 C 0.0 0.0 0.0 0
M  V30 4 C 0.0 -1.0 0.0 0
M  V30 5 C 0.866 0.4999 0.0 0
M  V30 6 C 0.866 -1.5 0.0 0
M  V30 7 C 1.732 0.0 0.0 0
M  V30 8 N 1.732 -0.9999 0.0 0
M  V30 END ATOM
M  V30 BEGIN BOND
M  V30 1 3 1 2
M  V30 2 1 2 3
M  V30 3 2 3 4
M  V30 4 1 3 5
M  V30 5 1 4 6
M  V30 6 2 5 7
M  V30 7 2 6 8
M  V30 8 1 7 8
M  V30 END BOND
M  V30 END CTAB
M  END
>  <pKa>
1.91

>  <temp>
24

>  <method>
mean from 5

>  <type>
b1/apparent

>  <group>
H

>  <basicOrAcidic>
basic

>  <Row-ID>
103

>  <Smiles>
N#CC1(=CC=NC=C1)

$$$$
Compound 104
Actelion Java MolfileCreator 2.0

  0  0  0  0  0  0              0 V3000
M  V30 BEGIN CTAB
M  V30 COUNTS 8 8 0 0 0
M  V30 BEGIN ATOM
M  V30 1 N 1.299 0.0 0.0 0
M  V30 2 C 0.0 -0.75 0.0 0
M  V30 3 C -1.299 0.0 0.0 0
M  V30 4 C 0.0 -2.25 0.0 0
M  V30 5 C -2.598 -0.7499 0.0 0
M  V30 6 C -1.299 -2.9999 0.0 0
M  V30 7 C -2.598 -2.2499 0.0 0
M  V30 8 N -3.8971 -2.9999 0.0 0
M  V30 END ATOM
M  V30 BEGIN BOND
M  V30 1 1 1 2
M  V30 2 2 2 3
M  V30 3 1 2 4
M  V30 4 1 3 5
M  V30 5 2 4 6
M  V30 6 2 5 7
M  V30 7 1 7 8
M  V30 8 1 6 7
M  V30 END BOND
M  V30 END CTAB
M  END
>  <pKa>
6.16

>  <temp>
20

>  <method>
mean from 14

>  <type>
a1/apparent

>  <group>
NH2

>  <basicOrAcidic>
basic

>  <Row-ID>
104

>  <Smiles>
NC1(=CC=C(N)C=C1)

$$$$
Compound 105
Actelion Java MolfileCreator 2.0

  0  0  0  0  0  0              0 V3000
M  V30 BEGIN CTAB
M  V30 COUNTS 8 8 0 0 0
M  V30 BEGIN ATOM
M  V30 1 N 2.598 2.2499 0.0 0
M  V30 2 C 1.299 1.5 0.0 0
M  V30 3 C 3.8971 1.4999 0.0 0
M  V30 4 C 1.299 0.0 0.0 0
M  V30 5 C 3.8971 0.0 0.0 0
M  V30 6 C 2.598 -0.75 0.0 0
M  V30 7 C 0.0 -0.75 0.0 0
M  V30 8 N 2.598 -2.25 0.0 0
M  V30 END ATOM
M  V30 BEGIN BOND
M  V30 1 2 1 2
M  V30 2 1 1 3
M  V30 3 1 2 4
M  V30 4 2 3 5
M  V30 5 2 4 6
M  V30 6 1 4 7
M  V30 7 1 6 8
M  V30 8 1 5 6
M  V30 END BOND
M  V30 END CTAB
M  END
>  <pKa>
9.15

>  <temp>
20

>  <method>
potentiometric

>  <type>
a1/apparent

>  <group>


>  <basicOrAcidic>
basic

>  <Row-ID>
105

>  <Smiles>
N1(=CC(=C(N)C=C1)C)

$$$$
Compound 106
Actelion Java MolfileCreator 2.0

  0  0  0  0  0  0              0 V3000
M  V30 BEGIN CTAB
M  V30 COUNTS 8 8 0 0 0
M  V30 BEGIN ATOM
M  V30 1 N 5.1961 -2.25 0.0 0
M  V30 2 C 5.1961 -0.75 0.0 0
M  V30 3 C 3.8971 -2.9999 0.0 0
M  V30 4 C 3.8971 0.0 0.0 0
M  V30 5 C 2.598 -2.25 0.0 0
M  V30 6 C 2.598 -0.75 0.0 0
M  V30 7 C 1.299 0.0 0.0 0
M  V30 8 N 0.0 -0.75 0.0 0
M  V30 END ATOM
M  V30 BEGIN BOND
M  V30 1 2 1 2
M  V30 2 1 1 3
M  V30 3 1 2 4
M  V30 4 2 3 5
M  V30 5 2 4 6
M  V30 6 1 6 7
M  V30 7 1 7 8
M  V30 8 1 5 6
M  V30 END BOND
M  V30 END CTAB
M  END
>  <pKa>
8.3

>  <temp>
25

>  <method>
potentiometric

>  <type>
a1/apparent

>  <group>


>  <basicOrAcidic>
basic

>  <Row-ID>
106

>  <Smiles>
N1(=CC=C(CN)C=C1)

$$$$
Compound 107
Actelion Java MolfileCreator 2.0

  0  0  0  0  0  0              0 V3000
M  V30 BEGIN CTAB
M  V30 COUNTS 8 8 0 0 0
M  V30 BEGIN ATOM
M  V30 1 N 2.598 0.0 0.0 0
M  V30 2 C 1.732 -0.5 0.0 0
M  V30 3 C 3.4641 -0.4999 0.0 0
M  V30 4 C 1.732 -1.5 0.0 0
M  V30 5 C 0.866 0.0 0.0 0
M  V30 6 C 3.4641 -1.4999 0.0 0
M  V30 7 C 2.598 -1.9999 0.0 0
M  V30 8 N 0.0 -0.5 0.0 0
M  V30 END ATOM
M  V30 BEGIN BOND
M  V30 1 2 1 2
M  V30 2 1 1 3
M  V30 3 1 2 4
M  V30 4 1 2 5
M  V30 5 2 3 6
M  V30 6 2 4 7
M  V30 7 1 5 8
M  V30 8 1 6 7
M  V30 END BOND
M  V30 END CTAB
M  END
>  <pKa>
3.5

>  <temp>
25

>  <method>
potentiometric

>  <type>
a2/apparent

>  <group>


>  <basicOrAcidic>
basic

>  <Row-ID>
107

>  <Smiles>
N1(=C(C=CC=C1)CN)

$$$$
Compound 108
Actelion Java MolfileCreator 2.0

  0  0  0  0  0  0              0 V3000
M  V30 BEGIN CTAB
M  V30 COUNTS 8 8 0 0 0
M  V30 BEGIN ATOM
M  V30 1 N 2.598 0.0 0.0 0
M  V30 2 C 1.732 -0.5 0.0 0
M  V30 3 C 3.4641 -0.4999 0.0 0
M  V30 4 C 1.732 -1.5 0.0 0
M  V30 5 C 0.866 0.0 0.0 0
M  V30 6 C 3.4641 -1.4999 0.0 0
M  V30 7 C 2.598 -1.9999 0.0 0
M  V30 8 N 0.0 -0.5 0.0 0
M  V30 END ATOM
M  V30 BEGIN BOND
M  V30 1 2 1 2
M  V30 2 1 1 3
M  V30 3 1 2 4
M  V30 4 1 2 5
M  V30 5 2 3 6
M  V30 6 2 4 7
M  V30 7 1 5 8
M  V30 8 1 6 7
M  V30 END BOND
M  V30 END CTAB
M  END
>  <pKa>
8.47

>  <temp>
25

>  <method>
mean from 4

>  <type>
a1/apparent

>  <group>


>  <basicOrAcidic>
basic

>  <Row-ID>
108

>  <Smiles>
N1(=C(C=CC=C1)CN)

$$$$
Compound 109
Actelion Java MolfileCreator 2.0

  0  0  0  0  0  0              0 V3000
M  V30 BEGIN CTAB
M  V30 COUNTS 8 8 0 0 0
M  V30 BEGIN ATOM
M  V30 1 N 1.299 1.5 0.0 0
M  V30 2 C 1.299 0.0 0.0 0
M  V30 3 C 2.598 2.2499 0.0 0
M  V30 4 C 2.598 -0.75 0.0 0
M  V30 5 C 0.0 -0.75 0.0 0
M  V30 6 C 3.8971 1.4999 0.0 0
M  V30 7 C 2.598 3.7499 0.0 0
M  V30 8 N 3.8971 0.0 0.0 0
M  V30 END ATOM
M  V30 BEGIN BOND
M  V30 1 2 1 2
M  V30 2 1 1 3
M  V30 3 1 2 4
M  V30 4 1 2 5
M  V30 5 2 3 6
M  V30 6 1 3 7
M  V30 7 2 4 8
M  V30 8 1 6 8
M  V30 END BOND
M  V30 END CTAB
M  END
>  <pKa>
2.11

>  <temp>
25

>  <method>


>  <type>
b1/apparent

>  <group>
N(1+)-H

>  <basicOrAcidic>
basic

>  <Row-ID>
109

>  <Smiles>
N1(=C(C=NC=C1C)C)

$$$$
Compound 110
Actelion Java MolfileCreator 2.0

  0  0  0  0  0  0              0 V3000
M  V30 BEGIN CTAB
M  V30 COUNTS 8 8 0 0 0
M  V30 BEGIN ATOM
M  V30 1 N 1.299 1.5 0.0 0
M  V30 2 C 1.299 0.0 0.0 0 CFG=2
M  V30 3 C 2.598 2.2499 0.0 0 CFG=1
M  V30 4 C 2.598 -0.75 0.0 0
M  V30 5 C 0.0 -0.75 0.0 0
M  V30 6 C 3.8971 1.4999 0.0 0
M  V30 7 C 2.598 3.7499 0.0 0
M  V30 8 N 3.8971 0.0 0.0 0
M  V30 END ATOM
M  V30 BEGIN BOND
M  V30 1 1 2 1
M  V30 2 1 3 1
M  V30 3 1 2 4
M  V30 4 1 2 5 CFG=3
M  V30 5 1 3 6
M  V30 6 1 3 7 CFG=3
M  V30 7 1 4 8
M  V30 8 1 6 8
M  V30 END BOND
M  V30 BEGIN COLLECTION
M  V30 MDLV30/STEABS ATOMS=(2 2 3)
M  V30 END COLLECTION
M  V30 END CTAB
M  END
>  <pKa>
9.86

>  <temp>
25

>  <method>
potentiometric

>  <type>
b1/apparent

>  <group>


>  <basicOrAcidic>
basic

>  <Row-ID>
110

>  <Smiles>
N1(C(CNCC1C)C)

$$$$
Compound 111
Actelion Java MolfileCreator 2.0

  0  0  0  0  0  0              0 V3000
M  V30 BEGIN CTAB
M  V30 COUNTS 8 8 0 0 0
M  V30 BEGIN ATOM
M  V30 1 N 3.4641 -0.5 0.0 0
M  V30 2 C 2.598 0.0 0.0 0
M  V30 3 C 3.4641 -1.4999 0.0 0
M  V30 4 C 1.732 -0.5 0.0 0
M  V30 5 C 2.598 -2.0 0.0 0
M  V30 6 C 1.732 -1.5 0.0 0
M  V30 7 C 0.866 0.0 0.0 0
M  V30 8 N 0.0 -0.5 0.0 0
M  V30 END ATOM
M  V30 BEGIN BOND
M  V30 1 2 1 2
M  V30 2 1 1 3
M  V30 3 1 2 4
M  V30 4 2 3 5
M  V30 5 2 4 6
M  V30 6 1 4 7
M  V30 7 1 7 8
M  V30 8 1 5 6
M  V30 END BOND
M  V30 END CTAB
M  END
>  <pKa>
8.33

>  <temp>
25

>  <method>
mean from 2

>  <type>
a1/apparent

>  <group>


>  <basicOrAcidic>
basic

>  <Row-ID>
111

>  <Smiles>
N1(=CC(=CC=C1)CN)

$$$$
Compound 112
Actelion Java MolfileCreator 2.0

  0  0  0  0  0  0              0 V3000
M  V30 BEGIN CTAB
M  V30 COUNTS 8 8 0 0 0
M  V30 BEGIN ATOM
M  V30 1 N 1.299 1.5 0.0 0
M  V30 2 C 1.299 0.0 0.0 0
M  V30 3 C 2.598 2.2499 0.0 0
M  V30 4 C 2.598 -0.75 0.0 0
M  V30 5 C 0.0 -0.75 0.0 0
M  V30 6 C 3.8971 1.4999 0.0 0
M  V30 7 C 3.8971 0.0 0.0 0
M  V30 8 N 5.1961 -0.75 0.0 0
M  V30 END ATOM
M  V30 BEGIN BOND
M  V30 1 2 1 2
M  V30 2 1 1 3
M  V30 3 1 2 4
M  V30 4 1 2 5
M  V30 5 2 3 6
M  V30 6 2 4 7
M  V30 7 1 7 8
M  V30 8 1 6 7
M  V30 END BOND
M  V30 END CTAB
M  END
>  <pKa>
9.44

>  <temp>
30

>  <method>


>  <type>
a1/apparent

>  <group>
N-H

>  <basicOrAcidic>
basic

>  <Row-ID>
112

>  <Smiles>
N1(=C(C=C(N)C=C1)C)

$$$$
Compound 113
Actelion Java MolfileCreator 2.0

  0  0  0  0  0  0              0 V3000
M  V30 BEGIN CTAB
M  V30 COUNTS 8 8 0 0 0
M  V30 BEGIN ATOM
M  V30 1 N 1.299 0.0 0.0 0 CHG=1
M  V30 2 C 0.0 -0.75 0.0 0
M  V30 3 C -1.299 0.0 0.0 0
M  V30 4 C 0.0 -2.25 0.0 0
M  V30 5 N -1.299 1.5 0.0 0
M  V30 6 C -2.598 -0.7499 0.0 0
M  V30 7 C -1.299 -2.9999 0.0 0
M  V30 8 C -2.598 -2.2499 0.0 0
M  V30 END ATOM
M  V30 BEGIN BOND
M  V30 1 1 1 2
M  V30 2 2 2 3
M  V30 3 1 2 4
M  V30 4 1 3 5
M  V30 5 1 3 6
M  V30 6 2 4 7
M  V30 7 2 6 8
M  V30 8 1 7 8
M  V30 END BOND
M  V30 END CTAB
M  END
>  <pKa>
1.3

>  <temp>
22

>  <method>
mean from 7

>  <type>
a1/apparent

>  <group>


>  <basicOrAcidic>
basic

>  <Row-ID>
113

>  <Smiles>
[NH3+]C1(=C(N)C=CC=C1)

$$$$
Compound 114
Actelion Java MolfileCreator 2.0

  0  0  0  0  0  0              0 V3000
M  V30 BEGIN CTAB
M  V30 COUNTS 8 8 0 0 0
M  V30 BEGIN ATOM
M  V30 1 N 1.299 0.0 0.0 0 CHG=1
M  V30 2 C 0.0 -0.75 0.0 0 CFG=2
M  V30 3 C -1.299 0.0 0.0 0 CFG=1
M  V30 4 C 0.0 -2.25 0.0 0
M  V30 5 N -1.299 1.5 0.0 0
M  V30 6 C -2.598 -0.7499 0.0 0
M  V30 7 C -1.299 -2.9999 0.0 0
M  V30 8 C -2.598 -2.2499 0.0 0
M  V30 END ATOM
M  V30 BEGIN BOND
M  V30 1 1 2 1 CFG=1
M  V30 2 1 3 2
M  V30 3 1 2 4
M  V30 4 1 3 5 CFG=3
M  V30 5 1 3 6
M  V30 6 1 4 7
M  V30 7 1 6 8
M  V30 8 1 7 8
M  V30 END BOND
M  V30 BEGIN COLLECTION
M  V30 MDLV30/STERAC1 ATOMS=(2 2 3)
M  V30 END COLLECTION
M  V30 END CTAB
M  END
>  <pKa>
6.71

>  <temp>
23

>  <method>
mean from 5

>  <type>
a2/apparent

>  <group>


>  <basicOrAcidic>
basic

>  <Row-ID>
114

>  <Smiles>
[NH3+]C1(C(N)CCCC1)

$$$$
Compound 115
Actelion Java MolfileCreator 2.0

  0  0  0  0  0  0              0 V3000
M  V30 BEGIN CTAB
M  V30 COUNTS 8 8 0 0 0
M  V30 BEGIN ATOM
M  V30 1 N 1.299 0.0 0.0 0 CHG=1
M  V30 2 C 0.0 -0.75 0.0 0 CFG=2
M  V30 3 C -1.299 0.0 0.0 0 CFG=2
M  V30 4 C 0.0 -2.25 0.0 0
M  V30 5 N -1.299 1.5 0.0 0
M  V30 6 C -2.598 -0.7499 0.0 0
M  V30 7 C -1.299 -2.9999 0.0 0
M  V30 8 C -2.598 -2.2499 0.0 0
M  V30 END ATOM
M  V30 BEGIN BOND
M  V30 1 1 2 1 CFG=1
M  V30 2 1 3 2
M  V30 3 1 2 4
M  V30 4 1 3 5 CFG=1
M  V30 5 1 3 6
M  V30 6 1 4 7
M  V30 7 1 6 8
M  V30 8 1 7 8
M  V30 END BOND
M  V30 BEGIN COLLECTION
M  V30 MDLV30/STERAC1 ATOMS=(2 2 3)
M  V30 END COLLECTION
M  V30 END CTAB
M  END
>  <pKa>
6.35

>  <temp>
20

>  <method>
mean from 2

>  <type>
a2/apparent

>  <group>


>  <basicOrAcidic>
basic

>  <Row-ID>
115

>  <Smiles>
[NH3+]C1(C(N)CCCC1)

$$$$
Compound 116
Actelion Java MolfileCreator 2.0

  0  0  0  0  0  0              0 V3000
M  V30 BEGIN CTAB
M  V30 COUNTS 8 8 0 0 0
M  V30 BEGIN ATOM
M  V30 1 N 1.299 0.0 0.0 0 CHG=1
M  V30 2 C 2.598 -0.75 0.0 0
M  V30 3 C 1.299 1.4999 0.0 0
M  V30 4 C 0.0 -0.75 0.0 0
M  V30 5 N 2.598 -2.25 0.0 0
M  V30 6 C 3.8971 0.0 0.0 0
M  V30 7 C 2.598 2.2499 0.0 0
M  V30 8 C 3.8971 1.4999 0.0 0
M  V30 END ATOM
M  V30 BEGIN BOND
M  V30 1 2 1 2
M  V30 2 1 1 3
M  V30 3 1 1 4
M  V30 4 1 2 5
M  V30 5 1 2 6
M  V30 6 2 3 7
M  V30 7 2 6 8
M  V30 8 1 7 8
M  V30 END BOND
M  V30 END CTAB
M  END
>  <pKa>
12.2

>  <temp>
21

>  <method>
potentiometric

>  <type>
a/apparent

>  <group>


>  <basicOrAcidic>
acidic

>  <Row-ID>
116

>  <Smiles>
[N+]1(=C(N)C=CC=C1)(C)

$$$$
Compound 117
Actelion Java MolfileCreator 2.0

  0  0  0  0  0  0              0 V3000
M  V30 BEGIN CTAB
M  V30 COUNTS 8 8 0 0 0
M  V30 BEGIN ATOM
M  V30 1 N 1.299 0.0 0.0 0 CHG=1
M  V30 2 C 0.0 -0.75 0.0 0
M  V30 3 C -1.299 0.0 0.0 0
M  V30 4 C 0.0 -2.25 0.0 0
M  V30 5 C -2.598 -0.7499 0.0 0
M  V30 6 C -1.299 -2.9999 0.0 0
M  V30 7 N -3.8971 0.0 0.0 0
M  V30 8 C -2.598 -2.2499 0.0 0
M  V30 END ATOM
M  V30 BEGIN BOND
M  V30 1 1 1 2
M  V30 2 2 2 3
M  V30 3 1 2 4
M  V30 4 1 3 5
M  V30 5 2 4 6
M  V30 6 1 5 7
M  V30 7 2 5 8
M  V30 8 1 6 8
M  V30 END BOND
M  V30 END CTAB
M  END
>  <pKa>
2.46

>  <temp>
22

>  <method>
mean from 5

>  <type>
b2/apparent

>  <group>
NH%+&

>  <basicOrAcidic>
basic

>  <Row-ID>
117

>  <Smiles>
[NH3+]C1(=CC(N)=CC=C1)

$$$$
Compound 118
Actelion Java MolfileCreator 2.0

  0  0  0  0  0  0              0 V3000
M  V30 BEGIN CTAB
M  V30 COUNTS 8 8 0 0 0
M  V30 BEGIN ATOM
M  V30 1 N 1.299 1.5 0.0 0 CHG=1
M  V30 2 C 1.299 0.0 0.0 0
M  V30 3 C 2.598 2.2499 0.0 0
M  V30 4 C 2.598 -0.75 0.0 0
M  V30 5 C 0.0 -0.75 0.0 0
M  V30 6 C 3.8971 1.4999 0.0 0
M  V30 7 N 3.8971 0.0 0.0 0
M  V30 8 C 2.598 -2.25 0.0 0
M  V30 END ATOM
M  V30 BEGIN BOND
M  V30 1 2 1 2
M  V30 2 1 1 3
M  V30 3 1 2 4
M  V30 4 1 2 5
M  V30 5 2 3 6
M  V30 6 2 4 7
M  V30 7 1 4 8
M  V30 8 1 6 7
M  V30 END BOND
M  V30 END CTAB
M  END
>  <pKa>
-4.17

>  <temp>
25

>  <method>


>  <type>
b2/apparent

>  <group>
N(1+)-H

>  <basicOrAcidic>
basic

>  <Row-ID>
118

>  <Smiles>
[NH+]1(=C(C(=NC=C1)C)C)

$$$$
Compound 119
Actelion Java MolfileCreator 2.0

  0  0  0  0  0  0              0 V3000
M  V30 BEGIN CTAB
M  V30 COUNTS 8 8 0 0 0
M  V30 BEGIN ATOM
M  V30 1 N 1.299 1.5 0.0 0 CHG=1
M  V30 2 C 1.299 0.0 0.0 0
M  V30 3 C 2.598 2.2499 0.0 0
M  V30 4 C 2.598 -0.75 0.0 0
M  V30 5 C 0.0 -0.75 0.0 0
M  V30 6 C 3.8971 1.4999 0.0 0
M  V30 7 N 3.8971 0.0 0.0 0
M  V30 8 C 5.1961 2.2499 0.0 0
M  V30 END ATOM
M  V30 BEGIN BOND
M  V30 1 2 1 2
M  V30 2 1 1 3
M  V30 3 1 2 4
M  V30 4 1 2 5
M  V30 5 2 3 6
M  V30 6 2 4 7
M  V30 7 1 6 8
M  V30 8 1 6 7
M  V30 END BOND
M  V30 END CTAB
M  END
>  <pKa>
-4.42

>  <temp>
25

>  <method>


>  <type>
b2/apparent

>  <group>
N(1+)-H

>  <basicOrAcidic>
basic

>  <Row-ID>
119

>  <Smiles>
[NH+]1(=C(C=NC(=C1)C)C)

$$$$
Compound 120
Actelion Java MolfileCreator 2.0

  0  0  0  0  0  0              0 V3000
M  V30 BEGIN CTAB
M  V30 COUNTS 8 8 0 0 0
M  V30 BEGIN ATOM
M  V30 1 N 1.299 1.5 0.0 0 CHG=1
M  V30 2 C 1.299 0.0 0.0 0 CFG=2
M  V30 3 C 2.598 2.2499 0.0 0
M  V30 4 C 2.598 -0.75 0.0 0
M  V30 5 C 0.0 -0.75 0.0 0
M  V30 6 C 3.8971 1.4999 0.0 0 CFG=1
M  V30 7 N 3.8971 0.0 0.0 0
M  V30 8 C 5.1961 2.2499 0.0 0
M  V30 END ATOM
M  V30 BEGIN BOND
M  V30 1 1 2 1
M  V30 2 1 1 3
M  V30 3 1 2 4
M  V30 4 1 2 5 CFG=3
M  V30 5 1 6 3
M  V30 6 1 4 7
M  V30 7 1 6 8 CFG=3
M  V30 8 1 6 7
M  V30 END BOND
M  V30 BEGIN COLLECTION
M  V30 MDLV30/STERAC1 ATOMS=(2 2 6)
M  V30 END COLLECTION
M  V30 END CTAB
M  END
>  <pKa>
5.23

>  <temp>
25

>  <method>
potentiometric

>  <type>
b2/apparent

>  <group>


>  <basicOrAcidic>
basic

>  <Row-ID>
120

>  <Smiles>
[NH2+]1(C(CNC(C1)C)C)

$$$$
Compound 121
Actelion Java MolfileCreator 2.0

  0  0  0  0  0  0              0 V3000
M  V30 BEGIN CTAB
M  V30 COUNTS 8 8 0 0 0
M  V30 BEGIN ATOM
M  V30 1 N 1.299 1.5 0.0 0 CHG=1
M  V30 2 C 1.299 0.0 0.0 0 CFG=2
M  V30 3 C 2.598 2.2499 0.0 0
M  V30 4 C 2.598 -0.75 0.0 0
M  V30 5 C 0.0 -0.75 0.0 0
M  V30 6 C 3.8971 1.4999 0.0 0 CFG=2
M  V30 7 N 3.8971 0.0 0.0 0
M  V30 8 C 5.1961 2.2499 0.0 0
M  V30 END ATOM
M  V30 BEGIN BOND
M  V30 1 1 2 1
M  V30 2 1 1 3
M  V30 3 1 2 4
M  V30 4 1 2 5 CFG=3
M  V30 5 1 6 3
M  V30 6 1 4 7
M  V30 7 1 6 8 CFG=1
M  V30 8 1 6 7
M  V30 END BOND
M  V30 BEGIN COLLECTION
M  V30 MDLV30/STERAC1 ATOMS=(2 2 6)
M  V30 END COLLECTION
M  V30 END CTAB
M  END
>  <pKa>
5.29

>  <temp>
25

>  <method>
mean from 2

>  <type>
a1/apparent

>  <group>


>  <basicOrAcidic>
basic

>  <Row-ID>
121

>  <Smiles>
[NH2+]1(C(CNC(C1)C)C)

$$$$
Compound 122
Actelion Java MolfileCreator 2.0

  0  0  0  0  0  0              0 V3000
M  V30 BEGIN CTAB
M  V30 COUNTS 8 8 0 0 0
M  V30 BEGIN ATOM
M  V30 1 N 0.866 0.0 0.0 0 CHG=1
M  V30 2 C 0.0 -0.5 0.0 0 CFG=2
M  V30 3 C 1.732 -0.5 0.0 0
M  V30 4 C -1.0 -0.4999 0.0 0 CFG=2
M  V30 5 C -0.5 -1.366 0.0 0
M  V30 6 C 0.7071 -1.2071 0.0 0
M  V30 7 N -1.866 0.0 0.0 0
M  V30 8 C -2.732 -0.4999 0.0 0
M  V30 END ATOM
M  V30 BEGIN BOND
M  V30 1 1 2 1 CFG=1
M  V30 2 1 1 3
M  V30 3 1 4 2
M  V30 4 1 2 5
M  V30 5 1 2 6
M  V30 6 1 4 7 CFG=3
M  V30 7 1 7 8
M  V30 8 1 4 5
M  V30 END BOND
M  V30 BEGIN COLLECTION
M  V30 MDLV30/STERAC1 ATOMS=(2 2 4)
M  V30 END COLLECTION
M  V30 END CTAB
M  END
>  <pKa>
5.52

>  <temp>
25

>  <method>


>  <type>
a1/thermodynamic

>  <group>
NH

>  <basicOrAcidic>
basic

>  <Row-ID>
122

>  <Smiles>
[NH2+](C1(C(NC)C1)(C))C

$$$$
Compound 123
Actelion Java MolfileCreator 2.0

  0  0  0  0  0  0              0 V3000
M  V30 BEGIN CTAB
M  V30 COUNTS 8 8 0 0 0
M  V30 BEGIN ATOM
M  V30 1 N 3.4641 -0.5 0.0 0 CHG=1
M  V30 2 C 2.598 0.0 0.0 0
M  V30 3 C 3.4641 -1.4999 0.0 0
M  V30 4 C 1.732 -0.5 0.0 0
M  V30 5 C 2.598 -2.0 0.0 0
M  V30 6 N 0.866 0.0 0.0 0
M  V30 7 C 1.732 -1.5 0.0 0
M  V30 8 C 0.0 -0.5 0.0 0
M  V30 END ATOM
M  V30 BEGIN BOND
M  V30 1 2 1 2
M  V30 2 1 1 3
M  V30 3 1 2 4
M  V30 4 2 3 5
M  V30 5 1 4 6
M  V30 6 2 4 7
M  V30 7 1 6 8
M  V30 8 1 5 7
M  V30 END BOND
M  V30 END CTAB
M  END
>  <pKa>
-2.17

>  <temp>
20

>  <method>
spectrophotometric

>  <type>
a2/apparent

>  <group>


>  <basicOrAcidic>
basic

>  <Row-ID>
123

>  <Smiles>
[NH+]1(=CC(NC)=CC=C1)

$$$$
Compound 124
Actelion Java MolfileCreator 2.0

  0  0  0  0  0  0              0 V3000
M  V30 BEGIN CTAB
M  V30 COUNTS 8 8 0 0 0
M  V30 BEGIN ATOM
M  V30 1 N 0.866 0.0 0.0 0 CHG=1
M  V30 2 C 1.732 -0.5 0.0 0 CFG=2
M  V30 3 C 0.0 -0.5 0.0 0
M  V30 4 C 2.232 -1.366 0.0 0 CFG=2
M  V30 5 C 2.732 -0.5 0.0 0
M  V30 6 N 2.232 -2.366 0.0 0
M  V30 7 C 3.598 0.0 0.0 0
M  V30 8 C 3.098 -2.866 0.0 0
M  V30 END ATOM
M  V30 BEGIN BOND
M  V30 1 1 2 1 CFG=1
M  V30 2 1 1 3
M  V30 3 1 4 2
M  V30 4 1 2 5
M  V30 5 1 4 6 CFG=3
M  V30 6 1 5 7
M  V30 7 1 6 8
M  V30 8 1 4 5
M  V30 END BOND
M  V30 BEGIN COLLECTION
M  V30 MDLV30/STERAC1 ATOMS=(2 2 4)
M  V30 END COLLECTION
M  V30 END CTAB
M  END
>  <pKa>
5.68

>  <temp>
25

>  <method>


>  <type>
a1/thermodynamic

>  <group>
NH

>  <basicOrAcidic>
basic

>  <Row-ID>
124

>  <Smiles>
[NH2+](C1(C(NC)C1C))C

$$$$
Compound 125
Actelion Java MolfileCreator 2.0

  0  0  0  0  0  0              0 V3000
M  V30 BEGIN CTAB
M  V30 COUNTS 8 8 0 0 0
M  V30 BEGIN ATOM
M  V30 1 N 0.866 0.0 0.0 0 CHG=1
M  V30 2 C 1.732 -0.5 0.0 0 CFG=2
M  V30 3 C 0.0 -0.5 0.0 0
M  V30 4 C 2.232 -1.366 0.0 0 CFG=1
M  V30 5 C 2.732 -0.5 0.0 0 CFG=1
M  V30 6 N 2.232 -2.366 0.0 0
M  V30 7 C 3.598 0.0 0.0 0
M  V30 8 C 3.098 -2.866 0.0 0
M  V30 END ATOM
M  V30 BEGIN BOND
M  V30 1 1 2 1 CFG=1
M  V30 2 1 1 3
M  V30 3 1 4 2
M  V30 4 1 5 2
M  V30 5 1 4 6 CFG=1
M  V30 6 1 5 7 CFG=3
M  V30 7 1 6 8
M  V30 8 1 4 5
M  V30 END BOND
M  V30 BEGIN COLLECTION
M  V30 MDLV30/STERAC1 ATOMS=(3 2 4 5)
M  V30 END COLLECTION
M  V30 END CTAB
M  END
>  <pKa>
3.68

>  <temp>
25

>  <method>


>  <type>
a1/thermodynamic

>  <group>
NH

>  <basicOrAcidic>
basic

>  <Row-ID>
125

>  <Smiles>
[NH2+](C1(C(NC)C1C))C

$$$$
Compound 126
Actelion Java MolfileCreator 2.0

  0  0  0  0  0  0              0 V3000
M  V30 BEGIN CTAB
M  V30 COUNTS 8 8 0 0 0
M  V30 BEGIN ATOM
M  V30 1 N 1.299 0.0 0.0 0 CHG=1
M  V30 2 C 0.0 -0.75 0.0 0
M  V30 3 C -1.299 0.0 0.0 0
M  V30 4 C 0.0 -2.25 0.0 0
M  V30 5 C -2.598 -0.7499 0.0 0
M  V30 6 C -1.299 -2.9999 0.0 0
M  V30 7 C -2.598 -2.2499 0.0 0
M  V30 8 N -3.8971 -2.9999 0.0 0
M  V30 END ATOM
M  V30 BEGIN BOND
M  V30 1 1 1 2
M  V30 2 2 2 3
M  V30 3 1 2 4
M  V30 4 1 3 5
M  V30 5 2 4 6
M  V30 6 2 5 7
M  V30 7 1 7 8
M  V30 8 1 6 7
M  V30 END BOND
M  V30 END CTAB
M  END
>  <pKa>
2.86

>  <temp>
21

>  <method>
mean from 10

>  <type>
a1/apparent

>  <group>


>  <basicOrAcidic>
basic

>  <Row-ID>
126

>  <Smiles>
[NH3+]C1(=CC=C(N)C=C1)

$$$$
Compound 127
Actelion Java MolfileCreator 2.0

  0  0  0  0  0  0              0 V3000
M  V30 BEGIN CTAB
M  V30 COUNTS 8 8 0 0 0
M  V30 BEGIN ATOM
M  V30 1 N 1.299 1.5 0.0 0 CHG=1
M  V30 2 C 1.299 0.0 0.0 0
M  V30 3 C 2.598 2.2499 0.0 0
M  V30 4 C 2.598 -0.75 0.0 0
M  V30 5 C 0.0 -0.75 0.0 0
M  V30 6 C 3.8971 1.4999 0.0 0
M  V30 7 C 2.598 3.7499 0.0 0
M  V30 8 N 3.8971 0.0 0.0 0
M  V30 END ATOM
M  V30 BEGIN BOND
M  V30 1 2 1 2
M  V30 2 1 1 3
M  V30 3 1 2 4
M  V30 4 1 2 5
M  V30 5 2 3 6
M  V30 6 1 3 7
M  V30 7 2 4 8
M  V30 8 1 6 8
M  V30 END BOND
M  V30 END CTAB
M  END
>  <pKa>
-4.48

>  <temp>
25

>  <method>


>  <type>
b2/apparent

>  <group>
N(1+)-H

>  <basicOrAcidic>
basic

>  <Row-ID>
127

>  <Smiles>
[NH+]1(=C(C=NC=C1C)C)

$$$$
Compound 128
Actelion Java MolfileCreator 2.0

  0  0  0  0  0  0              0 V3000
M  V30 BEGIN CTAB
M  V30 COUNTS 8 8 0 0 0
M  V30 BEGIN ATOM
M  V30 1 N 1.299 1.5 0.0 0 CHG=1
M  V30 2 C 1.299 0.0 0.0 0 CFG=2
M  V30 3 C 2.598 2.2499 0.0 0 CFG=1
M  V30 4 C 2.598 -0.75 0.0 0
M  V30 5 C 0.0 -0.75 0.0 0
M  V30 6 C 3.8971 1.4999 0.0 0
M  V30 7 C 2.598 3.7499 0.0 0
M  V30 8 N 3.8971 0.0 0.0 0
M  V30 END ATOM
M  V30 BEGIN BOND
M  V30 1 1 2 1
M  V30 2 1 3 1
M  V30 3 1 2 4
M  V30 4 1 2 5 CFG=3
M  V30 5 1 3 6
M  V30 6 1 3 7 CFG=3
M  V30 7 1 4 8
M  V30 8 1 6 8
M  V30 END BOND
M  V30 BEGIN COLLECTION
M  V30 MDLV30/STEABS ATOMS=(2 2 3)
M  V30 END COLLECTION
M  V30 END CTAB
M  END
>  <pKa>
5.4

>  <temp>
25

>  <method>
potentiometric

>  <type>
b2/apparent

>  <group>


>  <basicOrAcidic>
basic

>  <Row-ID>
128

>  <Smiles>
[NH2+]1(C(CNCC1C)C)

$$$$
Compound 129
Actelion Java MolfileCreator 2.0

  0  0  0  0  0  0              0 V3000
M  V30 BEGIN CTAB
M  V30 COUNTS 8 8 0 0 0
M  V30 BEGIN ATOM
M  V30 1 N 5.1961 -2.25 0.0 0
M  V30 2 C 5.1961 -0.75 0.0 0
M  V30 3 C 3.8971 -2.9999 0.0 0
M  V30 4 C 3.8971 0.0 0.0 0
M  V30 5 C 2.598 -2.25 0.0 0
M  V30 6 C 2.598 -0.75 0.0 0
M  V30 7 C 1.299 0.0 0.0 0
M  V30 8 N 0.0 -0.75 0.0 0 CHG=1
M  V30 END ATOM
M  V30 BEGIN BOND
M  V30 1 2 1 2
M  V30 2 1 1 3
M  V30 3 1 2 4
M  V30 4 2 3 5
M  V30 5 2 4 6
M  V30 6 1 6 7
M  V30 7 1 7 8
M  V30 8 1 5 6
M  V30 END BOND
M  V30 END CTAB
M  END
>  <pKa>
4.05

>  <temp>
25

>  <method>
potentiometric

>  <type>
a2/apparent

>  <group>


>  <basicOrAcidic>
basic

>  <Row-ID>
129

>  <Smiles>
N1(=CC=C(C[NH3+])C=C1)

$$$$
Compound 130
Actelion Java MolfileCreator 2.0

  0  0  0  0  0  0              0 V3000
M  V30 BEGIN CTAB
M  V30 COUNTS 8 8 0 0 0
M  V30 BEGIN ATOM
M  V30 1 N 2.598 0.0 0.0 0
M  V30 2 C 1.732 -0.5 0.0 0
M  V30 3 C 3.4641 -0.4999 0.0 0
M  V30 4 C 1.732 -1.5 0.0 0
M  V30 5 C 0.866 0.0 0.0 0
M  V30 6 C 3.4641 -1.4999 0.0 0
M  V30 7 C 2.598 -1.9999 0.0 0
M  V30 8 N 0.0 -0.5 0.0 0 CHG=1
M  V30 END ATOM
M  V30 BEGIN BOND
M  V30 1 2 1 2
M  V30 2 1 1 3
M  V30 3 1 2 4
M  V30 4 1 2 5
M  V30 5 2 3 6
M  V30 6 2 4 7
M  V30 7 1 5 8
M  V30 8 1 6 7
M  V30 END BOND
M  V30 END CTAB
M  END
>  <pKa>
3.1

>  <temp>
30

>  <method>
potentiometric

>  <type>
a1/thermodynamic

>  <group>


>  <basicOrAcidic>
basic

>  <Row-ID>
130

>  <Smiles>
N1(=C(C=CC=C1)C[NH3+])

$$$$
Compound 131
Actelion Java MolfileCreator 2.0

  0  0  0  0  0  0              0 V3000
M  V30 BEGIN CTAB
M  V30 COUNTS 8 8 0 0 0
M  V30 BEGIN ATOM
M  V30 1 N 3.4641 -0.5 0.0 0
M  V30 2 C 2.598 0.0 0.0 0
M  V30 3 C 3.4641 -1.4999 0.0 0
M  V30 4 C 1.732 -0.5 0.0 0
M  V30 5 C 2.598 -2.0 0.0 0
M  V30 6 C 1.732 -1.5 0.0 0
M  V30 7 C 0.866 0.0 0.0 0
M  V30 8 N 0.0 -0.5 0.0 0 CHG=1
M  V30 END ATOM
M  V30 BEGIN BOND
M  V30 1 2 1 2
M  V30 2 1 1 3
M  V30 3 1 2 4
M  V30 4 2 3 5
M  V30 5 2 4 6
M  V30 6 1 4 7
M  V30 7 1 7 8
M  V30 8 1 5 6
M  V30 END BOND
M  V30 END CTAB
M  END
>  <pKa>
3.71

>  <temp>
25

>  <method>
potentiometric

>  <type>
a2/apparent

>  <group>


>  <basicOrAcidic>
basic

>  <Row-ID>
131

>  <Smiles>
N1(=CC(=CC=C1)C[NH3+])

$$$$
Compound 132
Actelion Java MolfileCreator 2.0

  0  0  0  0  0  0              0 V3000
M  V30 BEGIN CTAB
M  V30 COUNTS 8 8 0 0 0
M  V30 BEGIN ATOM
M  V30 1 S 1.299 0.0 0.0 0 CHG=-1
M  V30 2 C 0.0 -0.75 0.0 0
M  V30 3 N -1.299 0.0 0.0 0
M  V30 4 N 0.0 -2.25 0.0 0
M  V30 5 C -2.598 -0.7499 0.0 0
M  V30 6 C -1.299 -2.9999 0.0 0
M  V30 7 S -3.8971 0.0 0.0 0 CHG=-1
M  V30 8 C -2.598 -2.2499 0.0 0
M  V30 END ATOM
M  V30 BEGIN BOND
M  V30 1 1 1 2
M  V30 2 2 2 3
M  V30 3 1 2 4
M  V30 4 1 3 5
M  V30 5 2 4 6
M  V30 6 1 5 7
M  V30 7 2 5 8
M  V30 8 1 6 8
M  V30 END BOND
M  V30 END CTAB
M  END
>  <pKa>
11.19

>  <temp>
20

>  <method>
potentiometric

>  <type>
a2/apparent

>  <group>


>  <basicOrAcidic>
basic

>  <Row-ID>
132

>  <Smiles>
[S-]C1(=NC([S-])=CC=N1)

$$$$
Compound 133
Actelion Java MolfileCreator 2.0

  0  0  0  0  0  0              0 V3000
M  V30 BEGIN CTAB
M  V30 COUNTS 8 8 0 0 0
M  V30 BEGIN ATOM
M  V30 1 S 1.299 0.0 0.0 0 CHG=-1
M  V30 2 C 0.0 -0.75 0.0 0
M  V30 3 N -1.299 0.0 0.0 0 CHG=1
M  V30 4 N 0.0 -2.25 0.0 0
M  V30 5 C -2.598 -0.7499 0.0 0
M  V30 6 C -1.299 -2.9999 0.0 0
M  V30 7 S -3.8971 0.0 0.0 0 CHG=-1
M  V30 8 C -2.598 -2.2499 0.0 0
M  V30 END ATOM
M  V30 BEGIN BOND
M  V30 1 1 1 2
M  V30 2 2 2 3
M  V30 3 1 2 4
M  V30 4 1 3 5
M  V30 5 2 4 6
M  V30 6 1 5 7
M  V30 7 2 5 8
M  V30 8 1 6 8
M  V30 END BOND
M  V30 END CTAB
M  END
>  <pKa>
6.46

>  <temp>
20

>  <method>
potentiometric

>  <type>
a1/apparent

>  <group>


>  <basicOrAcidic>
basic

>  <Row-ID>
133

>  <Smiles>
[S-]C1(=[NH+]C([S-])=CC=N1)

$$$$
Compound 134
Actelion Java MolfileCreator 2.0

  0  0  0  0  0  0              0 V3000
M  V30 BEGIN CTAB
M  V30 COUNTS 8 8 0 0 0
M  V30 BEGIN ATOM
M  V30 1 Cl 0.866 0.0 0.0 0
M  V30 2 C 0.0 -0.5 0.0 0
M  V30 3 C -0.9135 -0.0932 0.0 0
M  V30 4 C -0.1045 -1.4945 0.0 0
M  V30 5 N -1.5826 -0.8364 0.0 0
M  V30 6 C -1.1214 0.8848 0.0 0
M  V30 7 N -1.0826 -1.7024 0.0 0
M  V30 8 C 0.6386 -2.1636 0.0 0
M  V30 END ATOM
M  V30 BEGIN BOND
M  V30 1 1 1 2
M  V30 2 1 2 3
M  V30 3 2 2 4
M  V30 4 2 3 5
M  V30 5 1 3 6
M  V30 6 1 4 7
M  V30 7 1 4 8
M  V30 8 1 5 7
M  V30 END BOND
M  V30 END CTAB
M  END
>  <pKa>
2.23

>  <temp>
20

>  <method>
potentiometric

>  <type>
a1/apparent

>  <group>
=N-H

>  <basicOrAcidic>
basic

>  <Row-ID>
134

>  <Smiles>
ClC=1(C(=NNC=1C)C)

$$$$
Compound 135
Actelion Java MolfileCreator 2.0

  0  0  0  0  0  0              0 V3000
M  V30 BEGIN CTAB
M  V30 COUNTS 8 8 0 0 0
M  V30 BEGIN ATOM
M  V30 1 F 1.299 0.0 0.0 0
M  V30 2 C 0.0 -0.75 0.0 0
M  V30 3 C -1.299 0.0 0.0 0
M  V30 4 C 0.0 -2.25 0.0 0
M  V30 5 N -1.299 1.5 0.0 0
M  V30 6 C -2.598 -0.7499 0.0 0
M  V30 7 N -1.299 -2.9999 0.0 0
M  V30 8 C -2.598 -2.2499 0.0 0
M  V30 END ATOM
M  V30 BEGIN BOND
M  V30 1 1 1 2
M  V30 2 2 2 3
M  V30 3 1 2 4
M  V30 4 1 3 5
M  V30 5 1 3 6
M  V30 6 2 4 7
M  V30 7 2 6 8
M  V30 8 1 7 8
M  V30 END BOND
M  V30 END CTAB
M  END
>  <pKa>
4.77

>  <temp>
20

>  <method>
potentiometric

>  <type>
a1/apparent

>  <group>


>  <basicOrAcidic>
basic

>  <Row-ID>
135

>  <Smiles>
FC1(=C(N)C=CN=C1)

$$$$
Compound 136
Actelion Java MolfileCreator 2.0

  0  0  0  0  0  0              0 V3000
M  V30 BEGIN CTAB
M  V30 COUNTS 8 8 0 0 0
M  V30 BEGIN ATOM
M  V30 1 Br 1.299 0.0 0.0 0
M  V30 2 C 0.0 -0.75 0.0 0
M  V30 3 C -1.299 0.0 0.0 0
M  V30 4 C 0.0 -2.25 0.0 0
M  V30 5 N -1.299 1.5 0.0 0
M  V30 6 C -2.598 -0.7499 0.0 0
M  V30 7 N -1.299 -2.9999 0.0 0
M  V30 8 C -2.598 -2.2499 0.0 0
M  V30 END ATOM
M  V30 BEGIN BOND
M  V30 1 1 1 2
M  V30 2 2 2 3
M  V30 3 1 2 4
M  V30 4 1 3 5
M  V30 5 1 3 6
M  V30 6 2 4 7
M  V30 7 2 6 8
M  V30 8 1 7 8
M  V30 END BOND
M  V30 END CTAB
M  END
>  <pKa>
7.15

>  <temp>
25

>  <method>
mean from 2

>  <type>
b1/apparent

>  <group>


>  <basicOrAcidic>
basic

>  <Row-ID>
136

>  <Smiles>
[Br]C1(=C(N)C=CN=C1)

$$$$
Compound 137
Actelion Java MolfileCreator 2.0

  0  0  0  0  0  0              0 V3000
M  V30 BEGIN CTAB
M  V30 COUNTS 8 8 0 0 0
M  V30 BEGIN ATOM
M  V30 1 Cl 1.299 0.0 0.0 0
M  V30 2 C 0.0 -0.75 0.0 0
M  V30 3 C -1.299 0.0 0.0 0
M  V30 4 C 0.0 -2.25 0.0 0
M  V30 5 N -2.598 -0.7499 0.0 0
M  V30 6 C -1.299 -2.9999 0.0 0
M  V30 7 C -2.598 -2.2499 0.0 0
M  V30 8 N -3.8971 -2.9999 0.0 0
M  V30 END ATOM
M  V30 BEGIN BOND
M  V30 1 1 1 2
M  V30 2 2 2 3
M  V30 3 1 2 4
M  V30 4 1 3 5
M  V30 5 2 4 6
M  V30 6 2 5 7
M  V30 7 1 7 8
M  V30 8 1 6 7
M  V30 END BOND
M  V30 END CTAB
M  END
>  <pKa>
4.83

>  <temp>


>  <method>
potentiometric

>  <type>
a/apparent

>  <group>


>  <basicOrAcidic>
basic

>  <Row-ID>
137

>  <Smiles>
ClC1(=CN=C(N)C=C1)

$$$$
Compound 138
Actelion Java MolfileCreator 2.0

  0  0  0  0  0  0              0 V3000
M  V30 BEGIN CTAB
M  V30 COUNTS 8 8 0 0 0
M  V30 BEGIN ATOM
M  V30 1 S 1.732 -0.5 0.0 0
M  V30 2 C 0.866 0.0 0.0 0
M  V30 3 C 0.0 -0.5 0.0 0
M  V30 4 N -0.9135 -0.0932 0.0 0
M  V30 5 N -0.1045 -1.4945 0.0 0
M  V30 6 C -1.5826 -0.8364 0.0 0
M  V30 7 C -1.0826 -1.7024 0.0 0
M  V30 8 C 0.6386 -2.1636 0.0 0
M  V30 END ATOM
M  V30 BEGIN BOND
M  V30 1 1 1 2
M  V30 2 1 2 3
M  V30 3 2 3 4
M  V30 4 1 3 5
M  V30 5 1 4 6
M  V30 6 1 5 7
M  V30 7 1 5 8
M  V30 8 2 6 7
M  V30 END BOND
M  V30 END CTAB
M  END
>  <pKa>
8.88

>  <temp>
25

>  <method>
potentiometric

>  <type>
a2/apparent

>  <group>


>  <basicOrAcidic>
acidic

>  <Row-ID>
138

>  <Smiles>
SCC1(=NC=CN1C)

$$$$
Compound 139
Actelion Java MolfileCreator 2.0

  0  0  0  0  0  0              0 V3000
M  V30 BEGIN CTAB
M  V30 COUNTS 8 8 0 0 0
M  V30 BEGIN ATOM
M  V30 1 S 1.732 -0.5 0.0 0
M  V30 2 C 0.866 0.0 0.0 0
M  V30 3 C 0.0 -0.5 0.0 0
M  V30 4 N -0.9135 -0.0932 0.0 0
M  V30 5 N -0.1045 -1.4945 0.0 0
M  V30 6 C -1.5826 -0.8364 0.0 0
M  V30 7 C -1.0826 -1.7024 0.0 0
M  V30 8 C 0.6386 -2.1636 0.0 0
M  V30 END ATOM
M  V30 BEGIN BOND
M  V30 1 1 1 2
M  V30 2 1 2 3
M  V30 3 2 3 4
M  V30 4 1 3 5
M  V30 5 1 4 6
M  V30 6 1 5 7
M  V30 7 1 5 8
M  V30 8 2 6 7
M  V30 END BOND
M  V30 END CTAB
M  END
>  <pKa>
6.31

>  <temp>
25

>  <method>
potentiometric

>  <type>
a1/apparent

>  <group>


>  <basicOrAcidic>
basic

>  <Row-ID>
139

>  <Smiles>
SCC1(=NC=CN1C)

$$$$
Compound 140
Actelion Java MolfileCreator 2.0

  0  0  0  0  0  0              0 V3000
M  V30 BEGIN CTAB
M  V30 COUNTS 8 8 0 0 0
M  V30 BEGIN ATOM
M  V30 1 S 1.299 0.0 0.0 0 CHG=-1
M  V30 2 C 0.0 -0.75 0.0 0
M  V30 3 N -1.299 0.0 0.0 0 CHG=1
M  V30 4 C 0.0 -2.25 0.0 0
M  V30 5 C -2.598 -0.7499 0.0 0
M  V30 6 C -1.299 -2.9999 0.0 0
M  V30 7 N -2.598 -2.2499 0.0 0
M  V30 8 C -1.299 -4.4999 0.0 0
M  V30 END ATOM
M  V30 BEGIN BOND
M  V30 1 1 1 2
M  V30 2 2 2 3
M  V30 3 1 2 4
M  V30 4 1 3 5
M  V30 5 2 4 6
M  V30 6 2 5 7
M  V30 7 1 6 8
M  V30 8 1 6 7
M  V30 END BOND
M  V30 END CTAB
M  END
>  <pKa>
1.8

>  <temp>


>  <method>
potentiometric

>  <type>
a1/apparent

>  <group>


>  <basicOrAcidic>
basic

>  <Row-ID>
140

>  <Smiles>
[S-]C1(=[NH+]C=NC(=C1)C)

$$$$
Compound 141
Actelion Java MolfileCreator 2.0

  0  0  0  0  0  0              0 V3000
M  V30 BEGIN CTAB
M  V30 COUNTS 8 8 0 0 0
M  V30 BEGIN ATOM
M  V30 1 S 1.299 0.0 0.0 0 CHG=-1
M  V30 2 C 0.0 -0.75 0.0 0
M  V30 3 N -1.299 0.0 0.0 0 CHG=1
M  V30 4 N 0.0 -2.25 0.0 0
M  V30 5 C -2.598 -0.7499 0.0 0
M  V30 6 C -1.299 -2.9999 0.0 0
M  V30 7 C -2.598 -2.2499 0.0 0
M  V30 8 C -3.8971 0.0 0.0 0
M  V30 END ATOM
M  V30 BEGIN BOND
M  V30 1 1 1 2
M  V30 2 2 2 3
M  V30 3 1 2 4
M  V30 4 1 3 5
M  V30 5 2 4 6
M  V30 6 2 5 7
M  V30 7 1 5 8
M  V30 8 1 6 7
M  V30 END BOND
M  V30 END CTAB
M  END
>  <pKa>
2.2

>  <temp>


>  <method>
potentiometric

>  <type>
a1/apparent

>  <group>


>  <basicOrAcidic>
basic

>  <Row-ID>
141

>  <Smiles>
[S-]C1(=[NH+]C(=CC=N1)C)

$$$$
Compound 142
Actelion Java MolfileCreator 2.0

  0  0  0  0  0  0              0 V3000
M  V30 BEGIN CTAB
M  V30 COUNTS 8 8 0 0 0
M  V30 BEGIN ATOM
M  V30 1 S 1.299 0.0 0.0 0 CHG=-1
M  V30 2 C 0.0 -0.75 0.0 0
M  V30 3 N -1.299 0.0 0.0 0
M  V30 4 C 0.0 -2.25 0.0 0
M  V30 5 C -2.598 -0.7499 0.0 0
M  V30 6 C -1.299 -2.9999 0.0 0
M  V30 7 N -2.598 -2.2499 0.0 0
M  V30 8 C -1.299 -4.4999 0.0 0
M  V30 END ATOM
M  V30 BEGIN BOND
M  V30 1 1 1 2
M  V30 2 2 2 3
M  V30 3 1 2 4
M  V30 4 1 3 5
M  V30 5 2 4 6
M  V30 6 2 5 7
M  V30 7 1 6 8
M  V30 8 1 6 7
M  V30 END BOND
M  V30 END CTAB
M  END
>  <pKa>
7.3

>  <temp>


>  <method>
potentiometric

>  <type>
a2/apparent

>  <group>


>  <basicOrAcidic>
basic

>  <Row-ID>
142

>  <Smiles>
[S-]C1(=NC=NC(=C1)C)

$$$$
Compound 143
Actelion Java MolfileCreator 2.0

  0  0  0  0  0  0              0 V3000
M  V30 BEGIN CTAB
M  V30 COUNTS 8 8 0 0 0
M  V30 BEGIN ATOM
M  V30 1 S 1.299 0.0 0.0 0 CHG=-1
M  V30 2 C 0.0 -0.75 0.0 0
M  V30 3 N -1.299 0.0 0.0 0
M  V30 4 N 0.0 -2.25 0.0 0
M  V30 5 C -2.598 -0.7499 0.0 0
M  V30 6 C -1.299 -2.9999 0.0 0
M  V30 7 C -2.598 -2.2499 0.0 0
M  V30 8 C -3.8971 0.0 0.0 0
M  V30 END ATOM
M  V30 BEGIN BOND
M  V30 1 1 1 2
M  V30 2 2 2 3
M  V30 3 1 2 4
M  V30 4 1 3 5
M  V30 5 2 4 6
M  V30 6 2 5 7
M  V30 7 1 5 8
M  V30 8 1 6 7
M  V30 END BOND
M  V30 END CTAB
M  END
>  <pKa>
8.0

>  <temp>


>  <method>
potentiometric

>  <type>
a2/apparent

>  <group>


>  <basicOrAcidic>
basic

>  <Row-ID>
143

>  <Smiles>
[S-]C1(=NC(=CC=N1)C)

$$$$
Compound 144
Actelion Java MolfileCreator 2.0

  0  0  0  0  0  0              0 V3000
M  V30 BEGIN CTAB
M  V30 COUNTS 8 8 0 0 0
M  V30 BEGIN ATOM
M  V30 1 O 1.732 -0.5 0.0 0
M  V30 2 C 0.866 0.0 0.0 0
M  V30 3 O 0.866 1.0 0.0 0
M  V30 4 C 0.0 -0.5 0.0 0
M  V30 5 N -0.9135 -0.0932 0.0 0
M  V30 6 C -0.1045 -1.4945 0.0 0
M  V30 7 N -1.5826 -0.8364 0.0 0
M  V30 8 C -1.0826 -1.7024 0.0 0
M  V30 END ATOM
M  V30 BEGIN BOND
M  V30 1 2 1 2
M  V30 2 1 2 3
M  V30 3 1 2 4
M  V30 4 2 4 5
M  V30 5 1 4 6
M  V30 6 1 5 7
M  V30 7 2 6 8
M  V30 8 1 7 8
M  V30 END BOND
M  V30 END CTAB
M  END
>  <pKa>
3.84

>  <temp>
18

>  <method>
potentiometric

>  <type>
a/thermodynamic

>  <group>


>  <basicOrAcidic>
acidic

>  <Row-ID>
144

>  <Smiles>
O=C(O)C1(=NNC=C1)

$$$$
Compound 145
Actelion Java MolfileCreator 2.0

  0  0  0  0  0  0              0 V3000
M  V30 BEGIN CTAB
M  V30 COUNTS 8 8 0 0 0
M  V30 BEGIN ATOM
M  V30 1 O 0.866 0.0 0.0 0
M  V30 2 C 0.0 -0.5 0.0 0
M  V30 3 N -0.9135 -0.0932 0.0 0
M  V30 4 C -0.1045 -1.4945 0.0 0 CFG=1
M  V30 5 C -1.5826 -0.8364 0.0 0
M  V30 6 N 0.6386 -2.1636 0.0 0
M  V30 7 C -1.0826 -1.7024 0.0 0
M  V30 8 O -2.5771 -0.7318 0.0 0
M  V30 END ATOM
M  V30 BEGIN BOND
M  V30 1 2 1 2
M  V30 2 1 2 3
M  V30 3 1 4 2
M  V30 4 1 3 5
M  V30 5 1 4 6 CFG=1
M  V30 6 1 4 7
M  V30 7 2 5 8
M  V30 8 1 5 7
M  V30 END BOND
M  V30 BEGIN COLLECTION
M  V30 MDLV30/STERAC1 ATOMS=(1 4)
M  V30 END COLLECTION
M  V30 END CTAB
M  END
>  <pKa>
9.0

>  <temp>


>  <method>
potentiometric

>  <type>
a2/apparent

>  <group>


>  <basicOrAcidic>
basic

>  <Row-ID>
145

>  <Smiles>
O=C1(NC(=O)CC1N)

$$$$
Compound 146
Actelion Java MolfileCreator 2.0

  0  0  0  0  0  0              0 V3000
M  V30 BEGIN CTAB
M  V30 COUNTS 8 8 0 0 0
M  V30 BEGIN ATOM
M  V30 1 O 0.866 0.0 0.0 0
M  V30 2 C 0.0 -0.5 0.0 0
M  V30 3 N -0.9135 -0.0932 0.0 0
M  V30 4 N -0.1045 -1.4945 0.0 0
M  V30 5 C -1.5826 -0.8364 0.0 0
M  V30 6 C -1.1214 0.8848 0.0 0
M  V30 7 C -1.0826 -1.7024 0.0 0
M  V30 8 O -1.4894 -2.6159 0.0 0
M  V30 END ATOM
M  V30 BEGIN BOND
M  V30 1 2 1 2
M  V30 2 1 2 3
M  V30 3 1 2 4
M  V30 4 1 3 5
M  V30 5 1 3 6
M  V30 6 1 4 7
M  V30 7 2 7 8
M  V30 8 1 5 7
M  V30 END BOND
M  V30 END CTAB
M  END
>  <pKa>
11.4

>  <temp>
25

>  <method>


>  <type>
a1/apparent

>  <group>
N-H

>  <basicOrAcidic>
acidic

>  <Row-ID>
146

>  <Smiles>
O=C1(N(CC(N1)=O)C)

$$$$
Compound 147
Actelion Java MolfileCreator 2.0

  0  0  0  0  0  0              0 V3000
M  V30 BEGIN CTAB
M  V30 COUNTS 8 8 0 0 0
M  V30 BEGIN ATOM
M  V30 1 O 1.299 0.0 0.0 0 CHG=-1
M  V30 2 C 0.0 -0.75 0.0 0
M  V30 3 N -1.299 0.0 0.0 0
M  V30 4 C 0.0 -2.25 0.0 0
M  V30 5 N -2.598 -0.7499 0.0 0
M  V30 6 C -1.299 -2.9999 0.0 0
M  V30 7 C -2.598 -2.2499 0.0 0
M  V30 8 O -3.8971 -2.9999 0.0 0 CHG=-1
M  V30 END ATOM
M  V30 BEGIN BOND
M  V30 1 1 1 2
M  V30 2 2 2 3
M  V30 3 1 2 4
M  V30 4 1 3 5
M  V30 5 2 4 6
M  V30 6 2 5 7
M  V30 7 1 7 8
M  V30 8 1 6 7
M  V30 END BOND
M  V30 END CTAB
M  END
>  <pKa>
13.0

>  <temp>
20

>  <method>
potentiometric

>  <type>
a3/apparent

>  <group>


>  <basicOrAcidic>
basic

>  <Row-ID>
147

>  <Smiles>
[O-]C1(=NN=C([O-])C=C1)

$$$$
Compound 148
Actelion Java MolfileCreator 2.0

  0  0  0  0  0  0              0 V3000
M  V30 BEGIN CTAB
M  V30 COUNTS 8 8 0 0 0
M  V30 BEGIN ATOM
M  V30 1 O 1.299 0.0 0.0 0
M  V30 2 C 0.0 -0.75 0.0 0
M  V30 3 N -1.299 0.0 0.0 0
M  V30 4 C 0.0 -2.25 0.0 0
M  V30 5 N -2.598 -0.7499 0.0 0 CHG=1
M  V30 6 C -1.299 -2.9999 0.0 0
M  V30 7 C -2.598 -2.2499 0.0 0
M  V30 8 O -3.8971 -2.9999 0.0 0 CHG=-1
M  V30 END ATOM
M  V30 BEGIN BOND
M  V30 1 1 1 2
M  V30 2 2 2 3
M  V30 3 1 2 4
M  V30 4 1 3 5
M  V30 5 2 4 6
M  V30 6 2 5 7
M  V30 7 1 7 8
M  V30 8 1 6 7
M  V30 END BOND
M  V30 END CTAB
M  END
>  <pKa>
5.73

>  <temp>
22

>  <method>
mean from 3

>  <type>
a1/apparent

>  <group>


>  <basicOrAcidic>
acidic

>  <Row-ID>
148

>  <Smiles>
OC1(=N[NH+]=C([O-])C=C1)

$$$$
Compound 149
Actelion Java MolfileCreator 2.0

  0  0  0  0  0  0              0 V3000
M  V30 BEGIN CTAB
M  V30 COUNTS 8 8 0 0 0
M  V30 BEGIN ATOM
M  V30 1 O 1.299 0.0 0.0 0
M  V30 2 C 0.0 -0.75 0.0 0
M  V30 3 N -1.299 0.0 0.0 0
M  V30 4 C 0.0 -2.25 0.0 0
M  V30 5 C -2.598 -0.7499 0.0 0
M  V30 6 C -1.299 -2.9999 0.0 0
M  V30 7 N -2.598 -2.2499 0.0 0 CHG=1
M  V30 8 O -1.299 -4.4999 0.0 0 CHG=-1
M  V30 END ATOM
M  V30 BEGIN BOND
M  V30 1 1 1 2
M  V30 2 2 2 3
M  V30 3 1 2 4
M  V30 4 1 3 5
M  V30 5 2 4 6
M  V30 6 2 5 7
M  V30 7 1 6 8
M  V30 8 1 6 7
M  V30 END BOND
M  V30 END CTAB
M  END
>  <pKa>
5.4

>  <temp>
20

>  <method>
potentiometric

>  <type>
a/apparent

>  <group>


>  <basicOrAcidic>
acidic

>  <Row-ID>
149

>  <Smiles>
OC1(=NC=[NH+]C(=C1)[O-])

$$$$
Compound 150
Actelion Java MolfileCreator 2.0

  0  0  0  0  0  0              0 V3000
M  V30 BEGIN CTAB
M  V30 COUNTS 8 8 0 0 0
M  V30 BEGIN ATOM
M  V30 1 O 1.732 -0.5 0.0 0
M  V30 2 N 0.866 0.0 0.0 0 CHG=1
M  V30 3 O 0.866 1.0 0.0 0 CHG=-1
M  V30 4 C 0.0 -0.5 0.0 0
M  V30 5 N -0.9135 -0.0932 0.0 0
M  V30 6 C -0.1045 -1.4945 0.0 0
M  V30 7 C -1.5826 -0.8364 0.0 0
M  V30 8 C -1.0826 -1.7024 0.0 0
M  V30 END ATOM
M  V30 BEGIN BOND
M  V30 1 2 1 2
M  V30 2 1 2 3
M  V30 3 1 2 4
M  V30 4 1 4 5
M  V30 5 2 4 6
M  V30 6 1 5 7
M  V30 7 1 6 8
M  V30 8 2 7 8
M  V30 END BOND
M  V30 END CTAB
M  END
>  <pKa>
10.6

>  <temp>


>  <method>
spectrophotometric

>  <type>
a/apparent

>  <group>


>  <basicOrAcidic>
acidic

>  <Row-ID>
150

>  <Smiles>
O=[N+]([O-])C=1(NC=CC=1)

$$$$
Compound 151
Actelion Java MolfileCreator 2.0

  0  0  0  0  0  0              0 V3000
M  V30 BEGIN CTAB
M  V30 COUNTS 8 8 0 0 0
M  V30 BEGIN ATOM
M  V30 1 O 1.299 0.0 0.0 0
M  V30 2 C 0.0 -0.75 0.0 0
M  V30 3 C -1.299 0.0 0.0 0
M  V30 4 C 0.0 -2.25 0.0 0
M  V30 5 O -1.299 1.5 0.0 0 CHG=-1
M  V30 6 N -2.598 -0.7499 0.0 0 CHG=1
M  V30 7 N -1.299 -2.9999 0.0 0
M  V30 8 C -2.598 -2.2499 0.0 0
M  V30 END ATOM
M  V30 BEGIN BOND
M  V30 1 1 1 2
M  V30 2 2 2 3
M  V30 3 1 2 4
M  V30 4 1 3 5
M  V30 5 1 3 6
M  V30 6 2 4 7
M  V30 7 2 6 8
M  V30 8 1 7 8
M  V30 END BOND
M  V30 END CTAB
M  END
>  <pKa>
1.99

>  <temp>
20

>  <method>
potentiometric

>  <type>
a1/thermodynamic

>  <group>


>  <basicOrAcidic>
basic

>  <Row-ID>
151

>  <Smiles>
OC1(=C([O-])[NH+]=CN=C1)

$$$$
Compound 152
Actelion Java MolfileCreator 2.0

  0  0  0  0  0  0              0 V3000
M  V30 BEGIN CTAB
M  V30 COUNTS 8 8 0 0 0
M  V30 BEGIN ATOM
M  V30 1 O 1.299 0.0 0.0 0
M  V30 2 C 0.0 -0.75 0.0 0
M  V30 3 N -1.299 0.0 0.0 0 CHG=1
M  V30 4 C 0.0 -2.25 0.0 0
M  V30 5 N -2.598 -0.7499 0.0 0
M  V30 6 C -1.299 -2.9999 0.0 0
M  V30 7 C -2.598 -2.2499 0.0 0
M  V30 8 O -3.8971 -2.9999 0.0 0
M  V30 END ATOM
M  V30 BEGIN BOND
M  V30 1 1 1 2
M  V30 2 2 2 3
M  V30 3 1 2 4
M  V30 4 1 3 5
M  V30 5 2 4 6
M  V30 6 2 5 7
M  V30 7 1 7 8
M  V30 8 1 6 7
M  V30 END BOND
M  V30 END CTAB
M  END
>  <pKa>
-2.2

>  <temp>
20

>  <method>
spectrophotometric

>  <type>
a1/apparent

>  <group>


>  <basicOrAcidic>
acidic

>  <Row-ID>
152

>  <Smiles>
OC1(=[NH+]N=C(O)C=C1)

$$$$
Compound 153
Actelion Java MolfileCreator 2.0

  0  0  0  0  0  0              0 V3000
M  V30 BEGIN CTAB
M  V30 COUNTS 8 8 0 0 0
M  V30 BEGIN ATOM
M  V30 1 O 0.866 0.0 0.0 0
M  V30 2 C 0.0 -0.5 0.0 0
M  V30 3 N -0.9135 -0.0932 0.0 0
M  V30 4 C -0.1045 -1.4945 0.0 0 CFG=1
M  V30 5 C -1.5826 -0.8364 0.0 0
M  V30 6 N 0.6386 -2.1636 0.0 0 CHG=1
M  V30 7 C -1.0826 -1.7024 0.0 0
M  V30 8 O -2.5771 -0.7318 0.0 0
M  V30 END ATOM
M  V30 BEGIN BOND
M  V30 1 2 1 2
M  V30 2 1 2 3
M  V30 3 1 4 2
M  V30 4 1 3 5
M  V30 5 1 4 6 CFG=1
M  V30 6 1 4 7
M  V30 7 2 5 8
M  V30 8 1 5 7
M  V30 END BOND
M  V30 BEGIN COLLECTION
M  V30 MDLV30/STERAC1 ATOMS=(1 4)
M  V30 END COLLECTION
M  V30 END CTAB
M  END
>  <pKa>
5.9

>  <temp>


>  <method>
potentiometric

>  <type>
a1/apparent

>  <group>


>  <basicOrAcidic>
acidic

>  <Row-ID>
153

>  <Smiles>
O=C1(NC(=O)CC1[NH3+])

$$$$
Compound 154
Actelion Java MolfileCreator 2.0

  0  0  0  0  0  0              0 V3000
M  V30 BEGIN CTAB
M  V30 COUNTS 8 8 0 0 0
M  V30 BEGIN ATOM
M  V30 1 O 1.299 0.0 0.0 0
M  V30 2 C 0.0 -0.75 0.0 0
M  V30 3 C -1.299 0.0 0.0 0
M  V30 4 C 0.0 -2.25 0.0 0
M  V30 5 O -1.299 1.5 0.0 0 CHG=-1
M  V30 6 N -2.598 -0.7499 0.0 0
M  V30 7 N -1.299 -2.9999 0.0 0
M  V30 8 C -2.598 -2.2499 0.0 0
M  V30 END ATOM
M  V30 BEGIN BOND
M  V30 1 1 1 2
M  V30 2 2 2 3
M  V30 3 1 2 4
M  V30 4 1 3 5
M  V30 5 1 3 6
M  V30 6 2 4 7
M  V30 7 2 6 8
M  V30 8 1 7 8
M  V30 END BOND
M  V30 END CTAB
M  END
>  <pKa>
11.61

>  <temp>
20

>  <method>
potentiometric

>  <type>
a3/apparent

>  <group>


>  <basicOrAcidic>
acidic

>  <Row-ID>
154

>  <Smiles>
OC1(=C([O-])N=CN=C1)

$$$$
Compound 155
Actelion Java MolfileCreator 2.0

  0  0  0  0  0  0              0 V3000
M  V30 BEGIN CTAB
M  V30 COUNTS 8 8 0 0 0
M  V30 BEGIN ATOM
M  V30 1 O 1.299 0.0 0.0 0
M  V30 2 C 0.0 -0.75 0.0 0
M  V30 3 C -1.299 0.0 0.0 0
M  V30 4 C 0.0 -2.25 0.0 0
M  V30 5 O -1.299 1.5 0.0 0 CHG=-1
M  V30 6 N -2.598 -0.7499 0.0 0
M  V30 7 N -1.299 -2.9999 0.0 0
M  V30 8 C -2.598 -2.2499 0.0 0
M  V30 END ATOM
M  V30 BEGIN BOND
M  V30 1 1 1 2
M  V30 2 2 2 3
M  V30 3 1 2 4
M  V30 4 1 3 5
M  V30 5 1 3 6
M  V30 6 2 4 7
M  V30 7 2 6 8
M  V30 8 1 7 8
M  V30 END BOND
M  V30 END CTAB
M  END
>  <pKa>
7.48

>  <temp>
20

>  <method>
potentiometric

>  <type>
a2/apparent

>  <group>


>  <basicOrAcidic>
basic

>  <Row-ID>
155

>  <Smiles>
OC1(=C([O-])N=CN=C1)

$$$$
Compound 156
Actelion Java MolfileCreator 2.0

  0  0  0  0  0  0              0 V3000
M  V30 BEGIN CTAB
M  V30 COUNTS 8 8 0 0 0
M  V30 BEGIN ATOM
M  V30 1 O 1.732 -0.5 0.0 0
M  V30 2 C 0.866 0.0 0.0 0
M  V30 3 C 0.866 1.0 0.0 0
M  V30 4 C 0.0 -0.5 0.0 0
M  V30 5 N 1.675 1.5877 0.0 0
M  V30 6 C 0.057 1.5877 0.0 0
M  V30 7 N 1.366 2.5388 0.0 0
M  V30 8 C 0.366 2.5388 0.0 0
M  V30 END ATOM
M  V30 BEGIN BOND
M  V30 1 2 1 2
M  V30 2 1 2 3
M  V30 3 1 2 4
M  V30 4 2 3 5
M  V30 5 1 3 6
M  V30 6 1 5 7
M  V30 7 2 6 8
M  V30 8 1 7 8
M  V30 END BOND
M  V30 END CTAB
M  END
>  <pKa>
11.85

>  <temp>


>  <method>
spectrophotometric

>  <type>
a/apparent

>  <group>


>  <basicOrAcidic>
acidic

>  <Row-ID>
156

>  <Smiles>
O=C(C1(=NNC=C1))C

$$$$
Compound 157
Actelion Java MolfileCreator 2.0

  0  0  0  0  0  0              0 V3000
M  V30 BEGIN CTAB
M  V30 COUNTS 8 8 0 0 0
M  V30 BEGIN ATOM
M  V30 1 O 1.299 0.0 0.0 0
M  V30 2 C 0.0 -0.75 0.0 0
M  V30 3 C -1.299 0.0 0.0 0
M  V30 4 C 0.0 -2.25 0.0 0
M  V30 5 N -2.598 -0.7499 0.0 0
M  V30 6 N -1.299 1.5 0.0 0
M  V30 7 C -1.299 -2.9999 0.0 0
M  V30 8 C -2.598 -2.2499 0.0 0
M  V30 END ATOM
M  V30 BEGIN BOND
M  V30 1 1 1 2
M  V30 2 2 2 3
M  V30 3 1 2 4
M  V30 4 1 3 5
M  V30 5 1 3 6
M  V30 6 2 4 7
M  V30 7 2 5 8
M  V30 8 1 7 8
M  V30 END BOND
M  V30 END CTAB
M  END
>  <pKa>
9.5

>  <temp>
20

>  <method>


>  <type>
a2/apparent

>  <group>


>  <basicOrAcidic>
acidic

>  <Row-ID>
157

>  <Smiles>
OC1(=C(N=CC=C1)N)

$$$$
Compound 158
Actelion Java MolfileCreator 2.0

  0  0  0  0  0  0              0 V3000
M  V30 BEGIN CTAB
M  V30 COUNTS 8 8 0 0 0
M  V30 BEGIN ATOM
M  V30 1 O 1.732 -0.5 0.0 0
M  V30 2 C 0.866 0.0 0.0 0
M  V30 3 N 0.866 1.0 0.0 0
M  V30 4 C 0.0 -0.5 0.0 0
M  V30 5 N 1.675 1.5877 0.0 0
M  V30 6 C 0.057 1.5877 0.0 0
M  V30 7 C 1.366 2.5388 0.0 0
M  V30 8 C 0.366 2.5388 0.0 0
M  V30 END ATOM
M  V30 BEGIN BOND
M  V30 1 2 1 2
M  V30 2 1 2 3
M  V30 3 1 2 4
M  V30 4 1 3 5
M  V30 5 1 3 6
M  V30 6 2 5 7
M  V30 7 2 6 8
M  V30 8 1 7 8
M  V30 END BOND
M  V30 END CTAB
M  END
>  <pKa>
3.16

>  <temp>
20

>  <method>
potentiometric

>  <type>
a1/thermodynamic

>  <group>
NH2+

>  <basicOrAcidic>
basic

>  <Row-ID>
158

>  <Smiles>
O=C(N1(N=CC=C1))C

$$$$
Compound 159
Actelion Java MolfileCreator 2.0

  0  0  0  0  0  0              0 V3000
M  V30 BEGIN CTAB
M  V30 COUNTS 8 8 0 0 0
M  V30 BEGIN ATOM
M  V30 1 O 1.732 -0.5 0.0 0
M  V30 2 C 0.866 0.0 0.0 0
M  V30 3 N 0.866 1.0 0.0 0
M  V30 4 C 0.0 -0.5 0.0 0 CFG=1
M  V30 5 N -0.9135 -0.0932 0.0 0
M  V30 6 C -0.1045 -1.4945 0.0 0
M  V30 7 C -1.5826 -0.8364 0.0 0
M  V30 8 C -1.0826 -1.7024 0.0 0
M  V30 END ATOM
M  V30 BEGIN BOND
M  V30 1 2 1 2
M  V30 2 1 2 3
M  V30 3 1 4 2 CFG=3
M  V30 4 1 4 5
M  V30 5 1 4 6
M  V30 6 1 5 7
M  V30 7 1 6 8
M  V30 8 1 7 8
M  V30 END BOND
M  V30 BEGIN COLLECTION
M  V30 MDLV30/STERAC1 ATOMS=(1 4)
M  V30 END COLLECTION
M  V30 END CTAB
M  END
>  <pKa>
8.82

>  <temp>


>  <method>
potentiometric

>  <type>
a/apparent

>  <group>


>  <basicOrAcidic>
acidic

>  <Row-ID>
159

>  <Smiles>
O=C(N)C1(NCCC1)

$$$$
Compound 160
Actelion Java MolfileCreator 2.0

  0  0  0  0  0  0              0 V3000
M  V30 BEGIN CTAB
M  V30 COUNTS 8 8 0 0 0
M  V30 BEGIN ATOM
M  V30 1 O 1.732 -0.5 0.0 0
M  V30 2 C 0.866 0.0 0.0 0
M  V30 3 N 0.866 1.0 0.0 0
M  V30 4 C 0.0 -0.5 0.0 0
M  V30 5 C 1.675 1.5877 0.0 0
M  V30 6 C 0.057 1.5877 0.0 0
M  V30 7 N 1.366 2.5388 0.0 0
M  V30 8 C 0.366 2.5388 0.0 0
M  V30 END ATOM
M  V30 BEGIN BOND
M  V30 1 2 1 2
M  V30 2 1 2 3
M  V30 3 1 2 4
M  V30 4 1 3 5
M  V30 5 1 3 6
M  V30 6 2 5 7
M  V30 7 2 6 8
M  V30 8 1 7 8
M  V30 END BOND
M  V30 END CTAB
M  END
>  <pKa>
3.6

>  <temp>
25

>  <method>


>  <type>
b1/thermodynamic

>  <group>


>  <basicOrAcidic>
basic

>  <Row-ID>
160

>  <Smiles>
O=C(N1(C=NC=C1))C

$$$$
Compound 161
Actelion Java MolfileCreator 2.0

  0  0  0  0  0  0              0 V3000
M  V30 BEGIN CTAB
M  V30 COUNTS 8 8 0 0 0
M  V30 BEGIN ATOM
M  V30 1 O 2.598 -0.75 0.0 0
M  V30 2 C 1.299 0.0 0.0 0
M  V30 3 N 0.0 -0.75 0.0 0
M  V30 4 C -1.299 0.0 0.0 0
M  V30 5 C 0.0 -2.25 0.0 0
M  V30 6 C -2.598 -0.7499 0.0 0
M  V30 7 C -1.299 -2.9999 0.0 0
M  V30 8 N -2.598 -2.2499 0.0 0
M  V30 END ATOM
M  V30 BEGIN BOND
M  V30 1 2 1 2
M  V30 2 1 2 3
M  V30 3 1 3 4
M  V30 4 1 3 5
M  V30 5 1 4 6
M  V30 6 1 5 7
M  V30 7 1 6 8
M  V30 8 1 7 8
M  V30 END BOND
M  V30 END CTAB
M  END
>  <pKa>
7.98

>  <temp>
25

>  <method>
mean from 3

>  <type>
a1/apparent

>  <group>
NH2%+&

>  <basicOrAcidic>
basic

>  <Row-ID>
161

>  <Smiles>
O=CN1(CCNCC1)

$$$$
Compound 162
Actelion Java MolfileCreator 2.0

  0  0  0  0  0  0              0 V3000
M  V30 BEGIN CTAB
M  V30 COUNTS 8 8 0 0 0
M  V30 BEGIN ATOM
M  V30 1 O 0.866 0.0 0.0 0
M  V30 2 C 1.732 -0.5 0.0 0
M  V30 3 C 0.0 -0.5 0.0 0
M  V30 4 C 1.732 -1.5 0.0 0
M  V30 5 C 2.598 0.0 0.0 0
M  V30 6 N 2.598 -2.0 0.0 0
M  V30 7 C 3.4641 -0.5 0.0 0
M  V30 8 N 3.4641 -1.5 0.0 0
M  V30 END ATOM
M  V30 BEGIN BOND
M  V30 1 1 1 2
M  V30 2 1 1 3
M  V30 3 2 2 4
M  V30 4 1 2 5
M  V30 5 1 4 6
M  V30 6 2 5 7
M  V30 7 2 6 8
M  V30 8 1 7 8
M  V30 END BOND
M  V30 END CTAB
M  END
>  <pKa>
3.7

>  <temp>
20

>  <method>
potentiometric

>  <type>
a/apparent

>  <group>


>  <basicOrAcidic>
basic

>  <Row-ID>
162

>  <Smiles>
O(C1(=CN=NC=C1))C

$$$$
Compound 163
Actelion Java MolfileCreator 2.0

  0  0  0  0  0  0              0 V3000
M  V30 BEGIN CTAB
M  V30 COUNTS 8 8 0 0 0
M  V30 BEGIN ATOM
M  V30 1 O 0.866 0.0 0.0 0
M  V30 2 C 1.732 -0.5 0.0 0
M  V30 3 C 0.0 -0.5 0.0 0
M  V30 4 N 1.732 -1.5 0.0 0
M  V30 5 C 2.598 0.0 0.0 0
M  V30 6 C 2.598 -2.0 0.0 0
M  V30 7 N 3.4641 -0.5 0.0 0
M  V30 8 C 3.4641 -1.5 0.0 0
M  V30 END ATOM
M  V30 BEGIN BOND
M  V30 1 1 1 2
M  V30 2 1 1 3
M  V30 3 2 2 4
M  V30 4 1 2 5
M  V30 5 1 4 6
M  V30 6 2 5 7
M  V30 7 2 6 8
M  V30 8 1 7 8
M  V30 END BOND
M  V30 END CTAB
M  END
>  <pKa>
0.75

>  <temp>
20

>  <method>
potentiometric

>  <type>
a/thermodynamic

>  <group>


>  <basicOrAcidic>
basic

>  <Row-ID>
163

>  <Smiles>
O(C1(=NC=CN=C1))C

$$$$
Compound 164
Actelion Java MolfileCreator 2.0

  0  0  0  0  0  0              0 V3000
M  V30 BEGIN CTAB
M  V30 COUNTS 8 8 0 0 0
M  V30 BEGIN ATOM
M  V30 1 O 0.866 0.0 0.0 0
M  V30 2 C 1.732 -0.5 0.0 0
M  V30 3 C 0.0 -0.5 0.0 0
M  V30 4 N 1.732 -1.5 0.0 0
M  V30 5 C 2.598 0.0 0.0 0
M  V30 6 N 2.598 -2.0 0.0 0
M  V30 7 C 3.4641 -0.5 0.0 0
M  V30 8 C 3.4641 -1.5 0.0 0
M  V30 END ATOM
M  V30 BEGIN BOND
M  V30 1 1 1 2
M  V30 2 1 1 3
M  V30 3 2 2 4
M  V30 4 1 2 5
M  V30 5 1 4 6
M  V30 6 2 5 7
M  V30 7 2 6 8
M  V30 8 1 7 8
M  V30 END BOND
M  V30 END CTAB
M  END
>  <pKa>
2.52

>  <temp>
20

>  <method>
potentiometric

>  <type>
a/apparent

>  <group>


>  <basicOrAcidic>
basic

>  <Row-ID>
164

>  <Smiles>
O(C1(=NN=CC=C1))C

$$$$
Compound 165
Actelion Java MolfileCreator 2.0

  0  0  0  0  0  0              0 V3000
M  V30 BEGIN CTAB
M  V30 COUNTS 8 8 0 0 0
M  V30 BEGIN ATOM
M  V30 1 O 0.866 0.0 0.0 0
M  V30 2 C 1.732 -0.5 0.0 0
M  V30 3 C 0.0 -0.5 0.0 0
M  V30 4 N 1.732 -1.5 0.0 0
M  V30 5 C 2.598 0.0 0.0 0
M  V30 6 C 2.598 -2.0 0.0 0
M  V30 7 C 3.4641 -0.5 0.0 0
M  V30 8 N 3.4641 -1.5 0.0 0
M  V30 END ATOM
M  V30 BEGIN BOND
M  V30 1 1 1 2
M  V30 2 1 1 3
M  V30 3 2 2 4
M  V30 4 1 2 5
M  V30 5 1 4 6
M  V30 6 2 5 7
M  V30 7 2 6 8
M  V30 8 1 7 8
M  V30 END BOND
M  V30 END CTAB
M  END
>  <pKa>
2.5

>  <temp>
20

>  <method>
potentiometric

>  <type>
a/apparent

>  <group>


>  <basicOrAcidic>
basic

>  <Row-ID>
165

>  <Smiles>
O(C1(=NC=NC=C1))C

$$$$
Compound 166
Actelion Java MolfileCreator 2.0

  0  0  0  0  0  0              0 V3000
M  V30 BEGIN CTAB
M  V30 COUNTS 8 8 0 0 0
M  V30 BEGIN ATOM
M  V30 1 O 1.299 0.0 0.0 0 CHG=-1
M  V30 2 C 0.0 -0.75 0.0 0
M  V30 3 N -1.299 0.0 0.0 0 CHG=1
M  V30 4 C 0.0 -2.25 0.0 0
M  V30 5 C -2.598 -0.7499 0.0 0
M  V30 6 C -1.299 -2.9999 0.0 0
M  V30 7 N -2.598 -2.2499 0.0 0
M  V30 8 C -1.299 -4.4999 0.0 0
M  V30 END ATOM
M  V30 BEGIN BOND
M  V30 1 1 1 2
M  V30 2 2 2 3
M  V30 3 1 2 4
M  V30 4 1 3 5
M  V30 5 2 4 6
M  V30 6 2 5 7
M  V30 7 1 6 8
M  V30 8 1 6 7
M  V30 END BOND
M  V30 END CTAB
M  END
>  <pKa>
2.15

>  <temp>


>  <method>
potentiometric

>  <type>
a1/apparent

>  <group>


>  <basicOrAcidic>
basic

>  <Row-ID>
166

>  <Smiles>
[O-]C1(=[NH+]C=NC(=C1)C)

$$$$
Compound 167
Actelion Java MolfileCreator 2.0

  0  0  0  0  0  0              0 V3000
M  V30 BEGIN CTAB
M  V30 COUNTS 8 8 0 0 0
M  V30 BEGIN ATOM
M  V30 1 O 1.299 0.0 0.0 0 CHG=-1
M  V30 2 C 0.0 -0.75 0.0 0
M  V30 3 N -1.299 0.0 0.0 0 CHG=1
M  V30 4 N 0.0 -2.25 0.0 0
M  V30 5 C -2.598 -0.7499 0.0 0
M  V30 6 C -1.299 -2.9999 0.0 0
M  V30 7 C -2.598 -2.2499 0.0 0
M  V30 8 C -1.299 -4.4999 0.0 0
M  V30 END ATOM
M  V30 BEGIN BOND
M  V30 1 1 1 2
M  V30 2 2 2 3
M  V30 3 1 2 4
M  V30 4 1 3 5
M  V30 5 2 4 6
M  V30 6 2 5 7
M  V30 7 1 6 8
M  V30 8 1 6 7
M  V30 END BOND
M  V30 END CTAB
M  END
>  <pKa>
3.15

>  <temp>


>  <method>
potentiometric

>  <type>
a1/apparent

>  <group>


>  <basicOrAcidic>
basic

>  <Row-ID>
167

>  <Smiles>
[O-]C1(=[NH+]C=CC(=N1)C)

$$$$
Compound 168
Actelion Java MolfileCreator 2.0

  0  0  0  0  0  0              0 V3000
M  V30 BEGIN CTAB
M  V30 COUNTS 8 8 0 0 0
M  V30 BEGIN ATOM
M  V30 1 O 1.299 0.0 0.0 0 CHG=-1
M  V30 2 C 0.0 -0.75 0.0 0
M  V30 3 N -1.299 0.0 0.0 0 CHG=1
M  V30 4 N 0.0 -2.25 0.0 0
M  V30 5 C -2.598 -0.7499 0.0 0
M  V30 6 C -1.299 1.5 0.0 0
M  V30 7 C -1.299 -2.9999 0.0 0
M  V30 8 C -2.598 -2.2499 0.0 0
M  V30 END ATOM
M  V30 BEGIN BOND
M  V30 1 1 1 2
M  V30 2 2 2 3
M  V30 3 1 2 4
M  V30 4 1 3 5
M  V30 5 1 3 6
M  V30 6 2 4 7
M  V30 7 2 5 8
M  V30 8 1 7 8
M  V30 END BOND
M  V30 END CTAB
M  END
>  <pKa>
2.5

>  <temp>
20

>  <method>
potentiometric

>  <type>
a/apparent

>  <group>


>  <basicOrAcidic>
basic

>  <Row-ID>
168

>  <Smiles>
[O-]C1(=[N+](C=CC=N1)C)

$$$$
Compound 169
Actelion Java MolfileCreator 2.0

  0  0  0  0  0  0              0 V3000
M  V30 BEGIN CTAB
M  V30 COUNTS 8 8 0 0 0
M  V30 BEGIN ATOM
M  V30 1 O 1.299 0.0 0.0 0 CHG=-1
M  V30 2 C 0.0 -0.75 0.0 0
M  V30 3 N -1.299 0.0 0.0 0 CHG=1
M  V30 4 C 0.0 -2.25 0.0 0
M  V30 5 C -2.598 -0.7499 0.0 0
M  V30 6 C -1.299 1.5 0.0 0
M  V30 7 C -1.299 -2.9999 0.0 0
M  V30 8 N -2.598 -2.2499 0.0 0
M  V30 END ATOM
M  V30 BEGIN BOND
M  V30 1 1 1 2
M  V30 2 2 2 3
M  V30 3 1 2 4
M  V30 4 1 3 5
M  V30 5 1 3 6
M  V30 6 2 4 7
M  V30 7 2 5 8
M  V30 8 1 7 8
M  V30 END BOND
M  V30 END CTAB
M  END
>  <pKa>
1.84

>  <temp>
20

>  <method>
potentiometric

>  <type>
a/apparent

>  <group>


>  <basicOrAcidic>
basic

>  <Row-ID>
169

>  <Smiles>
[O-]C1(=[N+](C=NC=C1)C)

$$$$
Compound 170
Actelion Java MolfileCreator 2.0

  0  0  0  0  0  0              0 V3000
M  V30 BEGIN CTAB
M  V30 COUNTS 8 8 0 0 0
M  V30 BEGIN ATOM
M  V30 1 O 1.299 0.0 0.0 0 CHG=-1
M  V30 2 N 0.0 -0.75 0.0 0 CHG=1
M  V30 3 C -1.299 0.0 0.0 0
M  V30 4 C 0.0 -2.25 0.0 0
M  V30 5 C -2.598 -0.7499 0.0 0
M  V30 6 C -1.299 -2.9999 0.0 0
M  V30 7 C -2.598 -2.2499 0.0 0
M  V30 8 N -3.8971 -2.9999 0.0 0
M  V30 END ATOM
M  V30 BEGIN BOND
M  V30 1 1 1 2
M  V30 2 2 2 3
M  V30 3 1 2 4
M  V30 4 1 3 5
M  V30 5 2 4 6
M  V30 6 2 5 7
M  V30 7 1 7 8
M  V30 8 1 6 7
M  V30 END BOND
M  V30 END CTAB
M  END
>  <pKa>
3.61

>  <temp>
23

>  <method>
mean from 2

>  <type>
a2/apparent

>  <group>


>  <basicOrAcidic>
basic

>  <Row-ID>
170

>  <Smiles>
[O-][N+]1(=CC=C(N)C=C1)

$$$$
Compound 171
Actelion Java MolfileCreator 2.0

  0  0  0  0  0  0              0 V3000
M  V30 BEGIN CTAB
M  V30 COUNTS 8 8 0 0 0
M  V30 BEGIN ATOM
M  V30 1 O 1.299 0.0 0.0 0
M  V30 2 C 0.0 -0.75 0.0 0
M  V30 3 C -1.299 0.0 0.0 0
M  V30 4 C 0.0 -2.25 0.0 0
M  V30 5 N -2.598 -0.7499 0.0 0 CHG=1
M  V30 6 C -1.299 -2.9999 0.0 0
M  V30 7 N -2.598 -2.2499 0.0 0
M  V30 8 C -3.8971 0.0 0.0 0
M  V30 END ATOM
M  V30 BEGIN BOND
M  V30 1 1 1 2
M  V30 2 2 2 3
M  V30 3 1 2 4
M  V30 4 1 3 5
M  V30 5 2 4 6
M  V30 6 2 5 7
M  V30 7 1 5 8
M  V30 8 1 6 7
M  V30 END BOND
M  V30 END CTAB
M  END
>  <pKa>
1.74

>  <temp>
20

>  <method>
potentiometric

>  <type>
a/apparent

>  <group>


>  <basicOrAcidic>
acidic

>  <Row-ID>
171

>  <Smiles>
OC1(=C[N+](=NC=C1)C)

$$$$
Compound 172
Actelion Java MolfileCreator 2.0

  0  0  0  0  0  0              0 V3000
M  V30 BEGIN CTAB
M  V30 COUNTS 8 8 0 0 0
M  V30 BEGIN ATOM
M  V30 1 O 1.299 0.0 0.0 0
M  V30 2 C 0.0 -0.75 0.0 0
M  V30 3 N -1.299 0.0 0.0 0 CHG=1
M  V30 4 C 0.0 -2.25 0.0 0
M  V30 5 N -1.299 1.5 0.0 0
M  V30 6 C -2.598 -0.7499 0.0 0
M  V30 7 C -1.299 -2.9999 0.0 0
M  V30 8 C -2.598 -2.2499 0.0 0
M  V30 END ATOM
M  V30 BEGIN BOND
M  V30 1 1 1 2
M  V30 2 2 2 3
M  V30 3 1 2 4
M  V30 4 1 3 5
M  V30 5 1 3 6
M  V30 6 2 4 7
M  V30 7 2 6 8
M  V30 8 1 7 8
M  V30 END BOND
M  V30 END CTAB
M  END
>  <pKa>
2.1

>  <temp>


>  <method>


>  <type>
a/apparent

>  <group>


>  <basicOrAcidic>
acidic

>  <Row-ID>
172

>  <Smiles>
OC1(=[N+](N)C=CC=C1)

$$$$
Compound 173
Actelion Java MolfileCreator 2.0

  0  0  0  0  0  0              0 V3000
M  V30 BEGIN CTAB
M  V30 COUNTS 8 8 0 0 0
M  V30 BEGIN ATOM
M  V30 1 O 1.299 0.0 0.0 0 CHG=-1
M  V30 2 C 0.0 -0.75 0.0 0
M  V30 3 N -1.299 0.0 0.0 0
M  V30 4 C 0.0 -2.25 0.0 0
M  V30 5 C -2.598 -0.7499 0.0 0
M  V30 6 C -1.299 -2.9999 0.0 0
M  V30 7 N -2.598 -2.2499 0.0 0
M  V30 8 C -1.299 -4.4999 0.0 0
M  V30 END ATOM
M  V30 BEGIN BOND
M  V30 1 1 1 2
M  V30 2 2 2 3
M  V30 3 1 2 4
M  V30 4 1 3 5
M  V30 5 2 4 6
M  V30 6 2 5 7
M  V30 7 1 6 8
M  V30 8 1 6 7
M  V30 END BOND
M  V30 END CTAB
M  END
>  <pKa>
9.0

>  <temp>


>  <method>
potentiometric

>  <type>
a2/apparent

>  <group>


>  <basicOrAcidic>
basic

>  <Row-ID>
173

>  <Smiles>
[O-]C1(=NC=NC(=C1)C)

$$$$
Compound 174
Actelion Java MolfileCreator 2.0

  0  0  0  0  0  0              0 V3000
M  V30 BEGIN CTAB
M  V30 COUNTS 8 8 0 0 0
M  V30 BEGIN ATOM
M  V30 1 O 1.299 0.0 0.0 0
M  V30 2 C 0.0 -0.75 0.0 0
M  V30 3 N -1.299 0.0 0.0 0 CHG=1
M  V30 4 C 0.0 -2.25 0.0 0
M  V30 5 C -2.598 -0.7499 0.0 0
M  V30 6 C -1.299 1.5 0.0 0
M  V30 7 N -1.299 -2.9999 0.0 0
M  V30 8 C -2.598 -2.2499 0.0 0
M  V30 END ATOM
M  V30 BEGIN BOND
M  V30 1 1 1 2
M  V30 2 2 2 3
M  V30 3 1 2 4
M  V30 4 1 3 5
M  V30 5 1 3 6
M  V30 6 2 4 7
M  V30 7 2 5 8
M  V30 8 1 7 8
M  V30 END BOND
M  V30 END CTAB
M  END
>  <pKa>
-0.04

>  <temp>
20

>  <method>
spectrophotometric

>  <type>
a/apparent

>  <group>


>  <basicOrAcidic>
acidic

>  <Row-ID>
174

>  <Smiles>
OC1(=[N+](C=CN=C1)C)

$$$$
Compound 175
Actelion Java MolfileCreator 2.0

  0  0  0  0  0  0              0 V3000
M  V30 BEGIN CTAB
M  V30 COUNTS 8 8 0 0 0
M  V30 BEGIN ATOM
M  V30 1 O 1.299 0.0 0.0 0
M  V30 2 C 0.0 -0.75 0.0 0
M  V30 3 N -1.299 0.0 0.0 0
M  V30 4 C 0.0 -2.25 0.0 0
M  V30 5 C -2.598 -0.7499 0.0 0
M  V30 6 C -1.299 -2.9999 0.0 0
M  V30 7 N -2.598 -2.2499 0.0 0 CHG=1
M  V30 8 C -3.8971 -2.9999 0.0 0
M  V30 END ATOM
M  V30 BEGIN BOND
M  V30 1 1 1 2
M  V30 2 2 2 3
M  V30 3 1 2 4
M  V30 4 1 3 5
M  V30 5 2 4 6
M  V30 6 2 5 7
M  V30 7 1 7 8
M  V30 8 1 6 7
M  V30 END BOND
M  V30 END CTAB
M  END
>  <pKa>
1.91

>  <temp>
20

>  <method>
mean from 2

>  <type>
a/apparent

>  <group>


>  <basicOrAcidic>
acidic

>  <Row-ID>
175

>  <Smiles>
OC1(=NC=[N+](C)C=C1)

$$$$
Compound 176
Actelion Java MolfileCreator 2.0

  0  0  0  0  0  0              0 V3000
M  V30 BEGIN CTAB
M  V30 COUNTS 8 8 0 0 0
M  V30 BEGIN ATOM
M  V30 1 O 1.299 0.0 0.0 0 CHG=-1
M  V30 2 C 0.0 -0.75 0.0 0
M  V30 3 N -1.299 0.0 0.0 0
M  V30 4 N 0.0 -2.25 0.0 0
M  V30 5 C -2.598 -0.7499 0.0 0
M  V30 6 C -1.299 -2.9999 0.0 0
M  V30 7 C -2.598 -2.2499 0.0 0
M  V30 8 C -3.8971 0.0 0.0 0
M  V30 END ATOM
M  V30 BEGIN BOND
M  V30 1 1 1 2
M  V30 2 2 2 3
M  V30 3 1 2 4
M  V30 4 1 3 5
M  V30 5 2 4 6
M  V30 6 2 5 7
M  V30 7 1 5 8
M  V30 8 1 6 7
M  V30 END BOND
M  V30 END CTAB
M  END
>  <pKa>
9.8

>  <temp>


>  <method>
potentiometric

>  <type>
a2/apparent

>  <group>


>  <basicOrAcidic>
basic

>  <Row-ID>
176

>  <Smiles>
[O-]C1(=NC(=CC=N1)C)

$$$$
Compound 177
Actelion Java MolfileCreator 2.0

  0  0  0  0  0  0              0 V3000
M  V30 BEGIN CTAB
M  V30 COUNTS 8 8 0 0 0
M  V30 BEGIN ATOM
M  V30 1 O 1.299 0.0 0.0 0
M  V30 2 N 0.0 -0.75 0.0 0 CHG=1
M  V30 3 C -1.299 0.0 0.0 0
M  V30 4 C 0.0 -2.25 0.0 0
M  V30 5 N -1.299 1.5 0.0 0
M  V30 6 C -2.598 -0.7499 0.0 0
M  V30 7 C -1.299 -2.9999 0.0 0
M  V30 8 C -2.598 -2.2499 0.0 0
M  V30 END ATOM
M  V30 BEGIN BOND
M  V30 1 1 1 2
M  V30 2 2 2 3
M  V30 3 1 2 4
M  V30 4 1 3 5
M  V30 5 1 3 6
M  V30 6 2 4 7
M  V30 7 2 6 8
M  V30 8 1 7 8
M  V30 END BOND
M  V30 END CTAB
M  END
>  <pKa>
2.67

>  <temp>


>  <method>
potentiometric

>  <type>
a/apparent

>  <group>


>  <basicOrAcidic>
acidic

>  <Row-ID>
177

>  <Smiles>
O[N+]1(=C(N)C=CC=C1)

$$$$
Compound 178
Actelion Java MolfileCreator 2.0

  0  0  0  0  0  0              0 V3000
M  V30 BEGIN CTAB
M  V30 COUNTS 8 8 0 0 0
M  V30 BEGIN ATOM
M  V30 1 S 4.972 -1.2546 0.0 0
M  V30 2 N 3.9683 -0.1398 0.0 0
M  V30 3 C 4.222 -2.5536 0.0 0
M  V30 4 C 2.598 -0.75 0.0 0
M  V30 5 O 4.8321 -3.9239 0.0 0
M  V30 6 N 2.7548 -2.2417 0.0 0
M  V30 7 C 1.299 0.0 0.0 0
M  V30 8 C 0.0 -0.75 0.0 0
M  V30 END ATOM
M  V30 BEGIN BOND
M  V30 1 1 1 2
M  V30 2 1 1 3
M  V30 3 2 2 4
M  V30 4 1 3 5
M  V30 5 2 3 6
M  V30 6 1 4 7
M  V30 7 1 7 8
M  V30 8 1 4 6
M  V30 END BOND
M  V30 END CTAB
M  END
>  <pKa>
6.89

>  <temp>
25

>  <method>
potentiometric

>  <type>
a/apparent

>  <group>


>  <basicOrAcidic>
acidic

>  <Row-ID>
178

>  <Smiles>
S1(N=C(CC)N=C1O)

$$$$
Compound 179
Actelion Java MolfileCreator 2.0

  0  0  0  0  0  0              0 V3000
M  V30 BEGIN CTAB
M  V30 COUNTS 8 8 0 0 0
M  V30 BEGIN ATOM
M  V30 1 S 1.8365 -1.4945 0.0 0
M  V30 2 C 2.8147 -1.7024 0.0 0
M  V30 3 C 1.732 -0.5 0.0 0
M  V30 4 N 3.3147 -0.8364 0.0 0
M  V30 5 N 3.2214 -2.6159 0.0 0
M  V30 6 O 0.866 0.0 0.0 0
M  V30 7 C 2.6455 -0.0932 0.0 0
M  V30 8 C 0.0 -0.5 0.0 0
M  V30 END ATOM
M  V30 BEGIN BOND
M  V30 1 1 1 2
M  V30 2 1 1 3
M  V30 3 2 2 4
M  V30 4 1 2 5
M  V30 5 1 3 6
M  V30 6 2 3 7
M  V30 7 1 6 8
M  V30 8 1 4 7
M  V30 END BOND
M  V30 END CTAB
M  END
>  <pKa>
4.98

>  <temp>
25

>  <method>
potentiometric

>  <type>
a1/thermodynamic

>  <group>


>  <basicOrAcidic>
acidic

>  <Row-ID>
179

>  <Smiles>
S1(C(=NC=C1OC)N)

$$$$
Compound 180
Actelion Java MolfileCreator 2.0

  0  0  0  0  0  0              0 V3000
M  V30 BEGIN CTAB
M  V30 COUNTS 8 8 0 0 0
M  V30 BEGIN ATOM
M  V30 1 S 1.299 0.0 0.0 0 CHG=-1
M  V30 2 C 0.0 -0.75 0.0 0
M  V30 3 N -1.299 0.0 0.0 0
M  V30 4 N 0.0 -2.25 0.0 0
M  V30 5 C -2.598 -0.7499 0.0 0
M  V30 6 C -1.299 -2.9999 0.0 0
M  V30 7 O -3.8971 0.0 0.0 0 CHG=-1
M  V30 8 C -2.598 -2.2499 0.0 0
M  V30 END ATOM
M  V30 BEGIN BOND
M  V30 1 1 1 2
M  V30 2 2 2 3
M  V30 3 1 2 4
M  V30 4 1 3 5
M  V30 5 2 4 6
M  V30 6 1 5 7
M  V30 7 2 5 8
M  V30 8 1 6 8
M  V30 END BOND
M  V30 END CTAB
M  END
>  <pKa>
12.7

>  <temp>


>  <method>
spectrophotometric

>  <type>
a2/apparent

>  <group>


>  <basicOrAcidic>
basic

>  <Row-ID>
180

>  <Smiles>
[S-]C1(=NC([O-])=CC=N1)

$$$$
Compound 181
Actelion Java MolfileCreator 2.0

  0  0  0  0  0  0              0 V3000
M  V30 BEGIN CTAB
M  V30 COUNTS 8 8 0 0 0
M  V30 BEGIN ATOM
M  V30 1 Se 1.299 0.0 0.0 0 CHG=-1
M  V30 2 C 0.0 -0.75 0.0 0
M  V30 3 N -1.299 0.0 0.0 0 CHG=1
M  V30 4 N 0.0 -2.25 0.0 0
M  V30 5 C -2.598 -0.7499 0.0 0
M  V30 6 C -1.299 -2.9999 0.0 0
M  V30 7 O -3.8971 0.0 0.0 0
M  V30 8 C -2.598 -2.2499 0.0 0
M  V30 END ATOM
M  V30 BEGIN BOND
M  V30 1 1 1 2
M  V30 2 2 2 3
M  V30 3 1 2 4
M  V30 4 1 3 5
M  V30 5 2 4 6
M  V30 6 1 5 7
M  V30 7 2 5 8
M  V30 8 1 6 8
M  V30 END BOND
M  V30 END CTAB
M  END
>  <pKa>
7.18

>  <temp>


>  <method>
potentiometric

>  <type>
a/apparent

>  <group>


>  <basicOrAcidic>
acidic

>  <Row-ID>
181

>  <Smiles>
[Se-]C1(=[NH+]C(O)=CC=N1)

$$$$
Compound 182
Actelion Java MolfileCreator 2.0

  0  0  0  0  0  0              0 V3000
M  V30 BEGIN CTAB
M  V30 COUNTS 8 8 0 0 0
M  V30 BEGIN ATOM
M  V30 1 S 1.299 0.0 0.0 0 CHG=-1
M  V30 2 C 0.0 -0.75 0.0 0
M  V30 3 N -1.299 0.0 0.0 0 CHG=1
M  V30 4 N 0.0 -2.25 0.0 0
M  V30 5 C -2.598 -0.7499 0.0 0
M  V30 6 C -1.299 -2.9999 0.0 0
M  V30 7 O -3.8971 0.0 0.0 0 CHG=-1
M  V30 8 C -2.598 -2.2499 0.0 0
M  V30 END ATOM
M  V30 BEGIN BOND
M  V30 1 1 1 2
M  V30 2 2 2 3
M  V30 3 1 2 4
M  V30 4 1 3 5
M  V30 5 2 4 6
M  V30 6 1 5 7
M  V30 7 2 5 8
M  V30 8 1 6 8
M  V30 END BOND
M  V30 END CTAB
M  END
>  <pKa>
7.75

>  <temp>


>  <method>
spectrophotometric

>  <type>
a1/apparent

>  <group>


>  <basicOrAcidic>
basic

>  <Row-ID>
182

>  <Smiles>
[S-]C1(=[NH+]C([O-])=CC=N1)

$$$$
Compound 183
Actelion Java MolfileCreator 2.0

  0  0  0  0  0  0              0 V3000
M  V30 BEGIN CTAB
M  V30 COUNTS 8 8 0 0 0
M  V30 BEGIN ATOM
M  V30 1 N 2.598 -0.75 0.0 0
M  V30 2 C 1.299 0.0 0.0 0
M  V30 3 C 0.0 -0.75 0.0 0
M  V30 4 C -1.299 0.0 0.0 0
M  V30 5 C 0.0 -2.25 0.0 0
M  V30 6 C -2.598 -0.7499 0.0 0
M  V30 7 C -1.299 -2.9999 0.0 0
M  V30 8 C -2.598 -2.2499 0.0 0
M  V30 END ATOM
M  V30 BEGIN BOND
M  V30 1 1 1 2
M  V30 2 1 2 3
M  V30 3 2 3 4
M  V30 4 1 3 5
M  V30 5 1 4 6
M  V30 6 2 5 7
M  V30 7 2 6 8
M  V30 8 1 7 8
M  V30 END BOND
M  V30 END CTAB
M  END
>  <pKa>
9.36

>  <temp>
24

>  <method>
mean from 13

>  <type>
b1/apparent

>  <group>
NH%+&

>  <basicOrAcidic>
basic

>  <Row-ID>
183

>  <Smiles>
NCC1(=CC=CC=C1)

$$$$
Compound 184
Actelion Java MolfileCreator 2.0

  0  0  0  0  0  0              0 V3000
M  V30 BEGIN CTAB
M  V30 COUNTS 8 8 0 0 0
M  V30 BEGIN ATOM
M  V30 1 N 2.598 -0.75 0.0 0
M  V30 2 C 1.299 0.0 0.0 0
M  V30 3 C 0.0 -0.75 0.0 0
M  V30 4 C -1.299 0.0 0.0 0
M  V30 5 C 0.0 -2.25 0.0 0
M  V30 6 C -2.598 -0.7499 0.0 0
M  V30 7 C -1.299 -2.9999 0.0 0
M  V30 8 C -2.598 -2.2499 0.0 0
M  V30 END ATOM
M  V30 BEGIN BOND
M  V30 1 1 1 2
M  V30 2 1 2 3
M  V30 3 1 3 4
M  V30 4 1 3 5
M  V30 5 1 4 6
M  V30 6 1 5 7
M  V30 7 1 6 8
M  V30 8 1 7 8
M  V30 END BOND
M  V30 END CTAB
M  END
>  <pKa>
10.52

>  <temp>
20

>  <method>
mean from 2

>  <type>
a1/apparent

>  <group>


>  <basicOrAcidic>
basic

>  <Row-ID>
184

>  <Smiles>
NCC1(CCCCC1)

$$$$
Compound 185
Actelion Java MolfileCreator 2.0

  0  0  0  0  0  0              0 V3000
M  V30 BEGIN CTAB
M  V30 COUNTS 8 8 0 0 0
M  V30 BEGIN ATOM
M  V30 1 N 1.299 0.0 0.0 0
M  V30 2 C 0.0 -0.75 0.0 0
M  V30 3 C -1.299 0.0 0.0 0
M  V30 4 C 0.0 -2.25 0.0 0
M  V30 5 C -2.598 -0.7499 0.0 0
M  V30 6 C -1.299 -2.9999 0.0 0
M  V30 7 C -2.598 -2.2499 0.0 0
M  V30 8 C -3.8971 0.0 0.0 0
M  V30 END ATOM
M  V30 BEGIN BOND
M  V30 1 1 1 2
M  V30 2 2 2 3
M  V30 3 1 2 4
M  V30 4 1 3 5
M  V30 5 2 4 6
M  V30 6 2 5 7
M  V30 7 1 5 8
M  V30 8 1 6 7
M  V30 END BOND
M  V30 END CTAB
M  END
>  <pKa>
4.7

>  <temp>
24

>  <method>
mean from 10

>  <type>
a1/apparent

>  <group>
NH3(+)

>  <basicOrAcidic>
basic

>  <Row-ID>
185

>  <Smiles>
NC1(=CC(=CC=C1)C)

$$$$
Compound 186
Actelion Java MolfileCreator 2.0

  0  0  0  0  0  0              0 V3000
M  V30 BEGIN CTAB
M  V30 COUNTS 8 8 0 0 0
M  V30 BEGIN ATOM
M  V30 1 N 1.299 0.0 0.0 0
M  V30 2 C 0.0 -0.75 0.0 0
M  V30 3 C -1.299 0.0 0.0 0
M  V30 4 C 0.0 -2.25 0.0 0
M  V30 5 C -2.598 -0.7499 0.0 0
M  V30 6 C -1.299 -2.9999 0.0 0
M  V30 7 C -2.598 -2.2499 0.0 0
M  V30 8 C -3.8971 -2.9999 0.0 0
M  V30 END ATOM
M  V30 BEGIN BOND
M  V30 1 1 1 2
M  V30 2 2 2 3
M  V30 3 1 2 4
M  V30 4 1 3 5
M  V30 5 2 4 6
M  V30 6 2 5 7
M  V30 7 1 7 8
M  V30 8 1 6 7
M  V30 END BOND
M  V30 END CTAB
M  END
>  <pKa>
5.04

>  <temp>
23

>  <method>
mean from 17

>  <type>
b1/apparent

>  <group>
NH%+&

>  <basicOrAcidic>
basic

>  <Row-ID>
186

>  <Smiles>
NC1(=CC=C(C)C=C1)

$$$$
Compound 187
Actelion Java MolfileCreator 2.0

  0  0  0  0  0  0              0 V3000
M  V30 BEGIN CTAB
M  V30 COUNTS 8 8 0 0 0
M  V30 BEGIN ATOM
M  V30 1 N 1.299 0.0 0.0 0
M  V30 2 C 0.0 -0.75 0.0 0
M  V30 3 C -1.299 0.0 0.0 0
M  V30 4 C 0.0 -2.25 0.0 0
M  V30 5 C -2.598 -0.7499 0.0 0
M  V30 6 C -1.299 1.5 0.0 0
M  V30 7 C -1.299 -2.9999 0.0 0
M  V30 8 C -2.598 -2.2499 0.0 0
M  V30 END ATOM
M  V30 BEGIN BOND
M  V30 1 2 1 2
M  V30 2 1 2 3
M  V30 3 1 2 4
M  V30 4 1 3 5
M  V30 5 1 3 6
M  V30 6 1 4 7
M  V30 7 1 5 8
M  V30 8 1 7 8
M  V30 END BOND
M  V30 END CTAB
M  END
>  <pKa>
9.38

>  <temp>


>  <method>
potentiometric

>  <type>
a/apparent

>  <group>


>  <basicOrAcidic>
basic

>  <Row-ID>
187

>  <Smiles>
N=C1(C(CCCC1)C)

$$$$
Compound 188
Actelion Java MolfileCreator 2.0

  0  0  0  0  0  0              0 V3000
M  V30 BEGIN CTAB
M  V30 COUNTS 8 8 0 0 0
M  V30 BEGIN ATOM
M  V30 1 N 1.299 0.0 0.0 0
M  V30 2 C 0.0 -0.75 0.0 0
M  V30 3 C -1.299 0.0 0.0 0
M  V30 4 C 0.0 -2.25 0.0 0
M  V30 5 C -2.598 -0.7499 0.0 0
M  V30 6 C -1.299 1.5 0.0 0
M  V30 7 C -1.299 -2.9999 0.0 0
M  V30 8 C -2.598 -2.2499 0.0 0
M  V30 END ATOM
M  V30 BEGIN BOND
M  V30 1 1 1 2
M  V30 2 2 2 3
M  V30 3 1 2 4
M  V30 4 1 3 5
M  V30 5 1 3 6
M  V30 6 2 4 7
M  V30 7 2 5 8
M  V30 8 1 7 8
M  V30 END BOND
M  V30 END CTAB
M  END
>  <pKa>
4.45

>  <temp>
23

>  <method>
mean from 9

>  <type>
a1/apparent

>  <group>


>  <basicOrAcidic>
basic

>  <Row-ID>
188

>  <Smiles>
NC1(=C(C=CC=C1)C)

$$$$
Compound 189
Actelion Java MolfileCreator 2.0

  0  0  0  0  0  0              0 V3000
M  V30 BEGIN CTAB
M  V30 COUNTS 8 8 0 0 0
M  V30 BEGIN ATOM
M  V30 1 N 1.299 0.0 0.0 0
M  V30 2 C 0.0 -0.75 0.0 0 CFG=2
M  V30 3 C -1.299 0.0 0.0 0 CFG=1
M  V30 4 C 0.0 -2.25 0.0 0
M  V30 5 C -2.598 -0.7499 0.0 0
M  V30 6 C -1.299 1.5 0.0 0
M  V30 7 C -1.299 -2.9999 0.0 0
M  V30 8 C -2.598 -2.2499 0.0 0
M  V30 END ATOM
M  V30 BEGIN BOND
M  V30 1 1 2 1 CFG=1
M  V30 2 1 3 2
M  V30 3 1 2 4
M  V30 4 1 3 5
M  V30 5 1 3 6 CFG=1
M  V30 6 1 4 7
M  V30 7 1 5 8
M  V30 8 1 7 8
M  V30 END BOND
M  V30 BEGIN COLLECTION
M  V30 MDLV30/STERAC1 ATOMS=(2 2 3)
M  V30 END COLLECTION
M  V30 END CTAB
M  END
>  <pKa>
10.6

>  <temp>
20

>  <method>
potentiometric

>  <type>
a/thermodynamic

>  <group>


>  <basicOrAcidic>
basic

>  <Row-ID>
189

>  <Smiles>
NC1(C(CCCC1)C)

$$$$
Compound 190
Actelion Java MolfileCreator 2.0

  0  0  0  0  0  0              0 V3000
M  V30 BEGIN CTAB
M  V30 COUNTS 8 8 0 0 0
M  V30 BEGIN ATOM
M  V30 1 N 1.299 0.0 0.0 0
M  V30 2 C 0.0 -0.75 0.0 0 CFG=2
M  V30 3 C -1.299 0.0 0.0 0 CFG=2
M  V30 4 C 0.0 -2.25 0.0 0
M  V30 5 C -2.598 -0.7499 0.0 0
M  V30 6 C -1.299 1.5 0.0 0
M  V30 7 C -1.299 -2.9999 0.0 0
M  V30 8 C -2.598 -2.2499 0.0 0
M  V30 END ATOM
M  V30 BEGIN BOND
M  V30 1 1 2 1 CFG=1
M  V30 2 1 3 2
M  V30 3 1 2 4
M  V30 4 1 3 5
M  V30 5 1 3 6 CFG=3
M  V30 6 1 4 7
M  V30 7 1 5 8
M  V30 8 1 7 8
M  V30 END BOND
M  V30 BEGIN COLLECTION
M  V30 MDLV30/STERAC1 ATOMS=(2 2 3)
M  V30 END COLLECTION
M  V30 END CTAB
M  END
>  <pKa>
10.62

>  <temp>
20

>  <method>
potentiometric

>  <type>
a/thermodynamic

>  <group>


>  <basicOrAcidic>
basic

>  <Row-ID>
190

>  <Smiles>
NC1(C(CCCC1)C)

$$$$
Compound 191
Actelion Java MolfileCreator 2.0

  0  0  0  0  0  0              0 V3000
M  V30 BEGIN CTAB
M  V30 COUNTS 8 8 0 0 0
M  V30 BEGIN ATOM
M  V30 1 N 0.7071 0.7071 0.0 0
M  V30 2 C 1.7071 0.7071 0.0 0
M  V30 3 C 0.0 0.0 0.0 0
M  V30 4 C 2.4142 0.0 0.0 0
M  V30 5 C 0.0 -1.0 0.0 0
M  V30 6 C 2.4142 -1.0 0.0 0
M  V30 7 C 0.7071 -1.7071 0.0 0
M  V30 8 C 1.7071 -1.7071 0.0 0
M  V30 END ATOM
M  V30 BEGIN BOND
M  V30 1 1 1 2
M  V30 2 1 1 3
M  V30 3 1 2 4
M  V30 4 1 3 5
M  V30 5 1 4 6
M  V30 6 1 5 7
M  V30 7 1 6 8
M  V30 8 1 7 8
M  V30 END BOND
M  V30 END CTAB
M  END
>  <pKa>
10.78

>  <temp>
25

>  <method>
potentiometric

>  <type>
a1/apparent

>  <group>
NH3(1+)

>  <basicOrAcidic>
basic

>  <Row-ID>
191

>  <Smiles>
N1(CCCCCCC1)

$$$$
Compound 192
Actelion Java MolfileCreator 2.0

  0  0  0  0  0  0              0 V3000
M  V30 BEGIN CTAB
M  V30 COUNTS 8 8 0 0 0
M  V30 BEGIN ATOM
M  V30 1 N 1.732 1.4999 0.0 0
M  V30 2 C 0.866 1.0 0.0 0
M  V30 3 C 2.598 0.9999 0.0 0
M  V30 4 C 0.866 0.0 0.0 0
M  V30 5 C 2.598 0.0 0.0 0
M  V30 6 C 1.732 -0.5 0.0 0
M  V30 7 C 0.0 -0.5 0.0 0
M  V30 8 C 3.4641 -0.5 0.0 0
M  V30 END ATOM
M  V30 BEGIN BOND
M  V30 1 2 1 2
M  V30 2 1 1 3
M  V30 3 1 2 4
M  V30 4 2 3 5
M  V30 5 2 4 6
M  V30 6 1 4 7
M  V30 7 1 5 8
M  V30 8 1 5 6
M  V30 END BOND
M  V30 END CTAB
M  END
>  <pKa>
6.15

>  <temp>
25

>  <method>
mean from 5

>  <type>
a1/apparent

>  <group>


>  <basicOrAcidic>
basic

>  <Row-ID>
192

>  <Smiles>
N1(=CC(=CC(=C1)C)C)

$$$$
Compound 193
Actelion Java MolfileCreator 2.0

  0  0  0  0  0  0              0 V3000
M  V30 BEGIN CTAB
M  V30 COUNTS 8 8 0 0 0
M  V30 BEGIN ATOM
M  V30 1 N 2.598 2.2499 0.0 0
M  V30 2 C 1.299 1.5 0.0 0
M  V30 3 C 3.8971 1.4999 0.0 0
M  V30 4 C 1.299 0.0 0.0 0
M  V30 5 C 3.8971 0.0 0.0 0
M  V30 6 C 2.598 -0.75 0.0 0
M  V30 7 C 0.0 -0.75 0.0 0
M  V30 8 C 2.598 -2.25 0.0 0
M  V30 END ATOM
M  V30 BEGIN BOND
M  V30 1 2 1 2
M  V30 2 1 1 3
M  V30 3 1 2 4
M  V30 4 2 3 5
M  V30 5 2 4 6
M  V30 6 1 4 7
M  V30 7 1 6 8
M  V30 8 1 5 6
M  V30 END BOND
M  V30 END CTAB
M  END
>  <pKa>
6.53

>  <temp>
25

>  <method>
mean from 4

>  <type>
b1/apparent

>  <group>
NH(1+)

>  <basicOrAcidic>
basic

>  <Row-ID>
193

>  <Smiles>
N1(=CC(=C(C)C=C1)C)

$$$$
Compound 194
Actelion Java MolfileCreator 2.0

  0  0  0  0  0  0              0 V3000
M  V30 BEGIN CTAB
M  V30 COUNTS 8 8 0 0 0
M  V30 BEGIN ATOM
M  V30 1 N 5.1961 -2.25 0.0 0
M  V30 2 C 5.1961 -0.75 0.0 0
M  V30 3 C 3.8971 -2.9999 0.0 0
M  V30 4 C 3.8971 0.0 0.0 0
M  V30 5 C 2.598 -2.25 0.0 0
M  V30 6 C 2.598 -0.75 0.0 0
M  V30 7 C 1.299 0.0 0.0 0
M  V30 8 C 0.0 -0.75 0.0 0
M  V30 END ATOM
M  V30 BEGIN BOND
M  V30 1 2 1 2
M  V30 2 1 1 3
M  V30 3 1 2 4
M  V30 4 2 3 5
M  V30 5 2 4 6
M  V30 6 1 6 7
M  V30 7 2 7 8
M  V30 8 1 5 6
M  V30 END BOND
M  V30 END CTAB
M  END
>  <pKa>
5.62

>  <temp>
25

>  <method>
potentiometric

>  <type>
a/thermodynamic

>  <group>
NH+

>  <basicOrAcidic>
basic

>  <Row-ID>
194

>  <Smiles>
N1(=CC=C(C=C)C=C1)

$$$$
Compound 195
Actelion Java MolfileCreator 2.0

  0  0  0  0  0  0              0 V3000
M  V30 BEGIN CTAB
M  V30 COUNTS 8 8 0 0 0
M  V30 BEGIN ATOM
M  V30 1 N 5.1961 -2.25 0.0 0
M  V30 2 C 5.1961 -0.75 0.0 0
M  V30 3 C 3.8971 -2.9999 0.0 0
M  V30 4 C 3.8971 0.0 0.0 0
M  V30 5 C 2.598 -2.25 0.0 0
M  V30 6 C 2.598 -0.75 0.0 0
M  V30 7 C 1.299 0.0 0.0 0
M  V30 8 C 0.0 -0.75 0.0 0
M  V30 END ATOM
M  V30 BEGIN BOND
M  V30 1 2 1 2
M  V30 2 1 1 3
M  V30 3 1 2 4
M  V30 4 2 3 5
M  V30 5 2 4 6
M  V30 6 1 6 7
M  V30 7 1 7 8
M  V30 8 1 5 6
M  V30 END BOND
M  V30 END CTAB
M  END
>  <pKa>
5.94

>  <temp>
25

>  <method>
mean from 5

>  <type>
a1/apparent

>  <group>
NH(+)

>  <basicOrAcidic>
basic

>  <Row-ID>
195

>  <Smiles>
N1(=CC=C(CC)C=C1)

$$$$
Compound 196
Actelion Java MolfileCreator 2.0

  0  0  0  0  0  0              0 V3000
M  V30 BEGIN CTAB
M  V30 COUNTS 8 8 0 0 0
M  V30 BEGIN ATOM
M  V30 1 N 2.598 0.0 0.0 0
M  V30 2 C 1.732 -0.5 0.0 0
M  V30 3 C 3.4641 -0.4999 0.0 0
M  V30 4 C 1.732 -1.5 0.0 0
M  V30 5 C 0.866 0.0 0.0 0
M  V30 6 C 3.4641 -1.4999 0.0 0
M  V30 7 C 2.598 -1.9999 0.0 0
M  V30 8 C 0.0 -0.5 0.0 0
M  V30 END ATOM
M  V30 BEGIN BOND
M  V30 1 2 1 2
M  V30 2 1 1 3
M  V30 3 1 2 4
M  V30 4 1 2 5
M  V30 5 2 3 6
M  V30 6 2 4 7
M  V30 7 2 5 8
M  V30 8 1 6 7
M  V30 END BOND
M  V30 END CTAB
M  END
>  <pKa>
4.92

>  <temp>
25

>  <method>
potentiometric

>  <type>
a/thermodynamic

>  <group>
NH+

>  <basicOrAcidic>
basic

>  <Row-ID>
196

>  <Smiles>
N1(=C(C=CC=C1)C=C)

$$$$
Compound 197
Actelion Java MolfileCreator 2.0

  0  0  0  0  0  0              0 V3000
M  V30 BEGIN CTAB
M  V30 COUNTS 8 8 0 0 0
M  V30 BEGIN ATOM
M  V30 1 N 2.598 0.0 0.0 0
M  V30 2 C 1.732 -0.5 0.0 0
M  V30 3 C 3.4641 -0.4999 0.0 0
M  V30 4 C 1.732 -1.5 0.0 0
M  V30 5 C 0.866 0.0 0.0 0
M  V30 6 C 3.4641 -1.4999 0.0 0
M  V30 7 C 2.598 -1.9999 0.0 0
M  V30 8 C 0.0 -0.5 0.0 0
M  V30 END ATOM
M  V30 BEGIN BOND
M  V30 1 2 1 2
M  V30 2 1 1 3
M  V30 3 1 2 4
M  V30 4 1 2 5
M  V30 5 2 3 6
M  V30 6 2 4 7
M  V30 7 1 5 8
M  V30 8 1 6 7
M  V30 END BOND
M  V30 END CTAB
M  END
>  <pKa>
5.98

>  <temp>
25

>  <method>
mean from 5

>  <type>
a1/apparent

>  <group>


>  <basicOrAcidic>
basic

>  <Row-ID>
197

>  <Smiles>
N1(=C(C=CC=C1)CC)

$$$$
Compound 198
Actelion Java MolfileCreator 2.0

  0  0  0  0  0  0              0 V3000
M  V30 BEGIN CTAB
M  V30 COUNTS 8 8 0 0 0
M  V30 BEGIN ATOM
M  V30 1 N 1.299 1.5 0.0 0
M  V30 2 C 1.299 0.0 0.0 0
M  V30 3 C 2.598 2.2499 0.0 0
M  V30 4 C 2.598 -0.75 0.0 0
M  V30 5 C 0.0 -0.75 0.0 0
M  V30 6 C 3.8971 1.4999 0.0 0
M  V30 7 C 3.8971 0.0 0.0 0
M  V30 8 C 2.598 -2.25 0.0 0
M  V30 END ATOM
M  V30 BEGIN BOND
M  V30 1 2 1 2
M  V30 2 1 1 3
M  V30 3 1 2 4
M  V30 4 1 2 5
M  V30 5 2 3 6
M  V30 6 2 4 7
M  V30 7 1 4 8
M  V30 8 1 6 7
M  V30 END BOND
M  V30 END CTAB
M  END
>  <pKa>
6.57

>  <temp>
25

>  <method>
spectrophotometric

>  <type>
a/thermodynamic

>  <group>
NHE+

>  <basicOrAcidic>
basic

>  <Row-ID>
198

>  <Smiles>
N1(=C(C(=CC=C1)C)C)

$$$$
Compound 199
Actelion Java MolfileCreator 2.0

  0  0  0  0  0  0              0 V3000
M  V30 BEGIN CTAB
M  V30 COUNTS 8 8 0 0 0
M  V30 BEGIN ATOM
M  V30 1 N 1.299 1.5 0.0 0
M  V30 2 C 1.299 0.0 0.0 0
M  V30 3 C 2.598 2.2499 0.0 0
M  V30 4 C 2.598 -0.75 0.0 0
M  V30 5 C 0.0 -0.75 0.0 0
M  V30 6 C 3.8971 1.4999 0.0 0
M  V30 7 C 3.8971 0.0 0.0 0
M  V30 8 C 5.1961 2.2499 0.0 0
M  V30 END ATOM
M  V30 BEGIN BOND
M  V30 1 2 1 2
M  V30 2 1 1 3
M  V30 3 1 2 4
M  V30 4 1 2 5
M  V30 5 2 3 6
M  V30 6 2 4 7
M  V30 7 1 6 8
M  V30 8 1 6 7
M  V30 END BOND
M  V30 END CTAB
M  END
>  <pKa>
6.4

>  <temp>
25

>  <method>
spectrophotometric

>  <type>
a/thermodynamic

>  <group>
NHE+

>  <basicOrAcidic>
basic

>  <Row-ID>
199

>  <Smiles>
N1(=C(C=CC(=C1)C)C)

$$$$
Compound 200
Actelion Java MolfileCreator 2.0

  0  0  0  0  0  0              0 V3000
M  V30 BEGIN CTAB
M  V30 COUNTS 8 8 0 0 0
M  V30 BEGIN ATOM
M  V30 1 N 0.9705 0.9945 0.0 0
M  V30 2 C 0.866 0.0 0.0 0
M  V30 3 C 1.9487 1.2024 0.0 0
M  V30 4 C 1.7795 -0.4067 0.0 0
M  V30 5 C 0.0 -0.5 0.0 0
M  V30 6 C 2.4487 0.3364 0.0 0
M  V30 7 C 1.9874 -1.3848 0.0 0
M  V30 8 C 3.4432 0.2318 0.0 0
M  V30 END ATOM
M  V30 BEGIN BOND
M  V30 1 1 1 2
M  V30 2 1 1 3
M  V30 3 2 2 4
M  V30 4 1 2 5
M  V30 5 2 3 6
M  V30 6 1 4 7
M  V30 7 1 6 8
M  V30 8 1 4 6
M  V30 END BOND
M  V30 END CTAB
M  END
>  <pKa>
3.94

>  <temp>


>  <method>
spectrophotometric

>  <type>
a/apparent

>  <group>


>  <basicOrAcidic>
basic

>  <Row-ID>
200

>  <Smiles>
N1(C(=C(C)C(=C1)C)C)

$$$$
Compound 201
Actelion Java MolfileCreator 2.0

  0  0  0  0  0  0              0 V3000
M  V30 BEGIN CTAB
M  V30 COUNTS 8 8 0 0 0
M  V30 BEGIN ATOM
M  V30 1 N 1.299 1.5 0.0 0
M  V30 2 C 1.299 0.0 0.0 0
M  V30 3 C 2.598 2.2499 0.0 0
M  V30 4 C 2.598 -0.75 0.0 0
M  V30 5 C 0.0 -0.75 0.0 0
M  V30 6 C 3.8971 1.4999 0.0 0
M  V30 7 C 2.598 3.7499 0.0 0
M  V30 8 C 3.8971 0.0 0.0 0
M  V30 END ATOM
M  V30 BEGIN BOND
M  V30 1 2 1 2
M  V30 2 1 1 3
M  V30 3 1 2 4
M  V30 4 1 2 5
M  V30 5 2 3 6
M  V30 6 1 3 7
M  V30 7 2 4 8
M  V30 8 1 6 8
M  V30 END BOND
M  V30 END CTAB
M  END
>  <pKa>
6.85

>  <temp>
26

>  <method>
mean from 9

>  <type>
a1/apparent

>  <group>


>  <basicOrAcidic>
basic

>  <Row-ID>
201

>  <Smiles>
N1(=C(C=CC=C1C)C)

$$$$
Compound 202
Actelion Java MolfileCreator 2.0

  0  0  0  0  0  0              0 V3000
M  V30 BEGIN CTAB
M  V30 COUNTS 8 8 0 0 0
M  V30 BEGIN ATOM
M  V30 1 N 1.299 1.5 0.0 0
M  V30 2 C 1.299 0.0 0.0 0 CFG=2
M  V30 3 C 2.598 2.2499 0.0 0 CFG=1
M  V30 4 C 2.598 -0.75 0.0 0
M  V30 5 C 0.0 -0.75 0.0 0
M  V30 6 C 3.8971 1.4999 0.0 0
M  V30 7 C 2.598 3.7499 0.0 0
M  V30 8 C 3.8971 0.0 0.0 0
M  V30 END ATOM
M  V30 BEGIN BOND
M  V30 1 1 2 1
M  V30 2 1 3 1
M  V30 3 1 2 4
M  V30 4 1 2 5 CFG=3
M  V30 5 1 3 6
M  V30 6 1 3 7 CFG=3
M  V30 7 1 4 8
M  V30 8 1 6 8
M  V30 END BOND
M  V30 BEGIN COLLECTION
M  V30 MDLV30/STEABS ATOMS=(2 2 3)
M  V30 END COLLECTION
M  V30 END CTAB
M  END
>  <pKa>
10.99

>  <temp>
30

>  <method>
potentiometric

>  <type>
a/apparent

>  <group>
NH2+

>  <basicOrAcidic>
basic

>  <Row-ID>
202

>  <Smiles>
N1(C(CCCC1C)C)

$$$$
Compound 203
Actelion Java MolfileCreator 2.0

  0  0  0  0  0  0              0 V3000
M  V30 BEGIN CTAB
M  V30 COUNTS 8 8 0 0 0
M  V30 BEGIN ATOM
M  V30 1 N 0.866 0.0 0.0 0
M  V30 2 C 1.732 -0.5 0.0 0
M  V30 3 C 0.0 -0.5 0.0 0
M  V30 4 C 1.732 -1.5 0.0 0
M  V30 5 C 2.598 0.0 0.0 0
M  V30 6 C 2.598 -2.0 0.0 0
M  V30 7 C 3.4641 -0.5 0.0 0
M  V30 8 C 3.4641 -1.5 0.0 0
M  V30 END ATOM
M  V30 BEGIN BOND
M  V30 1 2 1 2
M  V30 2 1 1 3
M  V30 3 1 2 4
M  V30 4 1 2 5
M  V30 5 1 4 6
M  V30 6 1 5 7
M  V30 7 1 6 8
M  V30 8 1 7 8
M  V30 END BOND
M  V30 END CTAB
M  END
>  <pKa>
9.43

>  <temp>


>  <method>
potentiometric

>  <type>
a/apparent

>  <group>


>  <basicOrAcidic>
basic

>  <Row-ID>
203

>  <Smiles>
N(=C1(CCCCC1))C

$$$$
Compound 204
Actelion Java MolfileCreator 2.0

  0  0  0  0  0  0              0 V3000
M  V30 BEGIN CTAB
M  V30 COUNTS 8 8 0 0 0
M  V30 BEGIN ATOM
M  V30 1 N 0.866 0.0 0.0 0
M  V30 2 C 1.732 -0.5 0.0 0
M  V30 3 C 0.0 -0.5 0.0 0
M  V30 4 C 1.732 -1.5 0.0 0
M  V30 5 C 2.598 0.0 0.0 0
M  V30 6 C 2.598 -2.0 0.0 0
M  V30 7 C 3.4641 -0.5 0.0 0
M  V30 8 C 3.4641 -1.5 0.0 0
M  V30 END ATOM
M  V30 BEGIN BOND
M  V30 1 1 1 2
M  V30 2 1 1 3
M  V30 3 2 2 4
M  V30 4 1 2 5
M  V30 5 1 4 6
M  V30 6 2 5 7
M  V30 7 2 6 8
M  V30 8 1 7 8
M  V30 END BOND
M  V30 END CTAB
M  END
>  <pKa>
4.8

>  <temp>
23

>  <method>
mean from 13

>  <type>
a1/apparent

>  <group>


>  <basicOrAcidic>
basic

>  <Row-ID>
204

>  <Smiles>
N(C1(=CC=CC=C1))C

$$$$
Compound 205
Actelion Java MolfileCreator 2.0

  0  0  0  0  0  0              0 V3000
M  V30 BEGIN CTAB
M  V30 COUNTS 8 8 0 0 0
M  V30 BEGIN ATOM
M  V30 1 N 1.732 -0.5 0.0 0
M  V30 2 C 1.732 -1.5 0.0 0
M  V30 3 C 2.598 0.0 0.0 0
M  V30 4 C 0.866 0.0 0.0 0
M  V30 5 C 2.598 -2.0 0.0 0
M  V30 6 C 3.4641 -0.5 0.0 0
M  V30 7 C 0.0 -0.5 0.0 0
M  V30 8 C 3.4641 -1.5 0.0 0
M  V30 END ATOM
M  V30 BEGIN BOND
M  V30 1 1 1 2
M  V30 2 1 1 3
M  V30 3 1 1 4
M  V30 4 1 2 5
M  V30 5 1 3 6
M  V30 6 1 4 7
M  V30 7 1 5 8
M  V30 8 1 6 8
M  V30 END BOND
M  V30 END CTAB
M  END
>  <pKa>
10.68

>  <temp>
23

>  <method>
mean from 2

>  <type>
b1/apparent

>  <group>
NH(1+)

>  <basicOrAcidic>
basic

>  <Row-ID>
205

>  <Smiles>
N1(CCCCC1)(CC)

$$$$
Compound 206
Actelion Java MolfileCreator 2.0

  0  0  0  0  0  0              0 V3000
M  V30 BEGIN CTAB
M  V30 COUNTS 8 8 0 0 0
M  V30 BEGIN ATOM
M  V30 1 N 0.866 0.0 0.0 0
M  V30 2 C 1.7795 -0.4067 0.0 0
M  V30 3 C 0.9705 0.9945 0.0 0
M  V30 4 C 0.0 -0.5 0.0 0
M  V30 5 C 2.4487 0.3364 0.0 0
M  V30 6 C 1.9487 1.2024 0.0 0
M  V30 7 C 3.4432 0.2318 0.0 0
M  V30 8 C 2.3554 2.1159 0.0 0
M  V30 END ATOM
M  V30 BEGIN BOND
M  V30 1 1 1 2
M  V30 2 1 1 3
M  V30 3 1 1 4
M  V30 4 2 2 5
M  V30 5 1 3 6
M  V30 6 1 5 7
M  V30 7 1 6 8
M  V30 8 1 5 6
M  V30 END BOND
M  V30 END CTAB
M  END
>  <pKa>
9.6

>  <temp>


>  <method>


>  <type>
a/apparent

>  <group>
NH+

>  <basicOrAcidic>
basic

>  <Row-ID>
206

>  <Smiles>
N1(C=C(C)C(C1)C)(C)

$$$$
Compound 207
Actelion Java MolfileCreator 2.0

  0  0  0  0  0  0              0 V3000
M  V30 BEGIN CTAB
M  V30 COUNTS 8 8 0 0 0
M  V30 BEGIN ATOM
M  V30 1 N 1.299 0.0 0.0 0
M  V30 2 C 2.5383 -0.8449 0.0 0
M  V30 3 C 1.1869 1.4958 0.0 0
M  V30 4 C 0.0 -0.75 0.0 0
M  V30 5 C 3.9717 -0.4028 0.0 0
M  V30 6 C 2.2865 2.516 0.0 0
M  V30 7 C 4.5197 0.9934 0.0 0
M  V30 8 C 3.7697 2.2925 0.0 0
M  V30 END ATOM
M  V30 BEGIN BOND
M  V30 1 1 1 2
M  V30 2 1 1 3
M  V30 3 1 1 4
M  V30 4 1 2 5
M  V30 5 1 3 6
M  V30 6 1 5 7
M  V30 7 1 6 8
M  V30 8 1 7 8
M  V30 END BOND
M  V30 END CTAB
M  END
>  <pKa>
10.96

>  <temp>
25

>  <method>


>  <type>
a1/apparent

>  <group>


>  <basicOrAcidic>
basic

>  <Row-ID>
207

>  <Smiles>
N1(CCCCCC1)(C)

$$$$
Compound 208
Actelion Java MolfileCreator 2.0

  0  0  0  0  0  0              0 V3000
M  V30 BEGIN CTAB
M  V30 COUNTS 8 8 0 0 0
M  V30 BEGIN ATOM
M  V30 1 N 1.732 -0.5 0.0 0
M  V30 2 C 1.8365 -1.4945 0.0 0
M  V30 3 C 2.6455 -0.0932 0.0 0
M  V30 4 C 0.866 0.0 0.0 0
M  V30 5 C 2.8147 -1.7024 0.0 0
M  V30 6 C 1.0934 -2.1636 0.0 0
M  V30 7 C 3.3147 -0.8364 0.0 0
M  V30 8 C 0.0 -0.5 0.0 0
M  V30 END ATOM
M  V30 BEGIN BOND
M  V30 1 1 1 2
M  V30 2 1 1 3
M  V30 3 1 1 4
M  V30 4 2 2 5
M  V30 5 1 2 6
M  V30 6 1 3 7
M  V30 7 1 4 8
M  V30 8 1 5 7
M  V30 END BOND
M  V30 END CTAB
M  END
>  <pKa>
11.88

>  <temp>
27

>  <method>
potentiometric

>  <type>
a/apparent

>  <group>
NH+

>  <basicOrAcidic>
basic

>  <Row-ID>
208

>  <Smiles>
N1(C(=CCC1)C)(CC)

$$$$
Compound 209
Actelion Java MolfileCreator 2.0

  0  0  0  0  0  0              0 V3000
M  V30 BEGIN CTAB
M  V30 COUNTS 8 8 0 0 0
M  V30 BEGIN ATOM
M  V30 1 N 1.732 -0.5 0.0 0
M  V30 2 C 1.8365 -1.4945 0.0 0
M  V30 3 C 2.6455 -0.0932 0.0 0
M  V30 4 C 0.866 0.0 0.0 0
M  V30 5 C 2.8147 -1.7024 0.0 0
M  V30 6 C 1.0934 -2.1636 0.0 0
M  V30 7 C 3.3147 -0.8364 0.0 0
M  V30 8 C 0.0 -0.5 0.0 0
M  V30 END ATOM
M  V30 BEGIN BOND
M  V30 1 1 1 2
M  V30 2 1 1 3
M  V30 3 1 1 4
M  V30 4 1 2 5
M  V30 5 1 2 6
M  V30 6 1 3 7
M  V30 7 1 4 8
M  V30 8 1 5 7
M  V30 END BOND
M  V30 END CTAB
M  END
>  <pKa>
10.6

>  <temp>
27

>  <method>
potentiometric

>  <type>
a/apparent

>  <group>
NH+

>  <basicOrAcidic>
basic

>  <Row-ID>
209

>  <Smiles>
N1(C(CCC1)C)(CC)

$$$$
Compound 210
Actelion Java MolfileCreator 2.0

  0  0  0  0  0  0              0 V3000
M  V30 BEGIN CTAB
M  V30 COUNTS 8 8 0 0 0
M  V30 BEGIN ATOM
M  V30 1 N 1.732 -0.5 0.0 0
M  V30 2 C 0.866 0.0 0.0 0
M  V30 3 C 1.8365 -1.4945 0.0 0
M  V30 4 C 2.6455 -0.0932 0.0 0
M  V30 5 C 0.866 1.0 0.0 0
M  V30 6 C 0.0 -0.5 0.0 0
M  V30 7 C 2.8147 -1.7024 0.0 0
M  V30 8 C 3.3147 -0.8364 0.0 0
M  V30 END ATOM
M  V30 BEGIN BOND
M  V30 1 1 1 2
M  V30 2 1 1 3
M  V30 3 1 1 4
M  V30 4 1 2 5
M  V30 5 1 2 6
M  V30 6 1 3 7
M  V30 7 1 4 8
M  V30 8 1 7 8
M  V30 END BOND
M  V30 END CTAB
M  END
>  <pKa>
11.22

>  <temp>
25

>  <method>


>  <type>
a1/apparent

>  <group>


>  <basicOrAcidic>
basic

>  <Row-ID>
210

>  <Smiles>
N1(C(C)C)(CCCC1)

$$$$
Compound 211
Actelion Java MolfileCreator 2.0

  0  0  0  0  0  0              0 V3000
M  V30 BEGIN CTAB
M  V30 COUNTS 8 8 0 0 0
M  V30 BEGIN ATOM
M  V30 1 N 1.299 0.0 0.0 0
M  V30 2 C 2.598 -0.75 0.0 0
M  V30 3 C 1.299 1.4999 0.0 0
M  V30 4 C 0.0 -0.75 0.0 0
M  V30 5 C 3.8971 0.0 0.0 0
M  V30 6 C 2.598 -2.25 0.0 0
M  V30 7 C 2.598 2.2499 0.0 0
M  V30 8 C 3.8971 1.4999 0.0 0
M  V30 END ATOM
M  V30 BEGIN BOND
M  V30 1 1 1 2
M  V30 2 1 1 3
M  V30 3 1 1 4
M  V30 4 2 2 5
M  V30 5 1 2 6
M  V30 6 1 3 7
M  V30 7 1 5 8
M  V30 8 1 7 8
M  V30 END BOND
M  V30 END CTAB
M  END
>  <pKa>
11.42

>  <temp>
25.5

>  <method>
potentiometric

>  <type>
a/apparent

>  <group>
NH+

>  <basicOrAcidic>
basic

>  <Row-ID>
211

>  <Smiles>
N1(C(=CCCC1)C)(C)

$$$$
Compound 212
Actelion Java MolfileCreator 2.0

  0  0  0  0  0  0              0 V3000
M  V30 BEGIN CTAB
M  V30 COUNTS 8 8 0 0 0
M  V30 BEGIN ATOM
M  V30 1 N 1.299 0.0 0.0 0
M  V30 2 C 2.598 -0.75 0.0 0
M  V30 3 C 1.299 1.4999 0.0 0
M  V30 4 C 0.0 -0.75 0.0 0
M  V30 5 C 3.8971 0.0 0.0 0
M  V30 6 C 2.598 -2.25 0.0 0
M  V30 7 C 2.598 2.2499 0.0 0
M  V30 8 C 3.8971 1.4999 0.0 0
M  V30 END ATOM
M  V30 BEGIN BOND
M  V30 1 1 1 2
M  V30 2 1 1 3
M  V30 3 1 1 4
M  V30 4 1 2 5
M  V30 5 1 2 6
M  V30 6 1 3 7
M  V30 7 1 5 8
M  V30 8 1 7 8
M  V30 END BOND
M  V30 END CTAB
M  END
>  <pKa>
10.26

>  <temp>
25

>  <method>
potentiometric

>  <type>
a/apparent

>  <group>
NH+

>  <basicOrAcidic>
basic

>  <Row-ID>
212

>  <Smiles>
N1(C(CCCC1)C)(C)

$$$$
Compound 213
Actelion Java MolfileCreator 2.0

  0  0  0  0  0  0              0 V3000
M  V30 BEGIN CTAB
M  V30 COUNTS 8 8 0 0 0
M  V30 BEGIN ATOM
M  V30 1 N 3.4641 -0.5 0.0 0
M  V30 2 C 2.598 0.0 0.0 0
M  V30 3 C 3.4641 -1.4999 0.0 0
M  V30 4 C 1.732 -0.5 0.0 0
M  V30 5 C 2.598 -2.0 0.0 0
M  V30 6 C 1.732 -1.5 0.0 0
M  V30 7 C 0.866 0.0 0.0 0
M  V30 8 C 0.0 -0.5 0.0 0
M  V30 END ATOM
M  V30 BEGIN BOND
M  V30 1 2 1 2
M  V30 2 1 1 3
M  V30 3 1 2 4
M  V30 4 2 3 5
M  V30 5 2 4 6
M  V30 6 1 4 7
M  V30 7 2 7 8
M  V30 8 1 5 6
M  V30 END BOND
M  V30 END CTAB
M  END
>  <pKa>
4.87

>  <temp>
25

>  <method>
potentiometric

>  <type>
a/thermodynamic

>  <group>
NH%+&

>  <basicOrAcidic>
basic

>  <Row-ID>
213

>  <Smiles>
N1(=CC(=CC=C1)C=C)

$$$$
Compound 214
Actelion Java MolfileCreator 2.0

  0  0  0  0  0  0              0 V3000
M  V30 BEGIN CTAB
M  V30 COUNTS 8 8 0 0 0
M  V30 BEGIN ATOM
M  V30 1 N 3.4641 -0.5 0.0 0
M  V30 2 C 2.598 0.0 0.0 0
M  V30 3 C 3.4641 -1.4999 0.0 0
M  V30 4 C 1.732 -0.5 0.0 0
M  V30 5 C 2.598 -2.0 0.0 0
M  V30 6 C 1.732 -1.5 0.0 0
M  V30 7 C 0.866 0.0 0.0 0
M  V30 8 C 0.0 -0.5 0.0 0
M  V30 END ATOM
M  V30 BEGIN BOND
M  V30 1 2 1 2
M  V30 2 1 1 3
M  V30 3 1 2 4
M  V30 4 2 3 5
M  V30 5 2 4 6
M  V30 6 1 4 7
M  V30 7 1 7 8
M  V30 8 1 5 6
M  V30 END BOND
M  V30 END CTAB
M  END
>  <pKa>
5.57

>  <temp>
25

>  <method>
mean from 3

>  <type>
a1/apparent

>  <group>
NH(+)

>  <basicOrAcidic>
basic

>  <Row-ID>
214

>  <Smiles>
N1(=CC(=CC=C1)CC)

$$$$
Compound 215
Actelion Java MolfileCreator 2.0

  0  0  0  0  0  0              0 V3000
M  V30 BEGIN CTAB
M  V30 COUNTS 8 8 0 0 0
M  V30 BEGIN ATOM
M  V30 1 N 1.299 1.5 0.0 0
M  V30 2 C 1.299 0.0 0.0 0
M  V30 3 C 2.598 2.2499 0.0 0
M  V30 4 C 2.598 -0.75 0.0 0
M  V30 5 C 0.0 -0.75 0.0 0
M  V30 6 C 3.8971 1.4999 0.0 0
M  V30 7 C 3.8971 0.0 0.0 0
M  V30 8 C 5.1961 -0.75 0.0 0
M  V30 END ATOM
M  V30 BEGIN BOND
M  V30 1 2 1 2
M  V30 2 1 1 3
M  V30 3 1 2 4
M  V30 4 1 2 5
M  V30 5 2 3 6
M  V30 6 2 4 7
M  V30 7 1 7 8
M  V30 8 1 6 7
M  V30 END BOND
M  V30 END CTAB
M  END
>  <pKa>
6.77

>  <temp>
25

>  <method>
mean from 4

>  <type>
a1/apparent

>  <group>


>  <basicOrAcidic>
basic

>  <Row-ID>
215

>  <Smiles>
N1(=C(C=C(C)C=C1)C)

$$$$
Compound 216
Actelion Java MolfileCreator 2.0

  0  0  0  0  0  0              0 V3000
M  V30 BEGIN CTAB
M  V30 COUNTS 8 8 0 0 0
M  V30 BEGIN ATOM
M  V30 1 N 2.6455 -0.0932 0.0 0
M  V30 2 C 1.732 -0.5 0.0 0
M  V30 3 C 3.3147 -0.8364 0.0 0
M  V30 4 C 2.8535 0.8848 0.0 0
M  V30 5 C 1.8365 -1.4945 0.0 0
M  V30 6 C 0.866 0.0 0.0 0
M  V30 7 C 2.8147 -1.7024 0.0 0
M  V30 8 C 0.0 -0.5 0.0 0
M  V30 END ATOM
M  V30 BEGIN BOND
M  V30 1 1 1 2
M  V30 2 1 1 3
M  V30 3 1 1 4
M  V30 4 1 2 5
M  V30 5 1 2 6
M  V30 6 1 3 7
M  V30 7 1 6 8
M  V30 8 1 5 7
M  V30 END BOND
M  V30 END CTAB
M  END
>  <pKa>
9.78

>  <temp>


>  <method>
potentiometric

>  <type>
b/apparent

>  <group>


>  <basicOrAcidic>
basic

>  <Row-ID>
216

>  <Smiles>
N1(C(CCC1)CC)(C)

$$$$
Compound 217
Actelion Java MolfileCreator 2.0

  0  0  0  0  0  0              0 V3000
M  V30 BEGIN CTAB
M  V30 COUNTS 8 8 0 0 0
M  V30 BEGIN ATOM
M  V30 1 Cl 1.299 0.0 0.0 0
M  V30 2 C 0.0 -0.75 0.0 0
M  V30 3 C -1.299 0.0 0.0 0
M  V30 4 C 0.0 -2.25 0.0 0
M  V30 5 N -2.598 -0.7499 0.0 0
M  V30 6 C -1.299 -2.9999 0.0 0
M  V30 7 C -2.598 -2.2499 0.0 0
M  V30 8 Cl -1.299 -4.4999 0.0 0
M  V30 END ATOM
M  V30 BEGIN BOND
M  V30 1 1 1 2
M  V30 2 2 2 3
M  V30 3 1 2 4
M  V30 4 1 3 5
M  V30 5 2 4 6
M  V30 6 2 5 7
M  V30 7 1 6 8
M  V30 8 1 6 7
M  V30 END BOND
M  V30 END CTAB
M  END
>  <pKa>
0.55

>  <temp>
25

>  <method>
mean from 2

>  <type>
a1/apparent

>  <group>


>  <basicOrAcidic>
basic

>  <Row-ID>
217

>  <Smiles>
ClC1(=CN=CC(=C1)Cl)

$$$$
Compound 218
Actelion Java MolfileCreator 2.0

  0  0  0  0  0  0              0 V3000
M  V30 BEGIN CTAB
M  V30 COUNTS 8 8 0 0 0
M  V30 BEGIN ATOM
M  V30 1 S 1.732 -0.5 0.0 0
M  V30 2 C 0.866 0.0 0.0 0
M  V30 3 S 0.866 1.0 0.0 0
M  V30 4 N 0.0 -0.5 0.0 0
M  V30 5 C -0.9135 -0.0932 0.0 0
M  V30 6 C -0.1045 -1.4945 0.0 0
M  V30 7 C -1.5826 -0.8364 0.0 0
M  V30 8 C -1.0826 -1.7024 0.0 0
M  V30 END ATOM
M  V30 BEGIN BOND
M  V30 1 2 1 2
M  V30 2 1 2 3
M  V30 3 1 2 4
M  V30 4 1 4 5
M  V30 5 1 4 6
M  V30 6 1 5 7
M  V30 7 1 6 8
M  V30 8 1 7 8
M  V30 END BOND
M  V30 END CTAB
M  END
>  <pKa>
2.97

>  <temp>
23

>  <method>
mean from 2

>  <type>
a1/apparent

>  <group>
S-H

>  <basicOrAcidic>
acidic

>  <Row-ID>
218

>  <Smiles>
S=C(S)N1(CCCC1)

$$$$
Compound 219
Actelion Java MolfileCreator 2.0

  0  0  0  0  0  0              0 V3000
M  V30 BEGIN CTAB
M  V30 COUNTS 8 8 0 0 0
M  V30 BEGIN ATOM
M  V30 1 Cl 1.299 0.0 0.0 0
M  V30 2 C 0.0 -0.75 0.0 0
M  V30 3 C -1.299 0.0 0.0 0
M  V30 4 C 0.0 -2.25 0.0 0
M  V30 5 N -1.299 1.5 0.0 0
M  V30 6 C -2.598 -0.7499 0.0 0
M  V30 7 C -1.299 -2.9999 0.0 0
M  V30 8 C -2.598 -2.2499 0.0 0
M  V30 END ATOM
M  V30 BEGIN BOND
M  V30 1 1 1 2
M  V30 2 2 2 3
M  V30 3 1 2 4
M  V30 4 1 3 5
M  V30 5 1 3 6
M  V30 6 2 4 7
M  V30 7 2 6 8
M  V30 8 1 7 8
M  V30 END BOND
M  V30 END CTAB
M  END
>  <pKa>
2.64

>  <temp>
23

>  <method>
mean from 9

>  <type>
a1/apparent

>  <group>


>  <basicOrAcidic>
basic

>  <Row-ID>
219

>  <Smiles>
ClC1(=C(N)C=CC=C1)

$$$$
Compound 220
Actelion Java MolfileCreator 2.0

  0  0  0  0  0  0              0 V3000
M  V30 BEGIN CTAB
M  V30 COUNTS 8 8 0 0 0
M  V30 BEGIN ATOM
M  V30 1 F 1.299 0.0 0.0 0
M  V30 2 C 0.0 -0.75 0.0 0
M  V30 3 C -1.299 0.0 0.0 0
M  V30 4 C 0.0 -2.25 0.0 0
M  V30 5 N -1.299 1.5 0.0 0
M  V30 6 C -2.598 -0.7499 0.0 0
M  V30 7 C -1.299 -2.9999 0.0 0
M  V30 8 C -2.598 -2.2499 0.0 0
M  V30 END ATOM
M  V30 BEGIN BOND
M  V30 1 1 1 2
M  V30 2 2 2 3
M  V30 3 1 2 4
M  V30 4 1 3 5
M  V30 5 1 3 6
M  V30 6 2 4 7
M  V30 7 2 6 8
M  V30 8 1 7 8
M  V30 END BOND
M  V30 END CTAB
M  END
>  <pKa>
2.96

>  <temp>
25

>  <method>
potentiometric

>  <type>
b/thermodynamic

>  <group>


>  <basicOrAcidic>
basic

>  <Row-ID>
220

>  <Smiles>
FC1(=C(N)C=CC=C1)

$$$$
Compound 221
Actelion Java MolfileCreator 2.0

  0  0  0  0  0  0              0 V3000
M  V30 BEGIN CTAB
M  V30 COUNTS 8 8 0 0 0
M  V30 BEGIN ATOM
M  V30 1 Br 1.299 0.0 0.0 0
M  V30 2 C 0.0 -0.75 0.0 0
M  V30 3 C -1.299 0.0 0.0 0
M  V30 4 C 0.0 -2.25 0.0 0
M  V30 5 N -1.299 1.5 0.0 0
M  V30 6 C -2.598 -0.7499 0.0 0
M  V30 7 C -1.299 -2.9999 0.0 0
M  V30 8 C -2.598 -2.2499 0.0 0
M  V30 END ATOM
M  V30 BEGIN BOND
M  V30 1 1 1 2
M  V30 2 2 2 3
M  V30 3 1 2 4
M  V30 4 1 3 5
M  V30 5 1 3 6
M  V30 6 2 4 7
M  V30 7 2 6 8
M  V30 8 1 7 8
M  V30 END BOND
M  V30 END CTAB
M  END
>  <pKa>
2.4

>  <temp>
24

>  <method>
mean from 4

>  <type>
b/apparent

>  <group>


>  <basicOrAcidic>
basic

>  <Row-ID>
221

>  <Smiles>
[Br]C1(=C(N)C=CC=C1)

$$$$
Compound 222
Actelion Java MolfileCreator 2.0

  0  0  0  0  0  0              0 V3000
M  V30 BEGIN CTAB
M  V30 COUNTS 8 8 0 0 0
M  V30 BEGIN ATOM
M  V30 1 S 1.299 0.0 0.0 0
M  V30 2 C 0.0 -0.75 0.0 0
M  V30 3 C -1.299 0.0 0.0 0
M  V30 4 C 0.0 -2.25 0.0 0
M  V30 5 C -2.598 -0.7499 0.0 0
M  V30 6 C -1.299 -2.9999 0.0 0
M  V30 7 N -2.598 -2.2499 0.0 0
M  V30 8 C -3.8971 -2.9999 0.0 0
M  V30 END ATOM
M  V30 BEGIN BOND
M  V30 1 2 1 2
M  V30 2 1 2 3
M  V30 3 1 2 4
M  V30 4 2 3 5
M  V30 5 2 4 6
M  V30 6 1 5 7
M  V30 7 1 7 8
M  V30 8 1 6 7
M  V30 END BOND
M  V30 END CTAB
M  END
>  <pKa>
1.36

>  <temp>
20

>  <method>
mean from 2

>  <type>
a/apparent

>  <group>


>  <basicOrAcidic>
basic

>  <Row-ID>
222

>  <Smiles>
S=C1(C=CN(C)C=C1)

$$$$
Compound 223
Actelion Java MolfileCreator 2.0

  0  0  0  0  0  0              0 V3000
M  V30 BEGIN CTAB
M  V30 COUNTS 8 8 0 0 0
M  V30 BEGIN ATOM
M  V30 1 Cl 1.299 0.0 0.0 0
M  V30 2 C 0.0 -0.75 0.0 0
M  V30 3 C -1.299 0.0 0.0 0
M  V30 4 C 0.0 -2.25 0.0 0
M  V30 5 C -2.598 -0.7499 0.0 0
M  V30 6 C -1.299 -2.9999 0.0 0
M  V30 7 N -3.8971 0.0 0.0 0
M  V30 8 C -2.598 -2.2499 0.0 0
M  V30 END ATOM
M  V30 BEGIN BOND
M  V30 1 1 1 2
M  V30 2 2 2 3
M  V30 3 1 2 4
M  V30 4 1 3 5
M  V30 5 2 4 6
M  V30 6 1 5 7
M  V30 7 2 5 8
M  V30 8 1 6 8
M  V30 END BOND
M  V30 END CTAB
M  END
>  <pKa>
3.59

>  <temp>
24

>  <method>
mean from 10

>  <type>
a1/thermodynamic

>  <group>
NH3(+)

>  <basicOrAcidic>
basic

>  <Row-ID>
223

>  <Smiles>
ClC1(=CC(N)=CC=C1)

$$$$
Compound 224
Actelion Java MolfileCreator 2.0

  0  0  0  0  0  0              0 V3000
M  V30 BEGIN CTAB
M  V30 COUNTS 8 8 0 0 0
M  V30 BEGIN ATOM
M  V30 1 F 1.299 0.0 0.0 0
M  V30 2 C 0.0 -0.75 0.0 0
M  V30 3 C -1.299 0.0 0.0 0
M  V30 4 C 0.0 -2.25 0.0 0
M  V30 5 C -2.598 -0.7499 0.0 0
M  V30 6 C -1.299 -2.9999 0.0 0
M  V30 7 N -3.8971 0.0 0.0 0
M  V30 8 C -2.598 -2.2499 0.0 0
M  V30 END ATOM
M  V30 BEGIN BOND
M  V30 1 1 1 2
M  V30 2 2 2 3
M  V30 3 1 2 4
M  V30 4 1 3 5
M  V30 5 2 4 6
M  V30 6 1 5 7
M  V30 7 2 5 8
M  V30 8 1 6 8
M  V30 END BOND
M  V30 END CTAB
M  END
>  <pKa>
3.41

>  <temp>
25

>  <method>
potentiometric

>  <type>
b/thermodynamic

>  <group>


>  <basicOrAcidic>
basic

>  <Row-ID>
224

>  <Smiles>
FC1(=CC(N)=CC=C1)

$$$$
Compound 225
Actelion Java MolfileCreator 2.0

  0  0  0  0  0  0              0 V3000
M  V30 BEGIN CTAB
M  V30 COUNTS 8 8 0 0 0
M  V30 BEGIN ATOM
M  V30 1 I 1.299 0.0 0.0 0
M  V30 2 C 0.0 -0.75 0.0 0
M  V30 3 C -1.299 0.0 0.0 0
M  V30 4 C 0.0 -2.25 0.0 0
M  V30 5 C -2.598 -0.7499 0.0 0
M  V30 6 C -1.299 -2.9999 0.0 0
M  V30 7 N -3.8971 0.0 0.0 0
M  V30 8 C -2.598 -2.2499 0.0 0
M  V30 END ATOM
M  V30 BEGIN BOND
M  V30 1 1 1 2
M  V30 2 2 2 3
M  V30 3 1 2 4
M  V30 4 1 3 5
M  V30 5 2 4 6
M  V30 6 1 5 7
M  V30 7 2 5 8
M  V30 8 1 6 8
M  V30 END BOND
M  V30 END CTAB
M  END
>  <pKa>
3.59

>  <temp>
25

>  <method>
mean from 2

>  <type>
a/apparent

>  <group>


>  <basicOrAcidic>
basic

>  <Row-ID>
225

>  <Smiles>
IC1(=CC(N)=CC=C1)

$$$$
Compound 226
Actelion Java MolfileCreator 2.0

  0  0  0  0  0  0              0 V3000
M  V30 BEGIN CTAB
M  V30 COUNTS 8 8 0 0 0
M  V30 BEGIN ATOM
M  V30 1 Br 1.299 0.0 0.0 0
M  V30 2 C 0.0 -0.75 0.0 0
M  V30 3 C -1.299 0.0 0.0 0
M  V30 4 C 0.0 -2.25 0.0 0
M  V30 5 C -2.598 -0.7499 0.0 0
M  V30 6 C -1.299 -2.9999 0.0 0
M  V30 7 N -3.8971 0.0 0.0 0
M  V30 8 C -2.598 -2.2499 0.0 0
M  V30 END ATOM
M  V30 BEGIN BOND
M  V30 1 1 1 2
M  V30 2 2 2 3
M  V30 3 1 2 4
M  V30 4 1 3 5
M  V30 5 2 4 6
M  V30 6 1 5 7
M  V30 7 2 5 8
M  V30 8 1 6 8
M  V30 END BOND
M  V30 END CTAB
M  END
>  <pKa>
3.41

>  <temp>
24

>  <method>
mean from 4

>  <type>
apparent

>  <group>


>  <basicOrAcidic>
basic

>  <Row-ID>
226

>  <Smiles>
[Br]C1(=CC(N)=CC=C1)

$$$$
Compound 227
Actelion Java MolfileCreator 2.0

  0  0  0  0  0  0              0 V3000
M  V30 BEGIN CTAB
M  V30 COUNTS 8 8 0 0 0
M  V30 BEGIN ATOM
M  V30 1 S 0.866 0.0 0.0 0
M  V30 2 C 1.732 -0.5 0.0 0
M  V30 3 C 0.0 -0.5 0.0 0
M  V30 4 C 1.732 -1.5 0.0 0
M  V30 5 C 2.598 0.0 0.0 0
M  V30 6 N 2.598 -2.0 0.0 0
M  V30 7 C 3.4641 -0.5 0.0 0
M  V30 8 C 3.4641 -1.5 0.0 0
M  V30 END ATOM
M  V30 BEGIN BOND
M  V30 1 1 1 2
M  V30 2 1 1 3
M  V30 3 2 2 4
M  V30 4 1 2 5
M  V30 5 1 4 6
M  V30 6 2 5 7
M  V30 7 2 6 8
M  V30 8 1 7 8
M  V30 END BOND
M  V30 END CTAB
M  END
>  <pKa>
4.45

>  <temp>
20

>  <method>
potentiometric

>  <type>
a/apparent

>  <group>
NH%+&

>  <basicOrAcidic>
basic

>  <Row-ID>
227

>  <Smiles>
S(C1(=CN=CC=C1))C

$$$$
Compound 228
Actelion Java MolfileCreator 2.0

  0  0  0  0  0  0              0 V3000
M  V30 BEGIN CTAB
M  V30 COUNTS 8 8 0 0 0
M  V30 BEGIN ATOM
M  V30 1 S 0.866 0.0 0.0 0
M  V30 2 C 1.732 -0.5 0.0 0
M  V30 3 C 0.0 -0.5 0.0 0
M  V30 4 N 1.732 -1.5 0.0 0
M  V30 5 C 2.598 0.0 0.0 0
M  V30 6 C 2.598 -2.0 0.0 0
M  V30 7 C 3.4641 -0.5 0.0 0
M  V30 8 C 3.4641 -1.5 0.0 0
M  V30 END ATOM
M  V30 BEGIN BOND
M  V30 1 1 1 2
M  V30 2 1 1 3
M  V30 3 2 2 4
M  V30 4 1 2 5
M  V30 5 1 4 6
M  V30 6 2 5 7
M  V30 7 2 6 8
M  V30 8 1 7 8
M  V30 END BOND
M  V30 END CTAB
M  END
>  <pKa>
3.62

>  <temp>
20

>  <method>
potentiometric

>  <type>
apparent

>  <group>
NH+

>  <basicOrAcidic>
basic

>  <Row-ID>
228

>  <Smiles>
S(C1(=NC=CC=C1))C

$$$$
Compound 229
Actelion Java MolfileCreator 2.0

  0  0  0  0  0  0              0 V3000
M  V30 BEGIN CTAB
M  V30 COUNTS 8 8 0 0 0
M  V30 BEGIN ATOM
M  V30 1 S 0.866 0.0 0.0 0
M  V30 2 C 1.732 -0.5 0.0 0
M  V30 3 C 0.0 -0.5 0.0 0
M  V30 4 C 1.732 -1.5 0.0 0
M  V30 5 C 2.598 0.0 0.0 0
M  V30 6 C 2.598 -2.0 0.0 0
M  V30 7 C 3.4641 -0.5 0.0 0
M  V30 8 N 3.4641 -1.5 0.0 0
M  V30 END ATOM
M  V30 BEGIN BOND
M  V30 1 1 1 2
M  V30 2 1 1 3
M  V30 3 2 2 4
M  V30 4 1 2 5
M  V30 5 1 4 6
M  V30 6 2 5 7
M  V30 7 2 6 8
M  V30 8 1 7 8
M  V30 END BOND
M  V30 END CTAB
M  END
>  <pKa>
5.97

>  <temp>
20

>  <method>
potentiometric

>  <type>
a/apparent

>  <group>
NH%+&

>  <basicOrAcidic>
basic

>  <Row-ID>
229

>  <Smiles>
S(C1(=CC=NC=C1))C

$$$$
Compound 230
Actelion Java MolfileCreator 2.0

  0  0  0  0  0  0              0 V3000
M  V30 BEGIN CTAB
M  V30 COUNTS 8 8 0 0 0
M  V30 BEGIN ATOM
M  V30 1 Cl 1.299 0.0 0.0 0
M  V30 2 C 0.0 -0.75 0.0 0
M  V30 3 C -1.299 0.0 0.0 0
M  V30 4 C 0.0 -2.25 0.0 0
M  V30 5 C -2.598 -0.7499 0.0 0
M  V30 6 C -1.299 -2.9999 0.0 0
M  V30 7 C -2.598 -2.2499 0.0 0
M  V30 8 N -3.8971 -2.9999 0.0 0
M  V30 END ATOM
M  V30 BEGIN BOND
M  V30 1 1 1 2
M  V30 2 2 2 3
M  V30 3 1 2 4
M  V30 4 1 3 5
M  V30 5 2 4 6
M  V30 6 2 5 7
M  V30 7 1 7 8
M  V30 8 1 6 7
M  V30 END BOND
M  V30 END CTAB
M  END
>  <pKa>
3.96

>  <temp>
23

>  <method>
mean from 9

>  <type>
a1/apparent

>  <group>
NH3(+)

>  <basicOrAcidic>
basic

>  <Row-ID>
230

>  <Smiles>
ClC1(=CC=C(N)C=C1)

$$$$
Compound 231
Actelion Java MolfileCreator 2.0

  0  0  0  0  0  0              0 V3000
M  V30 BEGIN CTAB
M  V30 COUNTS 8 8 0 0 0
M  V30 BEGIN ATOM
M  V30 1 F 1.299 0.0 0.0 0
M  V30 2 C 0.0 -0.75 0.0 0
M  V30 3 C -1.299 0.0 0.0 0
M  V30 4 C 0.0 -2.25 0.0 0
M  V30 5 C -2.598 -0.7499 0.0 0
M  V30 6 C -1.299 -2.9999 0.0 0
M  V30 7 C -2.598 -2.2499 0.0 0
M  V30 8 N -3.8971 -2.9999 0.0 0
M  V30 END ATOM
M  V30 BEGIN BOND
M  V30 1 1 1 2
M  V30 2 2 2 3
M  V30 3 1 2 4
M  V30 4 1 3 5
M  V30 5 2 4 6
M  V30 6 2 5 7
M  V30 7 1 7 8
M  V30 8 1 6 7
M  V30 END BOND
M  V30 END CTAB
M  END
>  <pKa>
4.64

>  <temp>
25

>  <method>
potentiometric

>  <type>
b/thermodynamic

>  <group>


>  <basicOrAcidic>
basic

>  <Row-ID>
231

>  <Smiles>
FC1(=CC=C(N)C=C1)

$$$$
Compound 232
Actelion Java MolfileCreator 2.0

  0  0  0  0  0  0              0 V3000
M  V30 BEGIN CTAB
M  V30 COUNTS 8 8 0 0 0
M  V30 BEGIN ATOM
M  V30 1 I 1.299 0.0 0.0 0
M  V30 2 C 0.0 -0.75 0.0 0
M  V30 3 C -1.299 0.0 0.0 0
M  V30 4 C 0.0 -2.25 0.0 0
M  V30 5 C -2.598 -0.7499 0.0 0
M  V30 6 C -1.299 -2.9999 0.0 0
M  V30 7 C -2.598 -2.2499 0.0 0
M  V30 8 N -3.8971 -2.9999 0.0 0
M  V30 END ATOM
M  V30 BEGIN BOND
M  V30 1 1 1 2
M  V30 2 2 2 3
M  V30 3 1 2 4
M  V30 4 1 3 5
M  V30 5 2 4 6
M  V30 6 2 5 7
M  V30 7 1 7 8
M  V30 8 1 6 7
M  V30 END BOND
M  V30 END CTAB
M  END
>  <pKa>
3.79

>  <temp>
25

>  <method>
mean from 3

>  <type>
a/thermodynamic

>  <group>


>  <basicOrAcidic>
basic

>  <Row-ID>
232

>  <Smiles>
IC1(=CC=C(N)C=C1)

$$$$
Compound 233
Actelion Java MolfileCreator 2.0

  0  0  0  0  0  0              0 V3000
M  V30 BEGIN CTAB
M  V30 COUNTS 8 8 0 0 0
M  V30 BEGIN ATOM
M  V30 1 Br 1.299 0.0 0.0 0
M  V30 2 C 0.0 -0.75 0.0 0
M  V30 3 C -1.299 0.0 0.0 0
M  V30 4 C 0.0 -2.25 0.0 0
M  V30 5 C -2.598 -0.7499 0.0 0
M  V30 6 C -1.299 -2.9999 0.0 0
M  V30 7 C -2.598 -2.2499 0.0 0
M  V30 8 N -3.8971 -2.9999 0.0 0
M  V30 END ATOM
M  V30 BEGIN BOND
M  V30 1 1 1 2
M  V30 2 2 2 3
M  V30 3 1 2 4
M  V30 4 1 3 5
M  V30 5 2 4 6
M  V30 6 2 5 7
M  V30 7 1 7 8
M  V30 8 1 6 7
M  V30 END BOND
M  V30 END CTAB
M  END
>  <pKa>
3.79

>  <temp>
23

>  <method>
mean from 6

>  <type>
a1/apparent

>  <group>
NH3(+)

>  <basicOrAcidic>
basic

>  <Row-ID>
233

>  <Smiles>
[Br]C1(=CC=C(N)C=C1)

$$$$
Compound 234
Actelion Java MolfileCreator 2.0

  0  0  0  0  0  0              0 V3000
M  V30 BEGIN CTAB
M  V30 COUNTS 8 8 0 0 0
M  V30 BEGIN ATOM
M  V30 1 S 1.299 0.0 0.0 0
M  V30 2 C 0.0 -0.75 0.0 0
M  V30 3 C -1.299 0.0 0.0 0
M  V30 4 C 0.0 -2.25 0.0 0
M  V30 5 N -2.598 -0.7499 0.0 0 CHG=1
M  V30 6 C -1.299 -2.9999 0.0 0
M  V30 7 C -2.598 -2.2499 0.0 0
M  V30 8 C -3.8971 0.0 0.0 0
M  V30 END ATOM
M  V30 BEGIN BOND
M  V30 1 1 1 2
M  V30 2 2 2 3
M  V30 3 1 2 4
M  V30 4 1 3 5
M  V30 5 2 4 6
M  V30 6 2 5 7
M  V30 7 1 5 8
M  V30 8 1 6 7
M  V30 END BOND
M  V30 END CTAB
M  END
>  <pKa>
2.27

>  <temp>
20

>  <method>
potentiometric

>  <type>
a/apparent

>  <group>


>  <basicOrAcidic>
acidic

>  <Row-ID>
234

>  <Smiles>
SC1(=C[N+](=CC=C1)C)

$$$$
Compound 235
Actelion Java MolfileCreator 2.0

  0  0  0  0  0  0              0 V3000
M  V30 BEGIN CTAB
M  V30 COUNTS 8 8 0 0 0
M  V30 BEGIN ATOM
M  V30 1 S 1.299 0.0 0.0 0
M  V30 2 C 0.0 -0.75 0.0 0
M  V30 3 N -1.299 0.0 0.0 0 CHG=1
M  V30 4 C 0.0 -2.25 0.0 0
M  V30 5 C -2.598 -0.7499 0.0 0
M  V30 6 C -1.299 1.5 0.0 0
M  V30 7 C -1.299 -2.9999 0.0 0
M  V30 8 C -2.598 -2.2499 0.0 0
M  V30 END ATOM
M  V30 BEGIN BOND
M  V30 1 1 1 2
M  V30 2 2 2 3
M  V30 3 1 2 4
M  V30 4 1 3 5
M  V30 5 1 3 6
M  V30 6 2 4 7
M  V30 7 2 5 8
M  V30 8 1 7 8
M  V30 END BOND
M  V30 END CTAB
M  END
>  <pKa>
-1.42

>  <temp>
24

>  <method>
mean from 2

>  <type>
a/apparent

>  <group>


>  <basicOrAcidic>
acidic

>  <Row-ID>
235

>  <Smiles>
SC1(=[N+](C=CC=C1)C)

$$$$
Compound 236
Actelion Java MolfileCreator 2.0

  0  0  0  0  0  0              0 V3000
M  V30 BEGIN CTAB
M  V30 COUNTS 8 8 0 0 0
M  V30 BEGIN ATOM
M  V30 1 O 1.732 -0.5 0.0 0
M  V30 2 C 0.866 0.0 0.0 0
M  V30 3 O 0.866 1.0 0.0 0
M  V30 4 C 0.0 -0.5 0.0 0
M  V30 5 N -0.9135 -0.0932 0.0 0
M  V30 6 C -0.1045 -1.4945 0.0 0
M  V30 7 C -1.5826 -0.8364 0.0 0
M  V30 8 C -1.0826 -1.7024 0.0 0
M  V30 END ATOM
M  V30 BEGIN BOND
M  V30 1 2 1 2
M  V30 2 1 2 3
M  V30 3 1 2 4
M  V30 4 1 4 5
M  V30 5 2 4 6
M  V30 6 1 5 7
M  V30 7 1 6 8
M  V30 8 2 7 8
M  V30 END BOND
M  V30 END CTAB
M  END
>  <pKa>
-0.65

>  <temp>
25

>  <method>
potentiometric

>  <type>
a1/apparent

>  <group>
COOH

>  <basicOrAcidic>
basic

>  <Row-ID>
236

>  <Smiles>
O=C(O)C=1(NC=CC=1)

$$$$
Compound 237
Actelion Java MolfileCreator 2.0

  0  0  0  0  0  0              0 V3000
M  V30 BEGIN CTAB
M  V30 COUNTS 8 8 0 0 0
M  V30 BEGIN ATOM
M  V30 1 O 1.732 -0.5 0.0 0
M  V30 2 C 0.866 0.0 0.0 0
M  V30 3 O 0.866 1.0 0.0 0
M  V30 4 C 0.0 -0.5 0.0 0
M  V30 5 N -0.9135 -0.0932 0.0 0
M  V30 6 C -0.1045 -1.4945 0.0 0
M  V30 7 C -1.5826 -0.8364 0.0 0
M  V30 8 C -1.0826 -1.7024 0.0 0
M  V30 END ATOM
M  V30 BEGIN BOND
M  V30 1 2 1 2
M  V30 2 1 2 3
M  V30 3 1 2 4
M  V30 4 1 4 5
M  V30 5 2 4 6
M  V30 6 1 5 7
M  V30 7 1 6 8
M  V30 8 2 7 8
M  V30 END BOND
M  V30 END CTAB
M  END
>  <pKa>
4.35

>  <temp>
20

>  <method>
mean from 5

>  <type>
a1/thermodynamic

>  <group>


>  <basicOrAcidic>
acidic

>  <Row-ID>
237

>  <Smiles>
O=C(O)C=1(NC=CC=1)

$$$$
Compound 238
Actelion Java MolfileCreator 2.0

  0  0  0  0  0  0              0 V3000
M  V30 BEGIN CTAB
M  V30 COUNTS 8 8 0 0 0
M  V30 BEGIN ATOM
M  V30 1 O 1.299 0.0 0.0 0
M  V30 2 C 0.0 -0.75 0.0 0
M  V30 3 N -1.299 0.0 0.0 0
M  V30 4 C 0.0 -2.25 0.0 0
M  V30 5 C -2.598 -0.7499 0.0 0
M  V30 6 C -1.299 -2.9999 0.0 0
M  V30 7 O -3.8971 0.0 0.0 0
M  V30 8 C -2.598 -2.2499 0.0 0
M  V30 END ATOM
M  V30 BEGIN BOND
M  V30 1 2 1 2
M  V30 2 1 2 3
M  V30 3 1 2 4
M  V30 4 1 3 5
M  V30 5 1 4 6
M  V30 6 2 5 7
M  V30 7 1 5 8
M  V30 8 1 6 8
M  V30 END BOND
M  V30 END CTAB
M  END
>  <pKa>
11.43

>  <temp>
25

>  <method>
potentiometric

>  <type>
a/thermodynamic

>  <group>


>  <basicOrAcidic>
acidic

>  <Row-ID>
238

>  <Smiles>
O=C1(NC(=O)CCC1)

$$$$
Compound 239
Actelion Java MolfileCreator 2.0

  0  0  0  0  0  0              0 V3000
M  V30 BEGIN CTAB
M  V30 COUNTS 8 8 0 0 0
M  V30 BEGIN ATOM
M  V30 1 O 1.732 -0.5 0.0 0
M  V30 2 C 0.866 0.0 0.0 0
M  V30 3 O 0.866 1.0 0.0 0
M  V30 4 C 0.0 -0.5 0.0 0
M  V30 5 C -0.9135 -0.0932 0.0 0
M  V30 6 C -0.1045 -1.4945 0.0 0
M  V30 7 N -1.5826 -0.8364 0.0 0
M  V30 8 C -1.0826 -1.7024 0.0 0
M  V30 END ATOM
M  V30 BEGIN BOND
M  V30 1 2 1 2
M  V30 2 1 2 3
M  V30 3 1 2 4
M  V30 4 2 4 5
M  V30 5 1 4 6
M  V30 6 1 5 7
M  V30 7 2 6 8
M  V30 8 1 7 8
M  V30 END BOND
M  V30 END CTAB
M  END
>  <pKa>
4.98

>  <temp>
20

>  <method>
mean from 2

>  <type>
a1/apparent

>  <group>


>  <basicOrAcidic>
acidic

>  <Row-ID>
239

>  <Smiles>
O=C(O)C1(=CNC=C1)

$$$$
Compound 240
Actelion Java MolfileCreator 2.0

  0  0  0  0  0  0              0 V3000
M  V30 BEGIN CTAB
M  V30 COUNTS 8 8 0 0 0
M  V30 BEGIN ATOM
M  V30 1 O 2.7026 0.9945 0.0 0
M  V30 2 C 2.598 0.0 0.0 0
M  V30 3 C 3.6807 1.2024 0.0 0
M  V30 4 C 3.5116 -0.4067 0.0 0
M  V30 5 C 1.732 -0.5 0.0 0
M  V30 6 C 4.1807 0.3364 0.0 0
M  V30 7 N 0.866 0.0 0.0 0
M  V30 8 O 0.866 0.9999 0.0 0
M  V30 END ATOM
M  V30 BEGIN BOND
M  V30 1 1 1 2
M  V30 2 1 1 3
M  V30 3 2 2 4
M  V30 4 1 2 5
M  V30 5 2 3 6
M  V30 6 2 5 7
M  V30 7 1 7 8
M  V30 8 1 4 6
M  V30 END BOND
M  V30 END CTAB
M  END
>  <pKa>
10.82

>  <temp>
25

>  <method>


>  <type>
apparent

>  <group>


>  <basicOrAcidic>
acidic

>  <Row-ID>
240

>  <Smiles>
O1(C(=CC=C1)C=NO)

$$$$
Compound 241
Actelion Java MolfileCreator 2.0

  0  0  0  0  0  0              0 V3000
M  V30 BEGIN CTAB
M  V30 COUNTS 8 8 0 0 0
M  V30 BEGIN ATOM
M  V30 1 O 2.7026 0.9945 0.0 0
M  V30 2 C 2.598 0.0 0.0 0
M  V30 3 C 3.6807 1.2024 0.0 0
M  V30 4 C 3.5116 -0.4067 0.0 0
M  V30 5 C 1.732 -0.5 0.0 0
M  V30 6 C 4.1807 0.3364 0.0 0
M  V30 7 N 0.866 0.0 0.0 0
M  V30 8 O 0.0 -0.5 0.0 0
M  V30 END ATOM
M  V30 BEGIN BOND
M  V30 1 1 1 2
M  V30 2 1 1 3
M  V30 3 2 2 4
M  V30 4 1 2 5
M  V30 5 2 3 6
M  V30 6 2 5 7
M  V30 7 1 7 8
M  V30 8 1 4 6
M  V30 END BOND
M  V30 END CTAB
M  END
>  <pKa>
10.85

>  <temp>
25

>  <method>


>  <type>
apparent

>  <group>


>  <basicOrAcidic>
acidic

>  <Row-ID>
241

>  <Smiles>
O1(C(=CC=C1)C=NO)

$$$$
Compound 242
Actelion Java MolfileCreator 2.0

  0  0  0  0  0  0              0 V3000
M  V30 BEGIN CTAB
M  V30 COUNTS 8 8 0 0 0
M  V30 BEGIN ATOM
M  V30 1 O 1.299 0.0 0.0 0
M  V30 2 C 0.0 -0.75 0.0 0
M  V30 3 C -1.299 0.0 0.0 0
M  V30 4 C 0.0 -2.25 0.0 0
M  V30 5 N -2.598 -0.7499 0.0 0 CHG=1
M  V30 6 C -1.299 -2.9999 0.0 0
M  V30 7 O -3.8971 0.0 0.0 0 CHG=-1
M  V30 8 C -2.598 -2.2499 0.0 0
M  V30 END ATOM
M  V30 BEGIN BOND
M  V30 1 1 1 2
M  V30 2 2 2 3
M  V30 3 1 2 4
M  V30 4 1 3 5
M  V30 5 2 4 6
M  V30 6 1 5 7
M  V30 7 2 5 8
M  V30 8 1 6 8
M  V30 END BOND
M  V30 END CTAB
M  END
>  <pKa>
6.4

>  <temp>


>  <method>


>  <type>
a/apparent

>  <group>
H%+&

>  <basicOrAcidic>
acidic

>  <Row-ID>
242

>  <Smiles>
OC1(=C[N+]([O-])=CC=C1)

$$$$
Compound 243
Actelion Java MolfileCreator 2.0

  0  0  0  0  0  0              0 V3000
M  V30 BEGIN CTAB
M  V30 COUNTS 8 8 0 0 0
M  V30 BEGIN ATOM
M  V30 1 O 1.299 0.0 0.0 0 CHG=-1
M  V30 2 C 0.0 -0.75 0.0 0
M  V30 3 N -1.299 0.0 0.0 0
M  V30 4 C 0.0 -2.25 0.0 0
M  V30 5 C -2.598 -0.7499 0.0 0
M  V30 6 C -1.299 -2.9999 0.0 0
M  V30 7 C -2.598 -2.2499 0.0 0
M  V30 8 O -1.299 -4.4999 0.0 0 CHG=-1
M  V30 END ATOM
M  V30 BEGIN BOND
M  V30 1 1 1 2
M  V30 2 2 2 3
M  V30 3 1 2 4
M  V30 4 1 3 5
M  V30 5 2 4 6
M  V30 6 2 5 7
M  V30 7 1 6 8
M  V30 8 1 6 7
M  V30 END BOND
M  V30 END CTAB
M  END
>  <pKa>
13.0

>  <temp>
20

>  <method>
potentiometric

>  <type>
a3/apparent

>  <group>


>  <basicOrAcidic>
basic

>  <Row-ID>
243

>  <Smiles>
[O-]C1(=NC=CC(=C1)[O-])

$$$$
Compound 244
Actelion Java MolfileCreator 2.0

  0  0  0  0  0  0              0 V3000
M  V30 BEGIN CTAB
M  V30 COUNTS 8 8 0 0 0
M  V30 BEGIN ATOM
M  V30 1 O 1.299 0.0 0.0 0
M  V30 2 C 0.0 -0.75 0.0 0
M  V30 3 C -1.299 0.0 0.0 0
M  V30 4 C 0.0 -2.25 0.0 0
M  V30 5 O -1.299 1.5 0.0 0 CHG=-1
M  V30 6 C -2.598 -0.7499 0.0 0
M  V30 7 N -1.299 -2.9999 0.0 0 CHG=1
M  V30 8 C -2.598 -2.2499 0.0 0
M  V30 END ATOM
M  V30 BEGIN BOND
M  V30 1 1 1 2
M  V30 2 2 2 3
M  V30 3 1 2 4
M  V30 4 1 3 5
M  V30 5 1 3 6
M  V30 6 2 4 7
M  V30 7 2 6 8
M  V30 8 1 7 8
M  V30 END BOND
M  V30 END CTAB
M  END
>  <pKa>
9.6

>  <temp>
22.5

>  <method>
spectrophotometric

>  <type>
a2/apparent

>  <group>
3-hydroxy

>  <basicOrAcidic>
acidic

>  <Row-ID>
244

>  <Smiles>
OC1(=C([O-])C=C[NH+]=C1)

$$$$
Compound 245
Actelion Java MolfileCreator 2.0

  0  0  0  0  0  0              0 V3000
M  V30 BEGIN CTAB
M  V30 COUNTS 8 8 0 0 0
M  V30 BEGIN ATOM
M  V30 1 O 1.299 0.0 0.0 0
M  V30 2 C 0.0 -0.75 0.0 0
M  V30 3 C -1.299 0.0 0.0 0
M  V30 4 C 0.0 -2.25 0.0 0
M  V30 5 C -2.598 -0.7499 0.0 0
M  V30 6 C -1.299 -2.9999 0.0 0
M  V30 7 N -2.598 -2.2499 0.0 0 CHG=1
M  V30 8 O -3.8971 -2.9999 0.0 0 CHG=-1
M  V30 END ATOM
M  V30 BEGIN BOND
M  V30 1 1 1 2
M  V30 2 2 2 3
M  V30 3 1 2 4
M  V30 4 1 3 5
M  V30 5 2 4 6
M  V30 6 2 5 7
M  V30 7 1 7 8
M  V30 8 1 6 7
M  V30 END BOND
M  V30 END CTAB
M  END
>  <pKa>
5.76

>  <temp>
25

>  <method>
potentiometric

>  <type>
a2/apparent

>  <group>


>  <basicOrAcidic>
acidic

>  <Row-ID>
245

>  <Smiles>
OC1(=CC=[N+]([O-])C=C1)

$$$$
Compound 246
Actelion Java MolfileCreator 2.0

  0  0  0  0  0  0              0 V3000
M  V30 BEGIN CTAB
M  V30 COUNTS 8 8 0 0 0
M  V30 BEGIN ATOM
M  V30 1 O 1.299 0.0 0.0 0
M  V30 2 N 0.0 -0.75 0.0 0 CHG=1
M  V30 3 C -1.299 0.0 0.0 0
M  V30 4 C 0.0 -2.25 0.0 0
M  V30 5 O -1.299 1.5 0.0 0 CHG=-1
M  V30 6 C -2.598 -0.7499 0.0 0
M  V30 7 C -1.299 -2.9999 0.0 0
M  V30 8 C -2.598 -2.2499 0.0 0
M  V30 END ATOM
M  V30 BEGIN BOND
M  V30 1 1 1 2
M  V30 2 2 2 3
M  V30 3 1 2 4
M  V30 4 1 3 5
M  V30 5 1 3 6
M  V30 6 2 4 7
M  V30 7 2 6 8
M  V30 8 1 7 8
M  V30 END BOND
M  V30 END CTAB
M  END
>  <pKa>
5.98

>  <temp>
23

>  <method>
mean from 4

>  <type>
a2/apparent

>  <group>


>  <basicOrAcidic>
acidic

>  <Row-ID>
246

>  <Smiles>
O[N+]1(=C([O-])C=CC=C1)

$$$$
Compound 247
Actelion Java MolfileCreator 2.0

  0  0  0  0  0  0              0 V3000
M  V30 BEGIN CTAB
M  V30 COUNTS 8 8 0 0 0
M  V30 BEGIN ATOM
M  V30 1 O 1.299 0.0 0.0 0
M  V30 2 C 0.0 -0.75 0.0 0
M  V30 3 C -1.299 0.0 0.0 0
M  V30 4 C 0.0 -2.25 0.0 0
M  V30 5 C -2.598 -0.7499 0.0 0
M  V30 6 C -1.299 -2.9999 0.0 0
M  V30 7 O -3.8971 0.0 0.0 0 CHG=-1
M  V30 8 N -2.598 -2.2499 0.0 0 CHG=1
M  V30 END ATOM
M  V30 BEGIN BOND
M  V30 1 1 1 2
M  V30 2 2 2 3
M  V30 3 1 2 4
M  V30 4 1 3 5
M  V30 5 2 4 6
M  V30 6 1 5 7
M  V30 7 2 5 8
M  V30 8 1 6 8
M  V30 END BOND
M  V30 END CTAB
M  END
>  <pKa>
6.5

>  <temp>
20

>  <method>
potentiometric

>  <type>
a2/apparent

>  <group>


>  <basicOrAcidic>
acidic

>  <Row-ID>
247

>  <Smiles>
OC1(=CC([O-])=[NH+]C=C1)

$$$$
Compound 248
Actelion Java MolfileCreator 2.0

  0  0  0  0  0  0              0 V3000
M  V30 BEGIN CTAB
M  V30 COUNTS 8 8 0 0 0
M  V30 BEGIN ATOM
M  V30 1 O 1.732 -0.5 0.0 0
M  V30 2 C 0.866 0.0 0.0 0
M  V30 3 O 0.866 1.0 0.0 0
M  V30 4 C 0.0 -0.5 0.0 0
M  V30 5 N -0.9135 -0.0932 0.0 0 CHG=1
M  V30 6 C -0.1045 -1.4945 0.0 0
M  V30 7 C -1.5826 -0.8364 0.0 0
M  V30 8 C -1.0826 -1.7024 0.0 0
M  V30 END ATOM
M  V30 BEGIN BOND
M  V30 1 2 1 2
M  V30 2 1 2 3
M  V30 3 1 2 4
M  V30 4 1 4 5
M  V30 5 1 4 6
M  V30 6 1 5 7
M  V30 7 1 6 8
M  V30 8 1 7 8
M  V30 END BOND
M  V30 END CTAB
M  END
>  <pKa>
1.99

>  <temp>
25

>  <method>
mean from 2

>  <type>
b/apparent

>  <group>


>  <basicOrAcidic>
acidic

>  <Row-ID>
248

>  <Smiles>
O=C(O)C1([NH2+]CCC1)

$$$$
Compound 249
Actelion Java MolfileCreator 2.0

  0  0  0  0  0  0              0 V3000
M  V30 BEGIN CTAB
M  V30 COUNTS 8 8 0 0 0
M  V30 BEGIN ATOM
M  V30 1 O 1.732 -0.5 0.0 0
M  V30 2 C 0.866 0.0 0.0 0
M  V30 3 O 0.866 1.0 0.0 0
M  V30 4 C 0.0 -0.5 0.0 0 CFG=1
M  V30 5 N -0.9135 -0.0932 0.0 0 CHG=1
M  V30 6 C -0.1045 -1.4945 0.0 0
M  V30 7 C -1.5826 -0.8364 0.0 0
M  V30 8 C -1.0826 -1.7024 0.0 0
M  V30 END ATOM
M  V30 BEGIN BOND
M  V30 1 2 1 2
M  V30 2 1 2 3
M  V30 3 1 4 2 CFG=3
M  V30 4 1 4 5
M  V30 5 1 4 6
M  V30 6 1 5 7
M  V30 7 1 6 8
M  V30 8 1 7 8
M  V30 END BOND
M  V30 BEGIN COLLECTION
M  V30 MDLV30/STERAC1 ATOMS=(1 4)
M  V30 END COLLECTION
M  V30 END CTAB
M  END
>  <pKa>
1.94

>  <temp>
27

>  <method>
mean from 6

>  <type>
a1/apparent

>  <group>
RR1NH2+

>  <basicOrAcidic>
acidic

>  <Row-ID>
249

>  <Smiles>
O=C(O)C1([NH2+]CCC1)

$$$$
Compound 250
Actelion Java MolfileCreator 2.0

  0  0  0  0  0  0              0 V3000
M  V30 BEGIN CTAB
M  V30 COUNTS 8 8 0 0 0
M  V30 BEGIN ATOM
M  V30 1 O 1.732 -0.5 0.0 0
M  V30 2 C 0.866 0.0 0.0 0
M  V30 3 O 0.866 1.0 0.0 0 CHG=-1
M  V30 4 C 0.0 -0.5 0.0 0
M  V30 5 N -0.9135 -0.0932 0.0 0
M  V30 6 C -0.1045 -1.4945 0.0 0
M  V30 7 C -1.5826 -0.8364 0.0 0
M  V30 8 C -1.0826 -1.7024 0.0 0
M  V30 END ATOM
M  V30 BEGIN BOND
M  V30 1 2 1 2
M  V30 2 1 2 3
M  V30 3 1 2 4
M  V30 4 1 4 5
M  V30 5 1 4 6
M  V30 6 1 5 7
M  V30 7 1 6 8
M  V30 8 1 7 8
M  V30 END BOND
M  V30 END CTAB
M  END
>  <pKa>
10.61

>  <temp>
23

>  <method>
mean from 2

>  <type>
a/apparent

>  <group>


>  <basicOrAcidic>
basic

>  <Row-ID>
250

>  <Smiles>
O=C([O-])C1(NCCC1)

$$$$
Compound 251
Actelion Java MolfileCreator 2.0

  0  0  0  0  0  0              0 V3000
M  V30 BEGIN CTAB
M  V30 COUNTS 8 8 0 0 0
M  V30 BEGIN ATOM
M  V30 1 O 1.732 -0.5 0.0 0
M  V30 2 C 0.866 0.0 0.0 0
M  V30 3 O 0.866 1.0 0.0 0 CHG=-1
M  V30 4 C 0.0 -0.5 0.0 0 CFG=1
M  V30 5 N -0.9135 -0.0932 0.0 0
M  V30 6 C -0.1045 -1.4945 0.0 0
M  V30 7 C -1.5826 -0.8364 0.0 0
M  V30 8 C -1.0826 -1.7024 0.0 0
M  V30 END ATOM
M  V30 BEGIN BOND
M  V30 1 2 1 2
M  V30 2 1 2 3
M  V30 3 1 4 2 CFG=3
M  V30 4 1 4 5
M  V30 5 1 4 6
M  V30 6 1 5 7
M  V30 7 1 6 8
M  V30 8 1 7 8
M  V30 END BOND
M  V30 BEGIN COLLECTION
M  V30 MDLV30/STERAC1 ATOMS=(1 4)
M  V30 END COLLECTION
M  V30 END CTAB
M  END
>  <pKa>
10.56

>  <temp>
27

>  <method>
mean from 7

>  <type>
a2/apparent

>  <group>
COOH

>  <basicOrAcidic>
basic

>  <Row-ID>
251

>  <Smiles>
O=C([O-])C1(NCCC1)

$$$$
Compound 252
Actelion Java MolfileCreator 2.0

  0  0  0  0  0  0              0 V3000
M  V30 BEGIN CTAB
M  V30 COUNTS 8 8 0 0 0
M  V30 BEGIN ATOM
M  V30 1 O 1.299 0.0 0.0 0
M  V30 2 C 0.0 -0.75 0.0 0
M  V30 3 N -1.299 0.0 0.0 0 CHG=1
M  V30 4 C 0.0 -2.25 0.0 0
M  V30 5 C -2.598 -0.7499 0.0 0
M  V30 6 C -1.299 -2.9999 0.0 0
M  V30 7 C -2.598 -2.2499 0.0 0
M  V30 8 O -1.299 -4.4999 0.0 0
M  V30 END ATOM
M  V30 BEGIN BOND
M  V30 1 1 1 2
M  V30 2 2 2 3
M  V30 3 1 2 4
M  V30 4 1 3 5
M  V30 5 2 4 6
M  V30 6 2 5 7
M  V30 7 1 6 8
M  V30 8 1 6 7
M  V30 END BOND
M  V30 END CTAB
M  END
>  <pKa>
1.37

>  <temp>
20

>  <method>
potentiometric

>  <type>
a1/apparent

>  <group>


>  <basicOrAcidic>
acidic

>  <Row-ID>
252

>  <Smiles>
OC1(=[NH+]C=CC(=C1)O)

$$$$
Compound 253
Actelion Java MolfileCreator 2.0

  0  0  0  0  0  0              0 V3000
M  V30 BEGIN CTAB
M  V30 COUNTS 8 8 0 0 0
M  V30 BEGIN ATOM
M  V30 1 O 1.299 0.0 0.0 0
M  V30 2 C 0.0 -0.75 0.0 0
M  V30 3 C -1.299 0.0 0.0 0
M  V30 4 C 0.0 -2.25 0.0 0
M  V30 5 O -1.299 1.5 0.0 0
M  V30 6 C -2.598 -0.7499 0.0 0
M  V30 7 N -1.299 -2.9999 0.0 0 CHG=1
M  V30 8 C -2.598 -2.2499 0.0 0
M  V30 END ATOM
M  V30 BEGIN BOND
M  V30 1 1 1 2
M  V30 2 2 2 3
M  V30 3 1 2 4
M  V30 4 1 3 5
M  V30 5 1 3 6
M  V30 6 2 4 7
M  V30 7 2 6 8
M  V30 8 1 7 8
M  V30 END BOND
M  V30 END CTAB
M  END
>  <pKa>
3.6

>  <temp>
22.5

>  <method>
spectrophotometric

>  <type>
a1/apparent

>  <group>
4-oxo

>  <basicOrAcidic>
acidic

>  <Row-ID>
253

>  <Smiles>
OC1(=C(O)C=C[NH+]=C1)

$$$$
Compound 254
Actelion Java MolfileCreator 2.0

  0  0  0  0  0  0              0 V3000
M  V30 BEGIN CTAB
M  V30 COUNTS 8 8 0 0 0
M  V30 BEGIN ATOM
M  V30 1 O 1.732 -0.5 0.0 0
M  V30 2 C 0.866 0.0 0.0 0
M  V30 3 O 0.866 1.0 0.0 0 CHG=-1
M  V30 4 C 0.0 -0.5 0.0 0
M  V30 5 C -0.9135 -0.0932 0.0 0
M  V30 6 C -0.1045 -1.4945 0.0 0
M  V30 7 N -1.5826 -0.8364 0.0 0
M  V30 8 C -1.0826 -1.7024 0.0 0
M  V30 END ATOM
M  V30 BEGIN BOND
M  V30 1 2 1 2
M  V30 2 1 2 3
M  V30 3 1 2 4
M  V30 4 1 4 5
M  V30 5 1 4 6
M  V30 6 1 5 7
M  V30 7 1 6 8
M  V30 8 1 7 8
M  V30 END BOND
M  V30 END CTAB
M  END
>  <pKa>
10.72

>  <temp>


>  <method>


>  <type>
a2/apparent

>  <group>


>  <basicOrAcidic>
basic

>  <Row-ID>
254

>  <Smiles>
O=C([O-])C1(CNCC1)

$$$$
Compound 255
Actelion Java MolfileCreator 2.0

  0  0  0  0  0  0              0 V3000
M  V30 BEGIN CTAB
M  V30 COUNTS 8 8 0 0 0
M  V30 BEGIN ATOM
M  V30 1 O 1.732 -0.5 0.0 0
M  V30 2 C 0.866 0.0 0.0 0
M  V30 3 O 0.866 1.0 0.0 0
M  V30 4 C 0.0 -0.5 0.0 0
M  V30 5 C -0.9135 -0.0932 0.0 0
M  V30 6 C -0.1045 -1.4945 0.0 0
M  V30 7 N -1.5826 -0.8364 0.0 0 CHG=1
M  V30 8 C -1.0826 -1.7024 0.0 0
M  V30 END ATOM
M  V30 BEGIN BOND
M  V30 1 2 1 2
M  V30 2 1 2 3
M  V30 3 1 2 4
M  V30 4 1 4 5
M  V30 5 1 4 6
M  V30 6 1 5 7
M  V30 7 1 6 8
M  V30 8 1 7 8
M  V30 END BOND
M  V30 END CTAB
M  END
>  <pKa>
3.38

>  <temp>


>  <method>


>  <type>
a1/apparent

>  <group>


>  <basicOrAcidic>
acidic

>  <Row-ID>
255

>  <Smiles>
O=C(O)C1(C[NH2+]CC1)

$$$$
Compound 256
Actelion Java MolfileCreator 2.0

  0  0  0  0  0  0              0 V3000
M  V30 BEGIN CTAB
M  V30 COUNTS 8 8 0 0 0
M  V30 BEGIN ATOM
M  V30 1 O 1.299 0.0 0.0 0
M  V30 2 N 0.0 -0.75 0.0 0 CHG=1
M  V30 3 C -1.299 0.0 0.0 0
M  V30 4 C 0.0 -2.25 0.0 0
M  V30 5 O -1.299 1.5 0.0 0
M  V30 6 C -2.598 -0.7499 0.0 0
M  V30 7 C -1.299 -2.9999 0.0 0
M  V30 8 C -2.598 -2.2499 0.0 0
M  V30 END ATOM
M  V30 BEGIN BOND
M  V30 1 1 1 2
M  V30 2 2 2 3
M  V30 3 1 2 4
M  V30 4 1 3 5
M  V30 5 1 3 6
M  V30 6 2 4 7
M  V30 7 2 6 8
M  V30 8 1 7 8
M  V30 END BOND
M  V30 END CTAB
M  END
>  <pKa>
-0.71

>  <temp>
23

>  <method>
mean from 4

>  <type>
a1/apparent

>  <group>


>  <basicOrAcidic>
acidic

>  <Row-ID>
256

>  <Smiles>
O[N+]1(=C(O)C=CC=C1)

$$$$
Compound 257
Actelion Java MolfileCreator 2.0

  0  0  0  0  0  0              0 V3000
M  V30 BEGIN CTAB
M  V30 COUNTS 8 8 0 0 0
M  V30 BEGIN ATOM
M  V30 1 O 1.732 -0.5 0.0 0
M  V30 2 N 0.866 0.0 0.0 0 CHG=1
M  V30 3 O 0.866 1.0 0.0 0
M  V30 4 C 0.0 -0.5 0.0 0
M  V30 5 C -0.9135 -0.0932 0.0 0
M  V30 6 C -0.1045 -1.4945 0.0 0
M  V30 7 C -1.5826 -0.8364 0.0 0
M  V30 8 C -1.0826 -1.7024 0.0 0
M  V30 END ATOM
M  V30 BEGIN BOND
M  V30 1 2 1 2
M  V30 2 1 2 3
M  V30 3 1 2 4
M  V30 4 2 4 5
M  V30 5 1 4 6
M  V30 6 1 5 7
M  V30 7 1 6 8
M  V30 8 2 7 8
M  V30 END BOND
M  V30 END CTAB
M  END
>  <pKa>
3.25

>  <temp>
30

>  <method>
spectrophotometric

>  <type>
a1/apparent

>  <group>


>  <basicOrAcidic>
basic

>  <Row-ID>
257

>  <Smiles>
O=[N+](O)C1(=CC=CC1)

$$$$
Compound 258
Actelion Java MolfileCreator 2.0

  0  0  0  0  0  0              0 V3000
M  V30 BEGIN CTAB
M  V30 COUNTS 8 8 0 0 0
M  V30 BEGIN ATOM
M  V30 1 O 1.299 0.0 0.0 0
M  V30 2 N 0.0 -0.75 0.0 0 CHG=1
M  V30 3 C -1.299 0.0 0.0 0
M  V30 4 C 0.0 -2.25 0.0 0
M  V30 5 C -2.598 -0.7499 0.0 0
M  V30 6 C -1.299 -2.9999 0.0 0
M  V30 7 C -2.598 -2.2499 0.0 0
M  V30 8 O -3.8971 -2.9999 0.0 0
M  V30 END ATOM
M  V30 BEGIN BOND
M  V30 1 1 1 2
M  V30 2 2 2 3
M  V30 3 1 2 4
M  V30 4 1 3 5
M  V30 5 2 4 6
M  V30 6 2 5 7
M  V30 7 1 7 8
M  V30 8 1 6 7
M  V30 END BOND
M  V30 END CTAB
M  END
>  <pKa>
2.4

>  <temp>
24

>  <method>
mean from 2

>  <type>
a1/apparent

>  <group>


>  <basicOrAcidic>
acidic

>  <Row-ID>
258

>  <Smiles>
O[N+]1(=CC=C(O)C=C1)

$$$$
Compound 259
Actelion Java MolfileCreator 2.0

  0  0  0  0  0  0              0 V3000
M  V30 BEGIN CTAB
M  V30 COUNTS 8 8 0 0 0
M  V30 BEGIN ATOM
M  V30 1 S 0.866 0.0 0.0 0
M  V30 2 C 0.0 -0.5 0.0 0
M  V30 3 C -0.9135 -0.0932 0.0 0
M  V30 4 C -0.1045 -1.4945 0.0 0
M  V30 5 O -1.1214 0.8848 0.0 0
M  V30 6 N -1.5826 -0.8364 0.0 0
M  V30 7 C -1.0826 -1.7024 0.0 0
M  V30 8 O -1.4894 -2.6159 0.0 0
M  V30 END ATOM
M  V30 BEGIN BOND
M  V30 1 1 1 2
M  V30 2 1 2 3
M  V30 3 1 2 4
M  V30 4 2 3 5
M  V30 5 1 3 6
M  V30 6 1 4 7
M  V30 7 2 7 8
M  V30 8 1 6 7
M  V30 END BOND
M  V30 END CTAB
M  END
>  <pKa>
6.65

>  <temp>


>  <method>
potentiometric

>  <type>
a/apparent

>  <group>


>  <basicOrAcidic>
acidic

>  <Row-ID>
259

>  <Smiles>
SC1(C(=O)NC(C1)=O)

$$$$
Compound 260
Actelion Java MolfileCreator 2.0

  0  0  0  0  0  0              0 V3000
M  V30 BEGIN CTAB
M  V30 COUNTS 8 8 0 0 0
M  V30 BEGIN ATOM
M  V30 1 S 2.6455 -0.0932 0.0 0
M  V30 2 C 1.732 -0.5 0.0 0
M  V30 3 C 3.3147 -0.8364 0.0 0
M  V30 4 C 0.866 0.0 0.0 0
M  V30 5 C 1.8365 -1.4945 0.0 0
M  V30 6 N 2.8147 -1.7024 0.0 0
M  V30 7 O 0.866 1.0 0.0 0
M  V30 8 O 0.0 -0.5 0.0 0
M  V30 END ATOM
M  V30 BEGIN BOND
M  V30 1 1 1 2
M  V30 2 1 1 3
M  V30 3 1 2 4
M  V30 4 2 2 5
M  V30 5 2 3 6
M  V30 6 2 4 7
M  V30 7 1 4 8
M  V30 8 1 5 6
M  V30 END BOND
M  V30 END CTAB
M  END
>  <pKa>
2.99

>  <temp>
24

>  <method>
mean from 3

>  <type>
a/apparent

>  <group>


>  <basicOrAcidic>
acidic

>  <Row-ID>
260

>  <Smiles>
S1(C(C(=O)O)=CN=C1)

$$$$
Compound 261
Actelion Java MolfileCreator 2.0

  0  0  0  0  0  0              0 V3000
M  V30 BEGIN CTAB
M  V30 COUNTS 8 8 0 0 0
M  V30 BEGIN ATOM
M  V30 1 S 2.8147 -1.7024 0.0 0
M  V30 2 C 3.3147 -0.8364 0.0 0
M  V30 3 C 1.8365 -1.4945 0.0 0
M  V30 4 N 2.6455 -0.0932 0.0 0
M  V30 5 C 1.732 -0.5 0.0 0
M  V30 6 C 0.866 0.0 0.0 0
M  V30 7 O 0.866 1.0 0.0 0
M  V30 8 O 0.0 -0.5 0.0 0
M  V30 END ATOM
M  V30 BEGIN BOND
M  V30 1 1 1 2
M  V30 2 1 1 3
M  V30 3 2 2 4
M  V30 4 2 3 5
M  V30 5 1 5 6
M  V30 6 2 6 7
M  V30 7 1 6 8
M  V30 8 1 4 5
M  V30 END BOND
M  V30 END CTAB
M  END
>  <pKa>
2.9

>  <temp>


>  <method>
potentiometric

>  <type>
a1/apparent

>  <group>


>  <basicOrAcidic>
basic

>  <Row-ID>
261

>  <Smiles>
S1(C=NC(=C1)C(=O)O)

$$$$
Compound 262
Actelion Java MolfileCreator 2.0

  0  0  0  0  0  0              0 V3000
M  V30 BEGIN CTAB
M  V30 COUNTS 8 8 0 0 0
M  V30 BEGIN ATOM
M  V30 1 S 2.8147 -1.7024 0.0 0
M  V30 2 C 3.3147 -0.8364 0.0 0
M  V30 3 C 1.8365 -1.4945 0.0 0
M  V30 4 N 2.6455 -0.0932 0.0 0
M  V30 5 C 1.732 -0.5 0.0 0
M  V30 6 C 0.866 0.0 0.0 0
M  V30 7 O 0.866 1.0 0.0 0
M  V30 8 O 0.0 -0.5 0.0 0
M  V30 END ATOM
M  V30 BEGIN BOND
M  V30 1 1 1 2
M  V30 2 1 1 3
M  V30 3 2 2 4
M  V30 4 2 3 5
M  V30 5 1 5 6
M  V30 6 2 6 7
M  V30 7 1 6 8
M  V30 8 1 4 5
M  V30 END BOND
M  V30 END CTAB
M  END
>  <pKa>
3.64

>  <temp>
25

>  <method>
mean from 2

>  <type>
a2/apparent

>  <group>


>  <basicOrAcidic>
acidic

>  <Row-ID>
262

>  <Smiles>
S1(C=NC(=C1)C(=O)O)

$$$$
Compound 263
Actelion Java MolfileCreator 2.0

  0  0  0  0  0  0              0 V3000
M  V30 BEGIN CTAB
M  V30 COUNTS 8 8 0 0 0
M  V30 BEGIN ATOM
M  V30 1 S 2.6455 -0.0932 0.0 0
M  V30 2 C 1.732 -0.5 0.0 0
M  V30 3 C 3.3147 -0.8364 0.0 0
M  V30 4 N 1.8365 -1.4945 0.0 0
M  V30 5 C 0.866 0.0 0.0 0
M  V30 6 C 2.8147 -1.7024 0.0 0
M  V30 7 O 0.866 1.0 0.0 0
M  V30 8 O 0.0 -0.5 0.0 0
M  V30 END ATOM
M  V30 BEGIN BOND
M  V30 1 1 1 2
M  V30 2 1 1 3
M  V30 3 2 2 4
M  V30 4 1 2 5
M  V30 5 2 3 6
M  V30 6 2 5 7
M  V30 7 1 5 8
M  V30 8 1 4 6
M  V30 END BOND
M  V30 END CTAB
M  END
>  <pKa>
2.57

>  <temp>
25

>  <method>
mean from 3

>  <type>
a1/apparent

>  <group>


>  <basicOrAcidic>
basic

>  <Row-ID>
263

>  <Smiles>
S1(C(=NC=C1)C(=O)O)

$$$$
Compound 264
Actelion Java MolfileCreator 2.0

  0  0  0  0  0  0              0 V3000
M  V30 BEGIN CTAB
M  V30 COUNTS 8 8 0 0 0
M  V30 BEGIN ATOM
M  V30 1 S 2.8147 -1.7024 0.0 0
M  V30 2 C 3.3147 -0.8364 0.0 0
M  V30 3 C 1.8365 -1.4945 0.0 0
M  V30 4 N 2.6455 -0.0932 0.0 0 CHG=1
M  V30 5 C 1.732 -0.5 0.0 0 CFG=2
M  V30 6 C 0.866 0.0 0.0 0
M  V30 7 O 0.866 1.0 0.0 0
M  V30 8 O 0.0 -0.5 0.0 0
M  V30 END ATOM
M  V30 BEGIN BOND
M  V30 1 1 1 2
M  V30 2 1 1 3
M  V30 3 1 2 4
M  V30 4 1 5 3
M  V30 5 1 5 6 CFG=1
M  V30 6 2 6 7
M  V30 7 1 6 8
M  V30 8 1 4 5
M  V30 END BOND
M  V30 BEGIN COLLECTION
M  V30 MDLV30/STERAC1 ATOMS=(1 5)
M  V30 END COLLECTION
M  V30 END CTAB
M  END
>  <pKa>
1.58

>  <temp>
20

>  <method>
mean from 2

>  <type>
a1/apparent

>  <group>


>  <basicOrAcidic>
acidic

>  <Row-ID>
264

>  <Smiles>
S1(C[NH2+]C(C1)C(=O)O)

$$$$
Compound 265
Actelion Java MolfileCreator 2.0

  0  0  0  0  0  0              0 V3000
M  V30 BEGIN CTAB
M  V30 COUNTS 8 8 0 0 0
M  V30 BEGIN ATOM
M  V30 1 S 2.8147 -1.7024 0.0 0
M  V30 2 C 3.3147 -0.8364 0.0 0
M  V30 3 C 1.8365 -1.4945 0.0 0
M  V30 4 N 2.6455 -0.0932 0.0 0
M  V30 5 C 1.732 -0.5 0.0 0
M  V30 6 C 0.866 0.0 0.0 0
M  V30 7 O 0.866 1.0 0.0 0
M  V30 8 O 0.0 -0.5 0.0 0 CHG=-1
M  V30 END ATOM
M  V30 BEGIN BOND
M  V30 1 1 1 2
M  V30 2 1 1 3
M  V30 3 1 2 4
M  V30 4 1 3 5
M  V30 5 1 5 6
M  V30 6 2 6 7
M  V30 7 1 6 8
M  V30 8 1 4 5
M  V30 END BOND
M  V30 END CTAB
M  END
>  <pKa>
6.23

>  <temp>
29

>  <method>
mean from 2

>  <type>
a1/apparent

>  <group>


>  <basicOrAcidic>
basic

>  <Row-ID>
265

>  <Smiles>
S1(CNC(C1)C(=O)[O-])

$$$$
Compound 266
Actelion Java MolfileCreator 2.0

  0  0  0  0  0  0              0 V3000
M  V30 BEGIN CTAB
M  V30 COUNTS 8 8 0 0 0
M  V30 BEGIN ATOM
M  V30 1 S 2.8147 -1.7024 0.0 0
M  V30 2 C 3.3147 -0.8364 0.0 0
M  V30 3 C 1.8365 -1.4945 0.0 0
M  V30 4 N 2.6455 -0.0932 0.0 0
M  V30 5 C 1.732 -0.5 0.0 0 CFG=2
M  V30 6 C 0.866 0.0 0.0 0
M  V30 7 O 0.866 1.0 0.0 0
M  V30 8 O 0.0 -0.5 0.0 0 CHG=-1
M  V30 END ATOM
M  V30 BEGIN BOND
M  V30 1 1 1 2
M  V30 2 1 1 3
M  V30 3 1 2 4
M  V30 4 1 5 3
M  V30 5 1 5 6 CFG=1
M  V30 6 2 6 7
M  V30 7 1 6 8
M  V30 8 1 4 5
M  V30 END BOND
M  V30 BEGIN COLLECTION
M  V30 MDLV30/STERAC1 ATOMS=(1 5)
M  V30 END COLLECTION
M  V30 END CTAB
M  END
>  <pKa>
6.14

>  <temp>
20

>  <method>
mean from 2

>  <type>
a2/apparent

>  <group>


>  <basicOrAcidic>
basic

>  <Row-ID>
266

>  <Smiles>
S1(CNC(C1)C(=O)[O-])

$$$$
Compound 267
Actelion Java MolfileCreator 2.0

  0  0  0  0  0  0              0 V3000
M  V30 BEGIN CTAB
M  V30 COUNTS 8 8 0 0 0
M  V30 BEGIN ATOM
M  V30 1 O 1.299 0.0 0.0 0
M  V30 2 C 0.0 -0.75 0.0 0
M  V30 3 C -1.299 0.0 0.0 0
M  V30 4 C 0.0 -2.25 0.0 0
M  V30 5 N -1.299 1.5 0.0 0
M  V30 6 C -2.598 -0.7499 0.0 0
M  V30 7 C -1.299 -2.9999 0.0 0
M  V30 8 C -2.598 -2.2499 0.0 0
M  V30 END ATOM
M  V30 BEGIN BOND
M  V30 1 1 1 2
M  V30 2 2 2 3
M  V30 3 1 2 4
M  V30 4 1 3 5
M  V30 5 1 3 6
M  V30 6 2 4 7
M  V30 7 2 6 8
M  V30 8 1 7 8
M  V30 END BOND
M  V30 END CTAB
M  END
>  <pKa>
9.71

>  <temp>
23

>  <method>
mean from 7

>  <type>
a2/thermodynamic

>  <group>
O-H

>  <basicOrAcidic>
acidic

>  <Row-ID>
267

>  <Smiles>
OC1(=C(N)C=CC=C1)

$$$$
Compound 268
Actelion Java MolfileCreator 2.0

  0  0  0  0  0  0              0 V3000
M  V30 BEGIN CTAB
M  V30 COUNTS 8 8 0 0 0
M  V30 BEGIN ATOM
M  V30 1 O 1.299 0.0 0.0 0
M  V30 2 C 0.0 -0.75 0.0 0
M  V30 3 C -1.299 0.0 0.0 0
M  V30 4 C 0.0 -2.25 0.0 0
M  V30 5 N -1.299 1.5 0.0 0
M  V30 6 C -2.598 -0.7499 0.0 0
M  V30 7 C -1.299 -2.9999 0.0 0
M  V30 8 C -2.598 -2.2499 0.0 0
M  V30 END ATOM
M  V30 BEGIN BOND
M  V30 1 1 1 2
M  V30 2 2 2 3
M  V30 3 1 2 4
M  V30 4 1 3 5
M  V30 5 1 3 6
M  V30 6 2 4 7
M  V30 7 2 6 8
M  V30 8 1 7 8
M  V30 END BOND
M  V30 END CTAB
M  END
>  <pKa>
4.55

>  <temp>
23

>  <method>
mean from 7

>  <type>
a1/thermodynamic

>  <group>
N(+)-H

>  <basicOrAcidic>
basic

>  <Row-ID>
268

>  <Smiles>
OC1(=C(N)C=CC=C1)

$$$$
Compound 269
Actelion Java MolfileCreator 2.0

  0  0  0  0  0  0              0 V3000
M  V30 BEGIN CTAB
M  V30 COUNTS 8 8 0 0 0
M  V30 BEGIN ATOM
M  V30 1 O 1.299 0.0 0.0 0
M  V30 2 C 0.0 -0.75 0.0 0 CFG=2
M  V30 3 C -1.299 0.0 0.0 0 CFG=1
M  V30 4 C 0.0 -2.25 0.0 0
M  V30 5 N -1.299 1.5 0.0 0
M  V30 6 C -2.598 -0.7499 0.0 0
M  V30 7 C -1.299 -2.9999 0.0 0
M  V30 8 C -2.598 -2.2499 0.0 0
M  V30 END ATOM
M  V30 BEGIN BOND
M  V30 1 1 2 1 CFG=1
M  V30 2 1 3 2
M  V30 3 1 2 4
M  V30 4 1 3 5 CFG=3
M  V30 5 1 3 6
M  V30 6 1 4 7
M  V30 7 1 6 8
M  V30 8 1 7 8
M  V30 END BOND
M  V30 BEGIN COLLECTION
M  V30 MDLV30/STERAC1 ATOMS=(2 2 3)
M  V30 END COLLECTION
M  V30 END CTAB
M  END
>  <pKa>
9.35

>  <temp>
25

>  <method>
mean from 2

>  <type>
b/thermodynamic

>  <group>


>  <basicOrAcidic>
basic

>  <Row-ID>
269

>  <Smiles>
OC1(C(N)CCCC1)

$$$$
Compound 270
Actelion Java MolfileCreator 2.0

  0  0  0  0  0  0              0 V3000
M  V30 BEGIN CTAB
M  V30 COUNTS 8 8 0 0 0
M  V30 BEGIN ATOM
M  V30 1 O 1.299 0.0 0.0 0
M  V30 2 C 0.0 -0.75 0.0 0 CFG=2
M  V30 3 C -1.299 0.0 0.0 0 CFG=2
M  V30 4 C 0.0 -2.25 0.0 0
M  V30 5 N -1.299 1.5 0.0 0
M  V30 6 C -2.598 -0.7499 0.0 0
M  V30 7 C -1.299 -2.9999 0.0 0
M  V30 8 C -2.598 -2.2499 0.0 0
M  V30 END ATOM
M  V30 BEGIN BOND
M  V30 1 1 2 1 CFG=1
M  V30 2 1 3 2
M  V30 3 1 2 4
M  V30 4 1 3 5 CFG=1
M  V30 5 1 3 6
M  V30 6 1 4 7
M  V30 7 1 6 8
M  V30 8 1 7 8
M  V30 END BOND
M  V30 BEGIN COLLECTION
M  V30 MDLV30/STERAC1 ATOMS=(2 2 3)
M  V30 END COLLECTION
M  V30 END CTAB
M  END
>  <pKa>
9.72

>  <temp>
25

>  <method>
potentiometric

>  <type>
a/apparent

>  <group>


>  <basicOrAcidic>
basic

>  <Row-ID>
270

>  <Smiles>
OC1(C(N)CCCC1)

$$$$
Compound 271
Actelion Java MolfileCreator 2.0

  0  0  0  0  0  0              0 V3000
M  V30 BEGIN CTAB
M  V30 COUNTS 8 8 0 0 0
M  V30 BEGIN ATOM
M  V30 1 O 1.299 0.0 0.0 0
M  V30 2 C 0.0 -0.75 0.0 0
M  V30 3 C -1.299 0.0 0.0 0
M  V30 4 C 0.0 -2.25 0.0 0
M  V30 5 C -2.598 -0.7499 0.0 0
M  V30 6 C -1.299 -2.9999 0.0 0
M  V30 7 N -3.8971 0.0 0.0 0
M  V30 8 C -2.598 -2.2499 0.0 0
M  V30 END ATOM
M  V30 BEGIN BOND
M  V30 1 1 1 2
M  V30 2 2 2 3
M  V30 3 1 2 4
M  V30 4 1 3 5
M  V30 5 2 4 6
M  V30 6 1 5 7
M  V30 7 2 5 8
M  V30 8 1 6 8
M  V30 END BOND
M  V30 END CTAB
M  END
>  <pKa>
9.85

>  <temp>
23

>  <method>
mean from 4

>  <type>
a1/apparent

>  <group>


>  <basicOrAcidic>
acidic

>  <Row-ID>
271

>  <Smiles>
OC1(=CC(N)=CC=C1)

$$$$
Compound 272
Actelion Java MolfileCreator 2.0

  0  0  0  0  0  0              0 V3000
M  V30 BEGIN CTAB
M  V30 COUNTS 8 8 0 0 0
M  V30 BEGIN ATOM
M  V30 1 O 1.299 0.0 0.0 0
M  V30 2 C 0.0 -0.75 0.0 0
M  V30 3 C -1.299 0.0 0.0 0
M  V30 4 C 0.0 -2.25 0.0 0
M  V30 5 C -2.598 -0.7499 0.0 0
M  V30 6 C -1.299 -2.9999 0.0 0
M  V30 7 N -3.8971 0.0 0.0 0
M  V30 8 C -2.598 -2.2499 0.0 0
M  V30 END ATOM
M  V30 BEGIN BOND
M  V30 1 1 1 2
M  V30 2 2 2 3
M  V30 3 1 2 4
M  V30 4 1 3 5
M  V30 5 2 4 6
M  V30 6 1 5 7
M  V30 7 2 5 8
M  V30 8 1 6 8
M  V30 END BOND
M  V30 END CTAB
M  END
>  <pKa>
4.29

>  <temp>
22

>  <method>
mean from 5

>  <type>
a1/apparent

>  <group>
NH3(+)

>  <basicOrAcidic>
basic

>  <Row-ID>
272

>  <Smiles>
OC1(=CC(N)=CC=C1)

$$$$
Compound 273
Actelion Java MolfileCreator 2.0

  0  0  0  0  0  0              0 V3000
M  V30 BEGIN CTAB
M  V30 COUNTS 8 8 0 0 0
M  V30 BEGIN ATOM
M  V30 1 O 1.299 0.0 0.0 0
M  V30 2 C 0.0 -0.75 0.0 0 CFG=2
M  V30 3 C -1.299 0.0 0.0 0
M  V30 4 C 0.0 -2.25 0.0 0
M  V30 5 C -2.598 -0.7499 0.0 0 CFG=1
M  V30 6 C -1.299 -2.9999 0.0 0
M  V30 7 N -3.8971 0.0 0.0 0
M  V30 8 C -2.598 -2.2499 0.0 0
M  V30 END ATOM
M  V30 BEGIN BOND
M  V30 1 1 2 1 CFG=1
M  V30 2 1 2 3
M  V30 3 1 2 4
M  V30 4 1 5 3
M  V30 5 1 4 6
M  V30 6 1 5 7 CFG=3
M  V30 7 1 5 8
M  V30 8 1 6 8
M  V30 END BOND
M  V30 BEGIN COLLECTION
M  V30 MDLV30/STERAC1 ATOMS=(2 2 5)
M  V30 END COLLECTION
M  V30 END CTAB
M  END
>  <pKa>
10.1

>  <temp>


>  <method>


>  <type>
a/apparent

>  <group>


>  <basicOrAcidic>
basic

>  <Row-ID>
273

>  <Smiles>
OC1(CC(N)CCC1)

$$$$
Compound 274
Actelion Java MolfileCreator 2.0

  0  0  0  0  0  0              0 V3000
M  V30 BEGIN CTAB
M  V30 COUNTS 8 8 0 0 0
M  V30 BEGIN ATOM
M  V30 1 O 1.299 0.0 0.0 0
M  V30 2 C 0.0 -0.75 0.0 0 CFG=2
M  V30 3 C -1.299 0.0 0.0 0
M  V30 4 C 0.0 -2.25 0.0 0
M  V30 5 C -2.598 -0.7499 0.0 0 CFG=2
M  V30 6 C -1.299 -2.9999 0.0 0
M  V30 7 N -3.8971 0.0 0.0 0
M  V30 8 C -2.598 -2.2499 0.0 0
M  V30 END ATOM
M  V30 BEGIN BOND
M  V30 1 1 2 1 CFG=1
M  V30 2 1 2 3
M  V30 3 1 2 4
M  V30 4 1 5 3
M  V30 5 1 4 6
M  V30 6 1 5 7 CFG=1
M  V30 7 1 5 8
M  V30 8 1 6 8
M  V30 END BOND
M  V30 BEGIN COLLECTION
M  V30 MDLV30/STERAC1 ATOMS=(2 2 5)
M  V30 END COLLECTION
M  V30 END CTAB
M  END
>  <pKa>
10.05

>  <temp>


>  <method>


>  <type>
a/apparent

>  <group>


>  <basicOrAcidic>
basic

>  <Row-ID>
274

>  <Smiles>
OC1(CC(N)CCC1)

$$$$
Compound 275
Actelion Java MolfileCreator 2.0

  0  0  0  0  0  0              0 V3000
M  V30 BEGIN CTAB
M  V30 COUNTS 8 8 0 0 0
M  V30 BEGIN ATOM
M  V30 1 O 1.299 0.0 0.0 0
M  V30 2 C 0.0 -0.75 0.0 0
M  V30 3 C -1.299 0.0 0.0 0
M  V30 4 C 0.0 -2.25 0.0 0
M  V30 5 C -2.598 -0.7499 0.0 0
M  V30 6 C -1.299 -2.9999 0.0 0
M  V30 7 N -2.598 -2.2499 0.0 0
M  V30 8 C -3.8971 -2.9999 0.0 0
M  V30 END ATOM
M  V30 BEGIN BOND
M  V30 1 2 1 2
M  V30 2 1 2 3
M  V30 3 1 2 4
M  V30 4 2 3 5
M  V30 5 2 4 6
M  V30 6 1 5 7
M  V30 7 1 7 8
M  V30 8 1 6 7
M  V30 END BOND
M  V30 END CTAB
M  END
>  <pKa>
3.33

>  <temp>
20

>  <method>
potentiometric

>  <type>
a/apparent

>  <group>


>  <basicOrAcidic>
basic

>  <Row-ID>
275

>  <Smiles>
O=C1(C=CN(C)C=C1)

$$$$
Compound 276
Actelion Java MolfileCreator 2.0

  0  0  0  0  0  0              0 V3000
M  V30 BEGIN CTAB
M  V30 COUNTS 8 8 0 0 0
M  V30 BEGIN ATOM
M  V30 1 O 2.598 -0.75 0.0 0
M  V30 2 N 1.299 0.0 0.0 0
M  V30 3 C 0.0 -0.75 0.0 0
M  V30 4 C -1.299 0.0 0.0 0
M  V30 5 C 0.0 -2.25 0.0 0
M  V30 6 C -2.598 -0.7499 0.0 0
M  V30 7 C -1.299 -2.9999 0.0 0
M  V30 8 C -2.598 -2.2499 0.0 0
M  V30 END ATOM
M  V30 BEGIN BOND
M  V30 1 1 1 2
M  V30 2 1 2 3
M  V30 3 2 3 4
M  V30 4 1 3 5
M  V30 5 1 4 6
M  V30 6 2 5 7
M  V30 7 2 6 8
M  V30 8 1 7 8
M  V30 END BOND
M  V30 END CTAB
M  END
>  <pKa>
10.68

>  <temp>
25

>  <method>


>  <type>
b1/thermodynamic

>  <group>


>  <basicOrAcidic>
acidic

>  <Row-ID>
276

>  <Smiles>
ONC1(=CC=CC=C1)

$$$$
Compound 277
Actelion Java MolfileCreator 2.0

  0  0  0  0  0  0              0 V3000
M  V30 BEGIN CTAB
M  V30 COUNTS 8 8 0 0 0
M  V30 BEGIN ATOM
M  V30 1 O 2.598 -0.75 0.0 0
M  V30 2 N 1.299 0.0 0.0 0
M  V30 3 C 0.0 -0.75 0.0 0
M  V30 4 C -1.299 0.0 0.0 0
M  V30 5 C 0.0 -2.25 0.0 0
M  V30 6 C -2.598 -0.7499 0.0 0
M  V30 7 C -1.299 -2.9999 0.0 0
M  V30 8 C -2.598 -2.2499 0.0 0
M  V30 END ATOM
M  V30 BEGIN BOND
M  V30 1 1 1 2
M  V30 2 1 2 3
M  V30 3 2 3 4
M  V30 4 1 3 5
M  V30 5 1 4 6
M  V30 6 2 5 7
M  V30 7 2 6 8
M  V30 8 1 7 8
M  V30 END BOND
M  V30 END CTAB
M  END
>  <pKa>
-0.32

>  <temp>
25

>  <method>
mean from 2

>  <type>
a1/apparent

>  <group>
N-O

>  <basicOrAcidic>
basic

>  <Row-ID>
277

>  <Smiles>
ONC1(=CC=CC=C1)

$$$$
Compound 278
Actelion Java MolfileCreator 2.0

  0  0  0  0  0  0              0 V3000
M  V30 BEGIN CTAB
M  V30 COUNTS 8 8 0 0 0
M  V30 BEGIN ATOM
M  V30 1 O 1.7795 -0.4067 0.0 0
M  V30 2 N 2.4487 0.3364 0.0 0
M  V30 3 C 0.866 0.0 0.0 0
M  V30 4 C 1.9487 1.2024 0.0 0
M  V30 5 C 0.9705 0.9945 0.0 0
M  V30 6 C 0.0 -0.5 0.0 0
M  V30 7 C 2.3554 2.1159 0.0 0
M  V30 8 C 0.2274 1.6636 0.0 0
M  V30 END ATOM
M  V30 BEGIN BOND
M  V30 1 1 1 2
M  V30 2 1 1 3
M  V30 3 2 2 4
M  V30 4 2 3 5
M  V30 5 1 3 6
M  V30 6 1 4 7
M  V30 7 1 5 8
M  V30 8 1 4 5
M  V30 END BOND
M  V30 END CTAB
M  END
>  <pKa>
-1.0

>  <temp>
25

>  <method>


>  <type>
b/apparent

>  <group>


>  <basicOrAcidic>
basic

>  <Row-ID>
278

>  <Smiles>
O1(N=C(C)C(=C1C)C)

$$$$
Compound 279
Actelion Java MolfileCreator 2.0

  0  0  0  0  0  0              0 V3000
M  V30 BEGIN CTAB
M  V30 COUNTS 8 8 0 0 0
M  V30 BEGIN ATOM
M  V30 1 O 2.598 -0.75 0.0 0
M  V30 2 C 1.299 0.0 0.0 0
M  V30 3 C 0.0 -0.75 0.0 0
M  V30 4 C -1.299 0.0 0.0 0
M  V30 5 C 0.0 -2.25 0.0 0
M  V30 6 N -2.598 -0.7499 0.0 0
M  V30 7 C -1.299 -2.9999 0.0 0
M  V30 8 C -2.598 -2.2499 0.0 0
M  V30 END ATOM
M  V30 BEGIN BOND
M  V30 1 2 1 2
M  V30 2 1 2 3
M  V30 3 2 3 4
M  V30 4 1 3 5
M  V30 5 1 4 6
M  V30 6 2 5 7
M  V30 7 2 6 8
M  V30 8 1 7 8
M  V30 END BOND
M  V30 END CTAB
M  END
>  <pKa>
3.73

>  <temp>
20

>  <method>
mean from 4

>  <type>
a1/apparent

>  <group>
NH(1+)

>  <basicOrAcidic>
basic

>  <Row-ID>
279

>  <Smiles>
O=CC1(=CN=CC=C1)

$$$$
Compound 280
Actelion Java MolfileCreator 2.0

  0  0  0  0  0  0              0 V3000
M  V30 BEGIN CTAB
M  V30 COUNTS 8 8 0 0 0
M  V30 BEGIN ATOM
M  V30 1 O 2.598 -0.75 0.0 0
M  V30 2 C 1.299 0.0 0.0 0
M  V30 3 C 0.0 -0.75 0.0 0
M  V30 4 C -1.299 0.0 0.0 0
M  V30 5 C 0.0 -2.25 0.0 0
M  V30 6 N -2.598 -0.7499 0.0 0
M  V30 7 C -1.299 -2.9999 0.0 0
M  V30 8 C -2.598 -2.2499 0.0 0
M  V30 END ATOM
M  V30 BEGIN BOND
M  V30 1 1 1 2
M  V30 2 1 2 3
M  V30 3 2 3 4
M  V30 4 1 3 5
M  V30 5 1 4 6
M  V30 6 2 5 7
M  V30 7 2 6 8
M  V30 8 1 7 8
M  V30 END BOND
M  V30 END CTAB
M  END
>  <pKa>
5.0

>  <temp>
25

>  <method>
potentiometric

>  <type>
a1/apparent

>  <group>


>  <basicOrAcidic>
basic

>  <Row-ID>
280

>  <Smiles>
OCC1(=CN=CC=C1)

$$$$
Compound 281
Actelion Java MolfileCreator 2.0

  0  0  0  0  0  0              0 V3000
M  V30 BEGIN CTAB
M  V30 COUNTS 8 8 0 0 0
M  V30 BEGIN ATOM
M  V30 1 O 5.1961 -2.25 0.0 0
M  V30 2 C 5.1961 -0.75 0.0 0
M  V30 3 C 3.8971 -2.9999 0.0 0
M  V30 4 C 3.8971 0.0 0.0 0
M  V30 5 C 2.598 -2.25 0.0 0
M  V30 6 N 2.598 -0.75 0.0 0
M  V30 7 C 1.299 0.0 0.0 0
M  V30 8 C 0.0 -0.75 0.0 0
M  V30 END ATOM
M  V30 BEGIN BOND
M  V30 1 1 1 2
M  V30 2 1 1 3
M  V30 3 1 2 4
M  V30 4 1 3 5
M  V30 5 1 4 6
M  V30 6 1 6 7
M  V30 7 1 7 8
M  V30 8 1 5 6
M  V30 END BOND
M  V30 END CTAB
M  END
>  <pKa>
7.72

>  <temp>
25

>  <method>
mean from 4

>  <type>
a1/thermodynamic

>  <group>


>  <basicOrAcidic>
basic

>  <Row-ID>
281

>  <Smiles>
O1(CCN(CC)CC1)

$$$$
Compound 282
Actelion Java MolfileCreator 2.0

  0  0  0  0  0  0              0 V3000
M  V30 BEGIN CTAB
M  V30 COUNTS 8 8 0 0 0
M  V30 BEGIN ATOM
M  V30 1 O 0.866 0.0 0.0 0
M  V30 2 C 1.732 -0.5 0.0 0
M  V30 3 C 0.0 -0.5 0.0 0
M  V30 4 C 1.732 -1.5 0.0 0
M  V30 5 C 2.598 0.0 0.0 0
M  V30 6 N 2.598 -2.0 0.0 0
M  V30 7 C 3.4641 -0.5 0.0 0
M  V30 8 C 3.4641 -1.5 0.0 0
M  V30 END ATOM
M  V30 BEGIN BOND
M  V30 1 1 1 2
M  V30 2 1 1 3
M  V30 3 2 2 4
M  V30 4 1 2 5
M  V30 5 1 4 6
M  V30 6 2 5 7
M  V30 7 2 6 8
M  V30 8 1 7 8
M  V30 END BOND
M  V30 END CTAB
M  END
>  <pKa>
4.89

>  <temp>
23

>  <method>
mean from 4

>  <type>
a1/apparent

>  <group>


>  <basicOrAcidic>
basic

>  <Row-ID>
282

>  <Smiles>
O(C1(=CN=CC=C1))C

$$$$
Compound 283
Actelion Java MolfileCreator 2.0

  0  0  0  0  0  0              0 V3000
M  V30 BEGIN CTAB
M  V30 COUNTS 8 8 0 0 0
M  V30 BEGIN ATOM
M  V30 1 O 2.598 -0.75 0.0 0
M  V30 2 C 1.299 0.0 0.0 0
M  V30 3 C 0.0 -0.75 0.0 0
M  V30 4 N -1.299 0.0 0.0 0
M  V30 5 C 0.0 -2.25 0.0 0
M  V30 6 C -2.598 -0.7499 0.0 0
M  V30 7 C -1.299 -2.9999 0.0 0
M  V30 8 C -2.598 -2.2499 0.0 0
M  V30 END ATOM
M  V30 BEGIN BOND
M  V30 1 2 1 2
M  V30 2 1 2 3
M  V30 3 2 3 4
M  V30 4 1 3 5
M  V30 5 1 4 6
M  V30 6 2 5 7
M  V30 7 2 6 8
M  V30 8 1 7 8
M  V30 END BOND
M  V30 END CTAB
M  END
>  <pKa>
3.86

>  <temp>
20

>  <method>
mean from 3

>  <type>
a1/apparent

>  <group>


>  <basicOrAcidic>
basic

>  <Row-ID>
283

>  <Smiles>
O=CC1(=NC=CC=C1)

$$$$
Compound 284
Actelion Java MolfileCreator 2.0

  0  0  0  0  0  0              0 V3000
M  V30 BEGIN CTAB
M  V30 COUNTS 8 8 0 0 0
M  V30 BEGIN ATOM
M  V30 1 O 2.598 -0.75 0.0 0
M  V30 2 C 1.299 0.0 0.0 0
M  V30 3 C 0.0 -0.75 0.0 0
M  V30 4 N -1.299 0.0 0.0 0
M  V30 5 C 0.0 -2.25 0.0 0
M  V30 6 C -2.598 -0.7499 0.0 0
M  V30 7 C -1.299 -2.9999 0.0 0
M  V30 8 C -2.598 -2.2499 0.0 0
M  V30 END ATOM
M  V30 BEGIN BOND
M  V30 1 1 1 2
M  V30 2 1 2 3
M  V30 3 2 3 4
M  V30 4 1 3 5
M  V30 5 1 4 6
M  V30 6 2 5 7
M  V30 7 2 6 8
M  V30 8 1 7 8
M  V30 END BOND
M  V30 END CTAB
M  END
>  <pKa>
4.66

>  <temp>
25

>  <method>
mean from 2

>  <type>
a1/apparent

>  <group>


>  <basicOrAcidic>
basic

>  <Row-ID>
284

>  <Smiles>
OCC1(=NC=CC=C1)

$$$$
Compound 285
Actelion Java MolfileCreator 2.0

  0  0  0  0  0  0              0 V3000
M  V30 BEGIN CTAB
M  V30 COUNTS 8 8 0 0 0
M  V30 BEGIN ATOM
M  V30 1 O 0.866 0.0 0.0 0
M  V30 2 C 1.732 -0.5 0.0 0
M  V30 3 C 0.0 -0.5 0.0 0
M  V30 4 N 1.732 -1.5 0.0 0
M  V30 5 C 2.598 0.0 0.0 0
M  V30 6 C 2.598 -2.0 0.0 0
M  V30 7 C 3.4641 -0.5 0.0 0
M  V30 8 C 3.4641 -1.5 0.0 0
M  V30 END ATOM
M  V30 BEGIN BOND
M  V30 1 1 1 2
M  V30 2 1 1 3
M  V30 3 2 2 4
M  V30 4 1 2 5
M  V30 5 1 4 6
M  V30 6 2 5 7
M  V30 7 2 6 8
M  V30 8 1 7 8
M  V30 END BOND
M  V30 END CTAB
M  END
>  <pKa>
3.34

>  <temp>
22

>  <method>
mean from 3

>  <type>
a1/apparent

>  <group>
NH(1+)

>  <basicOrAcidic>
basic

>  <Row-ID>
285

>  <Smiles>
O(C1(=NC=CC=C1))C

$$$$
Compound 286
Actelion Java MolfileCreator 2.0

  0  0  0  0  0  0              0 V3000
M  V30 BEGIN CTAB
M  V30 COUNTS 8 8 0 0 0
M  V30 BEGIN ATOM
M  V30 1 O 2.598 -0.75 0.0 0
M  V30 2 C 1.299 0.0 0.0 0
M  V30 3 C 0.0 -0.75 0.0 0
M  V30 4 C -1.299 0.0 0.0 0
M  V30 5 C 0.0 -2.25 0.0 0
M  V30 6 C -2.598 -0.7499 0.0 0
M  V30 7 C -1.299 -2.9999 0.0 0
M  V30 8 N -2.598 -2.2499 0.0 0
M  V30 END ATOM
M  V30 BEGIN BOND
M  V30 1 2 1 2
M  V30 2 1 2 3
M  V30 3 2 3 4
M  V30 4 1 3 5
M  V30 5 1 4 6
M  V30 6 2 5 7
M  V30 7 2 6 8
M  V30 8 1 7 8
M  V30 END BOND
M  V30 END CTAB
M  END
>  <pKa>
4.63

>  <temp>
20

>  <method>
mean from 3

>  <type>
a1/apparent

>  <group>
prot.

>  <basicOrAcidic>
basic

>  <Row-ID>
286

>  <Smiles>
O=CC1(=CC=NC=C1)

$$$$
Compound 287
Actelion Java MolfileCreator 2.0

  0  0  0  0  0  0              0 V3000
M  V30 BEGIN CTAB
M  V30 COUNTS 8 8 0 0 0
M  V30 BEGIN ATOM
M  V30 1 O 2.598 -0.75 0.0 0
M  V30 2 C 1.299 0.0 0.0 0
M  V30 3 C 0.0 -0.75 0.0 0
M  V30 4 C -1.299 0.0 0.0 0
M  V30 5 C 0.0 -2.25 0.0 0
M  V30 6 C -2.598 -0.7499 0.0 0
M  V30 7 C -1.299 -2.9999 0.0 0
M  V30 8 N -2.598 -2.2499 0.0 0
M  V30 END ATOM
M  V30 BEGIN BOND
M  V30 1 1 1 2
M  V30 2 1 2 3
M  V30 3 2 3 4
M  V30 4 1 3 5
M  V30 5 1 4 6
M  V30 6 2 5 7
M  V30 7 2 6 8
M  V30 8 1 7 8
M  V30 END BOND
M  V30 END CTAB
M  END
>  <pKa>
5.41

>  <temp>
25

>  <method>
potentiometric

>  <type>
a1/apparent

>  <group>


>  <basicOrAcidic>
basic

>  <Row-ID>
287

>  <Smiles>
OCC1(=CC=NC=C1)

$$$$
Compound 288
Actelion Java MolfileCreator 2.0

  0  0  0  0  0  0              0 V3000
M  V30 BEGIN CTAB
M  V30 COUNTS 8 8 0 0 0
M  V30 BEGIN ATOM
M  V30 1 O 1.299 0.0 0.0 0
M  V30 2 C 0.0 -0.75 0.0 0
M  V30 3 C -1.299 0.0 0.0 0
M  V30 4 C 0.0 -2.25 0.0 0
M  V30 5 C -2.598 -0.7499 0.0 0
M  V30 6 C -1.299 -2.9999 0.0 0
M  V30 7 C -2.598 -2.2499 0.0 0
M  V30 8 N -3.8971 -2.9999 0.0 0
M  V30 END ATOM
M  V30 BEGIN BOND
M  V30 1 1 1 2
M  V30 2 2 2 3
M  V30 3 1 2 4
M  V30 4 1 3 5
M  V30 5 2 4 6
M  V30 6 2 5 7
M  V30 7 1 7 8
M  V30 8 1 6 7
M  V30 END BOND
M  V30 END CTAB
M  END
>  <pKa>
10.06

>  <temp>
22

>  <method>
mean from 5

>  <type>
a1/apparent

>  <group>


>  <basicOrAcidic>
acidic

>  <Row-ID>
288

>  <Smiles>
OC1(=CC=C(N)C=C1)

$$$$
Compound 289
Actelion Java MolfileCreator 2.0

  0  0  0  0  0  0              0 V3000
M  V30 BEGIN CTAB
M  V30 COUNTS 8 8 0 0 0
M  V30 BEGIN ATOM
M  V30 1 O 1.299 0.0 0.0 0
M  V30 2 C 0.0 -0.75 0.0 0
M  V30 3 C -1.299 0.0 0.0 0
M  V30 4 C 0.0 -2.25 0.0 0
M  V30 5 C -2.598 -0.7499 0.0 0
M  V30 6 C -1.299 -2.9999 0.0 0
M  V30 7 C -2.598 -2.2499 0.0 0
M  V30 8 N -3.8971 -2.9999 0.0 0
M  V30 END ATOM
M  V30 BEGIN BOND
M  V30 1 1 1 2
M  V30 2 2 2 3
M  V30 3 1 2 4
M  V30 4 1 3 5
M  V30 5 2 4 6
M  V30 6 2 5 7
M  V30 7 1 7 8
M  V30 8 1 6 7
M  V30 END BOND
M  V30 END CTAB
M  END
>  <pKa>
5.54

>  <temp>
23

>  <method>
mean from 8

>  <type>
b1/apparent

>  <group>
NH3(+)

>  <basicOrAcidic>
basic

>  <Row-ID>
289

>  <Smiles>
OC1(=CC=C(N)C=C1)

$$$$
Compound 290
Actelion Java MolfileCreator 2.0

  0  0  0  0  0  0              0 V3000
M  V30 BEGIN CTAB
M  V30 COUNTS 8 8 0 0 0
M  V30 BEGIN ATOM
M  V30 1 O 0.866 0.0 0.0 0
M  V30 2 C 1.732 -0.5 0.0 0
M  V30 3 C 0.0 -0.5 0.0 0
M  V30 4 C 1.732 -1.5 0.0 0
M  V30 5 C 2.598 0.0 0.0 0
M  V30 6 C 2.598 -2.0 0.0 0
M  V30 7 C 3.4641 -0.5 0.0 0
M  V30 8 N 3.4641 -1.5 0.0 0
M  V30 END ATOM
M  V30 BEGIN BOND
M  V30 1 1 1 2
M  V30 2 1 1 3
M  V30 3 2 2 4
M  V30 4 1 2 5
M  V30 5 1 4 6
M  V30 6 2 5 7
M  V30 7 2 6 8
M  V30 8 1 7 8
M  V30 END BOND
M  V30 END CTAB
M  END
>  <pKa>
6.65

>  <temp>
23

>  <method>
mean from 4

>  <type>
a1/apparent

>  <group>


>  <basicOrAcidic>
basic

>  <Row-ID>
290

>  <Smiles>
O(C1(=CC=NC=C1))C

$$$$
Compound 291
Actelion Java MolfileCreator 2.0

  0  0  0  0  0  0              0 V3000
M  V30 BEGIN CTAB
M  V30 COUNTS 8 8 0 0 0
M  V30 BEGIN ATOM
M  V30 1 O 1.299 0.0 0.0 0
M  V30 2 C 0.0 -0.75 0.0 0
M  V30 3 C -1.299 0.0 0.0 0
M  V30 4 C 0.0 -2.25 0.0 0
M  V30 5 N -2.598 -0.7499 0.0 0 CHG=1
M  V30 6 C -1.299 -2.9999 0.0 0
M  V30 7 C -2.598 -2.2499 0.0 0
M  V30 8 C -3.8971 0.0 0.0 0
M  V30 END ATOM
M  V30 BEGIN BOND
M  V30 1 1 1 2
M  V30 2 2 2 3
M  V30 3 1 2 4
M  V30 4 1 3 5
M  V30 5 2 4 6
M  V30 6 2 5 7
M  V30 7 1 5 8
M  V30 8 1 6 7
M  V30 END BOND
M  V30 END CTAB
M  END
>  <pKa>
4.96

>  <temp>
20

>  <method>
mean from 3

>  <type>
a/apparent

>  <group>


>  <basicOrAcidic>
acidic

>  <Row-ID>
291

>  <Smiles>
OC1(=C[N+](=CC=C1)C)

$$$$
Compound 292
Actelion Java MolfileCreator 2.0

  0  0  0  0  0  0              0 V3000
M  V30 BEGIN CTAB
M  V30 COUNTS 8 8 0 0 0
M  V30 BEGIN ATOM
M  V30 1 O 1.299 0.0 0.0 0
M  V30 2 C 0.0 -0.75 0.0 0
M  V30 3 N -1.299 0.0 0.0 0 CHG=1
M  V30 4 C 0.0 -2.25 0.0 0
M  V30 5 C -2.598 -0.7499 0.0 0
M  V30 6 C -1.299 1.5 0.0 0
M  V30 7 C -1.299 -2.9999 0.0 0
M  V30 8 C -2.598 -2.2499 0.0 0
M  V30 END ATOM
M  V30 BEGIN BOND
M  V30 1 1 1 2
M  V30 2 2 2 3
M  V30 3 1 2 4
M  V30 4 1 3 5
M  V30 5 1 3 6
M  V30 6 2 4 7
M  V30 7 2 5 8
M  V30 8 1 7 8
M  V30 END BOND
M  V30 END CTAB
M  END
>  <pKa>
0.32

>  <temp>
20

>  <method>
spectrophotometric

>  <type>
a/apparent

>  <group>


>  <basicOrAcidic>
acidic

>  <Row-ID>
292

>  <Smiles>
OC1(=[N+](C=CC=C1)C)

$$$$
Compound 293
Actelion Java MolfileCreator 2.0

  0  0  0  0  0  0              0 V3000
M  V30 BEGIN CTAB
M  V30 COUNTS 8 8 0 0 0
M  V30 BEGIN ATOM
M  V30 1 O 1.299 0.0 0.0 0
M  V30 2 N 0.0 -0.75 0.0 0 CHG=1
M  V30 3 C -1.299 0.0 0.0 0
M  V30 4 C 0.0 -2.25 0.0 0
M  V30 5 C -2.598 -0.7499 0.0 0
M  V30 6 C -1.299 -2.9999 0.0 0
M  V30 7 C -2.598 -2.2499 0.0 0
M  V30 8 C -3.8971 0.0 0.0 0
M  V30 END ATOM
M  V30 BEGIN BOND
M  V30 1 1 1 2
M  V30 2 2 2 3
M  V30 3 1 2 4
M  V30 4 1 3 5
M  V30 5 2 4 6
M  V30 6 2 5 7
M  V30 7 1 5 8
M  V30 8 1 6 7
M  V30 END BOND
M  V30 END CTAB
M  END
>  <pKa>
1.08

>  <temp>
25

>  <method>
spectrophotometric

>  <type>
a/apparent

>  <group>


>  <basicOrAcidic>
acidic

>  <Row-ID>
293

>  <Smiles>
O[N+]1(=CC(=CC=C1)C)

$$$$
Compound 294
Actelion Java MolfileCreator 2.0

  0  0  0  0  0  0              0 V3000
M  V30 BEGIN CTAB
M  V30 COUNTS 8 8 0 0 0
M  V30 BEGIN ATOM
M  V30 1 O 1.299 0.0 0.0 0
M  V30 2 N 0.0 -0.75 0.0 0 CHG=1
M  V30 3 C -1.299 0.0 0.0 0
M  V30 4 C 0.0 -2.25 0.0 0
M  V30 5 C -2.598 -0.7499 0.0 0
M  V30 6 C -1.299 -2.9999 0.0 0
M  V30 7 C -2.598 -2.2499 0.0 0
M  V30 8 C -3.8971 -2.9999 0.0 0
M  V30 END ATOM
M  V30 BEGIN BOND
M  V30 1 1 1 2
M  V30 2 2 2 3
M  V30 3 1 2 4
M  V30 4 1 3 5
M  V30 5 2 4 6
M  V30 6 2 5 7
M  V30 7 1 7 8
M  V30 8 1 6 7
M  V30 END BOND
M  V30 END CTAB
M  END
>  <pKa>
1.29

>  <temp>
25

>  <method>
spectrophotometric

>  <type>
a/apparent

>  <group>


>  <basicOrAcidic>
acidic

>  <Row-ID>
294

>  <Smiles>
O[N+]1(=CC=C(C)C=C1)

$$$$
Compound 295
Actelion Java MolfileCreator 2.0

  0  0  0  0  0  0              0 V3000
M  V30 BEGIN CTAB
M  V30 COUNTS 8 8 0 0 0
M  V30 BEGIN ATOM
M  V30 1 S 4.3092 -0.7318 0.0 0
M  V30 2 C 3.3147 -0.8364 0.0 0
M  V30 3 O 2.6455 -0.0932 0.0 0
M  V30 4 N 2.8147 -1.7024 0.0 0
M  V30 5 C 1.732 -0.5 0.0 0 CFG=1
M  V30 6 C 1.8365 -1.4945 0.0 0
M  V30 7 C 0.866 0.0 0.0 0
M  V30 8 C 0.0 -0.5 0.0 0
M  V30 END ATOM
M  V30 BEGIN BOND
M  V30 1 2 1 2
M  V30 2 1 2 3
M  V30 3 1 2 4
M  V30 4 1 5 3
M  V30 5 1 4 6
M  V30 6 1 5 7 CFG=1
M  V30 7 2 7 8
M  V30 8 1 5 6
M  V30 END BOND
M  V30 BEGIN COLLECTION
M  V30 MDLV30/STERAC1 ATOMS=(1 5)
M  V30 END COLLECTION
M  V30 END CTAB
M  END
>  <pKa>
10.25

>  <temp>


>  <method>
mean from 2

>  <type>
a/apparent

>  <group>


>  <basicOrAcidic>
acidic

>  <Row-ID>
295

>  <Smiles>
S=C1(OC(C=C)CN1)

$$$$
Compound 296
Actelion Java MolfileCreator 2.0

  0  0  0  0  0  0              0 V3000
M  V30 BEGIN CTAB
M  V30 COUNTS 8 8 0 0 0
M  V30 BEGIN ATOM
M  V30 1 Cl 1.299 0.0 0.0 0
M  V30 2 C 0.0 -0.75 0.0 0
M  V30 3 N -1.299 0.0 0.0 0
M  V30 4 C 0.0 -2.25 0.0 0
M  V30 5 C -2.598 -0.7499 0.0 0
M  V30 6 C -1.299 -2.9999 0.0 0
M  V30 7 O -3.8971 0.0 0.0 0 CHG=-1
M  V30 8 C -2.598 -2.2499 0.0 0
M  V30 END ATOM
M  V30 BEGIN BOND
M  V30 1 1 1 2
M  V30 2 2 2 3
M  V30 3 1 2 4
M  V30 4 1 3 5
M  V30 5 2 4 6
M  V30 6 1 5 7
M  V30 7 2 5 8
M  V30 8 1 6 8
M  V30 END BOND
M  V30 END CTAB
M  END
>  <pKa>
7.76

>  <temp>
10

>  <method>


>  <type>
a1/thermodynamic

>  <group>


>  <basicOrAcidic>
basic

>  <Row-ID>
296

>  <Smiles>
ClC1(=NC([O-])=CC=C1)

$$$$
Compound 297
Actelion Java MolfileCreator 2.0

  0  0  0  0  0  0              0 V3000
M  V30 BEGIN CTAB
M  V30 COUNTS 8 8 0 0 0
M  V30 BEGIN ATOM
M  V30 1 Br 1.299 0.0 0.0 0
M  V30 2 C 0.0 -0.75 0.0 0
M  V30 3 C -1.299 0.0 0.0 0
M  V30 4 C 0.0 -2.25 0.0 0
M  V30 5 O -1.299 1.5 0.0 0 CHG=-1
M  V30 6 C -2.598 -0.7499 0.0 0
M  V30 7 N -1.299 -2.9999 0.0 0
M  V30 8 C -2.598 -2.2499 0.0 0
M  V30 END ATOM
M  V30 BEGIN BOND
M  V30 1 1 1 2
M  V30 2 2 2 3
M  V30 3 1 2 4
M  V30 4 1 3 5
M  V30 5 1 3 6
M  V30 6 2 4 7
M  V30 7 2 6 8
M  V30 8 1 7 8
M  V30 END BOND
M  V30 END CTAB
M  END
>  <pKa>
9.4

>  <temp>
25

>  <method>
mean from 2

>  <type>
a1/apparent

>  <group>
N-H

>  <basicOrAcidic>
basic

>  <Row-ID>
297

>  <Smiles>
[Br]C1(=C([O-])C=CN=C1)

$$$$
Compound 298
Actelion Java MolfileCreator 2.0

  0  0  0  0  0  0              0 V3000
M  V30 BEGIN CTAB
M  V30 COUNTS 8 8 0 0 0
M  V30 BEGIN ATOM
M  V30 1 O 0.866 0.0 0.0 0
M  V30 2 C 0.0 -0.5 0.0 0
M  V30 3 N -0.9135 -0.0932 0.0 0
M  V30 4 C -0.1045 -1.4945 0.0 0
M  V30 5 O -1.1214 0.8848 0.0 0
M  V30 6 C -1.5826 -0.8364 0.0 0
M  V30 7 C -1.0826 -1.7024 0.0 0
M  V30 8 O -2.5771 -0.7318 0.0 0
M  V30 END ATOM
M  V30 BEGIN BOND
M  V30 1 2 1 2
M  V30 2 1 2 3
M  V30 3 1 2 4
M  V30 4 1 3 5
M  V30 5 1 3 6
M  V30 6 1 4 7
M  V30 7 2 6 8
M  V30 8 1 6 7
M  V30 END BOND
M  V30 END CTAB
M  END
>  <pKa>
6.04

>  <temp>
25

>  <method>
mean from 2

>  <type>
a1/apparent

>  <group>
OH

>  <basicOrAcidic>
acidic

>  <Row-ID>
298

>  <Smiles>
O=C1(N(O)C(=O)CC1)

$$$$
Compound 299
Actelion Java MolfileCreator 2.0

  0  0  0  0  0  0              0 V3000
M  V30 BEGIN CTAB
M  V30 COUNTS 8 8 0 0 0
M  V30 BEGIN ATOM
M  V30 1 O 1.732 -0.5 0.0 0
M  V30 2 C 0.866 0.0 0.0 0
M  V30 3 O 0.866 1.0 0.0 0
M  V30 4 C 0.0 -0.5 0.0 0
M  V30 5 C -0.9135 -0.0932 0.0 0
M  V30 6 C -0.1045 -1.4945 0.0 0
M  V30 7 O -1.5826 -0.8364 0.0 0
M  V30 8 N -1.0826 -1.7024 0.0 0
M  V30 END ATOM
M  V30 BEGIN BOND
M  V30 1 2 1 2
M  V30 2 1 2 3
M  V30 3 1 2 4
M  V30 4 2 4 5
M  V30 5 1 4 6
M  V30 6 1 5 7
M  V30 7 2 6 8
M  V30 8 1 7 8
M  V30 END BOND
M  V30 END CTAB
M  END
>  <pKa>
3.39

>  <temp>
15

>  <method>
potentiometric

>  <type>
a/thermodynamic

>  <group>


>  <basicOrAcidic>
acidic

>  <Row-ID>
299

>  <Smiles>
O=C(O)C1(=CON=C1)

$$$$
Compound 300
Actelion Java MolfileCreator 2.0

  0  0  0  0  0  0              0 V3000
M  V30 BEGIN CTAB
M  V30 COUNTS 8 8 0 0 0
M  V30 BEGIN ATOM
M  V30 1 N 4.1807 0.3364 0.0 0
M  V30 2 N 3.6807 1.2024 0.0 0
M  V30 3 N 3.5116 -0.4067 0.0 0
M  V30 4 N 2.7026 0.9945 0.0 0
M  V30 5 C 2.598 0.0 0.0 0
M  V30 6 N 1.732 -0.5 0.0 0
M  V30 7 C 0.866 0.0 0.0 0
M  V30 8 C 0.0 -0.5 0.0 0
M  V30 END ATOM
M  V30 BEGIN BOND
M  V30 1 2 1 2
M  V30 2 1 1 3
M  V30 3 1 2 4
M  V30 4 2 3 5
M  V30 5 1 5 6
M  V30 6 1 6 7
M  V30 7 1 7 8
M  V30 8 1 4 5
M  V30 END BOND
M  V30 END CTAB
M  END
>  <pKa>
6.12

>  <temp>
25

>  <method>
potentiometric

>  <type>
a/apparent

>  <group>


>  <basicOrAcidic>
acidic

>  <Row-ID>
300

>  <Smiles>
N1(=NNC(=N1)NCC)

$$$$
Compound 301
Actelion Java MolfileCreator 2.0

  0  0  0  0  0  0              0 V3000
M  V30 BEGIN CTAB
M  V30 COUNTS 8 8 0 0 0
M  V30 BEGIN ATOM
M  V30 1 N 2.8147 -1.7024 0.0 0
M  V30 2 N 3.3147 -0.8364 0.0 0
M  V30 3 N 1.8365 -1.4945 0.0 0
M  V30 4 N 2.6455 -0.0932 0.0 0
M  V30 5 C 1.732 -0.5 0.0 0
M  V30 6 N 0.866 0.0 0.0 0
M  V30 7 C 0.866 1.0 0.0 0
M  V30 8 C 0.0 -0.5 0.0 0
M  V30 END ATOM
M  V30 BEGIN BOND
M  V30 1 2 1 2
M  V30 2 1 1 3
M  V30 3 1 2 4
M  V30 4 2 3 5
M  V30 5 1 5 6
M  V30 6 1 6 7
M  V30 7 1 6 8
M  V30 8 1 4 5
M  V30 END BOND
M  V30 END CTAB
M  END
>  <pKa>
5.92

>  <temp>
25

>  <method>
potentiometric

>  <type>
a/apparent

>  <group>


>  <basicOrAcidic>
acidic

>  <Row-ID>
301

>  <Smiles>
N1(=NNC(=N1)N(C)C)

$$$$
Compound 302
Actelion Java MolfileCreator 2.0

  0  0  0  0  0  0              0 V3000
M  V30 BEGIN CTAB
M  V30 COUNTS 8 8 0 0 0
M  V30 BEGIN ATOM
M  V30 1 N 0.866 0.0 0.0 0 CHG=1
M  V30 2 N 1.7795 -0.4067 0.0 0
M  V30 3 N 0.9705 0.9945 0.0 0
M  V30 4 C 0.0 -0.5 0.0 0
M  V30 5 N 2.4487 0.3364 0.0 0
M  V30 6 C 1.9487 1.2024 0.0 0
M  V30 7 C 3.4432 0.2318 0.0 0
M  V30 8 N 2.3554 2.1159 0.0 0
M  V30 END ATOM
M  V30 BEGIN BOND
M  V30 1 2 1 2
M  V30 2 1 1 3
M  V30 3 1 1 4
M  V30 4 1 2 5
M  V30 5 2 3 6
M  V30 6 1 5 7
M  V30 7 1 6 8
M  V30 8 1 5 6
M  V30 END BOND
M  V30 END CTAB
M  END
>  <pKa>
2.5

>  <temp>


>  <method>
potentiometric

>  <type>
b/apparent

>  <group>


>  <basicOrAcidic>
acidic

>  <Row-ID>
302

>  <Smiles>
[N+]1(=NN(C)C(=N1)N)(C)

$$$$
Compound 303
Actelion Java MolfileCreator 2.0

  0  0  0  0  0  0              0 V3000
M  V30 BEGIN CTAB
M  V30 COUNTS 8 8 0 0 0
M  V30 BEGIN ATOM
M  V30 1 N 2.8147 -1.7024 0.0 0
M  V30 2 N 3.3147 -0.8364 0.0 0
M  V30 3 N 1.8365 -1.4945 0.0 0
M  V30 4 N 2.6455 -0.0932 0.0 0
M  V30 5 C 1.732 -0.5 0.0 0
M  V30 6 C 0.866 0.0 0.0 0
M  V30 7 N 0.866 1.0 0.0 0 CHG=1
M  V30 8 C 0.0 -0.5 0.0 0
M  V30 END ATOM
M  V30 BEGIN BOND
M  V30 1 2 1 2
M  V30 2 1 1 3
M  V30 3 1 2 4
M  V30 4 2 3 5
M  V30 5 1 5 6
M  V30 6 1 6 7
M  V30 7 1 6 8
M  V30 8 1 4 5
M  V30 END BOND
M  V30 END CTAB
M  END
>  <pKa>
2.63

>  <temp>
25

>  <method>
potentiometric

>  <type>
a1/apparent

>  <group>


>  <basicOrAcidic>
acidic

>  <Row-ID>
303

>  <Smiles>
N1(=NNC(=N1)C([NH3+])C)

$$$$
Compound 304
Actelion Java MolfileCreator 2.0

  0  0  0  0  0  0              0 V3000
M  V30 BEGIN CTAB
M  V30 COUNTS 8 8 0 0 0
M  V30 BEGIN ATOM
M  V30 1 N 2.8147 -1.7024 0.0 0
M  V30 2 N 3.3147 -0.8364 0.0 0
M  V30 3 N 1.8365 -1.4945 0.0 0
M  V30 4 N 2.6455 -0.0932 0.0 0 CHG=-1
M  V30 5 C 1.732 -0.5 0.0 0
M  V30 6 C 0.866 0.0 0.0 0
M  V30 7 N 0.866 1.0 0.0 0
M  V30 8 C 0.0 -0.5 0.0 0
M  V30 END ATOM
M  V30 BEGIN BOND
M  V30 1 2 1 2
M  V30 2 1 1 3
M  V30 3 1 2 4
M  V30 4 2 3 5
M  V30 5 1 5 6
M  V30 6 1 6 7
M  V30 7 1 6 8
M  V30 8 1 4 5
M  V30 END BOND
M  V30 END CTAB
M  END
>  <pKa>
8.77

>  <temp>
25

>  <method>
potentiometric

>  <type>
a2/apparent

>  <group>


>  <basicOrAcidic>
acidic

>  <Row-ID>
304

>  <Smiles>
N1(=N[N-]C(=N1)C(N)C)

$$$$
Compound 305
Actelion Java MolfileCreator 2.0

  0  0  0  0  0  0              0 V3000
M  V30 BEGIN CTAB
M  V30 COUNTS 8 8 0 0 0
M  V30 BEGIN ATOM
M  V30 1 N 4.1807 0.3364 0.0 0
M  V30 2 N 3.6807 1.2024 0.0 0
M  V30 3 N 3.5116 -0.4067 0.0 0
M  V30 4 N 2.7026 0.9945 0.0 0
M  V30 5 C 2.598 0.0 0.0 0
M  V30 6 C 1.732 -0.5 0.0 0
M  V30 7 C 0.866 0.0 0.0 0
M  V30 8 N 0.0 -0.5 0.0 0 CHG=1
M  V30 END ATOM
M  V30 BEGIN BOND
M  V30 1 2 1 2
M  V30 2 1 1 3
M  V30 3 1 2 4
M  V30 4 2 3 5
M  V30 5 1 5 6
M  V30 6 1 6 7
M  V30 7 1 7 8
M  V30 8 1 4 5
M  V30 END BOND
M  V30 END CTAB
M  END
>  <pKa>
3.99

>  <temp>
25

>  <method>
potentiometric

>  <type>
a1/apparent

>  <group>


>  <basicOrAcidic>
acidic

>  <Row-ID>
305

>  <Smiles>
N1(=NNC(=N1)CC[NH3+])

$$$$
Compound 306
Actelion Java MolfileCreator 2.0

  0  0  0  0  0  0              0 V3000
M  V30 BEGIN CTAB
M  V30 COUNTS 8 8 0 0 0
M  V30 BEGIN ATOM
M  V30 1 N 2.7026 0.9945 0.0 0
M  V30 2 N 2.598 0.0 0.0 0
M  V30 3 C 3.6807 1.2024 0.0 0
M  V30 4 C 3.5116 -0.4067 0.0 0
M  V30 5 C 1.732 -0.5 0.0 0
M  V30 6 N 4.1807 0.3364 0.0 0
M  V30 7 C 0.866 0.0 0.0 0
M  V30 8 C 0.0 -0.5 0.0 0
M  V30 END ATOM
M  V30 BEGIN BOND
M  V30 1 1 1 2
M  V30 2 2 1 3
M  V30 3 1 2 4
M  V30 4 1 2 5
M  V30 5 1 3 6
M  V30 6 1 5 7
M  V30 7 1 7 8
M  V30 8 2 4 6
M  V30 END BOND
M  V30 END CTAB
M  END
>  <pKa>
2.36

>  <temp>
25

>  <method>
potentiometric

>  <type>
a1/apparent

>  <group>


>  <basicOrAcidic>
basic

>  <Row-ID>
306

>  <Smiles>
N=1(N(C=NC=1)CCC)

$$$$
Compound 307
Actelion Java MolfileCreator 2.0

  0  0  0  0  0  0              0 V3000
M  V30 BEGIN CTAB
M  V30 COUNTS 8 8 0 0 0
M  V30 BEGIN ATOM
M  V30 1 N 1.299 1.5 0.0 0
M  V30 2 C 1.299 0.0 0.0 0
M  V30 3 C 2.598 2.2499 0.0 0
M  V30 4 C 2.598 -0.75 0.0 0
M  V30 5 C 0.0 -0.75 0.0 0
M  V30 6 N 3.8971 1.4999 0.0 0
M  V30 7 N 2.598 -2.25 0.0 0
M  V30 8 C 3.8971 0.0 0.0 0
M  V30 END ATOM
M  V30 BEGIN BOND
M  V30 1 2 1 2
M  V30 2 1 1 3
M  V30 3 1 2 4
M  V30 4 1 2 5
M  V30 5 2 3 6
M  V30 6 1 4 7
M  V30 7 2 4 8
M  V30 8 1 6 8
M  V30 END BOND
M  V30 END CTAB
M  END
>  <pKa>
3.15

>  <temp>


>  <method>
potentiometric

>  <type>
a/apparent

>  <group>


>  <basicOrAcidic>
basic

>  <Row-ID>
307

>  <Smiles>
N1(=C(C(N)=CN=C1)C)

$$$$
Compound 308
Actelion Java MolfileCreator 2.0

  0  0  0  0  0  0              0 V3000
M  V30 BEGIN CTAB
M  V30 COUNTS 8 8 0 0 0
M  V30 BEGIN ATOM
M  V30 1 N 2.7026 0.9945 0.0 0
M  V30 2 C 2.598 0.0 0.0 0
M  V30 3 C 3.6807 1.2024 0.0 0
M  V30 4 C 3.5116 -0.4067 0.0 0
M  V30 5 C 1.732 -0.5 0.0 0
M  V30 6 N 4.1807 0.3364 0.0 0
M  V30 7 C 0.866 0.0 0.0 0
M  V30 8 N 0.0 -0.5 0.0 0
M  V30 END ATOM
M  V30 BEGIN BOND
M  V30 1 1 1 2
M  V30 2 2 1 3
M  V30 3 2 2 4
M  V30 4 1 2 5
M  V30 5 1 3 6
M  V30 6 1 5 7
M  V30 7 1 7 8
M  V30 8 1 4 6
M  V30 END BOND
M  V30 END CTAB
M  END
>  <pKa>
9.87

>  <temp>
25

>  <method>
mean from 8

>  <type>
a2/thermodynamic

>  <group>
H%+&

>  <basicOrAcidic>
basic

>  <Row-ID>
308

>  <Smiles>
N=1(C(=CNC=1)CCN)

$$$$
Compound 309
Actelion Java MolfileCreator 2.0

  0  0  0  0  0  0              0 V3000
M  V30 BEGIN CTAB
M  V30 COUNTS 8 8 0 0 0
M  V30 BEGIN ATOM
M  V30 1 N 2.598 2.2499 0.0 0
M  V30 2 C 1.299 1.5 0.0 0
M  V30 3 C 3.8971 1.4999 0.0 0
M  V30 4 C 1.299 0.0 0.0 0
M  V30 5 C 3.8971 0.0 0.0 0
M  V30 6 N 0.0 -0.75 0.0 0
M  V30 7 C 2.598 -0.75 0.0 0
M  V30 8 N 2.598 -2.25 0.0 0
M  V30 END ATOM
M  V30 BEGIN BOND
M  V30 1 2 1 2
M  V30 2 1 1 3
M  V30 3 1 2 4
M  V30 4 2 3 5
M  V30 5 1 4 6
M  V30 6 2 4 7
M  V30 7 1 7 8
M  V30 8 1 5 7
M  V30 END BOND
M  V30 END CTAB
M  END
>  <pKa>
9.06

>  <temp>
20

>  <method>
mean from 2

>  <type>
a1/apparent

>  <group>


>  <basicOrAcidic>
basic

>  <Row-ID>
309

>  <Smiles>
N1(=CC(N)=C(N)C=C1)

$$$$
Compound 310
Actelion Java MolfileCreator 2.0

  0  0  0  0  0  0              0 V3000
M  V30 BEGIN CTAB
M  V30 COUNTS 8 8 0 0 0
M  V30 BEGIN ATOM
M  V30 1 N 2.598 0.0 0.0 0
M  V30 2 C 1.732 -0.5 0.0 0
M  V30 3 C 3.4641 -0.4999 0.0 0
M  V30 4 N 1.732 -1.5 0.0 0
M  V30 5 N 0.866 0.0 0.0 0
M  V30 6 C 3.4641 -1.4999 0.0 0
M  V30 7 C 2.598 -1.9999 0.0 0
M  V30 8 C 0.0 -0.5 0.0 0
M  V30 END ATOM
M  V30 BEGIN BOND
M  V30 1 2 1 2
M  V30 2 1 1 3
M  V30 3 1 2 4
M  V30 4 1 2 5
M  V30 5 2 3 6
M  V30 6 2 4 7
M  V30 7 1 5 8
M  V30 8 1 6 7
M  V30 END BOND
M  V30 END CTAB
M  END
>  <pKa>
3.82

>  <temp>
22

>  <method>
potentiometric

>  <type>
a/apparent

>  <group>


>  <basicOrAcidic>
basic

>  <Row-ID>
310

>  <Smiles>
N1(=C(N=CC=C1)NC)

$$$$
Compound 311
Actelion Java MolfileCreator 2.0

  0  0  0  0  0  0              0 V3000
M  V30 BEGIN CTAB
M  V30 COUNTS 8 8 0 0 0
M  V30 BEGIN ATOM
M  V30 1 N 1.299 1.5 0.0 0
M  V30 2 C 1.299 0.0 0.0 0
M  V30 3 C 2.598 2.2499 0.0 0
M  V30 4 N 2.598 -0.75 0.0 0
M  V30 5 N 0.0 -0.75 0.0 0
M  V30 6 C 3.8971 1.4999 0.0 0
M  V30 7 C 2.598 3.7499 0.0 0
M  V30 8 C 3.8971 0.0 0.0 0
M  V30 END ATOM
M  V30 BEGIN BOND
M  V30 1 2 1 2
M  V30 2 1 1 3
M  V30 3 1 2 4
M  V30 4 1 2 5
M  V30 5 2 3 6
M  V30 6 1 3 7
M  V30 7 2 4 8
M  V30 8 1 6 8
M  V30 END BOND
M  V30 END CTAB
M  END
>  <pKa>
4.2

>  <temp>
20

>  <method>
mean from 2

>  <type>
a/apparent

>  <group>


>  <basicOrAcidic>
basic

>  <Row-ID>
311

>  <Smiles>
N1(=C(N=CC=C1C)N)

$$$$
Compound 312
Actelion Java MolfileCreator 2.0

  0  0  0  0  0  0              0 V3000
M  V30 BEGIN CTAB
M  V30 COUNTS 8 8 0 0 0
M  V30 BEGIN ATOM
M  V30 1 N 1.299 1.5 0.0 0
M  V30 2 C 1.299 0.0 0.0 0
M  V30 3 C 2.598 2.2499 0.0 0
M  V30 4 N 0.0 -0.75 0.0 0
M  V30 5 N 2.598 -0.75 0.0 0
M  V30 6 C 3.8971 1.4999 0.0 0
M  V30 7 C 3.8971 0.0 0.0 0
M  V30 8 C 2.598 -2.25 0.0 0
M  V30 END ATOM
M  V30 BEGIN BOND
M  V30 1 1 1 2
M  V30 2 2 1 3
M  V30 3 2 2 4
M  V30 4 1 2 5
M  V30 5 1 3 6
M  V30 6 1 5 7
M  V30 7 1 5 8
M  V30 8 2 6 7
M  V30 END BOND
M  V30 END CTAB
M  END
>  <pKa>
10.75

>  <temp>
20

>  <method>
potentiometric

>  <type>
a/apparent

>  <group>


>  <basicOrAcidic>
basic

>  <Row-ID>
312

>  <Smiles>
N=1(C(=N)N(C=CC=1)C)

$$$$
Compound 313
Actelion Java MolfileCreator 2.0

  0  0  0  0  0  0              0 V3000
M  V30 BEGIN CTAB
M  V30 COUNTS 8 8 0 0 0
M  V30 BEGIN ATOM
M  V30 1 N 1.299 1.5 0.0 0
M  V30 2 C 1.299 0.0 0.0 0
M  V30 3 C 2.598 2.2499 0.0 0
M  V30 4 N 0.0 -0.75 0.0 0
M  V30 5 C 2.598 -0.75 0.0 0
M  V30 6 C 3.8971 1.4999 0.0 0
M  V30 7 N 2.598 -2.25 0.0 0
M  V30 8 C 3.8971 0.0 0.0 0
M  V30 END ATOM
M  V30 BEGIN BOND
M  V30 1 2 1 2
M  V30 2 1 1 3
M  V30 3 1 2 4
M  V30 4 1 2 5
M  V30 5 2 3 6
M  V30 6 1 5 7
M  V30 7 2 5 8
M  V30 8 1 6 8
M  V30 END BOND
M  V30 END CTAB
M  END
>  <pKa>
6.84

>  <temp>


>  <method>


>  <type>
a/apparent

>  <group>


>  <basicOrAcidic>
basic

>  <Row-ID>
313

>  <Smiles>
N1(=C(N)C(N)=CC=C1)

$$$$
Compound 314
Actelion Java MolfileCreator 2.0

  0  0  0  0  0  0              0 V3000
M  V30 BEGIN CTAB
M  V30 COUNTS 8 8 0 0 0
M  V30 BEGIN ATOM
M  V30 1 N 2.598 0.0 0.0 0
M  V30 2 C 1.732 -0.5 0.0 0
M  V30 3 C 3.4641 -0.4999 0.0 0
M  V30 4 N 0.866 0.0 0.0 0
M  V30 5 C 1.732 -1.5 0.0 0
M  V30 6 N 3.4641 -1.4999 0.0 0
M  V30 7 C 0.0 -0.5 0.0 0
M  V30 8 C 2.598 -1.9999 0.0 0
M  V30 END ATOM
M  V30 BEGIN BOND
M  V30 1 2 1 2
M  V30 2 1 1 3
M  V30 3 1 2 4
M  V30 4 1 2 5
M  V30 5 2 3 6
M  V30 6 1 4 7
M  V30 7 2 5 8
M  V30 8 1 6 8
M  V30 END BOND
M  V30 END CTAB
M  END
>  <pKa>
6.12

>  <temp>
23

>  <method>
potentiometric

>  <type>
a/apparent

>  <group>


>  <basicOrAcidic>
basic

>  <Row-ID>
314

>  <Smiles>
N1(=C(NC)C=CN=C1)

$$$$
Compound 315
Actelion Java MolfileCreator 2.0

  0  0  0  0  0  0              0 V3000
M  V30 BEGIN CTAB
M  V30 COUNTS 8 8 0 0 0
M  V30 BEGIN ATOM
M  V30 1 N 1.299 1.5 0.0 0
M  V30 2 C 1.299 0.0 0.0 0
M  V30 3 C 2.598 2.2499 0.0 0
M  V30 4 N 0.0 -0.75 0.0 0
M  V30 5 C 2.598 -0.75 0.0 0
M  V30 6 N 3.8971 1.4999 0.0 0
M  V30 7 C 3.8971 0.0 0.0 0
M  V30 8 C 5.1961 -0.75 0.0 0
M  V30 END ATOM
M  V30 BEGIN BOND
M  V30 1 2 1 2
M  V30 2 1 1 3
M  V30 3 1 2 4
M  V30 4 1 2 5
M  V30 5 2 3 6
M  V30 6 2 5 7
M  V30 7 1 7 8
M  V30 8 1 6 7
M  V30 END BOND
M  V30 END CTAB
M  END
>  <pKa>
6.25

>  <temp>


>  <method>
potentiometric

>  <type>
a/apparent

>  <group>


>  <basicOrAcidic>
basic

>  <Row-ID>
315

>  <Smiles>
N1(=C(N)C=C(C)N=C1)

$$$$
Compound 316
Actelion Java MolfileCreator 2.0

  0  0  0  0  0  0              0 V3000
M  V30 BEGIN CTAB
M  V30 COUNTS 8 8 0 0 0
M  V30 BEGIN ATOM
M  V30 1 N 4.1807 0.3364 0.0 0
M  V30 2 C 3.6807 1.2024 0.0 0
M  V30 3 C 3.5116 -0.4067 0.0 0
M  V30 4 N 2.7026 0.9945 0.0 0
M  V30 5 C 2.598 0.0 0.0 0
M  V30 6 C 1.732 -0.5 0.0 0
M  V30 7 C 0.866 0.0 0.0 0
M  V30 8 N 0.0 -0.5 0.0 0
M  V30 END ATOM
M  V30 BEGIN BOND
M  V30 1 2 1 2
M  V30 2 1 1 3
M  V30 3 1 2 4
M  V30 4 2 3 5
M  V30 5 1 5 6
M  V30 6 1 6 7
M  V30 7 1 7 8
M  V30 8 1 4 5
M  V30 END BOND
M  V30 END CTAB
M  END
>  <pKa>
9.4

>  <temp>
24

>  <method>
mean from 3

>  <type>
b1/thermodynamic

>  <group>


>  <basicOrAcidic>
basic

>  <Row-ID>
316

>  <Smiles>
N1(=CNC(=C1)CCN)

$$$$
Compound 317
Actelion Java MolfileCreator 2.0

  0  0  0  0  0  0              0 V3000
M  V30 BEGIN CTAB
M  V30 COUNTS 8 8 0 0 0
M  V30 BEGIN ATOM
M  V30 1 N 2.7026 0.9945 0.0 0
M  V30 2 C 2.598 0.0 0.0 0
M  V30 3 C 3.6807 1.2024 0.0 0
M  V30 4 C 3.5116 -0.4067 0.0 0
M  V30 5 C 1.732 -0.5 0.0 0
M  V30 6 N 4.1807 0.3364 0.0 0
M  V30 7 C 0.866 0.0 0.0 0
M  V30 8 N 0.0 -0.5 0.0 0 CHG=1
M  V30 END ATOM
M  V30 BEGIN BOND
M  V30 1 1 1 2
M  V30 2 2 1 3
M  V30 3 2 2 4
M  V30 4 1 2 5
M  V30 5 1 3 6
M  V30 6 1 5 7
M  V30 7 1 7 8
M  V30 8 1 4 6
M  V30 END BOND
M  V30 END CTAB
M  END
>  <pKa>
6.08

>  <temp>
25

>  <method>
mean from 8

>  <type>
a1/thermodynamic

>  <group>
H%+&

>  <basicOrAcidic>
basic

>  <Row-ID>
317

>  <Smiles>
N=1(C(=CNC=1)CC[NH3+])

$$$$
Compound 318
Actelion Java MolfileCreator 2.0

  0  0  0  0  0  0              0 V3000
M  V30 BEGIN CTAB
M  V30 COUNTS 8 8 0 0 0
M  V30 BEGIN ATOM
M  V30 1 N 4.1807 0.3364 0.0 0
M  V30 2 C 3.6807 1.2024 0.0 0
M  V30 3 C 3.5116 -0.4067 0.0 0
M  V30 4 N 2.7026 0.9945 0.0 0
M  V30 5 C 2.598 0.0 0.0 0
M  V30 6 C 1.732 -0.5 0.0 0
M  V30 7 C 0.866 0.0 0.0 0
M  V30 8 N 0.0 -0.5 0.0 0 CHG=1
M  V30 END ATOM
M  V30 BEGIN BOND
M  V30 1 2 1 2
M  V30 2 1 1 3
M  V30 3 1 2 4
M  V30 4 2 3 5
M  V30 5 1 5 6
M  V30 6 1 6 7
M  V30 7 1 7 8
M  V30 8 1 4 5
M  V30 END BOND
M  V30 END CTAB
M  END
>  <pKa>
6.28

>  <temp>
24

>  <method>
mean from 3

>  <type>
a2/apparent

>  <group>


>  <basicOrAcidic>
basic

>  <Row-ID>
318

>  <Smiles>
N1(=CNC(=C1)CC[NH3+])

$$$$
Compound 319
Actelion Java MolfileCreator 2.0

  0  0  0  0  0  0              0 V3000
M  V30 BEGIN CTAB
M  V30 COUNTS 8 8 0 0 0
M  V30 BEGIN ATOM
M  V30 1 S 1.299 0.0 0.0 0 CHG=-1
M  V30 2 C 0.0 -0.75 0.0 0
M  V30 3 N -1.299 0.0 0.0 0 CHG=1
M  V30 4 N 0.0 -2.25 0.0 0
M  V30 5 C -2.598 -0.7499 0.0 0
M  V30 6 C -1.299 -2.9999 0.0 0
M  V30 7 C -2.598 -2.2499 0.0 0
M  V30 8 N -1.299 -4.4999 0.0 0
M  V30 END ATOM
M  V30 BEGIN BOND
M  V30 1 1 1 2
M  V30 2 2 2 3
M  V30 3 1 2 4
M  V30 4 1 3 5
M  V30 5 2 4 6
M  V30 6 2 5 7
M  V30 7 1 6 8
M  V30 8 1 6 7
M  V30 END BOND
M  V30 END CTAB
M  END
>  <pKa>
3.32

>  <temp>
20

>  <method>
potentiometric

>  <type>
a1/apparent

>  <group>


>  <basicOrAcidic>
basic

>  <Row-ID>
319

>  <Smiles>
[S-]C1(=[NH+]C=CC(=N1)N)

$$$$
Compound 320
Actelion Java MolfileCreator 2.0

  0  0  0  0  0  0              0 V3000
M  V30 BEGIN CTAB
M  V30 COUNTS 8 8 0 0 0
M  V30 BEGIN ATOM
M  V30 1 S 1.299 0.0 0.0 0 CHG=-1
M  V30 2 C 0.0 -0.75 0.0 0
M  V30 3 N -1.299 0.0 0.0 0
M  V30 4 N 0.0 -2.25 0.0 0
M  V30 5 C -2.598 -0.7499 0.0 0
M  V30 6 C -1.299 -2.9999 0.0 0
M  V30 7 N -3.8971 0.0 0.0 0
M  V30 8 C -2.598 -2.2499 0.0 0
M  V30 END ATOM
M  V30 BEGIN BOND
M  V30 1 1 1 2
M  V30 2 2 2 3
M  V30 3 1 2 4
M  V30 4 1 3 5
M  V30 5 2 4 6
M  V30 6 1 5 7
M  V30 7 2 5 8
M  V30 8 1 6 8
M  V30 END BOND
M  V30 END CTAB
M  END
>  <pKa>
10.63

>  <temp>
20

>  <method>
potentiometric

>  <type>
a2/apparent

>  <group>


>  <basicOrAcidic>
basic

>  <Row-ID>
320

>  <Smiles>
[S-]C1(=NC(N)=CC=N1)

$$$$
Compound 321
Actelion Java MolfileCreator 2.0

  0  0  0  0  0  0              0 V3000
M  V30 BEGIN CTAB
M  V30 COUNTS 8 8 0 0 0
M  V30 BEGIN ATOM
M  V30 1 O 0.866 0.0 0.0 0
M  V30 2 N 0.0 -0.5 0.0 0
M  V30 3 C -0.9135 -0.0932 0.0 0
M  V30 4 C -0.1045 -1.4945 0.0 0
M  V30 5 N -1.5826 -0.8364 0.0 0
M  V30 6 C -1.1214 0.8848 0.0 0
M  V30 7 N -1.0826 -1.7024 0.0 0
M  V30 8 C 0.6386 -2.1636 0.0 0
M  V30 END ATOM
M  V30 BEGIN BOND
M  V30 1 1 1 2
M  V30 2 1 2 3
M  V30 3 1 2 4
M  V30 4 2 3 5
M  V30 5 1 3 6
M  V30 6 2 4 7
M  V30 7 1 4 8
M  V30 8 1 5 7
M  V30 END BOND
M  V30 END CTAB
M  END
>  <pKa>
6.5

>  <temp>
25

>  <method>


>  <type>
a/apparent

>  <group>


>  <basicOrAcidic>
acidic

>  <Row-ID>
321

>  <Smiles>
ON1(C(=NN=C1C)C)

$$$$
Compound 322
Actelion Java MolfileCreator 2.0

  0  0  0  0  0  0              0 V3000
M  V30 BEGIN CTAB
M  V30 COUNTS 8 8 0 0 0
M  V30 BEGIN ATOM
M  V30 1 O 1.299 0.0 0.0 0 CHG=-1
M  V30 2 C 0.0 -0.75 0.0 0
M  V30 3 N -1.299 0.0 0.0 0 CHG=1
M  V30 4 N 0.0 -2.25 0.0 0
M  V30 5 C -2.598 -0.7499 0.0 0
M  V30 6 C -1.299 -2.9999 0.0 0
M  V30 7 C -2.598 -2.2499 0.0 0
M  V30 8 N -1.299 -4.4999 0.0 0
M  V30 END ATOM
M  V30 BEGIN BOND
M  V30 1 1 1 2
M  V30 2 2 2 3
M  V30 3 1 2 4
M  V30 4 1 3 5
M  V30 5 2 4 6
M  V30 6 2 5 7
M  V30 7 1 6 8
M  V30 8 1 6 7
M  V30 END BOND
M  V30 END CTAB
M  END
>  <pKa>
4.61

>  <temp>
21

>  <method>
mean from 7

>  <type>
a1/apparent

>  <group>


>  <basicOrAcidic>
basic

>  <Row-ID>
322

>  <Smiles>
[O-]C1(=[NH+]C=CC(=N1)N)

$$$$
Compound 323
Actelion Java MolfileCreator 2.0

  0  0  0  0  0  0              0 V3000
M  V30 BEGIN CTAB
M  V30 COUNTS 8 8 0 0 0
M  V30 BEGIN ATOM
M  V30 1 O 1.299 0.0 0.0 0 CHG=-1
M  V30 2 C 0.0 -0.75 0.0 0
M  V30 3 N -1.299 0.0 0.0 0
M  V30 4 C 0.0 -2.25 0.0 0
M  V30 5 C -2.598 -0.7499 0.0 0
M  V30 6 C -1.299 -2.9999 0.0 0
M  V30 7 N -2.598 -2.2499 0.0 0
M  V30 8 N -3.8971 0.0 0.0 0
M  V30 END ATOM
M  V30 BEGIN BOND
M  V30 1 1 1 2
M  V30 2 2 2 3
M  V30 3 1 2 4
M  V30 4 1 3 5
M  V30 5 2 4 6
M  V30 6 2 5 7
M  V30 7 1 5 8
M  V30 8 1 6 7
M  V30 END BOND
M  V30 END CTAB
M  END
>  <pKa>
9.42

>  <temp>
25

>  <method>
potentiometric

>  <type>
apparent

>  <group>


>  <basicOrAcidic>
basic

>  <Row-ID>
323

>  <Smiles>
[O-]C1(=NC(=NC=C1)N)

$$$$
Compound 324
Actelion Java MolfileCreator 2.0

  0  0  0  0  0  0              0 V3000
M  V30 BEGIN CTAB
M  V30 COUNTS 8 8 0 0 0
M  V30 BEGIN ATOM
M  V30 1 O 1.299 0.0 0.0 0
M  V30 2 C 0.0 -0.75 0.0 0
M  V30 3 N -1.299 0.0 0.0 0
M  V30 4 C 0.0 -2.25 0.0 0
M  V30 5 C -2.598 -0.7499 0.0 0
M  V30 6 C -1.299 -2.9999 0.0 0
M  V30 7 N -2.598 -2.2499 0.0 0 CHG=1
M  V30 8 N -3.8971 0.0 0.0 0
M  V30 END ATOM
M  V30 BEGIN BOND
M  V30 1 1 1 2
M  V30 2 2 2 3
M  V30 3 1 2 4
M  V30 4 1 3 5
M  V30 5 2 4 6
M  V30 6 2 5 7
M  V30 7 1 5 8
M  V30 8 1 6 7
M  V30 END BOND
M  V30 END CTAB
M  END
>  <pKa>
4.01

>  <temp>
25

>  <method>
potentiometric

>  <type>
apparent

>  <group>


>  <basicOrAcidic>
acidic

>  <Row-ID>
324

>  <Smiles>
OC1(=NC(=[NH+]C=C1)N)

$$$$
Compound 325
Actelion Java MolfileCreator 2.0

  0  0  0  0  0  0              0 V3000
M  V30 BEGIN CTAB
M  V30 COUNTS 8 8 0 0 0
M  V30 BEGIN ATOM
M  V30 1 O 0.866 0.0 0.0 0 CHG=-1
M  V30 2 C 0.0 -0.5 0.0 0
M  V30 3 N -0.9135 -0.0932 0.0 0
M  V30 4 C -0.1045 -1.4945 0.0 0
M  V30 5 C -1.5826 -0.8364 0.0 0
M  V30 6 N -1.0826 -1.7024 0.0 0
M  V30 7 N -2.5771 -0.7318 0.0 0
M  V30 8 C -1.4894 -2.6159 0.0 0
M  V30 END ATOM
M  V30 BEGIN BOND
M  V30 1 1 1 2
M  V30 2 1 2 3
M  V30 3 2 2 4
M  V30 4 2 3 5
M  V30 5 1 4 6
M  V30 6 1 5 7
M  V30 7 1 6 8
M  V30 8 1 5 6
M  V30 END BOND
M  V30 END CTAB
M  END
>  <pKa>
13.4

>  <temp>
22

>  <method>
spectrophotometric

>  <type>
a1/apparent

>  <group>


>  <basicOrAcidic>
basic

>  <Row-ID>
325

>  <Smiles>
[O-]C=1(N=C(N)N(C=1)C)

$$$$
Compound 326
Actelion Java MolfileCreator 2.0

  0  0  0  0  0  0              0 V3000
M  V30 BEGIN CTAB
M  V30 COUNTS 8 8 0 0 0
M  V30 BEGIN ATOM
M  V30 1 O 0.866 0.0 0.0 0
M  V30 2 C 0.0 -0.5 0.0 0
M  V30 3 N -0.9135 -0.0932 0.0 0 CHG=1
M  V30 4 C -0.1045 -1.4945 0.0 0
M  V30 5 C -1.5826 -0.8364 0.0 0
M  V30 6 N -1.0826 -1.7024 0.0 0
M  V30 7 N -2.5771 -0.7318 0.0 0
M  V30 8 C -1.4894 -2.6159 0.0 0
M  V30 END ATOM
M  V30 BEGIN BOND
M  V30 1 1 1 2
M  V30 2 1 2 3
M  V30 3 2 2 4
M  V30 4 2 3 5
M  V30 5 1 4 6
M  V30 6 1 5 7
M  V30 7 1 6 8
M  V30 8 1 5 6
M  V30 END BOND
M  V30 END CTAB
M  END
>  <pKa>
4.9

>  <temp>
20

>  <method>
mean from 6

>  <type>
b/apparent

>  <group>


>  <basicOrAcidic>
acidic

>  <Row-ID>
326

>  <Smiles>
OC=1([NH+]=C(N)N(C=1)C)

$$$$
Compound 327
Actelion Java MolfileCreator 2.0

  0  0  0  0  0  0              0 V3000
M  V30 BEGIN CTAB
M  V30 COUNTS 8 8 0 0 0
M  V30 BEGIN ATOM
M  V30 1 O 1.299 0.0 0.0 0 CHG=-1
M  V30 2 C 0.0 -0.75 0.0 0
M  V30 3 N -1.299 0.0 0.0 0
M  V30 4 N 0.0 -2.25 0.0 0
M  V30 5 C -2.598 -0.7499 0.0 0
M  V30 6 C -1.299 -2.9999 0.0 0
M  V30 7 N -3.8971 0.0 0.0 0
M  V30 8 C -2.598 -2.2499 0.0 0
M  V30 END ATOM
M  V30 BEGIN BOND
M  V30 1 1 1 2
M  V30 2 2 2 3
M  V30 3 1 2 4
M  V30 4 1 3 5
M  V30 5 2 4 6
M  V30 6 1 5 7
M  V30 7 2 5 8
M  V30 8 1 6 8
M  V30 END BOND
M  V30 END CTAB
M  END
>  <pKa>
12.25

>  <temp>
21

>  <method>
mean from 7

>  <type>
a2/apparent

>  <group>


>  <basicOrAcidic>
basic

>  <Row-ID>
327

>  <Smiles>
[O-]C1(=NC(N)=CC=N1)

$$$$
Compound 328
Actelion Java MolfileCreator 2.0

  0  0  0  0  0  0              0 V3000
M  V30 BEGIN CTAB
M  V30 COUNTS 8 8 0 0 0
M  V30 BEGIN ATOM
M  V30 1 S 3.5116 -0.4067 0.0 0
M  V30 2 N 4.1807 0.3364 0.0 0
M  V30 3 C 2.598 0.0 0.0 0
M  V30 4 N 3.6807 1.2024 0.0 0
M  V30 5 C 2.7026 0.9945 0.0 0
M  V30 6 C 1.732 -0.5 0.0 0
M  V30 7 N 0.866 0.0 0.0 0
M  V30 8 O 0.0 -0.5 0.0 0
M  V30 END ATOM
M  V30 BEGIN BOND
M  V30 1 1 1 2
M  V30 2 1 1 3
M  V30 3 2 2 4
M  V30 4 2 3 5
M  V30 5 1 3 6
M  V30 6 2 6 7
M  V30 7 1 7 8
M  V30 8 1 4 5
M  V30 END BOND
M  V30 END CTAB
M  END
>  <pKa>
7.64

>  <temp>
25

>  <method>
potentiometric

>  <type>
a1/apparent

>  <group>


>  <basicOrAcidic>
acidic

>  <Row-ID>
328

>  <Smiles>
S1(N=NC=C1C=NO)

$$$$
Compound 329
Actelion Java MolfileCreator 2.0

  0  0  0  0  0  0              0 V3000
M  V30 BEGIN CTAB
M  V30 COUNTS 8 9 0 0 0
M  V30 BEGIN ATOM
M  V30 1 N 0.0 0.0 0.0 0
M  V30 2 N 0.0 -1.0 0.0 0
M  V30 3 C 0.951 0.309 0.0 0
M  V30 4 C -0.951 0.309 0.0 0
M  V30 5 C 0.951 -1.309 0.0 0
M  V30 6 C -0.951 -1.309 0.0 0
M  V30 7 C 1.5388 -0.5 0.0 0
M  V30 8 C -1.5388 -0.4999 0.0 0
M  V30 END ATOM
M  V30 BEGIN BOND
M  V30 1 1 1 2
M  V30 2 1 1 3
M  V30 3 1 1 4
M  V30 4 1 2 5
M  V30 5 1 2 6
M  V30 6 1 3 7
M  V30 7 1 4 8
M  V30 8 1 5 7
M  V30 9 1 6 8
M  V30 END BOND
M  V30 END CTAB
M  END
>  <pKa>
7.95

>  <temp>
25

>  <method>
mean from 2

>  <type>
a1/apparent

>  <group>


>  <basicOrAcidic>
basic

>  <Row-ID>
329

>  <Smiles>
N12(N(CCC1)CCC2)

$$$$
Compound 330
Actelion Java MolfileCreator 2.0

  0  0  0  0  0  0              0 V3000
M  V30 BEGIN CTAB
M  V30 COUNTS 8 9 0 0 0
M  V30 BEGIN ATOM
M  V30 1 N 0.0 0.0 0.0 0
M  V30 2 C 0.0 -1.0 0.0 0
M  V30 3 C 0.956 0.4063 0.0 0
M  V30 4 C 1.299 1.25 0.0 0
M  V30 5 C 0.866 -1.5 0.0 0
M  V30 6 C 1.6059 0.0312 0.0 0
M  V30 7 C 2.165 0.75 0.0 0
M  V30 8 N 1.732 -0.9999 0.0 0
M  V30 END ATOM
M  V30 BEGIN BOND
M  V30 1 1 1 2
M  V30 2 1 1 3
M  V30 3 1 1 4
M  V30 4 1 2 5
M  V30 5 1 3 6
M  V30 6 1 4 7
M  V30 7 1 5 8
M  V30 8 1 6 8
M  V30 9 1 7 8
M  V30 END BOND
M  V30 END CTAB
M  END
>  <pKa>
8.75

>  <temp>
21

>  <method>
mean from 4

>  <type>
b1/apparent

>  <group>


>  <basicOrAcidic>
basic

>  <Row-ID>
330

>  <Smiles>
N12(CCN(CC1)CC2)

$$$$
Compound 331
Actelion Java MolfileCreator 2.0

  0  0  0  0  0  0              0 V3000
M  V30 BEGIN CTAB
M  V30 COUNTS 8 9 0 0 0
M  V30 BEGIN ATOM
M  V30 1 N 0.0 0.0 0.0 0 CHG=1
M  V30 2 C 0.0 -1.0 0.0 0
M  V30 3 C 0.956 0.4063 0.0 0
M  V30 4 C 1.299 1.25 0.0 0
M  V30 5 C 0.866 -1.5 0.0 0
M  V30 6 C 1.6059 0.0312 0.0 0
M  V30 7 C 2.165 0.75 0.0 0
M  V30 8 N 1.732 -0.9999 0.0 0
M  V30 END ATOM
M  V30 BEGIN BOND
M  V30 1 1 1 2
M  V30 2 1 1 3
M  V30 3 1 1 4
M  V30 4 1 2 5
M  V30 5 1 3 6
M  V30 6 1 4 7
M  V30 7 1 5 8
M  V30 8 1 6 8
M  V30 9 1 7 8
M  V30 END BOND
M  V30 END CTAB
M  END
>  <pKa>
3.07

>  <temp>
20

>  <method>
mean from 2

>  <type>
a1/apparent

>  <group>
NH%+&

>  <basicOrAcidic>
basic

>  <Row-ID>
331

>  <Smiles>
[NH+]12(CCN(CC1)CC2)

$$$$
Compound 332
Actelion Java MolfileCreator 2.0

  0  0  0  0  0  0              0 V3000
M  V30 BEGIN CTAB
M  V30 COUNTS 8 9 0 0 0
M  V30 BEGIN ATOM
M  V30 1 N 0.866 0.0 0.0 0
M  V30 2 C 0.0 -0.5 0.0 0
M  V30 3 C -0.9981 -0.4393 0.0 0
M  V30 4 C 0.2507 -1.468 0.0 0
M  V30 5 C -0.9825 0.4662 0.0 0
M  V30 6 C -1.3643 -1.3698 0.0 0
M  V30 7 C -0.5924 -2.0056 0.0 0
M  V30 8 C -1.8257 -0.0713 0.0 0
M  V30 END ATOM
M  V30 BEGIN BOND
M  V30 1 1 1 2
M  V30 2 1 2 3
M  V30 3 1 2 4
M  V30 4 1 2 5
M  V30 5 1 3 6
M  V30 6 1 4 7
M  V30 7 1 5 8
M  V30 8 1 6 7
M  V30 9 1 6 8
M  V30 END BOND
M  V30 END CTAB
M  END
>  <pKa>
10.19

>  <temp>
25

>  <method>
potentiometric

>  <type>
b1/apparent

>  <group>


>  <basicOrAcidic>
basic

>  <Row-ID>
332

>  <Smiles>
NC12(CC(CC1)CC2)

$$$$
Compound 333
Actelion Java MolfileCreator 2.0

  0  0  0  0  0  0              0 V3000
M  V30 BEGIN CTAB
M  V30 COUNTS 8 9 0 0 0
M  V30 BEGIN ATOM
M  V30 1 N 0.0 0.0 0.0 0
M  V30 2 C 0.0 -1.0 0.0 0
M  V30 3 C 0.956 0.4063 0.0 0
M  V30 4 C 1.299 1.25 0.0 0
M  V30 5 C 0.866 -1.5 0.0 0
M  V30 6 C 1.6059 0.0312 0.0 0
M  V30 7 C 2.165 0.75 0.0 0
M  V30 8 C 1.732 -0.9999 0.0 0
M  V30 END ATOM
M  V30 BEGIN BOND
M  V30 1 1 1 2
M  V30 2 1 1 3
M  V30 3 1 1 4
M  V30 4 2 2 5
M  V30 5 1 3 6
M  V30 6 1 4 7
M  V30 7 1 5 8
M  V30 8 1 6 8
M  V30 9 1 7 8
M  V30 END BOND
M  V30 END CTAB
M  END
>  <pKa>
9.82

>  <temp>
25

>  <method>


>  <type>
a/apparent

>  <group>
NH=+

>  <basicOrAcidic>
basic

>  <Row-ID>
333

>  <Smiles>
N12(C=CC(CC1)CC2)

$$$$
Compound 334
Actelion Java MolfileCreator 2.0

  0  0  0  0  0  0              0 V3000
M  V30 BEGIN CTAB
M  V30 COUNTS 8 9 0 0 0
M  V30 BEGIN ATOM
M  V30 1 N 0.0 0.0 0.0 0
M  V30 2 C 0.0 -1.0 0.0 0
M  V30 3 C 0.956 0.4063 0.0 0
M  V30 4 C 1.299 1.25 0.0 0
M  V30 5 C 0.866 -1.5 0.0 0
M  V30 6 C 1.6059 0.0312 0.0 0
M  V30 7 C 2.165 0.75 0.0 0
M  V30 8 C 1.732 -0.9999 0.0 0
M  V30 END ATOM
M  V30 BEGIN BOND
M  V30 1 1 1 2
M  V30 2 1 1 3
M  V30 3 1 1 4
M  V30 4 1 2 5
M  V30 5 1 3 6
M  V30 6 1 4 7
M  V30 7 1 5 8
M  V30 8 1 6 8
M  V30 9 1 7 8
M  V30 END BOND
M  V30 END CTAB
M  END
>  <pKa>
11.04

>  <temp>
25

>  <method>
mean from 7

>  <type>
a1/thermodynamic

>  <group>
NH(+)

>  <basicOrAcidic>
basic

>  <Row-ID>
334

>  <Smiles>
N12(CCC(CC1)CC2)

$$$$
Compound 335
Actelion Java MolfileCreator 2.0

  0  0  0  0  0  0              0 V3000
M  V30 BEGIN CTAB
M  V30 COUNTS 8 9 0 0 0
M  V30 BEGIN ATOM
M  V30 1 N 0.9705 0.9945 0.0 0
M  V30 2 C 0.866 0.0 0.0 0 CFG=2
M  V30 3 C 1.9487 1.2024 0.0 0
M  V30 4 C 1.799 2.0956 0.0 0
M  V30 5 C 1.7795 -0.4067 0.0 0
M  V30 6 C 0.0 -0.5 0.0 0
M  V30 7 C 2.4487 0.3364 0.0 0 CFG=2
M  V30 8 C 2.7126 1.6889 0.0 0
M  V30 END ATOM
M  V30 BEGIN BOND
M  V30 1 1 2 1
M  V30 2 1 1 3
M  V30 3 1 1 4
M  V30 4 1 2 5
M  V30 5 1 2 6 CFG=3
M  V30 6 1 7 3 CFG=3
M  V30 7 1 4 8
M  V30 8 1 5 7
M  V30 9 1 7 8
M  V30 END BOND
M  V30 BEGIN COLLECTION
M  V30 MDLV30/STERAC1 ATOMS=(2 2 7)
M  V30 END COLLECTION
M  V30 END CTAB
M  END
>  <pKa>
10.62

>  <temp>
25

>  <method>
potentiometric

>  <type>
a/apparent

>  <group>
NH%+&

>  <basicOrAcidic>
basic

>  <Row-ID>
335

>  <Smiles>
N12(C(CC(C1)CC2)C)

$$$$
Compound 336
Actelion Java MolfileCreator 2.0

  0  0  0  0  0  0              0 V3000
M  V30 BEGIN CTAB
M  V30 COUNTS 8 9 0 0 0
M  V30 BEGIN ATOM
M  V30 1 N 0.0 0.0 0.0 0
M  V30 2 C 0.0 -1.0 0.0 0
M  V30 3 C 0.951 0.309 0.0 0
M  V30 4 C -0.951 0.309 0.0 0
M  V30 5 C 0.951 -1.309 0.0 0
M  V30 6 C -0.951 -1.309 0.0 0
M  V30 7 C 1.5388 -0.5 0.0 0
M  V30 8 C -1.5388 -0.4999 0.0 0
M  V30 END ATOM
M  V30 BEGIN BOND
M  V30 1 1 1 2
M  V30 2 1 1 3
M  V30 3 1 1 4
M  V30 4 1 2 5
M  V30 5 1 2 6
M  V30 6 1 3 7
M  V30 7 1 4 8
M  V30 8 1 5 7
M  V30 9 1 6 8
M  V30 END BOND
M  V30 END CTAB
M  END
>  <pKa>
11.74

>  <temp>
25

>  <method>
potentiometric

>  <type>
a1/apparent

>  <group>
NH(1+)

>  <basicOrAcidic>
basic

>  <Row-ID>
336

>  <Smiles>
N12(C(CCC1)CCC2)

$$$$
Compound 337
Actelion Java MolfileCreator 2.0

  0  0  0  0  0  0              0 V3000
M  V30 BEGIN CTAB
M  V30 COUNTS 8 7 0 0 0
M  V30 BEGIN ATOM
M  V30 1 O 4.3301 -1.9999 0.0 0
M  V30 2 C 3.4641 -1.5 0.0 0
M  V30 3 O 2.598 -2.0 0.0 0
M  V30 4 C 3.4641 -0.5 0.0 0
M  V30 5 C 2.598 0.0 0.0 0
M  V30 6 C 1.732 -0.5 0.0 0
M  V30 7 C 0.866 0.0 0.0 0
M  V30 8 C 0.866 0.9999 0.0 0
M  V30 END ATOM
M  V30 BEGIN BOND
M  V30 1 2 1 2
M  V30 2 1 2 3
M  V30 3 1 2 4
M  V30 4 2 4 5
M  V30 5 1 5 6
M  V30 6 2 6 7
M  V30 7 1 7 8
M  V30 END BOND
M  V30 END CTAB
M  END
>  <pKa>
4.51

>  <temp>
25

>  <method>
potentiometric

>  <type>
a/apparent

>  <group>


>  <basicOrAcidic>
acidic

>  <Row-ID>
337

>  <Smiles>
O=C(O)C=CC=CC

$$$$
Compound 338
Actelion Java MolfileCreator 2.0

  0  0  0  0  0  0              0 V3000
M  V30 BEGIN CTAB
M  V30 COUNTS 8 7 0 0 0
M  V30 BEGIN ATOM
M  V30 1 O 5.1961 -0.5 0.0 0
M  V30 2 C 4.3301 0.0 0.0 0
M  V30 3 O 4.3301 1.0 0.0 0
M  V30 4 C 3.4641 -0.5 0.0 0
M  V30 5 C 2.598 0.0 0.0 0
M  V30 6 C 1.732 -0.5 0.0 0
M  V30 7 C 0.866 0.0 0.0 0
M  V30 8 C 0.0 -0.5 0.0 0
M  V30 END ATOM
M  V30 BEGIN BOND
M  V30 1 2 1 2
M  V30 2 1 2 3
M  V30 3 1 2 4
M  V30 4 2 4 5
M  V30 5 1 5 6
M  V30 6 2 6 7
M  V30 7 1 7 8
M  V30 END BOND
M  V30 END CTAB
M  END
>  <pKa>
4.53

>  <temp>
25

>  <method>
potentiometric

>  <type>
a/apparent

>  <group>


>  <basicOrAcidic>
acidic

>  <Row-ID>
338

>  <Smiles>
O=C(O)C=CC=CC

$$$$
Compound 339
Actelion Java MolfileCreator 2.0

  0  0  0  0  0  0              0 V3000
M  V30 BEGIN CTAB
M  V30 COUNTS 8 7 0 0 0
M  V30 BEGIN ATOM
M  V30 1 O 5.1961 -0.5 0.0 0
M  V30 2 C 4.3301 0.0 0.0 0
M  V30 3 O 4.3301 1.0 0.0 0
M  V30 4 C 3.4641 -0.5 0.0 0
M  V30 5 C 2.598 0.0 0.0 0
M  V30 6 C 1.732 -0.5 0.0 0
M  V30 7 C 0.866 0.0 0.0 0
M  V30 8 C 0.0 -0.5 0.0 0
M  V30 END ATOM
M  V30 BEGIN BOND
M  V30 1 2 1 2
M  V30 2 1 2 3
M  V30 3 1 2 4
M  V30 4 2 4 5
M  V30 5 1 5 6
M  V30 6 1 6 7
M  V30 7 1 7 8
M  V30 END BOND
M  V30 END CTAB
M  END
>  <pKa>
4.71

>  <temp>
25

>  <method>
conductometric

>  <type>
apparent

>  <group>


>  <basicOrAcidic>
acidic

>  <Row-ID>
339

>  <Smiles>
O=C(O)C=CCCC

$$$$
Compound 340
Actelion Java MolfileCreator 2.0

  0  0  0  0  0  0              0 V3000
M  V30 BEGIN CTAB
M  V30 COUNTS 8 7 0 0 0
M  V30 BEGIN ATOM
M  V30 1 O 1.732 1.4999 0.0 0
M  V30 2 C 0.866 0.9999 0.0 0
M  V30 3 O 0.0 1.5 0.0 0
M  V30 4 C 0.866 0.0 0.0 0
M  V30 5 C 0.0 -0.5 0.0 0
M  V30 6 C 0.0 -1.5 0.0 0
M  V30 7 C 0.0 -2.5 0.0 0
M  V30 8 C 0.0 -3.5 0.0 0
M  V30 END ATOM
M  V30 BEGIN BOND
M  V30 1 2 1 2
M  V30 2 1 2 3
M  V30 3 1 2 4
M  V30 4 2 4 5
M  V30 5 1 5 6
M  V30 6 3 6 7
M  V30 7 1 7 8
M  V30 END BOND
M  V30 END CTAB
M  END
>  <pKa>
4.2

>  <temp>
25

>  <method>
potentiometric

>  <type>
a/apparent

>  <group>


>  <basicOrAcidic>
acidic

>  <Row-ID>
340

>  <Smiles>
O=C(O)C=CC#CC

$$$$
Compound 341
Actelion Java MolfileCreator 2.0

  0  0  0  0  0  0              0 V3000
M  V30 BEGIN CTAB
M  V30 COUNTS 8 7 0 0 0
M  V30 BEGIN ATOM
M  V30 1 O 5.1961 -0.5 0.0 0
M  V30 2 C 4.3301 0.0 0.0 0
M  V30 3 O 4.3301 1.0 0.0 0
M  V30 4 C 3.4641 -0.5 0.0 0
M  V30 5 C 2.598 0.0 0.0 0
M  V30 6 C 1.732 -0.5 0.0 0
M  V30 7 C 0.866 0.0 0.0 0
M  V30 8 C 0.0 -0.5 0.0 0
M  V30 END ATOM
M  V30 BEGIN BOND
M  V30 1 2 1 2
M  V30 2 1 2 3
M  V30 3 1 2 4
M  V30 4 1 4 5
M  V30 5 2 5 6
M  V30 6 1 6 7
M  V30 7 1 7 8
M  V30 END BOND
M  V30 END CTAB
M  END
>  <pKa>
4.52

>  <temp>
25

>  <method>
conductometric

>  <type>
apparent

>  <group>


>  <basicOrAcidic>
acidic

>  <Row-ID>
341

>  <Smiles>
O=C(O)CC=CCC

$$$$
Compound 342
Actelion Java MolfileCreator 2.0

  0  0  0  0  0  0              0 V3000
M  V30 BEGIN CTAB
M  V30 COUNTS 8 7 0 0 0
M  V30 BEGIN ATOM
M  V30 1 O 5.1961 -0.5 0.0 0
M  V30 2 C 4.3301 0.0 0.0 0
M  V30 3 O 4.3301 1.0 0.0 0
M  V30 4 C 3.4641 -0.5 0.0 0
M  V30 5 C 2.598 0.0 0.0 0
M  V30 6 C 1.732 -0.5 0.0 0
M  V30 7 C 0.866 0.0 0.0 0
M  V30 8 C 0.0 -0.5 0.0 0
M  V30 END ATOM
M  V30 BEGIN BOND
M  V30 1 2 1 2
M  V30 2 1 2 3
M  V30 3 1 2 4
M  V30 4 1 4 5
M  V30 5 1 5 6
M  V30 6 2 6 7
M  V30 7 1 7 8
M  V30 END BOND
M  V30 END CTAB
M  END
>  <pKa>
4.72

>  <temp>
25

>  <method>
conductometric

>  <type>
thermodynamic

>  <group>


>  <basicOrAcidic>
acidic

>  <Row-ID>
342

>  <Smiles>
O=C(O)CCC=CC

$$$$
Compound 343
Actelion Java MolfileCreator 2.0

  0  0  0  0  0  0              0 V3000
M  V30 BEGIN CTAB
M  V30 COUNTS 8 7 0 0 0
M  V30 BEGIN ATOM
M  V30 1 O 5.1961 -0.5 0.0 0
M  V30 2 C 4.3301 0.0 0.0 0
M  V30 3 O 4.3301 1.0 0.0 0
M  V30 4 C 3.4641 -0.5 0.0 0
M  V30 5 C 2.598 0.0 0.0 0
M  V30 6 C 1.732 -0.5 0.0 0
M  V30 7 C 0.866 0.0 0.0 0
M  V30 8 C 0.0 -0.5 0.0 0
M  V30 END ATOM
M  V30 BEGIN BOND
M  V30 1 2 1 2
M  V30 2 1 2 3
M  V30 3 1 2 4
M  V30 4 1 4 5
M  V30 5 1 5 6
M  V30 6 1 6 7
M  V30 7 1 7 8
M  V30 END BOND
M  V30 END CTAB
M  END
>  <pKa>
4.85

>  <temp>
18

>  <method>
mean from 2

>  <type>
apparent

>  <group>


>  <basicOrAcidic>
acidic

>  <Row-ID>
343

>  <Smiles>
O=C(O)CCCCC

$$$$
Compound 344
Actelion Java MolfileCreator 2.0

  0  0  0  0  0  0              0 V3000
M  V30 BEGIN CTAB
M  V30 COUNTS 8 7 0 0 0
M  V30 BEGIN ATOM
M  V30 1 O 3.4641 -0.5 0.0 0
M  V30 2 C 2.598 0.0 0.0 0
M  V30 3 O 2.598 1.0 0.0 0
M  V30 4 C 1.732 -0.5 0.0 0
M  V30 5 C 0.866 0.0 0.0 0
M  V30 6 C 0.0 -0.5 0.0 0
M  V30 7 C 0.0 -1.5 0.0 0
M  V30 8 C 0.0 -2.5 0.0 0
M  V30 END ATOM
M  V30 BEGIN BOND
M  V30 1 2 1 2
M  V30 2 1 2 3
M  V30 3 1 2 4
M  V30 4 1 4 5
M  V30 5 1 5 6
M  V30 6 1 6 7
M  V30 7 3 7 8
M  V30 END BOND
M  V30 END CTAB
M  END
>  <pKa>
4.6

>  <temp>
25

>  <method>
potentiometric

>  <type>
a/apparent

>  <group>


>  <basicOrAcidic>
acidic

>  <Row-ID>
344

>  <Smiles>
O=C(O)CCCC#C

$$$$
Compound 345
Actelion Java MolfileCreator 2.0

  0  0  0  0  0  0              0 V3000
M  V30 BEGIN CTAB
M  V30 COUNTS 8 7 0 0 0
M  V30 BEGIN ATOM
M  V30 1 O 1.732 -0.5 0.0 0
M  V30 2 C 0.866 0.0 0.0 0
M  V30 3 O 0.866 1.0 0.0 0
M  V30 4 C 0.0 -0.5 0.0 0
M  V30 5 C 0.0 -1.5 0.0 0
M  V30 6 C 0.0 -2.5 0.0 0
M  V30 7 C 0.0 -3.5 0.0 0
M  V30 8 C 0.866 -4.0 0.0 0
M  V30 END ATOM
M  V30 BEGIN BOND
M  V30 1 2 1 2
M  V30 2 1 2 3
M  V30 3 1 2 4
M  V30 4 1 4 5
M  V30 5 3 5 6
M  V30 6 1 6 7
M  V30 7 2 7 8
M  V30 END BOND
M  V30 END CTAB
M  END
>  <pKa>
3.41

>  <temp>
25

>  <method>
potentiometric

>  <type>
a/apparent

>  <group>


>  <basicOrAcidic>
acidic

>  <Row-ID>
345

>  <Smiles>
O=C(O)CC#CC=C

$$$$
Compound 346
Actelion Java MolfileCreator 2.0

  0  0  0  0  0  0              0 V3000
M  V30 BEGIN CTAB
M  V30 COUNTS 8 7 0 0 0
M  V30 BEGIN ATOM
M  V30 1 O 4.3301 2.0 0.0 0
M  V30 2 C 4.3301 1.0 0.0 0
M  V30 3 O 5.1961 0.5 0.0 0
M  V30 4 C 3.4641 0.5 0.0 0
M  V30 5 C 2.598 0.0 0.0 0
M  V30 6 C 1.732 -0.5 0.0 0
M  V30 7 C 0.866 0.0 0.0 0
M  V30 8 C 0.0 -0.5 0.0 0
M  V30 END ATOM
M  V30 BEGIN BOND
M  V30 1 2 1 2
M  V30 2 1 2 3
M  V30 3 1 2 4
M  V30 4 3 4 5
M  V30 5 1 5 6
M  V30 6 2 6 7
M  V30 7 1 7 8
M  V30 END BOND
M  V30 END CTAB
M  END
>  <pKa>
2.67

>  <temp>
25

>  <method>
potentiometric

>  <type>
a/apparent

>  <group>


>  <basicOrAcidic>
acidic

>  <Row-ID>
346

>  <Smiles>
O=C(O)C#CC=CC

$$$$
Compound 347
Actelion Java MolfileCreator 2.0

  0  0  0  0  0  0              0 V3000
M  V30 BEGIN CTAB
M  V30 COUNTS 8 7 0 0 0
M  V30 BEGIN ATOM
M  V30 1 O 0.866 0.0 0.0 0
M  V30 2 C 0.0 -0.5 0.0 0
M  V30 3 O 0.0 -1.5 0.0 0
M  V30 4 C -0.866 0.0 0.0 0
M  V30 5 C -1.732 0.5 0.0 0
M  V30 6 C -2.598 1.0 0.0 0
M  V30 7 C -3.4641 1.5 0.0 0
M  V30 8 C -4.3301 2.0 0.0 0
M  V30 END ATOM
M  V30 BEGIN BOND
M  V30 1 2 1 2
M  V30 2 1 2 3
M  V30 3 1 2 4
M  V30 4 3 4 5
M  V30 5 1 5 6
M  V30 6 3 6 7
M  V30 7 1 7 8
M  V30 END BOND
M  V30 END CTAB
M  END
>  <pKa>
1.94

>  <temp>
25

>  <method>
potentiometric

>  <type>
a/apparent

>  <group>


>  <basicOrAcidic>
acidic

>  <Row-ID>
347

>  <Smiles>
O=C(O)C#CC#CC

$$$$
Compound 348
Actelion Java MolfileCreator 2.0

  0  0  0  0  0  0              0 V3000
M  V30 BEGIN CTAB
M  V30 COUNTS 8 7 0 0 0
M  V30 BEGIN ATOM
M  V30 1 O 4.3301 0.0 0.0 0
M  V30 2 C 3.4641 -0.5 0.0 0
M  V30 3 O 3.4641 -1.5 0.0 0
M  V30 4 C 2.598 0.0 0.0 0
M  V30 5 C 1.732 -0.5 0.0 0
M  V30 6 C 0.866 0.0 0.0 0
M  V30 7 C 0.866 1.0 0.0 0
M  V30 8 C 0.0 -0.5 0.0 0
M  V30 END ATOM
M  V30 BEGIN BOND
M  V30 1 2 1 2
M  V30 2 1 2 3
M  V30 3 1 2 4
M  V30 4 2 4 5
M  V30 5 1 5 6
M  V30 6 1 6 7
M  V30 7 1 6 8
M  V30 END BOND
M  V30 END CTAB
M  END
>  <pKa>
4.7

>  <temp>
25

>  <method>
conductometric

>  <type>
apparent

>  <group>


>  <basicOrAcidic>
acidic

>  <Row-ID>
348

>  <Smiles>
O=C(O)C=CC(C)C

$$$$
Compound 349
Actelion Java MolfileCreator 2.0

  0  0  0  0  0  0              0 V3000
M  V30 BEGIN CTAB
M  V30 COUNTS 8 7 0 0 0
M  V30 BEGIN ATOM
M  V30 1 O 4.3301 0.0 0.0 0
M  V30 2 C 3.4641 -0.5 0.0 0
M  V30 3 O 3.4641 -1.5 0.0 0
M  V30 4 C 2.598 0.0 0.0 0
M  V30 5 C 1.732 -0.5 0.0 0
M  V30 6 C 0.866 0.0 0.0 0
M  V30 7 C 0.866 1.0 0.0 0
M  V30 8 C 0.0 -0.5 0.0 0
M  V30 END ATOM
M  V30 BEGIN BOND
M  V30 1 2 1 2
M  V30 2 1 2 3
M  V30 3 1 2 4
M  V30 4 1 4 5
M  V30 5 2 5 6
M  V30 6 1 6 7
M  V30 7 1 6 8
M  V30 END BOND
M  V30 END CTAB
M  END
>  <pKa>
4.6

>  <temp>
25

>  <method>
conductometric

>  <type>
apparent

>  <group>


>  <basicOrAcidic>
acidic

>  <Row-ID>
349

>  <Smiles>
O=C(O)CC=C(C)C

$$$$
Compound 350
Actelion Java MolfileCreator 2.0

  0  0  0  0  0  0              0 V3000
M  V30 BEGIN CTAB
M  V30 COUNTS 8 7 0 0 0
M  V30 BEGIN ATOM
M  V30 1 O 4.3301 0.0 0.0 0
M  V30 2 C 3.4641 -0.5 0.0 0
M  V30 3 O 3.4641 -1.5 0.0 0
M  V30 4 C 2.598 0.0 0.0 0
M  V30 5 C 1.732 -0.5 0.0 0
M  V30 6 C 0.866 0.0 0.0 0
M  V30 7 C 0.866 1.0 0.0 0
M  V30 8 C 0.0 -0.5 0.0 0
M  V30 END ATOM
M  V30 BEGIN BOND
M  V30 1 2 1 2
M  V30 2 1 2 3
M  V30 3 1 2 4
M  V30 4 1 4 5
M  V30 5 1 5 6
M  V30 6 1 6 7
M  V30 7 1 6 8
M  V30 END BOND
M  V30 END CTAB
M  END
>  <pKa>
4.84

>  <temp>
24

>  <method>
mean from 2

>  <type>
apparent

>  <group>


>  <basicOrAcidic>
acidic

>  <Row-ID>
350

>  <Smiles>
O=C(O)CCC(C)C

$$$$
Compound 351
Actelion Java MolfileCreator 2.0

  0  0  0  0  0  0              0 V3000
M  V30 BEGIN CTAB
M  V30 COUNTS 8 7 0 0 0
M  V30 BEGIN ATOM
M  V30 1 O 3.4641 1.5 0.0 0
M  V30 2 C 2.598 1.0 0.0 0
M  V30 3 O 1.732 1.5 0.0 0
M  V30 4 C 2.598 0.0 0.0 0
M  V30 5 C 1.732 -0.5 0.0 0
M  V30 6 C 0.866 0.0 0.0 0
M  V30 7 C 1.732 -1.5 0.0 0
M  V30 8 C 0.0 -0.5 0.0 0
M  V30 END ATOM
M  V30 BEGIN BOND
M  V30 1 2 1 2
M  V30 2 1 2 3
M  V30 3 1 2 4
M  V30 4 2 4 5
M  V30 5 1 5 6
M  V30 6 1 5 7
M  V30 7 1 6 8
M  V30 END BOND
M  V30 END CTAB
M  END
>  <pKa>
5.15

>  <temp>
25

>  <method>
conductometric

>  <type>
thermodynamic

>  <group>


>  <basicOrAcidic>
acidic

>  <Row-ID>
351

>  <Smiles>
O=C(O)C=C(CC)C

$$$$
Compound 352
Actelion Java MolfileCreator 2.0

  0  0  0  0  0  0              0 V3000
M  V30 BEGIN CTAB
M  V30 COUNTS 8 7 0 0 0
M  V30 BEGIN ATOM
M  V30 1 O 4.3301 0.0 0.0 0
M  V30 2 C 3.4641 -0.5 0.0 0
M  V30 3 O 3.4641 -1.5 0.0 0
M  V30 4 C 2.598 0.0 0.0 0
M  V30 5 C 1.732 -0.5 0.0 0
M  V30 6 C 0.866 0.0 0.0 0
M  V30 7 C 1.732 -1.5 0.0 0
M  V30 8 C 0.0 -0.5 0.0 0
M  V30 END ATOM
M  V30 BEGIN BOND
M  V30 1 2 1 2
M  V30 2 1 2 3
M  V30 3 1 2 4
M  V30 4 2 4 5
M  V30 5 1 5 6
M  V30 6 1 5 7
M  V30 7 1 6 8
M  V30 END BOND
M  V30 END CTAB
M  END
>  <pKa>
5.14

>  <temp>
25

>  <method>
conductometric

>  <type>
apparent

>  <group>


>  <basicOrAcidic>
acidic

>  <Row-ID>
352

>  <Smiles>
O=C(O)C=C(CC)C

$$$$
Compound 353
Actelion Java MolfileCreator 2.0

  0  0  0  0  0  0              0 V3000
M  V30 BEGIN CTAB
M  V30 COUNTS 8 7 0 0 0
M  V30 BEGIN ATOM
M  V30 1 O 4.3301 0.0 0.0 0
M  V30 2 C 3.4641 -0.5 0.0 0
M  V30 3 O 3.4641 -1.5 0.0 0
M  V30 4 C 2.598 0.0 0.0 0
M  V30 5 C 1.732 -0.5 0.0 0
M  V30 6 C 0.866 0.0 0.0 0
M  V30 7 C 1.732 -1.5 0.0 0
M  V30 8 C 0.0 -0.5 0.0 0
M  V30 END ATOM
M  V30 BEGIN BOND
M  V30 1 2 1 2
M  V30 2 1 2 3
M  V30 3 1 2 4
M  V30 4 1 4 5
M  V30 5 1 5 6
M  V30 6 1 5 7
M  V30 7 1 6 8
M  V30 END BOND
M  V30 END CTAB
M  END
>  <pKa>
4.84

>  <temp>
18

>  <method>
potentiometric

>  <type>
apparent

>  <group>


>  <basicOrAcidic>
acidic

>  <Row-ID>
353

>  <Smiles>
O=C(O)CC(CC)C

$$$$
Compound 354
Actelion Java MolfileCreator 2.0

  0  0  0  0  0  0              0 V3000
M  V30 BEGIN CTAB
M  V30 COUNTS 8 7 0 0 0
M  V30 BEGIN ATOM
M  V30 1 O 2.598 0.0 0.0 0
M  V30 2 C 1.732 -0.5 0.0 0
M  V30 3 O 1.732 -1.5 0.0 0
M  V30 4 C 0.866 0.0 0.0 0
M  V30 5 C 0.0 -0.5 0.0 0
M  V30 6 C 0.4999 -1.366 0.0 0
M  V30 7 C -0.866 -0.9999 0.0 0
M  V30 8 C -0.4999 0.366 0.0 0
M  V30 END ATOM
M  V30 BEGIN BOND
M  V30 1 2 1 2
M  V30 2 1 2 3
M  V30 3 1 2 4
M  V30 4 1 4 5
M  V30 5 1 5 6
M  V30 6 1 5 7
M  V30 7 1 5 8
M  V30 END BOND
M  V30 END CTAB
M  END
>  <pKa>
5.01

>  <temp>
24

>  <method>
mean from 5

>  <type>
a1/apparent

>  <group>


>  <basicOrAcidic>
acidic

>  <Row-ID>
354

>  <Smiles>
O=C(O)CC(C)(C)C

$$$$
Compound 355
Actelion Java MolfileCreator 2.0

  0  0  0  0  0  0              0 V3000
M  V30 BEGIN CTAB
M  V30 COUNTS 8 7 0 0 0
M  V30 BEGIN ATOM
M  V30 1 O 3.4641 -0.5 0.0 0
M  V30 2 C 2.598 0.0 0.0 0
M  V30 3 O 2.598 1.0 0.0 0
M  V30 4 C 1.732 -0.5 0.0 0
M  V30 5 C 1.732 -1.5 0.0 0
M  V30 6 C 0.866 0.0 0.0 0
M  V30 7 C 2.598 -1.9999 0.0 0
M  V30 8 C 0.0 -0.5 0.0 0
M  V30 END ATOM
M  V30 BEGIN BOND
M  V30 1 2 1 2
M  V30 2 1 2 3
M  V30 3 1 2 4
M  V30 4 1 4 5
M  V30 5 1 4 6
M  V30 6 1 5 7
M  V30 7 1 6 8
M  V30 END BOND
M  V30 END CTAB
M  END
>  <pKa>
4.73

>  <temp>
18

>  <method>
mean from 2

>  <type>
apparent

>  <group>


>  <basicOrAcidic>
acidic

>  <Row-ID>
355

>  <Smiles>
O=C(O)C(CC)CC

$$$$
Compound 356
Actelion Java MolfileCreator 2.0

  0  0  0  0  0  0              0 V3000
M  V30 BEGIN CTAB
M  V30 COUNTS 8 7 0 0 0
M  V30 BEGIN ATOM
M  V30 1 O 5.1961 -0.75 0.0 0
M  V30 2 C 3.8971 0.0 0.0 0
M  V30 3 O 3.8971 1.5 0.0 0
M  V30 4 C 2.598 -0.75 0.0 0
M  V30 5 C 1.299 0.0 0.0 0
M  V30 6 C 1.848 -2.049 0.0 0
M  V30 7 C 3.348 -2.049 0.0 0
M  V30 8 C 0.0 -0.75 0.0 0
M  V30 END ATOM
M  V30 BEGIN BOND
M  V30 1 2 1 2
M  V30 2 1 2 3
M  V30 3 1 2 4
M  V30 4 1 4 5
M  V30 5 1 4 6
M  V30 6 1 4 7
M  V30 7 1 5 8
M  V30 END BOND
M  V30 END CTAB
M  END
>  <pKa>
5.03

>  <temp>
18

>  <method>
potentiometric

>  <type>
apparent

>  <group>


>  <basicOrAcidic>
acidic

>  <Row-ID>
356

>  <Smiles>
O=C(O)C(CC)(C)C

$$$$
Compound 357
Actelion Java MolfileCreator 2.0

  0  0  0  0  0  0              0 V3000
M  V30 BEGIN CTAB
M  V30 COUNTS 8 7 0 0 0
M  V30 BEGIN ATOM
M  V30 1 O 2.598 1.0 0.0 0
M  V30 2 C 2.598 0.0 0.0 0
M  V30 3 C 1.732 -0.5 0.0 0
M  V30 4 C 3.4641 -0.5 0.0 0
M  V30 5 C 0.866 0.0 0.0 0
M  V30 6 C 4.3301 0.0 0.0 0
M  V30 7 O 0.866 1.0 0.0 0
M  V30 8 C 0.0 -0.5 0.0 0
M  V30 END ATOM
M  V30 BEGIN BOND
M  V30 1 2 1 2
M  V30 2 1 2 3
M  V30 3 1 2 4
M  V30 4 1 3 5
M  V30 5 1 4 6
M  V30 6 2 5 7
M  V30 7 1 5 8
M  V30 END BOND
M  V30 END CTAB
M  END
>  <pKa>
9.36

>  <temp>
20

>  <method>


>  <type>
a1/apparent

>  <group>


>  <basicOrAcidic>
acidic

>  <Row-ID>
357

>  <Smiles>
O=C(CC(=O)C)CC

$$$$
Compound 358
Actelion Java MolfileCreator 2.0

  0  0  0  0  0  0              0 V3000
M  V30 BEGIN CTAB
M  V30 COUNTS 8 7 0 0 0
M  V30 BEGIN ATOM
M  V30 1 O 3.4641 -0.5 0.0 0
M  V30 2 C 2.598 0.0 0.0 0
M  V30 3 C 1.732 -0.5 0.0 0
M  V30 4 C 2.598 1.0 0.0 0
M  V30 5 C 0.866 0.0 0.0 0
M  V30 6 C 1.732 -1.5 0.0 0
M  V30 7 O 0.866 1.0 0.0 0
M  V30 8 C 0.0 -0.5 0.0 0
M  V30 END ATOM
M  V30 BEGIN BOND
M  V30 1 2 1 2
M  V30 2 1 2 3
M  V30 3 1 2 4
M  V30 4 1 3 5
M  V30 5 1 3 6
M  V30 6 2 5 7
M  V30 7 1 5 8
M  V30 END BOND
M  V30 END CTAB
M  END
>  <pKa>
10.79

>  <temp>
22

>  <method>
mean from 4

>  <type>
a1/apparent

>  <group>
C-H

>  <basicOrAcidic>
acidic

>  <Row-ID>
358

>  <Smiles>
O=C(C(C(=O)C)C)C

$$$$
Compound 359
Actelion Java MolfileCreator 2.0

  0  0  0  0  0  0              0 V3000
M  V30 BEGIN CTAB
M  V30 COUNTS 8 7 0 0 0
M  V30 BEGIN ATOM
M  V30 1 O 2.598 1.0 0.0 0
M  V30 2 C 2.598 0.0 0.0 0
M  V30 3 C 3.4641 -0.5 0.0 0
M  V30 4 C 1.732 -0.5 0.0 0
M  V30 5 C 4.3301 0.0 0.0 0
M  V30 6 C 3.4641 -1.5 0.0 0
M  V30 7 C 0.866 0.0 0.0 0
M  V30 8 O 0.0 -0.5 0.0 0
M  V30 END ATOM
M  V30 BEGIN BOND
M  V30 1 2 1 2
M  V30 2 1 2 3
M  V30 3 1 2 4
M  V30 4 1 3 5
M  V30 5 1 3 6
M  V30 6 1 4 7
M  V30 7 2 7 8
M  V30 END BOND
M  V30 END CTAB
M  END
>  <pKa>
6.68

>  <temp>
25

>  <method>
spectrophotometric

>  <type>
a1/apparent

>  <group>


>  <basicOrAcidic>
acidic

>  <Row-ID>
359

>  <Smiles>
O=C(C(C)C)CC=O

$$$$
Compound 360
Actelion Java MolfileCreator 2.0

  0  0  0  0  0  0              0 V3000
M  V30 BEGIN CTAB
M  V30 COUNTS 8 7 0 0 0
M  V30 BEGIN ATOM
M  V30 1 Br 1.732 -1.5 0.0 0
M  V30 2 C 1.732 -0.5 0.0 0
M  V30 3 C 2.598 0.0 0.0 0
M  V30 4 C 0.866 0.0 0.0 0
M  V30 5 O 3.4641 -0.5 0.0 0
M  V30 6 O 2.598 1.0 0.0 0
M  V30 7 C 0.866 1.0 0.0 0
M  V30 8 C 0.0 -0.5 0.0 0
M  V30 END ATOM
M  V30 BEGIN BOND
M  V30 1 1 1 2
M  V30 2 1 2 3
M  V30 3 1 2 4
M  V30 4 2 3 5
M  V30 5 1 3 6
M  V30 6 1 4 7
M  V30 7 1 4 8
M  V30 END BOND
M  V30 END CTAB
M  END
>  <pKa>
2.82

>  <temp>
20

>  <method>


>  <type>
a1/apparent

>  <group>


>  <basicOrAcidic>
acidic

>  <Row-ID>
360

>  <Smiles>
[Br]C(C(=O)O)C(C)C

$$$$
Compound 361
Actelion Java MolfileCreator 2.0

  0  0  0  0  0  0              0 V3000
M  V30 BEGIN CTAB
M  V30 COUNTS 8 7 0 0 0
M  V30 BEGIN ATOM
M  V30 1 S 2.598 0.0 0.0 0
M  V30 2 C 1.732 -0.5 0.0 0
M  V30 3 C 3.4641 -0.5 0.0 0
M  V30 4 C 0.866 0.0 0.0 0
M  V30 5 C 1.732 -1.5 0.0 0
M  V30 6 C 4.3301 0.0 0.0 0
M  V30 7 O 0.866 1.0 0.0 0
M  V30 8 O 0.0 -0.5 0.0 0
M  V30 END ATOM
M  V30 BEGIN BOND
M  V30 1 1 1 2
M  V30 2 1 1 3
M  V30 3 1 2 4
M  V30 4 1 2 5
M  V30 5 1 3 6
M  V30 6 2 4 7
M  V30 7 1 4 8
M  V30 END BOND
M  V30 END CTAB
M  END
>  <pKa>
3.8

>  <temp>
25

>  <method>


>  <type>
apparent

>  <group>


>  <basicOrAcidic>
acidic

>  <Row-ID>
361

>  <Smiles>
S(C(C(=O)O)C)CC

$$$$
Compound 362
Actelion Java MolfileCreator 2.0

  0  0  0  0  0  0              0 V3000
M  V30 BEGIN CTAB
M  V30 COUNTS 8 7 0 0 0
M  V30 BEGIN ATOM
M  V30 1 S 2.598 0.0 0.0 0
M  V30 2 C 3.4641 -0.5 0.0 0
M  V30 3 C 1.732 -0.5 0.0 0
M  V30 4 C 4.3301 0.0 0.0 0
M  V30 5 C 3.4641 -1.5 0.0 0
M  V30 6 C 0.866 0.0 0.0 0
M  V30 7 O 0.866 1.0 0.0 0
M  V30 8 O 0.0 -0.5 0.0 0
M  V30 END ATOM
M  V30 BEGIN BOND
M  V30 1 1 1 2
M  V30 2 1 1 3
M  V30 3 1 2 4
M  V30 4 1 2 5
M  V30 5 1 3 6
M  V30 6 2 6 7
M  V30 7 1 6 8
M  V30 END BOND
M  V30 END CTAB
M  END
>  <pKa>
3.72

>  <temp>
25

>  <method>
conductometric

>  <type>
apparent

>  <group>


>  <basicOrAcidic>
acidic

>  <Row-ID>
362

>  <Smiles>
S(C(C)C)CC(=O)O

$$$$
Compound 363
Actelion Java MolfileCreator 2.0

  0  0  0  0  0  0              0 V3000
M  V30 BEGIN CTAB
M  V30 COUNTS 8 7 0 0 0
M  V30 BEGIN ATOM
M  V30 1 Si 3.8971 0.0 0.0 0
M  V30 2 C 2.598 -0.75 0.0 0
M  V30 3 C 3.1471 1.299 0.0 0
M  V30 4 C 5.1961 0.75 0.0 0
M  V30 5 C 4.6471 -1.299 0.0 0
M  V30 6 C 1.299 0.0 0.0 0
M  V30 7 O 1.299 1.5 0.0 0
M  V30 8 O 0.0 -0.75 0.0 0
M  V30 END ATOM
M  V30 BEGIN BOND
M  V30 1 1 1 2
M  V30 2 1 1 3
M  V30 3 1 1 4
M  V30 4 1 1 5
M  V30 5 1 2 6
M  V30 6 2 6 7
M  V30 7 1 6 8
M  V30 END BOND
M  V30 END CTAB
M  END
>  <pKa>
5.22

>  <temp>
24

>  <method>
mean from 2

>  <type>
a1/apparent

>  <group>


>  <basicOrAcidic>
acidic

>  <Row-ID>
363

>  <Smiles>
[Si](CC(=O)O)(C)(C)C

$$$$
Compound 364
Actelion Java MolfileCreator 2.0

  0  0  0  0  0  0              0 V3000
M  V30 BEGIN CTAB
M  V30 COUNTS 8 7 0 0 0
M  V30 BEGIN ATOM
M  V30 1 S 2.598 0.0 0.0 0
M  V30 2 C 3.4641 -0.5 0.0 0
M  V30 3 C 1.732 -0.5 0.0 0
M  V30 4 C 4.3301 0.0 0.0 0
M  V30 5 C 0.866 0.0 0.0 0
M  V30 6 O 5.1961 -0.5 0.0 0
M  V30 7 O 4.3301 1.0 0.0 0
M  V30 8 C 0.0 -0.5 0.0 0
M  V30 END ATOM
M  V30 BEGIN BOND
M  V30 1 1 1 2
M  V30 2 1 1 3
M  V30 3 1 2 4
M  V30 4 1 3 5
M  V30 5 2 4 6
M  V30 6 1 4 7
M  V30 7 1 5 8
M  V30 END BOND
M  V30 END CTAB
M  END
>  <pKa>
3.77

>  <temp>
25

>  <method>
conductometric

>  <type>
apparent

>  <group>


>  <basicOrAcidic>
acidic

>  <Row-ID>
364

>  <Smiles>
S(CC(=O)O)CCC

$$$$
Compound 365
Actelion Java MolfileCreator 2.0

  0  0  0  0  0  0              0 V3000
M  V30 BEGIN CTAB
M  V30 COUNTS 8 7 0 0 0
M  V30 BEGIN ATOM
M  V30 1 S 3.4641 -0.5 0.0 0
M  V30 2 C 4.3301 0.0 0.0 0
M  V30 3 C 2.598 0.0 0.0 0
M  V30 4 O 5.1961 -0.5 0.0 0
M  V30 5 C 4.3301 1.0 0.0 0
M  V30 6 C 1.732 -0.5 0.0 0
M  V30 7 O 0.866 0.0 0.0 0
M  V30 8 C 0.0 -0.5 0.0 0
M  V30 END ATOM
M  V30 BEGIN BOND
M  V30 1 1 1 2
M  V30 2 1 1 3
M  V30 3 1 2 4
M  V30 4 1 2 5
M  V30 5 1 3 6
M  V30 6 1 6 7
M  V30 7 1 7 8
M  V30 END BOND
M  V30 END CTAB
M  END
>  <pKa>
14.21

>  <temp>
25

>  <method>


>  <type>
a1/apparent

>  <group>
OH

>  <basicOrAcidic>
acidic

>  <Row-ID>
365

>  <Smiles>
S(C(O)C)CCOC

$$$$
Compound 366
Actelion Java MolfileCreator 2.0

  0  0  0  0  0  0              0 V3000
M  V30 BEGIN CTAB
M  V30 COUNTS 8 7 0 0 0
M  V30 BEGIN ATOM
M  V30 1 O 3.4641 -0.5 0.0 0
M  V30 2 C 2.598 0.0 0.0 0
M  V30 3 C 1.732 -0.5 0.0 0
M  V30 4 C 2.598 1.0 0.0 0
M  V30 5 C 0.866 0.0 0.0 0
M  V30 6 C 1.732 -1.5 0.0 0
M  V30 7 C 0.866 1.0 0.0 0
M  V30 8 C 0.0 -0.5 0.0 0
M  V30 END ATOM
M  V30 BEGIN BOND
M  V30 1 1 1 2
M  V30 2 2 2 3
M  V30 3 1 2 4
M  V30 4 1 3 5
M  V30 5 1 3 6
M  V30 6 2 5 7
M  V30 7 1 5 8
M  V30 END BOND
M  V30 END CTAB
M  END
>  <pKa>
12.01

>  <temp>
20

>  <method>


>  <type>
a1/apparent

>  <group>
OH

>  <basicOrAcidic>
acidic

>  <Row-ID>
366

>  <Smiles>
OC(=C(C(=C)C)C)C

$$$$
Compound 367
Actelion Java MolfileCreator 2.0

  0  0  0  0  0  0              0 V3000
M  V30 BEGIN CTAB
M  V30 COUNTS 8 7 0 0 0
M  V30 BEGIN ATOM
M  V30 1 As 1.732 -0.5 0.0 0
M  V30 2 O 2.598 -0.9999 0.0 0
M  V30 3 C 2.598 0.0 0.0 0
M  V30 4 C 1.732 -1.5 0.0 0
M  V30 5 C 0.866 0.0 0.0 0
M  V30 6 C 3.4641 -0.5 0.0 0
M  V30 7 C 0.866 -1.9999 0.0 0
M  V30 8 C 0.0 -0.5 0.0 0
M  V30 END ATOM
M  V30 BEGIN BOND
M  V30 1 2 1 2
M  V30 2 1 1 3
M  V30 3 1 1 4
M  V30 4 1 1 5
M  V30 5 1 3 6
M  V30 6 1 4 7
M  V30 7 1 5 8
M  V30 END BOND
M  V30 END CTAB
M  END
>  <pKa>
3.71

>  <temp>
20

>  <method>


>  <type>
apparent

>  <group>


>  <basicOrAcidic>
basic

>  <Row-ID>
367

>  <Smiles>
[As](=O)(CC)(CC)CC

$$$$
Compound 368
Actelion Java MolfileCreator 2.0

  0  0  0  0  0  0              0 V3000
M  V30 BEGIN CTAB
M  V30 COUNTS 8 7 0 0 0
M  V30 BEGIN ATOM
M  V30 1 O 2.598 1.0 0.0 0
M  V30 2 C 2.598 0.0 0.0 0
M  V30 3 O 3.4641 -0.5 0.0 0
M  V30 4 C 1.732 -0.5 0.0 0
M  V30 5 C 4.3301 0.0 0.0 0
M  V30 6 C 0.866 0.0 0.0 0
M  V30 7 O 0.866 1.0 0.0 0
M  V30 8 C 0.0 -0.5 0.0 0
M  V30 END ATOM
M  V30 BEGIN BOND
M  V30 1 2 1 2
M  V30 2 1 2 3
M  V30 3 1 2 4
M  V30 4 1 3 5
M  V30 5 2 4 6
M  V30 6 1 6 7
M  V30 7 1 6 8
M  V30 END BOND
M  V30 END CTAB
M  END
>  <pKa>
9.48

>  <temp>
25

>  <method>
spectrophotometric

>  <type>
a1/apparent

>  <group>


>  <basicOrAcidic>
acidic

>  <Row-ID>
368

>  <Smiles>
O=C(OC)C=C(O)C

$$$$
Compound 369
Actelion Java MolfileCreator 2.0

  0  0  0  0  0  0              0 V3000
M  V30 BEGIN CTAB
M  V30 COUNTS 8 7 0 0 0
M  V30 BEGIN ATOM
M  V30 1 O 2.598 1.0 0.0 0
M  V30 2 C 2.598 0.0 0.0 0
M  V30 3 O 3.4641 -0.5 0.0 0
M  V30 4 C 1.732 -0.5 0.0 0
M  V30 5 C 4.3301 0.0 0.0 0
M  V30 6 C 0.866 0.0 0.0 0
M  V30 7 O 0.866 1.0 0.0 0
M  V30 8 C 0.0 -0.5 0.0 0
M  V30 END ATOM
M  V30 BEGIN BOND
M  V30 1 2 1 2
M  V30 2 1 2 3
M  V30 3 1 2 4
M  V30 4 1 3 5
M  V30 5 1 4 6
M  V30 6 2 6 7
M  V30 7 1 6 8
M  V30 END BOND
M  V30 END CTAB
M  END
>  <pKa>
10.6

>  <temp>
25

>  <method>
spectrophotometric

>  <type>
a1/apparent

>  <group>


>  <basicOrAcidic>
acidic

>  <Row-ID>
369

>  <Smiles>
O=C(OC)CC(=O)C

$$$$
Compound 370
Actelion Java MolfileCreator 2.0

  0  0  0  0  0  0              0 V3000
M  V30 BEGIN CTAB
M  V30 COUNTS 8 7 0 0 0
M  V30 BEGIN ATOM
M  V30 1 O 4.3301 0.0 0.0 0
M  V30 2 C 3.4641 -0.5 0.0 0
M  V30 3 O 3.4641 -1.5 0.0 0
M  V30 4 C 2.598 0.0 0.0 0
M  V30 5 C 1.732 -0.5 0.0 0
M  V30 6 C 0.866 0.0 0.0 0
M  V30 7 O 0.866 1.0 0.0 0
M  V30 8 C 0.0 -0.5 0.0 0
M  V30 END ATOM
M  V30 BEGIN BOND
M  V30 1 2 1 2
M  V30 2 1 2 3
M  V30 3 1 2 4
M  V30 4 1 4 5
M  V30 5 1 5 6
M  V30 6 2 6 7
M  V30 7 1 6 8
M  V30 END BOND
M  V30 END CTAB
M  END
>  <pKa>
4.63

>  <temp>
18

>  <method>
mean from 2

>  <type>
a/thermodynamic

>  <group>


>  <basicOrAcidic>
acidic

>  <Row-ID>
370

>  <Smiles>
O=C(O)CCC(=O)C

$$$$
Compound 371
Actelion Java MolfileCreator 2.0

  0  0  0  0  0  0              0 V3000
M  V30 BEGIN CTAB
M  V30 COUNTS 8 7 0 0 0
M  V30 BEGIN ATOM
M  V30 1 O 3.4641 1.5 0.0 0
M  V30 2 C 2.598 1.0 0.0 0
M  V30 3 O 1.732 1.5 0.0 0
M  V30 4 C 2.598 0.0 0.0 0
M  V30 5 C 1.732 -0.5 0.0 0
M  V30 6 O 0.866 0.0 0.0 0
M  V30 7 C 1.732 -1.5 0.0 0
M  V30 8 C 0.0 -0.5 0.0 0
M  V30 END ATOM
M  V30 BEGIN BOND
M  V30 1 2 1 2
M  V30 2 1 2 3
M  V30 3 1 2 4
M  V30 4 2 4 5
M  V30 5 1 5 6
M  V30 6 1 5 7
M  V30 7 1 6 8
M  V30 END BOND
M  V30 END CTAB
M  END
>  <pKa>
5.81

>  <temp>
25

>  <method>
spectrophotometric

>  <type>
a1/thermodynamic

>  <group>
COO-H

>  <basicOrAcidic>
acidic

>  <Row-ID>
371

>  <Smiles>
O=C(O)C=C(OC)C

$$$$
Compound 372
Actelion Java MolfileCreator 2.0

  0  0  0  0  0  0              0 V3000
M  V30 BEGIN CTAB
M  V30 COUNTS 8 7 0 0 0
M  V30 BEGIN ATOM
M  V30 1 O 5.1961 -0.5 0.0 0
M  V30 2 C 4.3301 0.0 0.0 0
M  V30 3 O 4.3301 1.0 0.0 0
M  V30 4 C 3.4641 -0.5 0.0 0
M  V30 5 C 2.598 0.0 0.0 0
M  V30 6 C 1.732 -0.5 0.0 0
M  V30 7 C 0.866 0.0 0.0 0
M  V30 8 O 0.0 -0.5 0.0 0
M  V30 END ATOM
M  V30 BEGIN BOND
M  V30 1 2 1 2
M  V30 2 1 2 3
M  V30 3 1 2 4
M  V30 4 1 4 5
M  V30 5 1 5 6
M  V30 6 1 6 7
M  V30 7 2 7 8
M  V30 END BOND
M  V30 END CTAB
M  END
>  <pKa>
5.02

>  <temp>
19

>  <method>
potentiometric

>  <type>
a/thermodynamic

>  <group>


>  <basicOrAcidic>
acidic

>  <Row-ID>
372

>  <Smiles>
O=C(O)CCCC=O

$$$$
Compound 373
Actelion Java MolfileCreator 2.0

  0  0  0  0  0  0              0 V3000
M  V30 BEGIN CTAB
M  V30 COUNTS 8 7 0 0 0
M  V30 BEGIN ATOM
M  V30 1 As 3.4641 -0.5 0.0 0
M  V30 2 O 2.9641 -1.366 0.0 0
M  V30 3 O 4.3301 -0.9999 0.0 0
M  V30 4 O 3.9641 0.366 0.0 0
M  V30 5 C 2.598 0.0 0.0 0
M  V30 6 C 1.732 -0.5 0.0 0
M  V30 7 C 0.866 0.0 0.0 0
M  V30 8 C 0.0 -0.5 0.0 0
M  V30 END ATOM
M  V30 BEGIN BOND
M  V30 1 2 1 2
M  V30 2 1 1 3
M  V30 3 1 1 4
M  V30 4 1 1 5
M  V30 5 1 5 6
M  V30 6 1 6 7
M  V30 7 1 7 8
M  V30 END BOND
M  V30 END CTAB
M  END
>  <pKa>
3.01

>  <temp>
90

>  <method>
spectrophotometric

>  <type>
a1/apparent

>  <group>


>  <basicOrAcidic>
acidic

>  <Row-ID>
373

>  <Smiles>
[As](=O)(O)(O)CCCC

$$$$
Compound 374
Actelion Java MolfileCreator 2.0

  0  0  0  0  0  0              0 V3000
M  V30 BEGIN CTAB
M  V30 COUNTS 8 7 0 0 0
M  V30 BEGIN ATOM
M  V30 1 O 4.3301 0.0 0.0 0
M  V30 2 N 3.4641 -0.5 0.0 0
M  V30 3 C 2.598 0.0 0.0 0
M  V30 4 N 2.598 1.0 0.0 0
M  V30 5 C 1.732 -0.5 0.0 0
M  V30 6 N 0.866 0.0 0.0 0
M  V30 7 N 1.732 -1.5 0.0 0
M  V30 8 O 0.0 -0.5 0.0 0
M  V30 END ATOM
M  V30 BEGIN BOND
M  V30 1 1 1 2
M  V30 2 2 2 3
M  V30 3 1 3 4
M  V30 4 1 3 5
M  V30 5 2 5 6
M  V30 6 1 5 7
M  V30 7 1 6 8
M  V30 END BOND
M  V30 END CTAB
M  END
>  <pKa>
11.34

>  <temp>
20

>  <method>
mean from 2

>  <type>
thermodynamic

>  <group>
NOH

>  <basicOrAcidic>
acidic

>  <Row-ID>
374

>  <Smiles>
ON=C(N)C(=NO)N

$$$$
Compound 375
Actelion Java MolfileCreator 2.0

  0  0  0  0  0  0              0 V3000
M  V30 BEGIN CTAB
M  V30 COUNTS 8 7 0 0 0
M  V30 BEGIN ATOM
M  V30 1 O 4.3301 0.0 0.0 0
M  V30 2 N 3.4641 -0.5 0.0 0
M  V30 3 C 2.598 0.0 0.0 0
M  V30 4 N 2.598 1.0 0.0 0
M  V30 5 C 1.732 -0.5 0.0 0
M  V30 6 N 0.866 0.0 0.0 0
M  V30 7 N 1.732 -1.5 0.0 0
M  V30 8 O 0.0 -0.5 0.0 0
M  V30 END ATOM
M  V30 BEGIN BOND
M  V30 1 1 1 2
M  V30 2 2 2 3
M  V30 3 1 3 4
M  V30 4 1 3 5
M  V30 5 2 5 6
M  V30 6 1 5 7
M  V30 7 1 6 8
M  V30 END BOND
M  V30 END CTAB
M  END
>  <pKa>
2.97

>  <temp>
22

>  <method>
mean from 3

>  <type>
thermodynamic

>  <group>
NH3%+&

>  <basicOrAcidic>
basic

>  <Row-ID>
375

>  <Smiles>
ON=C(N)C(=NO)N

$$$$
Compound 376
Actelion Java MolfileCreator 2.0

  0  0  0  0  0  0              0 V3000
M  V30 BEGIN CTAB
M  V30 COUNTS 8 7 0 0 0
M  V30 BEGIN ATOM
M  V30 1 N 5.1961 0.5 0.0 0
M  V30 2 C 4.3301 0.0 0.0 0
M  V30 3 C 3.4641 -0.5 0.0 0
M  V30 4 C 2.598 0.0 0.0 0
M  V30 5 N 1.732 -0.5 0.0 0
M  V30 6 C 0.866 0.0 0.0 0
M  V30 7 C 0.866 1.0 0.0 0
M  V30 8 C 0.0 -0.5 0.0 0
M  V30 END ATOM
M  V30 BEGIN BOND
M  V30 1 3 1 2
M  V30 2 1 2 3
M  V30 3 1 3 4
M  V30 4 1 4 5
M  V30 5 1 5 6
M  V30 6 1 6 7
M  V30 7 1 6 8
M  V30 END BOND
M  V30 END CTAB
M  END
>  <pKa>
8.0

>  <temp>
29

>  <method>
potentiometric

>  <type>
a/apparent

>  <group>


>  <basicOrAcidic>
basic

>  <Row-ID>
376

>  <Smiles>
N#CCCNC(C)C

$$$$
Compound 377
Actelion Java MolfileCreator 2.0

  0  0  0  0  0  0              0 V3000
M  V30 BEGIN CTAB
M  V30 COUNTS 8 7 0 0 0
M  V30 BEGIN ATOM
M  V30 1 N 4.3301 0.0 0.0 0
M  V30 2 C 3.4641 -0.5 0.0 0
M  V30 3 C 5.1961 -0.5 0.0 0
M  V30 4 C 2.598 0.0 0.0 0
M  V30 5 C 1.732 -0.5 0.0 0
M  V30 6 C 2.598 1.0 0.0 0
M  V30 7 N 0.866 0.0 0.0 0
M  V30 8 C 0.0 -0.5 0.0 0
M  V30 END ATOM
M  V30 BEGIN BOND
M  V30 1 1 1 2
M  V30 2 1 1 3
M  V30 3 1 2 4
M  V30 4 1 4 5
M  V30 5 1 4 6
M  V30 6 1 5 7
M  V30 7 1 7 8
M  V30 END BOND
M  V30 END CTAB
M  END
>  <pKa>
10.55

>  <temp>
22

>  <method>
potentiometric

>  <type>
a1/apparent

>  <group>


>  <basicOrAcidic>
basic

>  <Row-ID>
377

>  <Smiles>
N(CC(CNC)C)C

$$$$
Compound 378
Actelion Java MolfileCreator 2.0

  0  0  0  0  0  0              0 V3000
M  V30 BEGIN CTAB
M  V30 COUNTS 8 7 0 0 0
M  V30 BEGIN ATOM
M  V30 1 N 2.598 0.0 0.0 0
M  V30 2 N 1.732 -0.5 0.0 0
M  V30 3 C 3.4641 -0.5 0.0 0
M  V30 4 C 2.598 1.0 0.0 0
M  V30 5 C 0.866 0.0 0.0 0
M  V30 6 C 4.3301 0.0 0.0 0
M  V30 7 C 1.732 1.5 0.0 0
M  V30 8 C 0.0 -0.5 0.0 0
M  V30 END ATOM
M  V30 BEGIN BOND
M  V30 1 1 1 2
M  V30 2 1 1 3
M  V30 3 1 1 4
M  V30 4 1 2 5
M  V30 5 1 3 6
M  V30 6 1 4 7
M  V30 7 1 5 8
M  V30 END BOND
M  V30 END CTAB
M  END
>  <pKa>
7.08

>  <temp>
25

>  <method>
potentiometric

>  <type>
a1/apparent

>  <group>


>  <basicOrAcidic>
basic

>  <Row-ID>
378

>  <Smiles>
N(NCC)(CC)CC

$$$$
Compound 379
Actelion Java MolfileCreator 2.0

  0  0  0  0  0  0              0 V3000
M  V30 BEGIN CTAB
M  V30 COUNTS 8 7 0 0 0
M  V30 BEGIN ATOM
M  V30 1 N 1.732 -0.5 0.0 0
M  V30 2 N 2.598 0.0 0.0 0
M  V30 3 C 1.732 -1.5 0.0 0
M  V30 4 C 0.866 0.0 0.0 0
M  V30 5 C 3.4641 -0.5 0.0 0
M  V30 6 C 2.598 1.0 0.0 0
M  V30 7 C 2.598 -1.9999 0.0 0
M  V30 8 C 0.0 -0.5 0.0 0
M  V30 END ATOM
M  V30 BEGIN BOND
M  V30 1 1 1 2
M  V30 2 1 1 3
M  V30 3 1 1 4
M  V30 4 1 2 5
M  V30 5 1 2 6
M  V30 6 1 3 7
M  V30 7 1 4 8
M  V30 END BOND
M  V30 END CTAB
M  END
>  <pKa>
6.88

>  <temp>
25

>  <method>
potentiometric

>  <type>
a1/apparent

>  <group>


>  <basicOrAcidic>
basic

>  <Row-ID>
379

>  <Smiles>
N(N(C)C)(CC)CC

$$$$
Compound 380
Actelion Java MolfileCreator 2.0

  0  0  0  0  0  0              0 V3000
M  V30 BEGIN CTAB
M  V30 COUNTS 8 7 0 0 0
M  V30 BEGIN ATOM
M  V30 1 N 2.598 0.0 0.0 0
M  V30 2 N 1.732 -0.5 0.0 0
M  V30 3 C 3.4641 -0.5 0.0 0
M  V30 4 C 2.598 1.0 0.0 0
M  V30 5 C 0.866 0.0 0.0 0
M  V30 6 C 1.732 -1.5 0.0 0
M  V30 7 C 4.3301 0.0 0.0 0
M  V30 8 C 0.0 -0.5 0.0 0
M  V30 END ATOM
M  V30 BEGIN BOND
M  V30 1 1 1 2
M  V30 2 1 1 3
M  V30 3 1 1 4
M  V30 4 1 2 5
M  V30 5 1 2 6
M  V30 6 1 3 7
M  V30 7 1 5 8
M  V30 END BOND
M  V30 END CTAB
M  END
>  <pKa>
6.8

>  <temp>
25

>  <method>
mean from 2

>  <type>
a1/apparent

>  <group>


>  <basicOrAcidic>
basic

>  <Row-ID>
380

>  <Smiles>
N(N(CC)C)(CC)C

$$$$
Compound 381
Actelion Java MolfileCreator 2.0

  0  0  0  0  0  0              0 V3000
M  V30 BEGIN CTAB
M  V30 COUNTS 8 7 0 0 0
M  V30 BEGIN ATOM
M  V30 1 N 2.598 0.0 0.0 0
M  V30 2 N 2.598 1.0 0.0 0
M  V30 3 C 3.4641 -0.5 0.0 0
M  V30 4 C 1.732 -0.5 0.0 0
M  V30 5 C 4.3301 0.0 0.0 0
M  V30 6 C 0.866 0.0 0.0 0
M  V30 7 C 5.1961 -0.5 0.0 0
M  V30 8 C 0.0 -0.5 0.0 0
M  V30 END ATOM
M  V30 BEGIN BOND
M  V30 1 1 1 2
M  V30 2 1 1 3
M  V30 3 1 1 4
M  V30 4 1 3 5
M  V30 5 1 4 6
M  V30 6 1 5 7
M  V30 7 1 6 8
M  V30 END BOND
M  V30 END CTAB
M  END
>  <pKa>
7.0

>  <temp>
25

>  <method>
potentiometric

>  <type>
b1/apparent

>  <group>


>  <basicOrAcidic>
basic

>  <Row-ID>
381

>  <Smiles>
N(N)(CCC)CCC

$$$$
Compound 382
Actelion Java MolfileCreator 2.0

  0  0  0  0  0  0              0 V3000
M  V30 BEGIN CTAB
M  V30 COUNTS 8 7 0 0 0
M  V30 BEGIN ATOM
M  V30 1 N 0.366 0.866 0.0 0
M  V30 2 C 0.866 0.0 0.0 0
M  V30 3 C 0.0 -0.5 0.0 0
M  V30 4 C 1.732 0.4999 0.0 0
M  V30 5 C 1.366 -0.866 0.0 0
M  V30 6 N 0.4999 -1.366 0.0 0
M  V30 7 C -0.866 -0.9999 0.0 0
M  V30 8 C -0.4999 0.366 0.0 0
M  V30 END ATOM
M  V30 BEGIN BOND
M  V30 1 1 1 2
M  V30 2 1 2 3
M  V30 3 1 2 4
M  V30 4 1 2 5
M  V30 5 1 3 6
M  V30 6 1 3 7
M  V30 7 1 3 8
M  V30 END BOND
M  V30 END CTAB
M  END
>  <pKa>
10.13

>  <temp>
25

>  <method>
potentiometric

>  <type>
a2/apparent

>  <group>


>  <basicOrAcidic>
basic

>  <Row-ID>
382

>  <Smiles>
NC(C(N)(C)C)(C)C

$$$$
Compound 383
Actelion Java MolfileCreator 2.0

  0  0  0  0  0  0              0 V3000
M  V30 BEGIN CTAB
M  V30 COUNTS 8 7 0 0 0
M  V30 BEGIN ATOM
M  V30 1 N 3.4641 -0.5 0.0 0
M  V30 2 C 4.3301 0.0 0.0 0
M  V30 3 C 2.598 0.0 0.0 0
M  V30 4 C 5.1961 -0.5 0.0 0
M  V30 5 C 1.732 -0.5 0.0 0
M  V30 6 N 6.0621 0.0 0.0 0
M  V30 7 C 0.866 0.0 0.0 0
M  V30 8 C 0.0 -0.5 0.0 0
M  V30 END ATOM
M  V30 BEGIN BOND
M  V30 1 1 1 2
M  V30 2 1 1 3
M  V30 3 1 2 4
M  V30 4 1 3 5
M  V30 5 1 4 6
M  V30 6 1 5 7
M  V30 7 1 7 8
M  V30 END BOND
M  V30 END CTAB
M  END
>  <pKa>
10.3

>  <temp>
25

>  <method>
potentiometric

>  <type>
a2/apparent

>  <group>


>  <basicOrAcidic>
basic

>  <Row-ID>
383

>  <Smiles>
N(CCN)CCCC

$$$$
Compound 384
Actelion Java MolfileCreator 2.0

  0  0  0  0  0  0              0 V3000
M  V30 BEGIN CTAB
M  V30 COUNTS 8 7 0 0 0
M  V30 BEGIN ATOM
M  V30 1 N 4.3301 0.0 0.0 0
M  V30 2 C 3.4641 -0.5 0.0 0
M  V30 3 C 5.1961 -0.5 0.0 0
M  V30 4 C 2.598 0.0 0.0 0
M  V30 5 C 6.0621 0.0 0.0 0
M  V30 6 N 1.732 -0.5 0.0 0
M  V30 7 C 0.866 0.0 0.0 0
M  V30 8 C 0.0 -0.5 0.0 0
M  V30 END ATOM
M  V30 BEGIN BOND
M  V30 1 1 1 2
M  V30 2 1 1 3
M  V30 3 1 2 4
M  V30 4 1 3 5
M  V30 5 1 4 6
M  V30 6 1 6 7
M  V30 7 1 7 8
M  V30 END BOND
M  V30 END CTAB
M  END
>  <pKa>
10.46

>  <temp>
25

>  <method>
potentiometric

>  <type>
a2/apparent

>  <group>


>  <basicOrAcidic>
basic

>  <Row-ID>
384

>  <Smiles>
N(CCNCC)CC

$$$$
Compound 385
Actelion Java MolfileCreator 2.0

  0  0  0  0  0  0              0 V3000
M  V30 BEGIN CTAB
M  V30 COUNTS 8 7 0 0 0
M  V30 BEGIN ATOM
M  V30 1 N 3.4641 -0.5 0.0 0
M  V30 2 C 2.598 0.0 0.0 0
M  V30 3 C 4.3301 0.0 0.0 0
M  V30 4 C 3.4641 -1.5 0.0 0
M  V30 5 C 1.732 -0.5 0.0 0
M  V30 6 N 0.866 0.0 0.0 0
M  V30 7 C 0.866 1.0 0.0 0
M  V30 8 C 0.0 -0.5 0.0 0
M  V30 END ATOM
M  V30 BEGIN BOND
M  V30 1 1 1 2
M  V30 2 1 1 3
M  V30 3 1 1 4
M  V30 4 1 2 5
M  V30 5 1 5 6
M  V30 6 1 6 7
M  V30 7 1 6 8
M  V30 END BOND
M  V30 END CTAB
M  END
>  <pKa>
9.15

>  <temp>
25

>  <method>
mean from 5

>  <type>
a1/apparent

>  <group>
N-H

>  <basicOrAcidic>
basic

>  <Row-ID>
385

>  <Smiles>
N(CCN(C)C)(C)C

$$$$
Compound 386
Actelion Java MolfileCreator 2.0

  0  0  0  0  0  0              0 V3000
M  V30 BEGIN CTAB
M  V30 COUNTS 8 7 0 0 0
M  V30 BEGIN ATOM
M  V30 1 N 3.4641 -2.4999 0.0 0
M  V30 2 C 2.598 -1.9999 0.0 0
M  V30 3 C 1.732 -1.5 0.0 0
M  V30 4 N 1.732 -0.5 0.0 0
M  V30 5 C 2.598 0.0 0.0 0
M  V30 6 C 0.866 0.0 0.0 0
M  V30 7 C 3.4641 -0.5 0.0 0
M  V30 8 C 0.0 -0.5 0.0 0
M  V30 END ATOM
M  V30 BEGIN BOND
M  V30 1 3 1 2
M  V30 2 1 2 3
M  V30 3 1 3 4
M  V30 4 1 4 5
M  V30 5 1 4 6
M  V30 6 1 5 7
M  V30 7 1 6 8
M  V30 END BOND
M  V30 END CTAB
M  END
>  <pKa>
4.18

>  <temp>
25

>  <method>
mean from 3

>  <type>
a1/apparent

>  <group>


>  <basicOrAcidic>
basic

>  <Row-ID>
386

>  <Smiles>
N#CCN(CC)CC

$$$$
Compound 387
Actelion Java MolfileCreator 2.0

  0  0  0  0  0  0              0 V3000
M  V30 BEGIN CTAB
M  V30 COUNTS 8 7 0 0 0
M  V30 BEGIN ATOM
M  V30 1 N 6.0621 0.0 0.0 0
M  V30 2 C 5.1961 -0.5 0.0 0
M  V30 3 C 4.3301 0.0 0.0 0
M  V30 4 C 3.4641 -0.5 0.0 0
M  V30 5 C 2.598 0.0 0.0 0
M  V30 6 C 1.732 -0.5 0.0 0
M  V30 7 C 0.866 0.0 0.0 0
M  V30 8 N 0.0 -0.5 0.0 0
M  V30 END ATOM
M  V30 BEGIN BOND
M  V30 1 1 1 2
M  V30 2 1 2 3
M  V30 3 1 3 4
M  V30 4 1 4 5
M  V30 5 1 5 6
M  V30 6 1 6 7
M  V30 7 1 7 8
M  V30 END BOND
M  V30 END CTAB
M  END
>  <pKa>
10.97

>  <temp>
22

>  <method>
mean from 3

>  <type>
a1/apparent

>  <group>
NH2

>  <basicOrAcidic>
basic

>  <Row-ID>
387

>  <Smiles>
NCCCCCCN

$$$$
Compound 388
Actelion Java MolfileCreator 2.0

  0  0  0  0  0  0              0 V3000
M  V30 BEGIN CTAB
M  V30 COUNTS 8 7 0 0 0
M  V30 BEGIN ATOM
M  V30 1 N 2.598 0.0 0.0 0
M  V30 2 C 1.732 -0.5 0.0 0
M  V30 3 C 3.4641 -0.5 0.0 0
M  V30 4 C 2.598 1.0 0.0 0
M  V30 5 C 0.866 0.0 0.0 0
M  V30 6 C 4.3301 0.0 0.0 0
M  V30 7 C 1.732 1.5 0.0 0
M  V30 8 N 0.0 -0.5 0.0 0
M  V30 END ATOM
M  V30 BEGIN BOND
M  V30 1 1 1 2
M  V30 2 1 1 3
M  V30 3 1 1 4
M  V30 4 1 2 5
M  V30 5 1 3 6
M  V30 6 1 4 7
M  V30 7 1 5 8
M  V30 END BOND
M  V30 END CTAB
M  END
>  <pKa>
9.93

>  <temp>
24

>  <method>
mean from 3

>  <type>
b1/thermodynamic

>  <group>


>  <basicOrAcidic>
basic

>  <Row-ID>
388

>  <Smiles>
N(CCN)(CC)CC

$$$$
Compound 389
Actelion Java MolfileCreator 2.0

  0  0  0  0  0  0              0 V3000
M  V30 BEGIN CTAB
M  V30 COUNTS 8 7 0 0 0
M  V30 BEGIN ATOM
M  V30 1 N 4.3301 0.0 0.0 0 CHG=1
M  V30 2 C 3.4641 -0.5 0.0 0
M  V30 3 C 5.1961 -0.5 0.0 0
M  V30 4 C 2.598 0.0 0.0 0
M  V30 5 C 1.732 -0.5 0.0 0
M  V30 6 C 2.598 1.0 0.0 0
M  V30 7 N 0.866 0.0 0.0 0
M  V30 8 C 0.0 -0.5 0.0 0
M  V30 END ATOM
M  V30 BEGIN BOND
M  V30 1 1 1 2
M  V30 2 1 1 3
M  V30 3 1 2 4
M  V30 4 1 4 5
M  V30 5 1 4 6
M  V30 6 1 5 7
M  V30 7 1 7 8
M  V30 END BOND
M  V30 END CTAB
M  END
>  <pKa>
8.29

>  <temp>
22

>  <method>
potentiometric

>  <type>
a2/apparent

>  <group>


>  <basicOrAcidic>
basic

>  <Row-ID>
389

>  <Smiles>
[NH2+](CC(CNC)C)C

$$$$
Compound 390
Actelion Java MolfileCreator 2.0

  0  0  0  0  0  0              0 V3000
M  V30 BEGIN CTAB
M  V30 COUNTS 8 7 0 0 0
M  V30 BEGIN ATOM
M  V30 1 N 0.366 0.866 0.0 0 CHG=1
M  V30 2 C 0.866 0.0 0.0 0
M  V30 3 C 0.0 -0.5 0.0 0
M  V30 4 C 1.732 0.4999 0.0 0
M  V30 5 C 1.366 -0.866 0.0 0
M  V30 6 N 0.4999 -1.366 0.0 0
M  V30 7 C -0.866 -0.9999 0.0 0
M  V30 8 C -0.4999 0.366 0.0 0
M  V30 END ATOM
M  V30 BEGIN BOND
M  V30 1 1 1 2
M  V30 2 1 2 3
M  V30 3 1 2 4
M  V30 4 1 2 5
M  V30 5 1 3 6
M  V30 6 1 3 7
M  V30 7 1 3 8
M  V30 END BOND
M  V30 END CTAB
M  END
>  <pKa>
6.56

>  <temp>
25

>  <method>
potentiometric

>  <type>
a1/apparent

>  <group>


>  <basicOrAcidic>
basic

>  <Row-ID>
390

>  <Smiles>
[NH3+]C(C(N)(C)C)(C)C

$$$$
Compound 391
Actelion Java MolfileCreator 2.0

  0  0  0  0  0  0              0 V3000
M  V30 BEGIN CTAB
M  V30 COUNTS 8 7 0 0 0
M  V30 BEGIN ATOM
M  V30 1 N 3.4641 -0.5 0.0 0 CHG=1
M  V30 2 C 4.3301 0.0 0.0 0
M  V30 3 C 2.598 0.0 0.0 0
M  V30 4 C 5.1961 -0.5 0.0 0
M  V30 5 C 1.732 -0.5 0.0 0
M  V30 6 N 6.0621 0.0 0.0 0
M  V30 7 C 0.866 0.0 0.0 0
M  V30 8 C 0.0 -0.5 0.0 0
M  V30 END ATOM
M  V30 BEGIN BOND
M  V30 1 1 1 2
M  V30 2 1 1 3
M  V30 3 1 2 4
M  V30 4 1 3 5
M  V30 5 1 4 6
M  V30 6 1 5 7
M  V30 7 1 7 8
M  V30 END BOND
M  V30 END CTAB
M  END
>  <pKa>
7.53

>  <temp>
25

>  <method>
potentiometric

>  <type>
a1/apparent

>  <group>


>  <basicOrAcidic>
basic

>  <Row-ID>
391

>  <Smiles>
[NH2+](CCN)CCCC

$$$$
Compound 392
Actelion Java MolfileCreator 2.0

  0  0  0  0  0  0              0 V3000
M  V30 BEGIN CTAB
M  V30 COUNTS 8 7 0 0 0
M  V30 BEGIN ATOM
M  V30 1 N 4.3301 0.0 0.0 0 CHG=1
M  V30 2 C 3.4641 -0.5 0.0 0
M  V30 3 C 5.1961 -0.5 0.0 0
M  V30 4 C 2.598 0.0 0.0 0
M  V30 5 C 6.0621 0.0 0.0 0
M  V30 6 N 1.732 -0.5 0.0 0
M  V30 7 C 0.866 0.0 0.0 0
M  V30 8 C 0.0 -0.5 0.0 0
M  V30 END ATOM
M  V30 BEGIN BOND
M  V30 1 1 1 2
M  V30 2 1 1 3
M  V30 3 1 2 4
M  V30 4 1 3 5
M  V30 5 1 4 6
M  V30 6 1 6 7
M  V30 7 1 7 8
M  V30 END BOND
M  V30 END CTAB
M  END
>  <pKa>
7.7

>  <temp>
25

>  <method>
potentiometric

>  <type>
a1/apparent

>  <group>


>  <basicOrAcidic>
basic

>  <Row-ID>
392

>  <Smiles>
[NH2+](CCNCC)CC

$$$$
Compound 393
Actelion Java MolfileCreator 2.0

  0  0  0  0  0  0              0 V3000
M  V30 BEGIN CTAB
M  V30 COUNTS 8 7 0 0 0
M  V30 BEGIN ATOM
M  V30 1 N 3.4641 -0.5 0.0 0 CHG=1
M  V30 2 C 2.598 0.0 0.0 0
M  V30 3 C 4.3301 0.0 0.0 0
M  V30 4 C 3.4641 -1.5 0.0 0
M  V30 5 C 1.732 -0.5 0.0 0
M  V30 6 N 0.866 0.0 0.0 0
M  V30 7 C 0.866 1.0 0.0 0
M  V30 8 C 0.0 -0.5 0.0 0
M  V30 END ATOM
M  V30 BEGIN BOND
M  V30 1 1 1 2
M  V30 2 1 1 3
M  V30 3 1 1 4
M  V30 4 1 2 5
M  V30 5 1 5 6
M  V30 6 1 6 7
M  V30 7 1 6 8
M  V30 END BOND
M  V30 END CTAB
M  END
>  <pKa>
6.04

>  <temp>
25

>  <method>
mean from 5

>  <type>
a1/apparent

>  <group>
NH(1+)

>  <basicOrAcidic>
basic

>  <Row-ID>
393

>  <Smiles>
[NH+](CCN(C)C)(C)C

$$$$
Compound 394
Actelion Java MolfileCreator 2.0

  0  0  0  0  0  0              0 V3000
M  V30 BEGIN CTAB
M  V30 COUNTS 8 7 0 0 0
M  V30 BEGIN ATOM
M  V30 1 N 6.0621 0.0 0.0 0 CHG=1
M  V30 2 C 5.1961 -0.5 0.0 0
M  V30 3 C 4.3301 0.0 0.0 0
M  V30 4 C 3.4641 -0.5 0.0 0
M  V30 5 C 2.598 0.0 0.0 0
M  V30 6 C 1.732 -0.5 0.0 0
M  V30 7 C 0.866 0.0 0.0 0
M  V30 8 N 0.0 -0.5 0.0 0
M  V30 END ATOM
M  V30 BEGIN BOND
M  V30 1 1 1 2
M  V30 2 1 2 3
M  V30 3 1 3 4
M  V30 4 1 4 5
M  V30 5 1 5 6
M  V30 6 1 6 7
M  V30 7 1 7 8
M  V30 END BOND
M  V30 END CTAB
M  END
>  <pKa>
10.16

>  <temp>
24

>  <method>
mean from 2

>  <type>
b2/apparent

>  <group>
NH%+&

>  <basicOrAcidic>
basic

>  <Row-ID>
394

>  <Smiles>
[NH3+]CCCCCCN

$$$$
Compound 395
Actelion Java MolfileCreator 2.0

  0  0  0  0  0  0              0 V3000
M  V30 BEGIN CTAB
M  V30 COUNTS 8 7 0 0 0
M  V30 BEGIN ATOM
M  V30 1 N 2.598 0.0 0.0 0 CHG=1
M  V30 2 C 1.732 -0.5 0.0 0
M  V30 3 C 3.4641 -0.5 0.0 0
M  V30 4 C 2.598 1.0 0.0 0
M  V30 5 C 0.866 0.0 0.0 0
M  V30 6 C 4.3301 0.0 0.0 0
M  V30 7 C 1.732 1.5 0.0 0
M  V30 8 N 0.0 -0.5 0.0 0
M  V30 END ATOM
M  V30 BEGIN BOND
M  V30 1 1 1 2
M  V30 2 1 1 3
M  V30 3 1 1 4
M  V30 4 1 2 5
M  V30 5 1 3 6
M  V30 6 1 4 7
M  V30 7 1 5 8
M  V30 END BOND
M  V30 END CTAB
M  END
>  <pKa>
6.76

>  <temp>
24

>  <method>
mean from 3

>  <type>
b2/thermodynamic

>  <group>


>  <basicOrAcidic>
basic

>  <Row-ID>
395

>  <Smiles>
[NH+](CCN)(CC)CC

$$$$
Compound 396
Actelion Java MolfileCreator 2.0

  0  0  0  0  0  0              0 V3000
M  V30 BEGIN CTAB
M  V30 COUNTS 8 7 0 0 0
M  V30 BEGIN ATOM
M  V30 1 O 3.4641 -0.5 0.0 0
M  V30 2 N 2.598 0.0 0.0 0 CHG=1
M  V30 3 O 2.598 1.0 0.0 0 CHG=-1
M  V30 4 C 1.732 -0.5 0.0 0
M  V30 5 N 0.866 0.0 0.0 0 CHG=1
M  V30 6 C 1.732 -1.5 0.0 0
M  V30 7 O 0.866 1.0 0.0 0
M  V30 8 O 0.0 -0.5 0.0 0 CHG=-1
M  V30 END ATOM
M  V30 BEGIN BOND
M  V30 1 2 1 2
M  V30 2 1 2 3
M  V30 3 1 2 4
M  V30 4 1 4 5
M  V30 5 1 4 6
M  V30 6 2 5 7
M  V30 7 1 5 8
M  V30 END BOND
M  V30 END CTAB
M  END
>  <pKa>
5.28

>  <temp>
25

>  <method>
potentiometric

>  <type>
apparent

>  <group>


>  <basicOrAcidic>
acidic

>  <Row-ID>
396

>  <Smiles>
O=[N+]([O-])C([N+](=O)[O-])C

$$$$
Compound 397
Actelion Java MolfileCreator 2.0

  0  0  0  0  0  0              0 V3000
M  V30 BEGIN CTAB
M  V30 COUNTS 8 7 0 0 0
M  V30 BEGIN ATOM
M  V30 1 O 4.3301 0.0 0.0 0
M  V30 2 N 3.4641 -0.5 0.0 0
M  V30 3 C 2.598 0.0 0.0 0
M  V30 4 C 1.732 -0.5 0.0 0
M  V30 5 C 2.598 1.0 0.0 0
M  V30 6 N 0.866 0.0 0.0 0
M  V30 7 C 1.732 -1.5 0.0 0
M  V30 8 O 0.0 -0.5 0.0 0
M  V30 END ATOM
M  V30 BEGIN BOND
M  V30 1 1 1 2
M  V30 2 2 2 3
M  V30 3 1 3 4
M  V30 4 1 3 5
M  V30 5 2 4 6
M  V30 6 1 4 7
M  V30 7 1 6 8
M  V30 END BOND
M  V30 END CTAB
M  END
>  <pKa>
10.6

>  <temp>
24

>  <method>
mean from 2

>  <type>
a1/apparent

>  <group>


>  <basicOrAcidic>
acidic

>  <Row-ID>
397

>  <Smiles>
ON=C(C(=NO)C)C

$$$$
Compound 398
Actelion Java MolfileCreator 2.0

  0  0  0  0  0  0              0 V3000
M  V30 BEGIN CTAB
M  V30 COUNTS 8 7 0 0 0
M  V30 BEGIN ATOM
M  V30 1 O 5.1961 -0.5 0.0 0
M  V30 2 N 4.3301 0.0 0.0 0 CHG=1
M  V30 3 O 4.3301 1.0 0.0 0 CHG=-1
M  V30 4 N 3.4641 -0.5 0.0 0
M  V30 5 C 2.598 0.0 0.0 0
M  V30 6 C 1.732 -0.5 0.0 0
M  V30 7 C 0.866 0.0 0.0 0
M  V30 8 C 0.0 -0.5 0.0 0
M  V30 END ATOM
M  V30 BEGIN BOND
M  V30 1 2 1 2
M  V30 2 1 2 3
M  V30 3 1 2 4
M  V30 4 1 4 5
M  V30 5 1 5 6
M  V30 6 1 6 7
M  V30 7 1 7 8
M  V30 END BOND
M  V30 END CTAB
M  END
>  <pKa>
6.48

>  <temp>
25

>  <method>
potentiometric

>  <type>
a1/thermodynamic

>  <group>
N-H

>  <basicOrAcidic>
acidic

>  <Row-ID>
398

>  <Smiles>
O=[N+]([O-])NCCCC

$$$$
Compound 399
Actelion Java MolfileCreator 2.0

  0  0  0  0  0  0              0 V3000
M  V30 BEGIN CTAB
M  V30 COUNTS 8 7 0 0 0
M  V30 BEGIN ATOM
M  V30 1 O 4.3301 0.0 0.0 0
M  V30 2 N 3.4641 -0.5 0.0 0 CHG=1
M  V30 3 O 3.4641 -1.5 0.0 0 CHG=-1
M  V30 4 N 2.598 0.0 0.0 0
M  V30 5 C 1.732 -0.5 0.0 0
M  V30 6 C 0.866 0.0 0.0 0
M  V30 7 C 0.866 1.0 0.0 0
M  V30 8 C 0.0 -0.5 0.0 0
M  V30 END ATOM
M  V30 BEGIN BOND
M  V30 1 2 1 2
M  V30 2 1 2 3
M  V30 3 1 2 4
M  V30 4 1 4 5
M  V30 5 1 5 6
M  V30 6 1 6 7
M  V30 7 1 6 8
M  V30 END BOND
M  V30 END CTAB
M  END
>  <pKa>
6.38

>  <temp>
25

>  <method>
potentiometric

>  <type>
a1/thermodynamic

>  <group>
N-H

>  <basicOrAcidic>
acidic

>  <Row-ID>
399

>  <Smiles>
O=[N+]([O-])NCC(C)C

$$$$
Compound 400
Actelion Java MolfileCreator 2.0

  0  0  0  0  0  0              0 V3000
M  V30 BEGIN CTAB
M  V30 COUNTS 8 7 0 0 0
M  V30 BEGIN ATOM
M  V30 1 O 4.3301 0.0 0.0 0
M  V30 2 N 3.4641 -0.5 0.0 0
M  V30 3 C 2.598 0.0 0.0 0
M  V30 4 C 1.732 -0.5 0.0 0
M  V30 5 C 2.598 1.0 0.0 0
M  V30 6 N 0.866 0.0 0.0 0
M  V30 7 C 1.732 -1.5 0.0 0
M  V30 8 O 0.0 -0.5 0.0 0 CHG=-1
M  V30 END ATOM
M  V30 BEGIN BOND
M  V30 1 1 1 2
M  V30 2 2 2 3
M  V30 3 1 3 4
M  V30 4 1 3 5
M  V30 5 2 4 6
M  V30 6 1 4 7
M  V30 7 1 6 8
M  V30 END BOND
M  V30 END CTAB
M  END
>  <pKa>
11.9

>  <temp>
23

>  <method>
spectrophotometric

>  <type>
a2/apparent

>  <group>


>  <basicOrAcidic>
acidic

>  <Row-ID>
400

>  <Smiles>
ON=C(C(=N[O-])C)C

$$$$
Compound 401
Actelion Java MolfileCreator 2.0

  0  0  0  0  0  0              0 V3000
M  V30 BEGIN CTAB
M  V30 COUNTS 8 7 0 0 0
M  V30 BEGIN ATOM
M  V30 1 Br 1.848 -2.049 0.0 0
M  V30 2 C 2.598 -0.75 0.0 0
M  V30 3 N 3.8971 0.0 0.0 0 CHG=1
M  V30 4 C 1.299 0.0 0.0 0
M  V30 5 C 3.348 -2.049 0.0 0
M  V30 6 O 5.1961 -0.75 0.0 0
M  V30 7 O 3.8971 1.5 0.0 0 CHG=-1
M  V30 8 N 0.0 -0.75 0.0 0
M  V30 END ATOM
M  V30 BEGIN BOND
M  V30 1 1 1 2
M  V30 2 1 2 3
M  V30 3 1 2 4
M  V30 4 1 2 5
M  V30 5 2 3 6
M  V30 6 1 3 7
M  V30 7 1 4 8
M  V30 END BOND
M  V30 END CTAB
M  END
>  <pKa>
6.15

>  <temp>
20

>  <method>
potentiometric

>  <type>
a1/apparent

>  <group>


>  <basicOrAcidic>
basic

>  <Row-ID>
401

>  <Smiles>
[Br]C([N+](=O)[O-])(CN)C

$$$$
Compound 402
Actelion Java MolfileCreator 2.0

  0  0  0  0  0  0              0 V3000
M  V30 BEGIN CTAB
M  V30 COUNTS 8 7 0 0 0
M  V30 BEGIN ATOM
M  V30 1 O 6.0621 0.0 0.0 0
M  V30 2 C 5.1961 -0.5 0.0 0
M  V30 3 C 4.3301 0.0 0.0 0
M  V30 4 C 3.4641 -0.5 0.0 0
M  V30 5 N 2.598 0.0 0.0 0
M  V30 6 C 1.732 -0.5 0.0 0
M  V30 7 C 0.866 0.0 0.0 0
M  V30 8 N 0.0 -0.5 0.0 0
M  V30 END ATOM
M  V30 BEGIN BOND
M  V30 1 1 1 2
M  V30 2 1 2 3
M  V30 3 1 3 4
M  V30 4 1 4 5
M  V30 5 1 5 6
M  V30 6 1 6 7
M  V30 7 1 7 8
M  V30 END BOND
M  V30 END CTAB
M  END
>  <pKa>
9.67

>  <temp>
25

>  <method>
potentiometric

>  <type>
a2/apparent

>  <group>


>  <basicOrAcidic>
basic

>  <Row-ID>
402

>  <Smiles>
OCCCNCCN

$$$$
Compound 403
Actelion Java MolfileCreator 2.0

  0  0  0  0  0  0              0 V3000
M  V30 BEGIN CTAB
M  V30 COUNTS 8 7 0 0 0
M  V30 BEGIN ATOM
M  V30 1 O 5.1961 -0.5 0.0 0
M  V30 2 C 4.3301 0.0 0.0 0
M  V30 3 C 3.4641 -0.5 0.0 0
M  V30 4 C 4.3301 1.0 0.0 0
M  V30 5 N 2.598 0.0 0.0 0
M  V30 6 C 1.732 -0.5 0.0 0
M  V30 7 C 0.866 0.0 0.0 0
M  V30 8 N 0.0 -0.5 0.0 0
M  V30 END ATOM
M  V30 BEGIN BOND
M  V30 1 1 1 2
M  V30 2 1 2 3
M  V30 3 1 2 4
M  V30 4 1 3 5
M  V30 5 1 5 6
M  V30 6 1 6 7
M  V30 7 1 7 8
M  V30 END BOND
M  V30 END CTAB
M  END
>  <pKa>
9.86

>  <temp>
25

>  <method>
potentiometric

>  <type>
a/apparent

>  <group>
prot.

>  <basicOrAcidic>
basic

>  <Row-ID>
403

>  <Smiles>
OC(CNCCN)C

$$$$
Compound 404
Actelion Java MolfileCreator 2.0

  0  0  0  0  0  0              0 V3000
M  V30 BEGIN CTAB
M  V30 COUNTS 8 7 0 0 0
M  V30 BEGIN ATOM
M  V30 1 O 3.4641 -0.5 0.0 0
M  V30 2 C 2.598 0.0 0.0 0
M  V30 3 N 2.598 1.0 0.0 0
M  V30 4 C 1.732 -0.5 0.0 0
M  V30 5 N 1.732 -1.5 0.0 0
M  V30 6 C 0.866 0.0 0.0 0
M  V30 7 C 0.866 1.0 0.0 0
M  V30 8 C 0.0 -0.5 0.0 0
M  V30 END ATOM
M  V30 BEGIN BOND
M  V30 1 2 1 2
M  V30 2 1 2 3
M  V30 3 1 2 4
M  V30 4 1 4 5
M  V30 5 1 4 6
M  V30 6 1 6 7
M  V30 7 1 6 8
M  V30 END BOND
M  V30 END CTAB
M  END
>  <pKa>
8.0

>  <temp>


>  <method>
potentiometric

>  <type>
a/apparent

>  <group>
NH3+

>  <basicOrAcidic>
acidic

>  <Row-ID>
404

>  <Smiles>
O=C(N)C(N)C(C)C

$$$$
Compound 405
Actelion Java MolfileCreator 2.0

  0  0  0  0  0  0              0 V3000
M  V30 BEGIN CTAB
M  V30 COUNTS 8 7 0 0 0
M  V30 BEGIN ATOM
M  V30 1 O 2.598 1.0 0.0 0
M  V30 2 C 2.598 0.0 0.0 0
M  V30 3 N 3.4641 -0.5 0.0 0
M  V30 4 C 1.732 -0.5 0.0 0
M  V30 5 C 4.3301 0.0 0.0 0
M  V30 6 C 3.4641 -1.5 0.0 0
M  V30 7 N 0.866 0.0 0.0 0
M  V30 8 C 0.0 -0.5 0.0 0
M  V30 END ATOM
M  V30 BEGIN BOND
M  V30 1 2 1 2
M  V30 2 1 2 3
M  V30 3 1 2 4
M  V30 4 1 3 5
M  V30 5 1 3 6
M  V30 6 1 4 7
M  V30 7 1 7 8
M  V30 END BOND
M  V30 END CTAB
M  END
>  <pKa>
8.86

>  <temp>
25

>  <method>
potentiometric

>  <type>
a/apparent

>  <group>


>  <basicOrAcidic>
basic

>  <Row-ID>
405

>  <Smiles>
O=C(N(C)C)CNC

$$$$
Compound 406
Actelion Java MolfileCreator 2.0

  0  0  0  0  0  0              0 V3000
M  V30 BEGIN CTAB
M  V30 COUNTS 8 7 0 0 0
M  V30 BEGIN ATOM
M  V30 1 O 1.732 -1.5 0.0 0
M  V30 2 C 1.732 -0.5 0.0 0
M  V30 3 N 2.598 0.0 0.0 0
M  V30 4 N 0.866 0.0 0.0 0
M  V30 5 C 3.4641 -0.5 0.0 0
M  V30 6 C 2.598 1.0 0.0 0
M  V30 7 C 0.866 1.0 0.0 0
M  V30 8 C 0.0 -0.5 0.0 0
M  V30 END ATOM
M  V30 BEGIN BOND
M  V30 1 2 1 2
M  V30 2 1 2 3
M  V30 3 1 2 4
M  V30 4 1 3 5
M  V30 5 1 3 6
M  V30 6 1 4 7
M  V30 7 1 4 8
M  V30 END BOND
M  V30 END CTAB
M  END
>  <pKa>
1.04

>  <temp>
25

>  <method>
conductometric

>  <type>
a1/apparent

>  <group>


>  <basicOrAcidic>
basic

>  <Row-ID>
406

>  <Smiles>
O=C(N(C)C)N(C)C

$$$$
Compound 407
Actelion Java MolfileCreator 2.0

  0  0  0  0  0  0              0 V3000
M  V30 BEGIN CTAB
M  V30 COUNTS 8 7 0 0 0
M  V30 BEGIN ATOM
M  V30 1 O 1.732 -0.5 0.0 0
M  V30 2 C 0.866 0.0 0.0 0
M  V30 3 C 0.866 1.0 0.0 0
M  V30 4 C 0.0 -0.5 0.0 0
M  V30 5 C 0.0 1.4999 0.0 0
M  V30 6 C 1.732 1.5 0.0 0
M  V30 7 N -0.866 1.9999 0.0 0
M  V30 8 N 2.598 2.0 0.0 0
M  V30 END ATOM
M  V30 BEGIN BOND
M  V30 1 1 1 2
M  V30 2 2 2 3
M  V30 3 1 2 4
M  V30 4 1 3 5
M  V30 5 1 3 6
M  V30 6 3 5 7
M  V30 7 3 6 8
M  V30 END BOND
M  V30 END CTAB
M  END
>  <pKa>
1.0

>  <temp>
25

>  <method>
spectrophotometric

>  <type>
a1/apparent

>  <group>


>  <basicOrAcidic>
acidic

>  <Row-ID>
407

>  <Smiles>
OC(=C(C#N)C#N)C

$$$$
Compound 408
Actelion Java MolfileCreator 2.0

  0  0  0  0  0  0              0 V3000
M  V30 BEGIN CTAB
M  V30 COUNTS 8 7 0 0 0
M  V30 BEGIN ATOM
M  V30 1 O 2.598 0.0 0.0 0
M  V30 2 N 1.732 -0.5 0.0 0
M  V30 3 C 0.866 0.0 0.0 0
M  V30 4 N 0.866 1.0 0.0 0
M  V30 5 C 0.0 -0.5 0.0 0
M  V30 6 C 0.4999 -1.366 0.0 0
M  V30 7 C -0.866 -0.9999 0.0 0
M  V30 8 C -0.4999 0.366 0.0 0
M  V30 END ATOM
M  V30 BEGIN BOND
M  V30 1 1 1 2
M  V30 2 2 2 3
M  V30 3 1 3 4
M  V30 4 1 3 5
M  V30 5 1 5 6
M  V30 6 1 5 7
M  V30 7 1 5 8
M  V30 END BOND
M  V30 END CTAB
M  END
>  <pKa>
5.8

>  <temp>
20

>  <method>
potentiometric

>  <type>
a1/apparent

>  <group>


>  <basicOrAcidic>
basic

>  <Row-ID>
408

>  <Smiles>
ON=C(N)C(C)(C)C

$$$$
Compound 409
Actelion Java MolfileCreator 2.0

  0  0  0  0  0  0              0 V3000
M  V30 BEGIN CTAB
M  V30 COUNTS 8 7 0 0 0
M  V30 BEGIN ATOM
M  V30 1 O 6.0621 0.0 0.0 0
M  V30 2 C 5.1961 -0.5 0.0 0
M  V30 3 C 4.3301 0.0 0.0 0
M  V30 4 N 3.4641 -0.5 0.0 0
M  V30 5 C 2.598 0.0 0.0 0
M  V30 6 C 1.732 -0.5 0.0 0
M  V30 7 C 0.866 0.0 0.0 0
M  V30 8 N 0.0 -0.5 0.0 0
M  V30 END ATOM
M  V30 BEGIN BOND
M  V30 1 1 1 2
M  V30 2 1 2 3
M  V30 3 1 3 4
M  V30 4 1 4 5
M  V30 5 1 5 6
M  V30 6 1 6 7
M  V30 7 1 7 8
M  V30 END BOND
M  V30 END CTAB
M  END
>  <pKa>
10.28

>  <temp>
22

>  <method>
potentiometric

>  <type>
a1/apparent

>  <group>


>  <basicOrAcidic>
basic

>  <Row-ID>
409

>  <Smiles>
OCCNCCCN

$$$$
Compound 410
Actelion Java MolfileCreator 2.0

  0  0  0  0  0  0              0 V3000
M  V30 BEGIN CTAB
M  V30 COUNTS 8 7 0 0 0
M  V30 BEGIN ATOM
M  V30 1 O 6.0621 0.0 0.0 0
M  V30 2 C 5.1961 -0.5 0.0 0
M  V30 3 C 4.3301 0.0 0.0 0
M  V30 4 C 3.4641 -0.5 0.0 0
M  V30 5 N 2.598 0.0 0.0 0 CHG=1
M  V30 6 C 1.732 -0.5 0.0 0
M  V30 7 C 0.866 0.0 0.0 0
M  V30 8 N 0.0 -0.5 0.0 0
M  V30 END ATOM
M  V30 BEGIN BOND
M  V30 1 1 1 2
M  V30 2 1 2 3
M  V30 3 1 3 4
M  V30 4 1 4 5
M  V30 5 1 5 6
M  V30 6 1 6 7
M  V30 7 1 7 8
M  V30 END BOND
M  V30 END CTAB
M  END
>  <pKa>
6.78

>  <temp>
25

>  <method>
potentiometric

>  <type>
a1/apparent

>  <group>


>  <basicOrAcidic>
basic

>  <Row-ID>
410

>  <Smiles>
OCCC[NH2+]CCN

$$$$
Compound 411
Actelion Java MolfileCreator 2.0

  0  0  0  0  0  0              0 V3000
M  V30 BEGIN CTAB
M  V30 COUNTS 8 7 0 0 0
M  V30 BEGIN ATOM
M  V30 1 O 5.1961 -0.5 0.0 0
M  V30 2 C 4.3301 0.0 0.0 0
M  V30 3 C 3.4641 -0.5 0.0 0
M  V30 4 C 4.3301 1.0 0.0 0
M  V30 5 N 2.598 0.0 0.0 0
M  V30 6 C 1.732 -0.5 0.0 0
M  V30 7 C 0.866 0.0 0.0 0
M  V30 8 N 0.0 -0.5 0.0 0 CHG=1
M  V30 END ATOM
M  V30 BEGIN BOND
M  V30 1 1 1 2
M  V30 2 1 2 3
M  V30 3 1 2 4
M  V30 4 1 3 5
M  V30 5 1 5 6
M  V30 6 1 6 7
M  V30 7 1 7 8
M  V30 END BOND
M  V30 END CTAB
M  END
>  <pKa>
6.94

>  <temp>
25

>  <method>
potentiometric

>  <type>
a/apparent

>  <group>
prot.

>  <basicOrAcidic>
basic

>  <Row-ID>
411

>  <Smiles>
OC(CNCC[NH3+])C

$$$$
Compound 412
Actelion Java MolfileCreator 2.0

  0  0  0  0  0  0              0 V3000
M  V30 BEGIN CTAB
M  V30 COUNTS 8 7 0 0 0
M  V30 BEGIN ATOM
M  V30 1 O 2.598 0.0 0.0 0
M  V30 2 C 1.732 -0.5 0.0 0
M  V30 3 N 0.866 0.0 0.0 0
M  V30 4 C 1.732 -1.5 0.0 0
M  V30 5 N 0.0 -0.5 0.0 0 CHG=1
M  V30 6 C 0.4999 -1.366 0.0 0
M  V30 7 C -0.866 -0.9999 0.0 0
M  V30 8 C -0.4999 0.366 0.0 0
M  V30 END ATOM
M  V30 BEGIN BOND
M  V30 1 1 1 2
M  V30 2 2 2 3
M  V30 3 1 2 4
M  V30 4 1 3 5
M  V30 5 1 5 6
M  V30 6 1 5 7
M  V30 7 1 5 8
M  V30 END BOND
M  V30 END CTAB
M  END
>  <pKa>
5.42

>  <temp>
24

>  <method>
mean from 2

>  <type>
a1/apparent

>  <group>


>  <basicOrAcidic>
acidic

>  <Row-ID>
412

>  <Smiles>
OC(=N[N+](C)(C)C)C

$$$$
Compound 413
Actelion Java MolfileCreator 2.0

  0  0  0  0  0  0              0 V3000
M  V30 BEGIN CTAB
M  V30 COUNTS 8 7 0 0 0
M  V30 BEGIN ATOM
M  V30 1 O 4.3301 0.0 0.0 0 CHG=-1
M  V30 2 N 3.4641 -0.5 0.0 0
M  V30 3 C 2.598 0.0 0.0 0
M  V30 4 C 1.732 -0.5 0.0 0
M  V30 5 C 2.598 1.0 0.0 0
M  V30 6 N 0.866 0.0 0.0 0
M  V30 7 C 0.866 1.0 0.0 0
M  V30 8 C 0.0 -0.5 0.0 0
M  V30 END ATOM
M  V30 BEGIN BOND
M  V30 1 1 1 2
M  V30 2 2 2 3
M  V30 3 1 3 4
M  V30 4 1 3 5
M  V30 5 1 4 6
M  V30 6 1 6 7
M  V30 7 1 6 8
M  V30 END BOND
M  V30 END CTAB
M  END
>  <pKa>
10.9

>  <temp>
20

>  <method>
potentiometric

>  <type>
a1/apparent

>  <group>


>  <basicOrAcidic>
basic

>  <Row-ID>
413

>  <Smiles>
[O-]N=C(CN(C)C)C

$$$$
Compound 414
Actelion Java MolfileCreator 2.0

  0  0  0  0  0  0              0 V3000
M  V30 BEGIN CTAB
M  V30 COUNTS 8 7 0 0 0
M  V30 BEGIN ATOM
M  V30 1 O 6.0621 0.0 0.0 0
M  V30 2 C 5.1961 -0.5 0.0 0
M  V30 3 C 4.3301 0.0 0.0 0
M  V30 4 N 3.4641 -0.5 0.0 0 CHG=1
M  V30 5 C 2.598 0.0 0.0 0
M  V30 6 C 1.732 -0.5 0.0 0
M  V30 7 C 0.866 0.0 0.0 0
M  V30 8 N 0.0 -0.5 0.0 0
M  V30 END ATOM
M  V30 BEGIN BOND
M  V30 1 1 1 2
M  V30 2 1 2 3
M  V30 3 1 3 4
M  V30 4 1 4 5
M  V30 5 1 5 6
M  V30 6 1 6 7
M  V30 7 1 7 8
M  V30 END BOND
M  V30 END CTAB
M  END
>  <pKa>
8.19

>  <temp>
22

>  <method>
potentiometric

>  <type>
a2/apparent

>  <group>


>  <basicOrAcidic>
basic

>  <Row-ID>
414

>  <Smiles>
OCC[NH2+]CCCN

$$$$
Compound 415
Actelion Java MolfileCreator 2.0

  0  0  0  0  0  0              0 V3000
M  V30 BEGIN CTAB
M  V30 COUNTS 8 7 0 0 0
M  V30 BEGIN ATOM
M  V30 1 O 2.598 1.0 0.0 0
M  V30 2 C 2.598 0.0 0.0 0
M  V30 3 C 3.4641 -0.5 0.0 0
M  V30 4 C 1.732 -0.5 0.0 0
M  V30 5 N 4.3301 0.0 0.0 0
M  V30 6 N 0.866 0.0 0.0 0
M  V30 7 O 5.1961 -0.5 0.0 0
M  V30 8 O 0.0 -0.5 0.0 0
M  V30 END ATOM
M  V30 BEGIN BOND
M  V30 1 2 1 2
M  V30 2 1 2 3
M  V30 3 1 2 4
M  V30 4 2 3 5
M  V30 5 2 4 6
M  V30 6 1 5 7
M  V30 7 1 6 8
M  V30 END BOND
M  V30 END CTAB
M  END
>  <pKa>
7.65

>  <temp>
30

>  <method>
potentiometric

>  <type>
a1/apparent

>  <group>


>  <basicOrAcidic>
acidic

>  <Row-ID>
415

>  <Smiles>
O=C(C=NO)C=NO

$$$$
Compound 416
Actelion Java MolfileCreator 2.0

  0  0  0  0  0  0              0 V3000
M  V30 BEGIN CTAB
M  V30 COUNTS 8 7 0 0 0
M  V30 BEGIN ATOM
M  V30 1 O 2.598 1.0 0.0 0
M  V30 2 C 2.598 0.0 0.0 0
M  V30 3 N 3.4641 -0.5 0.0 0
M  V30 4 C 1.732 -0.5 0.0 0
M  V30 5 O 4.3301 0.0 0.0 0
M  V30 6 N 0.866 0.0 0.0 0
M  V30 7 C 1.732 -1.5 0.0 0
M  V30 8 O 0.0 -0.5 0.0 0
M  V30 END ATOM
M  V30 BEGIN BOND
M  V30 1 2 1 2
M  V30 2 1 2 3
M  V30 3 1 2 4
M  V30 4 1 3 5
M  V30 5 2 4 6
M  V30 6 1 4 7
M  V30 7 1 6 8
M  V30 END BOND
M  V30 END CTAB
M  END
>  <pKa>
7.74

>  <temp>
18

>  <method>
mean from 2

>  <type>
a1/apparent

>  <group>
C(O)NHOH

>  <basicOrAcidic>
acidic

>  <Row-ID>
416

>  <Smiles>
O=C(NO)C(=NO)C

$$$$
Compound 417
Actelion Java MolfileCreator 2.0

  0  0  0  0  0  0              0 V3000
M  V30 BEGIN CTAB
M  V30 COUNTS 8 7 0 0 0
M  V30 BEGIN ATOM
M  V30 1 O 2.598 1.0 0.0 0
M  V30 2 C 2.598 0.0 0.0 0
M  V30 3 N 3.4641 -0.5 0.0 0 CHG=-1
M  V30 4 C 1.732 -0.5 0.0 0
M  V30 5 O 4.3301 0.0 0.0 0
M  V30 6 N 0.866 0.0 0.0 0
M  V30 7 C 1.732 -1.5 0.0 0
M  V30 8 O 0.0 -0.5 0.0 0
M  V30 END ATOM
M  V30 BEGIN BOND
M  V30 1 2 1 2
M  V30 2 1 2 3
M  V30 3 1 2 4
M  V30 4 1 3 5
M  V30 5 2 4 6
M  V30 6 1 4 7
M  V30 7 1 6 8
M  V30 END BOND
M  V30 END CTAB
M  END
>  <pKa>
11.0

>  <temp>
25

>  <method>
potentiometric

>  <type>
a2/apparent

>  <group>
C=NOH

>  <basicOrAcidic>
acidic

>  <Row-ID>
417

>  <Smiles>
O=C([N-]O)C(=NO)C

$$$$
Compound 418
Actelion Java MolfileCreator 2.0

  0  0  0  0  0  0              0 V3000
M  V30 BEGIN CTAB
M  V30 COUNTS 8 7 0 0 0
M  V30 BEGIN ATOM
M  V30 1 S 2.598 0.0 0.0 0
M  V30 2 O 3.098 -0.866 0.0 0
M  V30 3 O 2.098 0.866 0.0 0
M  V30 4 N 1.732 -0.5 0.0 0
M  V30 5 C 3.4641 0.5 0.0 0
M  V30 6 C 0.866 0.0 0.0 0
M  V30 7 O 0.866 1.0 0.0 0
M  V30 8 N 0.0 -0.5 0.0 0
M  V30 END ATOM
M  V30 BEGIN BOND
M  V30 1 2 1 2
M  V30 2 2 1 3
M  V30 3 1 1 4
M  V30 4 1 1 5
M  V30 5 1 4 6
M  V30 6 2 6 7
M  V30 7 1 6 8
M  V30 END BOND
M  V30 END CTAB
M  END
>  <pKa>
5.1

>  <temp>
25

>  <method>
potentiometric

>  <type>
a1/apparent

>  <group>


>  <basicOrAcidic>
acidic

>  <Row-ID>
418

>  <Smiles>
S(=O)(=O)(NC(=O)N)C

$$$$
Compound 419
Actelion Java MolfileCreator 2.0

  0  0  0  0  0  0              0 V3000
M  V30 BEGIN CTAB
M  V30 COUNTS 8 7 0 0 0
M  V30 BEGIN ATOM
M  V30 1 S 2.598 0.0 0.0 0
M  V30 2 O 3.098 -0.866 0.0 0
M  V30 3 O 2.098 0.866 0.0 0
M  V30 4 N 3.4641 0.5 0.0 0
M  V30 5 C 1.732 -0.5 0.0 0
M  V30 6 C 0.866 0.0 0.0 0
M  V30 7 O 0.866 1.0 0.0 0
M  V30 8 N 0.0 -0.5 0.0 0
M  V30 END ATOM
M  V30 BEGIN BOND
M  V30 1 2 1 2
M  V30 2 2 1 3
M  V30 3 1 1 4
M  V30 4 1 1 5
M  V30 5 1 5 6
M  V30 6 2 6 7
M  V30 7 1 6 8
M  V30 END BOND
M  V30 END CTAB
M  END
>  <pKa>
9.7

>  <temp>
25

>  <method>
potentiometric

>  <type>
a1/apparent

>  <group>


>  <basicOrAcidic>
acidic

>  <Row-ID>
419

>  <Smiles>
S(=O)(=O)(N)CC(=O)N

$$$$
Compound 420
Actelion Java MolfileCreator 2.0

  0  0  0  0  0  0              0 V3000
M  V30 BEGIN CTAB
M  V30 COUNTS 8 7 0 0 0
M  V30 BEGIN ATOM
M  V30 1 N 6.0621 0.0 0.0 0
M  V30 2 C 5.1961 -0.5 0.0 0
M  V30 3 C 4.3301 0.0 0.0 0
M  V30 4 C 3.4641 -0.5 0.0 0
M  V30 5 C 2.598 0.0 0.0 0
M  V30 6 C 1.732 -0.5 0.0 0
M  V30 7 C 0.866 0.0 0.0 0
M  V30 8 C 0.0 -0.5 0.0 0
M  V30 END ATOM
M  V30 BEGIN BOND
M  V30 1 1 1 2
M  V30 2 1 2 3
M  V30 3 1 3 4
M  V30 4 1 4 5
M  V30 5 1 5 6
M  V30 6 1 6 7
M  V30 7 1 7 8
M  V30 END BOND
M  V30 END CTAB
M  END
>  <pKa>
10.34

>  <temp>
25

>  <method>
mean from 2

>  <type>
a1/apparent

>  <group>


>  <basicOrAcidic>
basic

>  <Row-ID>
420

>  <Smiles>
NCCCCCCC

$$$$
Compound 421
Actelion Java MolfileCreator 2.0

  0  0  0  0  0  0              0 V3000
M  V30 BEGIN CTAB
M  V30 COUNTS 8 7 0 0 0
M  V30 BEGIN ATOM
M  V30 1 N 4.3301 0.0 0.0 0
M  V30 2 C 3.4641 -0.5 0.0 0
M  V30 3 C 2.598 0.0 0.0 0
M  V30 4 C 1.732 -0.5 0.0 0
M  V30 5 C 0.866 0.0 0.0 0
M  V30 6 C 0.0 -0.5 0.0 0
M  V30 7 C 0.0 -1.5 0.0 0
M  V30 8 C 0.0 -2.5 0.0 0
M  V30 END ATOM
M  V30 BEGIN BOND
M  V30 1 1 1 2
M  V30 2 1 2 3
M  V30 3 1 3 4
M  V30 4 1 4 5
M  V30 5 1 5 6
M  V30 6 1 6 7
M  V30 7 3 7 8
M  V30 END BOND
M  V30 END CTAB
M  END
>  <pKa>
10.64

>  <temp>
20

>  <method>
potentiometric

>  <type>
a1/apparent

>  <group>


>  <basicOrAcidic>
basic

>  <Row-ID>
421

>  <Smiles>
NCCCCCC#C

$$$$
Compound 422
Actelion Java MolfileCreator 2.0

  0  0  0  0  0  0              0 V3000
M  V30 BEGIN CTAB
M  V30 COUNTS 8 7 0 0 0
M  V30 BEGIN ATOM
M  V30 1 N 1.732 -1.5 0.0 0
M  V30 2 C 1.732 -0.5 0.0 0
M  V30 3 C 2.598 0.0 0.0 0
M  V30 4 C 0.866 0.0 0.0 0
M  V30 5 C 3.4641 -0.5 0.0 0
M  V30 6 C 2.598 1.0 0.0 0
M  V30 7 C 0.866 1.0 0.0 0
M  V30 8 C 0.0 -0.5 0.0 0
M  V30 END ATOM
M  V30 BEGIN BOND
M  V30 1 1 1 2
M  V30 2 1 2 3
M  V30 3 1 2 4
M  V30 4 1 3 5
M  V30 5 1 3 6
M  V30 6 1 4 7
M  V30 7 1 4 8
M  V30 END BOND
M  V30 END CTAB
M  END
>  <pKa>
10.4

>  <temp>
17

>  <method>
potentiometric

>  <type>
a/thermodynamic

>  <group>


>  <basicOrAcidic>
basic

>  <Row-ID>
422

>  <Smiles>
NC(C(C)C)C(C)C

$$$$
Compound 423
Actelion Java MolfileCreator 2.0

  0  0  0  0  0  0              0 V3000
M  V30 BEGIN CTAB
M  V30 COUNTS 8 7 0 0 0
M  V30 BEGIN ATOM
M  V30 1 N 5.1961 -0.5 0.0 0
M  V30 2 C 4.3301 0.0 0.0 0
M  V30 3 C 3.4641 -0.5 0.0 0
M  V30 4 C 4.3301 1.0 0.0 0
M  V30 5 C 2.598 0.0 0.0 0
M  V30 6 C 1.732 -0.5 0.0 0
M  V30 7 C 0.866 0.0 0.0 0
M  V30 8 C 0.0 -0.5 0.0 0
M  V30 END ATOM
M  V30 BEGIN BOND
M  V30 1 1 1 2
M  V30 2 1 2 3
M  V30 3 1 2 4
M  V30 4 1 3 5
M  V30 5 1 5 6
M  V30 6 1 6 7
M  V30 7 1 7 8
M  V30 END BOND
M  V30 END CTAB
M  END
>  <pKa>
11.15

>  <temp>
19

>  <method>
potentiometric

>  <type>
a/apparent

>  <group>


>  <basicOrAcidic>
basic

>  <Row-ID>
423

>  <Smiles>
NC(CCCCC)C

$$$$
Compound 424
Actelion Java MolfileCreator 2.0

  0  0  0  0  0  0              0 V3000
M  V30 BEGIN CTAB
M  V30 COUNTS 8 7 0 0 0
M  V30 BEGIN ATOM
M  V30 1 N 5.1961 -0.5 0.0 0
M  V30 2 C 4.3301 0.0 0.0 0 CFG=2
M  V30 3 C 3.4641 -0.5 0.0 0
M  V30 4 C 4.3301 1.0 0.0 0
M  V30 5 C 2.598 0.0 0.0 0
M  V30 6 C 1.732 -0.5 0.0 0
M  V30 7 C 0.866 0.0 0.0 0
M  V30 8 C 0.0 -0.5 0.0 0
M  V30 END ATOM
M  V30 BEGIN BOND
M  V30 1 1 2 1 CFG=3
M  V30 2 1 2 3
M  V30 3 1 2 4
M  V30 4 1 3 5
M  V30 5 1 5 6
M  V30 6 1 6 7
M  V30 7 1 7 8
M  V30 END BOND
M  V30 BEGIN COLLECTION
M  V30 MDLV30/STERAC1 ATOMS=(1 2)
M  V30 END COLLECTION
M  V30 END CTAB
M  END
>  <pKa>
10.8

>  <temp>
19

>  <method>
potentiometric

>  <type>
a/thermodynamic

>  <group>


>  <basicOrAcidic>
basic

>  <Row-ID>
424

>  <Smiles>
NC(CCCCC)C

$$$$
Compound 425
Actelion Java MolfileCreator 2.0

  0  0  0  0  0  0              0 V3000
M  V30 BEGIN CTAB
M  V30 COUNTS 8 7 0 0 0
M  V30 BEGIN ATOM
M  V30 1 N 2.598 -1.0 0.0 0
M  V30 2 C 1.732 -0.5 0.0 0
M  V30 3 C 2.598 0.0 0.0 0
M  V30 4 C 1.732 -1.5 0.0 0
M  V30 5 C 0.866 0.0 0.0 0
M  V30 6 C 3.4641 -0.5 0.0 0
M  V30 7 C 0.866 -1.9999 0.0 0
M  V30 8 C 0.0 -0.5 0.0 0
M  V30 END ATOM
M  V30 BEGIN BOND
M  V30 1 1 1 2
M  V30 2 1 2 3
M  V30 3 1 2 4
M  V30 4 1 2 5
M  V30 5 1 3 6
M  V30 6 1 4 7
M  V30 7 1 5 8
M  V30 END BOND
M  V30 END CTAB
M  END
>  <pKa>
10.87

>  <temp>
18

>  <method>
mean from 2

>  <type>
a/apparent

>  <group>


>  <basicOrAcidic>
basic

>  <Row-ID>
425

>  <Smiles>
NC(CC)(CC)CC

$$$$
Compound 426
Actelion Java MolfileCreator 2.0

  0  0  0  0  0  0              0 V3000
M  V30 BEGIN CTAB
M  V30 COUNTS 8 7 0 0 0
M  V30 BEGIN ATOM
M  V30 1 N 2.598 0.0 0.0 0
M  V30 2 C 1.732 -0.5 0.0 0
M  V30 3 C 3.4641 -0.5 0.0 0
M  V30 4 C 0.866 0.0 0.0 0
M  V30 5 C 1.732 -1.5 0.0 0
M  V30 6 C 4.3301 0.0 0.0 0
M  V30 7 C 3.4641 -1.5 0.0 0
M  V30 8 C 0.0 -0.5 0.0 0
M  V30 END ATOM
M  V30 BEGIN BOND
M  V30 1 1 1 2
M  V30 2 1 1 3
M  V30 3 1 2 4
M  V30 4 1 2 5
M  V30 5 1 3 6
M  V30 6 1 3 7
M  V30 7 1 4 8
M  V30 END BOND
M  V30 END CTAB
M  END
>  <pKa>
11.0

>  <temp>
25

>  <method>


>  <type>
b/apparent

>  <group>


>  <basicOrAcidic>
basic

>  <Row-ID>
426

>  <Smiles>
N(C(CC)C)C(C)C

$$$$
Compound 427
Actelion Java MolfileCreator 2.0

  0  0  0  0  0  0              0 V3000
M  V30 BEGIN CTAB
M  V30 COUNTS 8 7 0 0 0
M  V30 BEGIN ATOM
M  V30 1 N 2.598 0.0 0.0 0
M  V30 2 C 3.4641 -0.5 0.0 0
M  V30 3 C 1.732 -0.5 0.0 0
M  V30 4 C 4.3301 0.0 0.0 0
M  V30 5 C 3.4641 -1.5 0.0 0
M  V30 6 C 0.866 0.0 0.0 0
M  V30 7 C 0.866 1.0 0.0 0
M  V30 8 C 0.0 -0.5 0.0 0
M  V30 END ATOM
M  V30 BEGIN BOND
M  V30 1 1 1 2
M  V30 2 1 1 3
M  V30 3 1 2 4
M  V30 4 1 2 5
M  V30 5 1 3 6
M  V30 6 1 6 7
M  V30 7 1 6 8
M  V30 END BOND
M  V30 END CTAB
M  END
>  <pKa>
10.55

>  <temp>


>  <method>


>  <type>
b/apparent

>  <group>


>  <basicOrAcidic>
basic

>  <Row-ID>
427

>  <Smiles>
N(C(C)C)CC(C)C

$$$$
Compound 428
Actelion Java MolfileCreator 2.0

  0  0  0  0  0  0              0 V3000
M  V30 BEGIN CTAB
M  V30 COUNTS 8 7 0 0 0
M  V30 BEGIN ATOM
M  V30 1 N 2.598 0.0 0.0 0
M  V30 2 C 1.732 -0.5 0.0 0
M  V30 3 C 3.4641 -0.5 0.0 0
M  V30 4 C 2.598 1.0 0.0 0
M  V30 5 C 0.866 0.0 0.0 0
M  V30 6 C 0.0 -0.5 0.0 0
M  V30 7 C 0.0 -1.5 0.0 0
M  V30 8 C 0.0 -2.5 0.0 0
M  V30 END ATOM
M  V30 BEGIN BOND
M  V30 1 1 1 2
M  V30 2 1 1 3
M  V30 3 1 1 4
M  V30 4 1 2 5
M  V30 5 1 5 6
M  V30 6 1 6 7
M  V30 7 3 7 8
M  V30 END BOND
M  V30 END CTAB
M  END
>  <pKa>
8.88

>  <temp>


>  <method>
potentiometric

>  <type>
a/apparent

>  <group>


>  <basicOrAcidic>
basic

>  <Row-ID>
428

>  <Smiles>
N(CCCC#C)(C)C

$$$$
Compound 429
Actelion Java MolfileCreator 2.0

  0  0  0  0  0  0              0 V3000
M  V30 BEGIN CTAB
M  V30 COUNTS 8 7 0 0 0
M  V30 BEGIN ATOM
M  V30 1 N 1.732 -0.5 0.0 0
M  V30 2 C 0.866 0.0 0.0 0
M  V30 3 C 2.598 0.0 0.0 0
M  V30 4 C 1.732 -1.5 0.0 0
M  V30 5 C 0.0 -0.5 0.0 0
M  V30 6 C 0.4999 -1.366 0.0 0
M  V30 7 C -0.866 -0.9999 0.0 0
M  V30 8 C -0.4999 0.366 0.0 0
M  V30 END ATOM
M  V30 BEGIN BOND
M  V30 1 1 1 2
M  V30 2 1 1 3
M  V30 3 1 1 4
M  V30 4 1 2 5
M  V30 5 1 5 6
M  V30 6 1 5 7
M  V30 7 1 5 8
M  V30 END BOND
M  V30 END CTAB
M  END
>  <pKa>
9.75

>  <temp>
25

>  <method>
mean from 2

>  <type>
b1/apparent

>  <group>


>  <basicOrAcidic>
basic

>  <Row-ID>
429

>  <Smiles>
N(CC(C)(C)C)(C)C

$$$$
Compound 430
Actelion Java MolfileCreator 2.0

  0  0  0  0  0  0              0 V3000
M  V30 BEGIN CTAB
M  V30 COUNTS 8 7 0 0 0
M  V30 BEGIN ATOM
M  V30 1 Cl 2.598 1.0 0.0 0
M  V30 2 C 2.598 0.0 0.0 0
M  V30 3 C 3.4641 -0.5 0.0 0
M  V30 4 C 1.732 -0.5 0.0 0
M  V30 5 Cl 4.3301 0.0 0.0 0
M  V30 6 N 0.866 0.0 0.0 0
M  V30 7 C 0.866 1.0 0.0 0
M  V30 8 C 0.0 -0.5 0.0 0
M  V30 END ATOM
M  V30 BEGIN BOND
M  V30 1 1 1 2
M  V30 2 1 2 3
M  V30 3 1 2 4
M  V30 4 1 3 5
M  V30 5 1 4 6
M  V30 6 1 6 7
M  V30 7 1 6 8
M  V30 END BOND
M  V30 END CTAB
M  END
>  <pKa>
7.5

>  <temp>
25

>  <method>
potentiometric

>  <type>
a1/apparent

>  <group>


>  <basicOrAcidic>
basic

>  <Row-ID>
430

>  <Smiles>
ClC(CCl)CN(C)C

$$$$
Compound 431
Actelion Java MolfileCreator 2.0

  0  0  0  0  0  0              0 V3000
M  V30 BEGIN CTAB
M  V30 COUNTS 8 7 0 0 0
M  V30 BEGIN ATOM
M  V30 1 S 3.4641 -0.5 0.0 0
M  V30 2 C 2.598 0.0 0.0 0
M  V30 3 S 2.598 1.0 0.0 0
M  V30 4 N 1.732 -0.5 0.0 0
M  V30 5 C 1.732 -1.5 0.0 0
M  V30 6 C 0.866 0.0 0.0 0
M  V30 7 C 2.598 -1.9999 0.0 0
M  V30 8 C 0.0 -0.5 0.0 0
M  V30 END ATOM
M  V30 BEGIN BOND
M  V30 1 2 1 2
M  V30 2 1 2 3
M  V30 3 1 2 4
M  V30 4 1 4 5
M  V30 5 1 4 6
M  V30 6 1 5 7
M  V30 7 1 6 8
M  V30 END BOND
M  V30 END CTAB
M  END
>  <pKa>
3.95

>  <temp>
25

>  <method>


>  <type>
a/apparent

>  <group>


>  <basicOrAcidic>
acidic

>  <Row-ID>
431

>  <Smiles>
S=C(S)N(CC)CC

$$$$
Compound 432
Actelion Java MolfileCreator 2.0

  0  0  0  0  0  0              0 V3000
M  V30 BEGIN CTAB
M  V30 COUNTS 8 7 0 0 0
M  V30 BEGIN ATOM
M  V30 1 S 3.4641 -0.5 0.0 0
M  V30 2 C 4.3301 0.0 0.0 0
M  V30 3 C 2.598 0.0 0.0 0
M  V30 4 C 5.1961 -0.5 0.0 0
M  V30 5 C 1.732 -0.5 0.0 0
M  V30 6 N 6.0621 0.0 0.0 0
M  V30 7 C 0.866 0.0 0.0 0
M  V30 8 C 0.0 -0.5 0.0 0
M  V30 END ATOM
M  V30 BEGIN BOND
M  V30 1 1 1 2
M  V30 2 1 1 3
M  V30 3 1 2 4
M  V30 4 1 3 5
M  V30 5 1 4 6
M  V30 6 1 5 7
M  V30 7 1 7 8
M  V30 END BOND
M  V30 END CTAB
M  END
>  <pKa>
8.37

>  <temp>
17

>  <method>
potentiometric

>  <type>
b/apparent

>  <group>


>  <basicOrAcidic>
basic

>  <Row-ID>
432

>  <Smiles>
S(CCN)CCCC

$$$$
Compound 433
Actelion Java MolfileCreator 2.0

  0  0  0  0  0  0              0 V3000
M  V30 BEGIN CTAB
M  V30 COUNTS 8 7 0 0 0
M  V30 BEGIN ATOM
M  V30 1 Si 3.4641 -0.5 0.0 0
M  V30 2 C 2.598 0.0 0.0 0
M  V30 3 C 3.9641 0.366 0.0 0
M  V30 4 C 4.3301 -0.9999 0.0 0
M  V30 5 C 2.9641 -1.366 0.0 0
M  V30 6 N 1.732 -0.5 0.0 0
M  V30 7 C 0.866 0.0 0.0 0
M  V30 8 C 0.0 -0.5 0.0 0
M  V30 END ATOM
M  V30 BEGIN BOND
M  V30 1 1 1 2
M  V30 2 1 1 3
M  V30 3 1 1 4
M  V30 4 1 1 5
M  V30 5 1 2 6
M  V30 6 1 6 7
M  V30 7 1 7 8
M  V30 END BOND
M  V30 END CTAB
M  END
>  <pKa>
11.11

>  <temp>
25

>  <method>
mean from 2

>  <type>
a1/apparent

>  <group>


>  <basicOrAcidic>
basic

>  <Row-ID>
433

>  <Smiles>
[Si](CNCC)(C)(C)C

$$$$
Compound 434
Actelion Java MolfileCreator 2.0

  0  0  0  0  0  0              0 V3000
M  V30 BEGIN CTAB
M  V30 COUNTS 8 7 0 0 0
M  V30 BEGIN ATOM
M  V30 1 Br 4.3301 0.0 0.0 0
M  V30 2 C 3.4641 -0.5 0.0 0
M  V30 3 C 2.598 0.0 0.0 0
M  V30 4 N 1.732 -0.5 0.0 0
M  V30 5 C 1.732 -1.5 0.0 0
M  V30 6 C 0.866 0.0 0.0 0
M  V30 7 C 2.598 -1.9999 0.0 0
M  V30 8 C 0.0 -0.5 0.0 0
M  V30 END ATOM
M  V30 BEGIN BOND
M  V30 1 1 1 2
M  V30 2 1 2 3
M  V30 3 1 3 4
M  V30 4 1 4 5
M  V30 5 1 4 6
M  V30 6 1 5 7
M  V30 7 1 6 8
M  V30 END BOND
M  V30 END CTAB
M  END
>  <pKa>
7.0

>  <temp>
20

>  <method>
potentiometric

>  <type>
a1/apparent

>  <group>


>  <basicOrAcidic>
basic

>  <Row-ID>
434

>  <Smiles>
[Br]CCN(CC)CC

$$$$
Compound 435
Actelion Java MolfileCreator 2.0

  0  0  0  0  0  0              0 V3000
M  V30 BEGIN CTAB
M  V30 COUNTS 8 7 0 0 0
M  V30 BEGIN ATOM
M  V30 1 S 2.598 0.0 0.0 0
M  V30 2 C 3.4641 -0.5 0.0 0
M  V30 3 C 1.732 -0.5 0.0 0
M  V30 4 C 4.3301 0.0 0.0 0
M  V30 5 C 0.866 0.0 0.0 0
M  V30 6 C 5.1961 -0.5 0.0 0
M  V30 7 C 4.3301 1.0 0.0 0
M  V30 8 N 0.0 -0.5 0.0 0
M  V30 END ATOM
M  V30 BEGIN BOND
M  V30 1 1 1 2
M  V30 2 1 1 3
M  V30 3 1 2 4
M  V30 4 1 3 5
M  V30 5 1 4 6
M  V30 6 1 4 7
M  V30 7 1 5 8
M  V30 END BOND
M  V30 END CTAB
M  END
>  <pKa>
8.73

>  <temp>
17

>  <method>
potentiometric

>  <type>
b/apparent

>  <group>


>  <basicOrAcidic>
basic

>  <Row-ID>
435

>  <Smiles>
S(CC(C)C)CCN

$$$$
Compound 436
Actelion Java MolfileCreator 2.0

  0  0  0  0  0  0              0 V3000
M  V30 BEGIN CTAB
M  V30 COUNTS 8 7 0 0 0
M  V30 BEGIN ATOM
M  V30 1 Si 3.4641 -0.5 0.0 0
M  V30 2 C 2.598 0.0 0.0 0
M  V30 3 C 3.9641 0.366 0.0 0
M  V30 4 C 4.3301 -0.9999 0.0 0
M  V30 5 C 2.9641 -1.366 0.0 0
M  V30 6 C 1.732 -0.5 0.0 0
M  V30 7 C 0.866 0.0 0.0 0
M  V30 8 N 0.0 -0.5 0.0 0
M  V30 END ATOM
M  V30 BEGIN BOND
M  V30 1 1 1 2
M  V30 2 1 1 3
M  V30 3 1 1 4
M  V30 4 1 1 5
M  V30 5 1 2 6
M  V30 6 1 6 7
M  V30 7 1 7 8
M  V30 END BOND
M  V30 END CTAB
M  END
>  <pKa>
10.75

>  <temp>
25

>  <method>
potentiometric

>  <type>
a/apparent

>  <group>


>  <basicOrAcidic>
basic

>  <Row-ID>
436

>  <Smiles>
[Si](CCCN)(C)(C)C

$$$$
Compound 437
Actelion Java MolfileCreator 2.0

  0  0  0  0  0  0              0 V3000
M  V30 BEGIN CTAB
M  V30 COUNTS 8 7 0 0 0
M  V30 BEGIN ATOM
M  V30 1 Br 6.0621 0.0 0.0 0
M  V30 2 C 5.1961 -0.5 0.0 0
M  V30 3 C 4.3301 0.0 0.0 0
M  V30 4 C 3.4641 -0.5 0.0 0
M  V30 5 C 2.598 0.0 0.0 0
M  V30 6 C 1.732 -0.5 0.0 0
M  V30 7 C 0.866 0.0 0.0 0
M  V30 8 N 0.0 -0.5 0.0 0
M  V30 END ATOM
M  V30 BEGIN BOND
M  V30 1 1 1 2
M  V30 2 1 2 3
M  V30 3 1 3 4
M  V30 4 1 4 5
M  V30 5 1 5 6
M  V30 6 1 6 7
M  V30 7 1 7 8
M  V30 END BOND
M  V30 END CTAB
M  END
>  <pKa>
10.6

>  <temp>
21

>  <method>
potentiometric

>  <type>
a/apparent

>  <group>


>  <basicOrAcidic>
basic

>  <Row-ID>
437

>  <Smiles>
[Br]CCCCCCN

$$$$
Compound 438
Actelion Java MolfileCreator 2.0

  0  0  0  0  0  0              0 V3000
M  V30 BEGIN CTAB
M  V30 COUNTS 8 7 0 0 0
M  V30 BEGIN ATOM
M  V30 1 S 4.3301 0.0 0.0 0 CHG=-1
M  V30 2 C 3.4641 -0.5 0.0 0
M  V30 3 C 2.598 0.0 0.0 0
M  V30 4 N 1.732 -0.5 0.0 0
M  V30 5 C 1.732 -1.5 0.0 0
M  V30 6 C 0.866 0.0 0.0 0
M  V30 7 C 2.598 -1.9999 0.0 0
M  V30 8 C 0.0 -0.5 0.0 0
M  V30 END ATOM
M  V30 BEGIN BOND
M  V30 1 1 1 2
M  V30 2 1 2 3
M  V30 3 1 3 4
M  V30 4 1 4 5
M  V30 5 1 4 6
M  V30 6 1 5 7
M  V30 7 1 6 8
M  V30 END BOND
M  V30 END CTAB
M  END
>  <pKa>
11.01

>  <temp>
25

>  <method>
potentiometric

>  <type>
a2/apparent

>  <group>
NH3(1+)

>  <basicOrAcidic>
basic

>  <Row-ID>
438

>  <Smiles>
[S-]CCN(CC)CC

$$$$
Compound 439
Actelion Java MolfileCreator 2.0

  0  0  0  0  0  0              0 V3000
M  V30 BEGIN CTAB
M  V30 COUNTS 8 7 0 0 0
M  V30 BEGIN ATOM
M  V30 1 S 4.3301 0.0 0.0 0
M  V30 2 C 3.4641 -0.5 0.0 0
M  V30 3 C 2.598 0.0 0.0 0
M  V30 4 N 1.732 -0.5 0.0 0 CHG=1
M  V30 5 C 1.732 -1.5 0.0 0
M  V30 6 C 0.866 0.0 0.0 0
M  V30 7 C 2.598 -1.9999 0.0 0
M  V30 8 C 0.0 -0.5 0.0 0
M  V30 END ATOM
M  V30 BEGIN BOND
M  V30 1 1 1 2
M  V30 2 1 2 3
M  V30 3 1 3 4
M  V30 4 1 4 5
M  V30 5 1 4 6
M  V30 6 1 5 7
M  V30 7 1 6 8
M  V30 END BOND
M  V30 END CTAB
M  END
>  <pKa>
7.72

>  <temp>
24

>  <method>
mean from 2

>  <type>
b/apparent

>  <group>


>  <basicOrAcidic>
acidic

>  <Row-ID>
439

>  <Smiles>
SCC[NH+](CC)CC

$$$$
Compound 440
Actelion Java MolfileCreator 2.0

  0  0  0  0  0  0              0 V3000
M  V30 BEGIN CTAB
M  V30 COUNTS 8 7 0 0 0
M  V30 BEGIN ATOM
M  V30 1 O 3.4641 -0.5 0.0 0
M  V30 2 N 2.598 0.0 0.0 0 CHG=1
M  V30 3 O 2.598 1.0 0.0 0 CHG=-1
M  V30 4 C 1.732 -0.5 0.0 0
M  V30 5 C 1.732 -1.5 0.0 0
M  V30 6 C 0.866 0.0 0.0 0
M  V30 7 O 2.598 -1.9999 0.0 0
M  V30 8 O 0.0 -0.5 0.0 0
M  V30 END ATOM
M  V30 BEGIN BOND
M  V30 1 2 1 2
M  V30 2 1 2 3
M  V30 3 1 2 4
M  V30 4 1 4 5
M  V30 5 1 4 6
M  V30 6 1 5 7
M  V30 7 1 6 8
M  V30 END BOND
M  V30 END CTAB
M  END
>  <pKa>
9.07

>  <temp>
25

>  <method>
spectrophotometric

>  <type>
a2/apparent

>  <group>
CH

>  <basicOrAcidic>
acidic

>  <Row-ID>
440

>  <Smiles>
O=[N+]([O-])C(CO)CO

$$$$
Compound 441
Actelion Java MolfileCreator 2.0

  0  0  0  0  0  0              0 V3000
M  V30 BEGIN CTAB
M  V30 COUNTS 8 7 0 0 0
M  V30 BEGIN ATOM
M  V30 1 O 3.4641 -0.5 0.0 0
M  V30 2 C 2.598 0.0 0.0 0
M  V30 3 C 1.732 -0.5 0.0 0
M  V30 4 N 1.732 -1.5 0.0 0 CHG=1
M  V30 5 C 0.866 0.0 0.0 0
M  V30 6 O 0.866 -2.0 0.0 0 CHG=-1
M  V30 7 O 2.598 -1.9999 0.0 0 CHG=-1
M  V30 8 O 0.0 -0.5 0.0 0
M  V30 END ATOM
M  V30 BEGIN BOND
M  V30 1 1 1 2
M  V30 2 1 2 3
M  V30 3 2 3 4
M  V30 4 1 3 5
M  V30 5 1 4 6
M  V30 6 1 4 7
M  V30 7 1 5 8
M  V30 END BOND
M  V30 END CTAB
M  END
>  <pKa>
13.5

>  <temp>
25

>  <method>
spectrophotometric

>  <type>
a3/apparent

>  <group>
OH

>  <basicOrAcidic>
acidic

>  <Row-ID>
441

>  <Smiles>
OCC(=[N+]([O-])[O-])CO

$$$$
Compound 442
Actelion Java MolfileCreator 2.0

  0  0  0  0  0  0              0 V3000
M  V30 BEGIN CTAB
M  V30 COUNTS 8 7 0 0 0
M  V30 BEGIN ATOM
M  V30 1 O 5.1961 -0.5 0.0 0
M  V30 2 C 4.3301 0.0 0.0 0
M  V30 3 O 4.3301 1.0 0.0 0
M  V30 4 C 3.4641 -0.5 0.0 0
M  V30 5 N 2.598 0.0 0.0 0
M  V30 6 C 1.732 -0.5 0.0 0
M  V30 7 C 0.866 0.0 0.0 0
M  V30 8 C 0.0 -0.5 0.0 0
M  V30 END ATOM
M  V30 BEGIN BOND
M  V30 1 2 1 2
M  V30 2 1 2 3
M  V30 3 1 2 4
M  V30 4 1 4 5
M  V30 5 1 5 6
M  V30 6 1 6 7
M  V30 7 1 7 8
M  V30 END BOND
M  V30 END CTAB
M  END
>  <pKa>
10.03

>  <temp>
25

>  <method>
potentiometric

>  <type>
a2/apparent

>  <group>


>  <basicOrAcidic>
basic

>  <Row-ID>
442

>  <Smiles>
O=C(O)CNCCC

$$$$
Compound 443
Actelion Java MolfileCreator 2.0

  0  0  0  0  0  0              0 V3000
M  V30 BEGIN CTAB
M  V30 COUNTS 8 7 0 0 0
M  V30 BEGIN ATOM
M  V30 1 O 3.4641 -0.5 0.0 0
M  V30 2 C 2.598 0.0 0.0 0
M  V30 3 O 2.598 1.0 0.0 0
M  V30 4 C 1.732 -0.5 0.0 0
M  V30 5 N 1.732 -1.5 0.0 0
M  V30 6 C 0.866 0.0 0.0 0
M  V30 7 C 0.866 1.0 0.0 0
M  V30 8 C 0.0 -0.5 0.0 0
M  V30 END ATOM
M  V30 BEGIN BOND
M  V30 1 2 1 2
M  V30 2 1 2 3
M  V30 3 1 2 4
M  V30 4 1 4 5
M  V30 5 1 4 6
M  V30 6 1 6 7
M  V30 7 1 6 8
M  V30 END BOND
M  V30 END CTAB
M  END
>  <pKa>
9.58

>  <temp>
26

>  <method>
mean from 5

>  <type>
a1/apparent

>  <group>
COOH

>  <basicOrAcidic>
basic

>  <Row-ID>
443

>  <Smiles>
O=C(O)C(N)C(C)C

$$$$
Compound 444
Actelion Java MolfileCreator 2.0

  0  0  0  0  0  0              0 V3000
M  V30 BEGIN CTAB
M  V30 COUNTS 8 7 0 0 0
M  V30 BEGIN ATOM
M  V30 1 O 3.4641 -0.5 0.0 0
M  V30 2 C 2.598 0.0 0.0 0
M  V30 3 C 1.732 -0.5 0.0 0
M  V30 4 C 2.598 1.0 0.0 0
M  V30 5 N 1.732 -1.5 0.0 0
M  V30 6 C 0.866 0.0 0.0 0
M  V30 7 O 2.598 -1.9999 0.0 0
M  V30 8 C 0.0 -0.5 0.0 0
M  V30 END ATOM
M  V30 BEGIN BOND
M  V30 1 2 1 2
M  V30 2 1 2 3
M  V30 3 1 2 4
M  V30 4 2 3 5
M  V30 5 1 3 6
M  V30 6 1 5 7
M  V30 7 1 6 8
M  V30 END BOND
M  V30 END CTAB
M  END
>  <pKa>
9.38

>  <temp>
25

>  <method>
potentiometric

>  <type>
a/apparent

>  <group>


>  <basicOrAcidic>
acidic

>  <Row-ID>
444

>  <Smiles>
O=C(C(=NO)CC)C

$$$$
Compound 445
Actelion Java MolfileCreator 2.0

  0  0  0  0  0  0              0 V3000
M  V30 BEGIN CTAB
M  V30 COUNTS 8 7 0 0 0
M  V30 BEGIN ATOM
M  V30 1 O 5.1961 -0.5 0.0 0
M  V30 2 C 4.3301 0.0 0.0 0
M  V30 3 C 3.4641 -0.5 0.0 0
M  V30 4 C 4.3301 1.0 0.0 0
M  V30 5 N 2.598 0.0 0.0 0
M  V30 6 C 1.732 -0.5 0.0 0
M  V30 7 C 0.866 0.0 0.0 0
M  V30 8 O 0.0 -0.5 0.0 0
M  V30 END ATOM
M  V30 BEGIN BOND
M  V30 1 1 1 2
M  V30 2 1 2 3
M  V30 3 1 2 4
M  V30 4 1 3 5
M  V30 5 1 5 6
M  V30 6 1 6 7
M  V30 7 1 7 8
M  V30 END BOND
M  V30 END CTAB
M  END
>  <pKa>
8.81

>  <temp>
25

>  <method>
potentiometric

>  <type>
a/thermodynamic

>  <group>
prot.

>  <basicOrAcidic>
basic

>  <Row-ID>
445

>  <Smiles>
OC(CNCCO)C

$$$$
Compound 446
Actelion Java MolfileCreator 2.0

  0  0  0  0  0  0              0 V3000
M  V30 BEGIN CTAB
M  V30 COUNTS 8 7 0 0 0
M  V30 BEGIN ATOM
M  V30 1 O 2.598 0.0 0.0 0
M  V30 2 C 1.732 -0.5 0.0 0
M  V30 3 N 0.866 0.0 0.0 0
M  V30 4 C 1.732 -1.5 0.0 0
M  V30 5 O 0.0 -0.5 0.0 0
M  V30 6 C 2.732 -1.4999 0.0 0
M  V30 7 C 1.732 -2.5 0.0 0
M  V30 8 C 0.732 -1.5 0.0 0
M  V30 END ATOM
M  V30 BEGIN BOND
M  V30 1 2 1 2
M  V30 2 1 2 3
M  V30 3 1 2 4
M  V30 4 1 3 5
M  V30 5 1 4 6
M  V30 6 1 4 7
M  V30 7 1 4 8
M  V30 END BOND
M  V30 END CTAB
M  END
>  <pKa>
9.59

>  <temp>
25

>  <method>


>  <type>
a1/apparent

>  <group>


>  <basicOrAcidic>
acidic

>  <Row-ID>
446

>  <Smiles>
O=C(NO)C(C)(C)C

$$$$
Compound 447
Actelion Java MolfileCreator 2.0

  0  0  0  0  0  0              0 V3000
M  V30 BEGIN CTAB
M  V30 COUNTS 8 7 0 0 0
M  V30 BEGIN ATOM
M  V30 1 O 2.598 1.0 0.0 0
M  V30 2 C 2.598 0.0 0.0 0
M  V30 3 O 1.732 -0.5 0.0 0
M  V30 4 C 3.4641 -0.5 0.0 0
M  V30 5 C 0.866 0.0 0.0 0
M  V30 6 N 4.3301 0.0 0.0 0
M  V30 7 C 3.4641 -1.5 0.0 0
M  V30 8 C 0.0 -0.5 0.0 0
M  V30 END ATOM
M  V30 BEGIN BOND
M  V30 1 2 1 2
M  V30 2 1 2 3
M  V30 3 1 2 4
M  V30 4 1 3 5
M  V30 5 1 4 6
M  V30 6 1 4 7
M  V30 7 1 5 8
M  V30 END BOND
M  V30 END CTAB
M  END
>  <pKa>
7.8

>  <temp>
25

>  <method>
potentiometric

>  <type>
apparent

>  <group>
NH3%+&

>  <basicOrAcidic>
basic

>  <Row-ID>
447

>  <Smiles>
O=C(OCC)C(N)C

$$$$
Compound 448
Actelion Java MolfileCreator 2.0

  0  0  0  0  0  0              0 V3000
M  V30 BEGIN CTAB
M  V30 COUNTS 8 7 0 0 0
M  V30 BEGIN ATOM
M  V30 1 O 2.598 1.0 0.0 0
M  V30 2 C 2.598 0.0 0.0 0
M  V30 3 O 1.732 -0.5 0.0 0
M  V30 4 C 3.4641 -0.5 0.0 0 CFG=1
M  V30 5 C 0.866 0.0 0.0 0
M  V30 6 N 4.3301 0.0 0.0 0
M  V30 7 C 3.4641 -1.5 0.0 0
M  V30 8 C 0.0 -0.5 0.0 0
M  V30 END ATOM
M  V30 BEGIN BOND
M  V30 1 2 1 2
M  V30 2 1 2 3
M  V30 3 1 4 2
M  V30 4 1 3 5
M  V30 5 1 4 6 CFG=1
M  V30 6 1 4 7
M  V30 7 1 5 8
M  V30 END BOND
M  V30 BEGIN COLLECTION
M  V30 MDLV30/STERAC1 ATOMS=(1 4)
M  V30 END COLLECTION
M  V30 END CTAB
M  END
>  <pKa>
7.8

>  <temp>
24.9

>  <method>
potentiometric

>  <type>
a1/apparent

>  <group>


>  <basicOrAcidic>
basic

>  <Row-ID>
448

>  <Smiles>
O=C(OCC)C(N)C

$$$$
Compound 449
Actelion Java MolfileCreator 2.0

  0  0  0  0  0  0              0 V3000
M  V30 BEGIN CTAB
M  V30 COUNTS 8 7 0 0 0
M  V30 BEGIN ATOM
M  V30 1 O 3.4641 -0.5 0.0 0
M  V30 2 C 2.598 0.0 0.0 0
M  V30 3 C 1.732 -0.5 0.0 0
M  V30 4 N 2.598 -0.9999 0.0 0
M  V30 5 C 1.732 -1.5 0.0 0
M  V30 6 C 0.866 0.0 0.0 0
M  V30 7 O 0.866 -1.9999 0.0 0
M  V30 8 C 0.0 -0.5 0.0 0
M  V30 END ATOM
M  V30 BEGIN BOND
M  V30 1 1 1 2
M  V30 2 1 2 3
M  V30 3 1 3 4
M  V30 4 1 3 5
M  V30 5 1 3 6
M  V30 6 1 5 7
M  V30 7 1 6 8
M  V30 END BOND
M  V30 END CTAB
M  END
>  <pKa>
8.8

>  <temp>
25

>  <method>
potentiometric

>  <type>
b/thermodynamic

>  <group>


>  <basicOrAcidic>
basic

>  <Row-ID>
449

>  <Smiles>
OCC(N)(CO)CC

$$$$
Compound 450
Actelion Java MolfileCreator 2.0

  0  0  0  0  0  0              0 V3000
M  V30 BEGIN CTAB
M  V30 COUNTS 8 7 0 0 0
M  V30 BEGIN ATOM
M  V30 1 O 5.1961 -0.5 0.0 0
M  V30 2 C 4.3301 0.0 0.0 0
M  V30 3 C 3.4641 -0.5 0.0 0
M  V30 4 N 2.598 0.0 0.0 0
M  V30 5 C 1.732 -0.5 0.0 0
M  V30 6 C 2.598 1.0 0.0 0
M  V30 7 C 0.866 0.0 0.0 0
M  V30 8 O 0.0 -0.5 0.0 0
M  V30 END ATOM
M  V30 BEGIN BOND
M  V30 1 1 1 2
M  V30 2 1 2 3
M  V30 3 1 3 4
M  V30 4 1 4 5
M  V30 5 1 4 6
M  V30 6 1 5 7
M  V30 7 1 7 8
M  V30 END BOND
M  V30 END CTAB
M  END
>  <pKa>
8.51

>  <temp>
93

>  <method>
mean from 4

>  <type>
a1/apparent

>  <group>
NH3(1+)

>  <basicOrAcidic>
basic

>  <Row-ID>
450

>  <Smiles>
OCCN(CCO)C

$$$$
Compound 451
Actelion Java MolfileCreator 2.0

  0  0  0  0  0  0              0 V3000
M  V30 BEGIN CTAB
M  V30 COUNTS 8 7 0 0 0
M  V30 BEGIN ATOM
M  V30 1 O 2.598 1.0 0.0 0
M  V30 2 C 2.598 0.0 0.0 0
M  V30 3 O 3.4641 -0.5 0.0 0
M  V30 4 C 1.732 -0.5 0.0 0
M  V30 5 C 4.3301 0.0 0.0 0
M  V30 6 C 0.866 0.0 0.0 0
M  V30 7 C 5.1961 -0.5 0.0 0
M  V30 8 N 0.0 -0.5 0.0 0
M  V30 END ATOM
M  V30 BEGIN BOND
M  V30 1 2 1 2
M  V30 2 1 2 3
M  V30 3 1 2 4
M  V30 4 1 3 5
M  V30 5 1 4 6
M  V30 6 1 5 7
M  V30 7 1 6 8
M  V30 END BOND
M  V30 END CTAB
M  END
>  <pKa>
9.13

>  <temp>
25

>  <method>
potentiometric

>  <type>
apparent

>  <group>
NH3+

>  <basicOrAcidic>
basic

>  <Row-ID>
451

>  <Smiles>
O=C(OCC)CCN

$$$$
Compound 452
Actelion Java MolfileCreator 2.0

  0  0  0  0  0  0              0 V3000
M  V30 BEGIN CTAB
M  V30 COUNTS 8 7 0 0 0
M  V30 BEGIN ATOM
M  V30 1 O 2.598 0.0 0.0 0
M  V30 2 C 1.732 -0.5 0.0 0
M  V30 3 O 1.732 -1.5 0.0 0
M  V30 4 C 0.866 0.0 0.0 0
M  V30 5 C 0.0 -0.5 0.0 0
M  V30 6 C -0.866 0.0 0.0 0
M  V30 7 C 0.0 -1.5 0.0 0
M  V30 8 N -1.732 0.5 0.0 0
M  V30 END ATOM
M  V30 BEGIN BOND
M  V30 1 2 1 2
M  V30 2 1 2 3
M  V30 3 1 2 4
M  V30 4 1 4 5
M  V30 5 1 5 6
M  V30 6 1 5 7
M  V30 7 3 6 8
M  V30 END BOND
M  V30 END CTAB
M  END
>  <pKa>
3.95

>  <temp>
25

>  <method>
conductometric

>  <type>
apparent

>  <group>


>  <basicOrAcidic>
acidic

>  <Row-ID>
452

>  <Smiles>
O=C(O)CC(C#N)C

$$$$
Compound 453
Actelion Java MolfileCreator 2.0

  0  0  0  0  0  0              0 V3000
M  V30 BEGIN CTAB
M  V30 COUNTS 8 7 0 0 0
M  V30 BEGIN ATOM
M  V30 1 O 5.1961 -0.5 0.0 0
M  V30 2 N 4.3301 0.0 0.0 0 CHG=1
M  V30 3 O 4.3301 1.0 0.0 0 CHG=-1
M  V30 4 C 3.4641 -0.5 0.0 0
M  V30 5 C 2.598 0.0 0.0 0
M  V30 6 C 1.732 -0.5 0.0 0
M  V30 7 C 0.866 0.0 0.0 0
M  V30 8 C 0.0 -0.5 0.0 0
M  V30 END ATOM
M  V30 BEGIN BOND
M  V30 1 1 1 2
M  V30 2 1 2 3
M  V30 3 2 2 4
M  V30 4 1 4 5
M  V30 5 1 5 6
M  V30 6 1 6 7
M  V30 7 1 7 8
M  V30 END BOND
M  V30 END CTAB
M  END
>  <pKa>
4.5

>  <temp>
20

>  <method>
spectrophotometric

>  <type>
a1/thermodynamic

>  <group>


>  <basicOrAcidic>
acidic

>  <Row-ID>
453

>  <Smiles>
O[N+]([O-])=CCCCC

$$$$
Compound 454
Actelion Java MolfileCreator 2.0

  0  0  0  0  0  0              0 V3000
M  V30 BEGIN CTAB
M  V30 COUNTS 8 7 0 0 0
M  V30 BEGIN ATOM
M  V30 1 O 5.1961 -0.5 0.0 0
M  V30 2 C 4.3301 0.0 0.0 0
M  V30 3 O 4.3301 1.0 0.0 0
M  V30 4 C 3.4641 -0.5 0.0 0
M  V30 5 N 2.598 0.0 0.0 0 CHG=1
M  V30 6 C 1.732 -0.5 0.0 0
M  V30 7 C 0.866 0.0 0.0 0
M  V30 8 C 0.0 -0.5 0.0 0
M  V30 END ATOM
M  V30 BEGIN BOND
M  V30 1 2 1 2
M  V30 2 1 2 3
M  V30 3 1 2 4
M  V30 4 1 4 5
M  V30 5 1 5 6
M  V30 6 1 6 7
M  V30 7 1 7 8
M  V30 END BOND
M  V30 END CTAB
M  END
>  <pKa>
2.31

>  <temp>
25

>  <method>
mean from 2

>  <type>
thermodynamic

>  <group>
CO2H

>  <basicOrAcidic>
acidic

>  <Row-ID>
454

>  <Smiles>
O=C(O)C[NH2+]CCC

$$$$
Compound 455
Actelion Java MolfileCreator 2.0

  0  0  0  0  0  0              0 V3000
M  V30 BEGIN CTAB
M  V30 COUNTS 8 7 0 0 0
M  V30 BEGIN ATOM
M  V30 1 O 4.3301 0.0 0.0 0
M  V30 2 C 3.4641 -0.5 0.0 0
M  V30 3 O 3.4641 -1.5 0.0 0
M  V30 4 C 2.598 0.0 0.0 0
M  V30 5 N 1.732 -0.5 0.0 0 CHG=1
M  V30 6 C 0.866 0.0 0.0 0
M  V30 7 C 0.866 1.0 0.0 0
M  V30 8 C 0.0 -0.5 0.0 0
M  V30 END ATOM
M  V30 BEGIN BOND
M  V30 1 2 1 2
M  V30 2 1 2 3
M  V30 3 1 2 4
M  V30 4 1 4 5
M  V30 5 1 5 6
M  V30 6 1 6 7
M  V30 7 1 6 8
M  V30 END BOND
M  V30 END CTAB
M  END
>  <pKa>
2.35

>  <temp>
25

>  <method>
potentiometric

>  <type>
a1/apparent

>  <group>


>  <basicOrAcidic>
acidic

>  <Row-ID>
455

>  <Smiles>
O=C(O)C[NH2+]C(C)C

$$$$
Compound 456
Actelion Java MolfileCreator 2.0

  0  0  0  0  0  0              0 V3000
M  V30 BEGIN CTAB
M  V30 COUNTS 8 7 0 0 0
M  V30 BEGIN ATOM
M  V30 1 O 4.3301 0.0 0.0 0
M  V30 2 C 3.4641 -0.5 0.0 0
M  V30 3 O 3.4641 -1.5 0.0 0
M  V30 4 C 2.598 0.0 0.0 0
M  V30 5 N 1.732 -0.5 0.0 0 CHG=1
M  V30 6 C 2.598 1.0 0.0 0
M  V30 7 C 0.866 0.0 0.0 0
M  V30 8 C 0.0 -0.5 0.0 0
M  V30 END ATOM
M  V30 BEGIN BOND
M  V30 1 2 1 2
M  V30 2 1 2 3
M  V30 3 1 2 4
M  V30 4 1 4 5
M  V30 5 1 4 6
M  V30 6 1 5 7
M  V30 7 1 7 8
M  V30 END BOND
M  V30 END CTAB
M  END
>  <pKa>
2.22

>  <temp>
25

>  <method>
potentiometric

>  <type>
apparent

>  <group>
CO2H

>  <basicOrAcidic>
acidic

>  <Row-ID>
456

>  <Smiles>
O=C(O)C([NH2+]CC)C

$$$$
Compound 457
Actelion Java MolfileCreator 2.0

  0  0  0  0  0  0              0 V3000
M  V30 BEGIN CTAB
M  V30 COUNTS 8 7 0 0 0
M  V30 BEGIN ATOM
M  V30 1 O 5.1961 -0.75 0.0 0
M  V30 2 C 3.8971 0.0 0.0 0
M  V30 3 O 3.8971 1.5 0.0 0
M  V30 4 C 2.598 -0.75 0.0 0
M  V30 5 N 1.299 0.0 0.0 0 CHG=1
M  V30 6 C 1.848 -2.049 0.0 0
M  V30 7 C 3.348 -2.049 0.0 0
M  V30 8 C 0.0 -0.75 0.0 0
M  V30 END ATOM
M  V30 BEGIN BOND
M  V30 1 2 1 2
M  V30 2 1 2 3
M  V30 3 1 2 4
M  V30 4 1 4 5
M  V30 5 1 4 6
M  V30 6 1 4 7
M  V30 7 1 5 8
M  V30 END BOND
M  V30 END CTAB
M  END
>  <pKa>
2.2

>  <temp>
24.9

>  <method>
spectrophotometric

>  <type>
a1/apparent

>  <group>
O-H

>  <basicOrAcidic>
acidic

>  <Row-ID>
457

>  <Smiles>
O=C(O)C([NH2+]C)(C)C

$$$$
Compound 458
Actelion Java MolfileCreator 2.0

  0  0  0  0  0  0              0 V3000
M  V30 BEGIN CTAB
M  V30 COUNTS 8 7 0 0 0
M  V30 BEGIN ATOM
M  V30 1 O 3.4641 -0.5 0.0 0
M  V30 2 C 2.598 0.0 0.0 0
M  V30 3 O 2.598 1.0 0.0 0
M  V30 4 C 1.732 -0.5 0.0 0
M  V30 5 N 1.732 -1.5 0.0 0 CHG=1
M  V30 6 C 0.866 0.0 0.0 0
M  V30 7 C 0.866 1.0 0.0 0
M  V30 8 C 0.0 -0.5 0.0 0
M  V30 END ATOM
M  V30 BEGIN BOND
M  V30 1 2 1 2
M  V30 2 1 2 3
M  V30 3 1 2 4
M  V30 4 1 4 5
M  V30 5 1 4 6
M  V30 6 1 6 7
M  V30 7 1 6 8
M  V30 END BOND
M  V30 END CTAB
M  END
>  <pKa>
2.41

>  <temp>
30

>  <method>
potentiometric

>  <type>
a1/apparent

>  <group>
COOH

>  <basicOrAcidic>
acidic

>  <Row-ID>
458

>  <Smiles>
O=C(O)C([NH3+])C(C)C

$$$$
Compound 459
Actelion Java MolfileCreator 2.0

  0  0  0  0  0  0              0 V3000
M  V30 BEGIN CTAB
M  V30 COUNTS 8 7 0 0 0
M  V30 BEGIN ATOM
M  V30 1 O 3.4641 -0.5 0.0 0
M  V30 2 C 2.598 0.0 0.0 0
M  V30 3 O 2.598 1.0 0.0 0
M  V30 4 C 1.732 -0.5 0.0 0 CFG=1
M  V30 5 N 1.732 -1.5 0.0 0 CHG=1
M  V30 6 C 0.866 0.0 0.0 0
M  V30 7 C 0.866 1.0 0.0 0
M  V30 8 C 0.0 -0.5 0.0 0
M  V30 END ATOM
M  V30 BEGIN BOND
M  V30 1 2 1 2
M  V30 2 1 2 3
M  V30 3 1 4 2
M  V30 4 1 4 5 CFG=1
M  V30 5 1 4 6
M  V30 6 1 6 7
M  V30 7 1 6 8
M  V30 END BOND
M  V30 BEGIN COLLECTION
M  V30 MDLV30/STERAC1 ATOMS=(1 4)
M  V30 END COLLECTION
M  V30 END CTAB
M  END
>  <pKa>
2.32

>  <temp>
23

>  <method>
mean from 10

>  <type>
a1/apparent

>  <group>
NH3+

>  <basicOrAcidic>
acidic

>  <Row-ID>
459

>  <Smiles>
O=C(O)C([NH3+])C(C)C

$$$$
Compound 460
Actelion Java MolfileCreator 2.0

  0  0  0  0  0  0              0 V3000
M  V30 BEGIN CTAB
M  V30 COUNTS 8 7 0 0 0
M  V30 BEGIN ATOM
M  V30 1 O 5.1961 -0.5 0.0 0
M  V30 2 C 4.3301 0.0 0.0 0
M  V30 3 O 4.3301 1.0 0.0 0 CHG=-1
M  V30 4 C 3.4641 -0.5 0.0 0
M  V30 5 N 2.598 0.0 0.0 0
M  V30 6 C 1.732 -0.5 0.0 0
M  V30 7 C 0.866 0.0 0.0 0
M  V30 8 C 0.0 -0.5 0.0 0
M  V30 END ATOM
M  V30 BEGIN BOND
M  V30 1 2 1 2
M  V30 2 1 2 3
M  V30 3 1 2 4
M  V30 4 1 4 5
M  V30 5 1 5 6
M  V30 6 1 6 7
M  V30 7 1 7 8
M  V30 END BOND
M  V30 END CTAB
M  END
>  <pKa>
10.19

>  <temp>
25

>  <method>
potentiometric

>  <type>
thermodynamic

>  <group>
NH2+

>  <basicOrAcidic>
basic

>  <Row-ID>
460

>  <Smiles>
O=C([O-])CNCCC

$$$$
Compound 461
Actelion Java MolfileCreator 2.0

  0  0  0  0  0  0              0 V3000
M  V30 BEGIN CTAB
M  V30 COUNTS 8 7 0 0 0
M  V30 BEGIN ATOM
M  V30 1 O 4.3301 0.0 0.0 0
M  V30 2 C 3.4641 -0.5 0.0 0
M  V30 3 O 3.4641 -1.5 0.0 0 CHG=-1
M  V30 4 C 2.598 0.0 0.0 0
M  V30 5 N 1.732 -0.5 0.0 0
M  V30 6 C 0.866 0.0 0.0 0
M  V30 7 C 0.866 1.0 0.0 0
M  V30 8 C 0.0 -0.5 0.0 0
M  V30 END ATOM
M  V30 BEGIN BOND
M  V30 1 2 1 2
M  V30 2 1 2 3
M  V30 3 1 2 4
M  V30 4 1 4 5
M  V30 5 1 5 6
M  V30 6 1 6 7
M  V30 7 1 6 8
M  V30 END BOND
M  V30 END CTAB
M  END
>  <pKa>
10.06

>  <temp>
25

>  <method>
potentiometric

>  <type>
a2/apparent

>  <group>


>  <basicOrAcidic>
basic

>  <Row-ID>
461

>  <Smiles>
O=C([O-])CNC(C)C

$$$$
Compound 462
Actelion Java MolfileCreator 2.0

  0  0  0  0  0  0              0 V3000
M  V30 BEGIN CTAB
M  V30 COUNTS 8 7 0 0 0
M  V30 BEGIN ATOM
M  V30 1 O 4.3301 0.0 0.0 0
M  V30 2 C 3.4641 -0.5 0.0 0
M  V30 3 O 3.4641 -1.5 0.0 0 CHG=-1
M  V30 4 C 2.598 0.0 0.0 0
M  V30 5 N 1.732 -0.5 0.0 0
M  V30 6 C 2.598 1.0 0.0 0
M  V30 7 C 0.866 0.0 0.0 0
M  V30 8 C 0.0 -0.5 0.0 0
M  V30 END ATOM
M  V30 BEGIN BOND
M  V30 1 2 1 2
M  V30 2 1 2 3
M  V30 3 1 2 4
M  V30 4 1 4 5
M  V30 5 1 4 6
M  V30 6 1 5 7
M  V30 7 1 7 8
M  V30 END BOND
M  V30 END CTAB
M  END
>  <pKa>
10.22

>  <temp>
25

>  <method>
potentiometric

>  <type>
apparent

>  <group>
NH2%+&

>  <basicOrAcidic>
basic

>  <Row-ID>
462

>  <Smiles>
O=C([O-])C(NCC)C

$$$$
Compound 463
Actelion Java MolfileCreator 2.0

  0  0  0  0  0  0              0 V3000
M  V30 BEGIN CTAB
M  V30 COUNTS 8 7 0 0 0
M  V30 BEGIN ATOM
M  V30 1 O 5.1961 -0.75 0.0 0
M  V30 2 C 3.8971 0.0 0.0 0
M  V30 3 O 3.8971 1.5 0.0 0 CHG=-1
M  V30 4 C 2.598 -0.75 0.0 0
M  V30 5 N 1.299 0.0 0.0 0
M  V30 6 C 1.848 -2.049 0.0 0
M  V30 7 C 3.348 -2.049 0.0 0
M  V30 8 C 0.0 -0.75 0.0 0
M  V30 END ATOM
M  V30 BEGIN BOND
M  V30 1 2 1 2
M  V30 2 1 2 3
M  V30 3 1 2 4
M  V30 4 1 4 5
M  V30 5 1 4 6
M  V30 6 1 4 7
M  V30 7 1 5 8
M  V30 END BOND
M  V30 END CTAB
M  END
>  <pKa>
10.75

>  <temp>
24.9

>  <method>
spectrophotometric

>  <type>
a1/apparent

>  <group>
N-H

>  <basicOrAcidic>
basic

>  <Row-ID>
463

>  <Smiles>
O=C([O-])C(NC)(C)C

$$$$
Compound 464
Actelion Java MolfileCreator 2.0

  0  0  0  0  0  0              0 V3000
M  V30 BEGIN CTAB
M  V30 COUNTS 8 7 0 0 0
M  V30 BEGIN ATOM
M  V30 1 O 5.1961 -0.75 0.0 0
M  V30 2 C 3.8971 0.0 0.0 0
M  V30 3 O 3.8971 1.5 0.0 0 CHG=-1
M  V30 4 C 2.598 -0.75 0.0 0
M  V30 5 N 1.848 -2.049 0.0 0
M  V30 6 C 1.299 0.0 0.0 0
M  V30 7 C 3.348 -2.049 0.0 0
M  V30 8 C 0.0 -0.75 0.0 0
M  V30 END ATOM
M  V30 BEGIN BOND
M  V30 1 2 1 2
M  V30 2 1 2 3
M  V30 3 1 2 4
M  V30 4 1 4 5
M  V30 5 1 4 6
M  V30 6 1 4 7
M  V30 7 1 6 8
M  V30 END BOND
M  V30 END CTAB
M  END
>  <pKa>
9.98

>  <temp>
30

>  <method>


>  <type>
a2/apparent

>  <group>


>  <basicOrAcidic>
basic

>  <Row-ID>
464

>  <Smiles>
O=C([O-])C(N)(CC)C

$$$$
Compound 465
Actelion Java MolfileCreator 2.0

  0  0  0  0  0  0              0 V3000
M  V30 BEGIN CTAB
M  V30 COUNTS 8 7 0 0 0
M  V30 BEGIN ATOM
M  V30 1 O 4.3301 0.0 0.0 0
M  V30 2 C 3.4641 -0.5 0.0 0
M  V30 3 O 3.4641 -1.5 0.0 0 CHG=-1
M  V30 4 C 2.598 0.0 0.0 0
M  V30 5 N 2.598 1.0 0.0 0
M  V30 6 C 1.732 -0.5 0.0 0
M  V30 7 C 0.866 0.0 0.0 0
M  V30 8 C 0.0 -0.5 0.0 0
M  V30 END ATOM
M  V30 BEGIN BOND
M  V30 1 2 1 2
M  V30 2 1 2 3
M  V30 3 1 2 4
M  V30 4 1 4 5
M  V30 5 1 4 6
M  V30 6 1 6 7
M  V30 7 1 7 8
M  V30 END BOND
M  V30 END CTAB
M  END
>  <pKa>
9.86

>  <temp>
19

>  <method>
mean from 2

>  <type>
a/apparent

>  <group>
NH3

>  <basicOrAcidic>
basic

>  <Row-ID>
465

>  <Smiles>
O=C([O-])C(N)CCC

$$$$
Compound 466
Actelion Java MolfileCreator 2.0

  0  0  0  0  0  0              0 V3000
M  V30 BEGIN CTAB
M  V30 COUNTS 8 7 0 0 0
M  V30 BEGIN ATOM
M  V30 1 O 3.4641 -0.5 0.0 0
M  V30 2 C 2.598 0.0 0.0 0
M  V30 3 O 2.598 1.0 0.0 0 CHG=-1
M  V30 4 C 1.732 -0.5 0.0 0 CFG=1
M  V30 5 N 1.732 -1.5 0.0 0
M  V30 6 C 0.866 0.0 0.0 0
M  V30 7 C 0.866 1.0 0.0 0
M  V30 8 C 0.0 -0.5 0.0 0
M  V30 END ATOM
M  V30 BEGIN BOND
M  V30 1 2 1 2
M  V30 2 1 2 3
M  V30 3 1 4 2
M  V30 4 1 4 5 CFG=1
M  V30 5 1 4 6
M  V30 6 1 6 7
M  V30 7 1 6 8
M  V30 END BOND
M  V30 BEGIN COLLECTION
M  V30 MDLV30/STERAC1 ATOMS=(1 4)
M  V30 END COLLECTION
M  V30 END CTAB
M  END
>  <pKa>
9.66

>  <temp>
23

>  <method>
mean from 13

>  <type>
a2/apparent

>  <group>
COOH

>  <basicOrAcidic>
basic

>  <Row-ID>
466

>  <Smiles>
O=C([O-])C(N)C(C)C

$$$$
Compound 467
Actelion Java MolfileCreator 2.0

  0  0  0  0  0  0              0 V3000
M  V30 BEGIN CTAB
M  V30 COUNTS 8 7 0 0 0
M  V30 BEGIN ATOM
M  V30 1 O 5.1961 -0.5 0.0 0
M  V30 2 C 4.3301 0.0 0.0 0
M  V30 3 O 4.3301 1.0 0.0 0 CHG=-1
M  V30 4 C 3.4641 -0.5 0.0 0
M  V30 5 C 2.598 0.0 0.0 0
M  V30 6 C 1.732 -0.5 0.0 0
M  V30 7 N 0.866 0.0 0.0 0
M  V30 8 C 0.0 -0.5 0.0 0
M  V30 END ATOM
M  V30 BEGIN BOND
M  V30 1 2 1 2
M  V30 2 1 2 3
M  V30 3 1 2 4
M  V30 4 1 4 5
M  V30 5 1 5 6
M  V30 6 1 6 7
M  V30 7 1 7 8
M  V30 END BOND
M  V30 END CTAB
M  END
>  <pKa>
10.78

>  <temp>
24.9

>  <method>
spectrophotometric

>  <type>
a2/apparent

>  <group>
N-H

>  <basicOrAcidic>
basic

>  <Row-ID>
467

>  <Smiles>
O=C([O-])CCCNC

$$$$
Compound 468
Actelion Java MolfileCreator 2.0

  0  0  0  0  0  0              0 V3000
M  V30 BEGIN CTAB
M  V30 COUNTS 8 7 0 0 0
M  V30 BEGIN ATOM
M  V30 1 O 4.3301 0.0 0.0 0
M  V30 2 C 3.4641 -0.5 0.0 0
M  V30 3 O 3.4641 -1.5 0.0 0 CHG=-1
M  V30 4 C 2.598 0.0 0.0 0
M  V30 5 C 1.732 -0.5 0.0 0
M  V30 6 C 0.866 0.0 0.0 0 CFG=1
M  V30 7 N 0.866 1.0 0.0 0
M  V30 8 C 0.0 -0.5 0.0 0
M  V30 END ATOM
M  V30 BEGIN BOND
M  V30 1 2 1 2
M  V30 2 1 2 3
M  V30 3 1 2 4
M  V30 4 1 4 5
M  V30 5 1 6 5
M  V30 6 1 6 7 CFG=3
M  V30 7 1 6 8
M  V30 END BOND
M  V30 BEGIN COLLECTION
M  V30 MDLV30/STERAC1 ATOMS=(1 6)
M  V30 END COLLECTION
M  V30 END CTAB
M  END
>  <pKa>
10.43

>  <temp>
25

>  <method>
potentiometric

>  <type>
apparent

>  <group>
NH3+

>  <basicOrAcidic>
basic

>  <Row-ID>
468

>  <Smiles>
O=C([O-])CCC(N)C

$$$$
Compound 469
Actelion Java MolfileCreator 2.0

  0  0  0  0  0  0              0 V3000
M  V30 BEGIN CTAB
M  V30 COUNTS 8 7 0 0 0
M  V30 BEGIN ATOM
M  V30 1 O 5.1961 -0.5 0.0 0
M  V30 2 C 4.3301 0.0 0.0 0
M  V30 3 O 4.3301 1.0 0.0 0
M  V30 4 C 3.4641 -0.5 0.0 0
M  V30 5 C 2.598 0.0 0.0 0
M  V30 6 C 1.732 -0.5 0.0 0
M  V30 7 N 0.866 0.0 0.0 0 CHG=1
M  V30 8 C 0.0 -0.5 0.0 0
M  V30 END ATOM
M  V30 BEGIN BOND
M  V30 1 2 1 2
M  V30 2 1 2 3
M  V30 3 1 2 4
M  V30 4 1 4 5
M  V30 5 1 5 6
M  V30 6 1 6 7
M  V30 7 1 7 8
M  V30 END BOND
M  V30 END CTAB
M  END
>  <pKa>
4.03

>  <temp>
24.9

>  <method>
spectrophotometric

>  <type>
a1/apparent

>  <group>
O-H

>  <basicOrAcidic>
acidic

>  <Row-ID>
469

>  <Smiles>
O=C(O)CCC[NH2+]C

$$$$
Compound 470
Actelion Java MolfileCreator 2.0

  0  0  0  0  0  0              0 V3000
M  V30 BEGIN CTAB
M  V30 COUNTS 8 7 0 0 0
M  V30 BEGIN ATOM
M  V30 1 O 4.3301 0.0 0.0 0
M  V30 2 C 3.4641 -0.5 0.0 0
M  V30 3 O 3.4641 -1.5 0.0 0
M  V30 4 C 2.598 0.0 0.0 0
M  V30 5 C 1.732 -0.5 0.0 0
M  V30 6 C 0.866 0.0 0.0 0 CFG=1
M  V30 7 N 0.866 1.0 0.0 0 CHG=1
M  V30 8 C 0.0 -0.5 0.0 0
M  V30 END ATOM
M  V30 BEGIN BOND
M  V30 1 2 1 2
M  V30 2 1 2 3
M  V30 3 1 2 4
M  V30 4 1 4 5
M  V30 5 1 6 5
M  V30 6 1 6 7 CFG=3
M  V30 7 1 6 8
M  V30 END BOND
M  V30 BEGIN COLLECTION
M  V30 MDLV30/STERAC1 ATOMS=(1 6)
M  V30 END COLLECTION
M  V30 END CTAB
M  END
>  <pKa>
4.13

>  <temp>
25

>  <method>
potentiometric

>  <type>
apparent

>  <group>
CO2H

>  <basicOrAcidic>
acidic

>  <Row-ID>
470

>  <Smiles>
O=C(O)CCC([NH3+])C

$$$$
Compound 471
Actelion Java MolfileCreator 2.0

  0  0  0  0  0  0              0 V3000
M  V30 BEGIN CTAB
M  V30 COUNTS 8 7 0 0 0
M  V30 BEGIN ATOM
M  V30 1 O 5.1961 -0.5 0.0 0
M  V30 2 C 4.3301 0.0 0.0 0
M  V30 3 O 4.3301 1.0 0.0 0 CHG=-1
M  V30 4 C 3.4641 -0.5 0.0 0
M  V30 5 C 2.598 0.0 0.0 0
M  V30 6 N 1.732 -0.5 0.0 0
M  V30 7 C 0.866 0.0 0.0 0
M  V30 8 C 0.0 -0.5 0.0 0
M  V30 END ATOM
M  V30 BEGIN BOND
M  V30 1 2 1 2
M  V30 2 1 2 3
M  V30 3 1 2 4
M  V30 4 1 4 5
M  V30 5 1 5 6
M  V30 6 1 6 7
M  V30 7 1 7 8
M  V30 END BOND
M  V30 END CTAB
M  END
>  <pKa>
10.6

>  <temp>
30

>  <method>
potentiometric

>  <type>
a2/apparent

>  <group>


>  <basicOrAcidic>
basic

>  <Row-ID>
471

>  <Smiles>
O=C([O-])CCNCC

$$$$
Compound 472
Actelion Java MolfileCreator 2.0

  0  0  0  0  0  0              0 V3000
M  V30 BEGIN CTAB
M  V30 COUNTS 8 7 0 0 0
M  V30 BEGIN ATOM
M  V30 1 O 4.3301 0.0 0.0 0
M  V30 2 C 3.4641 -0.5 0.0 0
M  V30 3 O 3.4641 -1.5 0.0 0 CHG=-1
M  V30 4 C 2.598 0.0 0.0 0
M  V30 5 C 1.732 -0.5 0.0 0
M  V30 6 N 0.866 0.0 0.0 0
M  V30 7 C 0.866 1.0 0.0 0
M  V30 8 C 0.0 -0.5 0.0 0
M  V30 END ATOM
M  V30 BEGIN BOND
M  V30 1 2 1 2
M  V30 2 1 2 3
M  V30 3 1 2 4
M  V30 4 1 4 5
M  V30 5 1 5 6
M  V30 6 1 6 7
M  V30 7 1 6 8
M  V30 END BOND
M  V30 END CTAB
M  END
>  <pKa>
9.85

>  <temp>
25

>  <method>
mean from 2

>  <type>
a1/apparent

>  <group>


>  <basicOrAcidic>
basic

>  <Row-ID>
472

>  <Smiles>
O=C([O-])CCN(C)C

$$$$
Compound 473
Actelion Java MolfileCreator 2.0

  0  0  0  0  0  0              0 V3000
M  V30 BEGIN CTAB
M  V30 COUNTS 8 7 0 0 0
M  V30 BEGIN ATOM
M  V30 1 O 5.1961 -0.5 0.0 0
M  V30 2 C 4.3301 0.0 0.0 0
M  V30 3 O 4.3301 1.0 0.0 0
M  V30 4 C 3.4641 -0.5 0.0 0
M  V30 5 C 2.598 0.0 0.0 0
M  V30 6 N 1.732 -0.5 0.0 0 CHG=1
M  V30 7 C 0.866 0.0 0.0 0
M  V30 8 C 0.0 -0.5 0.0 0
M  V30 END ATOM
M  V30 BEGIN BOND
M  V30 1 2 1 2
M  V30 2 1 2 3
M  V30 3 1 2 4
M  V30 4 1 4 5
M  V30 5 1 5 6
M  V30 6 1 6 7
M  V30 7 1 7 8
M  V30 END BOND
M  V30 END CTAB
M  END
>  <pKa>
3.61

>  <temp>
30

>  <method>
potentiometric

>  <type>
a1/apparent

>  <group>


>  <basicOrAcidic>
acidic

>  <Row-ID>
473

>  <Smiles>
O=C(O)CC[NH2+]CC

$$$$
Compound 474
Actelion Java MolfileCreator 2.0

  0  0  0  0  0  0              0 V3000
M  V30 BEGIN CTAB
M  V30 COUNTS 8 7 0 0 0
M  V30 BEGIN ATOM
M  V30 1 O 5.1961 -0.5 0.0 0
M  V30 2 C 4.3301 0.0 0.0 0
M  V30 3 O 4.3301 1.0 0.0 0 CHG=-1
M  V30 4 C 3.4641 -0.5 0.0 0
M  V30 5 C 2.598 0.0 0.0 0
M  V30 6 C 1.732 -0.5 0.0 0
M  V30 7 C 0.866 0.0 0.0 0
M  V30 8 N 0.0 -0.5 0.0 0
M  V30 END ATOM
M  V30 BEGIN BOND
M  V30 1 2 1 2
M  V30 2 1 2 3
M  V30 3 1 2 4
M  V30 4 2 4 5
M  V30 5 1 5 6
M  V30 6 1 6 7
M  V30 7 1 7 8
M  V30 END BOND
M  V30 END CTAB
M  END
>  <pKa>
9.95

>  <temp>
22

>  <method>


>  <type>
a2/apparent

>  <group>


>  <basicOrAcidic>
basic

>  <Row-ID>
474

>  <Smiles>
O=C([O-])C=CCCN

$$$$
Compound 475
Actelion Java MolfileCreator 2.0

  0  0  0  0  0  0              0 V3000
M  V30 BEGIN CTAB
M  V30 COUNTS 8 7 0 0 0
M  V30 BEGIN ATOM
M  V30 1 O 5.1961 -0.5 0.0 0
M  V30 2 C 4.3301 0.0 0.0 0
M  V30 3 O 4.3301 1.0 0.0 0 CHG=-1
M  V30 4 C 3.4641 -0.5 0.0 0
M  V30 5 C 2.598 0.0 0.0 0
M  V30 6 C 1.732 -0.5 0.0 0
M  V30 7 C 0.866 0.0 0.0 0
M  V30 8 N 0.0 -0.5 0.0 0
M  V30 END ATOM
M  V30 BEGIN BOND
M  V30 1 2 1 2
M  V30 2 1 2 3
M  V30 3 1 2 4
M  V30 4 1 4 5
M  V30 5 1 5 6
M  V30 6 1 6 7
M  V30 7 1 7 8
M  V30 END BOND
M  V30 END CTAB
M  END
>  <pKa>
10.78

>  <temp>
23

>  <method>
mean from 3

>  <type>
a2/apparent

>  <group>
NH2

>  <basicOrAcidic>
basic

>  <Row-ID>
475

>  <Smiles>
O=C([O-])CCCCN

$$$$
Compound 476
Actelion Java MolfileCreator 2.0

  0  0  0  0  0  0              0 V3000
M  V30 BEGIN CTAB
M  V30 COUNTS 8 7 0 0 0
M  V30 BEGIN ATOM
M  V30 1 O 5.1961 -0.5 0.0 0
M  V30 2 C 4.3301 0.0 0.0 0
M  V30 3 O 4.3301 1.0 0.0 0
M  V30 4 C 3.4641 -0.5 0.0 0
M  V30 5 C 2.598 0.0 0.0 0
M  V30 6 C 1.732 -0.5 0.0 0
M  V30 7 C 0.866 0.0 0.0 0
M  V30 8 N 0.0 -0.5 0.0 0 CHG=1
M  V30 END ATOM
M  V30 BEGIN BOND
M  V30 1 2 1 2
M  V30 2 1 2 3
M  V30 3 1 2 4
M  V30 4 2 4 5
M  V30 5 1 5 6
M  V30 6 1 6 7
M  V30 7 1 7 8
M  V30 END BOND
M  V30 END CTAB
M  END
>  <pKa>
3.83

>  <temp>
22

>  <method>


>  <type>
a1/apparent

>  <group>


>  <basicOrAcidic>
acidic

>  <Row-ID>
476

>  <Smiles>
O=C(O)C=CCC[NH3+]

$$$$
Compound 477
Actelion Java MolfileCreator 2.0

  0  0  0  0  0  0              0 V3000
M  V30 BEGIN CTAB
M  V30 COUNTS 8 7 0 0 0
M  V30 BEGIN ATOM
M  V30 1 O 5.1961 -0.5 0.0 0
M  V30 2 C 4.3301 0.0 0.0 0
M  V30 3 O 4.3301 1.0 0.0 0
M  V30 4 C 3.4641 -0.5 0.0 0
M  V30 5 C 2.598 0.0 0.0 0
M  V30 6 C 1.732 -0.5 0.0 0
M  V30 7 C 0.866 0.0 0.0 0
M  V30 8 N 0.0 -0.5 0.0 0 CHG=1
M  V30 END ATOM
M  V30 BEGIN BOND
M  V30 1 2 1 2
M  V30 2 1 2 3
M  V30 3 1 2 4
M  V30 4 1 4 5
M  V30 5 1 5 6
M  V30 6 1 6 7
M  V30 7 1 7 8
M  V30 END BOND
M  V30 END CTAB
M  END
>  <pKa>
4.26

>  <temp>
24

>  <method>
mean from 3

>  <type>
a1/apparent

>  <group>
COOH

>  <basicOrAcidic>
acidic

>  <Row-ID>
477

>  <Smiles>
O=C(O)CCCC[NH3+]

$$$$
Compound 478
Actelion Java MolfileCreator 2.0

  0  0  0  0  0  0              0 V3000
M  V30 BEGIN CTAB
M  V30 COUNTS 8 7 0 0 0
M  V30 BEGIN ATOM
M  V30 1 S 0.866 0.0 0.0 0
M  V30 2 O 1.366 -0.866 0.0 0
M  V30 3 O 0.366 0.866 0.0 0
M  V30 4 N 1.732 0.4999 0.0 0
M  V30 5 C 0.0 -0.5 0.0 0
M  V30 6 F 0.4999 -1.366 0.0 0
M  V30 7 F -0.866 -0.9999 0.0 0
M  V30 8 F -0.4999 0.366 0.0 0
M  V30 END ATOM
M  V30 BEGIN BOND
M  V30 1 2 1 2
M  V30 2 2 1 3
M  V30 3 1 1 4
M  V30 4 1 1 5
M  V30 5 1 5 6
M  V30 6 1 5 7
M  V30 7 1 5 8
M  V30 END BOND
M  V30 END CTAB
M  END
>  <pKa>
6.33

>  <temp>
25

>  <method>
potentiometric

>  <type>
a1/apparent

>  <group>


>  <basicOrAcidic>
acidic

>  <Row-ID>
478

>  <Smiles>
S(=O)(=O)(N)C(F)(F)F

$$$$
Compound 479
Actelion Java MolfileCreator 2.0

  0  0  0  0  0  0              0 V3000
M  V30 BEGIN CTAB
M  V30 COUNTS 8 7 0 0 0
M  V30 BEGIN ATOM
M  V30 1 Cl 0.366 0.866 0.0 0
M  V30 2 C 0.866 0.0 0.0 0
M  V30 3 S 0.0 -0.5 0.0 0
M  V30 4 F 1.732 0.4999 0.0 0
M  V30 5 F 1.366 -0.866 0.0 0
M  V30 6 O -0.4999 0.366 0.0 0
M  V30 7 O 0.4999 -1.366 0.0 0
M  V30 8 N -0.866 -0.9999 0.0 0
M  V30 END ATOM
M  V30 BEGIN BOND
M  V30 1 1 1 2
M  V30 2 1 2 3
M  V30 3 1 2 4
M  V30 4 1 2 5
M  V30 5 2 3 6
M  V30 6 2 3 7
M  V30 7 1 3 8
M  V30 END BOND
M  V30 END CTAB
M  END
>  <pKa>
6.5

>  <temp>
25

>  <method>


>  <type>
a1/apparent

>  <group>


>  <basicOrAcidic>
acidic

>  <Row-ID>
479

>  <Smiles>
ClC(S(=O)(=O)N)(F)F

$$$$
Compound 480
Actelion Java MolfileCreator 2.0

  0  0  0  0  0  0              0 V3000
M  V30 BEGIN CTAB
M  V30 COUNTS 8 7 0 0 0
M  V30 BEGIN ATOM
M  V30 1 I 0.366 0.866 0.0 0
M  V30 2 C 0.866 0.0 0.0 0
M  V30 3 S 0.0 -0.5 0.0 0
M  V30 4 F 1.732 0.4999 0.0 0
M  V30 5 F 1.366 -0.866 0.0 0
M  V30 6 O -0.4999 0.366 0.0 0
M  V30 7 O 0.4999 -1.366 0.0 0
M  V30 8 N -0.866 -0.9999 0.0 0
M  V30 END ATOM
M  V30 BEGIN BOND
M  V30 1 1 1 2
M  V30 2 1 2 3
M  V30 3 1 2 4
M  V30 4 1 2 5
M  V30 5 2 3 6
M  V30 6 2 3 7
M  V30 7 1 3 8
M  V30 END BOND
M  V30 END CTAB
M  END
>  <pKa>
6.79

>  <temp>
25

>  <method>


>  <type>
a1/apparent

>  <group>


>  <basicOrAcidic>
acidic

>  <Row-ID>
480

>  <Smiles>
IC(S(=O)(=O)N)(F)F

$$$$
Compound 481
Actelion Java MolfileCreator 2.0

  0  0  0  0  0  0              0 V3000
M  V30 BEGIN CTAB
M  V30 COUNTS 8 7 0 0 0
M  V30 BEGIN ATOM
M  V30 1 Br 0.366 0.866 0.0 0
M  V30 2 C 0.866 0.0 0.0 0
M  V30 3 S 0.0 -0.5 0.0 0
M  V30 4 F 1.732 0.4999 0.0 0
M  V30 5 F 1.366 -0.866 0.0 0
M  V30 6 O -0.4999 0.366 0.0 0
M  V30 7 O 0.4999 -1.366 0.0 0
M  V30 8 N -0.866 -0.9999 0.0 0
M  V30 END ATOM
M  V30 BEGIN BOND
M  V30 1 1 1 2
M  V30 2 1 2 3
M  V30 3 1 2 4
M  V30 4 1 2 5
M  V30 5 2 3 6
M  V30 6 2 3 7
M  V30 7 1 3 8
M  V30 END BOND
M  V30 END CTAB
M  END
>  <pKa>
6.53

>  <temp>
25

>  <method>


>  <type>
a1/apparent

>  <group>


>  <basicOrAcidic>
acidic

>  <Row-ID>
481

>  <Smiles>
[Br]C(S(=O)(=O)N)(F)F

$$$$
Compound 482
Actelion Java MolfileCreator 2.0

  0  0  0  0  0  0              0 V3000
M  V30 BEGIN CTAB
M  V30 COUNTS 8 7 0 0 0
M  V30 BEGIN ATOM
M  V30 1 O 3.4641 -0.5 0.0 0
M  V30 2 C 2.598 0.0 0.0 0
M  V30 3 N 1.732 -0.5 0.0 0
M  V30 4 C 2.598 1.0 0.0 0
M  V30 5 C 1.732 -1.5 0.0 0
M  V30 6 C 0.866 0.0 0.0 0
M  V30 7 C 2.598 -1.9999 0.0 0
M  V30 8 C 0.0 -0.5 0.0 0
M  V30 END ATOM
M  V30 BEGIN BOND
M  V30 1 1 1 2
M  V30 2 1 2 3
M  V30 3 1 2 4
M  V30 4 1 3 5
M  V30 5 1 3 6
M  V30 6 1 5 7
M  V30 7 1 6 8
M  V30 END BOND
M  V30 END CTAB
M  END
>  <pKa>
10.2

>  <temp>
25

>  <method>
potentiometric

>  <type>
a1/apparent

>  <group>
N(+)-H

>  <basicOrAcidic>
basic

>  <Row-ID>
482

>  <Smiles>
OC(N(CC)CC)C

$$$$
Compound 483
Actelion Java MolfileCreator 2.0

  0  0  0  0  0  0              0 V3000
M  V30 BEGIN CTAB
M  V30 COUNTS 8 7 0 0 0
M  V30 BEGIN ATOM
M  V30 1 O 4.3301 0.0 0.0 0
M  V30 2 C 3.4641 -0.5 0.0 0
M  V30 3 C 2.598 0.0 0.0 0
M  V30 4 C 1.732 -0.5 0.0 0
M  V30 5 C 2.598 1.0 0.0 0
M  V30 6 N 0.866 0.0 0.0 0
M  V30 7 C 0.866 1.0 0.0 0
M  V30 8 C 0.0 -0.5 0.0 0
M  V30 END ATOM
M  V30 BEGIN BOND
M  V30 1 1 1 2
M  V30 2 1 2 3
M  V30 3 1 3 4
M  V30 4 1 3 5
M  V30 5 1 4 6
M  V30 6 1 6 7
M  V30 7 1 6 8
M  V30 END BOND
M  V30 END CTAB
M  END
>  <pKa>
9.75

>  <temp>
25

>  <method>
potentiometric

>  <type>
a1/thermodynamic

>  <group>
N-H%+&

>  <basicOrAcidic>
basic

>  <Row-ID>
483

>  <Smiles>
OCC(CN(C)C)C

$$$$
Compound 484
Actelion Java MolfileCreator 2.0

  0  0  0  0  0  0              0 V3000
M  V30 BEGIN CTAB
M  V30 COUNTS 8 7 0 0 0
M  V30 BEGIN ATOM
M  V30 1 O 4.3301 0.0 0.0 0
M  V30 2 C 3.4641 -0.5 0.0 0
M  V30 3 C 2.598 0.0 0.0 0
M  V30 4 C 3.4641 -1.5 0.0 0
M  V30 5 C 1.732 -0.5 0.0 0
M  V30 6 N 0.866 0.0 0.0 0
M  V30 7 C 0.866 1.0 0.0 0
M  V30 8 C 0.0 -0.5 0.0 0
M  V30 END ATOM
M  V30 BEGIN BOND
M  V30 1 2 1 2
M  V30 2 1 2 3
M  V30 3 1 2 4
M  V30 4 1 3 5
M  V30 5 1 5 6
M  V30 6 1 6 7
M  V30 7 1 6 8
M  V30 END BOND
M  V30 END CTAB
M  END
>  <pKa>
8.95

>  <temp>


>  <method>
potentiometric

>  <type>
a/apparent

>  <group>


>  <basicOrAcidic>
basic

>  <Row-ID>
484

>  <Smiles>
O=C(CCN(C)C)C

$$$$
Compound 485
Actelion Java MolfileCreator 2.0

  0  0  0  0  0  0              0 V3000
M  V30 BEGIN CTAB
M  V30 COUNTS 8 7 0 0 0
M  V30 BEGIN ATOM
M  V30 1 O 4.3301 0.0 0.0 0
M  V30 2 C 3.4641 -0.5 0.0 0
M  V30 3 C 5.1961 -0.5 0.0 0
M  V30 4 C 2.598 0.0 0.0 0
M  V30 5 C 1.732 -0.5 0.0 0
M  V30 6 N 0.866 0.0 0.0 0
M  V30 7 C 0.866 1.0 0.0 0
M  V30 8 C 0.0 -0.5 0.0 0
M  V30 END ATOM
M  V30 BEGIN BOND
M  V30 1 1 1 2
M  V30 2 1 1 3
M  V30 3 1 2 4
M  V30 4 1 4 5
M  V30 5 1 5 6
M  V30 6 1 6 7
M  V30 7 1 6 8
M  V30 END BOND
M  V30 END CTAB
M  END
>  <pKa>
9.36

>  <temp>
25

>  <method>


>  <type>
a1/apparent

>  <group>


>  <basicOrAcidic>
basic

>  <Row-ID>
485

>  <Smiles>
O(CCCN(C)C)C

$$$$
Compound 486
Actelion Java MolfileCreator 2.0

  0  0  0  0  0  0              0 V3000
M  V30 BEGIN CTAB
M  V30 COUNTS 8 7 0 0 0
M  V30 BEGIN ATOM
M  V30 1 O 3.4641 -0.5 0.0 0
M  V30 2 C 2.598 0.0 0.0 0
M  V30 3 C 1.732 -0.5 0.0 0
M  V30 4 N 0.866 0.0 0.0 0
M  V30 5 C 0.0 -0.5 0.0 0
M  V30 6 C 0.4999 -1.366 0.0 0
M  V30 7 C -0.866 -0.9999 0.0 0
M  V30 8 C -0.4999 0.366 0.0 0
M  V30 END ATOM
M  V30 BEGIN BOND
M  V30 1 1 1 2
M  V30 2 1 2 3
M  V30 3 1 3 4
M  V30 4 1 4 5
M  V30 5 1 5 6
M  V30 6 1 5 7
M  V30 7 1 5 8
M  V30 END BOND
M  V30 END CTAB
M  END
>  <pKa>
10.11

>  <temp>
19

>  <method>
mean from 2

>  <type>
a1/thermodynamic

>  <group>
HN+

>  <basicOrAcidic>
basic

>  <Row-ID>
486

>  <Smiles>
OCCNC(C)(C)C

$$$$
Compound 487
Actelion Java MolfileCreator 2.0

  0  0  0  0  0  0              0 V3000
M  V30 BEGIN CTAB
M  V30 COUNTS 8 7 0 0 0
M  V30 BEGIN ATOM
M  V30 1 O 4.3301 0.0 0.0 0
M  V30 2 C 3.4641 -0.5 0.0 0
M  V30 3 C 2.598 0.0 0.0 0
M  V30 4 N 1.732 -0.5 0.0 0
M  V30 5 C 1.732 -1.5 0.0 0
M  V30 6 C 0.866 0.0 0.0 0
M  V30 7 C 2.598 -1.9999 0.0 0
M  V30 8 C 0.0 -0.5 0.0 0
M  V30 END ATOM
M  V30 BEGIN BOND
M  V30 1 1 1 2
M  V30 2 1 2 3
M  V30 3 1 3 4
M  V30 4 1 4 5
M  V30 5 1 4 6
M  V30 6 1 5 7
M  V30 7 1 6 8
M  V30 END BOND
M  V30 END CTAB
M  END
>  <pKa>
9.84

>  <temp>
24

>  <method>
mean from 5

>  <type>
a1/apparent

>  <group>
N(+)-H

>  <basicOrAcidic>
basic

>  <Row-ID>
487

>  <Smiles>
OCCN(CC)CC

$$$$
Compound 488
Actelion Java MolfileCreator 2.0

  0  0  0  0  0  0              0 V3000
M  V30 BEGIN CTAB
M  V30 COUNTS 8 7 0 0 0
M  V30 BEGIN ATOM
M  V30 1 O 5.1961 -0.75 0.0 0
M  V30 2 C 3.8971 0.0 0.0 0
M  V30 3 C 2.598 -0.75 0.0 0
M  V30 4 N 1.299 0.0 0.0 0
M  V30 5 C 1.848 -2.049 0.0 0
M  V30 6 C 3.348 -2.049 0.0 0
M  V30 7 C 1.299 1.5 0.0 0
M  V30 8 C 0.0 -0.75 0.0 0
M  V30 END ATOM
M  V30 BEGIN BOND
M  V30 1 2 1 2
M  V30 2 1 2 3
M  V30 3 1 3 4
M  V30 4 1 3 5
M  V30 5 1 3 6
M  V30 6 1 4 7
M  V30 7 1 4 8
M  V30 END BOND
M  V30 END CTAB
M  END
>  <pKa>
8.4

>  <temp>
21

>  <method>
spectrophotometric

>  <type>
a1/apparent

>  <group>


>  <basicOrAcidic>
basic

>  <Row-ID>
488

>  <Smiles>
O=CC(N(C)C)(C)C

$$$$
Compound 489
Actelion Java MolfileCreator 2.0

  0  0  0  0  0  0              0 V3000
M  V30 BEGIN CTAB
M  V30 COUNTS 8 7 0 0 0
M  V30 BEGIN ATOM
M  V30 1 O 3.4641 -0.5 0.0 0
M  V30 2 C 2.598 0.0 0.0 0
M  V30 3 C 4.3301 0.0 0.0 0
M  V30 4 N 2.598 1.0 0.0 0
M  V30 5 C 1.732 -0.5 0.0 0
M  V30 6 C 5.1961 -0.5 0.0 0
M  V30 7 C 0.866 0.0 0.0 0
M  V30 8 C 0.0 -0.5 0.0 0
M  V30 END ATOM
M  V30 BEGIN BOND
M  V30 1 1 1 2
M  V30 2 1 1 3
M  V30 3 2 2 4
M  V30 4 1 2 5
M  V30 5 1 3 6
M  V30 6 1 5 7
M  V30 7 1 7 8
M  V30 END BOND
M  V30 END CTAB
M  END
>  <pKa>
7.08

>  <temp>
25

>  <method>
potentiometric

>  <type>
a1/apparent

>  <group>


>  <basicOrAcidic>
basic

>  <Row-ID>
489

>  <Smiles>
O(C(=N)CCC)CC

$$$$
Compound 490
Actelion Java MolfileCreator 2.0

  0  0  0  0  0  0              0 V3000
M  V30 BEGIN CTAB
M  V30 COUNTS 8 7 0 0 0
M  V30 BEGIN ATOM
M  V30 1 O 6.0621 0.0 0.0 0
M  V30 2 C 5.1961 -0.5 0.0 0
M  V30 3 C 4.3301 0.0 0.0 0
M  V30 4 C 3.4641 -0.5 0.0 0
M  V30 5 C 2.598 0.0 0.0 0
M  V30 6 C 1.732 -0.5 0.0 0
M  V30 7 C 0.866 0.0 0.0 0
M  V30 8 N 0.0 -0.5 0.0 0
M  V30 END ATOM
M  V30 BEGIN BOND
M  V30 1 1 1 2
M  V30 2 1 2 3
M  V30 3 1 3 4
M  V30 4 1 4 5
M  V30 5 1 5 6
M  V30 6 1 6 7
M  V30 7 1 7 8
M  V30 END BOND
M  V30 END CTAB
M  END
>  <pKa>
10.62

>  <temp>
20

>  <method>
potentiometric

>  <type>
a/apparent

>  <group>


>  <basicOrAcidic>
basic

>  <Row-ID>
490

>  <Smiles>
OCCCCCCN

$$$$
Compound 491
Actelion Java MolfileCreator 2.0

  0  0  0  0  0  0              0 V3000
M  V30 BEGIN CTAB
M  V30 COUNTS 8 7 0 0 0
M  V30 BEGIN ATOM
M  V30 1 O 2.598 -1.0 0.0 0
M  V30 2 N 1.732 -0.5 0.0 0 CHG=1
M  V30 3 C 2.598 0.0 0.0 0
M  V30 4 C 1.732 -1.5 0.0 0
M  V30 5 C 0.866 0.0 0.0 0
M  V30 6 C 3.4641 -0.5 0.0 0
M  V30 7 C 0.866 -1.9999 0.0 0
M  V30 8 C 0.0 -0.5 0.0 0
M  V30 END ATOM
M  V30 BEGIN BOND
M  V30 1 1 1 2
M  V30 2 1 2 3
M  V30 3 1 2 4
M  V30 4 1 2 5
M  V30 5 1 3 6
M  V30 6 1 4 7
M  V30 7 1 5 8
M  V30 END BOND
M  V30 END CTAB
M  END
>  <pKa>
5.13

>  <temp>
20

>  <method>
potentiometric

>  <type>
a/apparent

>  <group>


>  <basicOrAcidic>
acidic

>  <Row-ID>
491

>  <Smiles>
O[N+](CC)(CC)CC

$$$$
Compound 492
Actelion Java MolfileCreator 2.0

  0  0  0  0  0  0              0 V3000
M  V30 BEGIN CTAB
M  V30 COUNTS 8 7 0 0 0
M  V30 BEGIN ATOM
M  V30 1 S 5.1961 -0.5 0.0 0
M  V30 2 C 4.3301 0.0 0.0 0
M  V30 3 S 4.3301 1.0 0.0 0
M  V30 4 N 3.4641 -0.5 0.0 0
M  V30 5 C 2.598 0.0 0.0 0
M  V30 6 C 1.732 -0.5 0.0 0
M  V30 7 O 0.866 0.0 0.0 0
M  V30 8 C 0.0 -0.5 0.0 0
M  V30 END ATOM
M  V30 BEGIN BOND
M  V30 1 2 1 2
M  V30 2 1 2 3
M  V30 3 1 2 4
M  V30 4 1 4 5
M  V30 5 1 5 6
M  V30 6 1 6 7
M  V30 7 1 7 8
M  V30 END BOND
M  V30 END CTAB
M  END
>  <pKa>
2.85

>  <temp>
25

>  <method>


>  <type>
a1/apparent

>  <group>
S-H

>  <basicOrAcidic>
acidic

>  <Row-ID>
492

>  <Smiles>
S=C(S)NCCOC

$$$$
Compound 493
Actelion Java MolfileCreator 2.0

  0  0  0  0  0  0              0 V3000
M  V30 BEGIN CTAB
M  V30 COUNTS 8 7 0 0 0
M  V30 BEGIN ATOM
M  V30 1 S 2.598 1.0 0.0 0
M  V30 2 C 2.598 0.0 0.0 0
M  V30 3 O 1.732 -0.5 0.0 0
M  V30 4 N 3.4641 -0.5 0.0 0
M  V30 5 C 0.866 0.0 0.0 0
M  V30 6 C 4.3301 0.0 0.0 0
M  V30 7 C 0.866 1.0 0.0 0
M  V30 8 C 0.0 -0.5 0.0 0
M  V30 END ATOM
M  V30 BEGIN BOND
M  V30 1 2 1 2
M  V30 2 1 2 3
M  V30 3 1 2 4
M  V30 4 1 3 5
M  V30 5 1 4 6
M  V30 6 1 5 7
M  V30 7 1 5 8
M  V30 END BOND
M  V30 END CTAB
M  END
>  <pKa>
11.56

>  <temp>
20

>  <method>
potentiometric

>  <type>
a1/apparent

>  <group>


>  <basicOrAcidic>
acidic

>  <Row-ID>
493

>  <Smiles>
S=C(OC(C)C)NC

$$$$
Compound 494
Actelion Java MolfileCreator 2.0

  0  0  0  0  0  0              0 V3000
M  V30 BEGIN CTAB
M  V30 COUNTS 8 7 0 0 0
M  V30 BEGIN ATOM
M  V30 1 S 5.1961 -0.5 0.0 0
M  V30 2 C 4.3301 0.0 0.0 0
M  V30 3 O 4.3301 1.0 0.0 0
M  V30 4 N 3.4641 -0.5 0.0 0
M  V30 5 C 2.598 0.0 0.0 0
M  V30 6 C 1.732 -0.5 0.0 0
M  V30 7 C 0.866 0.0 0.0 0
M  V30 8 C 0.0 -0.5 0.0 0
M  V30 END ATOM
M  V30 BEGIN BOND
M  V30 1 2 1 2
M  V30 2 1 2 3
M  V30 3 1 2 4
M  V30 4 1 4 5
M  V30 5 1 5 6
M  V30 6 1 6 7
M  V30 7 1 7 8
M  V30 END BOND
M  V30 END CTAB
M  END
>  <pKa>
0.67

>  <temp>
25

>  <method>


>  <type>
a1/apparent

>  <group>
n-BuNHCSO

>  <basicOrAcidic>
acidic

>  <Row-ID>
494

>  <Smiles>
S=C(O)NCCCC

$$$$
Compound 495
Actelion Java MolfileCreator 2.0

  0  0  0  0  0  0              0 V3000
M  V30 BEGIN CTAB
M  V30 COUNTS 8 7 0 0 0
M  V30 BEGIN ATOM
M  V30 1 S 4.3301 0.0 0.0 0
M  V30 2 C 3.4641 -0.5 0.0 0
M  V30 3 O 3.4641 -1.5 0.0 0
M  V30 4 N 2.598 0.0 0.0 0
M  V30 5 C 1.732 -0.5 0.0 0
M  V30 6 C 0.866 0.0 0.0 0
M  V30 7 C 0.866 1.0 0.0 0
M  V30 8 C 0.0 -0.5 0.0 0
M  V30 END ATOM
M  V30 BEGIN BOND
M  V30 1 2 1 2
M  V30 2 1 2 3
M  V30 3 1 2 4
M  V30 4 1 4 5
M  V30 5 1 5 6
M  V30 6 1 6 7
M  V30 7 1 6 8
M  V30 END BOND
M  V30 END CTAB
M  END
>  <pKa>
0.38

>  <temp>
25

>  <method>


>  <type>
a1/apparent

>  <group>
i-BuNHCSO

>  <basicOrAcidic>
acidic

>  <Row-ID>
495

>  <Smiles>
S=C(O)NCC(C)C

$$$$
Compound 496
Actelion Java MolfileCreator 2.0

  0  0  0  0  0  0              0 V3000
M  V30 BEGIN CTAB
M  V30 COUNTS 8 7 0 0 0
M  V30 BEGIN ATOM
M  V30 1 Cl 5.1961 -0.5 0.0 0
M  V30 2 C 4.3301 0.0 0.0 0
M  V30 3 C 3.4641 -0.5 0.0 0
M  V30 4 N 2.598 0.0 0.0 0
M  V30 5 C 1.732 -0.5 0.0 0
M  V30 6 C 2.598 1.0 0.0 0
M  V30 7 C 0.866 0.0 0.0 0
M  V30 8 O 0.0 -0.5 0.0 0
M  V30 END ATOM
M  V30 BEGIN BOND
M  V30 1 1 1 2
M  V30 2 1 2 3
M  V30 3 1 3 4
M  V30 4 1 4 5
M  V30 5 1 4 6
M  V30 6 1 5 7
M  V30 7 1 7 8
M  V30 END BOND
M  V30 END CTAB
M  END
>  <pKa>
7.5

>  <temp>
15

>  <method>
potentiometric

>  <type>
a/apparent

>  <group>


>  <basicOrAcidic>
basic

>  <Row-ID>
496

>  <Smiles>
ClCCN(CCO)C

$$$$
Compound 497
Actelion Java MolfileCreator 2.0

  0  0  0  0  0  0              0 V3000
M  V30 BEGIN CTAB
M  V30 COUNTS 8 7 0 0 0
M  V30 BEGIN ATOM
M  V30 1 O 4.3301 0.0 0.0 0
M  V30 2 C 3.4641 -0.5 0.0 0
M  V30 3 O 2.598 0.0 0.0 0
M  V30 4 C 3.4641 -1.5 0.0 0
M  V30 5 N 1.732 -0.5 0.0 0
M  V30 6 C 0.866 0.0 0.0 0
M  V30 7 O 0.866 1.0 0.0 0
M  V30 8 C 0.0 -0.5 0.0 0
M  V30 END ATOM
M  V30 BEGIN BOND
M  V30 1 2 1 2
M  V30 2 1 2 3
M  V30 3 1 2 4
M  V30 4 1 3 5
M  V30 5 1 5 6
M  V30 6 2 6 7
M  V30 7 1 6 8
M  V30 END BOND
M  V30 END CTAB
M  END
>  <pKa>
6.81

>  <temp>
25

>  <method>
potentiometric

>  <type>
a1/apparent

>  <group>
H(1+)

>  <basicOrAcidic>
acidic

>  <Row-ID>
497

>  <Smiles>
O=C(ONC(=O)C)C

$$$$
Compound 498
Actelion Java MolfileCreator 2.0

  0  0  0  0  0  0              0 V3000
M  V30 BEGIN CTAB
M  V30 COUNTS 8 7 0 0 0
M  V30 BEGIN ATOM
M  V30 1 O 2.598 1.0 0.0 0
M  V30 2 C 2.598 0.0 0.0 0
M  V30 3 C 1.732 -0.5 0.0 0
M  V30 4 C 3.4641 -0.5 0.0 0
M  V30 5 N 0.866 0.0 0.0 0
M  V30 6 C 1.732 -1.5 0.0 0
M  V30 7 O 4.3301 0.0 0.0 0
M  V30 8 O 0.0 -0.5 0.0 0
M  V30 END ATOM
M  V30 BEGIN BOND
M  V30 1 2 1 2
M  V30 2 1 2 3
M  V30 3 1 2 4
M  V30 4 2 3 5
M  V30 5 1 3 6
M  V30 6 1 4 7
M  V30 7 1 5 8
M  V30 END BOND
M  V30 END CTAB
M  END
>  <pKa>
9.16

>  <temp>
25

>  <method>
potentiometric

>  <type>
a1/apparent

>  <group>


>  <basicOrAcidic>
acidic

>  <Row-ID>
498

>  <Smiles>
O=C(C(=NO)C)CO

$$$$
Compound 499
Actelion Java MolfileCreator 2.0

  0  0  0  0  0  0              0 V3000
M  V30 BEGIN CTAB
M  V30 COUNTS 8 7 0 0 0
M  V30 BEGIN ATOM
M  V30 1 O 3.4641 -0.5 0.0 0
M  V30 2 N 2.598 0.0 0.0 0 CHG=1
M  V30 3 O 2.598 1.0 0.0 0 CHG=-1
M  V30 4 C 1.732 -0.5 0.0 0
M  V30 5 C 0.866 0.0 0.0 0
M  V30 6 C 1.732 -1.5 0.0 0
M  V30 7 O 0.866 1.0 0.0 0
M  V30 8 C 0.0 -0.5 0.0 0
M  V30 END ATOM
M  V30 BEGIN BOND
M  V30 1 2 1 2
M  V30 2 1 2 3
M  V30 3 1 2 4
M  V30 4 1 4 5
M  V30 5 1 4 6
M  V30 6 2 5 7
M  V30 7 1 5 8
M  V30 END BOND
M  V30 END CTAB
M  END
>  <pKa>
5.15

>  <temp>
25

>  <method>
potentiometric

>  <type>
a1/apparent

>  <group>
O=C(Me)-CH

>  <basicOrAcidic>
acidic

>  <Row-ID>
499

>  <Smiles>
O=[N+]([O-])C(C(=O)C)C

$$$$
Compound 500
Actelion Java MolfileCreator 2.0

  0  0  0  0  0  0              0 V3000
M  V30 BEGIN CTAB
M  V30 COUNTS 8 7 0 0 0
M  V30 BEGIN ATOM
M  V30 1 N 1.732 -1.5 0.0 0
M  V30 2 C 1.732 -0.5 0.0 0
M  V30 3 N 2.598 0.0 0.0 0
M  V30 4 N 0.866 0.0 0.0 0
M  V30 5 C 3.4641 -0.5 0.0 0
M  V30 6 C 2.598 1.0 0.0 0
M  V30 7 C 0.866 1.0 0.0 0
M  V30 8 C 0.0 -0.5 0.0 0
M  V30 END ATOM
M  V30 BEGIN BOND
M  V30 1 2 1 2
M  V30 2 1 2 3
M  V30 3 1 2 4
M  V30 4 1 3 5
M  V30 5 1 3 6
M  V30 6 1 4 7
M  V30 7 1 4 8
M  V30 END BOND
M  V30 END CTAB
M  END
>  <pKa>
13.6

>  <temp>
25

>  <method>
potentiometric

>  <type>
a/apparent

>  <group>


>  <basicOrAcidic>
basic

>  <Row-ID>
500

>  <Smiles>
N=C(N(C)C)N(C)C

$$$$
Compound 501
Actelion Java MolfileCreator 2.0

  0  0  0  0  0  0              0 V3000
M  V30 BEGIN CTAB
M  V30 COUNTS 8 7 0 0 0
M  V30 BEGIN ATOM
M  V30 1 N 3.4641 -0.5 0.0 0
M  V30 2 C 2.598 0.0 0.0 0
M  V30 3 C 4.3301 0.0 0.0 0
M  V30 4 C 1.732 -0.5 0.0 0
M  V30 5 C 5.1961 -0.5 0.0 0
M  V30 6 N 0.866 0.0 0.0 0
M  V30 7 N 6.0621 0.0 0.0 0
M  V30 8 C 0.0 -0.5 0.0 0
M  V30 END ATOM
M  V30 BEGIN BOND
M  V30 1 1 1 2
M  V30 2 1 1 3
M  V30 3 1 2 4
M  V30 4 1 3 5
M  V30 5 1 4 6
M  V30 6 1 5 7
M  V30 7 1 6 8
M  V30 END BOND
M  V30 END CTAB
M  END
>  <pKa>
10.24

>  <temp>
25

>  <method>
potentiometric

>  <type>
b3/thermodynamic

>  <group>
ammonium

>  <basicOrAcidic>
basic

>  <Row-ID>
501

>  <Smiles>
N(CCNC)CCN

$$$$
Compound 502
Actelion Java MolfileCreator 2.0

  0  0  0  0  0  0              0 V3000
M  V30 BEGIN CTAB
M  V30 COUNTS 8 7 0 0 0
M  V30 BEGIN ATOM
M  V30 1 N 2.598 0.0 0.0 0
M  V30 2 C 1.732 -0.5 0.0 0
M  V30 3 C 3.4641 -0.5 0.0 0
M  V30 4 N 1.732 -1.5 0.0 0
M  V30 5 N 0.866 0.0 0.0 0
M  V30 6 C 0.866 -2.0 0.0 0
M  V30 7 C 2.598 -1.9999 0.0 0
M  V30 8 C 0.0 -0.5 0.0 0
M  V30 END ATOM
M  V30 BEGIN BOND
M  V30 1 2 1 2
M  V30 2 1 1 3
M  V30 3 1 2 4
M  V30 4 1 2 5
M  V30 5 1 4 6
M  V30 6 1 4 7
M  V30 7 1 5 8
M  V30 END BOND
M  V30 END CTAB
M  END
>  <pKa>
13.9

>  <temp>
25

>  <method>
potentiometric

>  <type>
a/apparent

>  <group>


>  <basicOrAcidic>
basic

>  <Row-ID>
502

>  <Smiles>
N(=C(N(C)C)NC)C

$$$$
Compound 503
Actelion Java MolfileCreator 2.0

  0  0  0  0  0  0              0 V3000
M  V30 BEGIN CTAB
M  V30 COUNTS 8 7 0 0 0
M  V30 BEGIN ATOM
M  V30 1 N 5.1961 -0.5 0.0 0 CHG=1
M  V30 2 C 4.3301 0.0 0.0 0
M  V30 3 C 6.0621 0.0 0.0 0
M  V30 4 C 3.4641 -0.5 0.0 0
M  V30 5 N 2.598 0.0 0.0 0
M  V30 6 C 1.732 -0.5 0.0 0
M  V30 7 C 0.866 0.0 0.0 0
M  V30 8 N 0.0 -0.5 0.0 0 CHG=1
M  V30 END ATOM
M  V30 BEGIN BOND
M  V30 1 1 1 2
M  V30 2 1 1 3
M  V30 3 1 2 4
M  V30 4 1 4 5
M  V30 5 1 5 6
M  V30 6 1 6 7
M  V30 7 1 7 8
M  V30 END BOND
M  V30 END CTAB
M  END
>  <pKa>
4.64

>  <temp>
25

>  <method>
potentiometric

>  <type>
b1/thermodynamic

>  <group>
ammonium

>  <basicOrAcidic>
basic

>  <Row-ID>
503

>  <Smiles>
[NH2+](CCNCC[NH3+])C

$$$$
Compound 504
Actelion Java MolfileCreator 2.0

  0  0  0  0  0  0              0 V3000
M  V30 BEGIN CTAB
M  V30 COUNTS 8 7 0 0 0
M  V30 BEGIN ATOM
M  V30 1 N 5.1961 -0.5 0.0 0 CHG=1
M  V30 2 C 4.3301 0.0 0.0 0
M  V30 3 C 6.0621 0.0 0.0 0
M  V30 4 C 3.4641 -0.5 0.0 0
M  V30 5 N 2.598 0.0 0.0 0
M  V30 6 C 1.732 -0.5 0.0 0
M  V30 7 C 0.866 0.0 0.0 0
M  V30 8 N 0.0 -0.5 0.0 0
M  V30 END ATOM
M  V30 BEGIN BOND
M  V30 1 1 1 2
M  V30 2 1 1 3
M  V30 3 1 2 4
M  V30 4 1 4 5
M  V30 5 1 5 6
M  V30 6 1 6 7
M  V30 7 1 7 8
M  V30 END BOND
M  V30 END CTAB
M  END
>  <pKa>
9.57

>  <temp>
25

>  <method>
potentiometric

>  <type>
b2/thermodynamic

>  <group>
ammonium

>  <basicOrAcidic>
basic

>  <Row-ID>
504

>  <Smiles>
[NH2+](CCNCCN)C

$$$$
Compound 505
Actelion Java MolfileCreator 2.0

  0  0  0  0  0  0              0 V3000
M  V30 BEGIN CTAB
M  V30 COUNTS 8 7 0 0 0
M  V30 BEGIN ATOM
M  V30 1 O 2.598 -0.75 0.0 0
M  V30 2 C 1.299 0.0 0.0 0
M  V30 3 N 1.299 1.5 0.0 0
M  V30 4 C 0.0 -0.75 0.0 0
M  V30 5 N 0.0 -2.25 0.0 0
M  V30 6 C -1.299 0.0 0.0 0
M  V30 7 O -1.299 -2.9999 0.0 0
M  V30 8 N -2.598 0.75 0.0 0
M  V30 END ATOM
M  V30 BEGIN BOND
M  V30 1 2 1 2
M  V30 2 1 2 3
M  V30 3 1 2 4
M  V30 4 2 4 5
M  V30 5 1 4 6
M  V30 6 1 5 7
M  V30 7 3 6 8
M  V30 END BOND
M  V30 END CTAB
M  END
>  <pKa>
5.12

>  <temp>
25

>  <method>
potentiometric

>  <type>
a1/apparent

>  <group>
C=NOH

>  <basicOrAcidic>
acidic

>  <Row-ID>
505

>  <Smiles>
O=C(N)C(=NO)C#N

$$$$
Compound 506
Actelion Java MolfileCreator 2.0

  0  0  0  0  0  0              0 V3000
M  V30 BEGIN CTAB
M  V30 COUNTS 8 7 0 0 0
M  V30 BEGIN ATOM
M  V30 1 O 5.1961 -0.5 0.0 0
M  V30 2 N 4.3301 0.0 0.0 0
M  V30 3 C 3.4641 -0.5 0.0 0
M  V30 4 N 3.4641 -1.5 0.0 0
M  V30 5 C 2.598 0.0 0.0 0
M  V30 6 C 1.732 -0.5 0.0 0
M  V30 7 N 0.866 0.0 0.0 0
M  V30 8 C 0.0 -0.5 0.0 0
M  V30 END ATOM
M  V30 BEGIN BOND
M  V30 1 1 1 2
M  V30 2 2 2 3
M  V30 3 1 3 4
M  V30 4 1 3 5
M  V30 5 1 5 6
M  V30 6 1 6 7
M  V30 7 1 7 8
M  V30 END BOND
M  V30 END CTAB
M  END
>  <pKa>
9.6

>  <temp>
20

>  <method>
potentiometric

>  <type>
a2/apparent

>  <group>


>  <basicOrAcidic>
basic

>  <Row-ID>
506

>  <Smiles>
ON=C(N)CCNC

$$$$
Compound 507
Actelion Java MolfileCreator 2.0

  0  0  0  0  0  0              0 V3000
M  V30 BEGIN CTAB
M  V30 COUNTS 8 7 0 0 0
M  V30 BEGIN ATOM
M  V30 1 O 4.3301 0.0 0.0 0
M  V30 2 N 3.4641 -0.5 0.0 0
M  V30 3 C 2.598 0.0 0.0 0
M  V30 4 N 2.598 1.0 0.0 0
M  V30 5 C 1.732 -0.5 0.0 0
M  V30 6 C 0.866 0.0 0.0 0
M  V30 7 N 0.866 1.0 0.0 0
M  V30 8 C 0.0 -0.5 0.0 0
M  V30 END ATOM
M  V30 BEGIN BOND
M  V30 1 1 1 2
M  V30 2 2 2 3
M  V30 3 1 3 4
M  V30 4 1 3 5
M  V30 5 1 5 6
M  V30 6 1 6 7
M  V30 7 1 6 8
M  V30 END BOND
M  V30 END CTAB
M  END
>  <pKa>
9.15

>  <temp>
20

>  <method>
potentiometric

>  <type>
a2/apparent

>  <group>


>  <basicOrAcidic>
basic

>  <Row-ID>
507

>  <Smiles>
ON=C(N)CC(N)C

$$$$
Compound 508
Actelion Java MolfileCreator 2.0

  0  0  0  0  0  0              0 V3000
M  V30 BEGIN CTAB
M  V30 COUNTS 8 7 0 0 0
M  V30 BEGIN ATOM
M  V30 1 O 4.3301 0.0 0.0 0
M  V30 2 N 3.4641 -0.5 0.0 0
M  V30 3 C 2.598 0.0 0.0 0
M  V30 4 N 2.598 1.0 0.0 0
M  V30 5 C 1.732 -0.5 0.0 0
M  V30 6 C 0.866 0.0 0.0 0
M  V30 7 C 1.732 -1.5 0.0 0
M  V30 8 N 0.0 -0.5 0.0 0
M  V30 END ATOM
M  V30 BEGIN BOND
M  V30 1 1 1 2
M  V30 2 2 2 3
M  V30 3 1 3 4
M  V30 4 1 3 5
M  V30 5 1 5 6
M  V30 6 1 5 7
M  V30 7 1 6 8
M  V30 END BOND
M  V30 END CTAB
M  END
>  <pKa>
9.15

>  <temp>
20

>  <method>
potentiometric

>  <type>
a2/apparent

>  <group>


>  <basicOrAcidic>
basic

>  <Row-ID>
508

>  <Smiles>
ON=C(N)C(CN)C

$$$$
Compound 509
Actelion Java MolfileCreator 2.0

  0  0  0  0  0  0              0 V3000
M  V30 BEGIN CTAB
M  V30 COUNTS 8 7 0 0 0
M  V30 BEGIN ATOM
M  V30 1 O 5.1961 -0.5 0.0 0
M  V30 2 N 4.3301 0.0 0.0 0
M  V30 3 C 3.4641 -0.5 0.0 0
M  V30 4 N 3.4641 -1.5 0.0 0
M  V30 5 C 2.598 0.0 0.0 0
M  V30 6 C 1.732 -0.5 0.0 0
M  V30 7 N 0.866 0.0 0.0 0 CHG=1
M  V30 8 C 0.0 -0.5 0.0 0
M  V30 END ATOM
M  V30 BEGIN BOND
M  V30 1 1 1 2
M  V30 2 2 2 3
M  V30 3 1 3 4
M  V30 4 1 3 5
M  V30 5 1 5 6
M  V30 6 1 6 7
M  V30 7 1 7 8
M  V30 END BOND
M  V30 END CTAB
M  END
>  <pKa>
3.6

>  <temp>
20

>  <method>
potentiometric

>  <type>
a1/apparent

>  <group>


>  <basicOrAcidic>
basic

>  <Row-ID>
509

>  <Smiles>
ON=C(N)CC[NH2+]C

$$$$
Compound 510
Actelion Java MolfileCreator 2.0

  0  0  0  0  0  0              0 V3000
M  V30 BEGIN CTAB
M  V30 COUNTS 8 7 0 0 0
M  V30 BEGIN ATOM
M  V30 1 O 4.3301 0.0 0.0 0
M  V30 2 N 3.4641 -0.5 0.0 0
M  V30 3 C 2.598 0.0 0.0 0
M  V30 4 N 2.598 1.0 0.0 0
M  V30 5 C 1.732 -0.5 0.0 0
M  V30 6 C 0.866 0.0 0.0 0
M  V30 7 N 0.866 1.0 0.0 0 CHG=1
M  V30 8 C 0.0 -0.5 0.0 0
M  V30 END ATOM
M  V30 BEGIN BOND
M  V30 1 1 1 2
M  V30 2 2 2 3
M  V30 3 1 3 4
M  V30 4 1 3 5
M  V30 5 1 5 6
M  V30 6 1 6 7
M  V30 7 1 6 8
M  V30 END BOND
M  V30 END CTAB
M  END
>  <pKa>
3.75

>  <temp>
20

>  <method>
potentiometric

>  <type>
a1/apparent

>  <group>


>  <basicOrAcidic>
basic

>  <Row-ID>
510

>  <Smiles>
ON=C(N)CC([NH3+])C

$$$$
Compound 511
Actelion Java MolfileCreator 2.0

  0  0  0  0  0  0              0 V3000
M  V30 BEGIN CTAB
M  V30 COUNTS 8 7 0 0 0
M  V30 BEGIN ATOM
M  V30 1 O 4.3301 0.0 0.0 0
M  V30 2 N 3.4641 -0.5 0.0 0
M  V30 3 C 2.598 0.0 0.0 0
M  V30 4 N 2.598 1.0 0.0 0
M  V30 5 C 1.732 -0.5 0.0 0
M  V30 6 C 0.866 0.0 0.0 0
M  V30 7 C 1.732 -1.5 0.0 0
M  V30 8 N 0.0 -0.5 0.0 0 CHG=1
M  V30 END ATOM
M  V30 BEGIN BOND
M  V30 1 1 1 2
M  V30 2 2 2 3
M  V30 3 1 3 4
M  V30 4 1 3 5
M  V30 5 1 5 6
M  V30 6 1 5 7
M  V30 7 1 6 8
M  V30 END BOND
M  V30 END CTAB
M  END
>  <pKa>
3.65

>  <temp>
20

>  <method>
potentiometric

>  <type>
a1/apparent

>  <group>


>  <basicOrAcidic>
basic

>  <Row-ID>
511

>  <Smiles>
ON=C(N)C(C[NH3+])C

$$$$
Compound 512
Actelion Java MolfileCreator 2.0

  0  0  0  0  0  0              0 V3000
M  V30 BEGIN CTAB
M  V30 COUNTS 12 12 0 0 0
M  V30 BEGIN ATOM
M  V30 1 O 6.4951 -3.0 0.0 0
M  V30 2 C 5.1961 -2.2499 0.0 0
M  V30 3 O 5.1961 -0.75 0.0 0
M  V30 4 C 3.8971 -2.9999 0.0 0
M  V30 5 C 3.8971 0.0 0.0 0
M  V30 6 C 2.598 -2.25 0.0 0
M  V30 7 O 3.8971 1.5 0.0 0
M  V30 8 C 2.598 -0.75 0.0 0
M  V30 9 C 1.299 -2.9999 0.0 0
M  V30 10 C 1.299 0.0 0.0 0
M  V30 11 O 1.299 1.5 0.0 0
M  V30 12 C 0.0 -0.75 0.0 0
M  V30 END ATOM
M  V30 BEGIN BOND
M  V30 1 2 1 2
M  V30 2 1 2 3
M  V30 3 1 2 4
M  V30 4 1 3 5
M  V30 5 2 4 6
M  V30 6 2 5 7
M  V30 7 1 5 8
M  V30 8 1 6 9
M  V30 9 1 8 10
M  V30 10 2 10 11
M  V30 11 1 10 12
M  V30 12 1 6 8
M  V30 END BOND
M  V30 END CTAB
M  END
>  <pKa>
1.34

>  <temp>
20

>  <method>
potentiometric

>  <type>
a/apparent

>  <group>


>  <basicOrAcidic>
acidic

>  <Row-ID>
512

>  <Smiles>
O=C1(OC(=O)C(C(=O)C)C(=C1)C)

$$$$
Compound 513
Actelion Java MolfileCreator 2.0

  0  0  0  0  0  0              0 V3000
M  V30 BEGIN CTAB
M  V30 COUNTS 12 12 0 0 0
M  V30 BEGIN ATOM
M  V30 1 Se 1.732 -1.4999 0.0 0
M  V30 2 Se 2.598 -1.9999 0.0 0
M  V30 3 C 1.732 -0.5 0.0 0 CFG=2
M  V30 4 C 3.4641 -1.4999 0.0 0 CFG=2
M  V30 5 C 0.866 0.0 0.0 0
M  V30 6 C 2.598 0.0 0.0 0
M  V30 7 C 4.3301 -1.9999 0.0 0
M  V30 8 C 3.4641 -0.5 0.0 0
M  V30 9 O 0.866 1.0 0.0 0
M  V30 10 O 0.0 -0.5 0.0 0
M  V30 11 O 4.3301 -2.9999 0.0 0
M  V30 12 O 5.1961 -1.4999 0.0 0
M  V30 END ATOM
M  V30 BEGIN BOND
M  V30 1 1 1 2
M  V30 2 1 3 1
M  V30 3 1 4 2
M  V30 4 1 3 5 CFG=3
M  V30 5 1 3 6
M  V30 6 1 4 7 CFG=1
M  V30 7 1 4 8
M  V30 8 2 5 9
M  V30 9 1 5 10
M  V30 10 2 7 11
M  V30 11 1 7 12
M  V30 12 1 6 8
M  V30 END BOND
M  V30 BEGIN COLLECTION
M  V30 MDLV30/STERAC1 ATOMS=(2 3 4)
M  V30 END COLLECTION
M  V30 END CTAB
M  END
>  <pKa>
2.85

>  <temp>
25

>  <method>
potentiometric

>  <type>
a1/apparent

>  <group>


>  <basicOrAcidic>
acidic

>  <Row-ID>
513

>  <Smiles>
[Se]1([Se]C(C(=O)O)CCC1C(=O)O)

$$$$
Compound 514
Actelion Java MolfileCreator 2.0

  0  0  0  0  0  0              0 V3000
M  V30 BEGIN CTAB
M  V30 COUNTS 12 12 0 0 0
M  V30 BEGIN ATOM
M  V30 1 Se 1.732 -1.4999 0.0 0
M  V30 2 Se 2.598 -1.9999 0.0 0
M  V30 3 C 1.732 -0.5 0.0 0 CFG=2
M  V30 4 C 3.4641 -1.4999 0.0 0 CFG=2
M  V30 5 C 0.866 0.0 0.0 0
M  V30 6 C 2.598 0.0 0.0 0
M  V30 7 C 4.3301 -1.9999 0.0 0
M  V30 8 C 3.4641 -0.5 0.0 0
M  V30 9 O 0.866 1.0 0.0 0
M  V30 10 O 0.0 -0.5 0.0 0
M  V30 11 O 4.3301 -2.9999 0.0 0
M  V30 12 O 5.1961 -1.4999 0.0 0 CHG=-1
M  V30 END ATOM
M  V30 BEGIN BOND
M  V30 1 1 1 2
M  V30 2 1 3 1
M  V30 3 1 4 2
M  V30 4 1 3 5 CFG=3
M  V30 5 1 3 6
M  V30 6 1 4 7 CFG=1
M  V30 7 1 4 8
M  V30 8 2 5 9
M  V30 9 1 5 10
M  V30 10 2 7 11
M  V30 11 1 7 12
M  V30 12 1 6 8
M  V30 END BOND
M  V30 BEGIN COLLECTION
M  V30 MDLV30/STERAC1 ATOMS=(2 3 4)
M  V30 END COLLECTION
M  V30 END CTAB
M  END
>  <pKa>
3.67

>  <temp>
25

>  <method>
potentiometric

>  <type>
a2/apparent

>  <group>


>  <basicOrAcidic>
acidic

>  <Row-ID>
514

>  <Smiles>
[Se]1([Se]C(C(=O)[O-])CCC1C(=O)O)

$$$$
Compound 515
Actelion Java MolfileCreator 2.0

  0  0  0  0  0  0              0 V3000
M  V30 BEGIN CTAB
M  V30 COUNTS 12 12 0 0 0
M  V30 BEGIN ATOM
M  V30 1 O 4.8764 -1.237 0.0 0
M  V30 2 C 3.8792 -1.1623 0.0 0
M  V30 3 C 3.5138 -0.2314 0.0 0
M  V30 4 C 3.3792 -2.0283 0.0 0
M  V30 5 O 4.194 0.5016 0.0 0
M  V30 6 C 2.5582 0.0633 0.0 0
M  V30 7 C 2.3903 -2.1773 0.0 0
M  V30 8 C 1.732 -0.5 0.0 0
M  V30 9 C 1.6573 -1.4972 0.0 0
M  V30 10 C 0.866 0.0 0.0 0
M  V30 11 C 0.866 1.0 0.0 0
M  V30 12 C 0.0 -0.5 0.0 0
M  V30 END ATOM
M  V30 BEGIN BOND
M  V30 1 2 1 2
M  V30 2 1 2 3
M  V30 3 1 2 4
M  V30 4 1 3 5
M  V30 5 2 3 6
M  V30 6 2 4 7
M  V30 7 1 6 8
M  V30 8 1 7 9
M  V30 9 1 8 10
M  V30 10 1 10 11
M  V30 11 1 10 12
M  V30 12 2 8 9
M  V30 END BOND
M  V30 END CTAB
M  END
>  <pKa>
7.22

>  <temp>
29

>  <method>
mean from 3

>  <type>
a/thermodynamic

>  <group>


>  <basicOrAcidic>
acidic

>  <Row-ID>
515

>  <Smiles>
O=C1(C(O)=CC(C(C)C)=CC=C1)

$$$$
Compound 516
Actelion Java MolfileCreator 2.0

  0  0  0  0  0  0              0 V3000
M  V30 BEGIN CTAB
M  V30 COUNTS 12 12 0 0 0
M  V30 BEGIN ATOM
M  V30 1 O 2.598 -0.75 0.0 0
M  V30 2 C 1.299 0.0 0.0 0
M  V30 3 O 1.299 1.5 0.0 0
M  V30 4 C 0.0 -0.75 0.0 0
M  V30 5 C 0.0 -2.25 0.0 0
M  V30 6 C 0.0 -3.75 0.0 0
M  V30 7 C -1.299 -4.5 0.0 0
M  V30 8 C -2.598 -3.75 0.0 0
M  V30 9 C -1.299 -6.0 0.0 0
M  V30 10 C -3.8971 -4.5 0.0 0
M  V30 11 C -2.598 -6.75 0.0 0
M  V30 12 C -3.8971 -6.0 0.0 0
M  V30 END ATOM
M  V30 BEGIN BOND
M  V30 1 2 1 2
M  V30 2 1 2 3
M  V30 3 1 2 4
M  V30 4 2 4 5
M  V30 5 2 5 6
M  V30 6 1 6 7
M  V30 7 2 7 8
M  V30 8 1 7 9
M  V30 9 1 8 10
M  V30 10 2 9 11
M  V30 11 2 10 12
M  V30 12 1 11 12
M  V30 END BOND
M  V30 END CTAB
M  END
>  <pKa>
3.7

>  <temp>
25

>  <method>
potentiometric

>  <type>
a/apparent

>  <group>


>  <basicOrAcidic>
acidic

>  <Row-ID>
516

>  <Smiles>
O=C(O)C=C=CC1(=CC=CC=C1)

$$$$
Compound 517
Actelion Java MolfileCreator 2.0

  0  0  0  0  0  0              0 V3000
M  V30 BEGIN CTAB
M  V30 COUNTS 12 12 0 0 0
M  V30 BEGIN ATOM
M  V30 1 O 6.4951 0.0 0.0 0
M  V30 2 C 5.1961 -0.75 0.0 0
M  V30 3 O 5.1961 -2.25 0.0 0
M  V30 4 C 3.8971 0.0 0.0 0
M  V30 5 C 2.598 -0.75 0.0 0
M  V30 6 C 1.299 0.0 0.0 0
M  V30 7 C 0.0 -0.75 0.0 0
M  V30 8 C -1.299 0.0 0.0 0
M  V30 9 C 0.0 -2.2499 0.0 0
M  V30 10 C -2.598 -0.7499 0.0 0
M  V30 11 C -1.299 -2.9999 0.0 0
M  V30 12 C -2.598 -2.2499 0.0 0
M  V30 END ATOM
M  V30 BEGIN BOND
M  V30 1 2 1 2
M  V30 2 1 2 3
M  V30 3 1 2 4
M  V30 4 1 4 5
M  V30 5 1 5 6
M  V30 6 1 6 7
M  V30 7 2 7 8
M  V30 8 1 7 9
M  V30 9 1 8 10
M  V30 10 2 9 11
M  V30 11 2 10 12
M  V30 12 1 11 12
M  V30 END BOND
M  V30 END CTAB
M  END
>  <pKa>
4.78

>  <temp>
25

>  <method>
potentiometric

>  <type>
a1/apparent

>  <group>
COOH

>  <basicOrAcidic>
acidic

>  <Row-ID>
517

>  <Smiles>
O=C(O)CCCC1(=CC=CC=C1)

$$$$
Compound 518
Actelion Java MolfileCreator 2.0

  0  0  0  0  0  0              0 V3000
M  V30 BEGIN CTAB
M  V30 COUNTS 12 12 0 0 0
M  V30 BEGIN ATOM
M  V30 1 O 6.4951 0.0 0.0 0
M  V30 2 C 5.1961 -0.75 0.0 0
M  V30 3 O 5.1961 -2.25 0.0 0
M  V30 4 C 3.8971 0.0 0.0 0
M  V30 5 C 2.598 -0.75 0.0 0
M  V30 6 C 1.299 0.0 0.0 0
M  V30 7 C 0.0 -0.75 0.0 0
M  V30 8 C -1.299 0.0 0.0 0
M  V30 9 C 0.0 -2.2499 0.0 0
M  V30 10 C -2.598 -0.7499 0.0 0
M  V30 11 C -1.299 -2.9999 0.0 0
M  V30 12 C -2.598 -2.2499 0.0 0
M  V30 END ATOM
M  V30 BEGIN BOND
M  V30 1 2 1 2
M  V30 2 1 2 3
M  V30 3 1 2 4
M  V30 4 1 4 5
M  V30 5 1 5 6
M  V30 6 1 6 7
M  V30 7 1 7 8
M  V30 8 1 7 9
M  V30 9 1 8 10
M  V30 10 1 9 11
M  V30 11 1 10 12
M  V30 12 1 11 12
M  V30 END BOND
M  V30 END CTAB
M  END
>  <pKa>
4.95

>  <temp>
25

>  <method>
conductometric

>  <type>
a/thermodynamic

>  <group>


>  <basicOrAcidic>
acidic

>  <Row-ID>
518

>  <Smiles>
O=C(O)CCCC1(CCCCC1)

$$$$
Compound 519
Actelion Java MolfileCreator 2.0

  0  0  0  0  0  0              0 V3000
M  V30 BEGIN CTAB
M  V30 COUNTS 12 12 0 0 0
M  V30 BEGIN ATOM
M  V30 1 O 1.732 -0.5 0.0 0
M  V30 2 C 0.866 0.0 0.0 0
M  V30 3 O 0.866 1.0 0.0 0
M  V30 4 C 0.0 -0.5 0.0 0
M  V30 5 C 0.0 -1.5 0.0 0
M  V30 6 C 0.0 -2.5 0.0 0
M  V30 7 C 0.0 -3.5 0.0 0
M  V30 8 C -0.866 -3.9999 0.0 0
M  V30 9 C 0.866 -4.0 0.0 0
M  V30 10 C -0.866 -4.9999 0.0 0
M  V30 11 C 0.866 -5.0 0.0 0
M  V30 12 C 0.0 -5.5 0.0 0
M  V30 END ATOM
M  V30 BEGIN BOND
M  V30 1 2 1 2
M  V30 2 1 2 3
M  V30 3 1 2 4
M  V30 4 1 4 5
M  V30 5 3 5 6
M  V30 6 1 6 7
M  V30 7 2 7 8
M  V30 8 1 7 9
M  V30 9 1 8 10
M  V30 10 2 9 11
M  V30 11 2 10 12
M  V30 12 1 11 12
M  V30 END BOND
M  V30 END CTAB
M  END
>  <pKa>
3.44

>  <temp>
25

>  <method>
potentiometric

>  <type>
a/apparent

>  <group>


>  <basicOrAcidic>
acidic

>  <Row-ID>
519

>  <Smiles>
O=C(O)CC#CC1(=CC=CC=C1)

$$$$
Compound 520
Actelion Java MolfileCreator 2.0

  0  0  0  0  0  0              0 V3000
M  V30 BEGIN CTAB
M  V30 COUNTS 12 12 0 0 0
M  V30 BEGIN ATOM
M  V30 1 O 5.1961 -0.75 0.0 0
M  V30 2 C 3.8971 0.0 0.0 0
M  V30 3 O 3.8971 1.5 0.0 0
M  V30 4 C 2.598 -0.75 0.0 0
M  V30 5 C 1.299 0.0 0.0 0
M  V30 6 C 0.0 -0.75 0.0 0
M  V30 7 C -1.299 0.0 0.0 0
M  V30 8 C 0.0 -2.2499 0.0 0
M  V30 9 C -2.598 -0.7499 0.0 0
M  V30 10 C -1.299 -2.9999 0.0 0
M  V30 11 C -2.598 -2.2499 0.0 0
M  V30 12 C -3.8971 0.0 0.0 0
M  V30 END ATOM
M  V30 BEGIN BOND
M  V30 1 2 1 2
M  V30 2 1 2 3
M  V30 3 1 2 4
M  V30 4 2 4 5
M  V30 5 1 5 6
M  V30 6 2 6 7
M  V30 7 1 6 8
M  V30 8 1 7 9
M  V30 9 2 8 10
M  V30 10 2 9 11
M  V30 11 1 9 12
M  V30 12 1 10 11
M  V30 END BOND
M  V30 END CTAB
M  END
>  <pKa>
4.44

>  <temp>
25

>  <method>


>  <type>
apparent

>  <group>


>  <basicOrAcidic>
acidic

>  <Row-ID>
520

>  <Smiles>
O=C(O)C=CC1(=CC(=CC=C1)C)

$$$$
Compound 521
Actelion Java MolfileCreator 2.0

  0  0  0  0  0  0              0 V3000
M  V30 BEGIN CTAB
M  V30 COUNTS 12 12 0 0 0
M  V30 BEGIN ATOM
M  V30 1 O 5.1961 -0.75 0.0 0
M  V30 2 C 3.8971 0.0 0.0 0
M  V30 3 O 3.8971 1.5 0.0 0
M  V30 4 C 2.598 -0.75 0.0 0
M  V30 5 C 1.299 0.0 0.0 0
M  V30 6 C 0.0 -0.75 0.0 0
M  V30 7 C -1.299 0.0 0.0 0
M  V30 8 C 0.0 -2.2499 0.0 0
M  V30 9 C -2.598 -0.7499 0.0 0
M  V30 10 C -1.299 -2.9999 0.0 0
M  V30 11 C -2.598 -2.2499 0.0 0
M  V30 12 C -3.8971 -2.9999 0.0 0
M  V30 END ATOM
M  V30 BEGIN BOND
M  V30 1 2 1 2
M  V30 2 1 2 3
M  V30 3 1 2 4
M  V30 4 2 4 5
M  V30 5 1 5 6
M  V30 6 2 6 7
M  V30 7 1 6 8
M  V30 8 1 7 9
M  V30 9 2 8 10
M  V30 10 2 9 11
M  V30 11 1 11 12
M  V30 12 1 10 11
M  V30 END BOND
M  V30 END CTAB
M  END
>  <pKa>
4.56

>  <temp>
25

>  <method>


>  <type>
apparent

>  <group>


>  <basicOrAcidic>
acidic

>  <Row-ID>
521

>  <Smiles>
O=C(O)C=CC1(=CC=C(C)C=C1)

$$$$
Compound 522
Actelion Java MolfileCreator 2.0

  0  0  0  0  0  0              0 V3000
M  V30 BEGIN CTAB
M  V30 COUNTS 12 12 0 0 0
M  V30 BEGIN ATOM
M  V30 1 O 5.1961 -0.75 0.0 0
M  V30 2 C 3.8971 0.0 0.0 0
M  V30 3 O 3.8971 1.5 0.0 0
M  V30 4 C 2.598 -0.75 0.0 0
M  V30 5 C 1.299 0.0 0.0 0
M  V30 6 C 0.0 -0.75 0.0 0
M  V30 7 C -1.299 0.0 0.0 0
M  V30 8 C 0.0 -2.2499 0.0 0
M  V30 9 C -2.598 -0.7499 0.0 0
M  V30 10 C -1.299 -2.9999 0.0 0
M  V30 11 C -2.598 -2.2499 0.0 0
M  V30 12 C -3.8971 -2.9999 0.0 0
M  V30 END ATOM
M  V30 BEGIN BOND
M  V30 1 2 1 2
M  V30 2 1 2 3
M  V30 3 1 2 4
M  V30 4 1 4 5
M  V30 5 1 5 6
M  V30 6 2 6 7
M  V30 7 1 6 8
M  V30 8 1 7 9
M  V30 9 2 8 10
M  V30 10 2 9 11
M  V30 11 1 11 12
M  V30 12 1 10 11
M  V30 END BOND
M  V30 END CTAB
M  END
>  <pKa>
4.74

>  <temp>
25

>  <method>
potentiometric

>  <type>
a/apparent

>  <group>


>  <basicOrAcidic>
acidic

>  <Row-ID>
522

>  <Smiles>
O=C(O)CCC1(=CC=C(C)C=C1)

$$$$
Compound 523
Actelion Java MolfileCreator 2.0

  0  0  0  0  0  0              0 V3000
M  V30 BEGIN CTAB
M  V30 COUNTS 12 12 0 0 0
M  V30 BEGIN ATOM
M  V30 1 O 5.1961 -0.75 0.0 0
M  V30 2 C 3.8971 0.0 0.0 0
M  V30 3 O 3.8971 1.5 0.0 0
M  V30 4 C 2.598 -0.75 0.0 0
M  V30 5 C 1.299 0.0 0.0 0
M  V30 6 C 0.0 -0.75 0.0 0
M  V30 7 C -1.299 0.0 0.0 0
M  V30 8 C 0.0 -2.2499 0.0 0
M  V30 9 C -2.598 -0.7499 0.0 0
M  V30 10 C -1.299 1.5 0.0 0
M  V30 11 C -1.299 -2.9999 0.0 0
M  V30 12 C -2.598 -2.2499 0.0 0
M  V30 END ATOM
M  V30 BEGIN BOND
M  V30 1 2 1 2
M  V30 2 1 2 3
M  V30 3 1 2 4
M  V30 4 2 4 5
M  V30 5 1 5 6
M  V30 6 2 6 7
M  V30 7 1 6 8
M  V30 8 1 7 9
M  V30 9 1 7 10
M  V30 10 2 8 11
M  V30 11 2 9 12
M  V30 12 1 11 12
M  V30 END BOND
M  V30 END CTAB
M  END
>  <pKa>
4.5

>  <temp>
25

>  <method>


>  <type>
apparent

>  <group>


>  <basicOrAcidic>
acidic

>  <Row-ID>
523

>  <Smiles>
O=C(O)C=CC1(=C(C=CC=C1)C)

$$$$
Compound 524
Actelion Java MolfileCreator 2.0

  0  0  0  0  0  0              0 V3000
M  V30 BEGIN CTAB
M  V30 COUNTS 12 12 0 0 0
M  V30 BEGIN ATOM
M  V30 1 O 2.598 -0.75 0.0 0
M  V30 2 C 1.299 0.0 0.0 0
M  V30 3 O 1.299 1.5 0.0 0
M  V30 4 C 0.0 -0.75 0.0 0
M  V30 5 C -1.299 0.0 0.0 0
M  V30 6 C 0.0 -2.2499 0.0 0
M  V30 7 C -2.598 -0.7499 0.0 0
M  V30 8 C -1.299 -2.9999 0.0 0
M  V30 9 C -2.598 -2.2499 0.0 0
M  V30 10 C -3.8971 -2.9999 0.0 0
M  V30 11 C -5.1961 -2.2499 0.0 0
M  V30 12 C -3.8971 -4.4999 0.0 0
M  V30 END ATOM
M  V30 BEGIN BOND
M  V30 1 2 1 2
M  V30 2 1 2 3
M  V30 3 1 2 4
M  V30 4 2 4 5
M  V30 5 1 4 6
M  V30 6 1 5 7
M  V30 7 2 6 8
M  V30 8 2 7 9
M  V30 9 1 9 10
M  V30 10 1 10 11
M  V30 11 1 10 12
M  V30 12 1 8 9
M  V30 END BOND
M  V30 END CTAB
M  END
>  <pKa>
4.31

>  <temp>
25

>  <method>
mean from 2

>  <type>
apparent

>  <group>


>  <basicOrAcidic>
acidic

>  <Row-ID>
524

>  <Smiles>
O=C(O)C1(=CC=C(C(C)C)C=C1)

$$$$
Compound 525
Actelion Java MolfileCreator 2.0

  0  0  0  0  0  0              0 V3000
M  V30 BEGIN CTAB
M  V30 COUNTS 12 12 0 0 0
M  V30 BEGIN ATOM
M  V30 1 O 2.598 -0.75 0.0 0
M  V30 2 C 1.299 0.0 0.0 0
M  V30 3 O 1.299 1.5 0.0 0
M  V30 4 C 0.0 -0.75 0.0 0
M  V30 5 C -1.299 0.0 0.0 0
M  V30 6 C 0.0 -2.2499 0.0 0
M  V30 7 C -2.598 -0.7499 0.0 0
M  V30 8 C -1.299 1.5 0.0 0
M  V30 9 C -1.299 -2.9999 0.0 0
M  V30 10 C -2.598 -2.2499 0.0 0
M  V30 11 C 0.0 2.25 0.0 0
M  V30 12 C -2.598 2.25 0.0 0
M  V30 END ATOM
M  V30 BEGIN BOND
M  V30 1 2 1 2
M  V30 2 1 2 3
M  V30 3 1 2 4
M  V30 4 2 4 5
M  V30 5 1 4 6
M  V30 6 1 5 7
M  V30 7 1 5 8
M  V30 8 2 6 9
M  V30 9 2 7 10
M  V30 10 1 8 11
M  V30 11 1 8 12
M  V30 12 1 9 10
M  V30 END BOND
M  V30 END CTAB
M  END
>  <pKa>
3.64

>  <temp>
25

>  <method>
potentiometric

>  <type>
a/thermodynamic

>  <group>


>  <basicOrAcidic>
acidic

>  <Row-ID>
525

>  <Smiles>
O=C(O)C1(=C(C=CC=C1)C(C)C)

$$$$
Compound 526
Actelion Java MolfileCreator 2.0

  0  0  0  0  0  0              0 V3000
M  V30 BEGIN CTAB
M  V30 COUNTS 12 12 0 0 0
M  V30 BEGIN ATOM
M  V30 1 O 2.598 0.0 0.0 0
M  V30 2 C 1.732 -0.5 0.0 0
M  V30 3 O 1.732 -1.5 0.0 0
M  V30 4 C 0.866 0.0 0.0 0
M  V30 5 C 0.866 1.0 0.0 0 CFG=2
M  V30 6 C 0.0 -0.5 0.0 0
M  V30 7 C 1.732 1.4999 0.0 0
M  V30 8 C 0.0 1.4999 0.0 0
M  V30 9 C 1.732 2.5 0.0 0 CFG=2
M  V30 10 C 0.0 2.5 0.0 0
M  V30 11 C 0.866 3.0 0.0 0
M  V30 12 C 2.598 3.0 0.0 0
M  V30 END ATOM
M  V30 BEGIN BOND
M  V30 1 2 1 2
M  V30 2 1 2 3
M  V30 3 1 2 4
M  V30 4 1 5 4 CFG=1
M  V30 5 1 4 6
M  V30 6 1 5 7
M  V30 7 1 5 8
M  V30 8 1 9 7
M  V30 9 1 8 10
M  V30 10 1 9 11
M  V30 11 1 9 12 CFG=3
M  V30 12 1 10 11
M  V30 END BOND
M  V30 BEGIN COLLECTION
M  V30 MDLV30/STERAC1 ATOMS=(1 5)
M  V30 MDLV30/STERAC2 ATOMS=(1 9)
M  V30 END COLLECTION
M  V30 END CTAB
M  END
>  <pKa>
4.59

>  <temp>
25

>  <method>


>  <type>
a/apparent

>  <group>


>  <basicOrAcidic>
acidic

>  <Row-ID>
526

>  <Smiles>
O=C(O)C(C1(CC(CCC1)C))C

$$$$
Compound 527
Actelion Java MolfileCreator 2.0

  0  0  0  0  0  0              0 V3000
M  V30 BEGIN CTAB
M  V30 COUNTS 12 12 0 0 0
M  V30 BEGIN ATOM
M  V30 1 O 2.598 -0.75 0.0 0
M  V30 2 C 1.299 0.0 0.0 0
M  V30 3 O 1.299 1.5 0.0 0
M  V30 4 C 0.0 -0.75 0.0 0
M  V30 5 C -1.299 0.0 0.0 0
M  V30 6 C 0.0 -2.2499 0.0 0
M  V30 7 C -2.598 -0.7499 0.0 0
M  V30 8 C -1.299 -2.9999 0.0 0
M  V30 9 C -2.598 -2.2499 0.0 0
M  V30 10 C -3.8971 0.0 0.0 0
M  V30 11 C -3.8971 1.5 0.0 0
M  V30 12 C -5.1961 -0.7499 0.0 0
M  V30 END ATOM
M  V30 BEGIN BOND
M  V30 1 2 1 2
M  V30 2 1 2 3
M  V30 3 1 2 4
M  V30 4 2 4 5
M  V30 5 1 4 6
M  V30 6 1 5 7
M  V30 7 2 6 8
M  V30 8 2 7 9
M  V30 9 1 7 10
M  V30 10 1 10 11
M  V30 11 1 10 12
M  V30 12 1 8 9
M  V30 END BOND
M  V30 END CTAB
M  END
>  <pKa>
4.27

>  <temp>
25

>  <method>


>  <type>
a1/thermodynamic

>  <group>


>  <basicOrAcidic>
acidic

>  <Row-ID>
527

>  <Smiles>
O=C(O)C1(=CC(=CC=C1)C(C)C)

$$$$
Compound 528
Actelion Java MolfileCreator 2.0

  0  0  0  0  0  0              0 V3000
M  V30 BEGIN CTAB
M  V30 COUNTS 12 12 0 0 0
M  V30 BEGIN ATOM
M  V30 1 O 1.732 -0.5 0.0 0
M  V30 2 C 0.866 0.0 0.0 0
M  V30 3 C 0.866 1.0 0.0 0
M  V30 4 C 0.0 -0.5 0.0 0
M  V30 5 C 1.732 1.4999 0.0 0
M  V30 6 C 0.0 1.4999 0.0 0
M  V30 7 O 2.598 0.9999 0.0 0
M  V30 8 C 1.732 2.5 0.0 0
M  V30 9 C 0.0 2.5 0.0 0
M  V30 10 C 0.866 3.0 0.0 0
M  V30 11 C -0.866 2.9999 0.0 0
M  V30 12 C 0.866 4.0 0.0 0
M  V30 END ATOM
M  V30 BEGIN BOND
M  V30 1 2 1 2
M  V30 2 1 2 3
M  V30 3 1 2 4
M  V30 4 2 3 5
M  V30 5 1 3 6
M  V30 6 1 5 7
M  V30 7 1 5 8
M  V30 8 2 6 9
M  V30 9 2 8 10
M  V30 10 1 9 11
M  V30 11 1 10 12
M  V30 12 1 9 10
M  V30 END BOND
M  V30 END CTAB
M  END
>  <pKa>
11.56

>  <temp>
23

>  <method>
mean from 4

>  <type>
a1/apparent

>  <group>


>  <basicOrAcidic>
acidic

>  <Row-ID>
528

>  <Smiles>
O=C(C1(=C(O)C=C(C)C(=C1)C))C

$$$$
Compound 529
Actelion Java MolfileCreator 2.0

  0  0  0  0  0  0              0 V3000
M  V30 BEGIN CTAB
M  V30 COUNTS 12 12 0 0 0
M  V30 BEGIN ATOM
M  V30 1 O 3.4641 -0.5 0.0 0
M  V30 2 C 2.598 0.0 0.0 0
M  V30 3 C 2.598 1.0 0.0 0
M  V30 4 C 1.732 -0.5 0.0 0
M  V30 5 C 3.4641 1.5 0.0 0
M  V30 6 C 1.732 1.4999 0.0 0
M  V30 7 C 0.866 0.0 0.0 0
M  V30 8 C 3.4641 2.5 0.0 0
M  V30 9 C 1.732 2.5 0.0 0
M  V30 10 O 0.866 1.0 0.0 0
M  V30 11 C 0.0 -0.5 0.0 0
M  V30 12 C 2.598 3.0 0.0 0
M  V30 END ATOM
M  V30 BEGIN BOND
M  V30 1 2 1 2
M  V30 2 1 2 3
M  V30 3 1 2 4
M  V30 4 2 3 5
M  V30 5 1 3 6
M  V30 6 1 4 7
M  V30 7 1 5 8
M  V30 8 2 6 9
M  V30 9 2 7 10
M  V30 10 1 7 11
M  V30 11 2 8 12
M  V30 12 1 9 12
M  V30 END BOND
M  V30 END CTAB
M  END
>  <pKa>
8.69

>  <temp>
24

>  <method>
mean from 5

>  <type>
a/apparent

>  <group>


>  <basicOrAcidic>
acidic

>  <Row-ID>
529

>  <Smiles>
O=C(C1(=CC=CC=C1))CC(=O)C

$$$$
Compound 530
Actelion Java MolfileCreator 2.0

  0  0  0  0  0  0              0 V3000
M  V30 BEGIN CTAB
M  V30 COUNTS 12 12 0 0 0
M  V30 BEGIN ATOM
M  V30 1 O 5.1961 -0.5 0.0 0
M  V30 2 C 4.3301 0.0 0.0 0
M  V30 3 C 6.0621 0.0 0.0 0
M  V30 4 C 4.3301 1.0 0.0 0
M  V30 5 C 3.4641 -0.4999 0.0 0
M  V30 6 O 5.1961 1.5 0.0 0
M  V30 7 C 3.4641 1.5 0.0 0
M  V30 8 C 2.598 0.0 0.0 0
M  V30 9 C 2.598 1.0 0.0 0
M  V30 10 C 1.732 -0.5 0.0 0
M  V30 11 C 0.866 0.0 0.0 0
M  V30 12 C 0.0 -0.5 0.0 0
M  V30 END ATOM
M  V30 BEGIN BOND
M  V30 1 1 1 2
M  V30 2 1 1 3
M  V30 3 2 2 4
M  V30 4 1 2 5
M  V30 5 1 4 6
M  V30 6 1 4 7
M  V30 7 2 5 8
M  V30 8 2 7 9
M  V30 9 1 8 10
M  V30 10 1 10 11
M  V30 11 2 11 12
M  V30 12 1 8 9
M  V30 END BOND
M  V30 END CTAB
M  END
>  <pKa>
10.0

>  <temp>
25

>  <method>
conductometric

>  <type>
a/thermodynamic

>  <group>


>  <basicOrAcidic>
acidic

>  <Row-ID>
530

>  <Smiles>
O(C1(=C(O)C=CC(=C1)CC=C))C

$$$$
Compound 531
Actelion Java MolfileCreator 2.0

  0  0  0  0  0  0              0 V3000
M  V30 BEGIN CTAB
M  V30 COUNTS 12 12 0 0 0
M  V30 BEGIN ATOM
[truncated: 7,789,176 more chars]
