# Supplementary material for: Open-source QSAR models for pKa prediction using multiple machine learning approaches
Source: J Cheminform. 2019 Sep 18;11:60. doi: 10.1186/s13321-019-0384-1 (PMC6749653; doi:10.1186/s13321-019-0384-1)
Supplement: Supplementary file 1 — Additional file 1. Original and curated pKa data used for modeling. [file 13321_2019_384_MOESM1_ESM.zip › pKaInWater_7912.dwar]

<datawarrior-fileinfo>
<version="3.2">
<created="1501120434788">
<rowcount="7912">
</datawarrior-fileinfo>
<column properties>
<columnName="colorInfo">
<columnProperty="parent	Structure">
<columnProperty="specialType	atomColorInfo">
<columnName="FragFp">
<columnProperty="parent	Structure">
<columnProperty="specialType	FragFp">
<columnProperty="version	1.2.1">
<columnName="OrgFunctions">
<columnProperty="parent	Structure">
<columnProperty="specialType	OrgFunctions">
<columnProperty="version	1.0">
<columnName="Structure">
<columnProperty="specialType	idcode">
</column properties>
colorInfo	FragFp	OrgFunctions	Structure	pKa	temp	method	type	group	basicOrAcidic	Row-ID	Smiles
red:0	0F8F#1)F$8/#8///08!	h2Sh0AVQSV	daD@P@BNdDfUzZ@B@@	6.35	32	mean from 2	a1/apparent	SH	acidic	1	SC1(=CC=C(F)C=C1)
red:6	0F8F#1.80H&2)8/,2/&	h2Sh8AVQSV	daD@P@bFBDfUjz@H@@	5.76	25	mean from 2	a1/apparent	SH	acidic	2	ClC1(=CC(S)=CC=C1)
red:7	0F8F#1)F$8)2)8/,2/&	h2Sh8AVQSV	daD@P@bNBDfUzZ@B@@	5.82	25	mean from 2	a1/apparent		acidic	3	ClC1(=CC=C(S)C=C1)
red:7	0F8F#1)F$8/#8///04!	h2ShFAVQSV	daD@P@qNBDfUzZ@B@@	5.8	40		a1/apparent	SH	acidic	4	[Br]C1(=CC=C(S)C=C1)
red:0	kFFF$8!F%F#8/#8///$	h2SplAYvSV	daD@`@BDeeVz`@@@	9.43	25	spectrophotometric	a1/apparent	S-H	acidic	5	SCC1(=CC=CC=C1)
red:0	FF8F#18(F$8)1)8///$	_2ShkCik	daD@`@BDfUzZ@B@@	6.47	25	mean from 2	a1/apparent		acidic	6	SC1(=CC=C(C)C=C1)
red:7	zpx_oZR4VV4R6108D884082#F#4V!F01@8#a84$20F8!F)Z1&4#F4$2010	C4QnHfVneR	daDB@@RnrJIPdsUM@@	4.4	25	potentiometric	a2/apparent		acidic	7	O=C1(OCC(=C1O)O)
red:5	RuJfBXk0W80e!9V50F801J0GN8V&F+404#40V0F01(F808/#	_2TDehKk	daDD@@IIfZfZZh@@	9.6	20	potentiometric	a/apparent		acidic	8	O=C1(C(=O)CCC1C)
red:4	xNsb04V4080F%8#8$F&HF018$F8%28F8#F#10H0V(4*2010	C4RSeR	daDD@@IIfZfifh@@	9.11	30	potentiometric	a1/apparent	OH	acidic	9	OC=1(C(O)=CCC=1C)
red:3	RsJY4Xk0W80@#V4!8!40GF8&8F+4*F+808/#	C5KR	daDD@@IIf]nZZh@@	10.3	20	potentiometric	a/apparent		acidic	10	O=C1(C(=O)CCCC1)
red:0	4FcF#1(408#N*2$1/$2/-2010	C4Sfe4	daDD@@IIf]n``@@@	9.33	27	mean from 15	a1/apparent		acidic	11	OC1(=C(O)C=CC=C1)
red:2	xvwjgao6W@@a01BVW4k80240G08ZFc)4%F4%4(4!8!F8,2#6030	S3HjMs	daDD@@QInUnZjh@@	4.99	25	potentiometric	a/thermodynamic		acidic	12	O=C(O)C1(CCCC1)
red:2	RsJY4Xk0W80@#V4!8!40G)@,40V%V#1#1&8/#	C5Lg	daDD@@YIeZnZih@@	5.26	25	potentiometric	apparent		acidic	13	O=C1(CC(=O)CCC1)
red:0	4FcF#1.80H(2//8/(2010	C4Sfe4	daDD@@YIeZn`B@@@	9.56	23	mean from 6	b2/apparent		acidic	14	OC1(=CC(O)=CC=C1)
red:0	4FcF#1)F$8*2///)2010	C4Sfe4	daDD@@yIe^f`@`@@	9.93	23	mean from 6	a1/apparent		acidic	15	OC1(=CC=C(O)C=C1)
red:2	RuJfBXk0180e!8V50F8!40GN8V0V#2,40Z#4%1#1#F80c.8040	_2TChhPk	daDD@@yIfVfZjX@@	5.83	20	potentiometric	a/apparent		acidic	16	O=C1(C(C=O)CCC1)
red:0	4FcF#1(408#N*2$1/$2/-2010	C4Sfe4	daDDB@HnRYg[hH@@@	11.56	27	mean from 10	a2/apparent		acidic	17	OC1(=C([O-])C=CC=C1)
red:0	4FcF#1.80H(2//8/(2010	C4Sfe4	daDDB@YnRYVkh@`@@	11.32	30	potentiometric	1/thermodynamic		acidic	18	OC1(=CC([O-])=CC=C1)
red:0	4FcF#1)F$8*2///)2010	C4Sfe4	daDDB@{nRYWih@H@@	11.57	24	mean from 4	1/apparent		acidic	19	OC1(=CC=C([O-])C=C1)
red:7	xvwjBykaVD2Z01xVY4nV01F01F8ZHF2$4F042F!F0VF$2%W24%H0402-6F30	C4Rm_KHffu	daDDPFxHaHaIk{Bjih@@	3.51	23	potentiometric	a/apparent		acidic	20	ClC1(Cl)(C(C(=O)O)C1)
red:7	xvwjBykaVD2Z01xVY4nV01F01F8ZHF%4F042F!F0VF$2%W24%F0402-6J30	C4RmdKHffu	daDDPFxLQLQIk{Bjih@@	3.57	24	potentiometric	a/apparent		acidic	21	[Br]C1([Br])(C(C(=O)O)C1)
red:1	xvJfBmkVW80u0V9V7!c01F0lN8F!6#F(4F04F#V40V0G01(2808/#	h2TC9hJufV	daDD`BxHaIf^fjZX@@	7.05			a/apparent		acidic	22	ClC1(C(=O)C(=O)CC1)
red:7	zNsb4684020F014VV80V08$N&HF01048!F84!V02%JF!B10F0V1&4*603V	h2MRvC@xUV	daDD`Fx@aJU{BiYh@@	4.03	23	mean from 4	a1/apparent	COOH	acidic	23	S1(C=C(C(=O)O)C=C1)
red:7	zpt_4ZN4!4R0108@8#82#F0804!2F01808!V84$V!8!J)V1&4#F%603V	h2MRvC@xUV	daDD`Fx@aJYXjjUh@@	3.46	22	mean from 7	a1/apparent	COOH	acidic	24	S1(C(C(=O)O)=CC=C1)
red:7	zpt_4ZN4!4R0108@8#82#F0804!2F018$V84$V!8!J)V1&4#F%613V	K2QgsfELXh7dMfw	daDD`FxDQJYXjjUh@@	3.43	25		a1/thermodynamic		acidic	25	[Se]1(C(C(=O)O)=CC=C1)
red:2	:SdtsogW01D0VV044$8V*8,9-F,1$2$V03410	S2D7vs	daDD`HPOCIIBdwMUT@@	2.73	25	potentiometric	a/apparent		acidic	26	P1(=O)(O)(CCCCC1)
red:6	zxKYKXk0W80P#V6!8!201%4!@1$8!4$V$VV#1F!1&8/#	C4s_KSQX	daDD`Jx@aJUdfjfX@@	4.34		potentiometric	a/apparent		acidic	27	S1(CC(=O)CC(C1)=O)
blue:0	JNF242,8#8,2F!8$F04/01(8/#	C4PPQSJ@	daDH@@RYU[fei@@	-0.82	25		a1/apparent		basic	28	O=C1(C=CC=CC=C1)
blue:0	oPk60L%k%8#B%F%2F!8#8F84/01(V#4#F%2010	C4PUee	daDH@@RYU[jei@@	-7.0	25		a1/apparent	COH2(1+)	basic	29	OC1(C=CC=CC=C1)
red:0	JFcF#18-80H(2)1/%8/(2010	S2SjJ8	daDH@@RYVih@H@@	10.01	22	mean from 12	a1/thermodynamic	OH	acidic	30	OC1(=CC(=CC=C1)C)
red:0	JFcF#18(F$8)12//.V)2010	S2SjJ8	daDH@@RYWih@H@@	10.22	22	mean from 13	a1/thermodynamic	OH	acidic	31	OC1(=CC=C(C)C=C1)
red:0	JFcF#18&408#N(202$1/$2/+402010	S2SjJ8	daDH@@RYe[hB@@@	10.22	22	mean from 11	a1/thermodynamic	OH	acidic	32	OC1(=C(C=CC=C1)C)
red:5	RsFY4Xk!80@#V080808!GFN08$2F!8$k04$V%FF%2%8/#	_2PRqhGk	daDH@@RYm[ffi@@	8.84	30	spectrophotometric	a1/apparent		acidic	33	O=C(C1(=CC=CC1))C
red:4	4FcF#1(408#N)22$1/$2*2/!2010	_2Sh8DcF	daDH`BBHRYg[hH@@@	8.4	24	mean from 6	b1/apparent		acidic	34	ClC1(=C(O)C=CC=C1)
red:4	4FcF#1(408#N*2$1/$2/-2810	_2Sh0DcF	daDH`BBPRYg[hH@@@	8.81	25	potentiometric	a1/apparent		acidic	35	FC1(=C(O)C=CC=C1)
red:4	4FcF#1(408#N*2$1/$2/-2410	_2ShNDcF	daDH`BBlRYg[hH@@@	8.4	25	mean from 3	thermodynamic		acidic	36	IC1(=C(O)C=CC=C1)
red:4	4FcF#1(408#N*2$1/$2/-2410	_2ShFDcF	daDH`BCDRYg[hH@@@	8.4	25	mean from 5	a1/apparent	OH	acidic	37	[Br]C1(=C(O)C=CC=C1)
red:6	4FcF#1.80H&22//8$2/!2010	_2Sh8DcF	daDH`FBHRYVkh@`@@	8.96	25	mean from 7	a1/apparent		acidic	38	ClC1(=CC(O)=CC=C1)
red:6	4FcF#1.80H(2//8/(2410	_2ShNDcF	daDH`FBlRYVkh@`@@	9.02	25	mean from 2	thermodynamic		acidic	39	IC1(=CC(O)=CC=C1)
red:6	4FcF#1.80H(2//8/(2410	_2ShFDcF	daDH`FCDRYVkh@`@@	8.99	25	mean from 3	thermodynamic		acidic	40	[Br]C1(=CC(O)=CC=C1)
red:7	4FcF#1)F$8)22//%2/!2010	_2Sh8DcF	daDH`NBHRYWih@H@@	9.29	24	mean from 14	a1/apparent		acidic	41	ClC1(=CC=C(O)C=C1)
red:7	4FcF#1)F$8*2///)2810	_2Sh0DcF	daDH`NBPRYWih@H@@	9.88	25	mean from 3	a1/apparent		acidic	42	FC1(=CC=C(O)C=C1)
red:7	4FcF#1)F$8*2///)2410	_2ShNDcF	daDH`NBlRYWih@H@@	9.32	25	mean from 3	a1/apparent		acidic	43	IC1(=CC=C(O)C=C1)
red:7	4FcF#1)F$8*2///)2410	_2ShFDcF	daDH`NCDRYWih@H@@	9.29	25	mean from 7	a1/apparent	OH	acidic	44	[Br]C1(=CC=C(O)C=C1)
red:5	RsFY4Xk!80@#V4!8$GF8&2F(V!40V#40V0F01)808/#	C5KAKR	daDL@@IdfYjyif`@	8.48	20	potentiometric	a/apparent		acidic	45	O=C1(C(=O)CCC1=O)
red:7	xtwbZao4V@0T!4Va8c808!10F0F84#F018$q04$2!8!F&20V1!8)4$2010	C4QnJQeR	daDL@@KdfYzYjZ`@	4.8	20	potentiometric	1/apparent		acidic	46	O=C1(C(O)=C(O)CC1)
red:3	RsFY4Xk!80@#V4!8$GF8&2F(V!40V#40V0F01)808/#	C5KSLe	daDL@@KlbbbMLttp@@	3.0			a/apparent		acidic	47	O=C1(C(=O)CC(C1)=O)
red:2	zpt_4ZN40V4R4108@804082#F0804!2F018$V84$V0F8!J)V1&4#F4$603V	h2MJvC@xUV	daDL@@PdfyVyjZP@	3.18	22	mean from 7	a1/apparent	COOH	acidic	48	O=C(O)C=1(OC=CC=1)
blue:4	zpt_4ZN40V4R4108@804082#F0804!2F018$V84$V0F8!J)V1&4#F4$603V	h2MJvC@xUV	daDL@@PdfyVyjZP@	-0.53	28		a1/apparent	COO-H	basic	49	O=C(O)C=1(OC=CC=1)
red:2	xvwjBqkaV@2q0WBVW4m804!108oF8%KV04&4!8!H(4%F8!1(42#6030	_3HjKDjk	daDL@@Pdfzvyjj`@	3.88	25	mean from 2	thermodynamic		acidic	50	O=C(O)C1(O)(CCC1)
blue:0	zNsb46840X0F014VV80V08$N&HF0104#F84!V02%JF!B10F0V1&4*603V	h2MJvC@xUV	daDL@@QdfyVyii`@	-0.59	25	potentiometric	a1/apparent	COOH	basic	51	O=C(O)C1(=COC=C1)
red:2	zNsb46840X0F014VV80V08$N&HF0104#F84!V02%JF!B10F0V1&4*603V	h2MJvC@xUV	daDL@@QdfyVyii`@	3.94	20	mean from 4	a1/thermodynamic		acidic	52	O=C(O)C1(=COC=C1)
red:2	:xjhqoiWi2ZZ3CVYZkZ04F01k8ZF#4#k04JFV#VF01)1040V#k-1#6F30	h2Rq_TaSUV	daDL@@Qdfyrijjdp`j@@	4.76	25	potentiometric	a1/apparent		acidic	53	O=C(O)C1(C(OC)C1)
red:2	:xjhqoiWi2ZZ3CVYZkZ04F01k8ZF#4#k04JFV#VF01)1040V#k-1#6F30	h2Rq_TaSUV	daDL@@Qdfyrijjdr`j@@	4.47	25	potentiometric	a1/apparent		acidic	54	O=C(O)C1(C(OC)C1)
red:4	xtwbZao4V@0T!4Va8c808!10F0F84#F018$q04$2!8!F&20V1!8)4$2010	C4QnJQeR	daDLB@KnyIf^fZfh@@	12.9		spectrophotometric	2/apparent		acidic	55	O=C1(C(O)=C([O-])CC1)
red:1	:xjSqsa1i6w4YBcj0VZ2020Ws8JF06V4210H0BF0VZ!V0V2!4V!10104$4X!c!1#VV4)	52TC9h@ufsC	daDL`Bi`bDfYjzif`@	2.13	25	potentiometric	a/apparent		acidic	56	ClC1(C(=O)OCC1=O)
red:1	:xjSqsa1i6w4YBcj0VZ2020Ws8JF04V4210H0BF0VZ!V0V2!4V!10104$4V!c!1#VV4%4!	52TCOh@ufsC	daDL`Bi`kDfYjzif`@	2.31	25	potentiometric	a/apparent		acidic	57	IC1(C(=O)OCC1=O)
red:1	:xjSqsa1i6w4YBcj0VZ2020Ws8JF04V4210H0BF0VZ!V0V2!4V!10104$4V!c!1#VV4%4!	52TCGh@ufsC	daDL`Bi`qDfYjzif`@	2.23	25	potentiometric	a/apparent		acidic	58	[Br]C1(C(=O)OCC1=O)
red:7	vqPWPl9V0F5k0k81180F!8V!FF#802F21$@084!V02F08!40F(1!V(F2#110VV	C4M4MAD2	daD`@@`nReepiZj@@	9.85	25		apparent		acidic	59	N=1(N=C(C)N(C=1C)N)
red:3	vxUW3Ws4104R0J08B8!2!c!F1c04!2F01%48410W0X!8!40F#1#1,2$W0FV	g5RCnV	daD`@@aLReupffj@@	5.61	25	potentiometric	a/apparent		acidic	60	N1(=NNC(=N1)CCC)
red:3	vzQf21N6044s0L08C8F!10V08F5804!3F01$808410V6X!8!40F(1%1%20V!W0FV	g5RCnV	daD`@@aLRevpffj@@	5.55	25	potentiometric	a/apparent		acidic	61	N1(=NNC(=N1)C(C)C)
blue:3	0F@F#1.80F//%F.4%2#1!VF	C4M4Sf85EIEP	daD`@@pjRfY[`J@@@	7.26	20	potentiometric	a1/apparent		basic	62	N1(=C(N=CC=C1N)N)
red:3	0F@F#1*8#N/1/&F.4%2#1!VF	C4M4Sf85EIEP	daD`@@rfRf^k```@@	9.33	20		a1/apparent		acidic	63	N1(=C(N)C(N)=CN=C1)
blue:5	0F@F#1*8#N/1/&F.4%2#1!VF	C4M4Sf85EIEP	daD`@@rfRf^k```@@	6.03	20	mean from 2	a2/apparent		basic	64	N1(=C(N)C(N)=CN=C1)
red:0	vrPWPl9a0F7o0k81180V!8V!FJ%2F01!80@084V0V02F08!40F(1!W(F2#110VV	C4M4M@s3D3Qe	daD``Dpj@HrJIPdtuT`@	7.97	30	potentiometric	a1/apparent		acidic	65	SC1(=NN=C(N1N)C)
blue:6	fpQW20N4!4N#8B80V#V!F080404HF01!8#8410V0X808!40F0810F0V1,2#WW0kV	C4M4M@s2sY83EQQX	daD``LIn@HRfuijZi@@	3.27	25	potentiometric	a1/apparent		basic	66	S(C1(=NC(N)=NN1))C
blue:0	0F@F#1(408#N/10V/*1)4*1!V0	C4Sf85EJ	daE@@@IIf]n``@@@	4.43	22	mean from 6	a2/apparent		basic	67	NC1(=C(N)C=CC=C1)
blue:0	tf6@cQaX49220oV#584040FF01X#V9-41-V$4$18*1!V0	C4TS8hEJ	daE@@@IIf]njjiHRH@	9.84	20	mean from 2	a1/apparent		basic	68	NC1(C(N)CCCC1)
blue:0	tf6@cQaX49220oV#584040FF01X#V9-41-V$4$18*1!V0	C4TS8hEJ	daE@@@IIf]njjiHhP`@	9.75	22	mean from 4	a1/apparent		basic	69	NC1(C(N)CCCC1)
blue:0	0F@F#1.80H/V//$4(401!V0	C4Sf85EJ	daE@@@YIeZn`B@@@	5.04	21	mean from 9	a1/apparent	NH2	basic	70	NC1(=CC(N)=CC=C1)
blue:0	HPP2229!F1V#108#8,HF01$8F04$2F$40F081$1!V!4+F080	C4Qh7Y8K8n@3E2	daE@@@YIe^fZVh@@	12.5	21	potentiometric	a/apparent		basic	71	N=C1(C=CN(C)C=C1)
blue:0	FF2F.8#8/08/%F/.F	g5RMRV	daE@@@YJYZf@``@@	2.24	25		b1/apparent	N(1+)-H	basic	72	N1(=C(C(=NC=C1)C)C)
blue:0	FF2F/#8//(F/.F	g5RMRV	daE@@@YJY^f@``@@	1.95	25	mean from 3	b1/apparent	N(1+)-H	basic	73	N1(=C(C=NC(=C1)C)C)
blue:0	vj7@vO5eJF20XLk!V4FF0V4#8#Fd902/#10V!F0V/(V0F0	C4TS8h8pEB	daE@@@YJY^fjjiHhh`@	9.98	25	potentiometric	b1/apparent		basic	74	N1(C(CNC(C1)C)C)
blue:0	vj7@vO5eJF20XLk!V4FF0V4#8#Fd902/#10V!F0V/(V0F0	C4TS8h8pEB	daE@@@YJY^fjjiHhj`@	9.76	25	mean from 2	a2/apparent		basic	75	N1(C(CNC(C1)C)C)
blue:0	vj7@fQWe4B20VLVF0VI&F0dX#V10K)10418!2%2!V+VF&V!VFF0	C4Rf8Y8f8pEB	daE@@@[IEIcaUUTdTYP@	9.05	25		a2/thermodynamic	NH	basic	76	N(C1(C(NC)C1)(C))C
blue:0	FF2F.8#8/08/%F/.F	g5RrRV	daE@@@aJUTj@B`@@	4.13	16	potentiometric	a/apparent		basic	77	N1(=NC=C(C)C(=C1)C)
blue:1	FF2F.8#8/08/%F/.F	g5RrRV	daE@@@aJVTf@H`@@	4.1	16	potentiometric	a/apparent		basic	78	N1(=NC=CC(=C1C)C)
blue:0	vRPY21c!84F0F#8#80V0FF&HF018$F801#2808!4FF!10F!1%4+W0FV	Z3RQbrF	daE@@@aJVWBfjd@@	4.82	25	potentiometric	a1/apparent		basic	79	N=1(NC(C)=C(C=1C)C)
blue:0	FF2F/#8//(F/.F	g5RrRV	daE@@@aJVXf@H`@@	3.99	16.5	potentiometric	a/apparent		basic	80	N1(=NC(=CC=C1C)C)
blue:0	FNHF/#8/&F/F/.F	g5RrRV	daE@@@aJV\f@H`@@	3.58	16.5	potentiometric	a/apparent		basic	81	N1(=NC=CC=C1CC)
blue:0	vTPY2G9V!5k0F8108#80V!FF%HF018#@0841#2F08!4FF081$1!V!4+1!V	Z3RQbrF	daE@@@aJY_Jfjd@@	3.58	25	potentiometric	a1/apparent		basic	82	N=1(N(C(C)=C(C=1)C)C)
blue:0	vTPY2G9V!5k0F8108#80V!FF%HF018#@F841#2N08!40F0810F!1!V!4+1!V	Z3RQbrF	daE@@@aJYgJfjd@@	3.96	25	potentiometric	a1/apparent		basic	83	N=1(N(C(C)=CC=1C)C)
blue:0	vqM9PGGV!1FV0110c1V09@%8#4F1!8%8!N&8(FF01/#1#	S6PGZPHDdgF	daE@@@aJf]njjd@@	5.7	25	potentiometric	a1/apparent		basic	84	N1(N(CC=CC1)C)(C)
blue:0	vj78vObcJ011V4V10V1#84#8V$84/$8$F/(V01#	h78oal0	daE@@@aJf]njjh@@	6.66	25	potentiometric	a1/apparent		basic	85	N1(N(CCCC1)C)(C)
blue:0	FF2F/#80F//%F/.F	g5RrRV	daE@@@cIDhbS@DP@@	4.11	17.5	potentiometric	a/apparent		basic	86	N1(=NC=C(C)C=C1C)
blue:0	uPPX2Fd!81k#108#80V0FFF%HF01$8F841#2F$4FF0810F!1!V!4+1!V	Z3RQbrF	daE@@@cIEECeSUR@@	3.56	25	potentiometric	a1/apparent		basic	87	N=1(N(C=C(C=1C)C)C)
blue:5	FF2F/#8//(F/,V0F	BXiAixX	daE@@@iIYUnx@@@@	1.48	24	mean from 7	a1/apparent		basic	88	N#CC1(=CN=CC=C1)
blue:0	2FPF2091&2&8//(F.4+V0FF	52M4vRVO6nn	daE@@@iJUlf@H`@@	6.41	20	spectrophotometric	a1/apparent		basic	89	N1(=CC(NC)=CC=C1)
blue:0	vj7@fIWe08e0Vq#VF!2#F1WV#V1$F(41*2!V$4.V!VFF0	C4Rf8h8pEB	daE@@@iJ[WBjjiHhr`@	9.03	25		a2/thermodynamic	NH	basic	90	N(C1(C(NC)C1C))C
blue:0	vj7@fIWe08e0Vq#VF!2#F1WV#V1$F(41*2!V$4.V!VFF0	C4Rf8h8pEB	daE@@@iJ[WBjjkHVPh@	9.13	25		a2/thermodynamic	NH	basic	91	N(C1(C(NC)C1C))C
blue:0	FF2F/#80F//%F/.F	g5RMRV	daE@@@kIEDcS@PP@@	2.7	20	potentiometric	a1/apparent	NH(1+)	basic	92	N1(=C(C=C(C)N=C1)C)
blue:3	FF2F/#8//(F/,V0F	BXiAixi	daE@@@qIYUnx@@@@	-0.26		spectrophotometric	a/apparent		basic	93	N#CC1(=NC=CC=C1)
blue:0	2FPF2091&2&8//(F.4%2$V0FF	52M4vRVO6nt	daE@@@qJYVnBB@@@	7.13	20	spectrophotometric	a1/thermodynamic		basic	94	N1(=C(NC)C=CC=C1)
blue:0	vxUWnWz8lG40FJ08080F2!VV0F0c#8F021)1#2808!V0F4/$2$V0F0	534aGgZOInt	daE@@@qJY]nZjh@@	12.7		potentiometric	a/apparent		basic	95	N1(=C(NCCCC1)C)
blue:0	FF@F#1.80F//%F.4%2#1!VF	h2M4vRVOvV	daE@@@qJYnnBB@@@	7.4	30	mean from 2	a1/apparent	N-H	basic	96	N1(=C(N)C=CC=C1C)
blue:0	vwQW21O40F480J08B8#80V!F18$HF01(410V0X808!40F081$1%4%2$V0FV	Z3RQbrF	daE@@@qJYoJZfh@@	8.5	25	potentiometric	a1/apparent		basic	97	N1(=C(NC=C1C)CC)
blue:0	FF@F#1.8//(F.4%2#1!VF	h2M4vRVOvV	daE@@@qJYvfB@`@@	7.22	29	mean from 3	a1/apparent		basic	98	N1(=C(N)C=CC(=C1)C)
blue:0	FF@F#1*8#N/1/&F.4%2#1!VF	h2M4vRVOvV	daE@@@qJYzfB@`@@	7.24	30	mean from 2	a1/apparent	N-H	basic	99	N1(=C(N)C(=CC=C1)C)
blue:0	FF@F#1.80F//%F.4%2#1!VF	h2M4vRVOvV	daE@@@qJY~fB@`@@	7.48	29	mean from 3	a1/apparent		basic	100	N1(=C(N)C=C(C)C=C1)
blue:0	vxUW3Wt41F4B0J08B8!280c!F1c$2F01(4!W0X!8!40F#1#1%4%2$V0FV	Z3RQbrF	daE@@@qJYJZfh@@	8.02	24.9	potentiometric	a1/apparent		basic	101	N1(=C(NC=C1)CCC)
blue:0	uqPWPW9!F5V0F81180F088V!F!V0802N21$@!4!V02F08!40F(1!V!4%2(V	Z3RQbrF	daE@@@sIEDceMST@@	8.09	25	potentiometric	a1/apparent	N(1+)-H	basic	102	N1(=C(N(CC)C=C1)C)
blue:7	FF2F/#8//(F/,V0F	BXiAixX	daE@@@yIYUnx@@@@	1.91	24	mean from 5	b1/apparent	H	basic	103	N#CC1(=CC=NC=C1)
blue:0	0F@F#1)F$8/!V//!V04*1!V0	C4Sf85EJ	daE@@@yIe^f`@`@@	6.16	20	mean from 14	a1/apparent	NH2	basic	104	NC1(=CC=C(N)C=C1)
blue:0	FF@F#1*8#N/1/&F.4*1!VF	h2M4vRVOuV	daE@@@yJUlj@B`@@	9.15	20	potentiometric	a1/apparent		basic	105	N1(=CC(=C(N)C=C1)C)
blue:7	kFHF01%F%F#8//(F/*1!VF	52M4vgYO7np	daE@@@yJUtj@B`@@	8.3	25	potentiometric	a1/apparent		basic	106	N1(=CC=C(CN)C=C1)
blue:0	kFHF01%F%F#8//(F/*1!VF	h2M4vgYOuV	daE@@@yJYVf@``@@	3.5	25	potentiometric	a2/apparent		basic	107	N1(=C(C=CC=C1)CN)
blue:7	kFHF01%F%F#8//(F/*1!VF	h2M4vgYOuV	daE@@@yJYVf@``@@	8.47	25	mean from 4	a1/apparent		basic	108	N1(=C(C=CC=C1)CN)
blue:0	FF2F/#80F//%F/.F	g5RMRV	daE@@@yJYfn@b@@@	2.11	25		b1/apparent	N(1+)-H	basic	109	N1(=C(C=NC=C1C)C)
blue:0	vj7@vO5eHFX0XLk!V0FF014(4c902!1/%F0V#2#F.V0F0	C4TS8h8pEB	daE@@@yJYfnjjiHRP@	9.86	25	potentiometric	b1/apparent		basic	110	N1(C(CNCC1C)C)
blue:7	kFHF01%F%F#8//(F/*1!VF	52M4vgYO7np	daE@@@{IDeBU@AP@@	8.33	25	mean from 2	a1/apparent		basic	111	N1(=CC(=CC=C1)CN)
blue:0	FF@F#1.80F//%F.4*1!VF	h2M4vRVOuV	daE@@@{IEDcS@PP@@	9.44	30		a1/apparent	N-H	basic	112	N1(=C(C=C(N)C=C1)C)
blue:4	0F@F#1(408#N/10V/*1)4*1!V0	C4Sf2385EH	daE@B@HIRYg[hH@@@	1.3	22	mean from 7	a1/apparent		basic	113	[NH3+]C1(=C(N)C=CC=C1)
blue:4	tf6@cQaX49220oV#584040FF01X#V9-41-V$4$18*1!V0	C4TS238hEH	daE@B@HIRYg[jjjRJDH@	6.71	23	mean from 5	a2/apparent		basic	114	[NH3+]C1(C(N)CCCC1)
blue:4	tf6@cQaX49220oV#584040FF01X#V9-41-V$4$18*1!V0	C4TS238hEH	daE@B@HIRYg[jjjRJDh@	6.35	20	mean from 2	a2/apparent		basic	115	[NH3+]C1(C(N)CCCC1)
red:4	0F@F2!1*8#N0V-1/&F.4%2#1!VF	h2M4vRVOvV	daE@B@HIrRJHmpT@@@	12.2	21	potentiometric	a/apparent		acidic	116	[N+]1(=C(N)C=CC=C1)(C)
blue:6	0F@F#1.80H/V//$4(401!V0	C4Sf2385EH	daE@B@XIRYVkh@`@@	2.46	22	mean from 5	b2/apparent	NH%+&	basic	117	[NH3+]C1(=CC(N)=CC=C1)
blue:6	FF2F.8#8/08/%F/-8F	g5RMRV	daE@B@XIRfVi`HH@@	-4.17	25		b2/apparent	N(1+)-H	basic	118	[NH+]1(=C(C(=NC=C1)C)C)
blue:6	FF2F/#8//(F/-8F	g5RMRV	daE@B@XIRfWi`HH@@	-4.42	25		b2/apparent	N(1+)-H	basic	119	[NH+]1(=C(C=NC(=C1)C)C)
blue:6	vj7@vO5eJF20XLk!V4FF0V4#8#Fd902/#10V!F0V/(V0k0	C4TS238h8pE@	daE@B@XIRfWijjjRJJH@	5.23	25	potentiometric	b2/apparent		basic	120	[NH2+]1(C(CNC(C1)C)C)
blue:6	vj7@vO5eJF20XLk!V4FF0V4#8#Fd902/#10V!F0V/(V0k0	C4TS238h8pE@	daE@B@XIRfWijjjRJJh@	5.29	25	mean from 2	a1/apparent		basic	121	[NH2+]1(C(CNC(C1)C)C)
blue:6	vj7@fQWe4B20VLVF0VI&F0dX#V10K)10418!2%2!V+VF&V!VFk0	C4Rf238Y8f8pE@	daE@B@XIrQRXxUUUIEFT@@	5.52	25		a1/thermodynamic	NH	basic	122	[NH2+](C1(C(NC)C1)(C))C
blue:5	2FPF2091&2&8//(F.4+V0NF	52M4vRVO6nn	daE@B@hIRe[I`BH@@	-2.17	20	spectrophotometric	a2/apparent		basic	123	[NH+]1(=CC(NC)=CC=C1)
blue:5	vj7@fIWe08e0Vq#VF!2#F1WV#V1$F(41*2!V$4.V!VFk0	C4Rf238h8pE@	daE@B@hIRfupjjjRJLh@	5.68	25		a1/thermodynamic	NH	basic	124	[NH2+](C1(C(NC)C1C))C
blue:5	vj7@fIWe08e0Vq#VF!2#F1WV#V1$F(41*2!V$4.V!VFk0	C4Rf238h8pE@	daE@B@hIRfupjjjrJLHH`@	3.68	25		a1/thermodynamic	NH	basic	125	[NH2+](C1(C(NC)C1C))C
blue:7	0F@F#1)F$8/!V//!V04*1!V0	C4Sf2385EH	daE@B@xIRYWih@H@@	2.86	21	mean from 10	a1/apparent		basic	126	[NH3+]C1(=CC=C(N)C=C1)
blue:7	FF2F/#80F//%F/-8F	g5RMRV	daE@B@xIRfYk`H`@@	-4.48	25		b2/apparent	N(1+)-H	basic	127	[NH+]1(=C(C=NC=C1C)C)
blue:7	vj7@vO5eHFX0XLk!V0FF014(4c902!1/%F0V#2#F.V0k0	C4TS238h8pE@	daE@B@xIRfYkjjjRDd@	5.4	25	potentiometric	b2/apparent		basic	128	[NH2+]1(C(CNCC1C)C)
blue:0	kFHF01%F%F#8//(F/*1!VF	52M4vg8O6mE	daE@B@{iRe]J`@h@@	4.05	25	potentiometric	a2/apparent		basic	129	N1(=CC=C(C[NH3+])C=C1)
blue:0	kFHF01%F%F#8//(F/*1!VF	h2M4vg8O6V	daE@B@{iRfUi`HH@@	3.1	30	potentiometric	a1/thermodynamic		basic	130	N1(=C(C=CC=C1)C[NH3+])
blue:0	kFHF01%F%F#8//(F/*1!VF	52M4vg8O6mE	daE@B@{irQIPeP@T@@	3.71	25	potentiometric	a2/apparent		basic	131	N1(=CC(=CC=C1)C[NH3+])
blue:2	0F@F#1.80F/08/#F/.F	C4M4Ses5Qg	daE@QDp@a``N[dfUjz@H@@	11.19	20	potentiometric	a2/apparent		basic	132	[S-]C1(=NC([S-])=CC=N1)
blue:3	0F@F#1.80F/08/#F/-8F	C4M4Ses5Qg	daE@SDp@a``NRVyIeZn`B@@@	6.46	20	potentiometric	a1/apparent		basic	133	[S-]C1(=[NH+]C([S-])=CC=N1)
blue:4	vRPY2184!4F0F#8#80V!F#2!HF018$F801#2808!40F!10F0V3%4+W0FV	RXi@tir88	daE@`BXHaIfXfiZh@@	2.23	20	potentiometric	a1/apparent	=N-H	basic	134	ClC=1(C(=NNC=1C)C)
blue:6	0F@F#1*8#N/1/&F.4*108VF	52M4vP0O0np	daE@`BXIAIf]n``@@@	4.77	20	potentiometric	a1/apparent		basic	135	FC1(=C(N)C=CN=C1)
blue:6	0F@F#1*8#N/1/&F.4*104VF	52M4vPVO0np	daE@`BXLQIf]n``@@@	7.15	25	mean from 2	b1/apparent		basic	136	[Br]C1(=C(N)C=CN=C1)
blue:4	0F@F#1.8)2/-F(2%4%2#1!VF	52M4vPFO0nr	daE@`BxHaIe^f`@`@@	4.83		potentiometric	a/apparent		basic	137	ClC1(=CN=C(N)C=C1)
red:0	vrQd21O40J5s0F89E8#80V08F0804!2F03!80@084!V0XF08!40F(1!V!5$F2(V	52M4iOrM4qv	daE@`LH@aIYZfijd@@	8.88	25	potentiometric	a2/apparent		acidic	138	SCC1(=NC=CN1C)
blue:3	vrQd21O40J5s0F89E8#80V08F0804!2F03!80@084!V0XF08!40F(1!V!5$F2(V	52M4iOrM4qv	daE@`LH@aIYZfijd@@	6.31	25	potentiometric	a1/apparent		basic	139	SCC1(=NC=CN1C)
blue:6	FF@F#1.80F/08/#F/-8F	C4M4Ses3Qe	daE@aDX@`NRTfUZZ@B@@	1.8		potentiometric	a1/apparent		basic	140	[S-]C1(=[NH+]C=NC(=C1)C)
blue:3	FF@F#1.80F/08/#F/-8F	C4M4Ses3Qe	daE@aDp@`NRTfUjZ@B@@	2.2		potentiometric	a1/apparent		basic	141	[S-]C1(=[NH+]C(=CC=N1)C)
blue:2	FF@F#1.80F/08/#F/.F	C4M4Ses3Qe	daE@bDX@`NRYUih@H@@	7.3		potentiometric	a2/apparent		basic	142	[S-]C1(=NC=NC(=C1)C)
blue:2	FF@F#1.80F/08/#F/.F	C4M4Ses3Qe	daE@bDp@`NRYVih@H@@	8.0		potentiometric	a2/apparent		basic	143	[S-]C1(=NC(=CC=N1)C)
red:2	zNub6684020F014VV80V080V!N&HF0104#F8410V02%J0F0B10F0V1%4+b0IV	52M4iOqPKuz	daED@BXDR[e[fff@@	3.84	18	potentiometric	a/thermodynamic		acidic	144	O=C(O)C1(=NNC=C1)
blue:5	:UfUntaWR6w0q9cE!k21F8W88KV040V3V224!F0ZF!JW60V4#50A0VV1#40V(V%1V0k0	C4TA8f95EIEnH4	daED@DhNRYYIfjfcB@@	9.0		potentiometric	a2/apparent		basic	145	O=C1(NC(=O)CC1N)
red:3	zrUdUWO6WJ7w0H99E!V21P80804!4042W024!F0V$V60F4V!4080VV1!1!V(V%VV0F0	C58p97EfEnF3H2	daED@DpNrJJHdsUS@@	11.4	25		a1/apparent	N-H	acidic	146	O=C1(N(CC(N1)=O)C)
blue:2	4FeF#1.8//(F/+2!F	C4M4Sfe4	daEDADHNCnyIe^f`@`@@	13.0	20	potentiometric	a3/apparent		basic	147	[O-]C1(=NN=C([O-])C=C1)
red:0	4FeF#1.8//(F/+209F	C4M4Sfe4	daEDADHNJ^yIe^f`@`@@	5.73	22	mean from 3	a1/apparent		acidic	148	OC1(=N[NH+]=C([O-])C=C1)
red:0	4FeF#1.80F//%F/+209F	C4M4Sfe4	daEDADXNZ^yIeVf`@`@@	5.4	20	potentiometric	a/apparent		acidic	149	OC1(=NC=[NH+]C(=C1)[O-])
red:4	zpQW2VO40F4R#8@80V082V!F0804042F01%V849#V!8!J)V1%4#2F$VY0FV	h2MBvB4t0V	daEDAHHDbTyInUnZfd@@	10.6		spectrophotometric	a/apparent		acidic	150	O=[N+]([O-])C=1(NC=CC=1)
blue:6	4FeF#1*8#N/1/&F/+209F	C4M4Sfe4	daEDAJXBKjeIf]n``@@@	1.99	20	potentiometric	a1/thermodynamic		basic	151	OC1(=C([O-])[NH+]=CN=C1)
red:0	4FeF#1.8//(F/+209F	C4M4Sfe4	daEDBDHNRTfUzZ@B@@	-2.2	20	spectrophotometric	a1/apparent		acidic	152	OC1(=[NH+]N=C(O)C=C1)
red:2	:UfUntaWR6w0q9cE!k21F8W88KV040V3V224!F0ZF!JW60V4#50A0VV1#40V(V%1V0k0	C4TA238f95EnH4	daEDBDhNjTfVRYjihp`@	5.9		potentiometric	a1/apparent		acidic	153	O=C1(NC(=O)CC1[NH3+])
red:0	4FeF#1*8#N/1/&F/+201F	C4M4Sfe4	daEDBJXBKdfYvzB@@@	11.61	20	potentiometric	a3/apparent		acidic	154	OC1(=C([O-])N=CN=C1)
blue:5	4FeF#1*8#N/1/&F/+201F	C4M4Sfe4	daEDBJXBKdfYvzB@@@	7.48	20	potentiometric	a2/apparent		basic	155	OC1(=C([O-])N=CN=C1)
red:6	yNPY62c!80F#V08#80V0FN&HF01%F8410V02%J0F0810H!1!8!4+W0FV	h2M4iOqPnV	daEH@BXDf[Vyii`@	11.85		spectrophotometric	a/apparent		acidic	156	O=C(C1(=NNC=C1))C
red:0	4FeF#1*8#N/1/&F.4%2#120WF	52M4vRVOuuW	daEH@BhDfYVz@`@@	9.5	20		a2/apparent		acidic	157	OC1(=C(N=CC=C1)N)
blue:4	zLPW6G9V0F5k0F8118#80V#F%2k01$@08410V!F$40F!1$1!V!4+1!V	h2M4iOqPJV	daEH@DHDf[Vyje`@	3.16	20	potentiometric	a1/thermodynamic	NH2+	basic	158	O=C(N1(N=CC=C1))C
red:4	:UfynpaWN@qXo8V1Z0N0220W09KVV!c1W2*441#4#V4#V08!48V%80V%1V0k0	K2TDGRYO8nnbjHZ	daEH@DHDfyVyjjhp`@	8.82		potentiometric	a/apparent		acidic	159	O=C(N)C1(NCCC1)
blue:6	yLPW619!F5V0F8118#80V*2s01$@!4!V02F$40F!1$1!V!4%2(V	h2M4iOqPFV	daEH@DXDf[Vyje`@	3.6	25		b1/thermodynamic		basic	160	O=C(N1(C=NC=C1))C
blue:7	zrU9z9O8GJ5V108O3!F20804$V0808c02.F&8F0V!2/!V0c0J0	K78oZVnmOxCD4	daEH@DxDeeVyjj`@	7.98	25	mean from 3	a1/apparent	NH2%+&	basic	161	O=CN1(CCNCC1)
blue:7	6FuF!810V$2&8//(F/.F	C4MBSfcP	daEH@JxDimVz`@@@	3.7	20	potentiometric	a/apparent		basic	162	O(C1(=CN=NC=C1))C
blue:6	6FuF!810V$2&8//(F/.F	C4M4SfcP	daEH@LXDimVz`@@@	0.75	20	potentiometric	a/thermodynamic		basic	163	O(C1(=NC=CN=C1))C
blue:3	6FuF!810V$2&8//(F/.F	C4M4SfcP	daEH@LhDimVz`@@@	2.52	20	potentiometric	a/apparent		basic	164	O(C1(=NN=CC=C1))C
blue:7	6FuF!810V$2&8//(F/.F	C4M4SfcP	daEH@LxDimVz`@@@	2.5	20	potentiometric	a/apparent		basic	165	O(C1(=NC=NC=C1))C
blue:6	JFeF#1.80F//%F/+208F	C4M4Sfe2	daEHADX@yIRYUih@H@@	2.15		potentiometric	a1/apparent		basic	166	[O-]C1(=[NH+]C=NC(=C1)C)
blue:3	JFeF#1.80F//%F/+208F	C4M4Sfe2	daEHADp@yIRYUih@H@@	3.15		potentiometric	a1/apparent		basic	167	[O-]C1(=[NH+]C=CC(=N1)C)
blue:3	4FeF2!1*8#N0V-1/&F/+2!F	C4M4Sfe2	daEHADp@yIRYe[hB@@@	2.5	20	potentiometric	a/apparent		basic	168	[O-]C1(=[N+](C=CC=N1)C)
blue:7	4FeF2!1*8#N0V-1/&F/+2!F	C4M4Sfe2	daEHADx@yIRYe[hB@@@	1.84	20	potentiometric	a/apparent		basic	169	[O-]C1(=[N+](C=NC=C1)C)
blue:0	4F@F#1.80V//%F.4*130VF	52M4vRVOuyz	daEHAHx@zIRYWih@H@@	3.61	23	mean from 2	a2/apparent		basic	170	[O-][N+]1(=CC=C(N)C=C1)
red:0	4FeF2!1.80k//%F/+201F	C4MBSfe2	daEHBBXBeIeZf`@`@@	1.74	20	potentiometric	a/apparent		acidic	171	OC1(=C[N+](=NC=C1)C)
red:0	4FeF#1*8#N0V-1/&F/*130WF	h2M4vRsSFV	daEHBDHDeIf]n``@@@	2.1			a/apparent		acidic	172	OC1(=[N+](N)C=CC=C1)
blue:2	JFeF#1.80F//%F/+2!F	C4M4Sfe2	daEHBDX@yIeVf`@`@@	9.0		potentiometric	a2/apparent		basic	173	[O-]C1(=NC=NC(=C1)C)
red:0	4FeF2!1*8#N0V-1/&F/+201F	C4M4Sfe2	daEHBDXDeIfUn`H@@@	-0.04	20	spectrophotometric	a/apparent		acidic	174	OC1(=[N+](C=CN=C1)C)
red:0	4FeF2!1.80V//%F/+201F	C4M4Sfe2	daEHBDXFeIe^f`@`@@	1.91	20	mean from 2	a/apparent		acidic	175	OC1(=NC=[N+](C)C=C1)
blue:3	JFeF#1.80F//%F/+2!F	C4M4Sfe2	daEHBDp@yIeZf`@`@@	9.8		potentiometric	a2/apparent		basic	176	[O-]C1(=NC(=CC=N1)C)
red:0	4F@F#1*8#N0V-1/&F.4%2#130WF	52M4vRVOvyz	daEHBHHHeIf]n``@@@	2.67		potentiometric	a/apparent		acidic	177	O[N+]1(=C(N)C=CC=C1)
red:4	zRuW2184!4F0J#80V#V!F1%HF01!8#8010V02808!J0F!10F!1,2$301V	C4M4MQe2	daEH`Hh`BLdRbNUSMP@@	6.89	25	potentiometric	a/apparent		acidic	178	S1(N=C(CC)N=C1O)
red:3	jpzWIVN4VV4B#88B0V080c!F08#42F01!8$4!V0XV08!40F(1!1!4%2#1!VV	C2M4itqt0nroD	daEH`LJ`BLdTTNMSSP@@	4.98	25	potentiometric	a1/thermodynamic		acidic	179	S1(C(=NC=C1OC)N)
blue:2	4FeF#1.80F/08/#F/+2!F	C4M4Ses3Qfe2	daEHaDq`B@ynRYVkh@`@@	12.7		spectrophotometric	a2/apparent		basic	180	[S-]C1(=NC([O-])=CC=N1)
red:6	4FeF#1.80F//%F/+219F	C4M4Senuo3e2	daEHaDq`Q@yIRYVkh@`@@	7.18		potentiometric	a/apparent		acidic	181	[Se-]C1(=[NH+]C(O)=CC=N1)
blue:3	4FeF#1.80F/08/#F/+208F	C4M4Ses3Qfe2	daEHcDq`B@yI[dfUjz@H@@	7.75		spectrophotometric	a1/apparent		basic	182	[S-]C1(=[NH+]C([O-])=CC=N1)
blue:0	kFHF01!8!F%F#8////#1!V0	h2SqGgYtuV	daF@@@RVU[j@@@@	9.36	24	mean from 13	b1/apparent	NH%+&	basic	183	NCC1(=CC=CC=C1)
blue:0	tf6@cAa249@204$J80240F!VV$9#F/.4%8(V01!V0	S38qTc	daF@@@RVU[jjj@@	10.52	20	mean from 2	a1/apparent		basic	184	NCC1(CCCCC1)
blue:0	FF@F#18-80H/V01//!4(401!V0	_2SiFBxF	daF@@@RYVih@H@@	4.7	24	mean from 10	a1/apparent	NH3(+)	basic	185	NC1(=CC(=CC=C1)C)
blue:0	FF@F#18(F$8)1(V//!V04*1!V0	_2SiFBxF	daF@@@RYWih@H@@	5.04	23	mean from 17	b1/apparent	NH%+&	basic	186	NC1(=CC=C(C)C=C1)
blue:0	NuLfcek0W80e108050N8!40JN0V%8!8F*4$F$F/+F080	_2TDERcF	daF@@@RYe[fjj@@	9.38		potentiometric	a/apparent		basic	187	N=C1(C(CCCC1)C)
blue:0	FF@F#18&408#N(2&10V/*1)4*1!V0	_2SiFBxF	daF@@@RYe[hB@@@	4.45	23	mean from 9	a1/apparent		basic	188	NC1(=C(C=CC=C1)C)
blue:0	tf6@cQaX49220oV#K84040FF0WX#V9#F)45/#4$18(V01!V0	C4TS8fEH	daF@@@RYe[jjjRJDH@	10.6	20	potentiometric	a/thermodynamic		basic	189	NC1(C(CCCC1)C)
blue:0	tf6@cQaX49220oV#K84040FF0WX#V9#F)45/#4$18(V01!V0	C4TS8fEH	daF@@@RYe[jjjRJDh@	10.62	20	potentiometric	a/thermodynamic		basic	190	NC1(C(CCCC1)C)
blue:0	vh70n1b8FG03H4%F!4%V#8$F/&4*F!8+V0F0	C58pE@	daF@@@ReU[jjj@@	10.78	25	potentiometric	a1/apparent	NH3(1+)	basic	191	N1(CCCCCCC1)
blue:0	FF2F/#80F//%F/.F	B3RTu	daF@@@ReYJ`@h@@	6.15	25	mean from 5	a1/apparent		basic	192	N1(=CC(=CC(=C1)C)C)
blue:0	FF2F.8#8/08/%F/.F	B3RTu	daF@@@Re[J`@h@@	6.53	25	mean from 4	b1/apparent	NH(1+)	basic	193	N1(=CC(=C(C)C=C1)C)
blue:0	FF2F/0108-F/)F/.F	Z3RS7rF	daF@@@Re]J`@d@@	5.62	25	potentiometric	a/thermodynamic	NH+	basic	194	N1(=CC=C(C=C)C=C1)
blue:0	FNHF/#8/&F/F/.F	B3RTu	daF@@@Re]J`@h@@	5.94	25	mean from 5	a1/apparent	NH(+)	basic	195	N1(=CC=C(CC)C=C1)
blue:0	FF2F/0108-F/)F/.F	Z3RS7rF	daF@@@RfUi`HD@@	4.92	25	potentiometric	a/thermodynamic	NH+	basic	196	N1(=C(C=CC=C1)C=C)
blue:0	FNHF/#8/&F/F/.F	B3RTu	daF@@@RfUi`HH@@	5.98	25	mean from 5	a1/apparent		basic	197	N1(=C(C=CC=C1)CC)
blue:0	FF2F.8#8/08/%F/.F	B3RTu	daF@@@RfVi`HH@@	6.57	25	spectrophotometric	a/thermodynamic	NHE+	basic	198	N1(=C(C(=CC=C1)C)C)
blue:0	FF2F/#8//(F/.F	B3RTu	daF@@@RfWi`HH@@	6.4	25	spectrophotometric	a/thermodynamic	NHE+	basic	199	N1(=C(C=CC(=C1)C)C)
blue:0	uRPY21d!N4!F#8#8#FF&HF018$F&2808!4F#1$1%4+V0FV	B3Ryu	daF@@@RfWrjYj@@	3.94		spectrophotometric	a/apparent		basic	200	N1(C(=C(C)C(=C1)C)C)
blue:0	FF2F/#80F//%F/.F	B3RTu	daF@@@RfYk`H`@@	6.85	26	mean from 9	a1/apparent		basic	201	N1(=C(C=CC=C1C)C)
blue:0	vj7@vO_VHNV2VJV!V0N!54#1V#c8020F*1(V!J%2&8+V0F0	C4TS8hE@	daF@@@RfYkjjjRDd@	10.99	30	potentiometric	a/apparent	NH2+	basic	202	N1(C(CCCC1C)C)
blue:0	NsLY2Xk0W80@$4808!4VF0F08$8/0V(F//	S37iJs	daF@@@Rfu[fjj@@	9.43		potentiometric	a/apparent		basic	203	N(=C1(CCCCC1))C
blue:0	2FPF2091&2&8/!V/)4*4+V0F0	h2SiFBYOtV	daF@@@Rfu[j@@@@	4.8	23	mean from 13	a1/apparent		basic	204	N(C1(=CC=CC=C1))C
blue:0	vj78v9Y8JF92F401#F!8%V!888B)2/J22%2.V%	C58rE2	daF@@@RiUkjjj@@	10.68	23	mean from 2	b1/apparent	NH(1+)	basic	205	N1(CCCCC1)(CC)
blue:0	vzUfAft2VN7V068908FV081!FFVc#4G401$8F!V0402F%F2!H$Z%4(V&	C4RPTI8I8pE2	daF@@@Ri]Jjfj@@	9.6			a/apparent	NH+	basic	206	N1(C=C(C)C(C1)C)(C)
blue:0	vj78v9b8LFW32401#F!B#20V!8804$1/$402(F!8/	C58rE2	daF@@@Ri][jjj@@	10.96	25		a1/apparent		basic	207	N1(CCCCCC1)(C)
blue:0	vyUdPWO01FCV0J81080k088#F08V08BFB218#@F2%2F08!V#2&2$4/	C4RQ8Q8pE2	daF@@@RieIjfj@@	11.88	27	potentiometric	a/apparent	NH+	basic	208	N1(C(=CCC1)C)(CC)
blue:0	vj7@vGYcFNd2kJ010V1N!8$1V!8c0B2%202#1#4080V!42&2&80k+	C4TQ8f8pE2	daF@@@RieIjjj@@	10.6	27	potentiometric	a/apparent	NH+	basic	209	N1(C(CCC1)C)(CC)
blue:0	vj7@vOW0HF90VJ01!1F!84$V!8c0B2%202(4080V!42&2)k+	C58f8pE2	daF@@@Rie[jjj@@	11.22	25		a1/apparent		basic	210	N1(C(C)C)(CCCC1)
blue:0	vzUdvdt0pF5V0J89280F088#F0c!88F4218#@F&2N08!V!40202)4/	C4RQ8Q8pE2	daF@@@Rig[jfj@@	11.42	25.5	potentiometric	a/apparent	NH+	basic	211	N1(C(=CCCC1)C)(C)
blue:0	vj7@vObcJN13VJV10V1N!B4#9V!8c842%2%1%80V!J02+8#F$V%	C4TQ8f8pE2	daF@@@Rig[jjj@@	10.26	25	potentiometric	a/apparent	NH+	basic	212	N1(C(CCCC1)C)(C)
blue:0	FF2F/0108-F/)F/.F	Z3RS7rF	daF@@@rQIPeP@R@@	4.87	25	potentiometric	a/thermodynamic	NH%+&	basic	213	N1(=CC(=CC=C1)C=C)
blue:0	FNHF/#8/&F/F/.F	B3RTu	daF@@@rQIPeP@T@@	5.57	25	mean from 3	a1/apparent	NH(+)	basic	214	N1(=CC(=CC=C1)CC)
blue:0	FF2F/#80F//%F/.F	B3RTu	daF@@@rQQHtpDD@@	6.77	25	mean from 4	a1/apparent		basic	215	N1(=C(C=C(C)C=C1)C)
blue:0	vj7@vIbc0Nd3Xo010V1N!B0F011V!8c042#102$41#4080V-F!8080k+	C4TQ8f8pE2	daF@@@rRJHduUU@@	9.78		potentiometric	b/apparent		basic	216	N1(C(CCC1)CC)(C)
blue:4	0F@F#1.80F&2/-F(2/%F	ZZi5qgVV	daF@PBBHzHRYUih@H@@	0.55	25	mean from 2	a1/apparent		basic	217	ClC1(=CN=CC(=C1)Cl)
red:2	vzUdvWx6lFEZ0489140F228$4VV08!B$8#2&F4(2!8-V+	C4uA8p93EfNIQe	daF@PL@HPHR[e[fjj@@	2.97	23	mean from 2	a1/apparent	S-H	acidic	218	S=C(S)N1(CCCC1)
blue:4	0F@F#1(408#N)2%10V/*1!2%4*1!V0	h2Sh8BVOuV	daF@`BBHRYg[hH@@@	2.64	23	mean from 9	a1/apparent		basic	219	ClC1(=C(N)C=CC=C1)
blue:4	0F@F#1(408#N/10V/*1)4*108V0	h2Sh0BVOuV	daF@`BBPRYg[hH@@@	2.96	25	potentiometric	b/thermodynamic		basic	220	FC1(=C(N)C=CC=C1)
blue:4	0F@F#1(408#N/10V/*1)4*104V0	h2ShFBVOuV	daF@`BCDRYg[hH@@@	2.4	24	mean from 4	b/apparent		basic	221	[Br]C1(=C(N)C=CC=C1)
blue:0	HPP2229!F1V#108#8,HF01!808F04$2F$4#81$1!V!4/	C4Qh8K8nE3OX	daF@`F@HRYWifej@@	1.36	20	mean from 2	a/apparent		basic	222	S=C1(C=CN(C)C=C1)
blue:6	0F@F#1.80H&2(V/-2%4(401!V0	h2Sh8BVOuV	daF@`FBHRYVkh@`@@	3.59	24	mean from 10	a1/thermodynamic	NH3(+)	basic	223	ClC1(=CC(N)=CC=C1)
blue:6	0F@F#1.80H/V//$4(40108V0	h2Sh0BVOuV	daF@`FBPRYVkh@`@@	3.41	25	potentiometric	b/thermodynamic		basic	224	FC1(=CC(N)=CC=C1)
blue:6	0F@F#1.80H/V//$4(40104V0	h2ShNBVOuV	daF@`FBlRYVkh@`@@	3.59	25	mean from 2	a/apparent		basic	225	IC1(=CC(N)=CC=C1)
blue:6	0F@F#1.80H/V//$4(40104V0	h2ShFBVOuV	daF@`FCDRYVkh@`@@	3.41	24	mean from 4	apparent		basic	226	[Br]C1(=CC(N)=CC=C1)
blue:5	2FPF!81&2&8/#8/#F/.F	52M4vQVM4qt	daF@`J@HRfu[j@@@@	4.45	20	potentiometric	a/apparent	NH%+&	basic	227	S(C1(=CN=CC=C1))C
blue:3	2FPF!81&2&8/#8/#F/.F	52M4vQVM4qt	daF@`L@HRfu[j@@@@	3.62	20	potentiometric	apparent	NH+	basic	228	S(C1(=NC=CC=C1))C
blue:7	2FPF!81&2&8/#8/#F/.F	52M4vQVM4qt	daF@`N@HRfu[j@@@@	5.97	20	potentiometric	a/apparent	NH%+&	basic	229	S(C1(=CC=NC=C1))C
blue:7	0F@F#1)F$8)2(V/-2#V04*1!V0	h2Sh8BVOuV	daF@`NBHRYWih@H@@	3.96	23	mean from 9	a1/apparent	NH3(+)	basic	230	ClC1(=CC=C(N)C=C1)
blue:7	0F@F#1)F$8/!V//!V04*108V0	h2Sh0BVOuV	daF@`NBPRYWih@H@@	4.64	25	potentiometric	b/thermodynamic		basic	231	FC1(=CC=C(N)C=C1)
blue:7	0F@F#1)F$8/!V//!V04*104V0	h2ShNBVOuV	daF@`NBlRYWih@H@@	3.79	25	mean from 3	a/thermodynamic		basic	232	IC1(=CC=C(N)C=C1)
blue:7	0F@F#1)F$8/!V//!V04*104V0	h2ShFBVOuV	daF@`NCDRYWih@H@@	3.79	23	mean from 6	a1/apparent	NH3(+)	basic	233	[Br]C1(=CC=C(N)C=C1)
red:0	0F@F2!1.80k/08/#F/.F	h2M4vQVQSV	daF@bB@HJTfUjZ@B@@	2.27	20	potentiometric	a/apparent		acidic	234	SC1(=C[N+](=CC=C1)C)
red:0	0F@F2!1*8#N0V-1!8/#F/.F	h2M4vQVQSV	daF@bD@HRTfYVz@`@@	-1.42	24	mean from 2	a/apparent		acidic	235	SC1(=[N+](C=CC=C1)C)
blue:0	zpv_6_O40F4R0G08@8#82#F080Z!2F018$V842#V!80VJ)V10V#44#F%a0IV	h2MBvC@xUV	daFD@BADfyVyjZP@	-0.65	25	potentiometric	a1/apparent	COOH	basic	236	O=C(O)C=1(NC=CC=1)
red:2	zpv_6_O40F4R0G08@8#82#F080Z!2F018$V842#V!80VJ)V10V#44#F%a0IV	h2MBvC@xUV	daFD@BADfyVyjZP@	4.35	20	mean from 5	a1/thermodynamic		acidic	237	O=C(O)C=1(NC=CC=1)
red:2	zxUWMWt4WF4D0J0cB40F2!8W!1V#8@V2*40W%V0Z08F!1/&V0F0	C595EnH4	daFD@DAdfUjyjf`@	11.43	25	potentiometric	a/thermodynamic		acidic	238	O=C1(NC(=O)CCC1)
red:2	zNub66940H0F014VV80V08$N&HF0104#F84!V02%JF!B10F0V1%44*a0IV	h2MBvC@xUV	daFD@FADfyVyii`@	4.98	20	mean from 2	a1/apparent		acidic	239	O=C(O)C1(=CNC=C1)
red:7	yJu_048!V4F4$804082V!F&2F018$V8%2!8!J0F&V1/!301V	h2MJvBUOTV	daFD@FCdig|jfV`bd	10.82	25		apparent		acidic	240	O1(C(=CC=C1)C=NO)
red:7	yJu_048!V4F4$804082V!F&2F018$V8%2!8!J0F&V1/!301V	h2MJvBUOTV	daFD@FCdig|jfV`bh	10.85	25		apparent		acidic	241	O1(C(=CC=C1)C=NO)
red:0	4FeF#1.80k//%F/+301F	h2M4vTcUUV	daFDABAbenRYVkh@`@@	6.4			a/apparent	H%+&	acidic	242	OC1(=C[N+]([O-])=CC=C1)
blue:2	4FeF#1.80F//%F/+2!F	C4M2Sfe4	daFDADC`{nRYUih@H@@	13.0	20	potentiometric	a3/apparent		basic	243	[O-]C1(=NC=CC(=C1)[O-])
red:0	4FeF#1*8#N/1/&F/+209F	C4M2Sfe4	daFDAF@byiRYg[hH@@@	9.6	22.5	spectrophotometric	a2/apparent	3-hydroxy	acidic	244	OC1(=C([O-])C=C[NH+]=C1)
red:0	4FeF#1.80V//%F/+301F	h2M4vTcUUV	daFDAFCfgnRYWih@H@@	5.76	25	potentiometric	a2/apparent		acidic	245	OC1(=CC=[N+]([O-])C=C1)
red:0	4FeF#1*8#N0V-1/&F/+301F	h2M4vTcUUV	daFDAH@hdnRYg[hH@@@	5.98	23	mean from 4	a2/apparent		acidic	246	O[N+]1(=C([O-])C=CC=C1)
red:0	4FeF#1.80F//%F/+209F	C4M2Sfe4	daFDANAf{iRYVkh@`@@	6.5	20	potentiometric	a2/apparent		acidic	247	OC1(=CC([O-])=[NH+]C=C1)
red:2	;jyrpaWP@qXpBVWZVN0220W09KkcV0c012!4&641#4!VV4!J!8#8V%80V!2#a0n0	C2TD4BXt6ofpy	daFDBBABeInUnZjh@@	1.99	25	mean from 2	b/apparent		acidic	248	O=C(O)C1([NH2+]CCC1)
red:2	;jyrpaWP@qXpBVWZVN0220W09KkcV0c012!4&641#4!VV4!J!8#8V%80V!2#a0n0	C2TD4BXt6ofpy	daFDBBABeInUnZjjLH@	1.94	27	mean from 6	a1/apparent	RR1NH2+	acidic	249	O=C(O)C1([NH2+]CCC1)
blue:4	;jyrpaWP@qXpBVWZVN0220W09KkcV0c012!4&641#4!VV4!J!8#8V%80V!2#a0F0	C2TDGRYOtofpy	daFDBBADyInUnZjh@@	10.61	23	mean from 2	a/apparent		basic	250	O=C([O-])C1(NCCC1)
blue:4	;jyrpaWP@qXpBVWZVN0220W09KkcV0c012!4&641#4!VV4!J!8#8V%80V!2#a0F0	C2TDGRYOtofpy	daFDBBADyInUnZjjLH@	10.56	27	mean from 7	a2/apparent	COOH	basic	251	O=C([O-])C1(NCCC1)
red:0	4FeF#1.80F//%F/+209F	C4M2Sfe4	daFDBDCdeIeVf`@`@@	1.37	20	potentiometric	a1/apparent		acidic	252	OC1(=[NH+]C=CC(=C1)O)
red:4	4FeF#1*8#N/1/&F/+209F	C4M2Sfe4	daFDBF@feIf]n``@@@	3.6	22.5	spectrophotometric	a1/apparent	4-oxo	acidic	253	OC1(=C(O)C=C[NH+]=C1)
blue:6	;jzbpDlT@Z07BVY4kk02!108ZkV!B1!2044%V%4%204408!o*V2!V!a0F0	C4TA8pEAHffu	daFDBFADyInUnZjh@@	10.72			a2/apparent		basic	254	O=C([O-])C1(CNCC1)
red:2	;jzbpDlT@Z07BVY4kk02!108ZkV!B1!2044%V%4%204408!o*V2!V!a0n0	C4TA238pHffu	daFDBFAFeInUnZjh@@	3.38			a1/apparent		acidic	255	O=C(O)C1(C[NH2+]CC1)
red:4	4FeF#1*8#N0V-1/&F/+301F	h2M4vTcUUV	daFDBH@heIf]n``@@@	-0.71	23	mean from 4	a1/apparent		acidic	256	O[N+]1(=C(O)C=CC=C1)
blue:2	zxQW2WN4#R0J!@80V080V!F1804042F018$k849#V!8!F)V1%4#2F%3010	h2PRqg4t3V	daFDBHAHeInUnZZd@@	3.25	30	spectrophotometric	a1/apparent		basic	257	O=[N+](O)C1(=CC=CC1)
red:0	4FeF#1.80V//%F/+301F	h2M4vTcUUV	daFDBHCheIe^f`@`@@	2.4	24	mean from 2	a1/apparent		acidic	258	O[N+]1(=CC=C(O)C=C1)
red:5	:UfUntaWR6w0q9cE!k21F8W88KV04!3V22408F0ZF!FW60V4#50A0V01#4*V&V0F0	C4T@sf95EnH5Qe	daFD`JK`BLbbbMMTtp@@	6.65		potentiometric	a/apparent		acidic	259	SC1(C(=O)NC(C1)=O)
red:7	zpv_6ZN4!4R0108@8#82V!F0804!2F01!8!V84!V0X!8!J0F&V1%44#F%603V	52M4itqPKuz	daFD`J[`BDiebjiV`@	2.99	24	mean from 3	a/apparent		acidic	260	S1(C(C(=O)O)=CN=C1)
blue:3	zFu_6584#F0G#80V080V!F#V!HF01!8#8430V02!80VJ0F0810F0V10V#44*603V	52M4itqPKuz	daFD`L[`BDi]lJef`@	2.9		potentiometric	a1/apparent		basic	261	S1(C=NC(=C1)C(=O)O)
red:7	zFu_6584#F0G#80V080V!F#V!HF01!8#8430V02!80VJ0F0810F0V10V#44*603V	52M4itqPKuz	daFD`L[`BDi]lJef`@	3.64	25	mean from 2	a2/apparent		acidic	262	S1(C=NC(=C1)C(=O)O)
blue:3	zpv_6ZN4!4R0108D8#82V!F0804!2F01!8!V84!V0X!8!J0F&V1%4$F%603V	52M4itqPKuz	daFD`L[`BDigljfV`@	2.57	25	mean from 3	a1/apparent		basic	263	S1(C(=NC=C1)C(=O)O)
red:7	;jzrKilL@oXnBVYZ0V0220V09J0VV0Z010204B%X4$4!V04!4408!V0V(V&a0n0	_2TClAbsFmAZjHirDjk	daFDbL[`BLeJW[BjijBh@	1.58	20	mean from 2	a1/apparent		acidic	264	S1(C[NH2+]C(C1)C(=O)O)
blue:3	;jzrKilL@oXnBVYZ0V0220V09J0VV0Z010204B%X4$4!V04!4408!V0V(V&a0F0	_2TClAbt5mMbbHirDjk	daFDbL[`BNyJW[Bjih@@	6.23	29	mean from 2	a1/apparent		basic	265	S1(CNC(C1)C(=O)[O-])
blue:3	;jzrKilL@oXnBVYZ0V0220V09J0VV0Z010204B%X4$4!V04!4408!V0V(V&a0F0	_2TClAbt5mMbbHirDjk	daFDbL[`BNyJW[BjijBh@	6.14	20	mean from 2	a2/apparent		basic	266	S1(CNC(C1)C(=O)[O-])
red:0	4FeF#1(408#N*2$10V/!2&1)4*120W0	h2SiFBxSFV	daFH@BAIf]n``@@@	9.71	23	mean from 7	a2/thermodynamic	O-H	acidic	267	OC1(=C(N)C=CC=C1)
blue:4	4FeF#1(408#N*2$10V/!2&1)4*120W0	h2SiFBxSFV	daFH@BAIf]n``@@@	4.55	23	mean from 7	a1/thermodynamic	N(+)-H	basic	268	OC1(=C(N)C=CC=C1)
blue:4	xfaDcUaX4A220oZ0V0_84440FF01m8V0V9!V(F241&V+4$18&V!120W0	C4TS8fEIee	daFH@BAIf]njjiHhP`@	9.35	25	mean from 2	b/thermodynamic		basic	269	OC1(C(N)CCCC1)
blue:4	xfaDcUaX4A220oZ0V0_84440FF01m8V0V9!V(F241&V+4$18&V!120W0	C4TS8fEIee	daFH@BAIf]njjiHhR`@	9.72	25	potentiometric	a/apparent		basic	270	OC1(C(N)CCCC1)
red:0	4FeF#1.80H(2&V/(8+4(40120W0	h2SiFBxSFV	daFH@FAIeZn`B@@@	9.85	23	mean from 4	a1/apparent		acidic	271	OC1(=CC(N)=CC=C1)
blue:6	4FeF#1.80H(2&V/(8+4(40120W0	h2SiFBxSFV	daFH@FAIeZn`B@@@	4.29	22	mean from 5	a1/apparent	NH3(+)	basic	272	OC1(=CC(N)=CC=C1)
blue:6	xfaDcUZV2DV20oZ!2V80Z50F!1V8!V8!k$4!F041*2&2%18$2$120W0	C4TS8fEIee	daFH@FAIeZnjjiHhH`@	10.1			a/apparent		basic	273	OC1(CC(N)CCC1)
blue:6	xfaDcUZV2DV20oZ!2V80Z50F!1V8!V8!k$4!F041*2&2%18$2$120W0	C4TS8fEIee	daFH@FAIeZnjjiHhJ`@	10.05			a/apparent		basic	274	OC1(CC(N)CCC1)
blue:0	LPP2629!F1V#108#8,HF01$8F04$2F$4#81$1!c!4/	C4Qh8K8nE3J@	daFH@FAIe^fZVh@@	3.33	20	potentiometric	a/apparent		basic	275	O=C1(C=CN(C)C=C1)
red:0	aFPF2081#F!2!F#8/!V//$4+Y0G0	_2SiFBvF	daFH@HAIYUnh@@@@	10.68	25		b1/thermodynamic		acidic	276	ONC1(=CC=CC=C1)
blue:1	aFPF2081#F!2!F#8/!V//$4+Y0G0	_2SiFBvF	daFH@HAIYUnh@@@@	-0.32	25	mean from 2	a1/apparent	N-O	basic	277	ONC1(=CC=CC=C1)
blue:1	zRub04c!c4F4$804080V0FF&HF018$F801#2808!4FF!10F!1/!1!V	Z3RQfrF	daFH@HAJVWBiZh@@	-1.0	25		b/apparent		basic	278	O1(N=C(C)C(=C1C)C)
blue:5	JF2F4/108-F/)F/+804F	BXiAgv2	daFH@JAIYUnX@@@@	3.73	20	mean from 4	a1/apparent	NH(1+)	basic	279	O=CC1(=CN=CC=C1)
blue:5	oFmJ(F%F#8//(F/4*201F	_2M4vifF	daFH@JAIYUnh@@@@	5.0	25	potentiometric	a1/apparent		basic	280	OCC1(=CN=CC=C1)
blue:5	zbbBv938Jo90J!G#F108(Vc088)2/FF$F02(V%V%	C58rE3de	daFH@JAJUtjjjh@@	7.72	25	mean from 4	a1/thermodynamic		basic	281	O1(CCN(CC)CC1)
blue:5	6FuF!810V$2&8//(F/.F	_2M4vTWk	daFH@JAJ[Unh@@@@	4.89	23	mean from 4	a1/apparent		basic	282	O(C1(=CN=CC=C1))C
blue:3	JF2F4/108-F/)F/+804F	BXiAgv2	daFH@LAIYUnX@@@@	3.86	20	mean from 3	a1/apparent		basic	283	O=CC1(=NC=CC=C1)
blue:3	oFmJ(F%F#8//(F/4*201F	_2M4vifF	daFH@LAIYUnh@@@@	4.66	25	mean from 2	a1/apparent		basic	284	OCC1(=NC=CC=C1)
blue:3	6FuF!810V$2&8//(F/.F	_2M4vTWk	daFH@LAJ[Unh@@@@	3.34	22	mean from 3	a1/apparent	NH(1+)	basic	285	O(C1(=NC=CC=C1))C
blue:7	JF2F4/108-F/)F/+804F	BXiAgv2	daFH@NAIYUnX@@@@	4.63	20	mean from 3	a1/apparent	prot.	basic	286	O=CC1(=CC=NC=C1)
blue:7	oFmJ(F%F#8//(F/4*201F	_2M4vifF	daFH@NAIYUnh@@@@	5.41	25	potentiometric	a1/apparent		basic	287	OCC1(=CC=NC=C1)
red:0	4FeF#1)F$8*2&V//!V04*120W0	h2SiFBxSFV	daFH@NAIe^f`@`@@	10.06	22	mean from 5	a1/apparent		acidic	288	OC1(=CC=C(N)C=C1)
blue:7	4FeF#1)F$8*2&V//!V04*120W0	h2SiFBxSFV	daFH@NAIe^f`@`@@	5.54	23	mean from 8	b1/apparent	NH3(+)	basic	289	OC1(=CC=C(N)C=C1)
blue:7	6FuF!810V$2&8//(F/.F	_2M4vTWk	daFH@NAJ[Unh@@@@	6.65	23	mean from 4	a1/apparent		basic	290	O(C1(=CC=NC=C1))C
red:0	4FeF2!1.80k//%F/+201F	_2M4vTcF	daFHBB@iRYVih@H@@	4.96	20	mean from 3	a/apparent		acidic	291	OC1(=C[N+](=CC=C1)C)
red:0	4FeF2!1*8#N0V-1/&F/+201F	_2M4vTcF	daFHBDAIRYe[hB@@@	0.32	20	spectrophotometric	a/apparent		acidic	292	OC1(=[N+](C=CC=C1)C)
red:0	JF@F#1.80k//%F/+301F	_2M4vUjk	daFHBHBIRYVih@H@@	1.08	25	spectrophotometric	a/apparent		acidic	293	O[N+]1(=CC(=CC=C1)C)
red:0	JF@F#1.80V//%F/+301F	_2M4vUjk	daFHBHBIRYWih@H@@	1.29	25	spectrophotometric	a/apparent		acidic	294	O[N+]1(=CC=C(C)C=C1)
red:3	;jQrOaWo6wZ698DZ0Z0CH8V!F0VV04110240cF0kF0X!5!40V!4!V%V&40VV!V!2V0F0	K2P4wgYO8ntg7Vg	daFH`LP@aIe\jZjZBH@	10.25		mean from 2	a/apparent		acidic	295	S=C1(OC(C=C)CN1)
blue:2	4FeF#1.80F&2/-F(2/!2!F	h2M4vPFSFV	daFHbDXHanRYVkh@`@@	7.76	10		a1/thermodynamic		basic	296	ClC1(=NC([O-])=CC=C1)
blue:6	4FeF#1*8#N/1/&F/+240F	h2M4vPVSFV	daFHbFHLPnRYg[hH@@@	9.4	25	mean from 2	a1/apparent	N-H	basic	297	[Br]C1(=C([O-])C=CN=C1)
red:4	:UdUltZ1F5w0o8dE!F!88W80GV04802Z2%2Z$W!F4#508+V&V&3010	C595CnH4	daFL@D@nRYgifjf@@	6.04	25	mean from 2	a1/apparent	OH	acidic	298	O=C1(N(O)C(=O)CC1)
red:2	zNub46840X0F014VV80V080V!N&HF0104$8410V02%JFF0B10F0V1&4#F%703V	52M4idqPKuz	daFL@NAFR[e[fff@@	3.39	15	potentiometric	a/thermodynamic		acidic	299	O=C(O)C1(=CON=C1)
red:3	vpUWIWO41F4R#8B80V2!c!F0804042F01%48410V0X!8!40F#1#1,2#VW0FV	C4M2ME838nEX	daF`@@aLiJWWBZZh@@	6.12	25	potentiometric	a/apparent		acidic	300	N1(=NNC(=N1)NCC)
red:3	frQd20O6045s0209C80V010V08F4804042F01$808410V6XF08!40F(1%1%2#VW0FV	C4M2ME838pEe	daF`@@aLiJW[BZZh@@	5.92	25	potentiometric	a/apparent		acidic	301	N1(=NNC(=N1)N(C)C)
red:7	fLPW2F9a!5k!81180V#V!FJ%HF01$8084d0V02N08!40F0810F!1!V)2#W10VV	C4M2ME83EP	daF`B@aBxIRi]Jfij@@	2.5		potentiometric	b/apparent		acidic	302	[N+]1(=NN(C)C(=N1)N)(C)
red:3	vzQf2GNa044s0L08E8#10V08FK8040V3F01$80N410V6X!8!50F!V$1%1$F2#1W0kV	C4M2MDTQ238e	daF`B@aLYiRevpffj@@	2.63	25	potentiometric	a1/apparent		acidic	303	N1(=NNC(=N1)C([NH3+])C)
red:6	vzQf2GNa044s0L08E8#10V08FK8040V3F01$80N410V6X!8!50F!V$1%1$F2#1W0VV	C4M2MDTQ8fEH	daF`B@aL[NRevpffj@@	8.77	25	potentiometric	a2/apparent		acidic	304	N1(=N[N-]C(=N1)C(N)C)
red:3	vxUW3WN4104R0J08B80V2!cV0F1804!2F01%48410V0XV08!40F#1#1!1)2#1W0kV	C4M2ME238m	daF`B@aL{iReupffj@@	3.99	25	potentiometric	a1/apparent		acidic	305	N1(=NNC(=N1)CC[NH3+])
blue:5	vzQ92GOV0F5k048918%V#F8$2F01$808410V02F$40F(1!V)2$1!V	g5RKmV	daG@@@bdig|jZjP@	2.36	25	potentiometric	a1/apparent		basic	306	N=1(N(C=NC=1)CCC)
blue:0	FF@F#1*8#N/1/&F.4*1!VF	C4M4Sf83EH	daG@@@idiejxBH@@	3.15		potentiometric	a/apparent		basic	307	N1(=C(C(N)=CN=C1)C)
blue:7	vtPW2WO40F040J!280V080V!F18$HF01%F!10V02!8!J0F!1$1!1!J%2#1V0kV	52M4iOrO6np	daG@@@kdig|jVj`@	9.87	25	mean from 8	a2/thermodynamic	H%+&	basic	308	N=1(C(=CNC=1)CCN)
blue:0	0F@F#1*8#N/1/&F.4*1!VF	C4M2Sf85EJ	daG@@@kldRTIL@Q@@@	9.06	20	mean from 2	a1/apparent		basic	309	N1(=CC(N)=C(N)C=C1)
blue:0	2FPF2091&2&8//(F/%2$V0FF	C4M4Sf838nEX	daG@@@pdieZXBB@@	3.82	22	potentiometric	a/apparent		basic	310	N1(=C(N=CC=C1)NC)
blue:3	FF@F#1.80F//%F/%2#1!VF	C4M4Sf83EP	daG@@@pdifZxBH@@	4.2	20	mean from 2	a/apparent		basic	311	N1(=C(N=CC=C1C)N)
blue:3	vLPW20960F5k!91180V082V#4%2F01$8V84W0V!F$J0F0V1#W1!V!4$F2#VF080	_2QiBBUO2mCZY@6LByk	daG@@@pdigjZVjP@	10.75	20	potentiometric	a/apparent		basic	312	N=1(C(=N)N(C=CC=1)C)
blue:0	0F@F#1*8#N/1/&F.4%2#1!VF	C4M2Sf85EIEP	daG@@@qdigjxHH@@	6.84			a/apparent		basic	313	N1(=C(N)C(N)=CC=C1)
blue:5	2FPF2091&2&8//(F.4%2$V0FF	C4M4Sf838nEX	daG@@@rdieZxHH@@	6.12	23	potentiometric	a/apparent		basic	314	N1(=C(NC)C=CN=C1)
blue:5	FF@F#1.80F//%F.4%2#1!VF	C4M4Sf83EP	daG@@@rdigzXHB@@	6.25		potentiometric	a/apparent		basic	315	N1(=C(N)C=C(C)N=C1)
blue:7	vxUW3WO41F4B0J08880V280cV0F18$2F01%F04!V0XV08!40F#1#1!1!4%2#1V0kV	52M4iOrO6np	daG@@@sdi]\Iij`@	9.4	24	mean from 3	b1/thermodynamic		basic	316	N1(=CNC(=C1)CCN)
blue:0	vtPW2WO40F040J!280V080V!F18$HF01%F!10V02!8!J0F!1$1!1!J%2#1V0kV	52M4iOrNFmC	daG@B@kneJYJejh@@	6.08	25	mean from 8	a1/thermodynamic	H%+&	basic	317	N=1(C(=CNC=1)CC[NH3+])
blue:0	vxUW3WO41F4B0J08880V280cV0F18$2F01%F04!V0XV08!40F#1#1!1!4%2#1V0kV	52M4iOrNFmC	daG@B@sneJWWBZZh@@	6.28	24	mean from 3	a2/apparent		basic	318	N1(=CNC(=C1)CC[NH3+])
blue:3	0F@F#1.80F/08/#F.4%2#1!cF	C4M4Ses383EQQe	daG@aDs`B@yIRYUih@H@@	3.32	20	potentiometric	a1/apparent		basic	319	[S-]C1(=[NH+]C=CC(=N1)N)
blue:3	0F@F#1.80F/08/#F.4%2#1!VF	C4M4Ses383EIQe	daG@bDq`B@yIeZn`B@@@	10.63	20	potentiometric	a2/apparent		basic	320	[S-]C1(=NC(N)=CC=N1)
red:0	zqPWPl9V0F5k0k81180F!8V!FF#802F21$@084!V02F08!40F(1!V(F2$301V	C4M4MAvu	daGH@HI`RYfIjfZ@@	6.5	25		a/apparent		acidic	321	ON1(C(=NN=C1C)C)
blue:3	4FeF#1.80F//%F.4%2#120cF	C4M4Sf83EQe2	daGHADs`CdeIeVf`@`@@	4.61	21	mean from 7	a1/apparent		basic	322	[O-]C1(=[NH+]C=CC(=N1)N)
blue:6	4FeF#1.80F//%F/%2#120VF	C4M4Sf83EQe2	daGHBD[`CdfUjZ@B@@	9.42	25	potentiometric	apparent		basic	323	[O-]C1(=NC(=NC=C1)N)
red:0	4FeF#1.80F//%F/%2#120dF	C4M4Sf83EQe2	daGHBD[`ZTfUjZ@B@@	4.01	25	potentiometric	apparent		acidic	324	OC1(=NC(=[NH+]C=C1)N)
blue:2	jLuW20960F5k!81180V080V!F4%HF01$8084W0V02N08!40F0810F0V1!V!4%2#Y20VV	C2M4iOqt0nrp2	daGHBDi`CdfURjej`@	13.4	22	spectrophotometric	a1/apparent		basic	325	[O-]C=1(N=C(N)N(C=1)C)
red:0	jLuW20960F5k!81180V080V!F4%HF01$8084W0V02N08!40F0810F0V1!V!4%2#Y20dV	C2M4iOqt0nrp2	daGHBDi`RTfURjej`@	4.9	20	mean from 6	b/apparent		acidic	326	OC=1([NH+]=C(N)N(C=1)C)
blue:3	4FeF#1.80F//%F.4%2#120VF	C4M4Sf83EIe2	daGHBDq`CdfUjz@H@@	12.25	21	mean from 7	a2/apparent		basic	327	[O-]C1(=NC(N)=CC=N1)
red:7	zJPW208#4F%80V082V!F&2F01!8!V8010V02!8!J0F&V1%4+301V	C4MBMPSY7nAm	daGH`Hqn@HrQJEXUKMAEP	7.64	25	potentiometric	a1/apparent		acidic	328	S1(N=NC=C1C=NO)
blue:0	vj78vG7cFGd1mZ010V1F!8#1$8804$1#2(408/F&V&1#	h78oal0	dae@@@aJfTfkjjj`@	7.95	25	mean from 2	a1/apparent		basic	329	N12(N(CCC1)CCC2)
blue:0	vb78v938JJ90F!G#F10c)8088)2.4F0V%2.V%	h78qbW0	dae@@@yJeVn[jjj`@	8.75	21	mean from 4	b1/apparent		basic	330	N12(CCN(CC1)CC2)
blue:7	vb78v938JJ90F!G#F10c)8088)2.4F0V%2.V#F0	_721ZQIkF	dae@B@xIRiUkfzjjh@@	3.07	20	mean from 2	a1/apparent	NH%+&	basic	331	[NH+]12(CCN(CC1)CC2)
blue:0	tf6@cQZV6B820ok#H@50_0F!WV!FV80K0F)41#6%2-1808(1!V0	S38aTc	daf@@@RZUijzjjh@@	10.19	25	potentiometric	b1/apparent		basic	332	NC12(CC(CC1)CC2)
blue:0	vzUAvAt8KR5X148O28FF28c0J!VVV088NB03$8F&2F&6J22F22(4)V%	C4RI8I8pE2	daf@@@RiUkfzijh@@	9.82	25		a/apparent	NH=+	basic	333	N12(C=CC(CC1)CC2)
blue:0	vj7@vAY8JR92F40G!FF10c0F!VV!888B)2.6J22%2.V%	C58rE2	daf@@@RiUkfzjjh@@	11.04	25	mean from 7	a1/thermodynamic	NH(+)	basic	334	N12(CCC(CC1)CC2)
blue:0	vj7@vQbeLRf3kLVG0XGNF2C4F!dV!8c9B2%202#1#4080V02J2H#242$8080k#VV%	C4TS8f8pE2	daf@@@RieIfzjjiHhZ`@	10.62	25	potentiometric	a/apparent	NH%+&	basic	335	N12(C(CC(C1)CC2)C)
blue:0	vj7@vIbcFOd3mo010V1N!B0F011V!8c0B20F010202!41#4080V!42&20F!8080k+	C58f8pE2	daf@@@RieIjzjjh@@	11.74	25	potentiometric	a1/apparent	NH(1+)	basic	336	N12(C(CCC1)CCC2)
red:2	oFs444%F01#8#8-F!8%84/%V(4#F%6030	h2PRqx@xUV	daxD@@QImUifALZP	4.51	25	potentiometric	a/apparent		acidic	337	O=C(O)C=CC=CC
red:2	oFs444%F01#8#8-F!8%84/%V(4#F%6030	h2PRqx@xUV	daxD@@QImUifALj`	4.53	25	potentiometric	a/apparent		acidic	338	O=C(O)C=CC=CC
red:2	wNs544V$F01#8#8,FF!8$F84/8!H0V(4*6030	_2QT_Tjk	daxD@@QImUijBL`	4.71	25	conductometric	apparent		acidic	339	O=C(O)C=CCCC
red:2	oFs444%F01#8#8-F!8%8/&V(4*6V30	h2Ogqx@xUV	daxD@@QImUinBL`	4.2	25	potentiometric	a/apparent		acidic	340	O=C(O)C=CC#CC
red:2	xNs_440402#14V080V08,H#84#F$V-1/(6030	_2PL_Tjk	daxD@@QImUjZBB`	4.52	25	conductometric	apparent		acidic	341	O=C(O)CC=CCC
red:2	xts_4Zk40204014V28V!8!1#8)84#k/%2/%6030	_2PL_Tjk	daxD@@QImUjfBJ`	4.72	25	conductometric	thermodynamic		acidic	342	O=C(O)CCC=CC
red:2	xtw_ZZo4W206014V04V#401$8)4%F4//$2#6030	S3HjMs	daxD@@QImUjj@@	4.85	18	mean from 2	apparent		acidic	343	O=C(O)CCCCC
red:2	xtw_4Zk4V206014V04V%1$8)4&4//$2#6V30	_2NT_Tjk	daxD@@QImUjk@@	4.6	25	potentiometric	a/apparent		acidic	344	O=C(O)CCCC#C
red:2	xNsZ440402#14V%8/!4///06V30	h2OgoS@xUV	daxD@@QImUjy@@	3.41	25	potentiometric	a/apparent		acidic	345	O=C(O)CC#CC=C
red:2	oFc444(1#8#8/08///!6V30	h2Ogox@xUV	daxD@@QImUkfBJ`	2.67	25	potentiometric	a/apparent		acidic	346	O=C(O)C#CC=CC
red:2	oFc444(1////-6V30	C4OhHffu	daxD@@QImUkn@@	1.94	25	potentiometric	a/apparent		acidic	347	O=C(O)C#CC#CC
red:2	oPs644%k01#8F!8,FF!8#8F84/8!F0V(4*6030	_2QT_Tjk	daxD@@QImYijBL`	4.7	25	conductometric	apparent		acidic	348	O=C(O)C=CC(C)C
red:2	xNsb440402#14V080V08$F&2#84#F$V!8%F#1/(6030	_2Pa_Tjk	daxD@@QImYjZ@@	4.6	25	conductometric	apparent		acidic	349	O=C(O)CC=C(C)C
red:2	xvwj4gk4V@0601JV04k801!1$8)4&4,V/&2#6030	S3HjMs	daxD@@QImYjj@@	4.84	24	mean from 2	apparent		acidic	350	O=C(O)CCC(C)C
red:2	wNsa44V!80F01#8#8$F&FF!8$F84,F!8!F0V(4*6030	_2QL_Tjk	daxD@@QImeijBLP	5.15	25	conductometric	thermodynamic		acidic	351	O=C(O)C=C(CC)C
red:2	wNsa44V!80F01#8#8$F&FF!8$F84,F!8!F0V(4*6030	_2QL_Tjk	daxD@@QImeijBL`	5.14	25	conductometric	apparent		acidic	352	O=C(O)C=C(CC)C
red:2	xvwjBak4VD06015V04k#F0G!V08&F040F$4,1/&2#6030	_2TT_Tjk	daxD@@QImejj@@	4.84	18	potentiometric	apparent		acidic	353	O=C(O)CC(CC)C
red:2	xvsj4ZV40D04015V!m#F01+FF040F/!12+H-6030	S3HjMs	daxD@@QImijj@@	5.01	24	mean from 5	a1/apparent		acidic	354	O=C(O)CC(C)(C)C
red:2	xvsbBaV60@@a01BVW0k!2!G08ZFV)4/&4!8!F/!6030	S3HjMs	daxD@@QInUjj@@	4.73	18	mean from 2	apparent		acidic	355	O=C(O)C(CC)CC
red:2	xvsbBaV60@2Z01BVW0m%108ZF&G!4*8+4%F#G-6030	S3HjMs	daxD@@QInejj@@	5.03	18	potentiometric	apparent		acidic	356	O=C(O)C(CC)(C)C
red:2	RsJY4Xk0V80@#V4!8!40G)2,40V*1+8/#	C5Lg	daxD@@YIeYjf@@	9.36	20		a1/apparent		acidic	357	O=C(CC(=O)C)CC
red:2	RuFYBXV!80X!8V10F8$GF8V%2.Z*1(F!c/#	C5Lg	daxD@@YIfyjf@@	10.79	22	mean from 4	a1/apparent	C-H	acidic	358	O=C(C(C(=O)C)C)C
red:3	RuFf42k!80e#V50F801!GN8&2,40Z*1(F!8.8040	S2qyhN	daxD@@{HhhbuT`@	6.68	25	spectrophotometric	a1/apparent		acidic	359	O=C(C(C)C)CC=O
red:5	xvsjBqVa0D2o0WCVW0l#F01F8JHF&F042F&4*104.4)6430	h2TCGh@xUV	daxD`BhLQIfZij@@	2.82	20		a1/apparent		acidic	360	[Br]C(C(=O)O)C(C)C
red:7	:xjRoFaV22oV1BVWZ$2#8J&1#48/!4!4/)6030	C2TClAXuKqtpy	daxD`Fx@aJYZjf@@	3.8	25		apparent		acidic	361	S(C(C(=O)O)C)CC
red:7	:xjJwF4V!JV1F!4#124+1$8/#V/+6030	52s_lS@vRuz	daxD`Fx@cIEDYUS@@	3.72	25	conductometric	apparent		acidic	362	S(C(C)C)CC(=O)O
red:7	zrth4Z04041J011#2#H/#F/#2%1$2-6130	_2Li_Tjk	daxD`FxGCIIEYUS@@	5.22	24	mean from 2	a1/apparent		acidic	363	[Si](CC(=O)O)(C)(C)C
red:6	zxx_oZJ4W!J21#4$2,1$8///6030	C4s_HfQYfu	daxD`JX@aJUfjZ@@	3.77	25	conductometric	apparent		acidic	364	S(CC(=O)O)CCC
red:3	zb_BlR4cHV!Z0k)48/8///2010	C2TSlAavRuSpe	daxD`LX@cIEDUUU@@	14.21	25		a1/apparent	OH	acidic	365	S(C(O)C)CCOC
red:0	wNsa04V!8(8#8#FF(F018$F&2!8#F)1/!2010	_2PRsydk	daxH@@RYnfi`bH	12.01	20		a1/apparent	OH	acidic	366	OC(=C(C(=C)C)C)C
blue:1	yqFVN%98$4%8V/%209//02(1!	fYvV	daxH`HBDRjuZj`@	3.71	20		apparent		basic	367	[As](=O)(CC)(CC)CC
red:6	yJs_448!V0F41#804082#F(F0188$8%2808!F)V1&4*2010	h2Qi_T3xIV	daxL@@QdfWfihHI@	9.48	25	spectrophotometric	a1/apparent		acidic	368	O=C(OC)C=C(O)C
red:3	zxxb5Zs4Ve0B414VB0VZ#81V&42!F0BF0V%V*1+8(V*	_3HihT3k	daxL@@QdfWfjX@@	10.6	25	spectrophotometric	a1/apparent		acidic	369	O=C(OC)CC(=O)C
red:2	xtwb4Zk4V@06014V24V8$1$8)4#V!4/)8*2#6030	_3HihTjk	daxL@@QdfufjX@@	4.63	18	mean from 2	a/thermodynamic		acidic	370	O=C(O)CCC(=O)C
red:2	yJsZ448!V0F41#80408$F&FF018%84$2!8&8!F0V1&4*6030	h2Qi_TUxUV	daxL@@RdfvVfhHq@	5.81	25	spectrophotometric	a1/thermodynamic	COO-H	acidic	371	O=C(O)C=C(OC)C
red:2	xtw_4Zk4W206014V04V%W$8)4&4(V/+2#D070	_2qy_Tjk	daxL@@SdfuVjd@@	5.02	19	potentiometric	a/thermodynamic		acidic	372	O=C(O)CCCC=O
red:2	:Sd1skZV014!V!4%V/(9//02&3110	C4Enpw	daxL`HS@aLddjSUT@@	3.01	90	spectrophotometric	a1/apparent		acidic	373	[As](=O)(O)(O)CCCC
red:0	xFPV0104#F0F#8%V!F(F01&8%2!8$F!V#V1,2#130W0	C54_95ApER	daxd@HrfCdenYihDaJ@	11.34	20	mean from 2	thermodynamic	NOH	acidic	374	ON=C(N)C(=NO)N
blue:1	xFPV0104#F0F#8%V!F(F01&8%2!8$F!V#V1,2#130W0	C54_95ApER	daxd@HrfCdenYihDaJ@	2.97	22	mean from 3	thermodynamic	NH3%+&	basic	375	ON=C(N)C(=NO)N
blue:4	vi7@HO1!F!VJ%F#4)c!2/%V/-VVF0	h2vDGRYOtV	day@@@IIU[jj@@	8.0	29	potentiometric	a/apparent		basic	376	N#CCCNC(C)C
blue:0	vj7@f31@!X!6$F)V%1///#V!V0F0	h78ob_0	day@@@YJ^^jj@@	10.55	22	potentiometric	a1/apparent		basic	377	N(CC(CNC)C)C
blue:0	va78PG1V0F90VV010V0F!8#1$8,2//+W0F0	C58rCYDX	day@@@aJeVjj@@	7.08	25	potentiometric	a1/apparent		basic	378	N(NCC)(CC)CC
blue:0	va38PG1V0F90VV010V1F!8#1$8,2*8//1#	h78oal0	day@@@aJfVjj@@	6.88	25	potentiometric	a1/apparent		basic	379	N(N(C)C)(CC)CC
blue:0	va78PG1V!10V!10V1#8//!8//1#	h78oal0	day@@@aJf^jj@@	6.8	25	mean from 2	a1/apparent		basic	380	N(N(CC)C)(CC)C
blue:0	vj78uG1V0FW02Z01#F!8)88&1//F-110V0	C58pCYD2	day@@@aJmVjj@@	7.0	25	potentiometric	b1/apparent		basic	381	N(N)(CCC)CCC
blue:0	t@220GVX08#J$I&F012#V10J,48!2)V/$V01!V0	C58_EJ	day@@@iIijjj@@	10.13	25	potentiometric	a2/apparent		basic	382	NC(C(N)(C)C)(C)C
blue:0	vh70n1b0FG!24%F)V#8/,40V/&1V0k0	C58rEAEH	day@@@iJU^jj@@	10.3	25	potentiometric	a2/apparent		basic	383	N(CCN)CCCC
blue:0	v_70n138FF!F&F//-V/(V0F0	h78ob_0	day@@@iJUvjj@@	10.46	25	potentiometric	a2/apparent		basic	384	N(CCNCC)CC
blue:0	vb78391!41$G&V//&4!V/,	h78qbW0	day@@@kIHbiUU@@	9.15	25	mean from 5	a1/apparent	N-H	basic	385	N(CCN(C)C)(C)C
blue:3	ua20P11!F9$1#F!8)8!8)2/)2/!V!	C4vI8rE2	day@@@qIVWjj@@	4.18	25	mean from 3	a1/apparent		basic	386	N#CCN(CC)CC
blue:0	td60V1a!10204)4%V///8*1!V0	C58pEJ	day@@@yIUVjj@@	10.97	22	mean from 3	a1/apparent	NH2	basic	387	NCCCCCCN
blue:0	vb78P11!J9$1#F108)8!8)2/!V%2/1!V0	_78obVnoF	day@@@yJeVjj@@	9.93	24	mean from 3	b1/thermodynamic		basic	388	N(CCN)(CC)CC
blue:6	vj7@f31@!X!6$F)V%1///#V!V0k0	S6TOW0mC9t8	day@B@XIRggjj`@	8.29	22	potentiometric	a2/apparent		basic	389	[NH2+](CC(CNC)C)C
blue:5	t@220GVX08#J$I&F012#V10J,48!2)V/$V01!V0	C5238_EH	day@B@hIRZZjj`@	6.56	25	potentiometric	a1/apparent		basic	390	[NH3+]C(C(N)(C)C)(C)C
blue:5	vh70n1b0FG!24%F)V#8/,40V/&1V0k0	C5238rEH	day@B@hIReWjj`@	7.53	25	potentiometric	a1/apparent		basic	391	[NH2+](CCN)CCCC
blue:5	v_70n138FF!F&F//-V/(V0k0	_721ZPImF	day@B@hIRe]jj`@	7.7	25	potentiometric	a1/apparent		basic	392	[NH2+](CCNCC)CC
blue:5	vb78391!41$G&V//&4!V/*F0	_721ZQIkF	day@B@hIrRHjUUP@@	6.04	25	mean from 5	a1/apparent	NH(1+)	basic	393	[NH+](CCN(C)C)(C)C
blue:7	td60V1a!10204)4%V///8*1!V0	C5238pEH	day@B@xIRUUjj`@	10.16	24	mean from 2	b2/apparent	NH%+&	basic	394	[NH3+]CCCCCCN
blue:7	vb78P11!J9$1#F108)8!8)2/!V%2/1!k0	_721ZPIoF	day@B@xIRiUjj`@	6.76	24	mean from 3	b2/thermodynamic		basic	395	[NH+](CCN)(CC)CC
red:3	zrQW@l0a!2oVF801V0V!2V#J%2,d0V)4,V&2%V3#	C51C9J	dayB@hHD[heNJ^yInYjf@@	5.28	25	potentiometric	apparent		acidic	396	O=[N+]([O-])C([N+](=O)[O-])C
red:0	RNPX!V!8(8%V0FF(F01-2(F(1/!3010	C57hAo	dayD@HhNRV[ff`RHh	10.6	24	mean from 2	a1/apparent		acidic	397	ON=C(C(=NO)C)C
red:3	zxUWnWwBl044040804!2!V$V/!9//02&Y0F0	_30iGguF	dayDAHpDbTyImUjj@@	6.48	25	potentiometric	a1/thermodynamic	N-H	acidic	398	O=[N+]([O-])NCCCC
red:3	:UfIdN6V44406FN04F0F10V*1,9!4)V/#2#V!Y0F0	_30iGguF	dayDAHpDbTyImYjj@@	6.38	25	potentiometric	a1/thermodynamic	N-H	acidic	399	O=[N+]([O-])NCC(C)C
red:0	RNPX!V!8(8%V0FF(F01-2(F(1/!3010	C57hAo	dayDBHhN{defyihDbJ@	11.9	23	spectrophotometric	a2/apparent		acidic	400	ON=C(C(=N[O-])C)C
blue:7	:QY@l0a!2oVo801V2V#V#J$V105*d!8!2)V)10V#2%134V0	C2T5Hg4t6mIbe	dayDaDzfCDRVyIifjZ@@	6.15	20	potentiometric	a1/apparent		basic	401	[Br]C([N+](=O)[O-])(CN)C
blue:4	zhb4n170FI!24%F-8/.V/02$1X0l0	C58rEAEIem	dayH@BxDeUZjh@@	9.67	25	potentiometric	a2/apparent		basic	402	OCCCNCCN
blue:4	zjbDmS5X2F!26V$FFZ)V481,2.FV/#V!1X0l0	C4TQ8rEAEIee	dayH@BxDf]Zjh@@	9.86	25	potentiometric	a/apparent	prot.	basic	403	OC(CNCCN)C
red:4	xvPfBnVa0B2o0o9V10G#F01F8KXF!V1V$2F%45*3!V$40V%4%V01!V0	C2TDGRZOunrdH	dayH@DHDf{fjh@@	8.0		potentiometric	a/apparent	NH3+	acidic	404	O=C(N)C(N)C(C)C
blue:6	zrUd7d94041w0F0GC%2808$4#V08$2)F0k(V&V#1+V0F0	K78oZVnmOxC@4	dayH@DXLbbbKUT@@	8.86	25	potentiometric	a/apparent		basic	405	O=C(N(C)C)CNC
blue:0	jqQc6096!1c0201C%1!804&V.20F*F/&V$	S78oZWIue08	dayH@DpDfYfjh@@	1.04	25	conductometric	a1/apparent		basic	406	O=C(N(C)C)N(C)C
red:0	oNe606,8#8$F*18/8#F/,2V10	C4RPv5eP	dayH@FxDf[Yj|@@	1.0	25	spectrophotometric	a1/apparent		acidic	407	OC(=C(C#N)C#N)C
blue:1	xPPX0106#V0J!18H$V!F5%10F1$8&82!8$F,G(20V0130W0	h34aHBjOvV	dayH@HpDenijhHa@	5.8	20	potentiometric	a1/apparent		basic	408	ON=C(N)C(C)(C)C
blue:3	zhb4n170FG!24%F+V08/-F/(1X0l0	C58rEAEIem	dayH@LxDeUZjh@@	10.28	22	potentiometric	a1/apparent		basic	409	OCCNCCCN
blue:7	zhb4n170FI!24%F-8/.V/02$1X0l0	C5238rEIem	dayHBBxBeIUVjj@@	6.78	25	potentiometric	a1/apparent		basic	410	OCCC[NH2+]CCN
blue:4	zjbDmS5X2F!26V$FFZ)V481,2.FV/#V!1X0l0	C4TQ238rEAee	dayHBBxNeIgVjj@@	6.94	25	potentiometric	a/apparent	prot.	basic	411	OC(CNCC[NH3+])C
red:0	qHu42J9#1V#1082$V!F)41$8#1#2F08$F,1-3010	C52A4f8rAffu	dayHBDHBeIgjZjBH`	5.42	24	mean from 2	a1/apparent		acidic	412	OC(=N[N+](C)(C)C)C
blue:5	zyQf2W1#1F041108$HV!F&1!1&8%2(F&1$8-3#	C57f8rAnE2	dayHBHh@yIYzZjBH`	10.9	20	potentiometric	a1/apparent		basic	413	[O-]N=C(CN(C)C)C
blue:7	zhb4n170FG!24%F+V08/-F/(1X0l0	C5238rEIem	dayHBLxLeIUVjj@@	8.19	22	potentiometric	a2/apparent		basic	414	OCC[NH2+]CCCN
red:6	JNP242,8%V*2F01+V02(F!1$1!8.3010	C57xApK@	dayL@BhFyIeUiZALb`	7.65	30	potentiometric	a1/apparent		acidic	415	O=C(C=NO)C=NO
red:2	zxQY6W84#N0J0VB80V!2V!N1!4!1k01&8%2%F0F&V1!1.Y0G0	537iHBjOqod	dayL@DhByIemjZBB`	7.74	18	mean from 2	a1/apparent	C(O)NHOH	acidic	416	O=C(NO)C(=NO)C
red:7	zxQY6W84#N0J0VB80V!2V!N1!4!1k01&8%2%F0F&V1!1.Y010	537iHBjPJyz	dayLBDhByNRY[Zf``h	11.0	25	potentiometric	a2/apparent	C=NOH	acidic	417	O=C([N-]O)C(=NO)C
red:3	jpQWLV84!4J(V!2V*2V$8%90V(4/!V!2%WW0k0	C4sY95DfEQF3Se	dayL`LzDX@cIIChmS@@	5.1	25	potentiometric	a1/apparent		acidic	418	S(=O)(=O)(NC(=O)N)C
red:3	zpQW4W04#J0F%V!2V*2V$8%90V/+V!2%110V0	C2saHBtOvodiq	dayL`LzDX@cIIJhmS@@	9.7	25	potentiometric	a1/apparent		acidic	419	S(=O)(=O)(N)CC(=O)N
blue:0	td60V1a!10204)4%V)F//%8*1!V0	S38qTc	daz@@@RUUjj`@	10.34	25	mean from 2	a1/apparent		basic	420	NCCCCCCC
blue:0	td60V1Z$204)4%V///8*10VV0	_2NTGgxF	daz@@@RUUjjp@	10.64	20	potentiometric	a1/apparent		basic	421	NCCCCCC#C
blue:0	te2@8IVX08020o$G8!10FF012#V1&4%44//#V01!V0	S38iTc	daz@@@RYfjj`@	10.4	17	potentiometric	a/thermodynamic		basic	422	NC(C(C)C)C(C)C
blue:0	tf6@VOZV28020JV$8!4$1V#V$F*1/*8*1!V0	_2TTGRxF	daz@@@RYujj`@	11.15	19	potentiometric	a/apparent		basic	423	NC(CCCCC)C
blue:0	tf6@VOZV28020JV$8!4$1V#V$F*1/*8*1!V0	_2TTGRxF	daz@@@RYujjhb`@	10.8	19	potentiometric	a/thermodynamic		basic	424	NC(CCCCC)C
blue:0	te228IVV08820o$H%F!W$V!K+4$2//01!V0	S38aTc	daz@@@RZUjj`@	10.87	18	mean from 2	a/apparent		basic	425	NC(CC)(CC)CC
blue:0	vi7@POWV0N!VJ#V0F!14#1$c!2/%V/-V0F0	C4TQ8hE@	daz@@@RfYjj`@	11.0	25		b/apparent		basic	426	N(C(CC)C)C(C)C
blue:0	vi7@HO120F!VL$FFF0V4)c102/#10V/*V!V0F0	_38iGgwk	daz@@@rQQFUUP@@	10.55			b/apparent		basic	427	N(C(C)C)CC(C)C
blue:0	vj7839W#1!401-V%4/,2/)V!	C4NQ8rE2	daz@@@rRHiUUX@@	8.88		potentiometric	a/apparent		basic	428	N(CCCC#C)(C)C
blue:0	vi3@2112!1!601!H#1+10F-8,F)F!F&V&	C58rE2	daz@@@rRHrUUP@@	9.75	25	mean from 2	b1/apparent		basic	429	N(CC(C)(C)C)(C)C
blue:5	vj7@AQ1X043!aF1&1(2!14#1!4/$F$2/&	C4TPZeZn8rE2	daz@PJBHJHRY^jj`@	7.5	25	potentiometric	a1/apparent		basic	430	ClC(CCl)CN(C)C
red:2	vrPWPW960FEZ!811!F028$40V08!8$8#2&F,8/*	C4uA8p93EfNIQe	daz@PL@HPHR[eZj`@	3.95	25		a/apparent		acidic	431	S=C(S)N(CC)CC
blue:5	vh70l1a0F1!2/-8//.1!V0	C4s_8nEIQX	daz@`J@HReWjj`@	8.37	17	potentiometric	b/apparent		basic	432	S(CCN)CCCC
blue:5	vb78I9120F1!2$20F/.8/*F*V1F0	C4Lf8pE@	daz@`JAprRQUUUP@@	11.11	25	mean from 2	a1/apparent		basic	433	[Si](CNCC)(C)(C)C
blue:3	vb78P11!J9$1#F108)8!8)2/)2/!4!	C4cf8rE2	daz@`LCDRUejj`@	7.0	20	potentiometric	a1/apparent		basic	434	[Br]CCN(CC)CC
blue:7	vj7@k9422#22$F0FV*4(8//.1!V0	C4s_8nEIQX	daz@`N@HReYjj`@	8.73	17	potentiometric	b/apparent		basic	435	S(CC(C)C)CCN
blue:7	vj7819$1!4F#2///%V/101V0	_2LiGgxF	daz@`NAprRQUUUP@@	10.75	25	potentiometric	a/apparent		basic	436	[Si](CCCN)(C)(C)C
blue:7	td60V1a!10204)4%V///8*104V0	_2ciGgxF	daz@`NCDRUUjj`@	10.6	21	potentiometric	a/apparent		basic	437	[Br]CCCCCCN
blue:3	vb78P11!J9$1#F108)8!8$8#2/)2/%	C4sY8rE3Qe	daz@bL@HCdeYZjh@@	11.01	25	potentiometric	a2/apparent	NH3(1+)	basic	438	[S-]CCN(CC)CC
red:0	vb78P11!J9$1#F108)8!8$8#2/)2/#F0	C4sY238rQe	daz@bL@HrTeYZjh@@	7.72	24	mean from 2	b/apparent		acidic	439	SCC[NH+](CC)CC
red:3	:vb@n0a02@ZVk80WV0V020V!140VV0V-d4(V&V8-2&3010	C51A8feo	dazBAHAFzISdfyVjh@@	9.07	25	spectrophotometric	a2/apparent	CH	acidic	440	O=[N+]([O-])C(CO)CO
red:0	ztua02#20N$Z8%V!F#4%1&808#X!8$F#V/&3010	C52n7feo	dazBCLBf{IkfyIYffj@@	13.5	25	spectrophotometric	a3/apparent	OH	acidic	441	OCC(=[N+]([O-])[O-])CO
blue:4	zxz_q_K4WF0J25#40F!2(V0801+2.F(V/a0I0	C58pEAHffu	dazD@BADfuVjh@@	10.03	25	potentiometric	a2/apparent		basic	442	O=C(O)CNCCC
blue:4	xvujBrVa0D2o0pCVW0l#F01F8KHFV0V1!F042F$244&V!104(V%4%V0160Y0	52TDGRxPKuz	dazD@BADf{fjh@@	9.58	26	mean from 5	a1/apparent	COOH	basic	443	O=C(O)C(N)C(C)C
red:6	RsPY4XV!80@#V4808#VGFN(F01-X%F0F(1!8.3010	_37iMhKk	dazD@BAdf[VfhHq@	9.38	25	potentiometric	a/apparent		acidic	444	O=C(C(=NO)CC)C
blue:4	zjbDmS5X2F!26V$FFZ)V481,2.F/$V#X0G0	C4TQ8pEAefem	dazD@BCdf]Zjh@@	8.81	25	potentiometric	a/thermodynamic	prot.	basic	445	OC(CNCCO)C
red:4	:Qe6186040s0L0VC0H&885!4!1VF-@*2&F#G01F&V!Y0G0	_396Sh@F	dazD@D@dfVfjh@@	9.59	25		a1/apparent		acidic	446	O=C(NO)C(C)(C)C
blue:5	;jJx8a0X4s4IZVh!4F$c8J!ZVV#80BF!4!2!2#F0V1#4(V&V0V$1!V0	52TDGRxPKsC	dazD@JADfVVjh@@	7.8	25	potentiometric	apparent	NH3%+&	basic	447	O=C(OCC)C(N)C
blue:5	;jJx8a0X4s4IZVh!4F$c8J!ZVV#80BF!4!2!2#F0V1#4(V&V0V$1!V0	52TDGRxPKsC	dazD@JADfVVjjLH@	7.8	24.9	potentiometric	a1/apparent		basic	448	O=C(OCC)C(N)C
blue:3	xfX68IVX0@@!o!V0m!2%WF0V0V!K+408!2!V&V/%120W0	C58YEIeo	dazD@LAdekZjh@@	8.8	25	potentiometric	b/thermodynamic		basic	449	OCC(N)(CO)CC
blue:3	zbbBu15!JW02!1020F!8(V8(1/%F$F/#2010	C58rE3eo	dazD@LCdeYzjh@@	8.51	93	mean from 4	a1/apparent	NH3(1+)	basic	450	OCCN(CCO)C
blue:7	zxz_p_B4FX4B454VB!Z#80W%V&BF+V/,X$1!V0	h38qTh@w6V	dazD@NADfUVjh@@	9.13	25	potentiometric	apparent	NH3+	basic	451	O=C(OCC)CCN
red:2	xvuj4aV40D04015V!k#F01!V)F040F/!1/+6V30	h2TCqS@xUV	dazD@NADfvVjl@@	3.95	25	conductometric	apparent		acidic	452	O=C(O)CC(C#N)C
red:0	ysP1!k$2%8%V!F08(1)8#2808$F/+3010	S32qEs	dazDAHAHeNR[Uij`aH	4.5	20	spectrophotometric	a1/thermodynamic		acidic	453	O[N+]([O-])=CCCCC
red:2	zxz_q_K4WF0J25#40F!2(V0801+2.F(V/a0n0	C5238pHffu	dazDBBABeImUjj@@	2.31	25	mean from 2	thermodynamic	CO2H	acidic	454	O=C(O)C[NH2+]CCC
red:2	;jLxG4VF0JVGF!40F0124&V0V012*2,V0F(V/a0n0	5326GRYPKuz	dazDBBABeImYjj@@	2.35	25	potentiometric	a1/apparent		acidic	455	O=C(O)C[NH2+]C(C)C
red:2	;jTpGaVH2oVGBVWZ0F!2#8J!V0V012!4&2)V04!J(V/a0n0	C2TD4BXt6ofpy	dazDBBABeIn]jj@@	2.22	25	potentiometric	apparent	CO2H	acidic	456	O=C(O)C([NH2+]CC)C
red:2	:vbDp1a022oVGBVWVH#2#8J!V0V!K!4&2!8!2!V04!4%F0V010V+a0n0	5326GBYPKuz	dazDBBABeInejj@@	2.2	24.9	spectrophotometric	a1/apparent	O-H	acidic	457	O=C(O)C([NH2+]C)(C)C
red:2	xvujBrVa0D2o0pCVW0l#F01F8KHFV0V1!F042F$244&V!104(V%4%V0160Y0	52TD4BXuKuz	dazDBBABeInyjj@@	2.41	30	potentiometric	a1/apparent	COOH	acidic	458	O=C(O)C([NH3+])C(C)C
red:2	xvujBrVa0D2o0pCVW0l#F01F8KHFV0V1!F042F$244&V!104(V%4%V0160Y0	52TD4BXuKuz	dazDBBABeInyjjcB@@	2.32	23	mean from 10	a1/apparent	NH3+	acidic	459	O=C(O)C([NH3+])C(C)C
blue:4	zxz_q_K4WF0J25#40F!2(V0801+2.F(V/a0F0	C58pEAHffu	dazDBBADyImUjj@@	10.19	25	potentiometric	thermodynamic	NH2+	basic	460	O=C([O-])CNCCC
blue:4	;jLxG4VF0JVGF!40F0124&V0V012*2,V0F(V/a0F0	538iGgwuKuz	dazDBBADyImYjj@@	10.06	25	potentiometric	a2/apparent		basic	461	O=C([O-])CNC(C)C
blue:4	;jTpGaVH2oVGBVWZ0F!2#8J!V0V012!4&2)V04!J(V/a0F0	C2TDGRYOtofpy	dazDBBADyIn]jj@@	10.22	25	potentiometric	apparent	NH2%+&	basic	462	O=C([O-])C(NCC)C
blue:4	:vbDp1a022oVGBVWVH#2#8J!V0V!K!4&2!8!2!V04!4%F0V010V+a0F0	538aGgwuKuz	dazDBBADyInejj@@	10.75	24.9	spectrophotometric	a1/apparent	N-H	basic	463	O=C([O-])C(NC)(C)C
blue:4	xvubBrVa0@2o0pBVW0m%108pF0V0V!K!4&2408!2!V$4%F0V01,160V0	52T6GBxPKuz	dazDBBADyInmjj@@	9.98	30		a2/apparent		basic	464	O=C([O-])C(N)(CC)C
blue:4	xvyjBrkaV@2q0pBVW4V8$108Kk8V0V%4&641&V$4&8V+2!160V0	52TDGRxPKuz	dazDBBADyInujj@@	9.86	19	mean from 2	a/apparent	NH3	basic	465	O=C([O-])C(N)CCC
blue:4	xvujBrVa0D2o0pCVW0l#F01F8KHFV0V1!F042F$244&V!104(V%4%V0160V0	52TDGRxPKuz	dazDBBADyInyjjcB@@	9.66	23	mean from 13	a2/apparent	COOH	basic	466	O=C([O-])C(N)C(C)C
blue:6	zxz_b_pBW204054V24V%1#V*44///a0F0	C58pEAHffu	dazDBFADyImUjj@@	10.78	24.9	spectrophotometric	a2/apparent	N-H	basic	467	O=C([O-])CCCNC
blue:6	xvyj4xkZV@060KoV24V801!1!1V8!V%4$F0401*V/&2!160V0	52TTGRxPKuz	dazDBFADyImYjjbb@@	10.43	25	potentiometric	apparent	NH3+	basic	468	O=C([O-])CCC(N)C
red:2	zxz_b_pBW204054V24V%1#V*44///a0n0	C5238pHffu	dazDBFAFeImUjj@@	4.03	24.9	spectrophotometric	a1/apparent	O-H	acidic	469	O=C(O)CCC[NH2+]C
red:2	xvyj4xkZV@060KoV24V801!1!1V8!V%4$F0401*V/&2!160Y0	52TT4BXuKuz	dazDBFAFeImYjjbb@@	4.13	25	potentiometric	apparent	CO2H	acidic	470	O=C(O)CCC([NH3+])C
blue:5	zxz_r_K4lH04054V040k-B%4/(4/02%a0F0	C58pEAHffu	dazDBJADyImUjj@@	10.6	30	potentiometric	a2/apparent		basic	471	O=C([O-])CCNCC
blue:5	;h7hG4V21405JW040V01+404#4/$V/$2%6#	C58rE3Hffu	dazDBJADyImYjj@@	9.85	25	mean from 2	a1/apparent		basic	472	O=C([O-])CCN(C)C
red:2	zxz_r_K4lH04054V040k-B%4/(4/02%a0n0	C5238pHffu	dazDBJAJeImUjj@@	3.61	30	potentiometric	a1/apparent		acidic	473	O=C(O)CC[NH2+]CC
blue:7	xNu545%F05#80V08,FF!8$F84/8!F0V(4)160V0	52QTGgxPKuz	dazDBNADyImUijBL`	9.95	22		a2/apparent		basic	474	O=C([O-])C=CCCN
blue:7	xty_Z_o4W206054V04V%W#V8)4&4//$2!160V0	h38qTh@xUV	dazDBNADyImUjj@@	10.78	23	mean from 3	a2/apparent	NH2	basic	475	O=C([O-])CCCCN
red:2	xNu545%F05#80V08,FF!8$F84/8!F0V(4)160Y0	52QT4BYPKuz	dazDBNANeImUijBL`	3.83	22		a1/apparent		acidic	476	O=C(O)C=CCC[NH3+]
red:2	xty_Z_o4W206054V04V%W#V8)4&4//$2!160Y0	h326Gh@xUV	dazDBNANeImUjj@@	4.26	24	mean from 3	a1/apparent	COOH	acidic	477	O=C(O)CCCC[NH3+]
red:3	jLPV0F0a#kV#102$V#J(4#8%9!8!2/#10VV!2%118V0	C4XyuQDISe	dazDHLa@BJdFdNdLddlbuT@@	6.33	25	potentiometric	a1/apparent		acidic	478	S(=O)(=O)(N)C(F)(F)F
red:7	jLPV0F0a#kV#102$V#J!2$4#8%9!8!2.2#10VV!2%118V0	C4XwauuQDISe	dazDHNi`bDBLdBdDffjiX@@	6.5	25		a1/apparent		acidic	479	ClC(S(=O)(=O)N)(F)F
red:7	jLPV0F0a#kV#102$V#J(4#8%9!8!2/#10VV!2%11BV0	C4XwiuuQDISe	dazDHNi`kDBLdBdDffjiX@@	6.79	25		a1/apparent		acidic	480	IC(S(=O)(=O)N)(F)F
red:7	jLPV0F0a#kV#102$V#J(4#8%9!8!2/#10VV!2%11BV0	C4XweuuQDISe	dazDHNi`qDBLdBdDffjiX@@	6.53	25		a1/apparent		acidic	481	[Br]C(S(=O)(=O)N)(F)F
blue:2	zbXBPK1X0FA0VF01!1F028%2!8!82%202*8-2/22010	C4TQ8p9IE3fH	dazH@DAIfvjj@@	10.2	25	potentiometric	a1/apparent	N(+)-H	basic	482	OC(N(CC)CC)C
blue:5	zjbDAA12023!6F1V0F#1$V%14#1/(F/02!V!2010	C4TQ8rE3em	dazH@JAIYzjj@@	9.75	25	potentiometric	a1/thermodynamic	N-H%+&	basic	483	OCC(CN(C)C)C
blue:5	:Mf7dl0V81!40W#V01&V#404/)2!2(8/#	C58rE3Le	dazH@JAIgYjj@@	8.95		potentiometric	a/apparent		basic	484	O=C(CCN(C)C)C
blue:5	zjbBY9182X1044F1)8V2(4//.2*	C58rE3dm	dazH@JAJ]Zjj@@	9.36	25		a1/apparent		basic	485	O(CCCN(C)C)C
blue:3	zjbDHO1!F!VFF#HF#4&V0V!L/*F&V$V+X0G0	h38aGgwxLV	dazH@LAIUjjj@@	10.11	19	mean from 2	a1/thermodynamic	HN+	basic	486	OCCNC(C)(C)C
blue:3	zbbBP11!J9$1#F108(V8!8)2/0F$F02/02010	C58rE3em	dazH@LAIVVjj@@	9.84	24	mean from 5	a1/apparent	N(+)-H	basic	487	OCCN(CC)CC
blue:3	yTH36G1#1kVF9W10I#H#8F$V!J#202,8!4(1F0V010V#F&8040	C4rn8Y8pE2	dazH@LAIZYjj@@	8.4	21	spectrophotometric	a1/apparent		basic	488	O=CC(N(C)C)(C)C
blue:3	zxz_lZc4FX4B4040B0V4#80W%V(F0V/0F/+F080	_34iJD3F	dazH@LAJY~fj@@	7.08	25	potentiometric	a1/apparent		basic	489	O(C(=N)CCC)CC
blue:7	xda4V1a!30204$V#4%V8/F/-8*120W0	_38qTifF	dazH@NAIUVjj@@	10.62	20	potentiometric	a/apparent		basic	490	OCCCCCCN
red:0	za20PG1V0F9!V01!2F!8)8!85(2(2/2/03010	C51n8q	dazHBHBIRZUjj`@	5.13	20	potentiometric	a/apparent		acidic	491	O[N+](CC)(CC)CC
red:2	zpz_nWSBlk444!824!2*V)B//&V(V0F0	K2uDGgZOwq5hrdo	dazHPLX@a@aImUjj@@	2.85	25		a1/apparent	S-H	acidic	492	S=C(S)NCCOC
red:3	;jIw940Z4BZ01FB!404FB(1(cF(1/V&F+2V0F0	538qHByQ1sA	dazH`LP@aIeYjj@@	11.56	20	potentiometric	a1/apparent		acidic	493	S=C(OC(C)C)NC
red:2	zxzWnWx4lF44040804!2(V+8//.2X0G0	538qHByQ1uz	dazH`LP@aImUjj@@	0.67	25		a1/apparent	n-BuNHCSO	acidic	494	S=C(O)NCCCC
red:2	;fHdO6VF4406F804F0F1,1%8)4)V/(V02X0G0	538qHByQ1uz	dazH`LP@aImYjj@@	0.38	25		a1/apparent	i-BuNHCSO	acidic	495	S=C(O)NCC(C)C
blue:3	zbbBu15!JW02!1020F!8(X8(1/%F$F2/!2010	C4Zf8rE3em	dazH`LxHaIV^jj@@	7.5	15	potentiometric	a/apparent		basic	496	ClCCN(CCO)C
red:4	zoz_L_N0VV4F4G08#4!2,W#8#V//,W0F0	5396Sx@PKyY	dazL@BAFRYvZi`@	6.81	25	potentiometric	a1/apparent	H(1+)	acidic	497	O=C(ONC(=O)C)C
red:7	xtub4XV!@0N#VZ8VV#V0FN0F04#F0G-2%F0F(1!9)4$3010	h37iMhJxLV	dazL@BAnRYeZZ`cH	9.16	25	potentiometric	a1/apparent		acidic	498	O=C(C(=NO)C)CO
red:3	:QYDlVa082oVJ8V1V0V!2V0F8K$V3,d0V)4+Vc&2&3#	h2TD2RXufV	dazLAHAFbTyInYjf@@	5.15	25	potentiometric	a1/apparent	O=C(Me)-CH	acidic	499	O=[N+]([O-])C(C(=O)C)C
blue:0	fqQc2096!1c0201C%1!804/&20F&F!F/!2#VF080	K761ZPHFdFByc	da{@@@SDfYfjh@@	13.6	25	potentiometric	a/apparent		basic	500	N=C(N(C)C)N(C)C
blue:0	v_70n178FG012&F//-V/&1V0k0	_78pb_IoF	da{@@@idiUZjh@@	10.24	25	potentiometric	b3/thermodynamic	ammonium	basic	501	N(CCNC)CCN
blue:0	fqQc2096!1c0201C8%V08F4)1$8&2VF08$F/%2#VV0F0	C5638r95@QEYEe	da{@@@pdinVjhHA@	13.9	25	potentiometric	a/apparent		basic	502	N(=C(N(C)C)NC)C
blue:4	v_70n178FG012&F//-V/&1V0k0	_722ZPnmF	da{@A@K`giRgUjj`@	4.64	25	potentiometric	b1/thermodynamic	ammonium	basic	503	[NH2+](CCNCC[NH3+])C
blue:7	v_70n178FG012&F//-V/&1V0k0	S721ZPnmOu8	da{@B@K`eJ]Vjj@@	9.57	25	potentiometric	b2/thermodynamic	ammonium	basic	504	[NH2+](CCNCCN)C
red:6	xNPX4304#F0J0V08%V!N1%1k01&8%2(F&V1/013VW0	C2vTERZOTnrdH	da{D@DK`YInUikBL`	5.12	25	potentiometric	a1/apparent	C=NOH	acidic	505	O=C(N)C(=NO)C#N
blue:6	zxUW3WG4V!40J#B0V#V!F18#4#1-2!8$F+1)2#1Y0l0	C54Y8p93AnEAEP	da{H@Hq`RVufj`bD	9.6	20	potentiometric	a2/apparent		basic	506	ON=C(N)CCNC
blue:6	xvPf0lVZ0B040J1!80V!FV!F1V#V#1#F%F102!8$H+18(2#130W0	K2TT9BXt8mxbfER	da{H@Hq`RVvfj`bD	9.15	20	potentiometric	a2/apparent		basic	507	ON=C(N)CC(N)C
blue:7	xvPY8Y06!2Z0J8018FV#V!F_%1!1$8#V#2!8$F+1)20V0130W0	K2TD9BYO8mxbfER	da{H@Hs`RVyfj`bD	9.15	20	potentiometric	a2/apparent		basic	508	ON=C(N)C(CN)C
blue:1	zxUW3WG4V!40J#B0V#V!F18#4#1-2!8$F+1)2#1Y0l0	C5234Y8p93AnEP	da{HBHq`ZTemYjhHa@	3.6	20	potentiometric	a1/apparent		basic	509	ON=C(N)CC[NH2+]C
blue:1	xvPf0lVZ0B040J1!80V!FV!F1V#V#1#F%F102!8$H+18(2#130W0	K2TT4BHO5mG_vER	da{HBHq`ZTemijhHa@	3.75	20	potentiometric	a1/apparent		basic	510	ON=C(N)CC([NH3+])C
blue:1	xvPY8Y06!2Z0J8018FV#V!F_%1!1$8#V#2!8$F+1)20V0130W0	K2TD4BHO6mG_vER	da{HBHs`zTenYjhHa@	3.65	20	potentiometric	a1/apparent		basic	511	ON=C(N)C(C[NH3+])C
red:7	:xjxis6peDy53Bch8kgHA28KtNZNV0V4HG0N8RF0cl84V0Z6080FV0JF10B5GP0Zk!d#4#V0108%	C4QHTAHCLfV@	dcLB@@QeRYV_jyjVih@@	1.34	20	potentiometric	a/apparent		acidic	512	O=C1(OC(=O)C(C(=O)C)C(=C1)C)
red:9	:xjxyqirA@rfYwVWZZeRXa4b0dRFc0J781!1J08!VFZ%121!40F4408B0V8,@#7130	C4TBkgohHhfw	dcLBPAe]ADaDRef[jzjjYiDhr`@	2.85	25	potentiometric	a1/apparent		acidic	513	[Se]1([Se]C(C(=O)O)CCC1C(=O)O)
red:9	:xjxyqirA@rfYwVWZZeRXa4b0dRFc0J781!1J08!VFZ%121!40F4408B0V8,@#7130	C4TBkgohHhfw	dcLBRAe]ADaDwdiYfznjjfZQJLh@	3.67	25	potentiometric	a2/apparent		acidic	514	[Se]1([Se]C(C(=O)[O-])CCC1C(=O)O)
red:4	xPsb46V40@0k!50V8FV08#FF&HF018#8F04!402808!FF!81021V1!8)4$2010	52PgqtiuWub	dcLD@@IIf]^xViZjP@	7.22	29	mean from 3	a/thermodynamic		acidic	515	O=C1(C(O)=CC(C(C)C)=CC=C1)
red:2	oFsJ44!8!F01%108-F//0V(Z*6030	h2SJvh@xUV	dcLD@@QImVUWVe`@@@	3.7	25	potentiometric	a/apparent		acidic	516	O=C(O)C=C=CC1(=CC=CC=C1)
red:2	xtwp4ZkJd206014X04V0V8!W$8)4#F!4#9#V)2*1%2#6030	_2Sq_Tjk	dcLD@@QImVUWVj`@@@	4.78	25	potentiometric	a1/apparent	COOH	acidic	517	O=C(O)CCCC1(=CC=CC=C1)
red:2	xvwjgiq4bAs6914V05k88V40I!V08!28#F4$VF4/#8/2#6030	S3HjMs	dcLD@@QImVUWVjjj`@	4.95	25	conductometric	a/thermodynamic		acidic	518	O=C(O)CCCC1(CCCCC1)
red:2	xNso440482#14V%8/!4///06V30	h2ORvh@xUV	dcLD@@QImVUWVk`@@@	3.44	25	potentiometric	a/apparent		acidic	519	O=C(O)CC#CC1(=CC=CC=C1)
red:2	oFsJ44!8!F01#801080H+F!8!1!84/%V!204!4#F%6030	h2QRvh@xUV	dcLD@@QImYVeVf@B@cH	4.44	25		apparent		acidic	520	O=C(O)C=CC1(=CC(=CC=C1)C)
red:2	oFsJ44!8!F01!F80108)1#F!8%84)2+V!2$4#F%6030	h2QRvh@xUV	dcLD@@QImYWeVf@B@cH	4.56	25		apparent		acidic	521	O=C(O)C=CC1(=CC=C(C)C=C1)
red:2	xtsp4ZkJ8204014VH0V0V8!1%9(6!1k&8!1%8#2/!1!6030	_2Sq_Tjk	dcLD@@QImYWeVj@B@@	4.74	25	potentiometric	a/apparent		acidic	522	O=C(O)CCC1(=CC=C(C)C=C1)
red:2	oFsJ44!8!F0104080108(2$F!8%86/%V!2$4#F$86030	h2QRvh@xUV	dcLD@@QImYeWVf@`@cH	4.5	25		apparent		acidic	523	O=C(O)C=CC1(=C(C=CC=C1)C)
red:2	oPsL44!8!k01!FFF1V8#4$1#F(F#V%42$9$Fc(4#18$6030	_2Sa_Tjk	dcLD@@QInUvxV`@j@@	4.31	25	mean from 2	apparent		acidic	524	O=C(O)C1(=CC=C(C(C)C)C=C1)
red:2	oPsL44!8!k01040NF1V8#4#2#FF!8#8F960V*V01802F0c!8!V04$8#86030	_2Sa_Tjk	dcLD@@QInYVFV`HJ@@	3.64	25	potentiometric	a/thermodynamic		acidic	525	O=C(O)C1(=C(C=CC=C1)C(C)C)
red:2	xvwjgiq6bEua99CVW7p81Vp0MFcaFN!H8!FF42N080F40B#1%104#82F8,20206030	C4T@TSHffu	dcLD@@QIn[VeVjjjdJ`[@@	4.59	25		a/apparent		acidic	526	O=C(O)C(C1(CC(CCC1)C))C
red:2	oPsL44!8!k01#FF1V80H04)F%10F#V,1%c#24!4$802!6030	_2Sa_Tjk	dcLD@@SHihdhYpm@AT@@	4.27	25		a1/thermodynamic		acidic	527	O=C(O)C1(=CC(=CC=C1)C(C)C)
red:6	JNsH4!18&4F801VN0H%212!H018!10F02$2#212W08088!81!84020V&4N2010	h2SZvSOxFV	dcLD@@YIfyuFV``J@@	11.56	23	mean from 4	a1/apparent		acidic	528	O=C(C1(=C(O)C=C(C)C(=C1)C))C
red:3	RsFn4XkF8802#V#9V8!1)2F(k$V08!104F01$208#8/#	_2SagxPk	dcLD@@eIfUYGV``X@@	8.69	24	mean from 5	a/apparent		acidic	529	O=C(C1(=CC=CC=C1))CC(=O)C
red:5	LNsF!818V$24F8!VN0H&12022V5#10F&20V!G2!8088,V!4%2010	h2P4vTWxFV	dcLD@@iJ[g]xZB@i@@	10.0	25	conductometric	a/thermodynamic		acidic	530	O(C1(=C(O)C=CC(=C1)CC=C))C
red:0	JFcF#18&4F8#N0H%212!2018!1.12$8*82)4N2010	C4Sfe4	dcLD@@uIfYoXXBHj@@	11.3	24	mean from 2	a1/apparent		acidic	531	OC1(=C(C(=C(O)C(=C1C)C)C)C)
red:11	zxxK10sG1X40402@F0V028#V!1082)2W-F08)8)2(2010	_2SjFicF	dcLD@@uJYU]zZBBJ@@	10.23	25	potentiometric	a1/apparent		acidic	532	O(C1(=CC=C(O)C=C1))CCCC
red:0	JFcF#18&4F8#N0H%212!2018!1.12$8*82)4N2010	C4Sfe4	dcLDB@w^RYf[vF@bJ`@@	12.79	28	mean from 2	a2/apparent		acidic	533	OC1(=C(C(=C([O-])C(=C1C)C)C)C)
red:9	zptp4ZNK!4J0128H$82%108(2821V*1-8.1!6030	C4Ses4sYHfQYQffu	dcLDPAd@cPcIEDdhkrtDCD@@	3.77	25		apparent		acidic	534	S(C1(=CC=C(S)C=C1))CC(=O)O
red:11	:xjxyqirEu7vfZV0bZ8B240G0_808F02V#G48$F4%4/*V!2#7030	C4TPsXsfHfQCfu	dcLDPEt@b@cIDhTdiaUUUM@@	4.82	25	mean from 2	a1/thermodynamic	COOH	acidic	535	S1(SCCC1CCCCC(=O)O)
red:9	zptp4ZNK804J01282$82H$1*2810V#1$V1//06030	C2ShkAXPKqtpy	dcLD`Ad@aJYUfyZBAb@@	3.52	24	mean from 3	a1/apparent	COOH	acidic	536	S(C1(=CC(=CC=C1)C))CC(=O)O
red:9	zptp4ZNK804J0128H$82%109(2821V*1-8.1!6030	C2ShkAXPKqtpy	dcLD`Ad@cIEDdhkrtDCD@@	3.57	24	mean from 2	a1/apparent	COOH	acidic	537	S(C1(=CC=C(C)C=C1))CC(=O)O
red:9	zptp4ZNK804J01282$82H$1*2010V#1$V1//06130	C2ShbfFLaofpy	dcLD`AdDQJYUfyZBAb@@	3.78	20	potentiometric	a1/apparent	COOH	acidic	538	[Se](C1(=CC(=CC=C1)C))CC(=O)O
red:9	zptp4ZNK804J0128H$82%109(2021V*1-8.1!6130	C2ShbfFLaofpy	dcLD`AdDSIEDdhkrtDCD@@	3.86	24	mean from 2	a1/apparent	COOH	acidic	539	[Se](C1(=CC=C(C)C=C1))CC(=O)O
red:5	xFso44048!F01#80108$F(F018%84(8,V102$4#F%6430	52QgvelPKuz	dcLD`BhJsHhhcDdntm@@ABH	3.3	25		apparent		acidic	540	IC(C(=O)O)=CC1(=CC=CC=C1)
red:5	xFso44048!F01#80108$F(F018%84(8,V102$4#F%6430	52QgvelPKuz	dcLD`BhJsHhhcDdntm@@ABP	2.24	25		apparent		acidic	541	IC(C(=O)O)=CC1(=CC=CC=C1)
red:11	xtsp4ZkK8204014VH0V0V8!1%A(6!1k&8!1%8#2!2.1!6030	h2Sh8C@xUV	dcLD`EtHaIe]Vih@Jf@@	4.65	25	potentiometric	a/apparent		acidic	542	ClC1(=CC=C(CCC(=O)O)C=C1)
red:11	oFsJ44018!F01#801080H&2#F!8!1!84/%V20204!4#F%6030	52QRvPFPKuz	dcLD`EtHcHhdhTiSP@SLAGH	3.71	25		a1/thermodynamic		acidic	543	ClC1(=CC(=CC=C1)C=CC(=O)O)
red:2	zxSl1VkJd!4#224!V80VV.28!F!9#9#V%1!2*1!2&3010	h2SplCoUzV	dcLD`HP@cIHTeDdnmU@@@@	2.05	20	potentiometric	a/apparent		acidic	544	S(=O)(O)CCCC1(=CC=CC=C1)
red:10	:xEhTyc58BIWWW80d082840F01@8$NF01!c#84$2*8!F1V1$104*6030	C2QhkvXuKqtpy	dcLD`IT@aJVUYGZZjZ`aD	4.95	20	potentiometric	a/thermodynamic		acidic	545	S(C=CC(=O)O)C1(CCCCC1)
red:10	:xEhTyc58BIWWW80d082840F01@8$NF01!c#84$2*8!F1V1$104*6030	C2QhkvXuKqtpy	dcLD`IT@aJVUYGZZjZ`aH	4.7	20	potentiometric	a/thermodynamic		acidic	546	S(C=CC(=O)O)C1(CCCCC1)
red:10	qFsJ4481%12&8/#8///6V30	K2NovQVM1ofhnfw	dcLD`IT@aJVUYGZp`X@@	2.11	25	conductometric	a1/thermodynamic	COOH	acidic	547	S(C#CC(=O)O)C1(=CC=CC=C1)
red:10	zptp4ZNK804J012B28#N2%93%V1028!V*1%V/!1&6030	C2ShkAXPKqtpy	dcLD`IT@aJYYYGZBHX@@	3.46	24	mean from 2	a1/apparent	COOH	acidic	548	S(C1(=C(C=CC=C1)C))CC(=O)O
red:10	zptp4ZNK804J012B28#N2%93%V102#V*1%V/!1&6130	C2ShbfFLaofpy	dcLD`ITDQJYYYGZBHX@@	3.79	24	mean from 2	a1/apparent	COOH	acidic	549	[Se](C1(=C(C=CC=C1)C))CC(=O)O
red:10	oFsJ44!8!F01#N0108$F(F018%840V!2!8,V102$4#F%6430	52QgvelPKuz	dcLD`ITJqIfUYGZP`X@aD	3.4	25		apparent		acidic	550	IC(C1(=CC=CC=C1))=CC(=O)O
red:8	zpxpJZFJd!J01020J#820V*1$80F(1#V/$1*6030	C4SmsZsvHfQYfu	dcLD`ND@cIDeEDbnuPL@@@	3.73	25	conductometric	thermodynamic		acidic	551	S(CC1(=CC=CC=C1))CC(=O)O
red:8	:xjxyygp9wUnWl88_8@2965F01@!4138G!20c!5-F0V%VV%104*6030	C2QhkfXuKqtpy	dcLD`ND@cIEEELbnuMMU@@	3.4	20	potentiometric	a/thermodynamic		acidic	552	S(C(C(=O)O)=C)C1(CCCCC1)
red:9	:xjxqyiljyyrYCcjbtg37H8ll9qHs0V6018m6BqFVXF1ZP4K02R0V!410Z4V804k8J%41Vc430806030	C4TCHjVffw	dcLF@@PYWTfUVXjZjfZPbJH@	2.26	28	mean from 2	a1/apparent		acidic	553	O=C1(OC(C(=O)O)C(C1)C(=O)O)
red:9	:xjxqyiljyyrYCcjbtg37H8ll9qHs0V6018m6BqFVXF1ZP4K02R0V!410Z4V804k8J%41Vc430806030	C4TCHjVffw	dcLF@@PYWTfUVXjZjfZPbJh@	2.26	28	potentiometric	a1/apparent		acidic	554	O=C1(OC(C(=O)O)C(C1)C(=O)O)
red:8	:xjxyyarjiwjYx8iihaMjH5XklLPk4_3FG8nE8mF8qR5VN052@N8!F4!c0VPdZ10J180F4410F4$2010	C4QmT@TQHfVfeSefem	dcLF@@Rag\bbTVTILuSUTaT\P@	4.16	24	mean from 2	a1/apparent		acidic	555	O=C1(OC(C(O)CO)C(=C1O)O)
red:8	:xjxyyarjiwjYx8iihaMjH5XklLPk4_3FG8nE8mF8qR5VN052@N8!F4!c0VPdZ10J180F4410F4$2010	C4QmT@TQHfVfeSefem	dcLF@@Rag\bbTVTILuSUTaT]P@	4.13	24	mean from 11	a1/apparent	OH	acidic	556	O=C1(OC(C(O)CO)C(=C1O)O)
red:11	:xjxqyiljyyrYCcjbtg37H8ll9qHs0V6018m6BqFVXF1ZP4K02R0V!410Z4V804k8J%41Vc430806030	C4TCHjVffw	dcLFB@PYWYyIeUfJfjifdHbb@@	3.82	28	mean from 2	a2/apparent		acidic	557	O=C1(OC(C(=O)[O-])C(C1)C(=O)O)
red:11	:xjxqyiljyyrYCcjbtg37H8ll9qHs0V6018m6BqFVXF1ZP4K02R0V!410Z4V804k8J%41Vc430806030	C4TCHjVffw	dcLFB@PYWYyIeUfJfjifdHbj@@	4.5	28	potentiometric	a2/apparent		acidic	558	O=C1(OC(C(=O)[O-])C(C1)C(=O)O)
red:5	:xjxyyarjiwjYx8iihaMjH5XklLPk4_3FG8nE8mF8qR5VN052@N8!F4!c0VPdZ10J180F4410F4$2010	C4QmT@TQHfVfeSefem	dcLFB@RagQ{HheEeBSMTuUHUGD@@	11.33	25		a2/apparent		acidic	559	O=C1(OC(C(O)CO)C(=C1O)[O-])
red:5	:xjxyyarjiwjYx8iihaMjH5XklLPk4_3FG8nE8mF8qR5VN052@N8!F4!c0VPdZ10J180F4410F4$2010	C4QmT@TQHfVfeSefem	dcLFB@RagQ{HheEeBSMTuUHUGT@@	11.61	20	mean from 7	a2/thermodynamic		acidic	560	O=C1(OC(C(O)CO)C(=C1O)[O-])
red:0	RPsI!VG88$10F0H0V8)92#F&F!F#8)8#2&H#X)2010	S2SjJ8	dcLH@@RYWVjZ@Bj`@@	10.71	25	potentiometric	a1/thermodynamic	OH	acidic	561	OC1(=CC=C(CC(C)(C)C)C=C1)
red:0	JPsH#18!V#4F8F0VN0H04#212!2018!18F&2$12W08088%8#20V!18024N2010	S2SjJ8	dcLH@@RYeYVz@`j`@@	10.79	20	potentiometric	a1/thermodynamic		acidic	562	OC1(=C(C=C(C)C(=C1)C)C(C)C)
red:0	JPsH#18!V#4F8F0VN0H04#212!201#10F&2%2V08!8*20V!1802402010	S2SjJ8	dcLH@@RYe_fz@`j`@@	10.77	20	spectrophotometric	a1/thermodynamic		acidic	563	OC1(=C(C=C(C(C)C)C=C1)CC)
red:0	JPsH#18!V#4F8F0VN0H04#212!2018!18F,12W08088%8#20V!18024N2010	S2SjJ8	dcLH@@RYeufz@`j`@@	10.76	20	spectrophotometric	a1/thermodynamic		acidic	564	OC1(=C(C=C(C)C(=C1)C(C)C)C)
red:0	RPsI!VG88$1408H0VN(302#F1%F!F#@1$2V%2&H#2&402010	S2SjJ8	dcLH@@rJJIHrMtAAU@@@	10.69	25	potentiometric	a1/apparent		acidic	565	OC1(=C(C=CC=C1)CC(C)(C)C)
red:0	JPsH#18!V#4F8F0VN0H04#212!201#10F&2$12W080880F-1802402010	S2SjJ8	dcLH@@rJJIIFMtAAU@@@	10.61	20	spectrophotometric	a1/thermodynamic		acidic	566	OC1(=C(C=CC(=C1)C(C)C)CC)
red:0	JPsH#18!V#4F8F0VN0H04#212!201#18F&2%2V08!8%8#20V#802402010	S2SjJ8	dcLH@@rJJIJXmtAAU@@@	10.82	20	spectrophotometric	a1/thermodynamic		acidic	567	OC1(=C(C=C(CC)C=C1)C(C)C)
red:0	JPsH#18!V#4F8F0VN0H04#212!201#18F&2%2V+8!820V#802402010	S2SjJ8	dcLH@@rJJJIPlLADU@@@	11.18	20	spectrophotometric	a1/thermodynamic		acidic	568	OC1(=C(C=C(C)C=C1C)C(C)C)
red:0	JPsH#18!V#4F8F0VN0H04#212!201#10F-2!8!8)820V!1802402010	S2SjJ8	dcLH@@rJJJJjLLADU@@@	10.9	20	spectrophotometric	a1/thermodynamic		acidic	569	OC1(=C(C=C(C(C)C)C=C1C)C)
blue:0	JNFH4#8&4F801V80H%21#H!8!10F02)2!W08%8#8082*8$	S2Sags	dcLH@@rJJZJJbkPDQ@@@	17.61	25		a1/apparent	H	basic	570	O=C(C1(=C(C=C(C)C=C1C)C))C
red:3	JNFH4#8&4F801V80H%21#H!8!10F02)2!W08%8#8082*8$	S2Sags	dcLH@@rJJZJJbkPDQ@@@	10.69	25		a1/apparent	H	acidic	571	O=C(C1(=C(C=C(C)C=C1C)C))C
red:4	RNsG!VG8&4F8!VN0H%322!201#10F#1!@1#12V%2!2$82!8%402010	C4SeZ5e2	dcLHPBBHfHRYggvzB@j`@@	8.1		spectrophotometric	a/apparent		acidic	572	ClC1(=C(O)C(=CC(=C1)Cl)CCC)
blue:9	yoNlJVNG804F$FF01082(A#G$80G$V%424F)c2.F&	K2SZvPFM4iYdQQZ	dcLHPIBHDHRYWYzZ@Bf`@@	-5.02	25		a1/apparent		basic	573	ClC1(=CC=C(C(SCC)=O)C=C1)
blue:9	yoNlJVNG804F%F01082H+G$81F$W(4F)c#24.4!	K2SZvPVM4iYdQQZ	dcLHPICDDHRYV{zz@Hf`@@	-5.53	25		a1/apparent	OH	basic	574	[Br]C1(=CC(C(SCC)=O)=CC=C1)
red:9	JPsH#18!V#4F8F0VN0H04#232!201#18F&2$12W08088#208#2$18024F2010	_2Sh8DcF	dcLH`IBHRYeufz@`j`@@	9.98	20	potentiometric	a1/thermodynamic		acidic	575	ClC1(=C(C=C(O)C(=C1)C(C)C)C)
blue:3	yoNlJVNF804F%F01082H+G$81F$W(4F)c#24/!	52S_lAcuLqt	dcLH`L@HRf^uiVf`@`@@	-4.77	25		a1/apparent	OH	basic	576	S(C(=O)C1(=CC(=CC=C1)C))CC
blue:3	yoNlJVNF804F$FF01082(9#G$80G$V%424F)c/F&	52S_lAcuLqt	dcLH`L@HRf^uyVf`@`@@	-4.2	25		a1/apparent	OH	basic	577	S(C(=O)C1(=CC=C(C)C=C1))CC
red:1	zyGv4XFF801F!1$WV9H*44F$8!F(4!44F)9#8/#	C4SXsbKvQu	dcLHbJ@HB\dbLtRR{UL@@@@	8.6	24	spectrophotometric	a1/apparent	RMe2S+ Br-	acidic	578	[S+](CC(=O)C1(=CC=CC=C1))(C)C
red:11	LNsH40818V$24F801VN0H&12!HV1#10F&20V02G2!8088!8#84#V!4%2010	52SZvSOx3uW	dcLL@@GTf[VwiZ@Hh@@	7.65	25	mean from 2	a/apparent		acidic	579	O=C(C1(=CC(OC)=C(O)C=C1))C
red:4	xNsb46V40@0F!4VV80V08#FN&HF018$F04!V02808!FF!81020V1!8)4$2010	C2QJqtiuWp7pD	dcLL@@ITfYu{aZejY@@	6.16	25	spectrophotometric	a1/apparent		acidic	580	O=C1(C(O)=CC(C(=O)C)=CC=C1)
red:4	xNsb46V40@0F!4VV80V08#FN&HF018$F04!V$8!FF!81F20V1!8)4$2010	C2QJqtiuWp7pD	dcLL@@ITfYw[aZejY@@	5.01	25	spectrophotometric	a1/apparent		acidic	581	O=C1(C(O)=CC=C(C=C1)C(=O)C)
blue:3	:xjxywabiDybYCcjZzgH_r4Mt9qHg4_521Fu2BmVZVJGZ8ZEFV5k!1410Z010c4k80cH01F41VV43(	C4TCHfKQVe	dcLL@@PTfVWhjZjfj@@	4.84		potentiometric	a/apparent		basic	582	O=C1(OC(C(C)(C)C)C(C1C)=O)
red:2	oFsJ44018!F010408010N(202!F018%86+2)V102$4#F#406030	52QRvS@xFuz	dcLL@@PTfuf]]ZXH@BL`	4.56	25	mean from 2	1/thermodynamic		acidic	583	O=C(O)C=CC1(=C(O)C=CC=C1)
red:2	qFsJ44818V0F0124FN010N0H%212!HV1#1%V$V42G2!1088!c#24!4#4#406030	52SZvS@x3uz	dcLL@@PTfyVwiZ@Hh@@	4.13	20	potentiometric	a/thermodynamic		acidic	584	O=C(O)C1(=CC(OC)=C(C)C=C1)
red:2	yJsK448G8V4F412!F01080H$1!2!F%1%W$V!F#108#c#24!402(6030	52SZvS@x2uz	dcLL@@PTfyViZ@Hh@@	4.17	20	potentiometric	a1/thermodynamic		acidic	585	O=C(O)C1(=CC(OCC)=CC=C1)
red:2	xvsrBa0L822Z01BVW0FVV8#48Z0V#6!404#F!V0V,40V#F01V02&8F#6030	52SowS@xLuz	dcLL@@PTfye]]ZhH@@@	4.23		potentiometric	a/apparent		acidic	586	O=C(O)C(C1(=CC=CC=C1))CO
red:2	zptp4ZNK8V4J41282$82H$1!2&2010V#1$k10F%8.2!4$6030	h2Si_TWSUV	dcLL@@PdfueZUZh@H@@	3.18	25		apparent		acidic	587	O=C(O)COC1(=CC(=CC=C1)C)
red:2	zptp4ZNK8V4J4128H$82%1092&2021V)F10F+8(V2!401!6030	h2Si_TWSUV	dcLL@@Pdfue^UZh@H@@	3.15	25		apparent		acidic	588	O=C(O)COC1(=CC=C(C)C=C1)
red:2	zptp4ZNK8V4J412B28#N2%9302#V102#V)F10F2!V/02144!406030	h2Si_TWSUV	dcLL@@PdfufU]ZhB@@@	3.17	25		apparent		acidic	589	O=C(O)COC1(=C(C=CC=C1)C)
red:2	xPsr4L0q820k01BVWFHVVB#48o%60J404#F!V0V8!H&14%F40V1204$BF#6030	52SowC@xJuz	dcLL@@Pdfz{U]Zj@@@@	3.53	18	potentiometric	thermodynamic		acidic	590	O=C(O)C(O)(C1(=CC=CC=C1))C
red:2	xtsr4akJ8@0R014Va0V0V8!1080F04!2F0406#k$V08!1!F#4!20V0108$2#4$6030	h2Sq_SJxUV	dcLL@@Pdf{YU]ZZ@@@@	2.68		potentiometric	a/apparent		acidic	591	O=C(O)C(=O)CC1(=CC=CC=C1)
red:2	xNsr460J820F014Vk!WV8$8#9!6F0404#F$V%24F!84$c#8)J$6030	h2Sa_SLSUV	dcLL@@Pdf{e^UZX@H@@	1.52		potentiometric	a/apparent		acidic	592	O=C(O)C(=O)C1(=CC=C(C)C=C1)
red:10	yospJZNG8V4F41#F05082H(X!G#801F$W(4F!108#c#24!4*2010	52SZvS@w6uW	dcLL@@QTfVUz]Z```@@	9.05	25	spectrophotometric	a1/apparent		acidic	593	O=C(OCC)C1(=CC(O)=CC=C1)
red:2	oFsJ44018!F01#801080H(2!F!8!1!84/08#V!204!4#F%6030	52QRvS@xFuz	dcLL@@QTfueZ]ZX@`BL`	4.4	25	conductometric	1/thermodynamic		acidic	594	O=C(O)C=CC1(=CC(O)=CC=C1)
red:2	zNsp448K8X#16VF!VV8)9206!404020F$V&F#8$F*V#F$6030	h2Si_TWxUV	dcLL@@QTfvUtYZ`@h@@	4.36	25	conductometric	a1/thermodynamic		acidic	595	O=C(O)CC1(=CC=C(OC)C=C1)
red:2	oNsL44!8!F01#F01V80H+F%10F#V,1%c#@4!4*6030	h2Sa_SOxUV	dcLL@@QTfyV{iZ@HX@@	3.84	25	mean from 2	a1/thermodynamic	COOH	acidic	596	O=C(O)C1(=CC(C(=O)C)=CC=C1)
red:2	qFsJ44818V0F0124FN010N0H%212!HV1#3%V%42F2101!80Fc#24024V!4#406030	52SZvS@x3uz	dcLL@@QTfyVaZ@Bh@@	4.35	20	potentiometric	a/thermodynamic		acidic	597	O=C(O)C1(=CC(=C(OC)C=C1)C)
red:2	yJsK440F8V0F41!FF01082(9#F&F$V%42$1$Fc(4&F!6030	h2Sa_TbSUV	dcLL@@QTfyWWaZ@Bh@@	4.18	25		a1/thermodynamic	COO-H	acidic	598	O=C(O)C1(=CC=C(COC)C=C1)
red:2	oNsL44!8!F01!FF01V8)1#F(F#V%42$9$Fc#8#4*6030	h2Sa_SOxUV	dcLL@@QTfyW[aZ@BX@@	3.72	25	mean from 2	a1/thermodynamic	COOH	acidic	599	O=C(O)C1(=CC=C(C(=O)C)C=C1)
red:2	qFsJ44818V0F0124FN01080H%212!H!8!3!820V$V!F#108@!c#24024V(N6030	52SZvS@x3uz	dcLL@@QTfye|YZ@`h@@	3.84	20	potentiometric	a/thermodynamic		acidic	600	O=C(O)C1(=C(C=CC(=C1)OC)C)
red:2	qFsJ44818V0F0124FN01080H%212!H!8!3!820V$V42F010108@0Fc&24V(N6030	52SZvS@x3uz	dcLL@@Q\bfbbQPrtAAP@@	4.54	20	potentiometric	a/thermodynamic		acidic	601	O=C(O)C1(=C(C=C(OC)C=C1)C)
red:2	yJsK440F8V0F41040N01082&3#FF!8#F0960V,1802F0c%V04#F$86030	h2Sa_TbSUV	dcLL@@Q\bfbbRHrtAAP@@	3.85	25		a1/apparent	CO2H	acidic	602	O=C(O)C1(=C(C=CC=C1)COC)
red:2	xvwjgio6bDea01SVW6r@0YJ0rF8ZFs%GFF42F010F484!280V#W24!8B0F808H)20806030	C4TCHfLffu	dcLL@@Q\bfbdqeLuUTtfTLP@	4.63		potentiometric	a/apparent		acidic	603	O=C(O)C1(C(C(C(=O)C)C1)(C)C)
red:2	qFsJ44818V0F01240N010N0H%2020FFV1#1!960V!2$F2!1802F0c1!24c04#4#406030	52SZvS@x3uz	dcLL@@QdfyeXUZBBH@@	3.84	20	potentiometric	a/thermodynamic		acidic	604	O=C(O)C1(=C(OC)C(=CC=C1)C)
red:2	yJsK448G8V4F41240N010N&13020FFV1&960V!2$F2!W802F0c1$V040204#406030	52SZvS@x2uz	dcLL@@Qdfye\UZBBH@@	4.18	20	mean from 2	a1/apparent	H(1+)	acidic	605	O=C(O)C1(=C(OCC)C=CC=C1)
red:2	qFsJ44818V0F01240N010N0H%2020FFV18!1!960V!20V!F2!1882F0c1$c04#4#486030	52SZvS@x3uz	dcLL@@QdfyfT]ZBB`@@	3.46	20	potentiometric	a/thermodynamic		acidic	606	O=C(O)C1(=C(OC)C=CC=C1C)
red:2	qFsJ44818V0F0124FN010N0H%2120FHV1#1!960V!20V42G2101882F0c1$V04#4#406030	52SZvS@x3uz	dcLL@@QlbfbbRHjtDDP@@	4.38	20	potentiometric	a/thermodynamic		acidic	607	O=C(O)C1(=C(OC)C=C(C)C=C1)
red:2	yJsK448G8V4F4120FF0108&1092!F%2%V%42F#1$Fc8&4V2(6030	52SZvS@x2uz	dcLL@@RTfyWWaZ@Bh@@	4.64	20	mean from 2	a1/apparent		acidic	608	O=C(O)C1(=CC=C(OCC)C=C1)
red:2	oNsL44!8!F01040N01V8(2#FF!8$F960V*V01802F0c#80V04#F$86030	h2Sa_SOxUV	dcLL@@RTfyed]ZBA`@@	4.15	23	mean from 3	a1/apparent	      H(+)	acidic	609	O=C(O)C1(=C(C(=O)C)C=CC=C1)
red:2	xvwjBak6WD@a01CVYBl81AJ0lF8aNs#F!HB42F0k!484!2!V#10Z0F@!F8F8!F&2#6030	C4PHTCHfLffu	dcLL@@RTfyed]ZjiiSJBH@	4.4			a/apparent		acidic	610	O=C(O)C1(C(C(=O)C)CC=CC1)
red:2	qFsJ44818V0F01240N010N0H%202!FV18!1!820V$V!F2!1082!c#24804#4#486030	52SZvS@x3uz	dcLL@@R\bfbbTHjtADP@@	3.72	20	potentiometric	a/thermodynamic		acidic	611	O=C(O)C1(=C(C(OC)=CC=C1)C)
red:2	qFsJ44810V#12&8*2/)F/%2(6V30	52NovS@wouz	dcLL@@RdfuYU]Zz@@@@	3.09	25	conductometric	a1/thermodynamic	COOH	acidic	612	O=C(O)C#COC1(=CC=CC=C1)
red:2	xvsz4qko8D0o01CV2FVVVBF0140F)m060F0k#F!8!1$11V0V2#4%4*6030	52Sowh@xKuz	dcLL@@RdfvyU]Zj@@@@	4.4	18	potentiometric	1/thermodynamic		acidic	613	O=C(O)CC(O)C1(=CC=CC=C1)
red:11	yospJZNG8V4F41!FF05082(9X!G#8!G$V%424F!1%c(4V%F!2010	52SZvS@w6uW	dcLL@@STfVU~UZ``H@@	9.34	25	spectrophotometric	apparent		acidic	614	O=C(OCC)C1(=CC=C(O)C=C1)
red:2	oFsJ44018!F01!F80108)12!F!8%84)2+V!2$4V!F%6030	52QRvS@xFuz	dcLL@@STfue^UZX@HBLP	4.08	25		apparent		acidic	615	O=C(O)C=CC1(=CC=C(O)C=C1)
red:2	oFsJ44018!F01!F80108)12!F!8%84)2+V!2$4V!F%6030	52QRvS@xFuz	dcLL@@STfue^UZX@HBL`	4.64	25		apparent		acidic	616	O=C(O)C=CC1(=CC=C(O)C=C1)
red:2	xvwjgyqZbAs69doV05k@45Z0G04V080F28!VF4#10F4,V-1(2#6030	_3HjKTjk	dcLL@@STfue^UZjjjRhl@	4.86	25	conductometric	apparent		acidic	617	O=C(O)CCC1(CCC(O)CC1)
red:0	oFsJ#18!F#4FN#N0H%212!201#1!8%2%2!1!2&20824V&402010	C4Sfe3eo	dcLL@@eTfYeua`Hbh@@	9.92	25	spectrophotometric	a/thermodynamic		acidic	618	OC1(=C(C=C(C)C=C1CO)CO)
red:0	oPsL0J018!k#40N!VR0H040F02020F!18!18F9%2%2V01082F#4820804&2482010	52SgwicSKuh	dcLL@@e\bbbTQc]@PUP@@	9.9			a/apparent		acidic	619	OC1(=C(C(=CC=C1)C(O)C)CO)
red:5	JFcF4!18&4F8010N0H%212!H01#1#2+2)81#4820V&40@050	C4SXSeq5e2	dcLL@@kTef^_aXHBd@@	6.2	26.9	spectrophotometric	a1/apparent		acidic	620	O=CC1(=C(O)C(=CC(=C1)C)C=O)
red:2	:xjxiyDpfyjK3BVh5wgF249Kt8ZFcFV6@!NFRF0V!kZ2ZH0V0F$104418!k80c(V03(	h2TD_SPw6V	dcLL@@x\bbbTQsRuTuT@@	11.9	25	mean from 2	apparent		acidic	621	O=C1(C(C(=O)OCC)CCCC1)
red:2	RuJfgek0b80e109V50P8!o0MO8V0V010@0G8F(40Z#1FV#1#1#F80cH-8040	C4qnLg	dcLL@@zTfYYYaZjYj@@	3.65			a/apparent		acidic	622	O=C1(C(C(=O)CC(C1)(C)C)C=O)
red:8	oFsJ44018!F010408010N(202!F018%86+2)V102$4#F#406010	52QRvS@xFuz	dcLLB@PTyImYgWVfB@@cD	10.66	25	spectrophotometric	a2/apparent		acidic	623	O=C([O-])C=CC1(=C(O)C=CC=C1)
red:8	oFsJ44018!F010408010N(202!F018%86+2)V102$4#F#406010	52QRvS@xFuz	dcLLB@PTyImYgWVfB@@cH	9.63		spectrophotometric	a2/apparent		acidic	624	O=C([O-])C=CC1(=C(O)C=CC=C1)
red:11	zxxbpZT4l34R314c8B8V2829V1F08#62G01A48!k04!V0VV08V0J$51!V1!9,80603V	52MRvC@unuz	dcLL`NWPBLdTTTIaUTltt@@	3.8	25	potentiometric	a/apparent		acidic	625	S1(C(C(=O)C)=CC=C1CC(=O)O)
blue:10	fJPl209K0F4#2$V#F$1$6!4*1V#V#40F$V/2#Wk0sF	C4M7638795@3EUEm	dcLP@@pjZUwIEEDbiW@QEL@@	9.4		mean from 2	a/apparent		basic	626	N1(=C(N=C(N)N=C1N)NC(=N)N)
blue:5	zxUWrWU4lG4R3J08DC8k280WV0F18040DHk213$J!10V02!8V0o0N!_$10V1!J%2!81V0kV	C4M2M@Sn8p93EIEYHX	dcLh@Dh]AIe]eWVjjV`@	8.04	24.9	potentiometric	a2/apparent		basic	627	O=C(NCCC=1(N=CNC=1))CN
blue:3	LFuF!810V$2!8#N0F-1#2+V!1!F#8*4%2#10VVF	C4M2Sev385EKcP	dcLh@Lz]AJ[V_XZ@Hk@@	4.17	25	spectrophotometric	a1/apparent		basic	628	O(C1(=NC(N)=C(C#N)C(=C1)N))C
blue:8	zxUWrWU4lG4R3J08DC8k280WV0F18040DHk213$J!10V02!8V0o0N!_$10V1!J%2!81V0kV	C4M2M@Sn238p93EYHX	dcLhBDh]BiRYWYUujjeh@@	6.76	24.9	potentiometric	a1/apparent		basic	629	O=C(NCCC=1(N=CNC=1))C[NH3+]
red:11	zpz_M_O4WF4R0G088B0V280cV0F080V04Hk01&8430V0Xc08VVJ0F081GF0V10V1!44$2#Wa0vV	C4M2M@SXSf8395EQEYF3Hffu	dcLlBDraA]F\bbtRagBuSTr@@	2.0		spectrophotometric	a1/apparent		acidic	630	O=C(NC=1(NC=[NH+]C=1C(=O)O))N
red:5	zpz_M_O4WF4R0G088B0V280cV0F080V04Hk01&8430V0Xc08VVJ0F081GF0V10V1!44$2#Wa0kV	C4M2M@SXSf8395EQEYF3Hffu	dcLlBDraA]wlbbtRagBuSTr@@	12.2		spectrophotometric	a3/apparent		acidic	631	O=C(NC=1(NC=NC=1C(=O)[O-]))N
blue:8	zpz_M_O4WF4R0G088B0V280cV0F080V04Hk01&8430V0Xc08VVJ0F081GF0V10V1!44$2#Wa0kV	C4M2M@SXSf8395EQEYF3Hffu	dcLlBDraA]wlbbtRagBuSTr@@	4.9		spectrophotometric	a2/apparent		basic	632	O=C(NC=1(NC=NC=1C(=O)[O-]))N
blue:0	2HPF2091!1V!21F$8#4-V02*F+40F%V04$11)	S6SdZ1HC9sF	dcM@@@gIHhTlipu@AT@@	6.37	20	mean from 2	a1/apparent	N-H	basic	633	N(C1(=CC=C(N(C)C)C=C1))(C)C
blue:0	vxMGm1KF9F!3402#kV8+B4#1$F(4*V(4%4&1V0k0	C4Sn8rEAEH	dcM@@@iJU^UWZj`@@@	9.44	25	potentiometric	a2/apparent		basic	634	N(CCN)CCC1(=CC=CC=C1)
blue:0	HHPF2091801V#11801080m+F010V018!4%F&F(10204048$204&	C4Sf5Y8p93@vEe	dcM@@@iJYUfyYBBb@bH	9.11	25	potentiometric	a1/apparent	N=C-H	basic	635	N(C1(=CC(=CC=C1)C))=CN(C)C
blue:0	HHPF2091801V#518010N0V%2$F010V!8!6%F&F$1!102#48$2)	C4Sf5Y8p93@vEe	dcM@@@iJYYYGYBHh@bH	8.27	25	potentiometric	a1/apparent		basic	636	N(C1(=C(C=CC=C1)C))=CN(C)C
blue:0	HHPF2091801V#1G801080V&1#F010V!8!4%F!2#F(1020V048$2)	C4Sf5Y8p93@vEe	dcM@@@kIEDdhkrrDEDADP	9.21	25	potentiometric	a1/apparent	N=C-H	basic	637	N(C1(=CC=C(C)C=C1))=CN(C)C
blue:11	ttLGV1oF1!21402%84%V)1$F/F$2%4!8*1!VF	h2M4vgYOuV	dcM@@@uJUuUJ`@jj@@	10.3	25	potentiometric	a1/apparent		basic	638	N1(=CC=C(CCCCCN)C=C1)
blue:11	ttLGV1oF1!21402%84%V)1$F/F$2%4!8*1!VF	h2M4vgYOuV	dcM@@@wIDeBddU@AUT@@	10.34	25	potentiometric	a1/apparent		basic	639	N1(=CC(=CC=C1)CCCCCN)
blue:11	ttLGV1oF1!21402%84%V)1$F/F$2%4!8*1!VF	h2M4vgYOuV	dcM@@@wIEDdTeS@PUT@@	10.38	25	potentiometric	a1/apparent		basic	640	N1(=C(C=CC=C1)CCCCCN)
blue:7	vpMGH1GF9F0F#2FF0F0820V%9#1&G(1!4(V/$F01V0k0	C4Sn8r8vEAEH	dcM@@@yJUe_eZhHB@@	9.41	25	potentiometric	a2/apparent		basic	641	N(CC1(=CC=C(C)C=C1))CCN
blue:9	2HPF2091!1V!21F$8#4-V02*F+40F%V04$11&F0	K6SdW0m0d6Zw4	dcM@B@dIrRJEKJ\MP@U@@@	2.5	20	potentiometric	b1/apparent		basic	642	[NH+](C1(=CC=C(N(C)C)C=C1))(C)C
blue:5	vxMGm1KF9F!3402#kV8+B4#1$F(4*V(4%4&1V0k0	C4Sn238rEH	dcM@B@hIReWeUvjh@@@@	6.59	25	potentiometric	a1/apparent		basic	643	[NH2+](CCN)CCC1(=CC=CC=C1)
blue:0	ttLGV1oF1!21402%84%V)1$F/F$2%4!8*1!VF	h2M4vg8O6V	dcM@B@wYRe]URh@Jj`@@	5.99	25	potentiometric	a2/apparent		basic	644	N1(=CC=C(CCCCC[NH3+])C=C1)
blue:0	ttLGV1oF1!21402%84%V)1$F/F$2%4!8*1!VF	h2M4vg8O6V	dcM@B@wYrQIPiIEP@UU@@@	5.61	25	potentiometric	a2/apparent		basic	645	N1(=CC(=CC=C1)CCCCC[NH3+])
blue:0	ttLGV1oF1!21402%84%V)1$F/F$2%4!8*1!VF	h2M4vg8O6V	dcM@B@wYrQQIEITpDEU@@@	5.7	25	potentiometric	a2/apparent		basic	646	N1(=C(C=CC=C1)CCCCC[NH3+])
blue:0	vpMGH1GF9F0F#2FF0F0820V%9#1&G(1!4(V/$F01V0k0	C4Sn238r8vE@	dcM@B@{iReYWyVjB@`@@	6.51	25	potentiometric	a1/apparent		basic	647	N(CC1(=CC=C(C)C=C1))CC[NH3+]
blue:4	2HPF2091!1V#518010N0V&2#F010V!8!6%F&F$1!302#48$2)	C4SeZ35Y8p93@vEe	dcM@`BdHaIfU~XXHDj@ah	6.85	25	mean from 2	a1/apparent		basic	648	ClC1(=C(N=CN(C)C)C=CC=C1)
blue:4	2HPF2091!1V#518010N0V+F010V!8!6%F&F$1!102#48$2%4!	C4Sec35Y8p93@vEe	dcM@`BdLQIfU~XXHDj@ah	6.71	25	mean from 2	a1/apparent		basic	649	[Br]C1(=C(N=CN(C)C)C=CC=C1)
red:2	2HPF20910F1V!21%80H04(2!40V8(V!FV#4%4V)4%106!V0F0	C4Sf858p93E3EYPX	dcM@`DD@aIVUnzV`BJ@@	11.78	20	potentiometric	a1/apparent		acidic	650	S=CNC1(=CC(N(C)C)=CC=C1)
blue:4	tvPn8nkq882o0o903!VV8%KV#V5#428!k!FJ108!1&VV02!4(248%1!V0	K2SowRXt8npbjP4	dcM@`DH@aInvUWVj`@@@	7.15	24	mean from 2	a/thermodynamic		basic	651	S=C(N)C(N)CC1(=CC=CC=C1)
red:2	2HPF20910F1V!21F$8#4(2!40V82&V!F$4%4VF%V04$11$V0F0	C4Sf858p93E3EYPX	dcM@`Dd@aIVUvxV`@j@@	11.96	20	potentiometric	a1/apparent		acidic	652	S=CNC1(=CC=C(N(C)C)C=C1)
blue:6	2HPF2091!1V#11801080m&2#F010V!8!4%F&F(30204048$204&	C4SeZ35Y8p93@vEe	dcM@`FdHaIe[vkh@aj@ch	7.97	25	potentiometric	a1/apparent	N=C-H	basic	653	ClC1(=CC(N=CN(C)C)=CC=C1)
blue:6	2HPF2091!1V#11801080m+F010V!8!4%F&F(10204048$204#4!	C4Sec35Y8p93@vEe	dcM@`FdLQIe[vkh@aj@ch	8.08	25	potentiometric	a1/apparent	N=C-H	basic	654	[Br]C1(=CC(N=CN(C)C)=CC=C1)
blue:9	2HPF2091!1V!21F$8#4-V82*F+40F%V04$11%V!	C4Ses2u2vf838pE3QX	dcM@`Ld@aJVuvxZp@j@@	3.3		spectrophotometric	b/apparent		basic	655	S(C#N)C1(=CC=C(N(C)C)C=C1)
blue:7	2HPF2091!1V#1G801080V&2#F010V!8!4%F!2#F(3020V048$2)	C4SeZ35Y8p93@vEe	dcM@`NdHaIe]Vih@Ij@ch	8.46	25	potentiometric	a1/apparent	N=C-H	basic	656	ClC1(=CC=C(N=CN(C)C)C=C1)
blue:7	2HPF2091!1V#1G801080V+F010V!8!4%F!2#F(1020V048$2%4!	C4Sec35Y8p93@vEe	dcM@`NdLQIe]Vih@Ij@ch	8.1	25	potentiometric	a1/apparent	N=C-H	basic	657	[Br]C1(=CC=C(N=CN(C)C)C=C1)
blue:0	tvPn8nkq882o0o903!VV8%KV#V5#428!k!FJ108!1&VV02!4(248%1!V0	K2SowR8O5mGbjP4	dcM@bDH@`iR[meUujh@@@@	-8.63	24	spectrophotometric	a1/apparent	SCNH3(1+)	basic	658	S=C(N)C([NH3+])CC1(=CC=CC=C1)
red:2	zrvh6_O40J5w0G99A80V08HV08F080Z!HF038!F@V8430V0XF080VJ0F0c1FF0l10VV!K4#F2$603V	C4M2M@SYHhfw	dcMB@BxDWTfy[YnZejZ@@	-0.56	25		a1/apparent	COOH	acidic	659	O=C(O)C=1(N=CN(C=1C(=O)O)C)
red:11	;j;ipUyxnrxcEbcmM2HCbA9MVV41j9W@P7JZF0a#L1H!8kV0W49JVZ08V040V)@#@0a0I0	C4TA8f8n95E_H_Hffu	dcMB@DhIWTfV]ZnZjiZcB@@	3.93	25	potentiometric	a/apparent		acidic	660	O=C1(NCC(=O)NC1CC(=O)O)
red:9	;jzrzilUyynrCcjbts33H8lG9rmsV0i1W@H64aF0XF1aT5J02B0VVV4A4o408!o8o%B1V802V81a0n0	C4TC8f95EQEYH_Hffu	dcMB@DtAeTfUVXjZjfZPbJH@	3.0	20	potentiometric	a/apparent		acidic	661	O=C1(NC(C(=O)O)C(C1)C(=O)N)
red:2	zpz_L_O4VF4R0G08@B0k082V!F080Z!HG218$Z8430V0X8080VJ0F0N1FF0V10V#J4#F2$a0QV	C4M2M@SYHhfw	dcMBABxDWRg^R[egfyjVih@@	4.54	18	conductometric	a1/apparent		acidic	662	O=C(O)C=1([NH+]=C(C)NC=1C(=O)[O-])
blue:4	zrvh6_O40J5w0G99A80V08HV08F080Z!HF038!F@V8430V0XF080VJ0F0c1FF0l10VV!K4#F2$6!V	C4M2M@SYHhfw	dcMBABxDWT{^R[emfyjVih@@	8.0		potentiometric	a2/apparent		basic	663	O=C([O-])C=1(N=CN(C=1C(=O)[O-])C)
red:2	zrvh6_O40J5w0G99A80V08HV08F080Z!HF038!F@V8430V0XF080VJ0F0c1FF0l10VV!K4#F2$603V	C4M2M@SYHhfw	dcMBBBDDW]{HihhiXpmSUL`@	3.9		potentiometric	a1/apparent		acidic	664	O=C(O)C=1(N(C=NC=1C(=O)[O-])C)
red:2	zrvh6_O40J5w0G99A80V08HV08F080Z!HF038!F@V8430V0XF080VJ0F0c1FF0l10VV!K4#F2$60AV	C4M2M@SYHhfw	dcMBBBxDWReInVv[fiZf`@	-0.88	25		a1/apparent	NH	acidic	665	O=C(O)C=1([NH+]=CN(C=1C(=O)O)C)
blue:8	zxz_b_zBWn0E5K4VBCc4080dWVF1c8!2HF011BF0VF0V50W02!@V0J0F!102!1%4$V22080V0FV	52M4iOrPKsE	dcMD@AtDRY]YUujjeh@@	7.33	26	mean from 2	a1/apparent		basic	666	O=C(OC)CCCC=1(N=CNC=1)
red:4	zxUY7Ys4184R0J0cB80V282c0FN1c04!IF018$o8410W0Xc0c!J0F081GH0V50V8!4+W0FV	C4M2M@SYLR	dcMD@BxErJJIHj\KTuSH@@	9.05		spectrophotometric	a/apparent		acidic	667	O=C(C=1(NN=C(C=1)C(=O)C))CC
red:2	xNPn430J8!F0J0V080WV80V!N1%7k05%F8#V02$4F0F&V102&4&130W0	C2SaEBZOTnrdH	dcMD@DHFR[emUuih@@Hq@	10.1	20	potentiometric	a1/apparent		acidic	668	O=C(N)C(=NO)C1(=CC=CC=C1)
red:6	xNPn430J8!F0J0V080WV80V!N1%7k05%F8#V02$4F0F&V102&4&130W0	C2SaEBZOTnrdH	dcMD@DHFR[emUuih@@Hr@	9.55	20	potentiometric	a1/apparent		acidic	669	O=C(N)C(=NO)C1(=CC=CC=C1)
blue:9	oFuJ45%F0F#N0108$F(k018%840V!2!8$F&V102$4#F$120WF	K2M4rOrO8nrdIeR	dcMD@DdJR[[eUuih@@Hq@	8.01	25	spectrophotometric	a1/apparent		basic	670	O=C(N)C=C(O)C1(=CN=CC=C1)
blue:9	xtPn4YkJ08040J0V2!W08!1!1V$2k#2#k$W$104F0I$2%8-1!VF	C2M4vBZOvodfD	dcMD@DdJR[[eUujX@@@@	8.61	25	spectrophotometric	a1/apparent		basic	671	O=C(N)CC(=O)C1(=CN=CC=C1)
blue:11	oFuJ45%F0F#N0108$F(k018%840V!2!8$F&V102$4#F$120WF	K2M4rOrO8nrdIeR	dcMD@DtJR[[eUuih@@Hq@	7.36	25	spectrophotometric	a1/apparent		basic	672	O=C(N)C=C(O)C1(=CC=NC=C1)
red:3	xtPn4YkJ08040J0V2!W08!1!1V$2k#2#k$W$104F0I$2%8-1!VF	C2M4vBZOvodfD	dcMD@DtJR[[eUujX@@@@	7.91	25	spectrophotometric	a1/apparent		acidic	673	O=C(N)CC(=O)C1(=CC=NC=C1)
blue:7	oFuJ45%F0F#N0108$F(k018%840V!2!8$F&V102$4#F$120WF	K2M4rOrO8nrdIeR	dcMD@DxJR[[eUuih@@Hq@	8.23	25	spectrophotometric	a1/apparent		basic	674	O=C(N)C=C(O)C1(=NC=CC=C1)
blue:7	xtPn4YkJ08040J0V2!W08!1!1V$2k#2#k$W$104F0I$2%8-1!VF	C2M4vBZOvodfD	dcMD@DxJR[[eUujX@@@@	8.23	25	spectrophotometric	a1/apparent		basic	675	O=C(N)CC(=O)C1(=NC=CC=C1)
red:5	xNPl210J8$J#80VV80V!F1%6F05%k!10V02!9!F0F!1$1)4!2$3010	52Sq8BZOTnI	dcMD@HpJRVWeUufh@@HQ@	5.3	20	potentiometric	a1/apparent		acidic	676	O=NC(=NO)CC1(=CC=CC=C1)
blue:1	zxQl21NJ8!N0J!D80VV80V!F1!4046!502#F8#V0X408$F!1%1(4!2$Y0G0	52Sq9BZOTnh	dcMD@HpJRVWeUvZh@@Ha@	4.25	20	potentiometric	a1/apparent		basic	677	ON=C(NO)CC1(=CC=CC=C1)
red:3	zxQl21NJ8!N0J!D80VV80V!F1!4046!502#F8#V0X408$F!1%1(4!2$Y0G0	52Sq9BZOTnh	dcMD@HpJRVWeUvZh@@Ha@	10.7	20	potentiometric	a1/apparent		acidic	678	ON=C(NO)CC1(=CC=CC=C1)
red:3	zbbBv978LKt1P80G020F90c#2#V80c8$1#2.4FFV#F02.X02010	_78qbWPgV	dcMD@LDMRUe]^Fjjjh@@	7.75	24	mean from 2	b1/apparent	 tert amin	acidic	679	OCCN1(CCN(CCO)CC1)
blue:10	zrzhzdUDrpzhUA8OE6BFIXc96A240VF828c0@2N5!22V!224F1F08!BF0V08@*1&V2$	C78pZVnkOxC0b1X	dcMD@LTDRYYWyUjjjh@@	7.31			a/apparent		basic	680	O=C(OCC)N1(CCN(C)CC1)
red:2	xvurBrkq0@2o0pCVY0VV08!108KF0V0V4#46#k!HJ%10V!F0Z!2$V(8%160fF	K2M4vdssFmAdMfw	dcMDABdDJYeInvUWVj`@@@	1.69	23	potentiometric	b2/apparent		acidic	681	O=C(O)C([NH3+])CC1(=C[NH+]=CC=C1)
blue:8	aHPF2091!1k!210F01080m04)F#V&8V#FV*4!V#24048$106!3#	C4SXSf1A858pE2	dcMDAHDDbTyInUnzV`BJ@@	2.58	23	mean from 3	a/thermodynamic		basic	682	O=[N+]([O-])C1(=CC(N(C)C)=CC=C1)
blue:9	aHPF2091!1k!21FF01080V04)F#V02$8V#F042(40FV$V048#11$3#	C4SXSf1A858pE2	dcMDAHdDbTyInUvxV`@j@@	0.69	23	mean from 4	b1/apparent	amine	basic	683	O=[N+]([O-])C1(=CC=C(N(C)C)C=C1)
blue:11	qFPF20818!F!24FN010N0m%2$H010V03$8V$V42(810V#2Z868&40130V0	C4SXSf1A85EH	dcMDAHtDbTyInUexV`@j@@	0.98	22	spectrophotometric	a/apparent		basic	684	O=[N+]([O-])C1(=CC(=C(N)C(=C1)C)C)
blue:11	zNPG218G8!F0420FF0WV80V&9!4F#V020F!8V%42$8$FV$V04804!F#130V0	52Sa2RVO6np	dcMDAHtDbTyInUuxV`@j@@	9.42	25	potentiometric	a1/apparent		basic	685	O=[N+]([O-])C1(=CC=C(CCN)C=C1)
blue:11	qFPF20818!F!24FN010N0m%2$HV10V03!828V%42!1$210V$V868&40130V0	C4SXSf1A85EH	dcMDAHtDbT{HihhhjJm@QD@@	2.56	22	mean from 2	a/apparent		basic	686	O=[N+]([O-])C1(=C(C=C(N)C=C1C)C)
blue:7	xvuz4rko0D0o0KCV3FVV08F0140G$V#H060F0k#J%1$G0V!2#4*2$160VF	K2M4vdtsFmAdMfw	dcMDAJxDSjeImnUWVj`@@@	2.94	23	potentiometric	b1/apparent		basic	687	O=C([O-])CC([NH3+])C1(=NC=CC=C1)
red:2	xvuz4rko0D0o0KCV3FVV08F0140G$V#H060F0k#J%1$G0V!2#4*2$160fF	K2M4vdtsFmAdMfw	dcMDAJxDj^eImnUWVj`@@@	1.3	23	potentiometric	b2/apparent		acidic	688	O=C(O)CC([NH3+])C1(=[NH+]C=CC=C1)
blue:4	xvurBrkq0@2o0pCVY0VV08!108KF0V0V4#46#k!HJ%10V!F0Z!2$V(8%160VF	K2M4vdst5npdMfw	dcMDBBdDSdf{YU]Zj@@@@	9.26	23	mean from 2	a/apparent		basic	689	O=C([O-])C(N)CC1(=CN=CC=C1)
blue:4	xvurBrkq0@2o0pCVY0VV08!108KF0V0V4#46#k!HJ%10V!F0Z!2$V(8%160VF	K2M4vdst5npdMfw	dcMDBBtDSdf{YU]Zj@@@@	9.22	23	potentiometric	b/apparent		basic	690	O=C([O-])C(N)CC1(=CC=NC=C1)
red:11	oFPF4101#F0F#N010N0k+k01*V%42#F#8!V#24,130WF	K2M4v9qt8nrdIvw	dcMDBDDMFTfyVWaZ@Bh@@	2.08		spectrophotometric	a/apparent		acidic	691	O=C(N)C1(=CC(=[N+](O)C(=C1)C)C)
red:0	oFuJ0101#F%N#N0F*F!18%9%2!40101F#@F%2#4)120WF	K2M4vR8O6mEp3eo	dcMDBFTMV\bbbbbkC@QEP@@	8.02	24	mean from 4	a2/apparent		acidic	692	OC1(=C(C(=CN=C1C)CO)C[NH3+])
blue:6	oFuJ0101#F%N#N0F*F!18%9%2!40101F#@F%2#4)120WF	K2M4vR8O6mEp3eo	dcMDBFTMV\bbbbbkC@QEP@@	3.38	24	mean from 4	a3/apparent		basic	693	OC1(=C(C(=CN=C1C)CO)C[NH3+])
blue:5	xvuz4rko0D0o0KCV3FVV08F0140G$V#H060F0k#J%1$G0V!2#4*2$160VF	K2M4vdtt5npdMfw	dcMDBJxDSdfvyU]Zj@@@@	9.22	23	potentiometric	a/apparent		basic	694	O=C([O-])CC(N)C1(=NC=CC=C1)
blue:10	oFuJ0101#F%N#N0F*F!18%9%2!40101F#@F%2#4)120WF	K2M4vRYO7npp3eo	dcMDBNTAGlbTTRbOSPDQP@@	10.32	24	mean from 4	a1/apparent		basic	695	OCC1(=C(C([O-])=C(C)N=C1)CN)
blue:4	aFPF2081#F!24FN010N0m&2#H010V02$8V$V421&810V2!2Z848&40130V0	C4SXSeZ51A85EH	dcMDQBe]BHzHf]{HhhmDXppPQL@@	-2.98	25	mean from 3	b1/apparent	NH2	basic	696	ClC1(=C(N)C(Cl)=CC(=C1)[N+](=O)[O-])
red:3	qFPF01818!F!2!F01080m+F$81$8V$V-V#24!c)110V0	K2S_kBYO7n_bfSg	dcMD`LvD@HrRRqIPcJt@E@@@	10.14	21	potentiometric	a2/apparent		acidic	697	S(=O)(=O)(N)C1(=CC(=CC=C1)CN)
blue:11	qFPF01818!F!2!F01080m+F$81$8V$V-V#24!c)110V0	K2S_kBYO7n_bfSg	dcMD`LvD@HrRRqIPcJt@E@@@	8.55	21	potentiometric	a1/apparent		basic	698	S(=O)(=O)(N)C1(=CC(=CC=C1)CN)
red:3	qFPF!818!F!2!F01080m+F$81$8V$V-V#24!c)11VV0	52S_kAgOmrQ	dcMD`LvD@HrRRqISBjt@Q`@@	8.84	25	potentiometric	a1/thermodynamic	SO2NH-H	acidic	699	S(=O)(=O)(N)C1(=CC(C#N)=CC=C1)
red:3	qFPF01818!F!20FF01080V&1#F$82$8V%42*FV(c)110V0	K2S_kBYO7n_bfSg	dcMD`LvD@HrRRqIYCJt@E@@@	10.15	20	mean from 2	a/thermodynamic		acidic	700	S(=O)(=O)(N)C1(=CC=C(CN)C=C1)
blue:11	qFPF01818!F!20FF01080V&1#F$82$8V%42*FV(c)110V0	K2S_kBYO7n_bfSg	dcMD`LvD@HrRRqIYCJt@E@@@	8.35	20	mean from 2	b/thermodynamic		basic	701	S(=O)(=O)(N)C1(=CC=C(CN)C=C1)
red:3	qFPF01818!F!240N010N0V%2#FFV1!8#968V!2*802F0V%V0c#F$110V0	K2S_kBYO7n_bfSg	dcMD`LvD@HrRRqQIRjtAA@@@	10.11	21	potentiometric	a2/apparent		acidic	702	S(=O)(=O)(N)C1(=C(C=CC=C1)CN)
blue:11	qFPF01818!F!240N010N0V%2#FFV1!8#968V!2*802F0V%V0c#F$110V0	K2S_kBYO7n_bfSg	dcMD`LvD@HrRRqQIRjtAA@@@	8.53	21	potentiometric	a1/apparent		basic	703	S(=O)(=O)(N)C1(=C(C=CC=C1)CN)
blue:9	qFPF21818!F!24FN010N0m%22!FHV10V03!968V!2!42!1!802G0V2!2VV68#F$130V0	S2SZvPFN9m1ZQ8yTc	dcMDaAe]BHF]yIe[Vih@Jf@@	8.19	25	potentiometric	a1/apparent		basic	704	ClC1(=CC(=C([N+](=O)[O-])C=C1)CN)
red:2	aFPF20910F0F!2!F01080m*2F040V8%8VV#V#4%4V0V#24048&4!Y0F0	C4SXSf1A8593EYPX	dcMDaDE]@HF]yIVUnzV`BF@@	10.3	20	potentiometric	a1/apparent		acidic	705	S=CNC1(=CC([N+](=O)[O-])=CC=C1)
red:2	aFPF20910F0F!20FF01080V*2F040V82$8VV$4204%4VFV$V048*Y0F0	C4SXSf1A8593EYPX	dcMDaDe]@Hf]yIVUvxV`@f@@	10.11	20	potentiometric	a1/apparent		acidic	706	S=CNC1(=CC=C([N+](=O)[O-])C=C1)
red:2	qFPF21818!F0F20FF01080V&1#F#V82$8V%42*FV$V048)130V0	C2Sa2RVO8nrh2	dcMDaDe]@Hf]yInUvxV`@f@@	11.84	20	potentiometric	a1/apparent		acidic	707	S=C(N)C1(=CC=C([N+](=O)[O-])C=C1)
blue:11	qFPF21818!F!24FN010N0m%23!FHV10V$968V!20V40101!802G0V2!24V48#F!40130V0	S2SZvPFN9m1ZQ8yTc	dcMDaFtYBHZY{HhdihcWPACT@@	8.34	25	potentiometric	a1/apparent		basic	708	ClC1(=CC([N+](=O)[O-])=C(CN)C=C1)
blue:11	aFPF2081#F!24FN010N0m*FHV10V82!968V!20V!101!802G0V1!2ZV48&40130V0	C4SXSes2sY1A85EIQX	dcMDaJtY@HjY{IEMDhkrtDCD@@	2.47	30	spectrophotometric	a1/apparent		basic	709	S(C1(=C([N+](=O)[O-])C=C(N)C=C1))C
blue:11	aFPF2081#F!24FN010N0m+HV10V82!828V!20V!1&@10V1!2Z048&40130V0	C4SXSes2sY1A85EIQX	dcMDaNvU@HzUyJ[VyXZ@HZ@@	-0.28	30	spectrophotometric	a1/apparent		basic	710	S(C1(=CC([N+](=O)[O-])=C(N)C=C1))C
red:0	6HuF2091!1V#518010N0V(2!F010V!8!6%F$20F$1!102#48$2$2010	C4Sf5Y8p93@vEfe2	dcMH@BdDfYWya``RhBF`	11.02	20	potentiometric	a2/apparent		acidic	711	OC1(=C(N=CN(C)C)C=CC=C1)
blue:4	6HuF2091!1V#518010N0V(2!F010V!8!6%F$20F$1!102#48$2$2010	C4Sf5Y8p93@vEfe2	dcMH@BdDfYWya``RhBF`	7.41	25	potentiometric	a1/apparent		basic	712	OC1(=C(N=CN(C)C)C=CC=C1)
red:4	xvPnBnkq882o0o9V3!VV8!108KV#V5V!42#k!FJ108!1&VV02!40V%248%1!V0	K2SowRXt8npbjHZ	dcMH@DHDf{YU]Zj@@@@	7.33	25	mean from 4	a/thermodynamic		acidic	713	O=C(N)C(N)CC1(=CC=CC=C1)
red:4	xvPnBnkq882o0o9V3!VV8!108KV#V5V!42#k!FJ108!1&VV02!40V%248%1!V0	K2SowRXt8npbjHZ	dcMH@DHDf{YU]Zj@@cB@@	7.26	25		b1/apparent	NH2	acidic	714	O=C(N)C(N)CC1(=CC=CC=C1)
red:10	zpUlLWOFdF4F0F0@2F0G0820V*l2%F$V!1$4F08!V#c/!1V0k0	C4SY8p93EIEYHX	dcMH@DTDfVUV]Z```@@	9.13	25	potentiometric	a/apparent		acidic	715	O=C(NCCN)C1(=CC=CC=C1)
blue:9	xtTl4WkJW!60J0X04#8!W!1V%V(F!40101#V#F$2*1)1!VF	52M4vgZOvod	dcMH@DdDfuYU]Zj@@@@	5.33	25	potentiometric	a1/apparent		basic	716	O=C(N)CCCC1(=CN=CC=C1)
blue:5	zpQl61OK8F4N0F2BD8#N&934!2VV50X)V(4!V0W4W#1V#4#1$11V0k0	K2SiFBYO8npbnHZ	dcMH@DhDfUnU]ZhB@@@	7.81	25	potentiometric	a1/apparent		basic	717	O=C(NC1(=C(C=CC=C1)C))CN
blue:11	xtTl4WkJW!60J0X04#8!W!1V%V(F!40101#V#F$2*1)1!VF	52M4vgZOvod	dcMH@DtDfuYU]Zj@@@@	5.64	25	potentiometric	a1/apparent		basic	718	O=C(N)CCCC1(=CC=NC=C1)
blue:7	:Uf7dt41R5g0J9tC8H028kc7801c!102wF9#F@!4!Y02F1F!40M2231#1!VHF4%2(V	h2M4iOqPFV	dcMH@DxDfYUkaZjVj@@	3.8	30		a1/apparent		basic	719	O=C(N1(C=NC=C1))CC(C)(C)C
red:7	xtTl4WkJW!60J0X04#8!W!1V%V(F!40101#V#F$2*1)1!VF	52M4vgZOvod	dcMH@DxDfuYU]Zj@@@@	5.48	25	potentiometric	a1/apparent		acidic	720	O=C(N)CCCC1(=NC=CC=C1)
red:0	6HuF2091!1V#11801080m(2!F010V!8!4%F&F!8$10204048$204!2010	C4Sf5Y8p93@vEfe2	dcMH@FdDfUoZn`BFhBN`	10.23	20	potentiometric	a2/apparent		acidic	721	OC1(=CC(N=CN(C)C)=CC=C1)
blue:6	6HuF2091!1V#11801080m(2!F010V!8!4%F&F!8$10204048$204!2010	C4Sf5Y8p93@vEfe2	dcMH@FdDfUoZn`BFhBN`	7.88	20	potentiometric	a1/apparent		basic	722	OC1(=CC(N=CN(C)C)=CC=C1)
red:0	LHPF2091801V!21F801080V04$1#F010V02*F!2#F#4#1020V04$11$3010	C4SXSf7n838pAnE2	dcMH@HdDeYW[af@BhBH`	11.34	22	mean from 2	apparent		acidic	723	ON=CC1(=CC=C(N(C)C)C=C1)
blue:9	oFuF01018!F#4FN#N0H%212!201#1!8%2%2%2&20820V&4120W0	C4Sf8p8xEKe2	dcMH@ITDfYeua`Hbh@@	9.7	23.9	potentiometric	a2/apparent	NH2(+)-H	basic	724	OC1(=C(C=C(C)C=C1CN)CN)
blue:11	qFuF01818V0F!24FN#N0H%212!2V18V03!8%20V40G21#8@1%2V060V!4!40O!V0	C4Sf838n8vEKcP	dcMH@JtDin]WahHBh@@	9.54	25	potentiometric	a2/apparent		basic	725	O(C1(=C(N)C=C(C)C(=C1)CN))C
red:0	6HuF2091!1V#1G801080V(2!F010V!8!4%F!2#F(1020V048$2$2010	C4Sf5Y8p93@vEfe2	dcMH@NdDfUuZf`@fhBN`	10.54	20	potentiometric	a2/apparent		acidic	726	OC1(=CC=C(N=CN(C)C)C=C1)
blue:7	6HuF2091!1V#1G801080V(2!F010V!8!4%F!2#F(1020V048$2$2010	C4Sf5Y8p93@vEfe2	dcMH@NdDfUuZf`@fhBN`	8.28	20	potentiometric	a1/apparent		basic	727	OC1(=CC=C(N=CN(C)C)C=C1)
red:0	oFuF01018!F#4FN#N0H%212!201#1!8%2%2%2&20820V&4120W0	C4Sf258p8xe2	dcMHAITIeYRYfWVF@bJ`@@	7.0	23.9	potentiometric	a1/apparent	O-H	acidic	728	OC1(=C(C=C(C)C=C1C[NH3+])C[NH3+])
red:3	qHPF6191!1V0F21#1080V04)k%2$1$F!2#F%F(4$11(F	C4M2SXSf838pE3H2	dcMHBDdDeIfuvxV`@j@@	9.55	25		a1/apparent		acidic	729	O=C([N+]1(=CC=C(N(C)C)C=C1))C
blue:5	qFuF01818V0F!24FN#N0H%212!2V18V03!8%20V40G21#8@1%2V060V!4!40O!V0	K2Si4BVO6mEbfcR	dcMHBJtMeJ[gUxZB@j@@	4.26	25	potentiometric	a1/apparent		basic	730	O(C1(=C(N)C=C(C)C(=C1)C[NH3+]))C
red:10	zpUWrWUBlG4SIF08DB8V282cV1F080406Hl0130B!a8490V0Xc0@V0J080851F0V1!1!JV!2F$VY0F0	C4QXtA8A97EYEnF3H3SYzu	dcMJbJVDr]@HslddlRTPjmSSL@@	7.26	25	potentiometric	a/thermodynamic		acidic	731	S(=O)(=O)([O-])C=1(NC(=O)NC(C=1)=O)
red:11	qFPF20818!F!20FN01080V&1#F010V02$8V%42#F&V1020V048*3010	52Sa2RUO0mx	dcMLAHTDvISdfyWWaZ@BXBI`	10.03	24	mean from 2	a1/apparent		acidic	732	O=[N+]([O-])C1(=CC=C(C=NO)C=C1)
red:11	qFPF20818!F!2!N01080m+F010V01$8V$V%F&V10224048&4!3010	52Sa2RUO0mx	dcMLAHTDvISlbfbRaWBt@DpDR`	10.74	25		apparent		acidic	733	O=[N+]([O-])C1(=CC(=CC=C1)C=NO)
red:11	qFPF20818!F!2!N01080m+F010V01$8V$V%F&V10224048&4!3010	52Sa2RUO0mx	dcMLAHTDvISlbfbRaWBt@DpDS@	10.15	25		apparent		acidic	734	O=[N+]([O-])C1(=CC(=CC=C1)C=NO)
red:11	qFPF20818!F!240N010N0V%2$FV10V$868V+F#210V102!V48#F%3010	52Sa2RUO0mx	dcMLAHTDvISlbfbbRHrtA@pDR`	10.74	25		apparent		acidic	735	O=[N+]([O-])C1(=C(C=CC=C1)C=NO)
red:11	qFPF20818!F!240N010N0V%2$FV10V$868V+F#210V102!V48#F%3010	52Sa2RUO0mx	dcMLAHTDvISlbfbbRHrtA@pDS@	10.06	25		apparent		acidic	736	O=[N+]([O-])C1(=C(C=CC=C1)C=NO)
blue:9	jJuG209G0F4F!20FF0W080V$108!4F#V02$8V%42(40FV8#V048$F#2Y0G0	C4SXSf1A859QEAfP	dcMLAHdDvISdfyWWaZ@Bh@@	-0.33	25	spectrophotometric	a1/thermodynamic		basic	737	O=[N+]([O-])C1(=CC=C(NCO)C=C1)
blue:11	zJuK208G8V0F4020FF0W082V&9!4F#V02F#8V%42$1$FV$V04B$F0F0130V0	52Sa2RVOlyh	dcMLAHtDVISdfyWWaZ@Bh@@	3.96	25	potentiometric	a1/apparent		basic	738	O=[N+]([O-])C1(=CC=C(CON)C=C1)
blue:11	;j;ipU:npSdjbhP32P5_89MksZ9v0h@264YF2a20661!FB28VV484qV08ZG0@k#1080k!2!160V0	C4TA8f8p93EIEfHYHffu	dcMLBBtDeNrJZJIR|KUUMTXP@	8.49	25	potentiometric	b1/apparent		basic	739	O=C([O-])C1(N(C(=O)CN)CCC1)
red:2	;j;ipU:npSdjbhP32P5_89MksZ9v0h@264YF2a20661!FB28VV484qV08ZG0@k#1080k!2!160Y0	C4TA238f8p93EfHYHffu	dcMLBBtDgYrJZJIR|KUUMTXP@	2.95	25	potentiometric	a1/apparent		acidic	740	O=C(O)C1(N(C(=O)C[NH3+])CCC1)
red:0	jrQd2FOa045s0289C80V011V08FJ80404HF01$8084W0V6mN08!50F08G0F0VW!V!1%2#V301V	C4M4MA858pBnC3Efvu	dcMh@HPjZPRUeWfzYijhHb@	5.94	25	spectrophotometric	a1/apparent	O-H	acidic	741	ON=NC1(=NN(C)C(=N1)N(C)C)
red:9	jrQd2FOa045s0289E80V012V08FJ80404HF03$80N4d0V6XN08V0K0F0810F0VW!V!G#2F2#VY0FV	C4M4MA1A85B3DX	dcMlAHJfePSXeNR[eWVyiijX@@	3.22	25	spectrophotometric	a1/apparent	N-H	acidic	742	O=[N+]([O-])C1(=NN(C)C(=N1)NN=O)
blue:0	ttLGV1oF9!21402$V84%V)1$F&8-2%4!8*1!V0	_2SqGgxF	dcN@@@RUUeUvjh@@@@	10.51	25	mean from 3	a1/apparent		basic	743	NCCCCCC1(=CC=CC=C1)
blue:0	tvLQ0Okk98020JV2#8V840X!1V#V*F$109%8&2/$1!V0	h2SowwXtuV	dcN@@@RYueUvjh@@@@	9.99	25	potentiometric	b/apparent		basic	744	NC(CCCC1(=CC=CC=C1))C
blue:0	vxMGn1lFOF0F14020F0F082%V#801&F/!4/*V0F0	C4Sn8p8vE@	dcN@@@ReYUYvjBB@@@	9.46	25	potentiometric	b1/apparent		basic	745	N(CC1(=CC=CC=C1))CCCC
blue:0	vwMGH1GF9F0F0402FF0F082(90801&G+4/-F!V0F0	C4Sn8p8vE@	dcN@@@ReYWyVjB@`@@	9.98		potentiometric	a1/apparent	amino	basic	746	N(CC1(=CC=C(C)C=C1))CCC
blue:0	vxUGY1tO1F42142@$28&W*V/#8$4*4+V0F0	h2SiFBYOtV	dcN@@@RfUW~f``b`@@	5.2	20	mean from 4	a1/apparent	N-H	basic	747	N(C1(=CC=CC=C1))CCCCC
blue:0	vyQQ21OI0F4!628!H!9&1$10F!V*B$4(4(F04F&V!V0F0	h2SiFBYOtV	dcN@@@RfUZ^v``j@@@	4.17	25	potentiometric	a/apparent		basic	748	N(C1(=CC=CC=C1))CC(C)(C)C
blue:0	vxMGY1lN9!21402$V8!V#V.F&9-2/%V0F0	C4Sn8pE@	dcN@@@RgUeUvjh@@@@	10.76	25	potentiometric	a/apparent		basic	749	N(CCCCC1(=CC=CC=C1))C
blue:0	vyUOP1OG0F5V04@9#F088!4!1V08808#V,F)204%1#4%1)	C4Sf838pE2	dcN@@@RieUyvhJB@@@	6.39	22		a/thermodynamic		basic	750	N(C1(=CC=CC=C1))(CCC)CC
blue:0	vyQQ@Gtl0N5VVJA90V1!8#4011#V%VX02#F$F!8(4*4#F01)	C2SgwwVO5mCbX	dcN@@@RifuyvhJB@@@	6.03			a/apparent		basic	751	N(C1(=CC=CC=C1))(C(CC)C)C
blue:0	vyQQ21OI0F5V06@9!F!91!4!1$1$V*4FF!4&F4*4%10V&	C4Sf838pE2	dcN@@@RigVQvhHJ@@@	5.2			a/apparent		basic	752	N(C1(=CC=CC=C1))(CC(C)C)C
blue:0	uTPI2G9G0F4kVFA#H!82$F1#V!J!VV!k!F&1#4!V04(30Z+V0F0	C2P4vRVO4mEba	dcN@@@rQQRIHsmATB@@@	4.88	25	potentiometric	b/apparent		basic	753	N(C1(=CC=CC=C1))C(C=C)(C)C
blue:0	vyQI@Gtl0N40VJ380VH!8%11#V!K!VV%F%2*4(20Z+V0F0	h2SiFBXOtV	dcN@@@rQQRIHsmATD@@@	6.55	25	mean from 2	a/apparent		basic	754	N(C1(=CC=CC=C1))C(CC)(C)C
blue:0	uTPI2G9G0F40VF3#H!8&1#V!J!VV%F/04(20Z+VVF0	C2NRvRVO4mEba	dcN@@@rQQRIHsmATF@@@	4.26	25	potentiometric	b/apparent		basic	755	N(C1(=CC=CC=C1))C(C#C)(C)C
blue:0	uTPI2G9G8F40VF30F0H!8&1090V!J!VV2$F/04#8#X0Z+V0F0	h2SiFBXOtV	dcN@@@rQQRIWRmATA@@@	7.3	18	potentiometric	a/apparent		basic	756	N(C1(=CC=C(C)C=C1))C(C)(C)C
blue:0	uTPI2G9G8F40VF3408H!N&13!V!o10VV%F-V!41&20Z+V0F0	h2SiFBXOtV	dcN@@@rQQRJJkmATP@@@	6.49	25	potentiometric	a/apparent		basic	757	N(C1(=C(C=CC=C1)C))C(C)(C)C
blue:0	vj7@vQbcLNs3uwV!VHN!54F019V#d80M$V%41#2#V!4*F01c+V0F0	_38aGRwk	dcN@@@rQRJHkKmUUUP@@	11.2	20	potentiometric	a/thermodynamic		basic	758	N(C(CC)(C)C)C1(CCCCC1)
blue:0	uqHGP1GF8F9F!110F0F08@$2#8!9&F020F/$102/%	C4Sn8r8vE2	dcN@@@rRIIPiKmUP@@@@	9.44	25	potentiometric	b1/apparent		basic	759	N(CC1(=CC=CC=C1))(CC)CC
blue:0	vyIQ@Glk8810VJ110V1VV9%1$Z44&2F!FN!84!B)2+24N+	C4SmTQ8f8pE2	dcN@@@rRJGQIKmUP@DQP@	9.4	25	potentiometric	b/apparent		basic	760	N(C(CC1(=CC=CC=C1))C)(C)C
blue:0	uqPGP19G8F5V!@1F!F088!4!1V98!8#V02*F+4#8010V04$11)	C4Sf838pE2	dcN@@@rRJIIGRmPTA@@@	7.18	24	mean from 2	a/thermodynamic		basic	761	N(C1(=CC=C(C)C=C1))(CC)CC
blue:0	uqPGP19G8F5V!@5080F0N8!4!1Y08!8V10V!8)F(V!41$9#4%1)	C4Sf838pE2	dcN@@@rRJIJHkmPTP@@@	7.18	25	potentiometric	a/apparent		basic	762	N(C1(=C(C=CC=C1)C))(CC)CC
blue:0	uTPI2G9G0F5VVFA1!I!8#4!1#V!J!VX02#F$F!8(4(20Z#F01)	52SiFBXO6nl	dcN@@@rRJJSJkmPU@@@@	7.5	25	mean from 3	a1/thermodynamic	NH+	basic	763	N(C1(=CC=CC=C1))(C(C)(C)C)C
blue:4	uJHG#F#F%F#82F/080F$1+F+2/!F	K6M1Dsi977Ci8	dcN@PB@HTHrQZIJE\MP@U@@@	4.19	25	spectrophotometric	a1/apparent		basic	764	S(CC1(=NC(=CC=C1)CSC))C
blue:9	HHPF2091801V!25F8#N0H04#2$2V10V038)F%1$41$80V86$11%4!	C4Sec3838pE2	dcN@`ICDrJIJIFTt@EU@@@	4.36	23	spectrophotometric	a/apparent		basic	765	[Br]C1(=CC(=C(N(C)C)C(=C1)C)C)
blue:5	fqQO20OI0F5!228!2V09&1#44$V*B04!4(4*4F*V1F0	52LgvRVO6nn	dcN@`JAprRQUQIKmUP@@@@	5.3		potentiometric	b/thermodynamic		basic	766	[Si](CNC1(=CC=CC=C1))(C)(C)C
blue:5	vj7@vQbeLSt3myVF0X28G0Z4F039V!4W8#V!V%418$1#4-18F(20V1F0	h2LiGRYOtV	dcN@`JAprRQUQIKmUUUP@@	10.96	25	potentiometric	b/apparent		basic	767	[Si](CNC1(CCCCC1))(C)(C)C
blue:3	vxMGm1KF9F!3402#kV8+B4#108!F(4/#4%4(V0F0	C4SmsY8pEAQe	dcN@`L@HRUUeUvjh@@@@	8.11	17	potentiometric	b/apparent		basic	768	SCCNCCC1(=CC=CC=C1)
blue:3	vwUlFVNFd04F#@0F01082,G$80F$V(4F0F&V/#F080	C2S_lAcsamWhm	dcN@`L@HRf^Uuvf``@@@	8.1	25		b/apparent		basic	769	S(C(=N)C1(=CC=CC=C1))CCC
blue:3	uyPvFkNF804FV01!F0109H,G$c0F$V&44F0F&V/#F080	C2S_lQcsamWhm	dcN@`L@HrQQSPiKmMP@@@@	8.04	25		b/apparent		basic	770	S(C(=N)C1(=CC=CC=C1))C(C)C
blue:3	vxMGm1KF9F!3402#kV8+B4#108!F(4/#4%4(V0F0	C4SmsY8pEAQe	dcN@bL@HCdeUYU]jj@@@@	10.28	25	potentiometric	a2/apparent	NH3(1+)	basic	771	[S-]CCNCCC1(=CC=CC=C1)
red:0	vxMGm1KF9F!3402#kV8+B4#108!F(4/#4%4(V0k0	C4SmsY238pQe	dcN@bL@HrTeUYU]jj@@@@	7.85	25	potentiometric	a1/apparent	SH	acidic	772	SCC[NH2+]CCC1(=CC=CC=C1)
blue:4	;j:rarQuqfxwVW_ZP4374_0hKkcV0fc1@0G508010F6610F2!VVV4VJJ!84208V#8!F#2080a0F0	C4TC8hEAHhfw	dcNBABAEuNwdfyV{iZjjZSHt@	9.92	30	potentiometric	a2/apparent		basic	773	O=C([O-])C1(NC(C(=O)[O-])CCC1)
red:11	aFuF20810V0F!24FN010N0m(2!HV10V02$8V!20V42G2$88!V#2Z048#4!4!3010	C2SZvR4t0u7p2	dcNBAHAAvISdfyVwiZ@Hh@@	6.83	25	spectrophotometric	a/thermodynamic		acidic	774	O=[N+]([O-])C1(=CC(OC)=C(O)C=C1)
red:11	qFuJ64818!F012!F01080m+F#V01$8V$V&1%c#2404B&4!7030	52Sa2RVPKuz	dcNBAHAEvISdfyV{iZ@HX@@	3.47	25	mean from 19	a1/apparent	COOH	acidic	775	O=[N+]([O-])C1(=CC(C(=O)O)=CC=C1)
red:11	qFuJ64818!F0120FF01080V&1#F#V02$8V%42$1$Fc$V04B*7030	52Sa2RVPKuz	dcNBAHAEvISdfyW[aZ@BX@@	3.43	24	mean from 20	a1/apparent		acidic	776	O=[N+]([O-])C1(=CC=C(C(=O)O)C=C1)
red:6	aFuF20810V0F!24FN010N0m(2!HV10V02!828V!20V!G2$8@10V1!24048&40F3010	C2SZvR4t0u7p2	dcNBAHAFVISdfyg\YZB@h@@	7.39	25	mean from 3	a1/apparent		acidic	777	O=[N+]([O-])C1(=C(O)C=CC(=C1)OC)
red:6	aFuF20810V0F!240N010N0m(2!FV10V$828V!20V!F2$8210V1!24848#4!4!3010	C2SZvR4t0u7p2	dcNBAHAFfISdfyglUZBBH@@	6.74	25	spectrophotometric	a/thermodynamic		acidic	778	O=[N+]([O-])C1(=C(O)C(OC)=CC=C1)
red:11	aFuF20810V0F!24FN010N0m(20FHV10V02!968V!20V!G21!882G0V1!24V48#4!40F3010	C2SZvR4t0u7p2	dcNBAHAFvISdfyeTUZBBH@@	8.68	20	spectrophotometric	a/apparent		acidic	779	O=[N+]([O-])C1(=C(OC)C=CC(=C1)O)
red:10	qFuJ64818!F01240N010N0V%2#FFV10V$968V!2)1802G0c1$V4B#F%7030	52Sa2RVPKuz	dcNBAHAIVISdfyed]ZBA`@@	2.23	25	mean from 20	a1/apparent	      H(+)	acidic	780	O=[N+]([O-])C1(=C(C(=O)O)C=CC=C1)
red:11	zpv_4ZN4!4R0108@80V082V!F0804!HF01808!V8490V0X!8!J#81FF0V1%FZ!2F$170YV	K2MRvAVOmofirfw	dcNBPLaEt@c`cIIKEEitkSTm@@	3.3	25		a1/apparent	COOH	acidic	781	S(=O)(=O)(N)C1(=C(SC=C1)C(=O)O)
red:11	;jzrUilMzxnnCdbb9k33PVV39L0kZ8a0d@24JjF2a20fT0F0HBXcV0480o4080GV0k(m8#806030	52TClAbt5mGZjEi_C@vVuz	dcNB`B`Ut@aJmUfJfjifhj`@	2.5	20	potentiometric	a/apparent		acidic	782	S1(=O)(CN(C(=O)C)C(C1)C(=O)O)
red:2	aFPF2081#F!2!F01080m+F#V8%8V$V-V#24048&4!3010	C2S_kB4t0rGzy	dcNBaAaEt@`YwldabRfgRt@Pp@@	1.21	25	mean from 2	a1/apparent		acidic	783	S(=O)(O)C1(=CC([N+](=O)[O-])=CC=C1)
red:2	aFPF2081#F!2!F01080m+F#V&8V$V-V#24048&4!3110	52S_ZAFN9m1	dcNBaAaEtDPYwldabRfgRt@Pp@@	4.07	25	potentiometric	apparent		acidic	784	[Se](=O)(O)C1(=CC([N+](=O)[O-])=CC=C1)
red:10	aHPF2F81!1k!20FF01080V040F&F#V02$8V#F042*FV04!V048#11$3210	C4A2SY1A83lw	dcNBaHAEvZBISdfyW[aZ@Bh@@	7.15	25	potentiometric	a/apparent		acidic	785	O=[N+]([O-])C1(=CC=C(B(O)O)C=C1)
red:10	aHPF2F81!1k!2!F01080m040F&F#V&8V#FV-V04024048$106!3210	C4A2SY1A83lw	dcNBaHAEvZBISlbfbRagBt@EP@@	7.3	25	potentiometric	a/apparent		acidic	786	O=[N+]([O-])C1(=CC(=CC=C1)B(O)O)
red:10	aHPF2F81!1k!240N010N0V040F%FFV10V!80968V!2F)802G0V148!V48#F1$3210	C4A2SY1A83lw	dcNBaHAEwjBISdfyeXYZ@`h@@	8.52	25	potentiometric	a/apparent		acidic	787	O=[N+]([O-])C1(=C(C=CC=C1)B(O)O)
red:2	aFPF2081#F!20FF01080V+F#V82$8V%42*FV$V048*3010	C2S_kB4t0rGzy	dcNBaIaEt@bYwldabRrgBt@Dp@@	1.86	25	potentiometric	a/thermodynamic		acidic	788	S(=O)(O)C1(=CC=C([N+](=O)[O-])C=C1)
red:2	aFPF2081#F!20FF01080V+F#V02$8V%42*FV$V048*3110	52S_ZAFN9m1	dcNBaIaEtDRYwldabRrgBt@Dp@@	4.0	25	potentiometric	a/apparent		acidic	789	[Se](=O)(O)C1(=CC=C([N+](=O)[O-])C=C1)
blue:6	zrzhvdMBppt5M0FG070m118V02$Vc688!109!1209,VFF4#F02%V0V2$X03#	C4sY8rE3SYdfzu	dcNBbFaLt@cNrRRiQIKjuUUP@@	6.16	23	mean from 4	a1/apparent	SO-H	basic	790	S(=O)(=O)([O-])CCN1(CCOCC1)
blue:8	zwvp44NK8X08414ZB80ZVN#V!83!46!50gF!F$V025%V#101#1$4$V#11!V0	52SiFBxPKsE	dcND@AADfWf]]ZhH@@@	3.71	30	spectrophotometric	a1/apparent	NH2-H	basic	791	O=C(OC)CC1(=C(N)C=CC=C1)
blue:8	jLuG209I0k5V!@1F!V08#4!108204$V02$V$F#F&40F08#V24$1G#22010	K2SiFBYOAnloEfR	dcND@ACTim]enh@Jh@@	4.59	25	spectrophotometric	a1/thermodynamic		basic	792	O(C1(=CC=C(N(CO)C)C=C1))C
blue:4	yJmK#F0V0F4$F#82F/#F$1+F+2#4-F	C4M2Sndo	dcND@BA\dVbRaWCT@EP@@	3.43	25	mean from 2	a1/apparent	NH(+)	basic	793	O(CC1(=NC(=CC=C1)COC))C
red:6	RNPn42VF88%V0801V80V0FN&2F05%F$V0@$4F0F$2!1028$2)3010	h2SaEBjPfV	dcND@BAdf[[U]ZZ@@BL`	8.85	20	potentiometric	a1/apparent		acidic	794	O=C(C(=NO)C1(=CC=CC=C1))C
red:4	zLPl6G9k801k0F111F0W082H#F%4k%1H#Fl#F#4F)d#24%8&3010	52SaGgZOiod	dcND@D@lbbbaRdjuP@P@@	8.52	25		a1/apparent		acidic	795	O=C(N(O)C)C1(=CC(=CC=C1)C)
red:4	zLPl6G9k801k0F11GF0W082$F!9!4k&H#Fk#F0424F)d+80F0F!3010	52SaGgZOiod	dcND@D@lbbbaRtjuP@P@@	8.5	25		a1/apparent	N(CH3)O-H	acidic	796	O=C(N(O)C)C1(=CC=C(C)C=C1)
blue:10	xPuM0MVn8@0k0JC0kF1VVB#J0G20d2V5!V!2!F!mF!8!40V#9#2#44!204a481FV!120W0	K2Sgwdtt5npp3eg	dcND@E@TfUvzf`@jhSbIH@	8.69	25	potentiometric	b/apparent		basic	797	OC1(=CC=C(C(O)C(N)C)C=C1)
red:0	:vU2MGn8!k068!F0VVB0H040F!V245&10F!X1#4(108$V402020404#V2!X0G0	C4SeTI8pEAe3ee	dcND@E@\bbRafUM@AUQGD@@	9.84		spectrophotometric	a2/apparent		acidic	798	OC1(=CC(=CC=C1)C(O)CNC)
blue:10	:vU2MGn8!k068!F0VVB0H040F!V245&10F!X1#4(108$V402020404#V2!X0G0	C4SeTI8pEAe3ee	dcND@E@\bbRafUM@AUQGD@@	8.77		spectrophotometric	a1/apparent		basic	799	OC1(=CC(=CC=C1)C(O)CNC)
red:0	zwvG21GG8$404F80VVN0H&9244201#11F#1#4#12!8088,V4!F$X0G0	C4Sf8pEAe4	dcND@E@dfYwUn``Jh@@	10.61	20	potentiometric	a2/apparent		acidic	800	OC1(=C(O)C=CC(=C1)CCNC)
blue:10	zwvG21GG8$404F80VVN0H&9244201#11F#1#4#12!8088,V4!F$X0G0	C4Sf8pEAe4	dcND@E@dfYwUn``Jh@@	8.84	20	mean from 3	a1/apparent		basic	801	OC1(=C(O)C=CC(=C1)CCNC)
red:2	xPur460L820V01BVW0FVV8#48Z%6!404#F!V0V,4%F!V02&8F#6V30	52SowQguKuz	dcND@FADfy[U]Zk@@@@	1.77	25	mean from 2	a1/apparent		acidic	802	O=C(O)C(C#N)C1(=CC=CC=C1)
red:2	xvyjgiq6bEua99CVW7p810J0KFcaFN!28!FF42N#F404*104%F8,20206V30	h2TCqS@xUV	dcND@FADfy[U]Zkjj@@	2.37	25	conductometric	thermodynamic		acidic	803	O=C(O)C(C#N)C1(CCCCC1)
red:2	oNuH02!8)801V8$F(F01%F*8#F)102/2V10	C4R@Smv3f4	dcND@FADfy[U]ik@@@@	0.99	25	spectrophotometric	a1/apparent		acidic	804	OC(O)=C(C#N)C1(=CC=CC=C1)
red:10	RNPn42VF88%V0801V80V0FN&2F05%F$V0@$4F0F!102081!8$2)3010	h2SaERjPhV	dcND@FATfYe^]ZA``BJ`	9.25	20	potentiometric	a1/apparent		acidic	805	O=C(C1(=CC=CC=C1))C(=NO)C
blue:9	yLuG211G801F!150N#N2H%302$1#1F080F1!21$2$82!1#208*402010	C4Sf8r8vE3e4	dcND@I@dfYoya``bh@@	8.01	25	potentiometric	a1/apparent		basic	806	OC1(=C(O)C=CC=C1CN(C)C)
red:2	qHuJ6491801k0121FF0108#4$1#F#V02%V#F042$1!40Fc$V044#11$6030	C4SXSf838pE3Hffu	dcND@IADfyW[aZ@Bh@@	4.96	25	mean from 2	a1/apparent		acidic	807	O=C(O)C1(=CC=C(N(C)C)C=C1)
blue:9	qHuJ6491801k0121FF0108#4$1#F#V02%V#F042$1!40Fc$V044#11$6030	C4SXSf838pE3Hffu	dcND@IADfyW[aZ@Bh@@	2.57	25	spectrophotometric	a1/thermodynamic	NH+	basic	808	O=C(O)C1(=CC=C(N(C)C)C=C1)
blue:11	youpJZNG8V4F41!FF05082(9V!G#c!G$V%424F!1%c$V044&F01!V0	C2SZvRVOuofkP	dcND@MADfVU~UZ``H@@	2.58	22	mean from 5	a1/apparent	NH2	basic	809	O=C(OCC)C1(=CC=C(N)C=C1)
red:2	oNuJ44!8!F01!FF01V8)1#F(F#V%42$9$Fc(4*6V30	h2S_qS@xUV	dcND@MADfyWWaZ@Bl@@	4.09	25		a1/thermodynamic	COO-H	acidic	810	O=C(O)C1(=CC=C(CC#N)C=C1)
blue:11	zPuM0M8n8V0k04@0FF0VVB#40F!d205&20F!X&40F#9$F!4#204V401FV!120W0	C2SgwgYOuu7pL	dcND@MBTim]mnh@Jh@@	9.02	25	potentiometric	a1/apparent		basic	811	O(C1(=CC=C(C(O)CN)C=C1))C
blue:11	qFuF01818V0F!240N#N0H%2020F0V1#1!9%20V!F2$82F%208%4#41!V0	C4Sf8n8vEIcR	dcND@MBdinY_ehHJH@@	9.41	25	potentiometric	a/thermodynamic		basic	812	O(C1(=C(OC)C=CC=C1CN))C
blue:11	qFuF01818V0F!24FN#N0H&120F2V1#3!1%20V40G21#880F$2$V!4$1!V0	C4Sf8n8vEIcR	dcND@MBldTtRROSPPQP@@	9.39	25	potentiometric	a/thermodynamic		basic	813	O(C1(=C(OC)C=CC(=C1)CN))C
blue:7	zwzpJZNJ1X48414XB!Z08#V%V46!40BF!F$V!4&F#1$1*V)F	h2M4vh@w6V	dcND@NADfU[U]Zj@@@@	4.25	25	spectrophotometric	a/apparent		basic	814	O=C(OCC)CC1(=NC=CC=C1)
red:3	zTPn2G0L8!kVF801F0VV82m040J$V6!4#1FF!d1V)4*40X02$2!F2!3#	52SowR4t5mE	dcNDAHAHeNR[fuiUj`@`@@	7.49	25	spectrophotometric	a1/apparent		acidic	815	O=[N+]([O-])C(C1(=CC(=CC=C1)C))C
red:2	xvurBrkq8@2o0pCVY0VVV8!108KF0V0V4#46#k!HJ!8!10V$Z!2$V%248%160Y0	C2SowR8O5ofpy	dcNDBBABeInvUWVj`@@@	2.3	24	mean from 7	a1/apparent	COOH	acidic	816	O=C(O)C([NH3+])CC1(=CC=CC=C1)
red:2	xvurBrkq8@2o0pCVY0VVV8!108KF0V0V4#46#k!HJ!8!10V$Z!2$V%248%160Y0	C2SowR8O5ofpy	dcNDBBABeInvUWVj`@Hp`@	2.21	24	mean from 8	a1/apparent	COO-H	acidic	817	O=C(O)C([NH3+])CC1(=CC=CC=C1)
blue:4	xuyjijk4W80u118058Nc!4VJNFV80V!P!8F#8#30Z0V80F$F!1F%V/6#	52TDERduKuz	dcNDBBADyImYeWVijj``h	9.64		potentiometric	a/apparent		basic	818	O=C([O-])CN=C1(C(CCCC1)C)
blue:4	xPur4M0q820k0GBVWFHVV8#48o!V0V60J404#F!X4V8!2!V$4%F4VV12&8F!160V0	K2SowBXO7npdMfw	dcNDBBADyInnuWVj`@@@	9.0	30		a2/apparent		basic	819	O=C([O-])C(N)(C1(=CC=CC=C1))C
blue:4	xvurBrkq8@2o0pCVY0VVV8!108KF0V0V4#46#k!HJ!8!10V$Z!2$V%248%160V0	C2SowRXtuofpy	dcNDBBADyInvUWVj`@@@	9.17	23	mean from 8	a2/apparent	   NH3%+&	basic	820	O=C([O-])C(N)CC1(=CC=CC=C1)
blue:4	xvurBrkq8@2o0pCVY0VVV8!108KF0V0V4#46#k!HJ!8!10V$Z!2$V%248%160V0	C2SowRXtuofpy	dcNDBBADyInvUWVj`@Hp`@	9.14	25	mean from 12	a1/apparent	NH2(+)-H	basic	821	O=C([O-])C(N)CC1(=CC=CC=C1)
red:0	oNuH02!8)801V8$F(F01%F*8#F)102/2V10	C4R@Smv3f4	dcNDBFADyInVuWZZp@@aH	8.7	25	spectrophotometric	a2/apparent		acidic	822	OC([O-])=C(C#N)C1(=CC=CC=C1)
blue:6	qHuJ6491801k01250N010N#4#2#FFV10V!80960V!2F(1806G0c108!V44$1$6#	C4SXSf838pE3Hffu	dcNDBFADyInYYGV``h@@	8.46	25	mean from 2	a1/apparent	CO-OH	basic	823	O=C([O-])C1(=C(N(C)C)C=CC=C1)
red:2	qHuJ6491801k01250N010N#4#2#FFV10V!80960V!2F(1806G0c108!V44$1$60I0	C4SXSf23838pHffu	dcNDBFAFeInYYGV``h@@	1.4	25	potentiometric	a1/apparent		acidic	824	O=C(O)C1(=C([NH+](C)C)C=CC=C1)
red:11	zwvn6YGG8!F04!F!WV82(9245F&1F(4!24F!8%8!V8$V4!F$X0l0	C4SXSf238pKve2	dcNDBFCVgHhhddbJmAAD@@	7.7		potentiometric	b/apparent		acidic	825	O=C(C1(=CC=C(O)C=C1))C[NH2+]C
red:2	;hzhrBrIt6Q5JW052m018!220V!8D8B1!41!12.VJ26%X0F(2#V06030	S721ZPJeSU8	dcNDBJAJeImZWWVjjj`@	3.43	25		a1/apparent		acidic	826	O=C(O)CC[N+]1(CCCCC1)(C)
red:3	qFPF!818!F!24FN01080m%21#H!8083$8V$V42(8!V#2402c)910V0	h2S_kBtQhV	dcND`La@BLddlRTprm@AP@@	9.62	25	potentiometric	a1/thermodynamic	SO2NH-H	acidic	827	S(=O)(=O)(N)C1(=CC(=C(C)C=C1)C)
red:7	zTPn2G0M8!kVF801F0VV82m040J!20V6!4#1FF!d1V)4)240X02$2!F2!3#	C2SgwPFN9mAZT	dcNDaAWPbAg^rJIJFJTt@ES@@@	7.05	25	spectrophotometric	a1/apparent		acidic	828	ClC1(=CC(=CC=C1)C([N+](=O)[O-])C)
red:7	zTPn2G0M8!kVF801F0VV82m040J$V6!4#1FF!d1V)4*40X02$2!F2!38!	C2SgwP0N9mAZT	dcNDaAWPdAg^rJIJFJTt@ES@@@	7.05	25	spectrophotometric	a1/apparent		acidic	829	FC1(=CC(=CC=C1)C([N+](=O)[O-])C)
red:11	aFPF!81#F!24FN010N0m&2#H01!82$8V$V421&8!V2!24!c)110V0	C4SXSeZ4s3DISe	dcNDpMePbBbABDfYwin``IX@@	8.94	25	potentiometric	a1/thermodynamic	SO2NH-H	acidic	830	ClC1(=C(Cl)C=CC(=C1)S(=O)(=O)N)
red:0	yLuG211G801F!15FN#N2H%312!201#1F080F1!21$2%2!1#2!20V8%402010	C4Sf8r8vE3e2	dcNH@AAIfUv[hBBj@@	11.22	25	potentiometric	a1/thermodynamic	OH	acidic	831	OC1(=C(C=C(C)C=C1)CN(C)C)
blue:8	yLuG211G801F!15FN#N2H%312!201#1F080F1!21$2%2!1#2!20V8%402010	C4Sf8r8vE3e2	dcNH@AAIfUv[hBBj@@	8.68	25	mean from 3	b1/apparent		basic	832	OC1(=C(C=C(C)C=C1)CN(C)C)
blue:4	zpzK31OG9k40402@2#280H$10V(X01%1$V$8!104*4!V$4!V0F0	52SiFBYOtuS	dcNH@BAJ]YVeZj@B@@	4.29	24.9	spectrophotometric	a1/apparent	NH	basic	833	O(CCNC1(=CC(=CC=C1)C))C
blue:4	zpzK31OG9k40402@H#28&10d(X021/8!104#8#V04!V$1!V0F0	52SiFBYOtuS	dcNH@BAJ]YWeZj@B@@	4.64	24.9	spectrophotometric	a1/apparent	NH	basic	834	O(CCNC1(=CC=C(C)C=C1))C
blue:4	zrzS39OG1o5V40@Q2#28!44!10V%20X,F%8!10402F&4!V!1)	C4Sf838pE3dm	dcNH@BAJ]fuWZj`@@@	4.81	24.9	spectrophotometric	a1/apparent	NH	basic	835	O(CCN(C1(=CC=CC=C1))C)C
blue:10	xvuQ0Gkl88020J!H!8V9%1V092V%2!1FF#108#4$8#2+V%10120W0	52SgwwXtuuW	dcNH@EAIe]Vih@Jj@@	9.14	25	potentiometric	b/apparent		basic	836	OC1(=CC=C(CCC(N)C)C=C1)
blue:10	zPuI0Gcl8c#J30F!VV8%1!92V4&20F!FF!8$F#8#2F*X480F#1!V0	52SgwwXtuu7	dcNH@EAJ[WV[j@Bj@@	9.53	25	potentiometric	b/apparent		basic	837	O(C1(=CC=C(CC(N)C)C=C1))C
blue:6	:nU@Mlm8@2kVLC0Vk1VVB#J0G20V0Z5!V!2!F01mF!84#V#1#2!V44!204648!V#X0G0	K2Sowdtt5mCbbeg	dcNH@FAIfYWgZ`hH@@	9.96	20	potentiometric	a1/thermodynamic	-NH2(1+)-	basic	838	OC(C1(=CC=CC=C1))C(NC)C
blue:6	:nU@Mlm8@2kVLC0Vk1VVB#J0G20V0Z5!V!2!F01mF!84#V#1#2!V44!204648!V#X0G0	K2Sowdtt5mCbbeg	dcNH@FAIfYWgZ`hHDbcB@@	9.46	20	mean from 6	a1/apparent	NH	basic	839	OC(C1(=CC=CC=C1))C(NC)C
blue:6	:nU@Mlm8@2kVLC0Vk1VVB#J0G20V0Z5!V!2!F01mF!84#V#1#2!V44!204648!V#X0G0	K2Sowdtt5mCbbeg	dcNH@FAIfYWgZ`hHDbcJ@@	9.61	21	mean from 3	a1/apparent		basic	840	OC(C1(=CC=CC=C1))C(NC)C
blue:9	xtqKV0oF12021!2!V!84&8(1$F0F-F$2%4.201F	_2M4vifF	dcNH@IAIUVUWZj`@@@	5.72	25	potentiometric	a1/apparent		basic	841	OCCCCCC1(=CN=CC=C1)
blue:9	zyvO21GG801!401F!VV9)92444&1F(4!4$8/V4!F$2010	C4Sf8rE3e2	dcNH@IAIe]Vih@Jj@@	9.8		potentiometric	a/apparent		basic	842	OC1(=CC=C(CCN(C)C)C=C1)
blue:9	zxMn7YlFd8#40X2!WV8&V#40F#2#F&8$4F0201!208#8.V0F0	C4SY8pEALP	dcNH@IAIfUWEV``b@@	9.0	20		b/apparent		basic	843	O=C(C1(=CC=CC=C1))CCNC
blue:9	yLmK211F801F!150N#82&3#F#8#F090F-1!2F11(4)82010	C4Sn8r8vE3em	dcNH@ICHeEDdYptAAT@@	8.78	25	potentiometric	a1/thermodynamic	N-H%+&	basic	844	OCC1(=C(C=CC=C1)CN(C)C)
red:0	yLuG211G801F!150N#N2H%302$1#1F080F1!21$2%2!1#208*402010	C4Sf8r8vE3e2	dcNH@ICHhhheXppDQT@@	11.1	25	potentiometric	a1/apparent		acidic	845	OC1(=C(C=CC=C1C)CN(C)C)
blue:9	yLuG211G801F!150N#N2H%302$1#1F080F1!21$2%2!1#208*402010	C4Sf8r8vE3e2	dcNH@ICHhhheXppDQT@@	8.18	25	mean from 2	a1/apparent		basic	846	OC1(=C(C=CC=C1C)CN(C)C)
blue:5	zpzKn1OOGk40502@2#28&10VV&X/#8!104*4!V(V0F0	52SiFBYOtuQ	dcNH@JAJUvUWZj`@@@	4.04	24.9	spectrophotometric	a1/apparent	NH	basic	847	O(CCNC1(=CC=CC=C1))CC
blue:11	xtqKV0oF12021!2!V!84&8(1$F0F-F$2%4.201F	_2M4vifF	dcNH@MAIUVUWZj`@@@	6.04	25	potentiometric	a1/apparent		basic	848	OCCCCCC1(=CC=NC=C1)
blue:7	xtqKV0oF12021!2!V!84&8(1$F0F-F$2%4.201F	_2M4vifF	dcNH@NAIUVUWZj`@@@	5.93	25	potentiometric	a1/apparent		basic	849	OCCCCCC1(=NC=CC=C1)
red:0	LHuF2091801V!25F82!N0H04#202!2V10V038)F%1#841$80W06$11#F2010	C4Sf23838re2	dcNHBA@YRYV~jZ@Bj`@@	8.34		potentiometric	a/apparent		acidic	850	OC1(=CC(=C([N+](C)(C)C)C=C1)C)
red:0	yLuG211G801F!11FF2!82(92*F#F&4,1$2#V%F!2010	K6SdW0mC97Dc4	dcNHBA@YRYWVjZ@Bj`@@	8.75	25	potentiometric	a1/apparent		acidic	851	OC1(=CC=C(C[N+](C)(C)C)C=C1)
red:0	LHuF2091801V!25F82!N0H04#212!2010V02*FV!12$8B(W04$1106402010	C4Sf23838re2	dcNHBA@YRYe~fz@`j`@@	8.2	25	potentiometric	a/apparent		acidic	852	OC1(=C(C=CC(=C1)[N+](C)(C)C)C)
red:0	yLuG211G801F!110F2!82H(2)1F#F1.8#1#22-2010	K6SdW0mC97Dc4	dcNHBA@YrJIJERTt@EU@@@	8.89	25	potentiometric	a1/apparent		acidic	853	OC1(=CC(=CC=C1)C[N+](C)(C)C)
red:0	yLuG211G801F!150N2!N2&302$1$F080F#21$2%2!1$2+402010	K6SdW0mC97Dc4	dcNHBA@YrJJIHrMtAAU@@@	8.71	25	mean from 2	a1/apparent		acidic	854	OC1(=C(C=CC=C1)C[N+](C)(C)C)
red:0	LHuF2091801V!21!2!80H04%2&V01*FV)84(104%106!2010	C4Sf23838re2	dcNHBFAiRYVVjz@Hj`@@	8.2	25	potentiometric	a/apparent		acidic	855	OC1(=CC([N+](C)(C)C)=CC(=C1)C)
red:0	LHuF2091801V!25F82!N0H04#212!2V10V!8)FV!1%841$801040V#1060F2010	C4Sf23838re2	dcNHBFAiRYVzZz@Hj`@@	8.28	25	mean from 2	a/apparent		acidic	856	OC1(=CC([N+](C)(C)C)=C(C)C=C1)
red:0	zqPGPG9l0F5k0V@10F2F088!40F1V08!85!V,F2*4$410104%1$3010	C4Sf1n838o	dcNHBHBIrJQQIHkmTE@@@@	4.53	20	potentiometric	a/thermodynamic		acidic	857	O[N+](C1(=CC=CC=C1))(CC)CC
red:0	zyvO21GG801!401F!VV9)92444&1F(4!4$8/V4!F$20G0	C4Sf238re2	dcNHBIBYRYWUjZ@Bj`@@	9.46	25	spectrophotometric	a1/apparent	OH	acidic	858	OC1(=CC=C(CC[NH+](C)C)C=C1)
red:0	zyvO21GG801!401#VV90H(2444%10F#1#4!4&8.4(20G0	C4Sf238re2	dcNHBIBYrJIJEJTt@EU@@@	9.24	25	spectrophotometric	a1/apparent	OH	acidic	859	OC1(=CC(=CC=C1)CC[NH+](C)C)
red:0	zyvO21GG801!405080VVO&830244401%F&25!402V/#4%4420G0	C4Sf238re2	dcNHBIBYrJJIHjMtAAU@@@	8.75	25	spectrophotometric	a1/apparent	OH	acidic	860	OC1(=C(C=CC=C1)CC[NH+](C)C)
blue:8	zjbDvU7eLpn1yDkG0X6LF49480X804kB81B4!11V$2!1+HF#F0V0F!V2FV#V#11!	C4G38rE3me	dcNH`A`GCIIEXlepuUUU@@	8.89	20	potentiometric	a1/apparent		basic	861	[Si](OC1(CN(CCC)C1))(C)(C)C
red:2	yJul219G0k4!F20F$8&108202!40V82&V&F4%4VF08#V04+V0F0	C2SiFBZOwqWoD	dcNH`DT@aIge]FVh@J@@	11.96	20	potentiometric	a1/apparent		acidic	862	S=C(NC1(=CC=C(OC)C=C1))C
blue:3	zpvG21OG0k4#28H$8&1082&X821-F&40F08#V04(1!V0F0	K2ShlBVO6nnhrcR	dcNH`LT@aIUe]FZh@J@@	5.3	17	potentiometric	b/apparent		basic	863	SCCNC1(=CC=C(OC)C=C1)
blue:3	zpvG21OG0k4#282$80H$1!2&X8&1$V!F%84*4(4!V0F0	K2ShlBVO6nnhrcR	dcNH`Ld@aIUe[EZh@b@@	5.18	17	potentiometric	b/apparent		basic	864	SCCNC1(=CC(OC)=CC=C1)
blue:7	zpzK31OG1k40402@H#28&10e(X021/8!104#@#V04!V$1!V0F0	C2Sh8BVO6nnou	dcNH`NTHaIe]Uih@Jj@@	3.3	24.9	spectrophotometric	a1/apparent	NH	basic	865	ClC1(=CC=C(NCCOC)C=C1)
blue:9	yLuG211G801F!15FN#N2H%322!201#1F080F1!21$2%2!12!2!2!8%402#	C4SeZ38r8vE3e2	dcNHbIDH`^RYVwjZ@Bj`@@	10.97	25	mean from 2	a2/apparent	N-H	basic	866	ClC1(=CC(=C([O-])C=C1)CN(C)C)
red:8	yLuG211G801F!15FN#N2H%322!201#1F080F1!21$2%2!12!2!2!8%4020G0	C4SeZ3238r8ve2	dcNHbIDHbYRYVwjZ@Bj`@@	8.02	25	mean from 3	a1/apparent	O-H	acidic	867	ClC1(=CC(=C(O)C=C1)C[NH+](C)C)
red:8	yLuG211G801F!15FN#N2H%302!201#1F080F1!21$2%2!1#2!2!8%4028G0	C4SeV3238r8ve2	dcNHbIDIBYRYVwjZ@Bj`@@	8.12	25	potentiometric	a1/apparent	OH	acidic	868	FC1(=CC(=C(O)C=C1)C[NH+](C)C)
blue:9	yLuG211G801F!15FN#N2H%302!201#1F080F1!21$2%2!1#2!2!8%4024!	C4Sec38r8vE3e2	dcNHbIDLP^RYVwjZ@Bj`@@	10.71	25	potentiometric	a1/thermodynamic	OH	basic	869	[Br]C1(=CC(=C([O-])C=C1)CN(C)C)
red:8	yLuG211G801F!15FN#N2H%302!201#1F080F1!21$2%2!1#2!2!8%4024G0	C4Sec3238r8ve2	dcNHbIDLRYRYVwjZ@Bj`@@	7.58	25	potentiometric	a1/apparent	OH	acidic	870	[Br]C1(=CC(=C(O)C=C1)C[NH+](C)C)
red:7	RuTfgek0Y80@!1V48P801JVIGNV8!10@FG1F%4040V0X#V0F0G#1#1808H-3010	C57fAnKR	dcNL@BCaRYeYfeijZh@@	5.4	25		apparent		acidic	871	O=C1(C(=NO)C(=O)CC(C1)(C)C)
red:4	zJul618G8V0F0F240N0W0N2&3020JkV1$F0960V!21#JH#802F0c1$V%404040Y0G0	C2SZvRZOqodoD	dcNL@D@nRY[eYujBB@@@	8.9	25	potentiometric	a/apparent		acidic	872	O=C(NO)C1(=C(OC)C=CC=C1)
red:2	oFuJ45!8!F0G040N0108(2#Fk!8%960V,1802F0c%V04#F$960Y0	C2SaHBxuJofpy	dcNL@EAIR[fVQuhHF@@@	3.75	25	conductometric	apparent		acidic	873	O=C(O)C1(=C(C(=O)N)C=CC=C1)
red:0	oFuJ#1#F%N#N0F*F!18%9%2!40101F#@F%2#4*201F	C4M2Sfe3eo	dcNL@FA]rJJJJJlLADU@@@	8.98	26	mean from 3	a1/apparent		acidic	874	OC1(=C(C(=CN=C1C)CO)CO)
blue:6	oFuJ#1#F%N#N0F*F!18%9%2!40101F#@F%2#4*201F	C4M2Sfe3eo	dcNL@FA]rJJJJJlLADU@@@	4.96	26	mean from 3	a2/apparent		basic	875	OC1(=C(C(=CN=C1C)CO)CO)
red:11	JNuH#18&4F801VN0m!F!212!H01%F02$2#212WF808$102%V&4F3010	C4SXSf7YAne4	dcNL@HCmRV[gyVZB@`Ha@	8.35	25	potentiometric	a1/apparent		acidic	876	ON=C(C1(=C(O)C=C(O)C=C1))C
red:2	;jjzqibEXzdMxVZiz@0WJVnFshuNJ1XGFK1142k84BKC858X@2@!F0k0B!F9V58!90V0802!2V!7030	52TT3BTuKuz	dcNLABAFJVyInYyxVfjj`@	2.85		potentiometric	a/apparent		acidic	877	O=C(O)C1(=[N+]([O-])C(C)(C)C(C1)C)
red:10	qFuF20818!F%801080m(2!F01#1!848/8#V1020404$F%3010	52QRvR4t2uW	dcNLAHAEbTyImYVgVf@H@cH	9.05	25	mean from 2	a/apparent		acidic	878	O=[N+]([O-])C=CC1(=CC(O)=CC=C1)
red:11	qNPH60818!F!20FF01V80V&1#F#V020F!8V%42$8$Fc#8V048*3#	h2Sa2RVPnV	dcNLAHAEbTyInUvxV`@f@@	16.65	25		a1/apparent		acidic	879	O=[N+]([O-])C1(=CC=C(C(=O)C)C=C1)
red:6	qFuF20818!F!24FN010N0m%212!HV10V01!828V!20V!12%210V1!24868V%4403010	52SZvR4t0uW	dcNLAHAFbTyInYyFV``J@@	7.98	25	mean from 2	a1/apparent		acidic	880	O=[N+]([O-])C1(=C(O)C(=CC(=C1)C)C)
red:3	zxQn6YFJ8!J04!2!WV82V)47F#2#k!90V!40104F)8!V8%42&3#	h2Sa2RYPjV	dcNLAHAJbTyImnUWVi`@@@	5.19	25	potentiometric	a/thermodynamic		acidic	881	O=[N+]([O-])CC(=O)C1(=CC=CC=C1)
red:11	qFuF20818!F$F801080V&12!F01&848(2+V102#40V!F%3010	52QRvR4t2uW	dcNLAHAMbTyImYWeVf@B@cH	7.98	25	mean from 2	a/apparent		acidic	882	O=[N+]([O-])C=CC1(=CC=C(O)C=C1)
red:11	qFuF20818!F!24FN010N0m%202!H010V03$8V$V4202%8!V#2Z868&4403010	52SZvR4t0uW	dcNLAHAMbTyInUexV`@j@@	7.22	25	potentiometric	apparent		acidic	883	O=[N+]([O-])C1(=CC(=C(O)C(=C1)C)C)
red:11	qFuF20818!F!24FN010N0m%202!HV10V03!828V%42!1#8210V$V868)F3010	52SZvR4t0uW	dcNLAHAMbT{HihhhjJm@QD@@	8.25	25	potentiometric	thermodynamic		acidic	884	O=[N+]([O-])C1(=C(C=C(O)C=C1C)C)
red:11	oFuJ4401#F01#N010N0k+F01*V%42#F#8!V#24!4*703F	C2M4v9quKuzxy	dcNLBAAMFTfyVWaZ@Bh@@	-0.01		spectrophotometric	a/apparent		acidic	885	O=C(O)C1(=CC(=[N+](O)C(=C1)C)C)
red:6	xNur460J820F014VV80WV80V!N&6F0504#F8#V02$4F0F04$V102/7010	52SaEBjPKuz	dcNLBBAFSdfy[U]ZZ@@BLP	10.95	20	potentiometric	a2/apparent		acidic	886	O=C([O-])C(=NO)C1(=CC=CC=C1)
red:6	xNur460J820F014VV80WV80V!N&6F0504#F8#V02$4F0F04$V102/7010	52SaEBjPKuz	dcNLBBAFSdfy[U]ZZ@@BL`	11.63	20	potentiometric	a2/apparent		acidic	887	O=C([O-])C(=NO)C1(=CC=CC=C1)
blue:6	zrjBzC38Jo90J10G#F108(Vc088)2/FF$F02(V%V06V!	C4Nv8r8vE3Hfdffu	dcNLBFAMSdfuYU]Zzjj@@	5.57	20	potentiometric	a2/apparent		basic	888	O=C([O-])C#CCN1(CCOCC1)
red:2	zrjBzC38Jo90J10G#F108(Vc088)2/FF$F02(V%V06VI0	C4Nv238r8vHfdffu	dcNLBFAMZTfuYU]Zzjj@@	1.79	20	potentiometric	a1/apparent		acidic	889	O=C(O)C#CC[NH+]1(CCOCC1)
red:0	JNuH#18&4F801VN0m!F!212!H01%F02$2#212WF808$102%V&4F3010	C4SXSf7YAne4	dcNLBHCmwdefy~Uf``HBHP	9.72	25	spectrophotometric	a2/apparent		acidic	890	ON=C(C1(=C(O)C=C([O-])C=C1))C
red:4	aFuF2081#F!24FN010N0m&22!H010V02$8V$V4212%8!V2!2Z848&4!3010	C4SXSeZ51A83e2	dcNLQII]BHzHf]{HhhmDXppPQL@@	3.7	25	potentiometric	apparent		acidic	891	ClC1(=C(O)C(Cl)=CC(=C1)[N+](=O)[O-])
red:4	aFuF2081#F!24FN010N0m(2!H010V02$8V$V4212%8!V#2Z848&4!3410	C4SXSec51A83e2	dcNLQII]CD{Df]{HhhmDXppPQL@@	3.7	25	potentiometric	apparent		acidic	892	[Br]C1(=C(O)C([Br])=CC(=C1)[N+](=O)[O-])
red:1	aFPF2081#F!24FN010N0m&2!FHV10V02!968V!20V40101!802G0V3!24V48#F!4!3110	K2SZvPFL0h1Vb84	dcNLQJ`YADvHjY{IMEDhkrtDCD@@	10.23	25	spectrophotometric	a1/apparent		acidic	893	[Se](O)C1(=C([N+](=O)[O-])C=C(Cl)C=C1)
red:11	zxzb7bs4184R0G0cB80V282c!F080Z!HF01!8!V8430V0X80c0VJ0F081GF0V10V8!44*603V	C2M4itqPKpbpy	dcNL`LY]@HRf^]ljfVih@@	3.7		potentiometric	a/apparent		acidic	894	S1(C(=NC(=C1)C(=O)O)C(=O)CC)
red:3	aFuF!810V0F!20FF01080V(2!F$82$8V%42F)FV(c)110V0	C2SZvQVOmrQoD	dcNL`LaE@HrRRqIYCJt@E@@@	9.93	20	mean from 2	a1/thermodynamic	SO2NH-H	acidic	895	S(=O)(=O)(N)C1(=CC=C(OC)C=C1)
red:3	aFuF!810V0F!2!F01080m(2!F$8%8V$V!F%8#V#24!c)110V0	C2SZvQVOmrQoD	dcNL`LaI@HrRRqISBjt@Q@@@	9.39	25	potentiometric	a1/thermodynamic	SO2NH-H	acidic	896	S(=O)(=O)(N)C1(=CC(OC)=CC=C1)
red:1	qFPF20818!F!24FN010N0m&1!FHV10V03!968V!20V40101!802G0V1!24V48#F!4!3110	C2SZvQ0LVkIZ2	dcNLaJ`YADjY{IMEDhkrtDCD@@	10.71	25	spectrophotometric	a1/apparent		acidic	897	[Se](O)C1(=C([N+](=O)[O-])C=C(C)C=C1)
red:9	zxz_r_UBlGJSIK08BC8k202dV0F180Z0D2G011$48Z30V0XV08!40F0F41#10V104&2$b0kV	C4M2ME238pHffu	dcNdABFUtDSbeImUeWVjijP@	4.32	20	potentiometric	a2/apparent	NH	acidic	898	O=C([O-])C[NH2+]CCC1(=NN=NN1)
blue:4	zxz_r_UBlGJSIK08BC8k202dV0F180Z0D2G011$48Z30V0XV08!40F0F41#10V104&2$b0FV	C4M2ME8pEAHffu	dcNdABFUtDSiyImUeWVjijP@	9.23	20	potentiometric	a3/apparent	N(1+)-H	basic	899	O=C([O-])CNCCC1(=NN=N[N-]1)
red:2	zxz_r_UBlGJSIK08BC8k202dV0F180Z0D2G011$48Z30V0XV08!40F0F41#10V104&2$b0nV	C4M2ME238pHffu	dcNdBBFUtDJTfuVU]Zjfi@@	3.28	20	potentiometric	a1/apparent	COOH	acidic	900	O=C(O)C[NH2+]CCC1(=NN=NN1)
blue:3	yJuK!8G0V4F402&82F$1.V#1$V1$F/4$2#1!VF	C4M6P385EScH	dcNh@LJUtDieUgihHDh@@	3.43	25	potentiometric	b/apparent		basic	901	O(C1(=NC(=NC(=N1)N)N))CC=C
blue:0	tf6@cQaX6CX28ok!2K@4V_0FFVWXF0FV9#F1044$45*2&24$1808%V01!V0	C58jEL	dcO@@@E\bbbbfKSUUUTtQEdJMIP@	7.83	24.85	potentiometric	a1/apparent	NH3%+&	basic	902	NC1(C(C(N)C(C)C(C1C)N)C)
blue:10	vzUAvQzeMSE3tolO0d4H7XcVs0IAc!Nc8401!V%14#8&LF02*1*V0W0F0	C57f8f8rAfDYE2	dcO@@@a\dRbaRtkMUUT@@	8.9	20	potentiometric	a/apparent		basic	903	N(NC1(CCN(C)CC1))=C(C)C
blue:0	vj7@vQbeLSv3sykG0X5HCXc4N0Y9V4FNc8B2!F!202!4FV$88V06J2204#2#1!F0F$V0W0F0	C58h8rD_E2	dcO@@@e\dbbQrWCUUUT@@	9.1	20	potentiometric	a2/apparent		basic	904	N1(C(C)C)(CCC(NNC)CC1)
blue:0	vj7@vQbeLSv3uykG0X4HKXc4N039V0FRd84!VF(4&18!6F02*1*V0W0F0	C58h8rD_E2	dcO@@@xTjWuZfjjjj@@	9.07	20	potentiometric	a2/apparent		basic	905	N1(CCC(NNC(C)C)CC1)(C)
blue:10	tf6@cQaX6CX28ok!2K@4V_0FFVWXF0FV9#F1044$45*2&24$1808%V01!V0	S6TTW1H@tu8	dcO@A@EPdYrJJJJXmMUUUSPdfHdrf@@	5.15	24.85	potentiometric	a3/apparent	NH3%+&	basic	906	[NH3+]C1(C(C([NH3+])C(C)C(C1C)N)C)
blue:8	tf6@cQaX6CX28ok!2K@4V_0FFVWXF0FV9#F1044$45*2&24$1808%V01!V0	S6TTW0m@tuF	dcO@B@EPgHhhhibtuUUUMBRXbSJX@	6.73	24.85	potentiometric	a2/apparent	NH3%+&	basic	907	[NH3+]C1(C(C(N)C(C)C(C1C)N)C)
blue:10	vj7@vQbeLSv3sykG0X5HCXc4N0Y9V4FNc8B2!F!202!4FV$88V06J2204#2#1!F0F$V0W0F0	C5238h8rDZ	dcO@B@ePgIHhd\epuUUU@@	6.2	20	potentiometric	a1/apparent		basic	908	[NH+]1(C(C)C)(CCC(NNC)CC1)
blue:8	vj7@vQbeLSv3uykG0X4HKXc4N039V0FRd84!VF(4&18!6F02*1*V0W0F0	C5238h8rDZ	dcO@B@xPeJe}Vijjjj`@	6.32	20	potentiometric	a1/apparent		basic	909	[NH+]1(CCC(NNC(C)C)CC1)(C)
blue:3	vxUG31tG1F4!42@$280F$W+8&1$V$8F.4%2$V0FF	C4M4Ses3838nEAQe	dcO@bDq`B@yIe[ukh@bj@@	11.13	20	potentiometric	a2/apparent		basic	910	[S-]C1(=NC(NCCCC)=CC=N1)
red:0	vxUG31tG1F4!42@$280F$W+8&1$V$8F.4%2$V0NF	C4M4Ses3838nEYQe	dcO@bDs`BDeIeWUih@Jj@@	3.2	20	potentiometric	a1/apparent		acidic	911	SC1(=[NH+]C=CC(=N1)NCCCC)
red:11	zxvb6_N4!4R0K08@80V082V!F180Z!IF018$k84A0V0X8080VJ0F081FF0V10V1!J4!2F%b0IV	K2M4iOqN9m1dMfw	dcOBAHXPQ]bTyInYnXVfif`@	2.26	18	potentiometric	a/thermodynamic		acidic	912	O=[N+]([O-])C1(=C(NN=C1C)C(=O)O)
blue:5	;jjrxiWyXw5rCVjDcZ090cWcNKs0Z0VHF034BJFVmF03JW22208VVK0H0Z1021010V180J!V0V2#1V0kV	S2M4iOrIlmAbfHj1s	dcOD@JGPSHheBhdnmUTm@@	7.35	25	potentiometric	a2/apparent	NH3(1+)	basic	913	O=C(OC)C(N)CC=1(N=CNC=1)
blue:5	;jjrxiWyXw5rCVjDcZ090cWcNKs0Z0VHF034BJFVmF03JW22208VVK0H0Z1021010V180J!V0V2#1V0kV	S2M4iOrIlmAbfHj1s	dcOD@JGPSHheBhdnmUTmQa@@	7.33	25	potentiometric	a2/apparent		basic	914	O=C(OC)C(N)CC=1(N=CNC=1)
red:2	;jjzxibT7w1pxtfBgV6cVcb8PKs0VGV2J0A544F@m042JY0Xk180V40L0Z212@010VW8F401#2080160fV	S2M4iOrIlkWZMHjMs	dcODAB{PPivTf{Yf]ZjficB@@	1.84	24	mean from 2	a1/apparent		acidic	915	O=C(O)C([NH3+])CC=1(N(C=[NH+]C=1)C)
blue:11	;jjzxibT7w1pxtfBgV6cVcb8PKs0VGV2J0A544F@m042JY0Xk180V40L0Z212@010VW8F401#2080160VV	S2M4iOrIlkWZMHjMs	dcODAB{PQNJTf{Yf]ZjficB@@	6.53	24	mean from 2	a2/apparent		basic	916	O=C([O-])C([NH3+])CC=1(N(C=NC=1)C)
blue:4	;jjzxibT7w1pxtfBgV6cVcb8PKs0VGV2J0A544F@m042JY0Xk180V40L0Z212@010VW8F401#2080160VV	S2M4iOrIlmAbfHjMs	dcODBB{PQNR[mfYujjZfLH@	8.72	24	mean from 2	a3/apparent		basic	917	O=C([O-])C(N)CC=1(N(C=NC=1)C)
blue:8	;jjrxiWyXw5rCVjDcZ090cWcNKs0Z0VHF034BJFVmF03JW22208VVK0H0Z1021010V180J!V0V2#1V0kV	S2M4iOrIlkWZMHj1s	dcODBJGPRirJIPjIKkUUKP@@	5.41	25	potentiometric	a1/apparent	NH(1+)	basic	918	O=C(OC)C([NH3+])CC=1(N=CNC=1)
blue:8	;jjrxiWyXw5rCVjDcZ090cWcNKs0Z0VHF034BJFVmF03JW22208VVK0H0Z1021010V180J!V0V2#1V0kV	S2M4iOrIlkWZMHj1s	dcODBJGPRirJIPjIKkUUKTXP@	5.38	25	potentiometric	a1/apparent		basic	919	O=C(OC)C([NH3+])CC=1(N=CNC=1)
blue:5	:yjDrtaWT6o0pCVYBVV090VW0NKs0V0VHF03440F0kF03JW02@08VVJ0H0Z1F21010V180J%2#1a4kV	_2M4iOqnlf1W38i_Tjk	dcODaDhUtJpYwlbbTJfaUSUTsGT@@	4.18	25	potentiometric	a2/thermodynamic		basic	920	IC=1(NC=NC=1CC([NH3+])C(=O)[O-])
red:11	:yjDrtaWT6o0pCVYBVV090VW0NKs0V0VHF03440F0kF03JW02@08VVJ0H0Z1F21010V180J%2#1a4vV	_2M4iOqnlf1W38i_Tjk	dcODaDhUtJriF\bbTJfaUSUTsGT@@	1.65	25	potentiometric	a1/thermodynamic		acidic	921	IC=1(NC=[NH+]C=1CC([NH3+])C(=O)O)
red:2	:yjDrtaWT6o0pCVYBVV090VW0NKs0V0VHF03440F0kF03JW02@08VVJ0H0Z1F21010V180J%2#1a4kV	_2M4iOqnlf1ZMEL_Tjk	dcODbDhUtJs^rJIPjZEUMUSL]P@	12.4	25	potentiometric	a4/thermodynamic		acidic	922	IC=1(NC=NC=1CC(N)C(=O)[O-])
blue:8	:yjDrtaWT6o0pCVYBVV090VW0NKs0V0VHF03440F0kF03JW02@08VVJ0H0Z1F21010V180J%2#1a4kV	_2M4iOqnlf1ZMEL_Tjk	dcODbDhUtJs^rJIPjZEUMUSL]P@	8.62	25	potentiometric	a3/thermodynamic		basic	923	IC=1(NC=NC=1CC(N)C(=O)[O-])
red:11	;j;irULxQxhsjCgV6c09b1wKs0V1XH!374BN0m0V2JY0aV080V4020Z1G2A#V18JJ&8!Wa0n0	C4R@TA238I8Q8f95E_HfN3fu	dcODbDpUt@`YRYW[bijjid@@	1.84	25	potentiometric	a1/apparent		acidic	924	S=C1(NC(CC([NH3+])C(=O)O)=CN1)
red:3	;j;irULxQxhsjCgV6c09b1wKs0V1XH!374BN0m0V2JY0aV080V4020Z1G2A#V18JJ&8!Wa0k0	C4R@TA8I8Q8f95EIE_HfN3fu	dcODbDpUt@c^RYW[bijjid@@	11.4	25	potentiometric	a3/apparent		acidic	925	S=C1(NC(CC(N)C(=O)[O-])=CN1)
blue:8	;j;irULxQxhsjCgV6c09b1wKs0V1XH!374BN0m0V2JY0aV080V4020Z1G2A#V18JJ&8!Wa0k0	C4R@TA8I8Q8f95EIE_HfN3fu	dcODbDpUt@c^RYW[bijjid@@	8.47	25	potentiometric	a2/apparent		basic	926	S=C1(NC(CC(N)C(=O)[O-])=CN1)
blue:10	:Ufzft8WN5P0J01488k018VF0F0c!8BPZ01)10V0Xc$40HF03F&1,V0W0F0	C57f8r93AfDYE3HX	dcOH@DIPRYvUyUjZjh@@	7.45	20	potentiometric	a/apparent		basic	927	O=C(NN=C1(CCN(C)CC1))C
blue:10	:UfzvzerSzIvykO0Y4HMYe4N039V0FNd8_!1F#1#404%8!6F02*1*V0W0F0	C58f8r93D_E3HX	dcOH@DIPRYvUyUjjjh@@	8.7	20	potentiometric	a/apparent		basic	928	O=C(NNC1(CCN(C)CC1))C
blue:10	:UfzvzerSzntwtO1Y5H7Xs0w07QX40Nc8Z2#X82$4F!F8280V0DF02!4&10240F$V110V0	C58f8r93CYD3E3HX	dcOH@DIPrJJFIKRkUUUP@@	8.7	20	potentiometric	a/apparent		basic	929	O=C(N(N)C1(CCN(C)CC1))C
blue:5	xPPn0I0q8!k0J801N0VV80V04FK$V7!5$8F80V4V02!8$F!W%40V02#4!2F!130W0	_2SowRHO5mEZYAqTgxk	dcOH@Hr`RV{eUvZh@@Ha@	7.15	20	potentiometric	a2/apparent		basic	930	ON=C(N)C(N)C1(=CC=CC=C1)
blue:3	zxzG31tG1F4!42@$280F$W/#1$V$8F.4%2$X0NF	C4M4Sf838nEYe2	dcOHADs`CdeIeWUih@Jj@@	4.69	20	potentiometric	a/apparent		basic	931	[O-]C1(=[NH+]C=CC(=N1)NCCCC)
blue:1	xPPn0I0q8!k0J801N0VV80V04FK$V7!5$8F80V4V02!8$F!W%40V02#4!2F!130W0	_2SowR8NZmAZU96Mgxk	dcOHBHr`jTenyU]fj@@BHP	2.3	20	potentiometric	a1/apparent		basic	932	ON=C(N)C([NH3+])C1(=CC=CC=C1)
red:0	RsTY0Xk0W80@$4808!4VFFF08$@F01+V0X#V0F0F!11#1/!3010	C57jAq	dcOL@Hk`gTefYTUffZjCHRV`	8.21	20	mean from 2	a1/apparent	=N-OH	acidic	933	ON=C1(C(=NO)CCCC1=NO)
red:11	RsTY0Xk0W80@$4808!4VFFF08$@F01+V0X#V0F0F!11#1/!3010	C57jAq	dcOL@Hk`gTefYTUffZjCHRV`	8.12	20	spectrophotometric	a1/apparent	=N-OH	acidic	934	ON=C1(C(=NO)CCCC1=NO)
red:0	RsTY0Xk0W80@$4808!4VFFF08$@F01+V0X#V0F0F!11#1/!3010	C57jAq	dcOLAHjPGQ{^rIQQIP|ltuMPYDTL@	12.16	20	mean from 2	a3/apparent	=N-OH	acidic	935	ON=C1(C(=N[O-])C(=N[O-])CCC1)
red:0	RsTY0Xk0W80@$4808!4VFFF08$@F01+V0X#V0F0F!11#1/!3010	C57jAq	dcOLBHjPGQ{HeEDeCrsSTu@dPp	11.09	20	mean from 2	a2/apparent	=N-OH	acidic	936	ON=C1(C(=N[O-])C(=NO)CCC1)
blue:0	vrUOv9OOKJ5V10@U280F2Nc064!1W080N8V30X!801#202G1$84k1VJ12#9#401#140V%	S6SdZ1HC9sF	dc]@@@GIHhdhjp|J{TEPE@@@	5.65	21	potentiometric	a1/apparent	N(1+)-H	basic	937	N12(C3(=C(N(CC1)CC2)C=CC=C3))
blue:8	vrUOv9OOKJ5V10@U280F2Nc064!1W080N8V30X!801#202G1$84k1VJ12#9#401#140V#F0	K6SdW0m0d6Zw4	dc]@B@DIrRJIJJlOBnuATAP@@	2.5	21	potentiometric	a2/apparent	N(1+)-H	basic	938	[NH+]12(C3(=C(N(CC1)CC2)C=CC=C3))
blue:0	vzUQvAtOSR5X14@U28FFXNc0L40VWY088NBV30X!8F1#20@G1$c6o32J32#9#401#940V%	C4Sf838pE2	dc^@@@rRJIJHmORnuAQAP@@	7.79	25	mean from 2	a1/thermodynamic	NH(+)	basic	939	N23(C1(=C(C=CC=C1)C(CC2)CC3))
red:2	wPsM46VF880k01!FFF1V8#40V!9#F(F#V!8!42$9#2Fc(4#18$6F30	h2RwvC@xUV	dclD@@QInUvxUuh@Jb@@	4.42	25	potentiometric	a1/apparent		acidic	940	O=C(O)C2(=CC=C(C1(CC1))C=C2)
red:2	xPsr460L820V01BZW8FWV8#48Z03#6F0484!8F06V0V)V!41$F0@V0X&8F0186030	52PRvdsuKuz	dclD@@QInYWXUuj`PH@@	3.92	25	spectrophotometric	a1/apparent	-CO2H	acidic	941	O=C(O)C2(C1(=C(C=CC=C1)C=C2))
red:3	xPsr460L820V01BZW8FWV8#48Z03#6F0484!8F06V0V)V!41$F0@V0X&8F0186030	52PRvdsuKuz	dclD@@QInYWXUuj`PH@@	9.35	25	spectrophotometric	a1/apparent	-CO2H	acidic	942	O=C(O)C2(C1(=C(C=CC=C1)C=C2))
red:2	xvwzBakLdD2a01CXY4k8V8F0WJ8ZF8&H460F0k!J0409!1V#10Z!2!F8%12#82#6F30	h2Rovh@xUV	dclD@@QIn^UJeujh@HSBBh@	4.82	25	potentiometric	a/apparent		acidic	943	O=C(O)C2(C(C1(=CC=CC=C1))C2)
red:2	xvwzBakLdD2a01CXY4k8V8F0WJ8ZF8&H460F0k!J0409!1V#10Z!2!F8%12#82#6F30	h2Rovh@xUV	dclD@@QIn^UJeujh@HSJBh@	4.54	25	mean from 2	a/apparent		acidic	944	O=C(O)C2(C(C1(=CC=CC=C1))C2)
red:2	wPsM46VF880k01#FF1V80H040V&F%10F#W!8)1#20c#24!4$802!6F30	h2RwvC@xUV	dclD@@SHihdhYpkkP@UD@@	4.28	25	potentiometric	a1/apparent		acidic	945	O=C(O)C1(=CC(=CC=C1)C2(CC2))
red:0	4FcF#1(4F$802(2!2/&2$8*8+F2010	C4SeSne4	dclD@@UIfV][iv@@B@@@	9.25	23	mean from 3	a2/apparent		acidic	946	OC=1(C=2(C(C(O)=CC=1)=CC=CC=2))
red:3	RuFnBXkF880X!9Z18F9V8!GF8V03#2F!8$k06F0Z08!1V4FV10V!208F!c0V!2(8$	C4SYLR	dclD@@UIfYWIiuhJAH@@	6.17	25	mean from 2	a1/apparent		acidic	947	O=C2(C1(=C(C=CC=C1)C(C2C)=O))
red:2	RuJfgem0_8se109V51O8!J1MO8X0V010@!8F02#V042ZF#F$1#1#F80c/#	C5Lg	dclD@@{HhheEBtkkUSUT@@	11.13	20	spectrophotometric	a/apparent		acidic	948	O=C2(C1(C(=O)CCCC1CCC2))
red:0	4FcF#1(4%802(2/*2$8*8,2010	C4She4	dclD@@{HhheEBtkl@D@@@@	6.71	20	spectrophotometric	a1/apparent		acidic	949	OC=2(C1(=C(O)C=CC=C1C=CC=2))
blue:0	4FcF#1(4F$802(2!2/&2$8*8+F2010	C4SeSne4	dclDB@U^RYegVz]`@@`@@	11.02	19.9	spectrophotometric	a2/apparent		basic	950	OC=1(C=2(C(C([O-])=CC=1)=CC=CC=2))
red:11	zNsr468K820F016ZV80WVN$N!3#LFV5048!F96!V021#4Jk!B10k0V102$4%4010603V	52MRv9rPKuz	dclD`Et@aJYU^rnf`Pah@@	4.24	20	spectrophotometric	a1/apparent		acidic	951	S2(C1(=C(C=CC=C1)C(=C2)C(=O)O))
red:10	xtsr46kG8@0N!4Vq8V1V8#FN0F0C!2F0K82!1F$V08!82!F08#20V1128$2#401!2810	52RZvP0PWub	dclD`EtIAIe]eiaf@BZR@@	2.07	25	spectrophotometric	a1/apparent		acidic	952	FC2(=CC=C(C1(=C(O)C1=O))C=C2)
red:10	zptp4ZNK804R012B@8010N2#F0934!2FV5828!V86$V!9!J!V010V0V112$4!1F%603V	52MRv9rPKuz	dclD`IT@aJYe[qav`dFH@@	3.1	20	spectrophotometric	a1/apparent		acidic	953	S2(C1(=C(C=CC=C1)C=C2C(=O)O))
red:7	yoslFVNF804F#40N01082#F!2$G018080FV860V!2809V4F%2!V102!V%F$82010	C4R2SmsHsXsvQYf4	dclD`ND@cIEDeDceKmSE@@@@	5.32	25	kinetics	a1/apparent	OH	acidic	954	S1(C(C=2(C=CC=CC=2(C1)))=C(O)O)
red:7	yoslFVNF804F#40N01082#F!2$G018080FV860V!2809V4F%2!V102!V%F$82010	C4R2SmsHsXsvQYf4	dclDbND@`^rQQIQHyR{TqP@AFP	12.8	25	kinetics	a1/apparent	OH	acidic	955	S1(C(C=2(C=CC=CC=2(C1)))=C(O)[O-])
blue:0	RsJn4XkF980@#ZJ808V84HG$39!H2048!11k1!1V08!1#W080112#108!20284$18$	S2SqhN	dclH@@RYVuZZUZh@J@@	12.94	25	spectrophotometric	a1/apparent		basic	956	O=C2(CC1(=C(C=CC(=C1)C)CC2))
red:0	JFcF#18&4F$802&12!2%1/%8/&F2010	_2SgvicF	dclH@@RYVuZZU`@@H@@	9.52	25	spectrophotometric	a1/apparent		acidic	957	OC2(=CC=1(C(=CC=C(C=1)C)C=C2))
red:0	JFcF#18&4F$802%202!2%1/%8*8+F2010	_2SgvicF	dclH@@RYVvZZ]`@@`@@	9.42	20	spectrophotometric	a1/apparent		acidic	958	OC2(=CC=1(C(=CC=CC=1C)C=C2))
red:10	4FcF#1(4F$802&22!2/&2$8$2$8+F2010	h2SgveFSFV	dclH`EBHRYegVz]`@@`@@	8.64	25	spectrophotometric	a/apparent		acidic	959	ClC=1(C=2(C(C(O)=CC=1)=CC=CC=2))
red:11	4FcF#1(4F$802&22!2/,8$2/0F2010	C4SgZ3e2	dclH`MBHRYVuZZU`@@H@@	9.09	25	spectrophotometric	a1/apparent		acidic	960	ClC2(=CC=1(C(=CC=C(C=1)O)C=C2))
red:7	RsRn4XkG980@#ZJ808V84HG$3A!H2048!11k1!1V08!1#W080112!2108!20284$18$	_2Sh8CPk	dclH`MBHRYVuZZU`@jd`@	12.3	25	spectrophotometric	a1/apparent		acidic	961	ClC2(=CC1(=C(CCC(C1)=O)C=C2))
red:11	4FcF#1(4F$802&22!2/,8$2/0F2010	C4SgZ3e2	dclH`MBHRYVuzZU`@@H@@	9.31	25	spectrophotometric	a1/apparent		acidic	962	ClC2(=CC=1(C(=CC(O)=CC=1)C=C2))
red:8	RsRn4XkG980@#ZJ808V84HG$3A!H2048!11k1!1V08!1#W080112!2108!20284$18$	_2Sh8CPk	dclH`MBHRYVuzZU`@jd`@	12.51	25	spectrophotometric	a1/apparent		acidic	963	ClC2(=CC1(=C(CC(=O)CC1)C=C2))
red:11	4FcF#1(4F$802&22!2/,8$2$8+F2010	C4SgZ3e2	dclH`MBHRYegvFU`@@H@@	8.69	20	spectrophotometric	a1/apparent		acidic	964	ClC=2(C=1(C(=CC=C(C=1)O)C=CC=2))
red:11	4FcF#1(4F$802(2!2/,8/&F2410	C4Sgg3e2	dclH`MBlRYVuzZU`@@H@@	9.23	25	spectrophotometric	a1/apparent		acidic	965	IC2(=CC=1(C(=CC(O)=CC=1)C=C2))
red:8	RsRn4XkG980@#ZJ808V84HG$39!H2048!11k1!1V08!1#W080112#108!20284$1804!	_2ShNCPk	dclH`MBlRYVuzZU`@jd`@	12.36	25	spectrophotometric	a1/apparent		acidic	966	IC2(=CC1(=C(CC(=O)CC1)C=C2))
red:11	4FcF#1(4F$802(2!2/,8*8+F2410	C4Sgg3e2	dclH`MBlRYegvFU`@@H@@	8.98	20	spectrophotometric	a1/apparent		acidic	967	IC=2(C=1(C(=CC=C(C=1)O)C=CC=2))
red:11	4FcF#1(4F$802(2!2/,8/&F2410	C4Sgc3e2	dclH`MCDRYVuzZU`@@H@@	9.2	25	spectrophotometric	a1/apparent	O-H	acidic	968	[Br]C2(=CC=1(C(=CC(O)=CC=1)C=C2))
red:11	4FcF#1(4F$802(2!2/,8*8+F2410	C4Sgc3e2	dclH`MCDRYegvFU`@@H@@	8.94	20	spectrophotometric	a1/apparent		acidic	969	[Br]C=2(C=1(C(=CC=C(C=1)O)C=CC=2))
red:8	yJsp448G8V4F41240N050N2#F013020HFV588#V960VV028090FL!W812k0V102!V04020J#502010	52QgvS@w0ub	dclL@@PTfUe^fWViB@`@@	4.1	20	potentiometric	a1/apparent	H of OH	acidic	970	O=C2(OC1(=C(C=CC=C1)C(=C2)O))
red:3	zxxr5asKde4B416gD8V_XN081V!13024HFVK0DF0Vk16!V0@101VJLV1V811X0811080V01020Z#5%	52SZvS@uns1	dclL@@PTfUe^fWVjA@`@@	5.64			a/apparent		acidic	971	O=C2(OC1(=C(C=CC=C1)C(C2)=O))
red:2	zNsr468K8X0F016ZV80WVN$N!3020LFV504#F96!V021#JLk!B10k0V102$4020404050603V	52MJv9rPKuz	dclL@@PTfye]aWViB@`@@	4.18	20	spectrophotometric	a1/apparent		acidic	972	O=C(O)C=2(C1(=C(C=CC=C1)OC=2))
red:2	zptp4ZNK8V4R412B@8050N2#F0934202FV582#V86$V0F90FL!V010V0V112$4021J4!40603V	52MJv9rPKuz	dclL@@PdfyUUnWVih@@@@	2.84	20	mean from 2	a1/apparent		acidic	973	O=C(O)C=1(OC=2(C=CC=CC=2(C=1)))
red:2	:trBqsr8eDoZWEgYcVZVT201V9LOY02440VW46k!k!FF01@1F1VF2Z0VZ!@+22944!406030	52SgwS@x1uz	dclL@@PdfyUUnWVjh@@@@	3.25	25	potentiometric	a/apparent		acidic	974	O=C(O)C1(OC=2(C=CC=CC=2(C1)))
red:2	xvwjgyqabEua9dxVXEne5hp0rF0XPc0F2F0KmO52FBGFFZPB0F070V#W2!V29#4020F&2#6030	C4PHT2TKHfeYfu	dclL@@RdfvnVUWVjjikBHXaR@@	4.36	25	potentiometric	a1/apparent		acidic	975	O=C(O)CC1(O)(C2(C=CC(C1)C2))
red:2	xvwjgyqabEua9dxVXEne5hp0rF0XPc0F2F0KmO52FBGFFZPB0F070V#W2!V29#4020F&2#6030	C4PHT2TKHfeYfu	dclL@@RdfvnVUWVjjikBHZaZ@@	4.36	25	potentiometric	a1/apparent		acidic	976	O=C(O)CC1(O)(C2(C=CC(C1)C2))
red:2	xvwjgyqabEu69dpVV7reCbp0IF4XHB0FHc0KkF50k41VF4NR#6%W2!V082$21(20206030	C4T2TSHfeYfu	dclL@@Rdfvn\UWVjjjkBHXaZ@@	4.57	25	potentiometric	a1/apparent		acidic	977	O=C(O)CC1(O)(C2(CC(C1)CC2))
red:2	xvwjgyqabEu69dpVV7reCbp0IF4XHB0FHc0KkF50k41VF4NR#6%W2!V082$21(20206030	C4T2TSHfeYfu	dclL@@Rdfvn\UWVjjjkBHZaR@@	4.46	25	potentiometric	a1/apparent		acidic	978	O=C(O)CC1(O)(C2(CC(C1)CC2))
red:11	yJsp448G8V4F4124F8050N2H$131202HV588#V8601V#V12GL!V090V0V102!V04V@0J#5F2010	52QRvS@w0uW	dclL@@STfUmVfeVi@B`@@	6.18	20	potentiometric	a1/apparent	H of OH	acidic	979	O=C2(OC1(=C(C=CC(=C1)O)C=C2))
red:2	xvwjgyqabA@a9WwVW4q@BaZ0r0cZFc0F280KVk40c!VF4!8!3(4!8B0Fc!G1(2#6030	_3HjKDjk	dclL@@S\bfdRRHkJmUUUP@@	6.33	25	potentiometric	a/apparent		acidic	980	O=C(O)C12(CCC(O)(CC1)CC2)
red:10	qFsJ04818!F!240N010N0V!F!2#HFV5!8#968V!2!8!4!1812k0V102!V0g#F%201V	C2QgvAVM3r9pD	dclL`HQPBLddLRRU]NkPHQ@@@	7.65	20	potentiometric	a/apparent		acidic	981	S2(=O)(=O)(C1(=C(C=CC=C1)C(=C2)O))
blue:8	vyQY2nOZ0F5s0J89B80V082V!FG8#4IF018#@k8410V0XN08V0J0F081FF0V1!V!4%2$W0FV	B5RKnSo	dcl`@@`YrQQQZEXr{MUMR`@	6.2	25	potentiometric	a1/apparent		basic	982	N=1(N(C(C)=CC=1C2(=NC=CN2))C)
blue:7	XFPF2081#F!240F#8//(F.4%2#1W0kF	C4MBSeSn83D3DX	dcl`@@`nReeWZY]@``@@@	7.25	22	potentiometric	a2/apparent		basic	983	N=1(N=CC2(=CC=CC=C2(C=1NN)))
red:3	vJPl218F804F0F#N0W082m!F&6F01#1FV801WV02!904J0F&V10224(2$W0FV	B5RCnxm	dcl`@@aLRevUlJUZX@J@@	4.15	20	spectrophotometric	a1/apparent	NH	acidic	984	N1(=NNC(=N1)C2(=CC(=CC=C2)C))
red:3	vJPl218F804F0F040N0W082V!F!3#6F018#FV821VV02!904J0F#2!V102*2#8W0FV	B5RCnxm	dcl`@@aLRevY\I]ZXBB@@	4.09	20	spectrophotometric	a1/apparent	NH	acidic	985	N1(=NNC(=N1)C2(=C(C=CC=C2)C))
blue:0	vxUY3WN4104R0F08@80V282cV0F0804!HF018$o841#Xc0c!J0F08W1F0V1!1!4$F%W0FV	B5RKnSo	dcl`@@cirQJHqKXTkMUMR`@	2.8	25	spectrophotometric	a1/apparent		basic	986	N=2(NC(C=1(NN=C(C=1)C))=CC=2C)
blue:11	FF2F.8#8/08/%F/.F	R7RIi8	dcl`@@p]RfYYzF]@B@`@@	2.93	20	potentiometric	a/apparent		basic	987	N=2(C1(=NC=NC=C1N=C(C=2C)C))
blue:3	0F@F#1(4%80F//%F.4%2#1!VF	C4M4SeSn85EIEP	dcl`@@pjrQQQEIMrzAP@@@@	8.12	25	spectrophotometric	b1/apparent		basic	988	N=1(C(=NC2(=CC=CC=C2(C=1N)))N)
blue:0	vrUd3dO41J5w0F9OE8!28mc68F0804102F0A#F@V84!X0XF1s!J0J0VV102W1!V8F501!F2(V	B5RKnSo	dcl`@@sarQQIPjYTjuLuT`@	4.91	25	potentiometric	a1/apparent		basic	989	N1(=C(N(C)C=C1)C2(=NC=CN2C))
blue:0	0F@F#1(408#N/1/&F.4%2#1!VF	C4M4SeSn85ER	dcl`@@sarQQSQHurzD@P@@@	4.7	20	potentiometric	a/apparent		basic	990	N1(=C(N)C(=NC=2(C1=CC=CC=2))N)
blue:0	XFPF2081#F!240F#8//(F.4%2#1W0kF	C4MBSeSn2A83DX	dcl`B@`nzTiYUvfWPHH@@@@	2.9	22	potentiometric	a1/apparent		basic	991	N=1(N=CC2(=CC=CC=C2(C=1N[NH3+])))
blue:9	vxUY3WN4104R0F08@80V282cV0F0804!HF018$o841#Xc0c!J0F08W1F0V1!1!4$F%W0NV	B5RKnSo	dcl`B@ciB\dRbLRvEJsUSTh@@	0.4	25	spectrophotometric	a2/apparent		basic	992	[NH+]=2(NC(C=1(NN=C(C=1)C))=CC=2C)
blue:6	vyQY2nOZ0F5s0J89B80V082V!FG8#4IF018#@k8410V0XN08V0J0F081FF0V1!V!4%2$W0NV	B5RKnSo	dcl`B@qaBTigmWJFViZZh@@	2.0	25	spectrophotometric	a2/apparent		basic	993	[NH+]1(=C(NC=C1)C2(=NN(C)C(=C2)C))
blue:7	vrUd3dO41J5w0F9OE8!28mc68F0804102F0A#F@V84!X0XF1s!J0J0VV102W1!V8F501!F2&8V	B5RKnSo	dcl`B@saB\dTRTJfUJmSMUH@@	0.5	25	spectrophotometric	a2/apparent		basic	994	[NH+]1(=C(N(C)C=C1)C2(=NC=CN2C))
red:9	vJPl218G804F0F#N0W082m!F#2!6F01#1FV801WV02!904J0F&V30224(2$W0FV	gZi5RvhO0V	dcl``Ae]BHRYV{Zy]`BFhP@	3.61	20	spectrophotometric	a1/apparent	NH	acidic	995	ClC2(=CC(C1(=NN=NN1))=CC=C2)
red:9	vJPl218G804F0F!FN0W082V!F#9!6F01$FV801VV02!C24J0F&V102*H0F!W4FV	gZi5RvhQ0V	dcl``Ae]BlRYWYZY]`@fhP@	3.88	20	spectrophotometric	a1/apparent	NH	acidic	996	IC2(=CC=C(C1(=NN=NN1))C=C2)
red:9	vJPl218G804F0F#N0W082m!F&6F01#1FV801WV02!904J0F&V10224(2$W4FV	gZi5RvhP0V	dcl``Ae]CDRYV{Zy]`BFhP@	3.82	20	spectrophotometric	a1/apparent	NH	acidic	997	[Br]C2(=CC(C1(=NN=NN1))=CC=C2)
red:9	vJPl218G804F0F!FN0W082V!F#9!6F01$FV801VV02!C24J0F&V102*H0F!W4FV	gZi5RvhP0V	dcl``Ae]CDRYWYZY]`@fhP@	3.73	20	spectrophotometric	a1/apparent	NH	acidic	998	[Br]C2(=CC=C(C1(=NN=NN1))C=C2)
blue:3	fqQt20OM0F5c02@9C80W0N0V0BF491!46FV5!808!6V0V2XK08!40FV010V!W1@V0X48$3F&k	C4M6M@Ses2sYQX	dcl``LJU@HRfvWZY]ij`@@@	2.98		potentiometric	a/apparent		basic	999	S(C1(=NC=2(C=NC=NC=2(N1C))))C
red:8	vJPl218G804F0F040N0W0N2V!F!32!6F01$FV821VV0210904J0F#2!V302*2$W0FV	gZi5RvhO0V	dcl``NE]BHRYegVe]``XhP@	3.69	20	spectrophotometric	a1/apparent	NH	acidic	1000	ClC2(=C(C1(=NN=NN1))C=CC=C2)
red:8	vJPl218G804F0F040N0W0N2V!F!3#6F01$FV821VV0210904J0F#2!V102*2$W4FV	gZi5RvhP0V	dcl``NE]CDRYegVe]``XhP@	3.83	20	spectrophotometric	a1/apparent	NH	acidic	1001	[Br]C2(=C(C1(=NN=NN1))C=CC=C2)
blue:2	FF@F#1.8/#8/#F/.F	S6M4Dsi0QS8	dcl`bDki@HCdfVU}neX@@B@@@	7.02	20	potentiometric	a/apparent		basic	1002	[S-]C1(=NC=NC=2(C1=NC=C(C)N=2))
red:3	zrUdrdUBnKKxIN9OEC8V2cHdaAH080414Hl0A304F@a8Z10X0as0cV0J0N0c_GF@W10VW0FK01!F2080VV0FV	C4M2M@SXSf8397EYEnF3H2	dcld@DpYAdfUgVneVjZfX@@	8.45	21	mean from 6	a2/apparent		acidic	1003	O=C1(NC(=O)C=2(N(C)C=NC=2(N1)))
blue:8	zrUdrdUBnKKxIN9OEC8V2cHdaAH080414Hl0A304F@a8Z10X0as0cV0J0N0c_GF@W10VW0FK01!F2080VV0FV	C4M2M@SXSf8397EYEnF3H2	dcld@DpYAdfUgVneVjZfX@@	0.87	22	mean from 2	a1/apparent		basic	1004	O=C1(NC(=O)C=2(N(C)C=NC=2(N1)))
red:3	zrUdrdUDnGKxIPN9EC8VH92dg9H480444Hl092#8aB4W0VLXs0@V0J0s08_GF0VW0VW!J%2#VV0FV	C4M2M@SXSf8397EYEnF3H2	dcld@DpYAdfUgZneVjZjT@@	6.15	18	mean from 3	a2/apparent		acidic	1005	O=C1(NC(=O)C=2(N=CN(C=2(N1))C))
blue:8	zpUWrWUBlGJSIF08DC8k282dV3F080406Hl21304!a8Z10VFXc0cV0J0N08_GF0V10V1!J$F2#VV0FV	C4M2M@SXSf8397EYEnF3H2	dcld@DpYAdfUg^neVjZfX@@	3.1	25	spectrophotometric	a1/apparent		basic	1006	O=C1(NC(=O)C=2(NC(=NC=2(N1))C))
red:3	zrUdzdUDpKrxIHOOEEBXH9@daAF480J14Hl0A705F2a8ZW0X6Xs0sV0J0s0c_GF6WW0VW8FK01!F2#VV0FV	C4M2M@SXSf838n97EYEvF3H2	dcld@DrUCdfY[uaWVjfiX@@	7.88	21	mean from 4	a2/apparent		acidic	1007	O=C1(N(C(=O)C=2(NC=NC=2(N1)))C)
blue:9	zrUdzdUDpKrxIHOOEEBXH9@daAF480J14Hl0A705F2a8ZW0X6Xs0sV0J0s0c_GF6WW0VW8FK01!F2#VV0FV	C4M2M@SXSf838n97EYEvF3H2	dcld@DrUCdfY[uaWVjfiX@@	1.19	22	spectrophotometric	a1/apparent		basic	1008	O=C1(N(C(=O)C=2(NC=NC=2(N1)))C)
red:3	zrUdzdUDrGMxQP99ECBVHd@dVAm480444Hl0970408aBZW0V6Xu0sV0J0N0c_GF1WW0VW!J$F2080VV0FV	C4M2M@SXSf838n97EfEnF3H2	dcld@DsmBTfY[UaWVjiVh@@	8.49	21	mean from 6	a2/apparent		acidic	1009	O=C2(N(C=1(N=CNC=1C(N2)=O))C)
blue:7	zrUdzdUDrGMxQP99ECBVHd@dVAm480444Hl0970408aBZW0V6Xu0sV0J0N0c_GF1WW0VW!J$F2080VV0FV	C4M2M@SXSf838n97EfEnF3H2	dcld@DsmBTfY[UaWVjiVh@@	0.78	22	mean from 2	a1/apparent		basic	1010	O=C2(N(C=1(N=CNC=1C(N2)=O))C)
red:2	;j;irUyrvzxsYj_uUYIZzFxUusV4zl12I55aNBWk1bLA0H8B@0VV6n0oZF8E0Z8o180F0BFV@2@!Wa0v0	C4T@THTQ232f638f959KEQEYHffu	dcldABz]ABgirJZIQHlLjuUTuYaEDLP@	1.3			a1/apparent		acidic	1011	O=C(O)C1([NH2+]C2(NC(=[NH+]C1C2)N))
blue:4	;j;irUyrvzxsYj_uUYIZzFxUusV4zl12I55aNBWk1bLA0H8B@0VV6n0oZF8E0Z8o180F0BFV@2@!Wa0s0	C4T@THTQ2f638f959KEAEQEYHffu	dcldABz]AD{irJZIQHlLjuUTuYaEDLP@	5.5			a2/apparent		basic	1012	O=C([O-])C1(NC2(NC(=[NH+]C1C2)N))
blue:7	;j;irUyrvzxsYj_uUYIZzFxUusV4zl12I55aNBWk1bLA0H8B@0VV6n0oZF8E0Z8o180F0BFV@2@!Wa0k0	C4T@THTQ638f959K@IEAEQEYHffu	dcldBBz]AD{HiheDbprkUUSUfDTPq@@	12.6			a3/apparent		basic	1013	O=C([O-])C1(NC2(NC(=NC1C2)N))
red:6	zrzdzdSDpJ7w1F9OEBBV28@c69F480410Hl0A504F@a84W0X0Xs0s!J0F0cW1F2W10VV8FK01!F2#XX0FV	C4M2M@SXSf6A8n95@vEvH3fu	dcldBDZ]@QyIfYmzUujifi@@	11.9	25	mean from 2	a3/apparent		acidic	1014	O=C1(N(C([O-])=NC2(=C1NC=N2))C)
red:5	zrvWTWO60F7w0F99A80V08@V!F480404Hl014#8V84W0V0XN08V0J0F0cWFF1W10VW!J$F2#XX0FV	C2M4iOqIhlYZ38qHBgOxoWpy	dcldBDhUCnyIefWXYUifji@@	11.65	25	mean from 4	a3/apparent		acidic	1015	O=C1(N=C([O-])N(C)C2(=C1NC=N2))
red:5	zpzWrWUBlG4RGF08DB8k282c01F080402Hl21104!a8410V0Xc0c!J0F08W1F0V10V#J$F2#XX0FV	C4M2M@SXSf6A95@vEnH3fu	dcldBDhUCn{HheEDbprkULuR@@	9.7	25	spectrophotometric	a2/apparent		acidic	1016	O=C1(NC([O-])=NC2(=C1NC(C)=N2))
red:0	6HuF20910F1V!2118010N0k04(2FV5$8!6!V02FV02140F!10V!10@V0V48$3F2!201k	C4M6M@Sfe4	dcldBDhUCn{HheEDjprlADMD@@	10.5		spectrophotometric	a3/apparent		acidic	1017	OC1(=NC([O-])=NC2(=C1N=CN2C))
red:0	6HuF20910F1V!2118010N0k04(2FV5#28!6!V02F#141F!10V!10@V4V48#13F010201k	C4M6M@Sfe4	dcldBDh]CnyIefYXYv@bJa@@	10.6		mean from 2	a3/apparent		acidic	1018	OC1(=NC([O-])=NC2(=C1N(C=N2)C))
blue:3	jLul209M0F5V!@1180W0N0k04F411#6FV5$8!6V1V02GV82140FV010V!10@V0X4808!3F202208k	C4M6M@Sfe4	dcldCDqeCPyYwdfUnVnEX@bjD@@	8.74	20	potentiometric	a/apparent		basic	1019	[O-]C2(=NC=1(N(C([O-])=[NH+]C=1C=N2)C))
red:8	jqQd20O60F5s0289980V092V08F48#4HF01!808V84d0V6XF08V0J0F081FF0VW!V!4V!202#VW0FV	52M4iOqIhi1Xn86HBgtwrQ	dcld`LXUa@BLddJbROCJkSLuP@@	4.45	21	potentiometric	a1/apparent		acidic	1020	S1(=O)(=O)(N=CNC2(=C1N=CN2C))
red:9	zJul218G804F0F!FN0W082V!F#9206F01$FV801VV02!C24J0F&V102%V#H0F!Y0GV	C4M2MDSfe2	dclh@Ae]AIe]eiev@BZa@@	4.28	20	spectrophotometric	a1/apparent	NH	acidic	1021	OC2(=CC=C(C1(=NN=NN1))C=C2)
blue:11	zrUd7dO41J5w0F9OE8!28mc68F080410Hk0A#F@V8410X0XN1s!J0J0cW1F2W10VV8FK01!F2#V#V	C4M2M@SXSf538n95@vEvH2	dclh@DX]AIfYyxYujiZi@@	2.16		potentiometric	a/apparent		basic	1022	O=C1(N(C=NC2(=C1N(C=N2)C))C)
red:11	zrUdzdUDrKrxQPOOEEBXHdAd6Am480J54Hl0A715F8X8ZW0e6ms0s!J0s0VlGF3WW!W8FJ01!F2080VV0FV	C4M2M@Sf838r8v95EhF2	dclh@Dp]CHhhhiTtkkUUKT@@	11.25	25		a/apparent		acidic	1023	O=C2(N(C=1(N=CNC=1CN2C))C)
blue:3	qHuF2F910V1k!211N010N0k040F%2FV5$808610V!FV#40F!12V!14@X0V4%3F2!1!k	C4M6M@SfcP	dclh@LFUAJ[YWXYV`BIb@@	2.51	20	spectrophotometric	a/apparent		basic	1024	O(C1(=NC=NC2(=C1C=NN2C)))C
blue:8	6FuF!810V$2&8//(F/.F	_6M4Dsu6F	dclh@LXUAJ[YWxUv`@@@@@	1.04	20	conductometric	a/thermodynamic		basic	1025	O(C1(=NC=NC=2(C1=NC=CN=2)))C
red:8	zJul218G804F0F040N0W0N2V!F!30206F01$FV821VV0210904L0F#2!V102*2!40Y0GV	C4M2MDSfe2	dclh@NE]AIfV]ZUvBAba@@	4.36	20	spectrophotometric	a1/apparent	NH	acidic	1026	OC2(=C(C1(=NN=NN1))C=CC=C2)
red:8	zrUdrdUBnKKxIN9OEC8V2cHdaAH080414Hl0A30BF@a8Z10X0as0cV0J0N0c_GF@W1!W0FK01!F2080VV0FV	C4M2M@SXSf8397EYEnF3P2	dclh`Dh]x@aIefYXYujeji@@	6.8		spectrophotometric	a2/apparent		acidic	1027	S=C1(NC(=O)NC2(=C1N(C=N2)C))
blue:11	zrUdrdUBnKKxIN9OEC8V2cHdaAH080414Hl0A30BF@a8Z10X0as0cV0J0N0c_GF@W1!W0FK01!F2080VV0FV	C4M2M@SXSf8397EYEnF3P2	dclh`Dh]x@aIefYXYujeji@@	0.3		spectrophotometric	a1/apparent		basic	1028	S=C1(NC(=O)NC2(=C1N(C=N2)C))
red:2	zrzdndSBnJ5w1F9OEB8V2cHc69H080410HG0A10BF@a8410X0Xs0c!J0F0cW1F@W1!V0FK01!F2080XX0FV	C4M2M@SXSf6A95@vEnP3fu	dclhbDh]x@cnRYYfVF]ZifjP@	12.1		spectrophotometric	a3/apparent		acidic	1029	S=C1(NC([O-])=NC2(=C1N(C=N2)C))
blue:0	tf6@cQaX6Cu28wk!2K@5V_0FFZWX!Fk9#k1!4$45*2!V#24$1808&21!V0	_6TRZKIoV	dcm@@@IIf]U[evjjjjJJDHXcb@@	9.97	25	potentiometric	a2/apparent		basic	1030	NC1(C(N)CC2(CCCCC2(C1)))
blue:0	tf6@cQaX6Cu28wk!2K@5V_0FFZWX!Fk9#k1!4$45*2!V#24$1808&21!V0	_6TRZKIoV	dcm@@@IIf]U[evjjjjJJDHZcj@@	10.08	25	potentiometric	a2/apparent		basic	1031	NC1(C(N)CC2(CCCCC2(C1)))
blue:4	tf6@cQaX6Cu28wk!2K@5V_0FFZWX!Fk9#k1!4$45*2!V#24$1808&21!V0	_6TRZKIoV	dcm@@@IIf]U[evjjjjJJDhXcb@@	9.93	25	potentiometric	a2/apparent		basic	1032	NC1(C(N)CC2(CCCCC2(C1)))
blue:0	FF@F#1(4%80F//%F.4*1!VF	52M4vOrO0np	dcm@@@WIEEEDUWSh@PD@@@	9.44	20	potentiometric	a/apparent		basic	1033	N=1(C=2(C(C(N)=CC=1C)=CC=CC=2))
blue:0	FF2F/0108-F/)F/.F	g5RMS0	dcm@@@YJYYwhUtH@@@@@	4.42	23	mean from 20	a1/apparent	N-H+	basic	1034	N2(=C(C1(=NC=CC=C1))C=CC=C2)
blue:0	NsLG!kF1!2%8#84F$818!F#8#1F1!1*1F#82,84*F	g5RrRV	dcm@@@aJVYWIit@bjb@@	5.41	28.5	potentiometric	a/apparent		basic	1035	N1(=NC(=C(C)C2(=C1CCCC2))C)
blue:0	vj7@vQbeLOv3uyk10VMPJ2h4N079X0FRd84L0VF1Z28210418$O0V!J0F#2%1cF80F$V0W0F0	C58Y8hCYDX	dcm@@@aJeifEYvjjjj@@	9.54	24	spectrophotometric	a1/apparent	NH%+&*	basic	1036	N1(NC2(CCC1CC2))(C(C)(C)C)
blue:0	vj78vObcLFt3ugV10V1F80840238V!8984$1#2*8$F,1*V01#	h78oal0	dcm@@@aJfUWyYvjjjj@@	7.09	25	potentiometric	a1/apparent		basic	1037	N2(N1(CCCCC1))(CCCCC2)
blue:0	FF2F/0108-F/)F/.F	g5RMS0	dcm@@@eJUnuIet@`@@@@	4.6	20	potentiometric	a2/apparent		basic	1038	N2(=CC(C1(=CN=CC=C1))=CC=C2)
blue:9	FF2F/0108-F/)F/.F	g5RMS0	dcm@@@eJYYwhUtH@@@@@	4.42	20	potentiometric	a2/apparent		basic	1039	N2(=C(C1(=CN=CC=C1))C=CC=C2)
blue:0	uTPI2G9G0F5VVFA518110NFV04!11!V2NV50VX0@!6F0V02G!8040FV014W!10@V0V48!F03F&V	B5RCmxo	dcm@@@iJYU^rnfP`bh@@	5.74	25	potentiometric	a/apparent		basic	1040	N=2(C1(=C(C=CC=C1)N(C=2)C(C)C))
blue:0	vyQO21OG0F5V04@C18010N0V04!91#2NV50V!8!6!V02G$40FV214W!10@V0V48$3F&V	B5RCmxo	dcm@@@iJYU_rnfP`bh@@	5.46	25	potentiometric	a/apparent		basic	1041	N=2(C1(=C(C=CC=C1)N(C=2)CCC))
blue:0	vyQv21OM0F4c0L2BC8F10O0V08F591#3FV50V!8!6!V6X1084040FV014W!112#48$20V04V0FV	B5RCmxo	dcm@@@iJYeyravPhJH@@	6.23	25	potentiometric	a/apparent		basic	1042	N=2(C1(=C(C=CC=C1)NC=2C(C)C))
blue:0	uLPG219F8F5k!911N#82V*2N01$NV04F0V02F01!40F0V$11!V!4%2(V	B5RCmxo	dcm@@@qJUvUpeuih@H@@	6.66	25	mean from 2	a1/apparent	CH	basic	1043	N2(=CN(CC1(=CC=CC=C1))C=C2)
blue:0	FF2F/0108-F/)F/.F	g5RMS0	dcm@@@uJUnuIet@`@@@@	4.85	20	potentiometric	a2/apparent		basic	1044	N2(=CC(C1(=CC=NC=C1))=CC=C2)
blue:0	FF2F/0108-F/)F/.F	g5RMS0	dcm@@@uJUvUJet@H@@@@	4.82	20	potentiometric	a2/apparent		basic	1045	N2(=CC=C(C1(=CC=NC=C1))C=C2)
blue:11	vtPn2YtG8N#424280WVN$F0c3#HFV50X#F16$@1#4Jk2!14Y!1021!J#1!4!1V0kV	C4M@Sp8nEH	dcm@@@uJYU_rnf`Pbh@@	10.2		potentiometric	a/apparent		basic	1046	N2(C1(=C(C=CC=C1)C(=C2)CCN))
blue:11	FF2F/0108-F/)F/.F	g5RMS0	dcm@@@uJYYwhUtH@@@@@	4.77	20	potentiometric	a2/apparent		basic	1047	N2(=C(C1(=CC=NC=C1))C=CC=C2)
blue:11	vj7@vQbcLSt3uwkG0X1H9084N239V!8d8B2#10202!40V$80V02J22%20F01$F$V0V0F0	S78dZPIkOt8	dcm@@@uJfUWyYvjjjj@@	10.73	22	potentiometric	a1/apparent		basic	1048	N2(C1(CCNCC1))(CCCCC2)
blue:0	HPPH22918F1V!250801VN#4#2#HFV50V!8F16$2F$4VF0814W!108V0V4%1F010F080	_2Qgv9qswm1ZA8qJBwF	dcm@@@yIfV][iuhFBH@@	12.4	21	potentiometric	a/apparent		basic	1049	N=C1(C2(=C(N(C)C=C1)C=CC=C2))
blue:0	uLPl219F0F5k0F910N01082#F&2F018#PV04FV#F0904J0F0V$W102V!4.k	B5RCmxo	dcm@@@yJUnyIit@bZa@@	4.73	24		b/apparent		basic	1050	N2(=CC(C=1(N(C=CC=1)C))=CC=C2)
blue:7	FF2F,4%8//(F/,V0F	ZZi5rMNF	dcm@@@{HeEDhcpko@@@@@@	2.04	25	spectrophotometric	a1/thermodynamic	N(+)-H	basic	1051	N#CC=1(C=2(C(C=NC=1)=CC=CC=2))
blue:0	0F@F#1(4%802/V/*1(84(401!V0	C4Sh85EJ	dcm@@@{HhheEBtkl@D@@@@	4.6	24.9	spectrophotometric	b1/apparent	H	basic	1052	NC=2(C1(=C(N)C=CC=C1C=CC=2))
blue:0	vzMQvQpkGN0mWJc20k0N0864440GVV!c81201#FF#41(V4FJ#2#414!8+V0FF	K2M4vdtO5mCZUEB	dcm@@@{IDeCDdUKh@UUECD@@	4.01	29	mean from 2	a/apparent		basic	1053	N1(=CC(=CC=C1)C2(NCCCC2))
blue:7	uyHQPIGF0F1kVF910N1F08@!40F#8VH1248020PF80F4&c!4F!10F01040V#1!F!F&F	C4M2PHSmTI8f8p8xE2	dcm@@@{IDeCEDUSh@UTd@@	7.04	24		b/apparent		basic	1054	N1(=CC(=CC=C1)C2(N(CC=C2)C))
blue:7	vzMQvIls1N1mWJ930k1N08@0V40GVV08c052#20HF!F410104080V4F$201041%80k*F	C4M2SmTI8f8p8vE2	dcm@@@{IDeCEDUSh@UUD@@	8.06	25	mean from 2	a2/apparent		basic	1055	N1(=CC(=CC=C1)C2(N(CCC2)C))
blue:7	vzMQvIls1N1mWJ930k1N08@0V40GVV08c052#20HF!F410104080V4F$201041%80k*F	C4M2SmTI8f8p8vE2	dcm@@@{IDeCEDUSh@UUECD@@	7.85	22	mean from 3	b1/apparent		basic	1056	N1(=CC(=CC=C1)C2(N(CCC2)C))
blue:0	vj78v9b8LKt1PB0G020F90c!220V!880B!V01#2(4%442V%2)V+	h78qbW0	dcm@@@{IHdbhdUKmUUUT@@	9.47	25	potentiometric	a2/thermodynamic	NH+	basic	1057	N1(CCCC1)(CCN2(CCCC2))
blue:4	tf6@cQaX6Cu28wk!2K@5V_0FFZWX!Fk9#k1!4$45*2!V#24$1808&21!V0	S6TRW0m@du8	dcm@B@HIRYgUVy]jjjjbbaBFHx`@	6.97	25	potentiometric	a1/apparent		basic	1058	[NH3+]C1(C(N)CC2(CCCCC2(C1)))
blue:4	tf6@cQaX6Cu28wk!2K@5V_0FFZWX!Fk9#k1!4$45*2!V#24$1808&21!V0	S6TRW0m@du8	dcm@B@HIRYgUVy]jjjjbbaBFhz`@	6.68	25	potentiometric	a1/apparent		basic	1059	[NH3+]C1(C(N)CC2(CCCCC2(C1)))
blue:4	tf6@cQaX6Cu28wk!2K@5V_0FFZWX!Fk9#k1!4$45*2!V#24$1808&21!V0	S6TRW0m@du8	dcm@B@HIRYgUVy]jjjjbbaJFhz`@	6.36	25	potentiometric	a1/apparent		basic	1060	[NH3+]C1(C(N)CC2(CCCCC2(C1)))
blue:6	FF2F/0108-F/)F/-8F	g5RMS0	dcm@B@XIRfV]zE]B@@@@@	1.47	27	mean from 3	a1/apparent	NH	basic	1061	[NH+]2(=C(C1(=NC=CC=C1))C=CC=C2)
blue:9	FF2F/0108-F/)F/-8F	g5RMS0	dcm@B@dIRe[mRY]@H@@@@	3.0	20	potentiometric	a1/apparent		basic	1062	[NH+]2(=CC(C1(=CN=CC=C1))=CC=C2)
blue:11	FF2F/0108-F/)F/-8F	g5RMS0	dcm@B@tIRe]eRi]@B@@@@	3.17	20	potentiometric	a1/apparent		basic	1063	[NH+]2(=CC=C(C1(=CC=NC=C1))C=C2)
blue:0	vj7@vQbcLSt3uwkG0X1H9084N239V!8d8B2#10202!40V$80V02J22%20F01$F$V0V0k0	S721ZJmC9s8	dcm@B@wYRieU~V]jjjj`@	7.97	22	potentiometric	a2/apparent		basic	1064	N2(C1(CC[NH2+]CC1))(CCCCC2)
blue:7	FF2F/0108-F/)F/-8F	g5RMS0	dcm@B@xIRe[mRY]@H@@@@	1.52	20	potentiometric	a1/apparent		basic	1065	[NH+]2(=CC(C1(=NC=CC=C1))=CC=C2)
blue:7	FF2F/0108-F/)F/-8F	g5RMS0	dcm@B@xIRe]eRi]@B@@@@	1.19	20	potentiometric	a1/apparent		basic	1066	[NH+]2(=CC=C(C1(=NC=CC=C1))C=C2)
blue:7	vj78v9b8LKt1PB0G020F90c!220V!880B!V01#2(4%442V%2)V)F0	_721ZQIkF	dcm@B@xIrRIHjIER{UUUU@@	6.3	25	potentiometric	a1/thermodynamic	NH+	basic	1067	[NH+]1(CCCC1)(CCN2(CCCC2))
blue:0	vzMQvIls1N1mWJ930k1N08@0V40GVV08c052#20HF!F410104080V4F$201041%80k)FF	C4M2SmTI238f8p8u	dcm@B@{irQIPqQETz@EUQ@@	3.01	25	mean from 2	a1/apparent		basic	1068	N1(=CC(=CC=C1)C2([NH+](CCC2)C))
blue:0	vzMQvIls1N1mWJ930k1N08@0V40GVV08c052#20HF!F410104080V4F$201041%80k)FF	C4M2SmTI238f8p8u	dcm@B@{irQIPqQETz@EUQPq@@	3.16	25	mean from 2	b1/apparent		basic	1069	N1(=CC(=CC=C1)C2([NH+](CCC2)C))
blue:6	0F@F#1(4F$802&2#2/)F(2%4*1!VF	C4M2SgZ383EH	dcm@`FtHaIe[UkiV@@@`@@	8.22	30	mean from 2	a/apparent		basic	1070	ClC2(=CC1(=NC=CC(=C1C=C2)N))
blue:3	foQl20OK0F48!28B80V080V!F09#46F050V8$4!V0X408V040F!14V!11$41$2$V0FV	C4M2MPSh85EX	dcm@`LH@aJY~UrevfX@H@@	4.33	25	spectrophotometric	a1/thermodynamic		basic	1071	S1(C(=NC=C1)NC2(=CC=CC=C2))
blue:3	vpPlHVNJ804J$2N0W082V!F&2G010280FV#VV02!904J0F&V1021!4%2#1!VV	C2M4itqnim1bi	dcm@`LH@cIEECLecKmMH@P@@	4.9	25	spectrophotometric	a1/thermodynamic		basic	1072	S1(C(=NC=C1C2(=CC=CC=C2))N)
blue:3	vzUdvdzDrGrjQT89CCBVH8Bd4Am5c0F46H409@098@F0VV0WHXs0N!40F!3G2%W!B%2)	h2RCkfcsmm7ZQ96JwyvRV	dcm@`LH@cIEEDdbUKmLuUTDI@	10.0	21		a1/apparent	NH(+)	basic	1073	S1(C(=NC)N(C)C2(=C1CCCC2))
blue:3	vzUdndzDn1KjIT09CC8VH94d09H5c!46HF09@0808F4Z10WLXs0N!J0F081G2!1!1!B%2(V	C4M2MPSf838pEe	dcm@`LH@cIEEMDceKmLuUT@@	6.16	21		a1/apparent	NH(+)	basic	1074	S1(C(=NC2(=C1CCCC2))N(C)C)
blue:6	2FPF!81&24%8/#8/#F/.F	C4M4SeSms2sYQX	dcm@`LX@aJ[Vu[ev`@@@@@	0.26		spectrophotometric	a/apparent		basic	1075	S(C2(=NC=1(C(=CC=CC=1)N=C2)))C
red:2	zpUl7WOK1F4R0F2BD8!2N28$114!HkV50X#V1#V0210W!J!V0W5W0V01V#4)10V0F0	C4Sf8595E_HZ	dcmD@DXJrJIQPiMrzuL@D@@	9.67	20	mean from 3	a1/apparent		acidic	1076	O=C2(NC1(=C(C=CC=C1)NC2=O))
red:2	zpvp6_OK0F4R0G2BD8010N2V!F091Z!2FV50X#V8620V0X1090VJ0FV014W0V11X#48!1F2$a0QV	C2M4iOqIiofpy	dcmDBBhDJTfyUUnWVfh@@@@	0.4	24.9	spectrophotometric	a1/apparent		acidic	1077	O=C(O)C1(=[NH+]C=2(C=CC=CC=2(N1)))
red:2	zpvp6_OK0F4R0F2BD8010N2V!F091Z!2kV50X#V8620V021090VJ0FV014W0V112!V48!1F4!10X0F0	S2Si9RVO8mjbnHbMs	dcmDBDXJklbbTTJS\nmT`A@@@	12.3	20	spectrophotometric	a2/apparent		acidic	1078	O=C2(NC1(=C(C=CC=C1)N=C2[O-]))
red:10	6FuF2081&24F8010N0m(202HV50V8$6!V020V02160F!90W!1020Zc48&41F201V	S2M4itqIhbSZ3CEJ8	dcmD`JZU@HRfV]bh]hFAb@@	5.43	20	potentiometric	a1/apparent		acidic	1079	S2(C1(=C(N=O)C(O)=CC=C1N=C2))
blue:8	yJuK209G0k404024F8010N0m$108202HV50V02#601V020V!G41F!9BWF09020Z04802!2040FV0FV	h2M4iOqx2V	dcmH@AtDie^wiWZBBFH@@	5.57			a1/apparent	=NH(+)	basic	1080	O(C2(=CC=1(N=CNC=1C=C2)))CC
red:0	JFeF#1(4%802(2/*20F!8*8,201F	C4M4SeSne2	dcmH@BTDfYVuiEX@@B@@@	8.75	20	potentiometric	a2/apparent		acidic	1081	OC=2(C1(=NC=NC(=C1C=CC=2)C))
blue:10	JFeF#1(4%802(2/*20F!8*8,201F	C4M4SeSne2	dcmH@BTDfYVuiEX@@B@@@	2.9	20	potentiometric	a1/apparent		basic	1082	OC=2(C1(=NC=NC(=C1C=CC=2)C))
red:0	4FeF#1(4F$802(2!2#V/!20F!801&V84(40G20WF	C2M4vOrO0npp2	dcmH@BtDfYVuaeX@@B@@@	11.24	20		a2/apparent		acidic	1083	OC=2(C1(=NC=CC=C1C(N)=CC=2))
blue:4	4FeF#1(4F$802(2!2#V/!20F!801&V84(40G20WF	C2M4vOrO0npp2	dcmH@BtDfYVuaeX@@B@@@	5.67	20		a1/apparent		basic	1084	OC=2(C1(=NC=CC=C1C(N)=CC=2))
red:0	JFeF#1(4%802(2/*20F!8*8,201F	C4M4SeSne2	dcmH@BxDfYVuiEX@@B@@@	8.34	20	potentiometric	a2/apparent		acidic	1085	OC=2(C1(=NN=CC(=C1C=CC=2)C))
blue:4	JFeF#1(4%802(2/*20F!8*8,201F	C4M4SeSne2	dcmH@BxDfYVuiEX@@B@@@	3.18	20	potentiometric	a1/apparent		basic	1086	OC=2(C1(=NN=CC(=C1C=CC=2)C))
blue:8	yLPl619G0F5V0F@518010N0V04!11#2sV50V!@!6!V02G$40FV014W!10@V0V48$3F01$V	52M4iOqIioW	dcmH@DDDf[e]aWVjA@`@@	1.8	30		a1/apparent		basic	1087	O=C(N2(C1(=C(C=CC=C1)N=C2)))C
red:0	zRun2284804F%80WV80V!F&HF05%F841#2808!40F!10F!102#4*2Y0GV	52M4iOqniuW	dcmH@DHDfWYTjWZZ`@P@@	11.4		potentiometric	b/apparent		acidic	1088	OC=1(NN=C(C=1)C2(=CC=CC=C2))
blue:0	yLPl619G0F5k0FA518010NHV04!11#2kV50V!@V86!V02G01!J0FVV14W0W10@V0V48#F1F01%	S2SiEwVO6mG_UEi_8	dcmH@DXLbbbTJS\nmT`A@@@	-1.15	20	spectrophotometric	a/apparent		basic	1089	O=C2(N(C1(=C(C=CC=C1)N=C2))C)
red:0	aFPF2081#F!240F#8//(F.4+Y0GF	52M4vOrO0nh	dcmH@HDLbTTRbOBnt@@@@@@	6.76	25	mean from 2	a1/apparent	N-O	acidic	1090	ONC=1(C=2(C(N=CC=1)=CC=CC=2))
blue:11	zrzSv9OOGo5V50@Q2!F288044!1VVc0880202,F%8FFG#2F!1#4!V!1!V$F	C4M2Sf838pE3de	dcmH@JtDiWYTjWZj`@`@@	8.79	25	mean from 3	b1/apparent		basic	1091	O2(CCN(C1(=CC=NC=C1))CC2)
blue:8	zrvS21OG0J5V!@C38010N0V04!91V!2NV70X!8!6!V02G$40FV014W0F10@V0V48!103F#201V	C4M2M@Spem	dcmH@LDDeYe]aWZjA@`@@	5.29	25	potentiometric	a/apparent		basic	1092	OCCN2(C1(=C(C=CC=C1)N=C2))
blue:8	6FuF!810V$24%8//(F/.F	C4M4SeSncP	dcmH@LDDime]aWZ@@@@@@	3.13	20	potentiometric	a/apparent		basic	1093	O(C1(=NC=NC=2(C1=CC=CC=2)))C
blue:3	zpvp21OK8F4N0F2BT8010N0m!F091h!2HV50X031086!V0X1080W41FV014W!9120Z048!5F205!X0GV	C4M2M@Spem	dcmH@LHDeeUVfeZZ`B@@@	5.64	30	potentiometric	a2/apparent	=N-H(+)	basic	1094	OCC1(=NC=2(C=C(C)C=CC=2(N1)))
red:4	zpvp21OK8F4N0F2BT8010N0m!F091h!2HV50X031086!V0X1080W41FV014W!9120Z048!5F205!X0GV	C4M2M@Spem	dcmH@LHDeeUVfeZZ`B@@@	11.5	30	potentiometric	a1/apparent	O-H	acidic	1095	OCC1(=NC=2(C=C(C)C=CC=2(N1)))
red:0	zrvx21OK0J5s0F@CE8010N0V0BF091Z!2FV70X!@086!V0XG080V40FV014W0F11@V0V58!1F3F#201V	C4M2M@Spem	dcmH@LHDeeevfWZZh@@@@	15.84	298		a1/apparent	O-H	acidic	1096	OCC1(=NC=2(C=CC=CC=2(N1C)))
blue:3	zrvx21OK0J5s0F@CE8010N0V0BF091Z!2FV70X!@086!V0XG080V40FV014W0F11@V0V58!1F3F#201V	C4M2M@Spem	dcmH@LHDeeevfWZZh@@@@	4.36	298		a1/apparent	N(+)-H	basic	1097	OCC1(=NC=2(C=CC=CC=2(N1C)))
blue:4	6FuF!810V$24%8//(F/.F	C4M4SeSncP	dcmH@LHDim[UnWZ@@@@@@	1.31	20	potentiometric	a/thermodynamic		basic	1098	O(C2(=NC=1(C(=CC=CC=1)C=N2)))C
blue:3	;hvhzDrnrjUTB9CCgZH8Bd4fm5c8F46H409@0G8eF0kV0WHXs0N!40F!3G2%W!B%2#2$	S2RDBRWt6mG_EEj98	dcmH@LHLdTTRRITntsUUPPd@	10.23	21		a1/apparent	NH(+)	basic	1099	O1(C(=NC)N(C)C2(=C1CCCC2))
blue:3	;hnhzDnYKjMT49CCcZH94d0dH5c8046HF09@0F0cF4o10WLXs0N!J0F081G2!1!1!B%2#2#V	C4M2MHSf838pEe	dcmH@LHLdTTtRNTntsUUP@@	6.16	21		a1/apparent	NH(+)	basic	1100	O1(C(=NC2(=C1CCCC2))N(C)C)
blue:6	6FuF!810V$24%8//(F/.F	C4M4SeSncP	dcmH@LXDim[UnWZ@@@@@@	0.28		spectrophotometric	a/apparent		basic	1101	O(C2(=NC=1(C(=CC=CC=1)N=C2)))C
blue:8	6FuF!810V$24%8//(F/.F	C4MBSeSncP	dcmH@NDLdTtRbOBnt@@@@@@	3.21	20	potentiometric	a/apparent		basic	1102	O(C=1(C=2(C(N=NC=1)=CC=CC=2)))C
blue:10	zpzG31OG1k4#2BH8!2N0H$11820F2V10X02101!1!21V!G010V0cB1F08#V04!84#50FV0F0	C4Sf858pECcP	dcmH@NTDim[UaWZ@HjH@@	5.26	25	potentiometric	a2/thermodynamic		basic	1103	O(C2(=CC=1(NCCNC=1C=C2)))C
blue:4	4FeF#1(4%802(2/*20F!8*84*120VF	C4M2Sh83EIe2	dcmHBBt@yIfUmZQV@@@`@@	10.71	20		a2/apparent		basic	1104	[O-]C=2(C1(=NC=CC(=C1C=CC=2)N))
red:0	4FeF#1(4%802(2/*20F!8*84*120dF	C4M2Sh83EIe2	dcmHBBtBeIfUmZQV@@@`@@	6.91	20		a1/apparent		acidic	1105	OC=2(C1(=[NH+]C=CC(=C1C=CC=2)N))
blue:2	JFeF#1(408#N/1/&F/+2!F	C4M4SeSne2	dcmHBDh@{HheEBeWKl@P@@@@	9.88	25	potentiometric	a2/apparent		basic	1106	[O-]C2(=NC=1(C(=CC=CC=1)N=C2C))
red:0	JFeF#1(408#N/1/&F/+209F	C4M4SeSne2	dcmHBDhDgHheEBeWKl@P@@@@	0.48	20	spectrophotometric	a1/apparent		acidic	1107	OC2(=[NH+]C=1(C(=CC=CC=1)N=C2C))
blue:7	zpzlHWOG9F4F0F060N0l0N2VV0F08302!G21$F0861V!310804H0F!V2!V102*2!J0X0F0	S2SZvRHO6mG_EEbJ8	dcmHBND@yIfV]ZUvBAbb@@	12.58	20	potentiometric	a1/apparent		basic	1108	[O-]C2(=C(C1(=NCCN1))C=CC=C2)
red:0	zpzlHWOG9F4F0F060N0l0N2VV0F08302!G21$F0861V!310804H0F!V2!V102*2!J0X0O0	S2SZvR@sZmCZYEbJ8	dcmHBNDNeIfV]ZUvBAbb@@	6.63	20	potentiometric	a2/apparent		acidic	1109	OC2(=C(C1(=[NH+]CCN1))C=CC=C2)
blue:7	zpzG31OG1k4#2BH8!2N0H$11820F2V10X02101!1!21V!G010V0cB1F08#V04!84#50FV0k0	C4Sf23858pEAcP	dcmHBNTEeJ[VuXUv`BJb@@	1.93	25	potentiometric	a1/thermodynamic		basic	1110	O(C2(=CC=1(NCC[NH2+]C=1C=C2)))C
red:2	:UfzvzirSyzvqtsEbTeU3LCM9dzVVJ1bAWK@LFcN0WkV46YD0V6F!54V2VV18V0J8V03GcF!V#V2VV0F0	C58Y97EYEnH3N2	dcmH`Dq`BDfU[TjWVjZjh@@	8.79	18	spectrophotometric	a/apparent		acidic	1111	S=C1(NC(=O)C2(N1)(CCCCC2))
blue:6	zpvp21OK0F4N0F2BT8010N0m!F091i!2HV50X021086!V0X1080W41FV014W!A120Z048!5F205!X0GV	52M4iOqoVuh	dcmH`FgPbDfUm^nFX@ajH@@	4.63	30	potentiometric	a2/apparent	=N-H(+)	basic	1112	ClC2(=CC=1(N=C(CO)NC=1C=C2))
red:9	zpvp21OK0F4N0F2BT8010N0m!F091i!2HV50X021086!V0X1080W41FV014W!A120Z048!5F205!X0GV	52M4iOqoVuh	dcmH`FgPbDfUm^nFX@ajH@@	11.46	30	potentiometric	a1/apparent	O-H	acidic	1113	ClC2(=CC=1(N=C(CO)NC=1C=C2))
blue:11	HFPF20910F$2!8010N0k*2FV5(6!V02%40F!10V!10204V48$2!11W0kk	C4M6M@SY7vAfD2	dcm`@@iaWTiegVnePHajDHz@	9.2		spectrophotometric	a2/apparent		basic	1114	N2(=C(C=1(NC=NC=1N=C2))C=NN)
blue:10	HFPF20910F$2!8010N0k*2FV5(6!V02%40F!10V!10204V48$2!11W0kk	C4M6M@SY2A7vAe	dcm`B@iaW]eJYYukiTBHZaBN`	2.8		spectrophotometric	a1/apparent		basic	1115	N2(=C(C=1(NC=NC=1N=C2))C=N[NH3+])
blue:4	6FPF20910F$2!8010N0k*2FV5#2#6!V020V02141F!18V!10204048$2!11Y0kk	C4M6M@Sf85EIEQvu	dcmhAHJfePChgHhhhbepklAPUB@@	3.7		spectrophotometric	a2/apparent		basic	1116	[O-][N+]1(=C(N=C2(N=CNC2(=C1N)))N)
red:9	6FPF20910F$2!8010N0k*2FV5#2#6!V020V02141F!18V!10204048$2!11Y0kk	C4M6M@Sf85EIEQvu	dcmhAHJfePChgHhhhbepklAPUB@@	9.7		spectrophotometric	a3/apparent		acidic	1117	[O-][N+]1(=C(N=C2(N=CNC2(=C1N)))N)
red:0	6FPF20910F$2!8010N0k*2FV5#2#6!V020V02141F!18V!10204048$2!11Y0tk	C4M6M@Sf85EIEQvu	dcmhAHJfePbRgHhhhbepklAPUB@@	1.0		spectrophotometric	a1/apparent		acidic	1118	O[N+]1(=C([NH+]=C2(N=CNC2(=C1N)))N)
red:5	6FPF20910F$2!8010N0k*2FV5#2#6!V020V02141F!18V!10204048$2!11Y0Vk	C4M6M@Sf85EIEQvu	dcmhCHJfePChf^rJJJHi\J{@TEP`@	12.0		spectrophotometric	a4/apparent		acidic	1119	[O-][N+]1(=C(N=C2(N=C[N-]C2(=C1N)))N)
blue:0	FF2F$8+108-F/)F/.F	g5RES0	dcn@@@Re]eRi]@B@@@@	5.3	20	potentiometric	a1/apparent	NH(1+)	basic	1120	N2(=CC=C(C1(=CC=CC=C1))C=C2)
blue:0	vzUQfItt1NB2Wo3@0V0828!F013W#V%VV%F41#4$8$4*4+V0F0	h2SiFBXttV	dcn@@@RfYUQvUhJB``@	5.3			a/apparent		basic	1121	N(C1(=CC=CC=C1))C2(CCCC2)
blue:0	ttLnXYoF980@14024808V84VF0F0V$H!41$F!10V0c(F!112#104!80@-	_2SqERdk	dcn@@@Rf_e\i]Zj@B@@	6.9	25	potentiometric	b/apparent		basic	1122	N1(=C(CCC1)CC2(=CC=CC=C2))
blue:0	vzMQuIpk9N82Yo120V0sV840F013V#g40201$F!FJ10844#V&2%J!80@4c8%V0F0	52SowwXt6nn	dcn@@@Rf_e\i]jj@B@@	10.35	25	potentiometric	b/apparent		basic	1123	N1(C(CCC1)CC2(=CC=CC=C2))
blue:0	ttLn2YkF98020402F809V80VV0F0V09#F&1F041#9#24F0F8#2$2%8-	_2SaEBdk	dcn@@@rQQJEKETjuP@T@@	6.41	25	potentiometric	b/apparent		basic	1124	N2(=C(C1(=CC=C(C)C=C1))CCC2)
blue:0	vzMQPIlk9N0mVJ82Fk0NV820V40GVV90c012%GF#4109044!V408#2#41%80V1!F!V0F0	C2SowgXt6mEba	dcn@@@rQQJEKETkUP@T@@	9.99	25	potentiometric	b/apparent		basic	1125	N2(C(C1(=CC=C(C)C=C1))CCC2)
blue:0	FF2F$8&4F$802&1#2%1/!F/.F	g5RES0	dcn@@@rQQQQDtLj@D@P@@	5.85	25	mean from 3	a1/apparent		basic	1126	N=2(C=1(C(=CC(C)=CC=1)C=CC=2C))
blue:0	FF2F,4%80F//%F/.F	g5RES0	dcn@@@rQQQQEUtz@DA@@@	5.11	25	potentiometric	b/apparent		basic	1127	N=1(C=2(C(C(C)=CC=1C)=CC=CC=2))
blue:0	FF2F,408#8/08/%F/.F	g5RES0	dcn@@@rQQQQHutz@DA@@@	4.93	25	potentiometric	b/apparent		basic	1128	N=1(C=2(C(C=C(C=1C)C)=CC=CC=2))
blue:0	FF2F$8&4%802%2+1/!F-8/F	g5RES0	dcn@@@rQQQQRutz@DA@@@	4.1	25	potentiometric	b/apparent		basic	1129	N=1(C=2(C(C=CC=1C)=CC=CC=2C))
blue:0	FF2F$8&4F$802&1#2%1/!F/.F	g5RES0	dcn@@@rQQQQUUtj@D@P@@	5.01	25	potentiometric	b/apparent		basic	1130	N=1(C=2(C(C=CC=1C)=CC=C(C=2)C))
blue:0	2FPF2091&24%802/V/)41(84(4!V0F0	52SgvgVO6nn	dcn@@@rQSQJH|J{P@@@@@	3.7	25	potentiometric	a/thermodynamic	H%+&	basic	1131	N(C=1(C=2(C(C=CC=1)=CC=CC=2)))C
blue:0	vzMOv1lFOF9F14130F0F08@$2V!880C&F020F%4&42$102)V+	C4Sn8r8vE2	dcn@@@rRIHqIER{UT@D@@	9.51		potentiometric	b/apparent		basic	1132	N1(CCCC1)(CC2(=CC=CC=C2))
blue:0	vzUOQ1tG9F5V04@AF!F288!4!WV98!B#V021)F4$8!204#8010V04#V11)	C4Sf838pE2	dcn@@@rRJIIGMtkTE@T@@	4.69		potentiometric	b/apparent		basic	1133	N2(C1(=CC=C(C)C=C1))(CCCC2)
blue:0	uLPl219G8F5V0F@5F8010N0H04F0139!2HV58V03@!6%F08!410V014W!90@VZV6#411F&V	g5RjS0	dcn@@@rRJJYGDtkTC@T@@	0.5	25		a1/apparent		basic	1134	N2(C1(=C(C=C(C)C=C1)C=C2C))(C)
blue:0	vzMQvIls9N1mWJ930k1NV8@0V40GVV08c052#20HF!F410904080V4%201041%80k+	C4SmTI8f8p8vE2	dcn@@@rRJKPiTr{UT@D@@	8.8		potentiometric	b/apparent		basic	1135	N2(C(C1(=CC=CC=C1))CCC2)(C)
blue:9	vrUOPGGl9F0kVF82Fk0F0820V40F0VA#12#80G(1044#4)241(V1!F!V0F0	_2SgweFM4iQZQ9LTSiF	dcn@PIBHDHRYWYZY]`@jh`@	5.01	27	mean from 2	a1/apparent	=NH2(1+)	basic	1136	ClC2(=CC=C(C1(SCCN1))C=C2)
blue:9	vrUOPGGl9F0kVF820k0F082HV40F0V$12#81F$1!104$4*412&V#2!V4F0	_2SgwekM4iQZQ9LTSiF	dcn@PIBlDHrJIJFITr{@AUQ@@	4.93	27	potentiometric	a1/apparent	N-H	basic	1137	IC1(=CC(=CC=C1)C2(SCCN2))
blue:9	vrUOPGGl9F0kVF82Fk0F0820V40F0V9#12#80G(1044#4*41(V1!F!V4F0	_2SgweVM4iQZQ9LTSiF	dcn@PICDDHRYWYZY]`@jh`@	5.05	27	mean from 2	a1/apparent	=NH2(1+)	basic	1138	[Br]C2(=CC=C(C1(SCCN1))C=C2)
blue:8	2FPF!81&24%802/08/#F-8/F	C2M4vOrM0i9hm	dcn@`A@HRfyY~e]h@@@@@	4.5	20	spectrophotometric	a/apparent	NH%+&	basic	1139	S(C=2(C=1(C(=NC=CC=1)C=CC=2)))C
blue:8	2FPF!81&24%8/#8/#F/.F	C2M4vOrM0i9hm	dcn@`A@HrQSQJH|J{P@@@@@	5.81	20	spectrophotometric	a/apparent	NH%+&	basic	1140	S(C=1(C=2(C(N=CC=1)=CC=CC=2)))C
blue:4	NsTG!kG9!2#4F8!VN4H$839!F2018V011F1!1!@1#10W08!83&V86!84#40904V0	h2ShFBVOuV	dcn@`BCDRYfuvE]``bh`@	3.05	17	potentiometric	a/apparent		basic	1141	[Br]C1(=C(N)C=CC2(=C1CCCC2))
blue:4	NsTG!kG9!2#4F8!VN4H%39!F2018V011F1!1!8$10W08!83&V06!84#40904V0	h2ShFBVOuV	dcn@`BCDRYgUVy]``Jh`@	3.05	17	potentiometric	a/apparent		basic	1142	[Br]C1(=C(N)C=C2(CCCCC2(=C1)))
blue:0	uLPl219G8F5k0FA518010N2!4!13#2FV58V80@V86!V!F01!J!VV14W0W10@V0V4$F1F01%	K2QRvRVO6mGbrP4	dcn@`D@HrJJIPiMrzuR@D@@	-1.6	20	spectrophotometric	a/apparent		basic	1143	S=C2(N(C1(=C(C=CC=C1)C=C2))C)
blue:10	0F@F#1(4F$802&2#2#V/*1!2#V84(401!V0	52SgveFO0np	dcn@`EBHRYegVz]`@@`@@	3.4	25	mean from 2	a1/apparent	RNH3(+)	basic	1144	ClC=1(C=2(C(C(N)=CC=1)=CC=CC=2))
blue:9	2FPF!81&24F$802+2$8/#F/.F	C2M4vOrM0i9hm	dcn@`I@HRfumVy]h@@@@@	4.75	20	spectrophotometric	a/apparent	NH%+&	basic	1145	S(C2(=CC=1(C(=NC=CC=1)C=C2)))C
blue:5	2FPF!81&24%8/#8/#F/.F	C2M4vOrM0i9hm	dcn@`J@HRfuUVy]h@@@@@	3.88	20	spectrophotometric	a/apparent	NH%+&	basic	1146	S(C=1(C=NC2(=CC=CC=C2(C=1))))C
blue:3	vrMOPGGk9F0kVF820k0F082HV40F0V$12#81F$1!104$4*412&V#2!V0F0	S2SowfXMCmCZfEDr8	dcn@`L@HRf^uljUjh@J@@	5.26	27	mean from 2	a1/apparent	=NH2(1+)	basic	1147	S1(C(NCC1)C2(=CC(=CC=C2)C))
blue:3	vrMOPGGk9F0kVF82Fk0F0820V40F0V9#12#80G(1044#4*41(V1!F!V0F0	S2SowfXMCmCZfEDr8	dcn@`L@HRf^u|jUjh@J@@	5.35	27	mean from 2	a1/apparent	=NH2(1+)	basic	1148	S1(C(NCC1)C2(=CC=C(C)C=C2))
blue:3	2FPF!81&24%8/#8/#F/.F	C2M4vOrM0i9hm	dcn@`L@HRfuUVy]h@@@@@	3.41	20	spectrophotometric	a/apparent	NH%+&	basic	1149	S(C=1(N=CC2(=CC=CC=C2(C=1))))C
blue:3	2FPF!81&24%8/#8/#F/.F	C2M4vOrM0i9hm	dcn@`L@HRfumVy]h@@@@@	3.71	20	spectrophotometric	a/apparent	NH%+&	basic	1150	S(C2(=NC=1(C(=CC=CC=1)C=C2)))C
blue:3	2FPF!81&24%8/#8/#F/.F	C2M4vOrM0i9hm	dcn@`L@HRfvUvE]h@@@@@	3.93	20	spectrophotometric	a/apparent	NH%+&	basic	1151	S(C1(=NC=CC=2(C1=CC=CC=2)))C
blue:0	HPPH22918F1V!250801VN#4#2#HFV50V808F16$2F$4V!814W!108V0V4%1F01%	S2Qgv9qt0m5ZQE6n8	dcn@`N@HRYegVz]ZA`b@@	0.56	20	spectrophotometric	a/apparent		basic	1152	S=C1(C2(=C(N(C)C=C1)C=CC=C2))
red:0	0F@F2!1(4F$80X+2$8/#F/.F	52M4vOrM0qv	dcn@bA@HFTfUmZfeX@@B@@@	4.12	20	mean from 2	a/apparent		acidic	1153	SC2(=CC=1(C(=[N+](C=CC=1)C)C=C2))
red:0	0F@F2!1(4%80k/08/#F/.F	52M4vOrM0qv	dcn@bB@HJTfUevfWX@H@@@@	2.4	20	spectrophotometric	a/apparent		acidic	1154	SC=1(C=[N+](C2(=CC=CC=C2(C=1)))C)
red:0	0F@F2!1(408#N0V-1!8/#F/.F	52M4vOrM0qv	dcn@bD@HRTfYg]aWXB@@@@@	-2.13	20	spectrophotometric	a/apparent		acidic	1155	SC1(=[N+](C=CC=2(C1=CC=CC=2))C)
red:0	0F@F2!1(4%80X/08/#F-8/F	52M4vOrM0qv	dcn@bN@HzTfYYyaeX@@B@@@	3.22	20	spectrophotometric	a/apparent		acidic	1156	SC=2(C=1(C(=[N+](C=CC=1)C)C=CC=2))
red:3	;jv:irzyEzypNibhiUbGCun_AmNkZMW08k7GwJZ2od2NAp4XR2FV02X!4V0804$4!8WV@0V!2X0G0	_6TRTZmFO@By6kIVdpJugF	dcnB`LSat@cHhddhTU]KUUUTQDUPqDd@@	9.48	20	potentiometric	a/apparent		acidic	1157	S=C1(OC2(C(O)C(CO)OC2(N1)))
red:3	;jv:irzyEzypNibhiUbGCun_AmNkZMW08k7GwJZ2od2NAp4XR2FV02X!4V0804$4!8WV@0V!2X0G0	_6TRTZmFO@By6kIVdpJugF	dcnB`LSat@cHhddhTU]KUUUTQDUPqDt@@	9.48	20	potentiometric	a/apparent		acidic	1158	S=C1(OC2(C(O)C(CO)OC2(N1)))
red:2	zNur669K8H0F016ZV80WVN$N!3#LFV50Z#F96!V021#4Jk!B14l0V102#44%4010a0IV	52MBv9rPKuz	dcnD@AADfye]aWViB@`@@	5.27	24	mean from 2	a1/apparent		acidic	1159	O=C(O)C=2(C1(=C(C=CC=C1)NC=2))
blue:0	zpvp6_OK8F4R0G2B@8010N2#F093Z!2FV58X#V862#V!90VJ!V014W0V11X#44!1F%a0IV	52MBv9rPKuz	dcnD@BADfyUUnWVih@@@@	-0.57	25	potentiometric	a1/apparent	COOH	basic	1160	O=C(O)C=1(NC=2(C=CC=CC=2(C=1)))
red:2	zpvp6_OK8F4R0G2B@8010N2#F093Z!2FV58X#V862#V!90VJ!V014W0V11X#44!1F%a0IV	52MBv9rPKuz	dcnD@BADfyUUnWVih@@@@	3.79	22	mean from 3	a1/apparent		acidic	1161	O=C(O)C=1(NC=2(C=CC=CC=2(C=1)))
blue:4	:rEvUMeMrtG7DlGV20LGgA0XX4204VB81C!101#2020N1+HF#G020F%V020V$F!	C4P38r8vE3MR	dcnD@BATivUZDWZjjZh@@	6.16	20	potentiometric	b1/apparent	NH%+&	basic	1162	O2(C(CN(CC=C)CC1(OC1))C2)
blue:4	zjbDvU7eLrt1aTkGV21LGZd48X4!4VRc1B2#10202020F1$90V#HF#F020F%VF20V$F!	C58f8pE3MR	dcnD@BA\dVTTQdHnuUUUP@@	7.07	20	potentiometric	b1/apparent	NH%+&	basic	1163	O2(C(CN(C(C)C)CC1(OC1))C2)
blue:4	4FeF#1(4F$802(2!2/&20F!8*8+F201F	C4M2SeSne4	dcnD@BCTfYVuaeX@@B@@@	4.5		potentiometric	a1/apparent		basic	1164	OC=2(C1(=NC=CC=C1C(O)=CC=2))
red:11	4FeF#1(4F$802(2!2/&20F!8*8+F201F	C4M2SeSne4	dcnD@BCTfYVuaeX@@B@@@	9.3		potentiometric	a2/apparent		acidic	1165	OC=2(C1(=NC=CC=C1C(O)=CC=2))
red:2	yoPlLWOF8F4F0F040N0G082H$83#2l208!1FV860WV$1V4J08#2!c#24c%F$8V0F0	C4SY95EnH4	dcnD@DCdfVV\fWVhD``@@	10.49	25		a1/thermodynamic	NH	acidic	1166	O=C1(NC(=O)C=2(C1=C(C=CC=2)C))
red:2	qFuJ64918F0F0124FN010N0H%21!2HV50V03#60V%420410101BWFc1022Z064*a0IV	52MBv9rPKuz	dcnD@EADfyVwaWV`@iH@@	4.1	20	spectrophotometric	a1/apparent	N-H	acidic	1167	O=C(O)C2(=CC1(=C(NC=C1)C=C2))
red:4	zRun02848V4F%80WV80V!F&HF05%F841#2808!40F!10F!102/301V	52M4idqniuW	dcnD@H@ldRbLRVTnts@A@@@	4.01		spectrophotometric	a/apparent		acidic	1168	O2(N=C(C1(=CC=CC=C1))C=C2O)
blue:9	;jzjzDrzvjUESlh7xyO3t9xueaksF9TdB8F0SINV16cZ24XFV82$bJ6L0842o@0F0F!8!X03VX%	C4TA8rE3HfVu	dcnD@IADfVyVUgVjjjh@@	9.4	25		a/apparent	NH%+&	basic	1169	O=C(OC)C1(C2(CCN(C1)CC2))
blue:9	;j;er:3zjpOXYpTUbt0Pm7emFkcN9B8V5Np0Z1X928D5%8026JHH#L42#1!9W#W0X%	C4TQ8rE3HfVe	dcnD@IADf^YVUgVjjjh@@	9.27	25		a1/apparent		basic	1170	O=C(OC1(C2(CCN(C1)CC2)))C
blue:7	;jzjzBrzxzSCCtiEsR38u9ptPXsc49@sR0Q0BJFcL8Z4040XN8X!FF7JD2FH2V18#F548!V020X%	C4Qf8I8pE3HfVu	dcnD@NADfVvXUgVijjh@@	7.17	25		a/apparent		basic	1171	O=C(OC)C1(=CN2(CCC1CC2))
red:0	4FeF#1(408#N0V-1/&F/+301F	52M4vOrSFyz	dcnDAH@hdnRYfuvE]``@@@@	6.88	20	potentiometric	a/apparent		acidic	1172	O[N+]1(=C([O-])C=CC=2(C1=CC=CC=2))
red:0	4FeF#1(4%80F//%F/+209F	C4M2SeSne4	dcnDANA^e^RYeevz]`@@`@@	5.86	20	spectrophotometric	a2/apparent		acidic	1173	OC=1(C=2(C([NH+]=C(C=1)[O-])=CC=CC=2))
red:0	4FeF#1(4%80F//%F/+209F	C4M2SeSne4	dcnDBD@TeIeYWiev@@`@@@	0.76	20	spectrophotometric	a1/apparent		acidic	1174	OC2(=[NH+]C=1(C(=CC=CC=1)C(=C2)O))
blue:7	;j:rgrUtzfxxWVjduCdU5rNSQsc49jlK2FO43J@JgJ4R90o84X80lJW0B4FH9W080F809480k@02#6#	C4QHTHTQ8h8n8vE3Hffu	dcnDBNADyInVUzYuijjjRbIh@	10.85	16		b/apparent		basic	1175	O=C([O-])C1(=CCC2(N(C1CC2)C))
red:2	;j:rgrUtzfxxWVjduCdU5rNSQsc49jlK2FO43J@JgJ4R90o84X80lJW0B4FH9W080F809480k@02#60I0	C4QHTHTQ238h8n8vHffu	dcnDBNANeInVUzYuijjjRbIh@	3.93	16		a/apparent		acidic	1176	O=C(O)C1(=CCC2([NH+](C1CC2)C))
red:10	zNur468K820F016ZVN0WVN0V!N!3#LFV5048!F9610V021#4JVF0B12k0V102+4010703V	C2M4itqIiofpy	dcnD`HePBDiYUgBGZP`X`@@	2.76	25	potentiometric	a2/apparent	COOH	acidic	1177	S1(N=C(C(=O)O)C2(=C1C=CC=C2))
red:9	yoPlLWOG8F4F0F04FN0G082H%2A!2n208!1FV860WV$5X4J18#2!c2!24V2$F!F08V0F0	C4SXSeZ395EnH4	dcnD`IGPbLbbRfbM]JpACRP@@	9.48	25	spectrophotometric	a1/thermodynamic	NH	acidic	1178	ClC2(=CC=1(C(=O)NC(C=1C=C2)=O))
blue:8	JF2F4+4#108-F/)F/+804F	RXiAgivg8	dcnH@ACHeEDhcpkk@@@@@@	4.25			a/apparent		basic	1179	O=CC=1(C=2(C(N=CC=1)=CC=CC=2))
blue:8	6FuF!810V$24%8//(F/.F	h2M4vOrS3V	dcnH@ACIEMDhcpkm@@@@@@	6.45	30	spectrophotometric	a/apparent	(NH%+&	basic	1180	O(C=1(C=2(C(N=CC=1)=CC=CC=2)))C
red:0	JFeF#18&4F$802%212!2%1/20F!8*8!V(F201F	h2M4vOrSFV	dcnH@BAIfUmXYV@@@`@@	9.93	25	potentiometric	a2/apparent		acidic	1181	OC=2(C1(=NC=CC=C1C(C)=CC=2))
blue:4	JFeF#18&4F$802%212!2%1/20F!8*8!V(F201F	h2M4vOrSFV	dcnH@BAIfUmXYV@@@`@@	5.29	25	potentiometric	a1/apparent		basic	1182	OC=2(C1(=NC=CC=C1C(C)=CC=2))
red:0	JFeF#1(4%802(2/*20F!8*8,201F	h2M4vOrSFV	dcnH@BAIfUmZQV@@@`@@	8.44	20	spectrophotometric	a1/apparent		acidic	1183	OC=2(C1(=NC=CC(=C1C=CC=2)C))
red:0	JFeF#1(4%802(2/*20F!8*8,201F	h2M4vOrSFV	dcnH@BAIfUnZQV@@@`@@	10.08	23	mean from 4	a1/apparent	O-H	acidic	1184	OC=2(C1(=NC(=CC=C1C=CC=2)C))
blue:4	JFeF#1(4%802(2/*20F!8*8,201F	h2M4vOrSFV	dcnH@BAIfUnZQV@@@`@@	5.63	22	mean from 3	a1/apparent	N-H	basic	1185	OC=2(C1(=NC(=CC=C1C=CC=2)C))
red:0	4FeF#1(4F8#N02(2!2010V/!2$801&V04(40G20W0	52SgvgVOuuW	dcnH@BAIf]U[evB@@@@@	9.35	24	mean from 2	a1/apparent	O-H	acidic	1186	OC=1(C(N)=CC2(=CC=CC=C2(C=1)))
red:0	JFeF#1(4%802(2/*20F!8*8,201F	h2M4vOrSFV	dcnH@BCHhhdibtbl@@A@@@	9.75	25	spectrophotometric	a/apparent		acidic	1187	OC=2(C1(=NC=C(C)C=C1C=CC=2))
blue:4	JFeF#1(4%802(2/*20F!8*8,201F	h2M4vOrSFV	dcnH@BCHhhdibtbl@@A@@@	4.93	25	spectrophotometric	b/apparent		basic	1188	OC=2(C1(=NC=C(C)C=C1C=CC=2))
blue:0	yLPl619F8F5k0F951N01082&3#2k018#PV86FVV!F0104J#V12!d102V0V4$F$8$	K2RJvBWO6mGbrHZ	dcnH@DAIfYwXUuj`PH@@	-1.8	20	spectrophotometric	a/apparent		basic	1189	O=C1(N(C=CC2(=C1C=CC=C2))C)
red:0	yLPl619G8F5k0FA518010N2!4!13#2kV58V!@V86!V!F01!J!VV14W0W10@V0V4$F1F01%	K2QRvRVO6mGbrHZ	dcnH@DCHhheBdwKkUH@P@@	-0.71	20	spectrophotometric	a/apparent		acidic	1190	O=C2(N(C1(=C(C=CC=C1)C=C2))C)
red:0	4FeF#1(4%802(2&V/!2$801(84(40120W0	C4Sh83EIe2	dcnH@EAIfV^XYv@@B@@@	10.3		potentiometric	a/apparent		acidic	1191	OC=2(C=1(C(=C(N)C=CC=1)C=CC=2))
blue:10	4FeF#1(4%802(2&V/!2$801(84(40120W0	C4Sh83EIe2	dcnH@EAIfV^XYv@@B@@@	4.15		potentiometric	b/apparent		basic	1192	OC=2(C=1(C(=C(N)C=CC=1)C=CC=2))
blue:9	6FuF!810V$24F$802(2!2/%F!F!8/&F#F	h2M4vOrS3V	dcnH@IAJ[Vu[ev`@@@@@	5.05	20	mean from 2	a1/apparent		basic	1193	O(C2(=CC=1(C(=NC=CC=1)C=C2)))C
blue:9	zyvI@Gtl8s40VJ3BFc0VVN0H#11382Z42V10VV30F!FG!@1V0VF0W0V08B3F08#V0602BB%FV0F0	C2SgwwVO5nnoD	dcnH@IAJ[Vw[iV`@jb@@	6.2	20	spectrophotometric	a1/apparent	N-H	basic	1194	O(C2(=CC1(=C(NC(C1)C)C=C2)))C
blue:5	zjbDvQbcLQt3uwk10VWPBVC4F279V808tVB20F014202F041#40N0V20422%20F!8080k&2010	C4TS8h8nE3em	dcnH@JAIUfUzUvjjjjPbNh@	11.48	25	potentiometric	a1/apparent		basic	1195	OCCCC2(N1(C(CCC1)CC2))
blue:5	zjbDvQbcLQt3uwk10VWPBVC4F279V808tVB20F014202F041#40N0V20422%20F!8080k&2010	C4TS8h8nE3em	dcnH@JAIUfUzUvjjjjPjNh@	11.17	25	potentiometric	a1/apparent		basic	1196	OCCCC2(N1(C(CCC1)CC2))
blue:5	6FuF!810V$24%802(2/)F20F!8*8%4)F	h2M4vOrS3V	dcnH@JAJ[e[yYv`@@@@@	4.88	25	mean from 2	a1/apparent	H+ of NH+	basic	1197	O(C=2(C1(=NC=CC=C1C=CC=2)))C
blue:5	zjbDvQbeLUv3uyk1VXpPS2C4NHYdmN0BtdB@FFG14202G045V$N0V20J2H#2420F!8080F2!VX02010	C4TS8f8pE3em	dcnH@JCHeEDhcpkmUUUTbTXP@	10.16		spectrophotometric	b/apparent		basic	1198	OCC1(C2(N(CCC1)CCCC2))
blue:3	JF2F4+4#108-F/)F/+804F	RXiAgivg8	dcnH@LAIYVu[eu`@@@@@	3.1			a/apparent		basic	1199	O=CC2(=NC=1(C(=CC=CC=1)C=C2))
blue:3	6FuF!810V$24%8//(F/.F	h2M4vOrS3V	dcnH@LAJ[Vu[ev`@@@@@	3.17	20	potentiometric	a/apparent	NH%+&	basic	1200	O(C2(=NC=1(C(=CC=CC=1)C=C2)))C
blue:3	6FuF!810V$24%8//(F/.F	h2M4vOrS3V	dcnH@LAJ[YWXUv`@@@@@	3.05	20	spectrophotometric	a/apparent	NH%+&	basic	1201	O(C1(=NC=CC=2(C1=CC=CC=2)))C
blue:2	RuHv42kF880e!8Z58F8V9!FR8V02#H!48#8F1#Z08#V!V#102!F18c$2#8F0180V!	h2SowQgupV	dcnH@NAIfU]ieujk@@@@	4.8		potentiometric	a/apparent		basic	1202	O=C1(C(C#N)C=2(C=CC=CC=2(C1)))
blue:0	LPPH62918F1V!250801VN#4#2#HFV50V!8F16$2F$4V!814W08108c0V4%1F01%	S2Qgv9qt0m5ZQE6c8	dcnH@NAIfV][iuhFBH@@	2.36	30	spectrophotometric	a/apparent		basic	1203	O=C1(C2(=C(N(C)C=C1)C=CC=C2))
red:0	4FeF2!1(4F$80X(2!2/)F!8/&F201F	h2M4vOrSFV	dcnHBA@YRYVujZU`@@H@@	7.15	20	potentiometric	a/apparent		acidic	1204	OC2(=CC=1(C(=[N+](C=CC=1)C)C=C2))
red:0	4FeF2!1(4%80k//%F/+201F	h2M4vOrSFV	dcnHBB@iRYVWZY]`@`@@@	5.42	20	mean from 2	a/apparent		acidic	1205	OC=1(C=[N+](C2(=CC=CC=C2(C=1)))C)
red:0	4FeF2!1(4%80X(2/*20F!8*8,201F	h2M4vOrSFV	dcnHBB@iRYefvV]`@H@@@	6.81	20	potentiometric	a/apparent		acidic	1206	OC=2(C1(=[N+](C=CC=C1C=CC=2)C))
red:0	4FeF2!1(4F$80X(2!2/)F!8/&F201F	h2M4vOrSFV	dcnHBEAYRYVuzZU`@@H@@	6.06	20	mean from 2	a/apparent		acidic	1207	OC2(=CC=1(C(=C[N+](C)=CC=1)C=C2))
red:0	4FeF2!1(4%80X(2/*20F!8*8,201F	h2M4vOrSFV	dcnHBEAYrJJIQXlLk@@@P@@	6.9	20	potentiometric	a/apparent		acidic	1208	OC=2(C=1(C(=C[N+](C)=CC=1)C=CC=2))
red:0	4FeF2!1(4F$80X(2!2/)F!8/&F201F	h2M4vOrSFV	dcnHBFAiRYVyZy]`@B@@@	5.56	20	potentiometric	a/apparent		acidic	1209	OC2(=CC1(=[N+](C=CC=C1C=C2)C))
red:0	4FeF2!1(4%80k//%F/+201F	h2M4vOrSFV	dcnHBFAiRYeevz]`@@`@@	4.93	20	potentiometric	a/apparent		acidic	1210	OC=1(C=2(C(C=[N+](C=1)C)=CC=CC=2))
red:0	4FeF2!1(4F$80X(2!2/)F!8/&F201F	h2M4vOrSFV	dcnHBIBYRYVuZZU`@@H@@	7.09	20	potentiometric	a/apparent		acidic	1211	OC2(=CC=1(C(=CC=[N+](C=1)C)C=C2))
red:0	4FeF2!1(4%80X(2/*20F!8*8,201F	h2M4vOrSFV	dcnHBIBYRYegvFU`@@H@@	5.81	20	potentiometric	a/apparent		acidic	1212	OC=2(C=1(C(=CC=[N+](C=1)C)C=CC=2))
red:0	4FeF2!1(4%80X(2/*20F!8*8,201F	h2M4vOrSFV	dcnHBNCiRYegfFU`@@H@@	6.12	20	potentiometric	a/apparent		acidic	1213	OC=2(C=1(C(=[N+](C=CC=1)C)C=CC=2))
red:5	:UlUlOpWF44Vo3e0Z0V28F0V!11#44V$c%FF!14!V!88/1!8&V0F0	_2SgwvVMCmGZfEa_CiF	dcnH`Jt@aJYe_ZQV`hHX@@	13.33	25		a1/apparent	N-H	acidic	1214	S(C1(=CC=CC=C1))C2(NC(=O)C2)
blue:3	zrzOPGGl9F0kVF820k0F082HV40F0V02!12#81F$1!104$4#8%412&V#2!X0G0	_2SgwfXMCmCZfEDrDcF	dcnH`LT@aJY{Vrivj`BH@@	5.2	27	potentiometric	a1/apparent	NH2(+)	basic	1215	S1(C(NCC1)C2(=CC(O)=CC=C2))
blue:3	zrzOPGGl9F0kVF82Fk0F0820V40F0V92!12#80G(1044#4*41%V0V1!F!X0G0	_2SgwfXMCmCZfEDrDcF	dcnH`Lt@aJY{WriVj`@h@@	5.5	27	mean from 2	a1/apparent	NH2(+)	basic	1216	S1(C(NCC1)C2(=CC=C(O)C=C2))
blue:7	4FeF#1(4F$802&22!2/&20F!8$2$8+F201F	52M4vOrJVuW	dcnH`NtHaIfV]XYV@@@`@@	3.68	25	spectrophotometric	a1/apparent	H+ of NH+	basic	1217	ClC=2(C=1(C(=NC=CC=1)C(O)=CC=2))
red:4	zqPlTlOk8F5k0k951N0l08@$F030806l208#HV86FkV!F01V4J080V02!d#V0V$8F$83010	C4SY95CnH4	dcnL@D@aRYfuzY]ZhDB@@	6.13	26	mean from 3	a1/apparent	OH	acidic	1218	O=C1(N(O)C(=O)C2(=C1C=CC=C2))
red:4	:UfzvzirS:QyttE7SP73S9pQDrVkJ9@AZ2@LF3N2_0c42_LFF4F!_0A4VF1820J8Fk0F9#V#V203010	C4TC95CnH4	dcnL@D@aRYfuzY]ZjfjdqL`@	6.0			a/apparent		acidic	1219	O=C1(N(O)C(=O)C2(C1CCCC2))
red:7	youpJZNG0V4F41#N050N2F$818V!G0188!FV860W!2105V5F1F#@!Z1!24V04#F!F!201F	C2M4v9quKsCp2	dcnL@EANRY[gbZUZ``J@@	7.05			a/apparent		acidic	1220	O=C1(OCC=2(C1=C(O)C(=NC=2)C))
red:11	zovG!NG8V4#2BF80W0N0m$109244HV1#3%1!20V0XG21F!8$90204#V204F$3010	C4SXSewx7nAm	dcnL@EBmRfUw\kahHBZ@bX	10.85	25		thermodynamic		acidic	1221	O2(C1(=C(C=CC(=C1)C=NO)OC2))
red:8	zruSFJFl0V0kZ0802N040O2F040F818V0F10182!O0O!1!2104V105F#@F#482#4&I!201F	C2M4vOtMeuWpe	dcnL@ECARf]YrjUjhHH@@	8.75	20	spectrophotometric	a1/apparent		acidic	1222	O1(C(O)C=2(C(O)=C(C)N=CC=2(C1)))
blue:10	zruSFJFl0V0kZ0802N040O2F040F818V0F10182!O0O!1!2104V105F#@F#482#4&I!201F	C2M4vOtMeuWpe	dcnL@ECARf]YrjUjhHH@@	4.3	20	spectrophotometric	a2/apparent		basic	1223	O1(C(O)C=2(C(O)=C(C)N=CC=2(C1)))
red:3	zpzpMZOKdk4R412BDN0_2N28$13!4LlV50e!FV960VV02501V4J!W817l0g11#V45(12V0F0	S2SZvRVO8ntc7HE0N	dcnL@LAFRYV]Zy]Zi`@@@	8.25	25	spectrophotometric	a1/apparent	H	acidic	1224	O=C1(OC(=O)C=2(C=CC=CC=2(N1)))
red:3	zoQlLWNG804F0F2B0N0W0N2V$12!46lV1!80FV869VV02!1V4J%2!c1$V0c!2F%W0F0	C2S_kBZOpoWiq	dcnL`LaA@HrRPjIKTrzmPHD@@	1.76	18	mean from 3	a1/apparent	NH	acidic	1225	S1(=O)(=O)(NC(=O)C2(=C1C=CC=C2))
blue:2	fLPl2F9r0F5k!@11N0V080V04FJ1$6F050V!8084W0V02F08!40F!14V!140V024%3F!W10VV	C4M2MDSn83EP	dcn`@@aLYJUVupeuih@H@@	1.12	25	potentiometric	a/apparent	H+	basic	1226	N2(=NN(C1(=CC=CC=C1))C(=N2)N)
blue:5	vLPl2G8k805k0F901N0W082V!FF%6F01$NV84GkV02F0904J0F0V$W102V&8F2#110VV	C4M2MDSnD2	dcn`@@aLiJU^Upeuih@H@@	-0.62	25	potentiometric	a/apparent		basic	1227	N1(=NN(N)C(=N1)C2(=CC=CC=C2))
red:3	fpQl20OK0F4N!28D80V080V!F0904046F050X$8410V0X408V040F!14V!11$41$2#VW0FV	C4M2MDSf85EX	dcn`@@aLiJWVUpeuih@H@@	6.3	25	potentiometric	a/apparent		acidic	1228	N1(=NNC(=N1)NC2(=CC=CC=C2))
red:3	vJPl218G804F0F!FN0W082V!F#9!6F010V!FV801VV02!C24J0F&V1020V04%H0F01W0kV	C4M2MDSf83EH	dcn`@@aLuJWYWpiUi`@h@@	4.55	20	spectrophotometric	a1/apparent	NH	acidic	1229	N1(=NNC(=N1)C2(=CC=C(N)C=C2))
blue:5	2HPF20910F1V!2118010N0k04(2FV5#2#6!V02FV!141F!18VF010204048#1302!V0Fk	C4M6M@Sf838pEe	dcn`@@pjuJYee[etB`ib@@	4.02	20	potentiometric	a1/apparent		basic	1230	N1(=C(N=CC2(=C1N=CN2))N(C)C)
red:11	2HPF20910F1V!2118010N0k04(2FV5#2#6!V02FV!141F!18VF010204048#1302!V0Fk	C4M6M@Sf838pEe	dcn`@@pjuJYee[etB`ib@@	10.22	20	potentiometric	a2/apparent		acidic	1231	N1(=C(N=CC2(=C1N=CN2))N(C)C)
blue:6	vzUffnOiWFaw1q88EB8V290cV8FK8040Z3F01$80N4V4V6XX08V050F!W1#W!W!4$F2#1V0kV	C4M4MBSp8fEH	dcn`@@qagIEEhXeeKkTtuR@@	6.49	24.9	potentiometric	a3/apparent	NH	basic	1232	N1(=C(NC=C1)C(N)C2(=NC=CN2))
blue:5	2HPF20910F1V!2118010N0k04(HFV5$8016!V02FV#40F!10V!10@04048$30210V0Fk	C4M6M@Sf838pEe	dcn`@@rawIEDhiUTkhPUEB@@	3.87	20	potentiometric	a1/apparent		basic	1233	N2(=C(N(C)C)C=1(NC=NC=1N=C2))
red:8	2HPF20910F1V!2118010N0k04(HFV5$8016!V02FV#40F!10V!10@04048$30210V0Fk	C4M6M@Sf838pEe	dcn`@@rawIEDhiUTkhPUEB@@	10.5	20	potentiometric	a2/apparent		acidic	1234	N2(=C(N(C)C)C=1(NC=NC=1N=C2))
blue:5	HFPF20910F$2!8010N0k*HFV5#2!16!V020V!141F!10V!10204048$2!10V0Fk	C4M6M@Sf838nEX	dcn`@@rawIEEDiUTkhPUEB@@	5.08	20	spectrophotometric	a/apparent		basic	1235	N2(=C(NC)C=1(NC=NC=1N=C2C))
blue:5	uJPG219G0F4F!2!N010N0k$11#2FV5&8611V#V#40FV012V!10220V4%2$W0Fk	C4M6M@Sf838nEX	dcn`@@reuJYVuketHHjR@@	4.6	20	spectrophotometric	a1/apparent		basic	1236	N2(=C(NCC)C1(=C(NN=C1)N=C2))
red:10	uJPG219G0F4F!2!N010N0k$11#2FV5&8611V#V#40FV012V!10220V4%2$W0Fk	C4M6M@Sf838nEX	dcn`@@reuJYVuketHHjR@@	10.9	20	spectrophotometric	a2/apparent		acidic	1237	N2(=C(NCC)C1(=C(NN=C1)N=C2))
blue:5	mHPF2091!1k!211N010N0k04(2FV5$808610V!FV#40F!12V!10@20V4%302!W0Fk	C4M6M@Sf838pEe	dcn`@@rewIEDhiUPkhPTTd@@	4.53	20	spectrophotometric	a1/apparent		basic	1238	N2(=C(N(C)C)C1(=C(NN=C1)N=C2))
red:10	mHPF2091!1k!211N010N0k04(2FV5$808610V!FV#40F!12V!10@20V4%302!W0Fk	C4M6M@Sf838pEe	dcn`@@rewIEDhiUPkhPTTd@@	11.0	20	spectrophotometric	a2/apparent		acidic	1239	N2(=C(N(C)C)C1(=C(NN=C1)N=C2))
blue:5	mFPF2091#F!2!N010N0k*2FV5&8610V#V02140F!12V!10220V4%2$W0Fk	C4M6M@Sf838nEX	dcn`@@rewIEEDiUPkhPTTd@@	5.56	20	spectrophotometric	a1/apparent		basic	1240	N2(=C(NC)C1(=C(NN=C1)N=C2C))
red:10	mFPF2091#F!2!N010N0k*2FV5&8610V#V02140F!12V!10220V4%2$W0Fk	C4M6M@Sf838nEX	dcn`@@rewIEEDiUPkhPTTd@@	11.27	20	spectrophotometric	a2/apparent		acidic	1241	N2(=C(NC)C1(=C(NN=C1)N=C2C))
blue:5	mHPF2F91!1k!211N010N0k040F%2FV5$808610V!FV#40F!12V!14@X0V4%3F2!W0Fk	C4M6M@Sf838nEX	dcn`@@riWIEDeBeWRhPQSD@@	4.24	20	spectrophotometric	a/apparent		basic	1242	N2(=C(NC)C1(=C(N(C)N=C1)N=C2))
blue:5	mHPF2F91!1k!211N010N0k040F%2FV5$808610V!FV02140F!12V!14@X0V4%3F20110Vk	C4M6M@Sf83EP	dcn`@@riWIEEMBeWRhPQSD@@	5.0	20	spectrophotometric	a/apparent		basic	1243	N2(=C(N)C1(=C(N(C)N=C1)N=C2C))
blue:3	fqQt20OM0F5c0229C80W0O0V08F491!46FV5$8!6!V6XK084040FV010V!112#48$2#ZV0Fk	C4M6M@Sn838pEe	dcn`@@rngIEDeLYPmpPLUD@@	4.8	20	potentiometric	a1/apparent		basic	1244	N2(=C1(N=C(N(C)C)NC1=CN=C2))
red:7	fqQt20OM0F5c0229C80W0O0V08F491!46FV5$8!6!V6XK084040FV010V!112#48$2#ZV0Fk	C4M6M@Sn838pEe	dcn`@@rngIEDeLYPmpPLUD@@	9.73	20	potentiometric	a2/apparent		acidic	1245	N2(=C1(N=C(N(C)C)NC1=CN=C2))
blue:0	vzUffnOiWFaw1q88EB8V290cV8FK8040Z3F01$80N4V4V6XX08V050F!W1#W!W!4$F2#1V0kV	C4M4MBSp238e	dcn`B@qaeirQQZFIYRzuMMT`@	4.07	24.9	potentiometric	a2/apparent	NH	basic	1246	N1(=C(NC=C1)C([NH3+])C2(=NC=CN2))
blue:3	mHPF2F91!1k!211N010N0k040F!2!2FV5$808610V!FV02140F!12V!34@X0V4%3F20110Vk	C4M6M@SeZ383EH	dcn``DqaTHaIeYvkiV@Hja@@	2.69	20	spectrophotometric	a/apparent		basic	1247	ClC1(=NC(N)=C2(C=NN(C2(=N1))C))
blue:4	2FPF20910F$2!8010N0k*2FV5!82#6!V020V!141F!18VF010204048$2!11V0kk	C4M6M@Ses2sY83EIQX	dcn``LKiT@aJ[V]XUv`BJR@@	3.1		spectrophotometric	a1/apparent		basic	1248	S(C1(=NC(N)=C2(NC=NC2(=N1))))C
red:10	2FPF20910F$2!8010N0k*2FV5!82#6!V020V!141F!18VF010204048$2!11V0kk	C4M6M@Ses2sY83EIQX	dcn``LKiT@aJ[V]XUv`BJR@@	10.2		spectrophotometric	a2/apparent		acidic	1249	S(C1(=NC(N)=C2(NC=NC2(=N1))))C
red:4	zpQWHWO40F4R0F08@80V082V!F080404HG01!8!V8490V0X808V0J0F08WFF0V1!1!JV!2F2#WW0kV	52M4iOqIhl9Z396LRutvr5	dcnd`LKiVD@HrRPiQYLJzmMUK@@	4.28	20	spectrophotometric	a2/apparent		acidic	1250	S1(=O)(=O)(N=C(N)C=2(NC=NC=2(N1)))
blue:9	zpQWHWO40F4R0F08@80V082V!F080404HG01!8!V8490V0X808V0J0F08WFF0V1!1!JV!2F2#WW0kV	52M4iOqIhl9Z396LRutvr5	dcnd`LKiVD@HrRPiQYLJzmMUK@@	0.28	20	spectrophotometric	a1/apparent		basic	1251	S1(=O)(=O)(N=C(N)C=2(NC=NC=2(N1)))
red:10	zpQWHWO40F4R0F08@80V082V!F080404HG01!8!V8490V0X808V0J0F08WFF0V1!1!JV!2F2#WW0kV	h2M4iOqIhl9Z396LRxvXV	dcndbLKiVD@HKlddJTVSBnkSURp@@	12.21	20	spectrophotometric	a3/apparent		acidic	1252	S1(=O)(=O)(N=C(N)C=2(NC=NC=2([N-]1)))
red:6	zrUdzdSDpJ7w1F9OEBBV28@c69F480410Hl0A504F@a84W0X0Xs0s!J0F0cW1F2W10VV8FK01!F2#WV0kV	C4M2M@SXSf638n97@vEQEvH2	dcnh@DXYtDfYfwaWVjejd@@	10.43	22	mean from 2	a1/apparent		acidic	1253	O=C1(N(C(=NC2(=C1NC=N2))N)C)
blue:11	zrUdzdSDpJ7w1F9OEBBV28@c69F480410Hl0A504F@a84W0X0Xs0s!J0F0cW1F2W10VV8FK01!F2#WV0kV	C4M2M@SXSf638n97@vEQEvH2	dcnh@DXYtDfYfwaWVjejd@@	3.2		spectrophotometric	a2/apparent		basic	1254	O=C1(N(C(=NC2(=C1NC=N2))N)C)
blue:10	zrQWTWO60F7w0F99A80V08@V!F480404Hl014#8V84W0V0XN08V0J0F0cWFF1W10VW!J$F2#WV0kV	C4M2M@SXSf63838n95A3EQEfH2	dcnh@DkaTDfVYUneVfZjd@@	4.61	22	spectrophotometric	a1/apparent		basic	1255	O=C1(N=C(N(C)C2(=C1NC=N2))N)
blue:4	6FuF20910k$2!8010N0k*2FV5#2#6!V020V!141F!18VF010204048$2!11V0kk	C4M6M@Sf83EIcP	dcnh@LKiTDimYuaWZ@HiH@@	3.7		spectrophotometric	a1/apparent		basic	1256	O(C1(=NC(N)=C2(NC=NC2(=N1))))C
red:10	6FuF20910k$2!8010N0k*2FV5#2#6!V020V!141F!18VF010204048$2!11V0kk	C4M6M@Sf83EIcP	dcnh@LKiTDimYuaWZ@HiH@@	10.0		spectrophotometric	a2/apparent		acidic	1257	O(C1(=NC(N)=C2(NC=NC2(=N1))))C
blue:2	6HuF20910F1V!2118010N0k04(2FV5$8!6!V02FV02140F!10V!10@V0V48$3F20120Vk	C4M6M@Sf83EQe2	dcnhBDkaT@{HheEDjwRlAAMD@@	9.92	22	spectrophotometric	a2/apparent		basic	1258	[O-]C1(=NC(=NC2(=C1N=CN2C))N)
red:0	6HuF20910F1V!2118010N0k04(2FV5$8!6!V02FV02140F!10V!10@V0V48$3F20120dk	C4M6M@Sf83EQe2	dcnhBDkaTDgHheEDjwRlAAMD@@	3.07	22	spectrophotometric	a1/apparent		acidic	1259	OC1(=[NH+]C(=NC2(=C1N=CN2C))N)
blue:2	6HuF20910F1V!2118010N0k04(2FV5#28!6!V02F#141F!10V!10@V4V48#13F01120Vk	C4M6M@Sf83EQe2	dcnhBDkat@yIefY[iv@`ja@@	8.43	22	mean from 2	a3/apparent		basic	1260	[O-]C1(=NC(=NC2(=C1N(C=N2)C))N)
red:0	6HuF20910F1V!2118010N0k04(2FV5#28!6!V02F#141F!10V!10@V4V48#13F01120dk	C4M6M@Sf83EQe2	dcnhBDkatDeIefY[iv@`ja@@	3.57	22	mean from 2	a2/apparent		acidic	1261	OC1(=[NH+]C(=NC2(=C1N(C=N2)C))N)
blue:6	uLPl219F0F5k0F911N0108HV!F&2F01$PV04FVV02F0904J0F0V$W102V!4%2(k	B5RKmxo	dco@@@[diegZaeP`XjD@@	5.7	25	potentiometric	a1/apparent		basic	1262	N2(=C(C1(=NC=CN1C))C=CC=C2)
blue:0	uLPl219G0F5V0F@518010N0m04F011#2FV50V!@!6!V02G08!40FV014W!10@V4c48$3F411!VV	C2M4iOqnim1be	dco@@@iTifU{JGYB`h`@@	6.66		potentiometric	a2/apparent		basic	1263	N=2(C1(=C(C(N)=CC=C1)N(C=2C)C))
blue:0	uLPl219G0F5V0F@5G8010N0m04F0118!2HV50V02@!6!V02G080141FV014W!90@VZV48!413F401!VV	C2M4iOqnim1be	dco@@@kTifUwJEYB`b`@@	7.0		potentiometric	a2/apparent		basic	1264	N=2(C1(=C(C=CC(=C1)N)N(C=2C)C))
blue:0	2FPF2091&24%8//(F.4%2$V0FF	C4M4SeSn838nEX	dco@@@p\dTTRRMBna@P@@@@	4.1	25	potentiometric	a/apparent		basic	1265	N1(=C(NC)C=NC=2(C1=CC=CC=2))
blue:0	0F@F#1(4%80F//%F.4%2#1!VF	C4M2SeSn85EIEP	dco@@@qTifuVngP`@H@@@	9.45	20	potentiometric	a/apparent		basic	1266	N1(=C(N)C=C(N)C=2(C1=CC=CC=2))
blue:0	mPPH2F910F1k!211N#80V04FF%HF05$8F8410V02F$40F0810k!140V!4%3F#1!k	B5RKmxo	dco@@@qdieg^aeP`hVH@@	1.36	25	spectrophotometric	a1/apparent		basic	1267	N2(=C(N1(N=C(C)C=C1))C=CC=C2)
blue:10	uLPl219G0F5V0F@518010N0m04F011#2FV50V!@!6!V02G08!40FV014W!10@V4c48$3F411!cV	C2M4iOqnim1be	dco@B@iPeJYe^ravPhJH@@	2.35		potentiometric	a1/apparent		basic	1268	[NH+]=2(C1(=C(C(N)=CC=C1)N(C=2C)C))
blue:11	uLPl219G0F5V0F@5G8010N0m04F0118!2HV50V02@!6!V02G080141FV014W!90@VZV48!413F401!cV	C2M4iOqnim1be	dco@B@kPeJYe]raVPhHh@@	3.38		potentiometric	a1/apparent		basic	1269	[NH+]=2(C1(=C(C=CC(=C1)N)N(C=2C)C))
blue:6	mPPH2F910F1k!211N#80V04FF%HF05$8F8410V02F$40F0810k!140V!4%3F#108k	B5RKmxo	dco@B@q`eJYYwhYTHJEb@@	-3.9	25	spectrophotometric	a2/apparent		basic	1270	[NH+]2(=C(N1(N=C(C)C=C1))C=CC=C2)
blue:7	uLPl219F0F5k0F911N0108HV!F&2F01$PV04FVV02F0904J0F0V$W102V!4%2&8k	B5RKmxo	dco@B@s`gIEDeBeeKkTp@P@@	0.4	25	spectrophotometric	a2/apparent		basic	1271	[NH+]1(=C(N(C)C=C1)C2(=NC=CC=C2))
blue:3	vpPlFVNJ804J$2N0W082V!F&2G010280FV#VV02!904J0F&V1021)2#110VV	C4M4MPSn83EP	dco@`LJ`BLdTTlRVTnts@A@@@	2.9		spectrophotometric	b/apparent		basic	1272	S1(C(=NN=C1C2(=CC=CC=C2))N)
blue:7	fqQt20OM0F5c02@CC80V0O0V0BF41#4L0V50V808010V0V6XJ08V040F!14W!V18V024%3F01110V0	52ShkAcsmm1ZQ96MRsOxqt	dco@`LK`BLdTTRRITntpTA@Pd@	6.1	20	potentiometric	a/apparent		basic	1273	S1(C(=NN)N(C)C2(=C1C=CC=C2))
blue:3	vzUdvdzDrGrjQT89CCBVH8Bd4Am5c0F46H409@098@F0VV0WHXs0N!40F!3G2%W!B%2#110V0	52RCkfcsmm7ZQ96MRsOxqt	dco@`LK`BLdTTRRITntsUUPPb@	8.2	20	potentiometric	a/apparent		basic	1274	S1(C(=NN)N(C)C2(=C1CCCC2))
red:11	aHuF2F810V1k!24GN010N0m040F#202HV50V02808610V02FV40G41#9@WF014@VZV48#G1F40F301V	C4MDSfcQvu	dcoD@NePuJ[VwXYV`BFb@@	5.07	25	potentiometric	a1/apparent	OH	acidic	1275	O(C2(=CC=1(N=NN(C=1C=C2)O)))C
blue:10	;j;ipUyxnpxsfjgm7A2gb0OUsVV1hHG@3C44F0mc43LY0Xe08VVJ4m0oWGP6010V18FJ%2!80a0kV	h2M4iOrIlkWZM8qGx@xUV	dcoDABePQNJTfyUWaWVjjjVLH@	4.73	25	potentiometric	a1/thermodynamic		basic	1276	O=C([O-])C1([NH2+]CC=2(N=CNC=2(C1)))
blue:10	qFPF20818!F!24FN010N0m%21!2HV50V02!869V$V42140F!1@W0V1022Z048&4!Y0FV	52M4iOqN9m1	dcoDAHEPRISdfyVwiWV`BJD@@	0.66	20	potentiometric	a1/thermodynamic	NH2+	basic	1277	O=[N+]([O-])C2(=CC=1(NN=CC=1C=C2))
blue:8	aFPF20910F0F!24FN010N0m*2HV50V02#68VV020V42141F!1BWFV1022Z048$204!Y0FV	52M4iOqN9m1	dcoDAHGPRISdfyVwiWV`BFH@@	3.77	24	mean from 2	a1/apparent		basic	1278	O=[N+]([O-])C2(=CC=1(N=CNC=1C=C2))
red:11	aFPF20910F0F!24FN010N0m*2HV50V02#68VV020V42141F!1BWFV1022Z048$204!Y0FV	52M4iOqN9m1	dcoDAHGPRISdfyVwiWV`BFH@@	10.58	25	potentiometric	a1/apparent	N-H	acidic	1279	O=[N+]([O-])C2(=CC=1(N=CNC=1C=C2))
blue:11	qFPF20818!F!24FN010N0m%2#2HV50V03!869V$V42041F!1@WFV1022Z068&4!Y0FV	52M4iOqN9m1	dcoDAHWPRISdfyVwaWV`@iH@@	0.13	20	potentiometric	a1/thermodynamic	NH2+	basic	1280	O=[N+]([O-])C2(=CC1(=C(NN=C1)C=C2))
blue:9	qFPF20818!F!240N010N0m%2#HFV50V01!969V!20V#40F0812l0V10224c48#F!410Y0FV	52M4iOqN9m1	dcoDAHZPRISdfyeXUgV``bD@@	-0.83	20	potentiometric	a1/thermodynamic	NH2+	basic	1281	O=[N+]([O-])C2(=C1(NN=CC1=CC=C2))
blue:11	qFPF20818!F!240N010N0m%2#2FV50V$869V$V#40F!12W0V10224c48#F!4!Y0FV	52M4iOqN9m1	dcoDAHgPRISdfyedUgV`HaH@@	0.42	20	potentiometric	a1/thermodynamic	NH2+	basic	1282	O=[N+]([O-])C2(=C1(C(NN=C1)=CC=C2))
blue:4	;j;ipUyxnpxsfjgm7A2gb0OUsVV1hHG@3C44F0mc43LY0Xe08VVJ4m0oWGP6010V18FJ%2!80a0FV	h2M4iOrIlmAZQ8yTS@xUV	dcoDBBePQNR[eU^E]ZjjiXp`@	8.58	25	potentiometric	a2/thermodynamic		basic	1283	O=C([O-])C1(NCC=2(N=CNC=2(C1)))
red:8	aFPF20910F0F!2!N010N0V*HFV5!8#969VV02%40F0812k0V1$V4c$2!10W0FF	h2M4v9qr0lOZ396LRyQhV	dcoD`LEXP@cIIBhdlpkjta@P@@	6.71	25		a1/apparent		acidic	1284	S1(=O)(=O)(N=CNC2(=C1C=NC=C2))
red:8	aFPF20910F0F!2!N010N0V*HFV5!8#969VV02%40F0812k0V1$V4c$2!10W0FF	h2M4v9qr0lOZ396LRyQhV	dcoD`LFXP@cIIBhdlpkjta@P@@	7.03	25		a1/apparent		acidic	1285	S1(=O)(=O)(N=CNC2(=C1C=CC=N2))
red:8	aFPF20910F0F!2!N010N0V*HFV5!8#969VV02%40F0812k0V1$V4c$2!10W0FF	h2M4v9qr0lOZ396LRyQhV	dcoD`LXXP@cIIBhdmpkjta@P@@	6.94	25		a1/apparent		acidic	1286	S1(=O)(=O)(N=CNC=2(C1=NC=CC=2))
red:10	qHPF2F81801k!24GN010N0m040F023!2HV50V03808610V02FV42141#1@W!34@XZV68#G1F6!301V	C4MDSeZ3vu	dcoH`AgUBHRYeufz]`HJhP@	4.57	25	potentiometric	a1/apparent	OH	acidic	1287	ClC1(=C(C=C2(N=NN(C2(=C1))O))C)
red:11	qHPF2F81801k!24GN010N0m040F022!2HV50V03808610V02FV40141#1@W!34@XZc68#G1F6!301V	C4MDSeZ3vu	dcoH`Ne]BHrJJIPkLLk@QCQ@@	4.09	25	potentiometric	a1/apparent	OH	acidic	1288	ClC2(=C(C=1(N=NN(C=1C=C2)O))C)
red:8	fJPl209K0F4#2!80W0N0k!F0118!6FV5#2#6!V021080141FV010V!90204048!40H!1WV0kk	C4M6M@Sf87EIER	dco`@@pjF]rQQQEKMtjAPUP`@	10.79	20	potentiometric	a3/apparent		acidic	1289	N1(=C(N=C2(N=C(NC2(=C1N))N))N)
blue:9	fJPl209K0F4#2!80W0N0k!F0118!6FV5#2#6!V021080141FV010V!90204048!40H!1WV0kk	C4M6M@Sf87EIER	dco`@@pjF]rQQQEKMtjAPUP`@	6.23	20	potentiometric	a2/apparent		basic	1290	N1(=C(N=C2(N=C(NC2(=C1N))N))N)
red:7	2FPF20910F$2!8010N0k*2FV5(6!V02%40F!10V!10204V4c$2!10k0Fk	C4M6M@SY0382	dco`A@aBz]BTyJ^VUFUuXBBa@@	7.6		spectrophotometric	a/apparent		acidic	1291	[N+](=NC1(=NC=NC2(=C1NC=N2)))=[N-]
blue:9	fJPl209K0F4#2!80W0N0k!F0118!6FV5#2#6!V021080141FV010V!90204048!40H!1WV0sk	C4M6M@Sf87EIER	dco`B@pje]B\dTTJTVLLmP@U@@@	2.41	20	potentiometric	a1/apparent		basic	1292	[NH+]1(=C(NC=2(C1=NC(=NC=2N)N))N)
red:5	xvwjgyqabA2q9WwVW4Z@4VZ0b0cJF80F2$1408#F4%1(4#B!8,@#6430	C4BRTCHhfw	dctBPBi]CpGprJJHjZUMULdKh@	3.54	25	potentiometric	a1/apparent		acidic	1293	PC(C(=O)O)CCC(P)C(=O)O
red:5	xvwjgyqabA2q9WwVW4Z@4VZ0b0cJF80F2$1408#F4%1(4#B!8,@#6430	C4BRTCHhfw	dctBPBi]CpGprJJHjZUMULdT]P@	3.62	25	potentiometric	a1/apparent		acidic	1294	PC(C(=O)O)CCC(P)C(=O)O
red:5	xvwjgyqabA2q9WwVW4Z@4VZ0b0cJF80F2$1408#F4%1(4#B!8,@#6430	C4BRTCHhfw	dctBRBi]CpGpwlbbbJfeSUSIEGD@@	4.49	25	potentiometric	a2/apparent		acidic	1295	PC(C(=O)O)CCC(P)C(=O)[O-]
red:5	xvwjgyqabA2q9WwVW4Z@4VZ0b0cJF80F2$1408#F4%1(4#B!8,@#6430	C4BRTCHhfw	dctBRBi]CpGpwlbbbJfeSUSIEGT@@	4.41	25	potentiometric	a2/apparent		acidic	1296	PC(C(=O)O)CCC(P)C(=O)[O-]
red:2	xtw_ZZq4W3F6114V05V#401$8!2$F4%F4//$2#6030	S3HjMs	dctD@@QImUUZjjh@@	4.89	25		a1/apparent	COOH	acidic	1297	O=C(O)CCCCCCCCC
red:9	:xhwZJ4W4dJ211!62010P$2$F011#1F!2/2%1$2-6130	_2Li_Tjk	dctD`AdGAJiWejjfh@@	5.65	25	potentiometric	a1/apparent		acidic	1298	[Si](CC(=O)O)(CCC)(CCC)C
red:11	:xh_gqBY3G7194V05X#40102!8!2$140V#F4//$2#6130	_2Li_Tjk	dctD`EtGCIIETdiUUTp@@	5.06	25	potentiometric	a/apparent		acidic	1299	[Si](CCCCCC(=O)O)(C)(C)C
red:4	zxx__ZyBWYFU514VB5c4!491V#8402$FBF0V40k4//!V02#3010	_3HjkUbk	dctL@@PdfWUUjjj`@	8.23	25	potentiometric	a1/apparent	C(O)OOH	acidic	1300	O=C(OO)CCCCCCCC
red:3	tPPX0206#V%8F!8$FZ)18#8F*8#F/-Z!	gZsqWENin0	dct``Ae]CDRYfUYjk@@	2.6			a/apparent		acidic	1301	[Br]C(=C(C#N)C#N)C(C#N)C#N
blue:0	vj78vOYcL0l0u4V10V1#840228V#104$1.8//1#	h78oal0	dcu@@@aJf_Ujjjh@@	7.16	25	potentiometric	a1/apparent		basic	1302	N(N(CCCC)C)(CCCC)C
blue:0	vh70n1b8FGF1H4%F%2!V#8/,40V/(V0F0	h78ob_0	dcu@@@iJUU]jjjh@@	10.19	25	potentiometric	a2/apparent		basic	1303	N(CCNCCCC)CCCC
blue:0	vb78v938LJ90N!G#F90c#2$8!8!V%2.4!V%2/%	h78qbW0	dcu@@@{IHddXeUUUP@@	9.55	25	potentiometric	a2/thermodynamic		basic	1304	N(CCN(CC)CC)(CC)CC
blue:5	vh70n1b8FGF1H4%F%2!V#8/,40V/(V0k0	_721ZPImF	dcu@B@hIReUWZjjj@@	7.46	25	potentiometric	a1/apparent		basic	1305	[NH2+](CCNCCCC)CCCC
blue:7	vb78v938LJ90N!G#F90c#2$8!8!V%2.4!V%2/#F0	_721ZQIkF	dcu@B@xIrRIIFIUUUT@@	6.18	25	potentiometric	a1/thermodynamic		basic	1306	[NH+](CCN(CC)CC)(CC)CC
red:11	;jjzxi_PDqWpxc3ZZ@63H0_09UVc!V1V!54Z!WF0441!2!V!4c0VV084048V+2081i0r0	C4TA8f95EQEYHYHfIYfu	dcuB@DHAWTfyUyjjYhp`@	4.3		potentiometric	a/apparent	COOH	acidic	1307	O=C(N)C(NC=O)CCC(=O)O
red:8	zxzb_asBWe0D414VDBcg#cGkF088!42F0G0BJ0VV!40V0XV$F0G!1$1!1(V02#3010	C57hApHfVu	dcuB@FdDGTfWemjff`RhX	9.77	25	potentiometric	a1/apparent		acidic	1308	O=C(OC)CC(=NO)C(=NO)C
red:8	zxzbpas0le4N4108Z8cZ202V0kF0N04V40G0G08!VV8%X!VV0F0F!4#41!1,803010	C57hApHfVm	dcuB@FdDGTf]emjff`RhX	9.7	25	potentiometric	a1/apparent		acidic	1309	O=C(OCC(=NO)C(=NO)C)C
red:7	:Ufftoi_B2aVJsF3ZL@011VZ!CV#V!K2014#F09018F220V#X2$6!V!10V#2$803#	C4TA1C8Y8e	dcuB@hDDWXeNF]{HiiDXhuUTp@@	8.95	20	spectrophotometric	a1/apparent		acidic	1310	O=[N+]([O-])C(CC([N+](=O)[O-])C)(C)C
red:3	:Udftqib1@rdoc01Z4VB26V40WSVV!22&8$d0W)4%8%V!8#2%V3#	C51C9J	dcuB@hHD[heNJ^{HihhbduSUP@@	5.5		potentiometric	a/thermodynamic		acidic	1311	O=[N+]([O-])C([N+](=O)[O-])CCCCC
red:11	zxzb_asBWe0D414VDBcg#cGkF088!42F0G0BJ0VV!40V0XV$F0G!1$1!1(V02#3010	C57hApHfVu	dcuBBFdDGQyIey[ZiihDjF@	11.55	25	potentiometric	a2/apparent		acidic	1312	O=C(OC)CC(=N[O-])C(=NO)C
red:11	zxzbpas0le4N4108Z8cZ202V0kF0N04V40G0G08!VV8%X!VV0F0F!4#41!1,803010	C57hApHfVm	dcuBBFdDGQyIgY[ZiihDjF@	11.5	25	potentiometric	a2/apparent		acidic	1313	O=C(OCC(=N[O-])C(=NO)C)C
blue:9	:UfrdUBnGKOIRFdB18F2821c0@1$81p203/2!kF8&V#F.V0F0	C6QOZPHFOsBy6_2	dcuH@DdLbbTQRcTuU@@	9.25	25	potentiometric	a1/apparent		basic	1314	O=C(NCCCN(C)C)C(=C)C
blue:9	:UfztUirJbOYT1tDVBF29I5X0@1!F1d1l2060Z!2$@04202!kF8!k!VV)1)V0F0	C4QPTQ8f8r93E3EYHX	dcuH@DdLbbTTNcTuU@@	8.51	25	potentiometric	a1/apparent		basic	1315	O=C(NC(CN(C)C)C)C(=C)C
blue:5	zbbBv978LpG1T80G#F!8!22#Vc0V/,F$F*V,	_78qbWPPF	dcuH@JXDiUYfjjj`@	9.65		potentiometric	a2/apparent		basic	1316	O(CCN(CC)C)CCN(C)C
blue:6	zbbBv978LpG1T80G#F!8!22#Vc0V/,F$F*V*F0	S721ZQIkSC8	dcuHBJXJeJUVYjjjh@@	7.96		potentiometric	a1/apparent		basic	1317	O(CC[NH+](CC)C)CCN(C)C
blue:0	td60V1a!1F204)4%V)F//%8*1!V0	S38qTc	dcv@@@RUUUZjjj@@	10.63	25	conductometric	b/apparent		basic	1318	NCCCCCCCCCCC
blue:0	ui2@PG1!F90VF01!IF!9)8V08L$4202*N-2$V#F(V!	C4NQ8_8n8vE2	dcv@@@RiiiZjjk@@	9.6	25	potentiometric	a1/apparent		basic	1319	N(C(C#C)(C)C)(C(C)(C)C)CC
blue:0	vi7@PQWV0N92Vo010VIF!94F01W#8c!M$42$4$2080V/0V#F(V!	C2NTGBXt6mEbX	dcv@@@RiimZjjz@@	8.8	25	potentiometric	a1/apparent		basic	1320	N(C(C#C)(CC)CC)(C(C)C)C
blue:0	vi7@PQWX0N10VL010VIFF0d40F0W2!8c10M$42!1044#2090V$F+V#F#V#V!	K2NRwBXO5mCZUE4	dcv@@@Riimjjjz@@	8.7	25	potentiometric	a1/apparent		basic	1321	N(C(C#C)(C(C)C)C)(C(C)C)C
blue:0	ui2@PG1!F10VF01!IF!9)8V!L$42,8/#V#F(V!	C4NS8_8n8xE2	dcv@@@rRJQRXuUU^@@	6.65	25	potentiometric	a1/apparent		basic	1322	N(C(C#C)(C)C)(C(C#C)(C)C)C
red:2	vzUfudO6XFjZ26N914FFF39$40Z0B8188!19#2!204FF&V02F08%F+V&	C4uA8p93EfNIQe	dcv@PL@HPHR[eYfjjj@@	3.4	23		a1/apparent	S-H	acidic	1323	S=C(S)N(CC(C)C)CC(C)C
blue:5	vj78v9b8LKO1P80G#F908!22$8!8$8#2/)2/%	C4s_8rE3QX	dcv@`J@HReUeZjjj@@	8.43	17	potentiometric	b/apparent		basic	1324	S(CCN(CC)CC)CCCC
blue:3	vj7@u9522Jd0260102FFGV9&40BN18$9#2/02F%20F+V&	C4sY8rE3Qe	dcv@`L@HRUeYjjjj@@	8.23	17	potentiometric	b/apparent		basic	1325	SCCN(CC(C)C)CC(C)C
blue:7	vj7@v97@LJO1P@0G!FFOV8#2$B!8$8!82/)2/%	C4s_8rE3QX	dcv@`N@HrQIQFIUUUT@@	8.83	17	potentiometric	b/apparent		basic	1326	S(CC(C)C)CCN(CC)CC
blue:3	vj78v9b0JKt02401020F108!2!V!8N0B$9#2/422%20F/#	C4sY8rE3Qe	dcv@bL@HCdeYUVjjj`@	11.57	25	potentiometric	a2/apparent	NH3(1+)	basic	1327	[S-]CCN(CCCC)CCCC
red:0	vj78v9b0JKt02401020F108!2!V!8N0B$9#2/422%20F/0F0	C4sY238rQe	dcv@bL@HrTeYUVjjj`@	7.76	25	potentiometric	a1/apparent	SH	acidic	1328	SCC[NH+](CCCC)CCCC
blue:8	;jrxUBnmJOrOJci18J2825cV8#VVV0G202BJ!2*2!FF!J$Z(40V0V%V0F0	C2QTGRYOtofkP	dcvD@AALbbTQRcTuU@@	9.13	25	potentiometric	a1/thermodynamic		basic	1329	O=C(OCCNC(C)C)C(=C)C
blue:4	zjbDvUbXLUf0@aZ1020FKZ9%V0VBN1B0V!1040202-4HH#F420F*V#2010	C4TQ8rE3efem	dcvD@BATfUmVjjj`@	9.0	20	potentiometric	a1/apparent	-NH3%+&	basic	1330	OC(CN(CCO)CCC)CC
blue:4	zjbDvUbXLUf0@iZ1020FKZ9#40V4VB81B0V!10402020F+4HH#F420F*V#2010	C4TS8rE3eg	dcvD@BATfUmZjjj`@	9.2	20	potentiometric	a1/apparent	-NH3%+&	basic	1331	OC(CN(CC(O)C)CC)CC
blue:4	:rEuSKX3JdF26W1020FGgA0X!204VB819$1#2020N,HF#G020F*V#2010	C4P2TS8r8vE3eg	dcvD@BATf^UZjjf`@	8.2		potentiometric	a/apparent	prot.	basic	1332	OC(CN(CC=C)CC(O)C)C
blue:4	zjbDuS5X2Jd0XLk1021FGZd4%4VRc182#10202020F%90V#HF#F020F&F!V#2010	C4TS8f8pE3eg	dcvD@BA\bbtTQeUUU@@	9.33	25	potentiometric	b1/apparent		basic	1333	OC(CN(C(C)C)CC(O)C)C
blue:4	zjbDvUbXLUn0@iZ1020FJZ9!240V4VB8140V!104#20F+4FH#F4!F*V#2010	C4TS8rE3eg	dcvD@BBTfUonjjj`@	9.0	20	potentiometric	a1/apparent	-NH3%+&	basic	1334	OC(CN(CC(O)CC)C)CC
blue:4	zjbDuS5X2Jd026V1020FGZ9&4VBN18$1#2020F,HF#F020F*V#2010	C4TS8rE3eg	dcvD@BBTf^Ufjjj`@	8.9		potentiometric	a/apparent	prot.	basic	1335	OC(CN(CC(O)C)CCC)C
blue:4	zjbDuS5X2Jd0XLk102IFGZd4&VRc18L#1020202(90V#HF#F0X$V#F!V#2010	C4TQ8Y8pE3efem	dcvD@BC\bbtTbmUUU@@	9.2	20	potentiometric	a1/apparent	-NH3%+&	basic	1336	OC(CN(C(C)(C)C)CCO)C
blue:9	;jzxzirbrCiE5tDVg424GC3YX#kW11#6Bo0V2!20@14+F!VJ)1V0V0V(	C4TQ8rE3HfVe	dcvD@IALbbRbQcUUU@@	8.27	25	potentiometric	a/thermodynamic	prot.	basic	1337	O=C(OC(CN(C)C)C)CCC
blue:9	;jzxUirabObE5tiVB42CI5XV@#kW11G!6Bo!2!20@14202!FF!4F!Vo(41V0V0V(	C4QPTQ8rE3HfVe	dcvD@IALbbTTNcTuU@@	7.96	25	mean from 2	a1/apparent		basic	1338	O=C(OC(CN(C)C)C)C(=C)C
blue:7	zrzhzhQ8roCFS10O210JA8@0X02#Vc!O#84#X#2(F#F$o02%41V,	C4QQ8rE3HfVm	dcvD@NADfUvUjZj`@	8.55	25	mean from 2	a1/apparent		basic	1339	O=C(OCCN(CC)CC)C=C
blue:5	zxz_r_rBlIF7I54V050k!4!2!V#D%4/%404(F!8$2%a0F0	C58pEAHffu	dcvDBJADyImUUZjjh@@	10.6	30	potentiometric	a2/apparent		basic	1340	O=C([O-])CCNCCCCCC
red:2	zxz_r_rBlIF7I54V050k!4!2!V#D%4/%404(F!8$2%a0n0	C5238pHffu	dcvDBJAJeImUUZjjh@@	3.61	30	potentiometric	a1/apparent		acidic	1341	O=C(O)CC[NH2+]CCCCCC
blue:11	xty_Z_q4W3F6154V05V#401#V8!2$F4%F4/,8&2!160V0	h38qTh@xUV	dcvDBMADyImUUZjjh@@	11.02	27	mean from 3	a2/apparent		basic	1342	O=C([O-])CCCCCCCCN
blue:11	xtu_4_V40204054V!V%1.4///16VV0	C4Oh8nEIHffu	dcvDBMADyImUUZknh@@	9.27	20		b1/apparent		basic	1343	O=C([O-])CCC#CC#CCCN
red:2	xty_Z_q4W3F6154V05V#401#V8!2$F4%F4/,8&2!160Y0	h326Gh@xUV	dcvDBMAMeImUUZjjh@@	4.53	27	mean from 3	a1/apparent		acidic	1344	O=C(O)CCCCCCCC[NH3+]
red:2	xtu_4_V40204054V!V%1.4///16VY0	C4Oh238nHffu	dcvDBMAMeImUUZknh@@	4.12	20		a1/apparent		acidic	1345	O=C(O)CCC#CC#CCC[NH3+]
blue:9	:Mfjfl@X8Ye06NW50Pc0110NN@VV4!414G801$40V048FV0F$2!H$o!8G!H8%V&	C58rE3LX	dcvH@ICHhiEDxuUUP@@	9.3	30		a1/apparent		basic	1346	O=C(C(CN(C)C)(C)C)C(C)C
blue:5	:rEvUlXKTA01a_120HkKB902!VV0V881BKV4#4FX02F88!2&4HH020F42!2!F1$VV!2010	C4P2T38rE3eX	dcvH@JAIi^Ujjih@@	9.71	25	potentiometric	a1/apparent		basic	1347	OC(CN(CC)CC)(CC=C)C
red:11	oFu445%F0G#8#8-k!8%8/&V(4)16VY0	S2OZnOht8nrdIHjMs	dcvL@DA]R[UUfnyfBN`	3.52	25	mean from 2	a/apparent		acidic	1348	O=C(N)C#CC#CC=CC(=O)O
red:6	tPPX0306#V0J#8F!8$F_%1!18#8F*8#F/4(V010VV0	C4RPv4vC8QEH	dcv`@@iewHeDhXet}Ux@@	2.58	25		a/apparent		acidic	1349	N#CC(C#N)=C(N)C(C#N)C#N
blue:0	vb78v978LKl1280G020F!c!22$8(1/#4!V/,	S98onkN	dcw@@@[djWVZjjj`@	9.55	25	potentiometric	b3/thermodynamic	ammonium	basic	1350	N(CCN(C)C)(CCN(C)C)C
blue:6	vb78v978LKl1280G020F!c!22$8(1/#4!V/,	S98onkN	dcw@@@[djWVZjjj`@	9.4	22	potentiometric	a3/apparent		basic	1351	N(CCN(C)C)(CCN(C)C)C
blue:5	vb78v978LKl1280G020F!c!22$8(1/#4!V/*F0	C921HCBw2	dcw@A@jPfYrRHjKJUUUT@@	2.57	22	mean from 2	b1/thermodynamic	ammonium	basic	1352	[NH+](CCN(CC[NH+](C)C)C)(C)C
blue:9	vb78v978LKl1280G020F!c!22$8(1/#4!V/*F0	C920mCBw4	dcw@B@jPgIHbhliUUUP@@	8.63	22	mean from 2	b2/thermodynamic	ammonium	basic	1353	[NH+](CCN(CCN(C)C)C)(C)C
blue:7	vj7@fQ1e24f0VaFG0V#210803&14#G804/$F/)V!	C4TPsXseu4vh8rE3QZ	dcw@PL{PBFBDi[Ufnjjp@	6.1	25	potentiometric	a1/apparent		basic	1354	S(C#N)C(CSC#N)CN(C)C
blue:7	vzUd3tO4V01Z0JF10B2V010V!F18#4F!1$8#1#2F08$k)V01)2#111V0	C4Lf4Y8p93AfCYEP	dcw@`NFP\LddUTVeUSUACP	10.2	25	potentiometric	a1/apparent		basic	1355	[Si](CCC(=NN(C)C)N)(C)(C)C
red:11	;j:yirjLpUxwsY5Z26020hVgKF0V0XVW0H1448V#24%20V$4#6#V&F02$Wb0n0	C4TA238f95DvEQF3Hffvum	dcwBBDpPI]FTf]Vyjji`@	2.5	30	potentiometric	a1/apparent		acidic	1356	O=C(NOCCC([NH3+])C(=O)O)N
blue:8	;j:yirjLpUxwsY5Z26020hVgKF0V0XVW0H1448V#24%20V$4#6#V&F02$Wb0k0	C4TA8f95DvEIEQF3Hffvum	dcwBBDpPI]wdf]Vyjji`@	8.9	30	potentiometric	b1/apparent		basic	1357	O=C(NOCCC(N)C(=O)[O-])N
red:3	zpUWrWUBl14SIF08B48V202dV1$4062W$8$V90V!V0XV04$41+V!2$8WW0k0	C4sY8n97DfEQEYF3HYSe	dcwB`LEXSi@HrRPiQRkULt@@	4.89	25	potentiometric	a1/apparent		acidic	1358	S(=O)(=O)(NC(=O)N)CC(=O)NC
red:3	:UfztRap06wXLNcCZ4XH12gZ98K$53W08!8%d0V60X0FV044V!41040V!V#V!2$8WW0k0	C4T@sf97DfESF3HYSe	dcwB`LgXPU@HrRPjJJKUSL@@	5.21	25	potentiometric	a1/apparent		acidic	1359	S(=O)(=O)(NC(=O)N)C(C(=O)N)C
red:7	:UdrdU8nF5GGRF9090F202Vc0208#80p211%8%2!2!k0N&V1/!Y0G0	5721YwmC98Bj6U3HW	dcwDBDjPzYRYU]fijjBB`	8.68	25	mean from 2	a1/apparent		acidic	1360	O=C(NCCC[NH+](C)C)C=NO
blue:9	:UdrdU8nF5GGRF9090F202Vc0208#80p211%8%2!2!k0N&V1/!Y0F0	577tZPHFOTBw6U3HW	dcwDBDjP{nRYU]fijjBB`	9.78	25	mean from 2	a2/apparent		basic	1361	O=C(NCCCN(C)C)C=N[O-]
blue:0	fb78v87@LGv1P@F1!42F29080X#F4F888!G1#2/F0F#2/0VV$	S99TIkV	deL`@@JfRiUfnXVfjjjh@@	4.95	25	mean from 3	a1/apparent		basic	1362	N12(CN3(CN(C1)CN(C2)C3))
blue:4	fb78v87@LGv1P@F1!42F29080X#F4F888!G1#2/F0F#2/0VV!F0	C920mMZw6	deL`B@JfBTjUYkfEijjjj@@	-1.7	25	potentiometric	a2/apparent		basic	1363	[NH+]12(CN3(CN(C1)CN(C2)C3))
blue:6	zjbDvUbeLzv3yyoGVXpTSaC4NmbdmNkgtWB@kFGG4a02O245W!40NVV224HH#F420F!808Vk20WV&	C4TU8f8pE3dH	deNH@FAJYU\inFZjjjlbcJJH@	9.44	24	potentiometric	a/apparent		basic	1364	O1(C3(C2(N(CCC2(C1))CC3)))
red:4	zxtb46N40X4N4048e80Z08$F0804!HF018$F84$X8F8!J#810F0V1!8!F4#F4$2010	C2QgrhFwlubpP	deTB@@KiRYg]nZej`@	7.82	22	mean from 2	a1/apparent		acidic	1365	O=C1(C(O)=COC(=C1)CO)
red:9	zRsb46840X4F414VV80Z082#N&HF018B#k84!V028$JF!B1FF0V1&4#F%6030	C4QPQfHhZffu	deTB@@PYRYWZfZef`@	3.26	25	conductometric	a/thermodynamic		acidic	1366	O=C1(OC=C(C(=O)O)C=C1)
red:3	:xjxwRZnX4BZ1_cBZ2Z2ZFBXW%W4@05!Bk&FV10V20V$F04W0c%20V$c*	C5HhW4	deTB@@QiRYVffZji`@	5.15		mean from 2	a1/apparent		acidic	1367	O=C1(OC(OC(C1)=O)(C)C)
red:9	zxtb4aN40V4R4108@804082#F0804!HF018$k84$X0F8!J#810F0V1!8!F4#F4$6030	C2QZrS@uWtYpy	deTB@@XYrJIJFTsRtt@@	1.5	25	conductometric	a/thermodynamic		acidic	1368	O=C1(C=C(OC=C1)C(=O)O)
red:3	zxKYKXk0W80P#V6!8!2V1%4!@1$8!4!90V$VV#1F!1&8#V!2+	C4s_KSRX	deTB`HSi@HrRPiQLJuSL@@	2.72		potentiometric	a/apparent		acidic	1369	S1(=O)(=O)(CC(=O)CC(C1)=O)
red:0	oFsJ#18!F#4FN#N0H%212!201#1!8%2%2!1!2&2!24V&402010	_2SjJDfF	deTD@@EIfUvz@`h@@	10.15	25	spectrophotometric	a/thermodynamic		acidic	1370	OC1(=C(C=C(C)C=C1)CO)
red:3	RuJfgek0Y8Ve108V50N80150KN8V%@!8F%4040Z0F!FV#1#1!2F808/#	C4TCLg	deTD@@EIfWVyjjZ@@	5.62	20	potentiometric	a/apparent		acidic	1371	O=C1(C(CC(C)C(C1)=O)C)
red:8	JNsH4!18+1V80H(2!F%10F/#8#8#84-2010	h2SZvSOxFV	deTD@@EIfuneh@`@@	9.12	25	mean from 3	apparent		acidic	1372	O=C(C1(=CC(O)=CC=C1))C
red:4	xNsb4604020F!40V80V08$F&HF018$F04$2!8!FF!81#V1!8)4$2010	52PgqtiuWub	deTD@@IIf]^EjVi@@	7.26		potentiometric	a/thermodynamic		acidic	1373	O=C1(C(O)=CC(C)=CC=C1)
red:4	xNsb4604020F!40V80V08$F&HF018$F04(8!FF!81#V1!8)4$2010	52PgqtiuWub	deTD@@IIf]~EjVi@@	7.32	25	potentiometric	a/thermodynamic		acidic	1374	O=C1(C(O)=CC=C(C=C1)C)
red:4	xNsb4604020F!40V80V08$F&2F018$F04(8!FF#1#V1!8)4$2010	52PRqtiuWub	deTD@@IIf^^ejVi@@	7.92	25	potentiometric	a/thermodynamic		acidic	1375	O=C1(C(O)=C(C=CC=C1)C)
red:2	xNsp440J82#14V#VV8,6!404#F$V//&6030	_2Sq_Tjk	deTD@@QImeQej@@@@	4.27	24	mean from 8	a1/apparent		acidic	1376	O=C(O)CC1(=CC=CC=C1)
red:2	xvwjgiq4_Es6115V07k810J0G!X08!28!FF40F#F4,1/&20206030	S3HjMs	deTD@@QImeQejjj@@	4.8	22	mean from 3	a1/apparent		acidic	1377	O=C(O)CC1(CCCCC1)
red:2	oFsJ44!8!F01#F01080H+F%1%V,1%c#24!4*6030	_2Sa_Tjk	deTD@@QInUnEh@H@@	4.28	24	mean from 7	a1/apparent	COOH	acidic	1378	O=C(O)C1(=CC(=CC=C1)C)
red:2	xvwjgiq6bAea99RVW4o@0350K0cZFc!28080F508#F42!F(V04!802F8,2#6030	h2TBwx@xUV	deTD@@QInUnEjjjSJFH@	4.88	25	conductometric	a/thermodynamic		acidic	1379	O=C(O)C1(CC(CCC1)C)
red:2	oFsJ44!8!F01!FF0108)1#F,V%42$1%c(4*6030	_2Sa_Tjk	deTD@@QInU~Eh@H@@	4.37	24	mean from 7	a1/apparent	COOH	acidic	1380	O=C(O)C1(=CC=C(C)C=C1)
red:2	xvwjgiq6bA@a91BVW4o80XZ0M08ZFc!28#F4%F4%1(4!880F8,2#6030	S3HjMs	deTD@@QInU~EjjjSHJ@	5.04	25	conductometric	a/thermodynamic		acidic	1381	O=C(O)C1(CCC(C)CC1)
red:2	xvwjgiq6bA@a91BVW4o80XZ0M08ZFc!28#F4%F4%1(4!880F8,2#6030	S3HjMs	deTD@@QInU~EjjjSHL@	4.89	25	conductometric	a/thermodynamic		acidic	1382	O=C(O)C1(CCC(C)CC1)
red:2	oFsJ44!8!F01040N0108(2$F!8%820V,1!2!c(4)86030	_2Sa_Tjk	deTD@@QInYQehB@@@	3.92	25	mean from 9	a1/apparent	      H(+)	acidic	1383	O=C(O)C1(=C(C=CC=C1)C)
red:2	xvwjgiq6_Eua11CVW7p802J0KF8ZFs!28!FF42F#F404*104!8!F8,2#6030	h2TBwx@xUV	deTD@@QInYQejjjSJBH@	5.04	25	conductometric	a/thermodynamic		acidic	1384	O=C(O)C1(C(CCCC1)C)
red:2	xvwjgiq6_Eua11CVW7p802J0KF8ZFs!28!FF42F#F404*104!8!F8,2#6030	h2TBwx@xUV	deTD@@QInYQejjjSJBh@	4.74	25	conductometric	a/thermodynamic		acidic	1385	O=C(O)C1(C(CCCC1)C)
red:2	xvwjgiq6_Eea11CVW6l802K0GF8ZFs!2#FF42J#F404#40F#104!8!F8,2#6030	C4TSHffu	deTD@@QInYfEjjjPjJh@	4.74	24	potentiometric	a/thermodynamic		acidic	1386	O=C(O)C1(C(CCC1C)C)
red:2	xvwjgiq6_Eea11CVW6l802K0GF8ZFs!2#FF42J#F404#40F#104!8!F8,2#6030	C4T@TSHffu	deTD@@QInYfEjjjsDRj@@	4.69	24	potentiometric	a/thermodynamic		acidic	1387	O=C(O)C1(C(CCC1C)C)
red:2	xvwjgiq6_Eea11CVW6l802K0GF8ZFs!2#FF42J#F404#40F#104!8!F8,2#6030	C4T@TSHffu	deTD@@QInYfEjjjsDTi@@	5.4	24	potentiometric	a/thermodynamic		acidic	1388	O=C(O)C1(C(CCC1C)C)
red:2	xvwjgiq6bA@a91BVW4q80240K0cZFc!280G0F408#F4!8+4!8!F8!G)2#6030	S3HjMs	deTD@@QIneqejjj@@	5.13	25	conductometric	a/thermodynamic		acidic	1389	O=C(O)C1(CCCCC1)(C)
red:2	RuJfgek0Y80@!1V40H8!J0I10V#10@0G0F(40V%V#1#1&8H/!	C5Lg	deTD@@YIeYjyjfj@@	5.21	25	mean from 3	a1/apparent		acidic	1390	O=C1(CC(=O)CC(C1)(C)C)
red:6	JNsH4!18&40801VN(202!F01%F02$2%2V(81!8,402010	h2SZvSOxFV	deTD@@YIfyqehH@@@	10.37	23	mean from 4	a/apparent		acidic	1391	O=C(C1(=C(O)C=CC=C1))C
red:9	JNsH4!18(F!1V8)12!F(F+2$8%8#8$V)2010	h2SZvSOxFV	deTD@@eIfu~Eh@H@@	7.9	25	mean from 5	a1/apparent	OH	acidic	1392	O=C(C1(=CC=C(O)C=C1))C
red:9	yJsK!8G0V404020F$8&1082)2.F+8)2(2010	_2SjFicF	deTD@@eJYW~F``H@@	10.23	25	potentiometric	a1/apparent		acidic	1393	O(C1(=CC=C(O)C=C1))CC
red:9	LFsF!818V$24F8#N0H%202!201#3+V!F2$88*2)4F2010	_2SjFycF	deTD@@eJ[Vvz`@h@@	10.16	29	mean from 2	a/apparent		acidic	1394	O(C1(=CC(=C(O)C=C1)C))C
red:9	LFsF!818V$24F8#N0H%202!2V1#3.F21#8+2$4#4F2010	_2SjFycF	deTD@@gIEMDcptAA@@@	10.24	29	mean from 2	a/apparent		acidic	1395	O(C1(=C(C=C(O)C=C1)C))C
red:2	RuJfgek0580e!8V50F8!40KO8V0V#2!8F(40Z$F$1#1#F80c/#	C5Lg	deTD@@yIfU\Ijij@@	3.5		potentiometric	a/apparent		acidic	1396	O=C1(C(C(=O)C1CC)CC)
red:2	RuJfgem0_88e108V51N8!40KO8V0V#@!8F(40Z$F$1#1#F80c/#	C4TALg	deTD@@yIfVVejij@@	10.21	20	mean from 3	a1/apparent		acidic	1397	O=C1(C(C(=O)C)CCCC1)
red:2	oFc444(1(8////$6030	_2Sa_Tjk	deTDB@SIR[eTYZ@@@@	3.29			a/apparent		acidic	1398	O=C(O)[C+]1(C=CC=CC=C1)
red:9	zxx_pZR4l24B014c8B0V2808V1F0802042F01848!F04!V0VV08V04$51#3!1,80603V	52MRvPFPKuz	deTDPAdHa@aIe]bjfjY@@	3.89	25	potentiometric	a/apparent		acidic	1399	ClC=1(SC(CC(=O)O)=CC=1)
red:0	zLFG0F0k801F!1!F0V082+4(F#FF/#1+8&3210	C4AHSnlw	deTD`@RJAImeQfj@@@@	9.12	25	potentiometric	a/apparent		acidic	1400	OB(O)CC1(=CC=CC=C1)
red:0	qHNF0F81801k!240N#N#40F02%V1$808&F+2$48*1$3210	C4A2Snlw	deTD`@RJAInYQfhB@@@	9.74	25	potentiometric	a/apparent		acidic	1401	OB(O)C1(=C(C=CC=C1)C)
red:9	oFsJ44018!F01#F01080H+F$81%V,1%c#24!4*6030	C2SZvQVPKqvpy	deTD`Ad@aIe[jz@HX@@	3.96	25	potentiometric	a1/apparent	COOH	acidic	1402	SC1(=CC(C(=O)O)=CC=C1)
red:9	ztwb4as4W@06014V2BV808!W0F088#HF01048!k!4#2#V0JF#102!1%F&2#603V	h2MRvh@xUV	deTD`Ad@aJUulJejZ@@	4.45	25		a1/thermodynamic		acidic	1403	S1(C=C(CCC(=O)O)C=C1)
red:9	zwtb46N4024N014cc80V08$N08$HF01848!F84!V0X808!JF!B10F0V1&4*603V	h2MRvC@xUV	deTD`Ad@aJYwljfZZ@@	4.19	25	potentiometric	a/apparent		acidic	1404	S1(C(=CC(=C1)C(=O)O)CC)
red:9	yJs_448#4F01#8#82#F&HF01808!V84(8!J#8!F0V1&4#F%603V	52MRqtrPKuz	deTD`Ad@aJY}ljfVZBJ`	4.25	25		a1/thermodynamic		acidic	1405	S1(C(=CC=C1)C=CC(=O)O)
red:9	zxx__ZwBW24B114c@Bc0280810F08$2F0194B!m04$V!8!4%12!1/!603V	h2MRvh@xUV	deTD`Ad@aJY}ljfZZ@@	4.34	25		a1/thermodynamic		acidic	1406	S1(C(=CC=C1)CCC(=O)O)
red:8	JFcF4!18&4F8010N0H%222!H01#1#2+2)83#402)40@050	52SZvPFLkuW	deTD`AdHaIe[ZZ@Bd@@	7.4	25	mean from 2	a1/apparent		acidic	1407	ClC1(=CC(=C(O)C=C1)C=O)
red:9	oFsJ44018!F01#F01080H&2#F%1%V,1%c2!24!4*6030	52SZvPFPKuz	deTD`AdHaIe[jz@HX@@	3.8	24	mean from 12	a1/apparent	COOH	acidic	1408	ClC1(=CC(C(=O)O)=CC=C1)
red:9	oFsJ44018!F01!FF0108)3#F,V%42$1%c2&4*6030	52SZvPFPKuz	deTD`AdHaIe]jZ@BX@@	3.98	23	mean from 11	a1/apparent		acidic	1409	ClC1(=CC=C(C(=O)O)C=C1)
red:9	JFcF4!18&4F8010N0H%232!H01(2)21%8#83(V(F@050	52SZvPFLkuW	deTD`AdHaIfUVz@`X@@	6.6	25	spectrophotometric	a1/apparent		acidic	1410	ClC1(=C(C=CC(=C1)O)C=O)
red:9	oFsJ44018!F01#F01080H+F%1%V,1%c#24!4*6830	52SZvP0PKuz	deTD`AdIAIe[jz@HX@@	3.9	16	mean from 2	a1/thermodynamic	COOH	acidic	1411	FC1(=CC(C(=O)O)=CC=C1)
red:9	oFsJ44018!F01!FF0108)1#F,V%42$1%c(4*6830	52SZvP0PKuz	deTD`AdIAIe]jZ@BX@@	4.16	25	potentiometric	b1/apparent	COOH	acidic	1412	FC1(=CC=C(C(=O)O)C=C1)
red:9	oFsJ44018!F01#F01080H+F%1%V,1%c#24!4*6430	52SZvPkPKuz	deTD`AdJqIe[jz@HX@@	3.83	25	mean from 2	a1/apparent	COOH	acidic	1413	IC1(=CC(C(=O)O)=CC=C1)
red:9	oFsJ44018!F01!FF0108)1#F,V%42$1%c(4*6430	52SZvPkPKuz	deTD`AdJqIe]jZ@BX@@	3.99	25	mean from 2	b1/apparent	COOH	acidic	1414	IC1(=CC=C(C(=O)O)C=C1)
red:9	xNsb4604020F!40V80V08$F&HF018$F84(8!F#810F0V1!8(F4$2410	C2QRrOlp2p3pD	deTD`AdLQIeUVzeiZ@@	6.32	25	potentiometric	a/apparent		acidic	1415	[Br]C=1(C=CC(=O)C(=CC=1)O)
red:8	JFcF4!18&4F8010N0H%202!H01#1#2+2)81#402)40@450	52SZvPVLkuW	deTD`AdLQIe[ZZ@Bd@@	7.4	25	potentiometric	a/apparent		acidic	1416	[Br]C1(=CC(=C(O)C=C1)C=O)
red:9	oFsJ44018!F01#F01080H+F%1%V,1%c#24!4*6430	52SZvPVPKuz	deTD`AdLQIe[jz@HX@@	3.79	22	mean from 5	a1/apparent		acidic	1417	[Br]C1(=CC(C(=O)O)=CC=C1)
red:9	oFsJ44018!F01!FF0108)1#F,V%42$1%c(4*6430	52SZvPVPKuz	deTD`AdLQIe]jZ@BX@@	3.99	20	mean from 3	a1/apparent		acidic	1418	[Br]C1(=CC=C(C(=O)O)C=C1)
red:4	6FsF!810V$24F8#N0H(2!201#2+V!G2$88/%F2410	h2ShFDWxFV	deTD`BDLQIf]vzB@h@@	8.62	29	mean from 2	a1/apparent		acidic	1419	[Br]C1(=C(O)C=CC(=C1)OC)
red:4	JFcF4!18&408010N0H%222!F01#1#2+2)83#48*40@050	52SZvPFLkuW	deTD`BdHcHhhmBwPPD`@@	6.61	25	spectrophotometric	a1/apparent		acidic	1420	ClC1(=C(O)C(=CC=C1)C=O)
red:9	6FsF!810V$24F8#N0H(2!2V1#2)2$G21#8/04$F2410	h2ShFDWxFV	deTD`BdLQIfUVFBBH@@	9.09	29	mean from 2	a1/apparent		acidic	1421	[Br]C1(=C(OC)C=CC(=C1)O)
red:4	oNs646%F%8#8$F&HF018$F84(8&810F0V1!8#4#F%2410	C4QRR@cIJAeP	deTD`BdLQIf]~FZef@@	4.9	20		a/apparent		acidic	1422	[Br]C1(=C(O)C=CC(C=C1)=O)
red:4	xNsb4604020F!40V80V08$F&2F018$F84$2!8!F$1#V1!8(F4$2410	C2PRqtjK2p3pD	deTD`BxLQIf^QfZei@@	5.96	25	potentiometric	a/apparent		acidic	1423	[Br]C1(=C(O)C(=O)C=CC=C1)
red:8	6FsF!81&2$1080m(2!F$8%8%V)8)4!8*2010	C2SZvQVM4r1p2	deTD`HD@aJnuneh@`@@	8.75	25	potentiometric	a/apparent		acidic	1424	S(=O)(C1(=CC(O)=CC=C1))C
red:2	zJNl#J8!F%F0V082V*6!4!80F#90V/.2&3010	52SplAYvczz	deTD`HP@cIHUDdLmP@@@@	1.86	20	mean from 2	a1/apparent	SOOH	acidic	1425	S(=O)(O)CC1(=CC=CC=C1)
red:2	qFNF!818!F!20FF01080V&1#F$82$8V%42+V(8*3010	h2S_kCoUzV	deTD`HP@cIHXdmpm@A@@@	1.82	25	mean from 2	apparent		acidic	1426	S(=O)(O)C1(=CC=C(C)C=C1)
red:2	qFNF!818!F!240N010N0V%2$FV1!8#828V/2!V(8*3010	h2S_kCoUzV	deTD`HP@cIHXhdLm@P@@@	1.47			apparent		acidic	1427	S(=O)(O)C1(=C(C=CC=C1)C)
red:2	qFNF!818!F!2!F01080m+F%1$8V$V-V#24!8*3110	BXvDFu2	deTD`HPDSIHXdipm@A@@@	4.8	25	potentiometric	apparent		acidic	1428	[Se](=O)(O)C1(=CC(=CC=C1)C)
red:2	qFNF!818!F!20FF01080V&1#F%2$8V%42+V(8*3110	BXvDFu2	deTD`HPDSIHXdmpm@A@@@	4.88	25	potentiometric	apparent		acidic	1429	[Se](=O)(O)C1(=CC=C(C)C=C1)
red:9	6FsF!81&20F!1080V(2!F$82$8(2/$8*2010	C2SZvQVM4r1p2	deTD`Hd@aJnu~Eh@H@@	8.28	25	potentiometric	a/apparent		acidic	1430	S(=O)(C1(=CC=C(O)C=C1))C
red:8	oFsJ44018!F01040N010N(22#F01&820V!2)1!2!c3&4*6030	52SZvPFPKuz	deTD`NDHaIfVVfBA`@@	2.95	25	mean from 11	a1/apparent	      H(+)	acidic	1431	ClC1(=C(C(=O)O)C=CC=C1)
red:8	oFsJ44018!F01040N010N(2$F01&820V!2)1!2!c1&4*6830	52SZvP0PKuz	deTD`NDIAIfVVfBA`@@	3.6	25		a1/apparent	      H(+)	acidic	1432	FC1(=C(C(=O)O)C=CC=C1)
red:8	oFsJ44018!F01040N010N(2$F01&820V!2)1!2!c1&4*6430	52SZvPkPKuz	deTD`NDJqIfVVfBA`@@	2.93	25	spectrophotometric	a/apparent		acidic	1433	IC1(=C(C(=O)O)C=CC=C1)
red:8	oFsJ44018!F01040N010N(2$F01&820V!2)1!2!c1&4*6430	52SZvPVPKuz	deTD`NDLQIfVVfBA`@@	2.93	21	mean from 3	a1/apparent	      H(+)	acidic	1434	[Br]C1(=C(C(=O)O)C=CC=C1)
red:7	JFcF4!18&408010N0H%222!F01(2+2$8#83$8*40@050	52SZvPFLkuW	deTD`NdHaIfVVF@bD@@	8.26	25	mean from 2	a1/apparent		acidic	1435	ClC1(=C(C(O)=CC=C1)C=O)
red:0	oFsJ44018!F01040N010N(2$F01!8#820V!2)1!2!c1&4*6#	C2SZvQVPKqvpy	deTDbND@`^RYeei``X@@	7.6	25	spectrophotometric	a2/apparent		acidic	1436	SC1(=C(C(=O)[O-])C=CC=C1)
red:0	JNsF#18,V80H(2)10F/#8/(2010	S2SjJ8	deTH@@RYV^f`@j@@	10.1	25	spectrophotometric	a/apparent		acidic	1437	OC1(=CC(=CC(=C1)C)CC)
blue:0	RNFn42VF88%V#1V8-F(F&8$4F&208#8/#	S2Sags	deTH@@RYe\YZB@@@	17.56	25		a1/apparent		basic	1438	O=C(C1(=CC=CC=C1))CC
red:0	JFcF#18&4F8#N0H%212!2018!1.12$8*82)482010	S2SjJ8	deTH@@RYemn`HJ@@	10.64	24	mean from 2	a/thermodynamic		acidic	1439	OC1(=C(C(=CC(=C1)C)C)C)
red:0	JFcF#18&4F8#N0H%212!2018!1.12$8+20V&4N2010	S2SjJ8	deTH@@RYeun`HJ@@	10.55	25		apparent		acidic	1440	OC1(=C(C=C(C)C(=C1)C)C)
red:0	JFcF#18&4F8#N0H%212!201#1/2/820V&402010	S2SjJ8	deTH@@rJJJJlLADP@@	10.9	23	mean from 5	a1/apparent	OH	acidic	1441	OC1(=C(C=C(C)C=C1C)C)
red:4	JFcF#18&4F8#N0H%222!201#1.12*2$82)402010	C4SeZ5e2	deTHPBBHfHRYgen``J@@	7.85	25	mean from 2	apparent		acidic	1442	ClC1(=C(O)C(=CC(=C1)Cl)C)
red:4	JFcF#18&4F8#N0H&12!201#1.12/8!V)2410	C4Seg5e2	deTHPBBlzlRYgea``b@@	6.0		spectrophotometric	a/apparent		acidic	1443	IC1(=C(O)C(I)=CC(=C1)C)
red:4	JFcF#18&4F8#N0H%202!201#1.12/82)402410	C4Sec5e2	deTHPBCDgDRYgen``J@@	7.6	25	potentiometric	apparent		acidic	1444	[Br]C1(=C(O)C(=CC(=C1)[Br])C)
red:0	JNNH4!18(F!1V8)1#F$8!F+2$8%8#8/#	52SZvQVPnqv	deTH`A@HRYWZf`@f@@	5.33	25	spectrophotometric	a1/thermodynamic	S-H	acidic	1445	SC1(=CC=C(C(=O)C)C=C1)
red:9	JNNH4!18(F!1V8)3#F(F+2$8%82!8/#	h2SZvPFPnV	deTH`ABHRYWZf`@f@@	18.08	25		a1/apparent		acidic	1446	ClC1(=CC=C(C(=O)C)C=C1)
red:9	JNNH4!18(F!1V8)1#F(F+2$8%8#8/8!	h2SZvP0PnV	deTH`ABPRYWZf`@f@@	18.46	25		a1/apparent		acidic	1447	FC1(=CC=C(C(=O)C)C=C1)
red:9	JNNH4!18(F!1V8)1#F(F+2$8%8#8/4!	h2SZvPVPnV	deTH`ACDRYWZf`@f@@	18.04	25		a1/apparent		acidic	1448	[Br]C1(=CC=C(C(=O)C)C=C1)
red:0	oFNF4#8!F$FF0108)1#F$8&V%42+c/(	h2S_oSAQSV	deTH`D@HR[e_af@B@@	2.59	22	spectrophotometric	a1/apparent	COSH	acidic	1449	SC(=O)C1(=CC=C(C)C=C1)
blue:2	oFNF4#8!F$FF0108)1#F$8&V%42+c/(	h2S_oSAQSV	deTH`D@HR[e_af@B@@	-5.19	25		a1/apparent	OH	basic	1450	SC(=O)C1(=CC=C(C)C=C1)
red:8	6HsF!81!1V!2&80H04%2(8+FV)8/!102!2010	C4Ses2s_Qve2	deTHbA@HB\dbaRgST@P@@	7.67		potentiometric	a/apparent		acidic	1451	[S+](C1(=CC(O)=CC=C1))(C)C
red:9	6HsF!81!1V!20F$8#4%2(82*F/,11$2010	C4Ses2s_Qve2	deTHbI@HB\dbaRwCT@D@@	7.31	25	mean from 2	a/apparent		acidic	1452	[S+](C1(=CC=C(O)C=C1))(C)C
red:4	4FcF#1(4F8#N0H&22!201/#12$8$2$8,2010	C4SeZ7e2	deTHpBBHZHFHRYf{i`bH@@	6.12	25	conductometric	thermodynamic		acidic	1453	ClC1(=C(O)C(Cl)=CC=C1Cl)
red:9	4FcF#1(4F8#N0H&22!201/#1%8$2$8+F2010	C4SeZ7e2	deTHpIBHJHZHrJJJX|LDPP@@	7.7	25	mean from 3	a1/apparent		acidic	1454	ClC1(=C(Cl)C=C(O)C=C1Cl)
red:9	xNsb4604020F!40V80V08$F&HF018$F84$2!8!F#810F0V1!8#4#F4$2010	C4QPQeRQJAeR	deTL@@JTfYuxViZd@@	5.76	25	potentiometric	a1/apparent		acidic	1455	O=C1(C(O)=CC(O)=CC=C1)
red:4	xNsb4604020F!40V80V08$F&HF018$F84(8!F#810F0V1!8#4#F4$2010	C4QPQeRQJAeR	deTL@@JTfYwxViZd@@	6.47	25	potentiometric	a1/apparent		acidic	1456	O=C1(C(O)=CC=C(C=C1)O)
red:4	xNsb4604020F!40V80V08$F&2F018$F84$2!8!F$1#V1!8#4#F4$2010	C4PPQPQnJAeR	deTL@@KdfYyFViZd@@	6.72	25	mean from 2	a1/apparent		acidic	1457	O=C1(C(O)=C(O)C=CC=C1)
red:2	qNs6468!V0F01#8#8$F&HF018$F84$2%4F!810F0V1&4#F%603V	52MJqtrPKuz	deTL@@PTfueFVfZXHr@	4.31	25		a1/thermodynamic		acidic	1458	O=C(O)C=CC1(=COC=C1)
red:2	ztwb4as4We06014V2BV808!W0F088#HF0104#k!4#2#V0JF#102!1%F&2#603V	h2MJvh@xUV	deTL@@PTfueFVjZX@@	4.44	25		a1/thermodynamic		acidic	1459	O=C(O)CCC1(=COC=C1)
red:2	oFsJ44018!F01#F01080H(2!F%1%V,108#c#24!4*6030	52SZvS@xFuz	deTL@@PTfyVzV`B@@@	4.07	23	mean from 14	a1/thermodynamic	COOH	acidic	1460	O=C(O)C1(=CC(O)=CC=C1)
blue:8	oFsJ44018!F01#F01080H(2!F%1%V,108#c#24!4*6030	52SZvS@xFuz	deTL@@PTfyVzV`B@@@	-1.01	25	potentiometric	a1/apparent	OH	basic	1461	O=C(O)C1(=CC(O)=CC=C1)
red:2	xvwjgyqabEea9dwVY6o@5b50K0gZFc!2808mG50840FF42!F(V04!802F8#1(@#6030	52TBwx@xKuz	deTL@@PTfyVzVjjiLHX`@	4.6	25	potentiometric	a/thermodynamic		acidic	1462	O=C(O)C1(CC(O)CCC1)
red:2	xvwjgyqabEea9dwVY6o@5b50K0gZFc!2808mG50840FF42!F(V04!802F8#1(@#6030	52TBwx@xKuz	deTL@@PTfyVzVjjiLhX`@	4.82	25	potentiometric	a/thermodynamic		acidic	1463	O=C(O)C1(CC(O)CCC1)
red:2	zxxb_aqBWfFU514VVCV808601VN0F8402FF!94!VF8J4#V80V!FF!B!F0V08%4#F02#6030	h2QL_TbSUV	deTL@@P\bfbaULtuU@@	4.31	25		a1/apparent	CO2H	acidic	1464	O=C(O)C1(=C(CC1)COC)
red:4	zJsp448F8V0F41#F0_082+4F#8!F$V(4F!1%c(4*3010	h2Sa_UVzEV	deTL@@PdfVuFVh@@@@	7.3	25	potentiometric	a/apparent		acidic	1465	O=C(OO)C1(=CC=CC=C1)
red:2	xvwjgyqabA@q9WgVW4q84640K0coFc!280KVF408#F4!8!H(4!8!F8!11&42#6030	_3HjKDjk	deTL@@PdfzuFVjjh@@	4.18	25	mean from 2	apparent		acidic	1466	O=C(O)C1(O)(CCCCC1)
red:2	yJs_448!V4F41#804082#F&HF018$V84(8!J#8!F0V1&4#F%603V	52MJqtrPKuz	deTL@@QdfueFVffdHr@	4.29	25		a1/thermodynamic		acidic	1467	O=C(O)C=CC=1(OC=CC=1)
red:2	zxx__ZwBWX4B514c@Bc428081VF08$2F0194J0Vm04$V!8!4%12!1/!603V	h2MJvh@xUV	deTL@@QdfueFVjfd@@	4.36	25		a1/thermodynamic		acidic	1468	O=C(O)CCC=1(OC=CC=1)
red:2	zxsb4ac40e4R414VV8VZ08!1FN0F04!HF0G84#F84!V0X808!JF10B1FF0V1!1#4*603V	h2MJvC@xUV	deTL@@QdfyfXVfih@@	4.55	20	potentiometric	a/apparent		acidic	1469	O=C(O)C1(=C(OC=C1C)C)
red:2	oFsJ44018!F01040N010N(202!F01&820V!2%2!1!2!c1&4(406030	52SZvS@xFuz	deTL@@QdfygFV``@@@	2.99	24	mean from 22	a1/apparent	      H(+)	acidic	1470	O=C(O)C1(=C(O)C=CC=C1)
red:2	xvwjgyqa_Eua1WhVW7pc46J0KF8ZHs!28!kF42F#FZF4*1040V8!F84!1(2#6030	52TBwx@xKuz	deTL@@QdfygFVjjiLHH`@	4.8	25	potentiometric	a/thermodynamic		acidic	1471	O=C(O)C1(C(O)CCCC1)
red:2	xvwjgyqa_Eua1WhVW7pc46J0KF8ZHs!28!kF42F#FZF4*1040V8!F84!1(2#6030	52TBwx@xKuz	deTL@@QdfygFVjjiLhH`@	4.68	25	potentiometric	a/thermodynamic		acidic	1472	O=C(O)C1(C(O)CCCC1)
red:2	zwsbJa840X4F414VV80Z08$N$V0HF0184#F84!V02808!JF!B1FF0V1&4*603V	h2MJvC@xUV	deTL@@QlbfbbKBtuM@@	4.64	20	potentiometric	a/apparent		acidic	1473	O=C(O)C1(=C(OC(=C1)C)C)
red:2	oFsJ44018!F01!FF0108)12!F,V%42$1%c(4V)6030	52SZvS@xFuz	deTL@@RTfyWxV`@`@@	4.57	20	mean from 7	a1/thermodynamic	COOH	acidic	1474	O=C(O)C1(=CC=C(O)C=C1)
red:2	xvwjgyqabA@a9WwVW4o@4aZ0r08ZFc0F28!VF4%F4%1(4!8B0F8#1(2#6030	_3HjKTjk	deTL@@RTfyWxVjjiLPp@	4.84	25	potentiometric	a/thermodynamic		acidic	1475	O=C(O)C1(CCC(O)CC1)
red:2	xvwjgyqabA@a9WwVW4o@4aZ0r08ZFc0F28!VF4%F4%1(4!8B0F8#1(2#6030	_3HjKTjk	deTL@@RTfyWxVjjiL`p@	4.68	25	potentiometric	a/thermodynamic		acidic	1476	O=C(O)C1(CCC(O)CC1)
red:2	xtwbZaq4WAFT114VVCV8084010N0F8402FF!N4#J8J4#V%FF!B!H0V08%4#F02#6030	h2QL_TfSUV	deTL@@RTfygXVfjh@@	4.54	25		a1/apparent	CO2H	acidic	1477	O=C(O)C1(=C(CCC1)CO)
red:2	:xjxyqZpjs6bW_V0bVg54J4GX12080V78!kF4FFV!F4F01)1F04V/8020206030	h2TT_T_SUV	deTL@@RdfvUFVjjh@@	4.39	25	potentiometric	a/apparent		acidic	1478	O=C(O)CC1(OCCCC1)
red:5	6FsF!810V$2408#N0H(2#V1-20V!F2$8*8%4%2010	C4SfcQe4	deTL@@hTin^zZBB@@@	9.28	25	potentiometric	a/apparent		acidic	1479	O(C1(=C(O)C(O)=CC=C1))C
red:9	JFcF4!18&4F8010N0H&12!H01#1-212$8#8$4#V)@050	C4SXSeq3e4	deTL@@z\bTRTKBpAD@@	7.45	25	mean from 2	apparent		acidic	1480	O=CC1(=CC(O)=C(O)C=C1)
red:9	xNsb4604020F!40V80V08$F&HF018$F84(8!F#810F0V1!8#4#F4$2010	C4QPQeRQJAeR	deTLB@JRyIf]~EjVi@@	10.1	25	potentiometric	a2/apparent		acidic	1481	O=C1(C([O-])=CC=C(C=C1)O)
red:4	xNsb4604020F!40V80V08$F&HF018$F84$2!8!F#810F0V1!8#4#F4$2010	C4QPQeRQJAeR	deTLB@JYyIf]^EjVi@@	9.52	25	potentiometric	a2/apparent		acidic	1482	O=C1(C(O)=CC([O-])=CC=C1)
red:7	xNsb4604020F!40V80V08$F&2F018$F84$2!8!F$1#V1!8#4#F4$2010	C4PPQPQnJAeR	deTLB@KbyIf^QejVi@@	11.52	25	potentiometric	a2/apparent		acidic	1483	O=C1(C([O-])=C(O)C=CC=C1)
red:8	oFsJ44018!F01#F01080H(2!F%1%V,108#c#24!4*6010	52SZvS@xFuz	deTLB@PTyInUneh@`@@	9.81	23	mean from 6	1/apparent		acidic	1484	O=C([O-])C1(=CC(O)=CC=C1)
red:6	oFsJ44018!F01040N010N(202!F01&820V!2%2!1!2!c1&4(406010	52SZvS@xFuz	deTLB@QdyInYqehH@@@	13.42	23	mean from 9	a2/thermodynamic	O-H	acidic	1485	O=C([O-])C1(=C(O)C=CC=C1)
red:9	oFsJ44018!F01!FF0108)12!F,V%42$1%c(4V)6010	52SZvS@xFuz	deTLB@RTyInU~Eh@H@@	9.35	21	mean from 6	a1/apparent		acidic	1486	O=C([O-])C1(=CC=C(O)C=C1)
red:8	aHsF0F81!1k!2!F#80H040F#2/$FV)8%402)102!3210	C4A2Sfe3lw	deTL`@F^hLbbRaeM@AT@@	8.55	25	potentiometric	a1/apparent		acidic	1487	OC1(=CC(=CC=C1)B(O)O)
red:7	zpt_4ZN40V4R4108@804082#F0804!HF01808!V84$X808!J#810F0V1%F4#F%603V	C2MRv9quKu7py	deTL`FxPBLdTRfIUTkU@@	3.41	25	potentiometric	a1/apparent		acidic	1488	S1(C(C(=O)O)=CC(=C1)OC)
red:0	aHsF0F81!1k!2!F#80H040F#2/$FV)8%402)102!3210	C4A2Sfe3lw	deTLb@F^hI{HhdhYSP@U@@@	10.84	25	potentiometric	a2/apparent		acidic	1489	OC1(=CC(=CC=C1)B(O)[O-])
red:7	vzUdulOZVF_s2o89C88F!8V08FG804882F212010@084!V0XF08!_0F(1!k(F2#110VV	C4M4MAD2	deT`@@`nReeWBejj`@	9.77	25		apparent		acidic	1490	N=1(N=C(CC)N(C=1CC)N)
blue:5	kFPF0101#F%N#N0F-1&8%2!40101F#2*4%2#1!VF	C4M4Sf23838n8vEP	deT`B@rif\dTTtm\DDT@@	4.0			a1/apparent		basic	1491	N1(=C(N)C(=CN=C1C)C[NH3+])
red:2	zrvh6pNZ045o0G98380V!HV!FF80V!HF03#F8V843FV02N08!40F0c10F0110VV!F%2$703V	C4M2MEHffu	deTd@BinADfvWxVjeh@@	2.23	25	potentiometric	a1/apparent	COOH	acidic	1492	O=C(O)CN1(N=NC(=N1)C)
red:2	zrzhTpOZVJ5o0l993B0k!PV!FF8VV802G23#F@V843FV02F08!40F0k$G10VV)2$703V	C4M2MEHffu	deTd@BkaADfvVxVjeh@@	2.16	25	potentiometric	a1/apparent	COOH	acidic	1493	O=C(O)CN1(N=NN=C1C)
red:2	;h7xOZW25w0KwdEB0V210cZ8FG804042J0904!@4N410V0Xk0NV050k!11#1!W(22$703V	C4M2MEHffu	deTd@J[aADfvVxVijd@@	2.83	25	potentiometric	a1/apparent	COOH	acidic	1494	O=C(O)CC1(=NN=NN1C)
red:2	zvu_6pN4021o0K4V380V#V!FG8$HF0104!8V8410V02F08!J0F0810F!1!W!F$22$703V	C4M2MEHffu	deTd@J[aADfvWxVjVh@@	3.44	25	potentiometric	a1/apparent	COOH	acidic	1495	O=C(O)CC=1(N=NN(N=1)C)
red:9	aFPF2081#F!2!F01080V+F%2$8V%42#F&V&48$2#130VF	C4M4SXSf1A85EP	deTdAH[iAHeNR[e_aZ@B@@	14.7	24.9	spectrophotometric	a1/apparent	NH	acidic	1496	O=[N+]([O-])C1(=CN=C(N)N=C1)
red:3	jpUWGVN4V04R#8DB0V!2c!F0804042G01!8!Z8490V0XV08!J0F&V1!1#V!2F2#110VV	C4M4MPs383DIEQSe	deTdPLXYa@BJBLddlRWBmST`@	7.69		mean from 3	a/apparent		acidic	1497	S(=O)(=O)(N)C=1(SC(N)=NN=1)
red:6	jpvW20N40V4N#8B80V!2V!F080404HF01&8490V0X808!J0F0810F0V1*202#XY0FV	C4M4MA1A83cP	deTlAHJfAAbTyInWVyiij@@	5.35	20	spectrophotometric	a1/apparent	N-H	acidic	1498	O=[N+]([O-])C1(=NNC(=N1)OC)
blue:0	FF2F.8#80F.8/%F/.F	g5RrRV	deU@@@aJVYrX@bh@@	5.36	16.5	potentiometric	a/apparent		basic	1499	N1(=NC(=C(C)C(=C1C)C)C)
blue:0	NsHG!kF#2*8/&F/F$2/)F	g5RrRV	deU@@@aJV_RX@bh@@	3.49	18	potentiometric	a/apparent		basic	1500	N1(=NC=CC=C1CCCC)
blue:1	vxIG21FF8$4!2!VV8+44$2#F(4/*4&1W0k0	h2SqGgsOoV	deU@@@aJueQfj@@@@	7.25	25	potentiometric	b1/apparent		basic	1501	N(N)CCC1(=CC=CC=C1)
blue:1	FNHF.8#80F.8$F/F/.F	g5RrRV	deU@@@cIDhhjS@DU@@@	4.73	17.5	potentiometric	a/apparent		basic	1502	N1(=NC(=CC(=C1C)CC)C)
blue:0	NNHG!VF.8)8,F/F$2/)F	g5RrRV	deU@@@cIDhibS@DU@@@	4.25	17.5	potentiometric	a/apparent		basic	1503	N1(=NC(=CC=C1CCC)C)
blue:9	kFHF01!8!F$FF#8)1/(4//10VV0	52SpqBYO7np	deU@@@eIYWV{`@h@@	8.72	25	potentiometric	a1/apparent		basic	1504	N#CC1(=CC=C(CN)C=C1)
blue:9	kFPF01018!F#4FN#80H%21#2!8V01!8/#2&2V06(409!V0	C4Sf838n8vEJ	deU@@@eIe[ZZ@Bh@@	9.33	25	potentiometric	a2/apparent		basic	1505	NC1(=CC(=C(C)C=C1)CN)
blue:9	kFPF01018!F#4FN#80H%21#2!8V01!8)4#1$2(V06(409!V0	C4Sf838n8vEJ	deU@@@eIe[zZ@Bh@@	9.77	25	potentiometric	a2/apparent		basic	1506	NC1(=CC(=C(CN)C=C1)C)
blue:9	kFPF01018!F#4FN#N0H%21#2010V01,401&81%2!4(401!V0	C4Sf838n8vEJ	deU@@@eIfWvz@`h@@	9.77	25	potentiometric	a2/apparent		basic	1507	NC1(=C(C=CC(=C1)CN)C)
blue:9	ttHG01kF%4!2$8&V*2#F/F$2/$1!VF	h2M4vgYOuV	deU@@@eJUuRh@Jh@@	9.98	25	potentiometric	a1/apparent		basic	1508	N1(=CC=C(CCCN)C=C1)
blue:9	ttHG01kF%4!2$8&V*2#F/F$2/$1!VF	h2M4vgYOuV	deU@@@gIDeBdU@AU@@@	10.05	25	potentiometric	a1/apparent		basic	1509	N1(=CC(=CC=C1)CCCN)
blue:9	ttHG01kF%4!2$8&V*2#F/F$2/$1!VF	h2M4vgYOuV	deU@@@gIEDdUS@PU@@@	10.1	25	potentiometric	a1/apparent		basic	1510	N1(=C(C=CC=C1)CCCN)
blue:0	2HPF2091!1V!21F$8#4-V02*F+4(V04$11#1!V0	C4Sf858pE3EH	deU@@@gIHhTmpu@A@@@	6.37	25	mean from 2	b1/apparent		basic	1511	N(C1(=CC=C(N)C=C1))(C)C
blue:5	vj7@fQbe28f3Vy010VG8!50FF3WX#V14%42!1045#40N&H$4%8#F#V#V!	C4T@TPvA8f8pE2	deU@@@iIYef{jjjQJLH@	7.02	25	mean from 2	a1/apparent	NH	basic	1512	N#CC1(C(N(C)C)CCC1)
blue:3	kPHH0I!8!k0F#F!V8#40F$V*F#4/%4/10VV0	C2SowQhO5mEbe	deU@@@qI[eQgj@@@@	4.4	20	potentiometric	a1/apparent		basic	1513	N#CC(N)C1(=CC=CC=C1)
blue:0	vzU9Y9t83F5X148918!280V4020c$2R01$8!4!V02F$40F022$1!V!4%2(V	Z3RQbrF	deU@@@qJUu\Iijj@@	7.12	25	potentiometric	a1/apparent	N(1+)-H	basic	1514	N1(=CN(CCCCC)C=C1)
blue:0	FF2F.8#80F.8/%F/.F	g5RMRV	deU@@@yJYfzxBHh@@	3.36	25	mean from 3	b1/apparent	N(1+)-H	basic	1515	N1(=C(C(=NC(=C1C)C)C)C)
blue:9	kFPF01018!F#4FN#80H%21#2!8V01!8/#2&2V06(409!V0	C2Si4BVO6mEbe	deU@B@dIRVY_ahBB@@	4.67	25	potentiometric	a1/apparent		basic	1516	[NH3+]CC1(=C(C=CC(=C1)N)C)
blue:9	kFPF01018!F#4FN#80H%21#2!8V01!8)4#1$2(V06(409!V0	C2Si4BVO6mEbe	deU@B@dIrIQQH|M@PP@@	4.26	25	potentiometric	a1/apparent		basic	1517	[NH3+]CC1(=C(C=C(N)C=C1)C)
blue:9	2HPF2091!1V!21F$8#4-V02*F+4(V04$11#1!k0	C4Sf23858pEH	deU@B@dIrRJEK\MP@P@@	3.73	25	mean from 2	b1/thermodynamic		basic	1518	[NH+](C1(=CC=C(N)C=C1))(C)C
blue:0	ttHG01kF%4!2$8&V*2#F/F$2/$1!VF	h2M4vg8O6V	deU@B@fYRe]Tj@Bj@@	5.51	25	potentiometric	a2/apparent		basic	1519	N1(=CC=C(CCC[NH3+])C=C1)
blue:0	ttHG01kF%4!2$8&V*2#F/F$2/$1!VF	h2M4vg8O6V	deU@B@fYrQIPiEP@UP@@	5.19	25	potentiometric	a2/apparent		basic	1520	N1(=CC(=CC=C1)CCC[NH3+])
blue:0	ttHG01kF%4!2$8&V*2#F/F$2/$1!VF	h2M4vg8O6V	deU@B@fYrQQIETpDEP@@	4.98	25	potentiometric	a2/apparent		basic	1521	N1(=C(C=CC=C1)CCC[NH3+])
blue:7	FF2F.8#80F.8/%F/-8F	g5RMRV	deU@B@xIRfYnn@bJ@@	-2.73	25		b2/apparent	N(1+)-H	basic	1522	[NH+]1(=C(C(=NC(=C1C)C)C)C)
blue:7	kFPF01018!F#4FN#N0H%21#2010V01,401&81%2!4(401!V0	C2Si4BVO6mEbe	deU@B@xIrIQIPlM@DP@@	4.26	25	potentiometric	a1/apparent		basic	1523	[NH3+]CC1(=CC(N)=C(C)C=C1)
blue:9	kFPF01018!F#4FN#N0H&3#2010V01,401&81!2!2!4(401!V0	C4SeZ3838n8vEJ	deU@`BdHaIf_VzB@h@@	9.33	25	potentiometric	a2/apparent		basic	1524	ClC1(=C(N)C=C(CN)C=C1)
blue:4	tvTfcvqab9@q9oc014L84240J0VpVV!X90K0F088%418!2)V08!4#118(V01!V0	538aHBxOvqW	deU@`DH@aInmQejjj@@	7.23	24	conductometric	a2/apparent	NH3+ C6H11	basic	1525	S=C(N)C1(N)(CCCCC1)
blue:9	kFPF01018!F%F#80H&2(V01/+2!2!4(401!V0	C4SeZ3838n8vEJ	deU@`FdHcHhdhcWPAE@@@	9.54	25	potentiometric	a2/apparent		basic	1526	ClC1(=CC(N)=CC(=C1)CN)
blue:5	vh70n178FGF1H4%F%2&8&8///V0F0	S6sXZPImfR8	deU@`JX@aJUUQfjjj@@	12.02	25	potentiometric	b1/apparent	NH	basic	1527	S1(CCNCCCNCC1)
blue:3	vxUWnWzBlGJCH!8BB8V2!d03F08$F!1208$V1#X!8$F!VF/02$V0F0	S2s_oROO6mG_EEar8	deU@`LH@cIEDdbwTuUP@@	9.0		potentiometric	a/apparent		basic	1528	S(C1(=NCCN1))CCCC
blue:3	FF@F2!1*8#N0k-1!8/1!F/.F	C4M4Ses3Qe	deU@aDp@`NRTfY[[hBB`@@	3.15		potentiometric	a/apparent		basic	1529	[S-]C1(=[N+](C(=CC(=N1)C)C)C)
blue:4	kFPF01018!F#4FN#N0H&3#2010V01,401&81!2!2!4(401!V0	K2Sh8B8O0mCZUEJ	deU@bBdHbYRYgun``J@@	3.71	25	potentiometric	a1/apparent		basic	1530	ClC1(=C(N)C=C(C[NH3+])C=C1)
blue:0	tvTfcvqab9@q9oc014L84240J0VpVV!X90K0F088%418!2)V08!4#118(V01!V0	5326GBZOvqW	deU@bDH@`iR[kTYZjj`@	-8.08	24	spectrophotometric	a1/apparent	-CSNH3(1+)	basic	1531	S=C(N)C1([NH3+])(CCCCC1)
blue:6	kFPF01018!F%F#80H&2(V01/+2!2!4(401!V0	K2Sh8B8O0mCZUEJ	deU@bFdHbYrJIJHut@QP@@	3.54	25	potentiometric	a1/apparent		basic	1532	ClC1(=CC(N)=CC(=C1)C[NH3+])
blue:6	vh70n178FGF1H4%F%2&8&8///V0k0	K6sXW0mC9tCi4	deU@bJX@biReUTYjjj`@	3.23	25	potentiometric	b2/apparent	NH	basic	1533	S1(CC[NH2+]CCCNCC1)
blue:5	vTPY2I8V!4k0F10182V080V!FF%HF418#8F801F!2828!J0F!10F101#304+W8FV	RXi@tiv3N	deU@pJxIAICICHiCDmpuSSP@@	-0.5	25		a1/apparent	N%+&-H	basic	1534	FC(F)(F)C1(=NNC(=C1)C)
red:7	vTPY2I8V!4k0F10182V080V!FF%HF418#8F801F!2828!J0F!10F101#304+W8FV	RXi@tiv3N	deU@pJxIAICICHiCDmpuSSP@@	12.33	25		a1/apparent	N-H	acidic	1535	FC(F)(F)C1(=NNC(=C1)C)
red:3	zpUWMWO4WF4R0F08D40V202cV%404@W$8!4!90V!V0VV0408F!1+V!2%VW0F0	C4sY97DfEnF3H3Se	deUB`LFDzPBLddJTSBmTs@@	2.7		potentiometric	a/apparent		acidic	1536	S1(=O)(=O)(NC(=O)NC(C1)=O)
red:2	zJPl618F#F0F#F0W082+4k&F$V(4F0F&V/#Y0GF	52M4vBZOqod	deUD@DdBRY[TYZ`@@@	7.82	20	mean from 2	a/apparent		acidic	1537	O=C(NO)C1(=CC=NC=C1)
red:4	zJPl618F#F0F#F0W082+4k&F$V(4F0F&V/#Y0GF	52M4vBZOqod	deUD@DhBRY[TYZ`@@@	8.6	20	mean from 2	a/apparent		acidic	1538	O=C(NO)C1(=NC=CC=C1)
red:2	zJPl618F#F0F#F0W082+4k&F$V(4F0F&V/#Y0GF	52M4vBZOqod	deUD@DxBRY[TYZ`@@@	8.3	25	potentiometric	a/apparent		acidic	1539	O=C(NO)C1(=CN=CC=C1)
red:0	RsTY0Xk0W80@$4808!4VFFF08$8F01-X%F0F(1/!3010	C57hAo	deUD@HhARVYWiffj`RHh	10.53	22	mean from 3	a1/apparent		acidic	1540	ON=C1(C(=NO)CCCC1)
blue:5	yJup448F0V0F41#F05082,F#8!F$V(4F0F&V/&F	C4M4SYHfVu	deUD@JXDRY[TYZ`@@@	-0.68		spectrophotometric	a/apparent		basic	1541	O=C(OC)C1(=NC=CC=N1)
blue:3	6FuF!810V$2&8/$2/!F%F/(F	C4M4SfcR	deUD@LhARfuunh@J@@	1.61	20	potentiometric	a/thermodynamic		basic	1542	O(C1(=NN=C(OC)C=C1))C
blue:8	aFPF2081#F!2!F01080m+F#V&8V$V-V#24048&40130V0	C4SXSf1A85EH	deUDAHDDbTyInUneh@`@@	2.6	24	mean from 11	a1/thermodynamic	-NH3%+&	basic	1543	O=[N+]([O-])C1(=CC(N)=CC=C1)
blue:6	aFPF2081#F!240N010N0V+FV10V$828V!2,210V1%48)130V0	C4SXSf1A85EH	deUDAHXDbTyInYqehH@@@	-0.24	24	mean from 10	b1/apparent	NH2	basic	1544	O=[N+]([O-])C1(=C(N)C=CC=C1)
red:6	aFPF2081#F!240N010N0V+FV10V$828V!2,210V1%48)130V0	C4SXSf1A85EH	deUDAHXDbTyInYqehH@@@	13.45	25		apparent		acidic	1545	O=[N+]([O-])C1(=C(N)C=CC=C1)
blue:9	aFPF2081#F!20FF01080V+F#V02$8V%42+V$V048)130V0	C4SXSf1A85EH	deUDAHdDbTyInU~Eh@H@@	1.03	25	mean from 12	a1/thermodynamic	N(+)-H	basic	1546	O=[N+]([O-])C1(=CC=C(N)C=C1)
red:3	jJPl208K!4F!2!F0V082V$1$6!40V!F#90V(4&V)4#2&Y0F0	h2Si1RVOoV	deUDAHpDbTyImeQej@@@@	4.74	15	potentiometric	a/apparent		acidic	1547	O=[N+]([O-])NC1(=CC=CC=C1)
blue:9	zrvh6_O40J5w0G99@8#8H!8F080Z!HF038!F@V842#XN080VJ#c10F0l10VV!54#F$160VV	K2MBv9qt0npdMfw	deUDBBdDSlbfbbKBuMT`@	7.0		potentiometric	a2/apparent		basic	1548	O=C([O-])C=1(N(C=C(C=1)N)C)
red:2	zrvh6_O40J5w0G99@8#8H!8F080Z!HF038!F@V842#XN080VJ#c10F0l10VV!54#F$160YV	K2MBv9qsFm1dMfw	deUDBBdDf\bfbbKBuMT`@	3.5		potentiometric	a1/apparent		acidic	1549	O=C(O)C=1(N(C=C(C=1)[NH3+])C)
red:2	oFuJ4401#F01#N010N-F01&820V!2(F#2!V1%44)160fF	K2M4v9qt0npdMfw	deUDBBxDJTfyYFV`H@@@	1.33	25	potentiometric	b/apparent		acidic	1550	O=C(O)C1(=[NH+]C=CC=C1N)
blue:7	oFuJ4401#F01#N010N-F01&820V!2(F#2!V1%44)160VF	K2M4v9qt0npdMfw	deUDBBxDSdfyYFV`H@@@	7.18	25	potentiometric	a/apparent		basic	1551	O=C([O-])C1(=NC=CC=C1N)
blue:8	oFuJ4401#F01#N010N-F01&820V!2(F#2!V1%44)160VF	K2M4v9qt0npdMfw	deUDBFDDSdfygFV``@@@	9.1	25	spectrophotometric	a1/apparent		basic	1552	O=C([O-])C1(=C(N)C=CN=C1)
blue:6	qFu4659!F0F0G#8#80V!F&HF018%8410V02!8!40F0810F0V1%44#F2$a0FV	C2M4iOhniofpy	deUDBFdDSdfueFVfehHq@	6.7	20	potentiometric	a2/apparent		basic	1553	O=C([O-])C=CC=1(N=CNC=1)
blue:6	qFu4659!F0F0G#8#80V!F&HF018%8410V02!8!40F0810F0V1%44#F2$a0FV	C2M4iOhniofpy	deUDBFdDSdfueFVfehHr@	5.85	20	mean from 2	a1/apparent		basic	1554	O=C([O-])C=CC=1(N=CNC=1)
blue:6	zty_6_t4WH040K4V2BV!80VW0F1c$HF0104#k!10W02!8V0J0F!102!1%J%2$a0FV	52M4iOrPKuz	deUDBFdDSdfueFVjeh@@	7.55	20	potentiometric	a2/apparent		basic	1555	O=C([O-])CCC=1(N=CNC=1)
red:2	qFu4659!F0F0G#8#80V!F&HF018%8410V02!8!40F0810F0V1%44#F2$a0QV	C2M4iOhniofpy	deUDBFdDZTfueFVfehHq@	3.0	20	potentiometric	a1/apparent		acidic	1556	O=C(O)C=CC=1([NH+]=CNC=1)
red:2	qFu4659!F0F0G#8#80V!F&HF018%8410V02!8!40F0810F0V1%44#F2$a0QV	C2M4iOhniofpy	deUDBFdDZTfueFVfehHr@	3.5	20	mean from 2	a1/apparent		acidic	1557	O=C(O)C=CC=1([NH+]=CNC=1)
red:2	zty_6_t4WH040K4V2BV!80VW0F1c$HF0104#k!10W02!8V0J0F!102!1%J%2$a0QV	52M4iOrPKuz	deUDBFdDZTfueFVjeh@@	4.0	20	potentiometric	a1/apparent		acidic	1558	O=C(O)CCC=1([NH+]=CNC=1)
blue:6	oFuJ4401#F01#N010N-F01&820V!2(F#2!V1%44$2#160VF	K2M4v9qt0npdMfw	deUDBFxDSdfyeFV`H@@@	6.59	25	potentiometric	b/apparent		basic	1559	O=C([O-])C1(=C(N=CC=C1)N)
red:0	RsTY0Xk0W80@$4808!4VFFF08$8F01-X%F0F(1/!3010	C57hAo	deUDBHhAGdefUzYijhDbJ@	12.55	20	mean from 2	a2/apparent		acidic	1560	ON=C1(C(=N[O-])CCCC1)
blue:3	yJuK!8G0V40402&80F$1/#1$V%F/+2!F	C4M4SfcIe2	deUDBLHAGdie^zZBB@@@	8.2		spectrophotometric	a/apparent		basic	1561	O(C1(=NC([O-])=CC=N1))CC
red:7	LFuF!810V$2&80F/.V%F/+209F	C4M4SfcQe2	deUDBLHNrTimYXZ@H`@@	1.6		potentiometric	a1/apparent		acidic	1562	O(C1(=[NH+]C(O)=CC(=N1)C))C
blue:3	LFuF!810V$2&80F/.V%F/+2!F	C4M4SfcQe2	deUDBLHN{dimYXZ@H`@@	8.4		potentiometric	a2/apparent		basic	1563	O(C1(=NC([O-])=CC(=N1)C))C
blue:9	yJuK!8G0V40402&80F$1/#1$V%F/+2!F	C4M4SfcIe2	deUDBLdAGdie^zZBB@@@	10.7		spectrophotometric	a/apparent		basic	1564	O(C1(=NC([O-])=NC=C1))CC
blue:3	JFeF2!1*8#N0k-1/#1!F/+2!F	C4M4Sfe4	deUDCDpICdf^RYemn`HJ@@	10.06	25		apparent		basic	1565	[O-]C1(=[N+](C(=CC(=N1)[O-])C)C)
blue:3	JFeF2!1*8#N0k-1/#1!F/+2!F	C4M4Sfe4	deUDCDpNCdgnRYema`Hb@@	10.13	25		apparent		basic	1566	[O-]C1(=[N+](C([O-])=CC(=N1)C)C)
red:3	zpQW2WN4!4R0F08D80V082V!F080404HF01!8!V8490V0X808!J0F0810F0V1%4V!2F$110VV	C2M4itqM0n_iq	deUDPLZD@HhHrRRqK\JuMR@@	8.35		mean from 2	a/apparent		acidic	1567	S(=O)(=O)(N)C=1(SC=C(N=1)C)
blue:8	zrUdzdQ8rJCVOF8O3!F30c0602!V0808c22!40202#2!F1%BF0V!2!2&1&V%	K78pZVnkOxC@4	deUH@DDDf[WxVjjh@@	7.1	20	potentiometric	a1/apparent	N-H	basic	1568	O=C(N1(CCN(C)CC1))C
red:2	zJPl618F8!F0F#F0W082+4k&F$V(4F)c/!1W0k0	52SaHBsOood	deUH@DHDfVuFVh@@@@	12.45	20	potentiometric	a2/apparent		acidic	1569	O=C(NN)C1(=CC=CC=C1)
blue:4	zJPl618F8!F0F#F0W082+4k&F$V(4F)c/!1W0k0	52SaHBsOood	deUH@DHDfVuFVh@@@@	3.02	21	mean from 3	b/apparent		basic	1570	O=C(NN)C1(=CC=CC=C1)
blue:2	:uj2bc40D4w0F50V8k!8FV0NF0F04!HF0G8!F8F801040X808!JFF!1FF1V1#8054*Y0GV	h2M4iOqxFV	deUH@DHDfVvJiijh@@	3.0		potentiometric	a/apparent		basic	1571	OC1(=NNC(=C1C(C)C)C)
blue:2	zxub2bs40@4R0F40X8V!80V!F0F04!HF018$k801#X808!JFF!1FH0V1%44*Y0GV	52M4iOcIhuW	deUH@DHDfVwJiijX@@	2.8		potentiometric	a/apparent		basic	1572	OC1(=NNC(=C1CC=C)C)
blue:2	zxyb2bs4V@4T0F40VBV8080V!F0N84!HF018$J801#X808!JFF!1FH0V1%44*Y0GV	h2M4iOqxFV	deUH@DHDfVwJiijh@@	2.8		potentiometric	b/apparent		basic	1573	OC1(=NNC(=C1CCC)C)
blue:4	zTuY22c4084k!1018HV080V0FF&HFF1$8F8010402808!J0F!10H101#I04*2Y0GV	h2M4iOqxFV	deUH@DHDfWZJjZjd@@	2.9		potentiometric	b/apparent		basic	1574	OC=1(NN=C(C=1)C(C)(C)C)
blue:4	zyuY2mda085u!81080c080VFFFJ%HF01$8F84W#XN08!JFF081FF!1!V!4*2301V	h2M4iOqxFV	deUH@DHLbbbaQMSUT`@	3.5		potentiometric	b/apparent		basic	1575	OC=1(N(N=C(C=1CC)C)C)
blue:9	yJPl619F#F0F#F01082,k&F$V(4F0F&V/#V0FF	C2M4vBYO8ntdH	deUH@DdDfVuFVh@@@@	3.8	25	potentiometric	a/apparent		basic	1576	O=C(NC)C1(=CC=NC=C1)
blue:9	yJPl619G0F4!F2&8&1$2V04+V(40F$V)4+V0FF	C2M4vRVO8ntdH	deUH@DdDf^UFVh@@@@	5.87		potentiometric	a/apparent		basic	1577	O=C(NC1(=CC=NC=C1))C
blue:9	xNPl410J%J0V#V08%1%6V04%F$V*F/*1!VF	52M4vgZOvod	deUH@DdDfvUFVh@@@@	5.08	25	potentiometric	a1/apparent		basic	1578	O=C(N)CC1(=CC=NC=C1)
blue:5	yJPl619F#F0F#F01082,k&F$V(4F0F&V/#V0FF	C2M4vBYO8ntdH	deUH@DhDfVuFVh@@@@	2.4	25	potentiometric	a/apparent		basic	1579	O=C(NC)C1(=NC=CC=C1)
blue:5	:UfzvzipOuzYqcVCZBN426C5@9KVVJ0f9W201F%V4412#V!W40J0V08!48V!48+V0F0	C4TA8f8p93EAEYHX	deUH@DhDfVuFVjjh@@	8.8	25	potentiometric	a/apparent		basic	1580	O=C(NC)C1(NCCCC1)
blue:5	yJPl619G0F4!F2&8&1$2V04+V(40F$V)4%2$V0FF	C2M4vRVO8nxd2	deUH@DhDf^UFVh@@@@	4.09		potentiometric	a/apparent		basic	1581	O=C(NC1(=NC=CC=C1))C
blue:5	xNPl410J%J0V#V08%1%6V04%F$V*F/*1!VF	52M4vgZOvod	deUH@DhDfvUFVh@@@@	4.34	25	potentiometric	a1/apparent		basic	1582	O=C(N)CC1(=NC=CC=C1)
blue:0	:PYTWO60F7o0F91180V08@V!F48$Hl018#@k84W0V02N08!J0N0c1#W1!W!4$F$V$	S2QiEBWt6mG_YEiV8	deUH@DpDfVYkffjd@@	4.0		potentiometric	a/apparent		basic	1583	O=C1(N=C(C=C(N1C)C)C)
blue:7	yJPl619G0F4!F2&8&1$2V04+V(40F$V)4+V0FF	C2M4vRVO8ntdH	deUH@DxDf^UFVh@@@@	4.44	23	mean from 2	a/apparent		basic	1584	O=C(NC1(=CN=CC=C1))C
blue:7	xNPl410J%J0V#V08%1%6V04%F$V*F/*1!VF	52M4vgZOvod	deUH@DxDfvUFVh@@@@	4.72	25	potentiometric	a1/apparent		basic	1585	O=C(N)CC1(=CN=CC=C1)
red:0	JF@F.801080k+F01/&F(10204-301F	h2M4vBUtTV	deUH@HHDeYVxY`@`Hb@	10.0	25	potentiometric	a/apparent		acidic	1586	ON=CC1(=NC(=CC=C1)C)
red:0	JF@F.801080V+F018&2-F(102/301F	h2M4vBUtTV	deUH@HHDeYYzY`B@Hb@	10.5	25	potentiometric	a/apparent		acidic	1587	ON=CC1(=NC=CC=C1C)
blue:1	oFPF01!8!F0F#N01080V!F(F01*V%8$F&V102*2#130W0	52Sa9BZOTnr	deUH@HpDenUFYh@@Ha@	4.97	22	mean from 3	a1/apparent		basic	1588	ON=C(N)C1(=CC=CC=C1)
blue:5	zxz_YWOBWm4B5J08BB8V280cVVF18#4HF01(410V0Xc08!40F0811#1!1!4$22$V0FV	h2M4iOrSDV	deUH@JXDivUxZijd@@	8.13	25	potentiometric	a1/apparent		basic	1589	O(CCC1(=NC(C)=CN1))C
blue:3	zyUdTWO0WF5k0J99180F08PV!F08V0882O21$@V04!V02F08!o0F0X$W10VV!4%2$804V	RXi@ting8	deUH@LHLbTRaULsUT`@	5.15	25	potentiometric	a1/apparent		basic	1590	O=CC1(=NC=CN1CCC)
blue:3	;huWS4VJ_s2J89E@8F088V08F08VZ882N232010@48402V0XF080VZ0F0H$F1!V!5$F2$201V	h2M4iOrSLV	deUH@LHLbTRaUMSUT`@	7.04	25	potentiometric	a1/apparent		basic	1591	OCC1(=NC=CN1CCC)
red:3	oFPF6101%F%1080V+k+1(2#F.4*1!VF	C2M4v9qt0npd2	deUHBDdDeIfu~Eh@H@@	9.15	25		a1/apparent		acidic	1592	O=C([N+]1(=CC=C(N)C=C1))C
red:0	JF@F2-801080V+F01/!2#F(102/301F	h2M4vBUOTV	deUHBHDAeIVU~FX@HBH`	8.27	25	potentiometric	a1/apparent	NOH	acidic	1593	ON=CC1(=CC=[N+](C)C=C1)
red:0	JF@F2-801080V+F01(2-F(102/301F	h2M4vBUtTV	deUHBHHBeIVYQfXB@BH`	7.75	25	potentiometric	a1/apparent	N-OH	acidic	1594	ON=CC1(=[N+](C=CC=C1)C)
red:0	6HPF2091!1V!2118#N0V04*V1$8(2F&F*8#4%3$301F	C4M2Sf838pEfvu	deUHBHHHeIfVVfBB`@@	2.27		potentiometric	a/apparent		acidic	1595	O[N+]1(=C(N(C)C)C=CC=C1)
red:0	JF@F#1*8#N0k-1/&F/+3V1F	h2M4vQgUUV	deUHBHdHgHhhdTwPDE`@@	-0.67		spectrophotometric	a/apparent		acidic	1596	O[N+]1(=C(C=C(C#N)C=C1)C)
red:0	6HPF2091!1V!21%80V04/2*F&F.4$11$301F	C4M2Sf838pE3vu	deUHBHxHeIe]jZ@Bh@@	3.9	24	mean from 2	b1/apparent	O-H	acidic	1597	O[N+]1(=CC=C(N(C)C)C=C1)
blue:7	6HPF2091!1V!21%80V04/2*F&F.4$11$301F	C4M2Sf838pE3vu	deUHBHxHeIe]jZ@Bh@@	-7.58	24.85	spectrophotometric	b2/apparent	O-H	basic	1598	O[N+]1(=CC=C(N(C)C)C=C1)
red:2	:UfzvxinRDwYqOsEZOVHYH8AO9MXk45Z3W0260eF0VJ90Bb60V4#54Y0VV188040V!F!41V#V0VV0F0	C4TA8f97EYEnH3N2	deUH`Dq`BDfU^JfjZh@@	8.7	18	spectrophotometric	a/apparent		acidic	1599	S=C1(NC(=O)C(N1)C(C)C)
red:3	:UfUtOaWJ7wVLOtEZHVH1vB688K!41Z3WK@41cF2VF0V0XDFk7k1054Z2Vk10X0k0VV3FWF!V#V0VV0F0	C58Y8n97EYEvH3N2	deUH`Ds`BDfY^Ifjfh@@	10.8	18	spectrophotometric	a/apparent		acidic	1600	S=C1(N(C(=O)C(N1)(C)C)C)
red:7	zTub2K8a020k0FB0W8HV!2V!FJ!V0VHFJ1!808084Y0V828280VF0F0810F0V1!V1(2$2010	S2s_oRHsmm__YQbMs	deUH`LK`BDimVijejh@@	9.48	25	potentiometric	a1/thermodynamic	H	acidic	1601	S(C=1(N=C(O)C(N=1)(C)C))C
blue:3	oFuF2101*8#N0k-1!8%1#2$101F/+2!F	C4M4Ses3Qfe2	deUHcDrPB@yIgdfYU[hBB`@@	8.7		spectrophotometric	a/apparent		basic	1602	[S-]C1(=[N+](C=CC(=N1)[O-])CC)
blue:3	oFuF2101*8#N0k-1!8%1#2(F/+2!F	C4M4Ses3Qfe2	deUHcDs`B@yI{dfYYXXBH`@@	8.65		spectrophotometric	a/apparent		basic	1603	[S-]C1(=[N+](C([O-])=CC=N1)CC)
red:9	RsPY4Xk!80@#V4808#VGFN08$2F01%V!40V0X040V0F0F!1$1808.3010	C57hApK@	deUL@BXAeIfYzyifjALZ`	7.95	30	potentiometric	a1/apparent		acidic	1604	O=C1(C(=NO)CCC1=NO)
red:2	zwUYLYO4VF4N0J08B80k082V!F1$BIl218$k84!V0X!8V0o0N0810F0V10V8(F2$Y0G0	C4QA4395AnEnH3JX	deUL@DXAeIe[ZyjVfBJP	8.4		potentiometric	a/apparent		acidic	1605	O=C1(NC(=NO)C(=O)C=C1)
red:2	;jznUilqixpq9cjb8k22H8Vd9M0VZ0Z1W2240Z!Z!V602!BX0V1480kV08!V0V#1!VV2%W0F0	C4TA8f95DvEYH_um	deUL@DhBEIeobYjjZcB@@	5.8		potentiometric	a/apparent		acidic	1606	O=C1(NOCC1NC(=O)C)
red:9	aFPF2081#F!2!F01080V+F%2$8V%42#F&V&48*301F	C2M4v9qs9m1xy	deULCHDDfISaeInU~Eh@H@@	-1.7		spectrophotometric	a/apparent		acidic	1607	O=[N+]([O-])C1(=CC=[N+](O)C=C1)
red:7	jrUdQkOaW47wV289Eg0V21@cV8FJ804042F03$84N4d0V6Xm0cV054F!11#W!W!1#2F2#VY0FV	C4M2ME0f838nCX	deUdAHqnFPRISdfymFVjZd@@	2.88	25	potentiometric	a/apparent		acidic	1608	O=[N+]([O-])N(C1(=NN=NN1))C
red:3	jrQWHkN4!5o$380V!2V!FF8#4HG01$8V8490V02F08!J0F0810F0V1!W!F#202#VY0FV	C4M2ME0f83DX	deUdAHrfxPRISdfvWxVjVh@@	1.7	25	potentiometric	a1/apparent	N-H	acidic	1609	O=[N+]([O-])NC=1(N=NN(N=1)C)
red:0	jLPW2F9a!5k!81180V#V!FJ%HF01$8084W0V02N08!40F0810F0V1!V)2#W30WV	C4M4MA85BnC3EQvu	deUh@HPjZPRUeUnfZZ`bH	5.36	25	spectrophotometric	a1/apparent	O-H	acidic	1610	ON=NC1(=NN(C)C(=N1)N)
blue:0	ttHG01kF8$4!2#V8&V*2#F&8-2/$1!V0	_2SqGgxF	deV@@@RUYTYj`@@@	10.27	23	mean from 4	a1/apparent		basic	1611	NCCCC1(=CC=CC=C1)
blue:0	tNHG010F8$4!F!VV8)9!4)F/08/04!F#1!V0	_2SqGgxF	deV@@@RUe_aj@B@@	9.78	25	potentiometric	a1/apparent		basic	1612	NCCC1(=CC=C(C)C=C1)
blue:0	tPHI030H8!V048#FVV8#40V%5)F!V/+2#4!80V01!V0	h2SowgYOuV	deV@@@RV[TYj`@HP`@	9.94	19	potentiometric	a/thermodynamic		basic	1613	NCC(C1(=CC=CC=C1))C
blue:0	FF@F#18&4F8#80H%21#2!8V01//V86(409!V0	_2SiFBxF	deV@@@RYVVf`@j@@	5.15	20.5	potentiometric	a/apparent		basic	1614	NC1(=CC(=C(C)C(=C1)C)C)
blue:0	FPPH#18!V#408F0VN#4#2&10V!8F&2&V%1$8#4%8#1!V0	_2SiFBxF	deV@@@RYeYn`HJ@@	4.42	25	potentiometric	a/apparent		basic	1615	NC1(=C(C=CC=C1)C(C)C)
blue:0	tPHI0GVk88#J1$VV8%1$V4)F!FF!8-2+248%1!V0	h2SowwXtuV	deV@@@RYyTYj`@@@	9.9	22	mean from 3	a/apparent		basic	1616	NC(CC1(=CC=CC=C1))C
blue:0	tf6@cQaV6Cs20RV!2F81050F04WV#V8#F*1*2.8)21!V0	_2TTGRxF	deV@@@RYyTYjjj`@	10.14	25	potentiometric	b/apparent		basic	1617	NC(CC1(CCCCC1))C
blue:0	uoHGH1GF8F0F%F0F082,1&F//-V0F0	C4Sn8p8vE@	deV@@@Re[TYj`@@@	9.75	25	mean from 2	a1/apparent	NH3(1+)	basic	1618	N(CC1(=CC=CC=C1))CC
blue:0	FPHH(V&H!8#4*F&F/F,G/0F	B3RTu	deV@@@Re]hj@Bj@@	5.95	25	mean from 4	a1/thermodynamic		basic	1619	N1(=CC=C(C(C)(C)C)C=C1)
blue:0	uJPG219G0F4F!2&82%1*V#V*1)4*4+V0F0	C2P4vRVO6mEba	deV@@@RfUWihHD@@	4.17	25	potentiometric	b/apparent		basic	1620	N(C1(=CC=CC=C1))CC=C
blue:0	vwQG21OG0F4!428%8&1*V/)4*4+V0F0	h2SiFBYOtV	deV@@@RfUWihHH@@	5.12	22	mean from 6	a1/apparent		basic	1621	N(C1(=CC=CC=C1))CCC
blue:0	uJPG219G0F4#2&8&1*V/)4*4+VVF0	C2NRvRVO6mEba	deV@@@RfUWihHL@@	3.06	25	potentiometric	b/apparent		basic	1622	N(C1(=CC=CC=C1))CC#C
blue:0	FPHH(V$10H!8#4*F&F/F,G/0F	B3RTu	deV@@@RfUjf@`j@@	5.72	25	mean from 2	a1/thermodynamic		basic	1623	N1(=C(C=CC=C1)C(C)(C)C)
blue:0	uJPG219G8F4#20F$8&109(V02/&4#8#V04+V0F0	h2SiFBYOtV	deV@@@RfUahHB@@	5.72	22	potentiometric	a/thermodynamic		basic	1624	N(C1(=CC=C(C)C=C1))CC
blue:0	uJPG219G8F4#2408#N&13%V10V/%V!41)4+V0F0	h2SiFBYOtV	deV@@@RfV\YhH`@@	4.92	25	potentiometric	a/apparent		basic	1625	N(C1(=C(C=CC=C1)C))CC
blue:0	vj7@vO_VHNV2VJV!VHN0V54#1V4!c80M0F!V&G#2#V!J%2&c+V0F0	C58_E@	deV@@@Rffeijjj`@	11.17	29	mean from 2	a/apparent	NH%2+&	basic	1626	N1(C(CCCC1(C)C)(C)C)
blue:0	HFPF20918%2408#N0H%2%V10V01/&41(84+V0F0	h2SiFBYOtV	deV@@@RfygihBH@@	6.12	25	potentiometric	a/apparent		basic	1627	N(C1(=C(C=CC=C1C)C))C
blue:0	vwIG21GF8$4%VV8+44)F(4/*4(V0F0	C4Sn8pE@	deV@@@RgYTYj`@@@	10.23	25	mean from 2	b/thermodynamic		basic	1628	N(CCC1(=CC=CC=C1))C
blue:0	uJHG211F8!F$FF#82(9+F+4/-F!V0F0	C4Sn8p8vE@	deV@@@Rge_aj@B@@	9.93		potentiometric	a1/apparent	amino	basic	1629	N(CC1(=CC=C(C)C=C1))C
blue:0	vj78v9Y8JFt2H401#F!8!2!V!888B$1#2/J22%20F,V%	C58rE2	deV@@@RiU~njjj`@	10.47	25	mean from 2	a/apparent	NH+	basic	1630	N1(CCCCC1)(CCCC)
blue:0	uLPG219G0F5V!@1%8#4!1*V,F+4*4%1)	C4Sf838pE2	deV@@@Rig\YjB@@@	6.02	22		a/thermodynamic		basic	1631	N(C1(=CC=CC=C1))(CC)C
blue:0	vj7@vObcLNW3cRV10VIN0VC4#9V408c84M0F!Z2%G#2080V!J02#2&c#F$V%	52TTGBXt6nl	deV@@@Riioijjj`@	10.76	30	potentiometric	a/apparent	NH+	basic	1632	N1(C(CCCC1C)(C)C)(C)
blue:0	NNPG!VG8&408!VN(3&10V#F&@1%V%3)4*1!V0	_2SiFBxF	deV@@@rJJIHmtAAP@@	4.36	25	potentiometric	a/apparent		basic	1633	NC1(=C(C=CC=C1)CCC)
blue:0	FF@F#18&4F8#N0H%21#2010V01/(1&V86*1!V0	_2SiFBxF	deV@@@rJJJJlLADP@@	4.37	25	mean from 2	a/thermodynamic		basic	1634	NC1(=C(C=C(C)C=C1C)C)
blue:0	kPHH0G!8!k0F#FH0V8#40F$V!J&F/*4!1(8#1!V0	h2SqGBYtuV	deV@@@rJQPiCMT@@@@	10.38	20	potentiometric	a/thermodynamic		basic	1635	NC(C1(=CC=CC=C1))(C)C
blue:0	FPHH(V&H!8#4*F&F/F,G/0F	B3RTu	deV@@@rQIPrEP@UP@@	5.82	25	spectrophotometric	a/thermodynamic	NHE+	basic	1636	N1(=CC(=CC=C1)C(C)(C)C)
blue:0	uTPI2G9G0F40VF3&8&1#V%VV%F/04*4+V0F0	h2SiFBXttV	deV@@@rQQQHcMAP@@@	5.67	22	mean from 6	a1/apparent		basic	1637	N(C1(=CC=CC=C1))C(C)C
blue:0	uLHG211F801F!110F#82/$F#F/$1/(	C4Sn8r8vE2	deV@@@rRHqICMT@@@@	8.97	25	mean from 5	a1/apparent	NH3(1+)	basic	1638	N(CC1(=CC=CC=C1))(C)C
blue:0	HHPF2091801V!21%80H04-V01*FV*4*4%106&	C4Sf838pE2	deV@@@rRJEJ\MP@P@@	5.32	25	mean from 3	apparent		basic	1639	N(C1(=CC(=CC=C1)C))(C)C
blue:0	vj7@fQbc6Bd3cwVG0XG80V_0F03dV#V84!F#68#41%8#6!2#2%18#F+	C4TS8f8pE2	deV@@@rRJEJ\MUUTdTLP@	10.51	25		a/apparent		basic	1640	N(C1(CC(CCC1)C))(C)C
blue:0	HHPF2091801V!21F$8#4$1(V02*F+4(V04$11)	C4Sf838pE2	deV@@@rRJEK\MP@P@@	5.56	22	mean from 6	b/apparent		basic	1641	N(C1(=CC=C(C)C=C1))(C)C
blue:0	vj7@fQbc6893cwk10VG@40Z0N03dV40FV84!F#2$41%8&2*18280F+	C58f8pE2	deV@@@rRJEK\MUUTdPT@	10.46	25		a/apparent		basic	1642	N(C1(CCC(C)CC1))(C)C
blue:0	HHPF2091801V!2508#N#4#2%V10V!8)F+41$8#4%1)	C4Sf838pE2	deV@@@rRJFICMPD@@@	6.0	25	mean from 3	b/thermodynamic		basic	1643	N(C1(=C(C=CC=C1)C))(C)C
blue:0	vj7@vQbcLOt3uoV10V1N40B0F039V!8c0420F0102$41#4080V!402(F!8080k+	C4TQ8f8pE2	deV@@@rRJHyDuUUT@@	10.01	25	mean from 2	a/apparent	NH%+&	basic	1644	N1(C(CCC1)CCCC)(C)
blue:0	vj7@vOYcLNt2uJ010V1N!840201V!8d0B2#10202#1#4080V!422%20F$80k+	C4TQ8f8pE2	deV@@@rRJIUDuUUT@@	10.65	27	potentiometric	a/apparent	NH+	basic	1645	N1(C(CCC1)C)(CCCC)
blue:0	vzUdQWt41F5g0J89@80F088808F1c!80F4218#@F$10XN48)F2)J#V+	C4RQ8Q8pE2	deV@@@rRJKETuSUTDY@	11.88	26	potentiometric	a/apparent	NH%+&	basic	1646	N1(C(=CCCC)CCC1)(C)
blue:0	vj7@vQbcLRW3VRVG0XIN0Vh4F!dV408c84M$V2%1#2080V06J02#2&c0F0F$V%	C4TQ8Y8pE2	deV@@@rRJQZ|MUUT@@	10.24	30	potentiometric	a/apparent	NH+	basic	1647	N1(C(CC(C)CC1)(C)C)(C)
blue:4	2FPF!81&24F8#N0H&2#2010V82+V!1&81!2#V04*1!V0	K2Sh8AVM4m1bfQZ	deV@PBBHDHRYg]n``J@@	2.56	30	spectrophotometric	a1/apparent		basic	1648	ClC1(=C(N)C=CC(=C1)SC)
red:4	2FPF20910F$2408#N)2!20V50V8(V02%4$14W!2%4)10V0F0	C2Sh8BVO8nthH	deV@PBBHdHRYe]a``a@@	10.03	20	potentiometric	a1/apparent		acidic	1649	ClC1(=C(NC=S)C=CC=C1)
blue:4	2FPF!81&24F8#N0H+2010V82+V!1&81&V04*104V0	K2ShNAVM4m1bfQZ	deV@PBBlDHRYg]n``J@@	2.45	30	spectrophotometric	a1/apparent		basic	1650	IC1(=C(N)C=CC(=C1)SC)
blue:4	FF@F#18&4F8#N0H&1#2010V01.1(1&V84*104V0	C4Sec583EH	deV@PBCD{DRYgea``b@@	0.69	21	spectrophotometric	a/apparent		basic	1651	[Br]C1(=C(N)C([Br])=CC(=C1)C)
red:2	2FPF20910F$2&80H*2!40V8(V#V#4%4V)4(4!V8F0	C2Sh0BVO8nthH	deV@PD@HFPRUe[iZ@H@@	10.89	20	potentiometric	a1/apparent		acidic	1652	S=CNC1(=CC(F)=CC=C1)
red:2	2FPF20910F$20F$8,2!40V82&V(4%4V&V04+V8F0	C2Sh0BVO8nthH	deV@PD@HfPRUe_aZ@B@@	11.25	20	potentiometric	a1/apparent		acidic	1653	S=CNC1(=CC=C(F)C=C1)
blue:6	vpUWnWUBlG4S3!8@C8F2829V0F0804!2G01808#8Z$V!c!4%1#1+F%V0FV	C4MPSmsY8p8vEAQe	deV@PF@HdHRf_WJifj`@	8.93	17	potentiometric	b/apparent		basic	1654	S1(C(=CC=C1)CNCCS)
red:6	2FPF20910F$2&80H&2!2!40V8(V#V#4%4V!2%4(4!V0F0	C2Sh8BVO8nthH	deV@PFBHdHRYV~n`BI@@	10.8	20	potentiometric	a1/apparent		acidic	1655	ClC1(=CC(NC=S)=CC=C1)
blue:9	2FPF!81&24F8#N0H&2#2V10V82)2$101)2#V04(401!V0	K2Sh8AVM4m1bfQZ	deV@PIBHHHRYeUa``b@@	3.38	30	spectrophotometric	a1/apparent		basic	1656	ClC1(=C(SC)C=CC(=C1)N)
blue:9	2FPF!81&24F8#N0H+2V10V82)2$101-V04(40104V0	K2ShNAVM4m1bfQZ	deV@PIBlHHRYeUa``b@@	3.44	30	spectrophotometric	a1/apparent		basic	1657	IC1(=C(SC)C=CC(=C1)N)
red:9	kFPF01018!F0F!FF0108)1#F$8&V%42+V/!104V0	C2SZvPVO8nrh2	deV@PICDDHRYWZf`@f@@	12.46	20	potentiometric	a1/apparent		acidic	1658	[Br]C1(=CC=C(C(=S)N)C=C1)
blue:9	FF@F#18&4F8#N0H%21#2010V/01/V84(40104V0	C4Sec583EH	deV@PICD{DRYema`Hb@@	2.87	15	spectrophotometric	a/apparent		basic	1659	[Br]C1(=C(C([Br])=CC(=C1)N)C)
red:3	vzUfntO4nJ4wVF9ND8HV28HB21FF8!14H1J380ck8k8#X02808!4402V51FV$13FZ+V0F0	_2RSlfYrGm7ZYEakhiF	deV@PL@HPHRYVffZjjP@	10.9			a/apparent		acidic	1660	S=C1(SC(C=C(N1)C)(C)C)
red:2	vzUfvvzgpSw7loW80b0830J0F01AV#X8%cF%41/)18)20V0F0	C2uDGRZOwq5hq	deV@PL@HPHR[YTYZjj`@	2.95	20		a/apparent		acidic	1661	S=C(S)NC1(CCCCC1)
red:7	2FPF20910F$20F$8)2!2!40V82&V(4%4V!2#V04+V0F0	C2Sh8BVO8nthH	deV@PNBHdHRYWVf`@i@@	10.8	20	potentiometric	a1/apparent		acidic	1662	ClC1(=CC=C(NC=S)C=C1)
red:2	uJPG219F8F4F%F#82/!80FV*1//0V0F0	C2SqGgYt8nthH	deV@`D@HRUYTYZ`@@@	12.3	20	potentiometric	a1/apparent		acidic	1663	S=CNCC1(=CC=CC=C1)
red:2	HFPF20918F$2&80H*2!40V81&V#V#4%4V)4(4!V0F0	52SiFBZOwqd	deV@`D@HRUe[aZ@B@@	11.55	20	potentiometric	a1/apparent		acidic	1664	S=CNC1(=CC(=CC=C1)C)
red:2	HFPF20918F$20F$8)1!2!40V82&V(4%4V&V04+V0F0	52SiFBZOwqd	deV@`D@HRUe_aZ@B@@	11.64	20	potentiometric	a1/apparent		acidic	1665	S=CNC1(=CC=C(C)C=C1)
blue:0	uJPl219F8!F0F#F01082,F$80F$V(4F)V/#V0F0	52SaGgZOwqW	deV@`D@HRY[TYZ`@@@	-2.5	25	potentiometric	a1/apparent		basic	1666	S=C(NC)C1(=CC=CC=C1)
red:2	uJPl219G0F4!F2&8&1$2!40V8(V(4%4V)4+V0F0	52SiFBZOwqW	deV@`D@HRYyTYZ`@@@	11.56	20	potentiometric	a1/apparent		acidic	1667	S=C(NC1(=CC=CC=C1))C
red:2	kFPF01!8!F0F!FF0108)1#F$8&V%42+V/!1!V0	h2SaHBxvFV	deV@`D@HR[e_aZ@B@@	12.8	20	spectrophotometric	a1/apparent		acidic	1668	S=C(N)C1(=CC=C(C)C=C1)
blue:6	2HPF2091!1V!21%80H04$2(V,FV*4#2%4%106&	C4SeZ3838pE2	deV@`FBHRYVzn`BJ@@	3.83	20	spectrophotometric	a/thermodynamic		basic	1669	ClC1(=CC(N(C)C)=CC=C1)
blue:9	tNPG010G8$4!F!VV8)A!4)F/08&2)4!F#1!V0	h2Sh8BYOuV	deV@`IBHRYWVf`@j@@	9.66	25	potentiometric	a1/apparent		basic	1670	ClC1(=CC=C(CCN)C=C1)
blue:9	FF@F#18&4F8#N0H%2$2010V01/(1&V86*104V0	h2ShFBVOuV	deV@`ICDRYVVf`@j@@	3.54	25	spectrophotometric	a/apparent		basic	1671	[Br]C1(=CC(=C(N)C(=C1)C)C)
blue:9	tNPG010G8$4!F!VV8)9!4)F/08/04!F#104V0	h2ShFBYOuV	deV@`ICDRYWVf`@j@@	9.65	25	potentiometric	a1/apparent		basic	1672	[Br]C1(=CC=C(CCN)C=C1)
blue:5	vj7@fQbe2Cv3Vy0G0V180210FF31XF!V14#F846!9041#40N&H$4*F+	C4TRsXsf8f8pE3QX	deV@`J@HRfyYnjjjdbcB@@	8.85	25	mean from 2	a1/apparent	NH	basic	1673	S(C1(C(N(C)C)CCC1))C
red:0	vpQG21OG0F4#282$8&1*X8/(4*4+V0F0	C2ShlBVO6nnhq	deV@`L@HRUYTYj`@@@	9.5	24	mean from 2	b/apparent		acidic	1674	SCCNC1(=CC=CC=C1)
blue:3	vpQG21OG0F4#282$8&1*X8/(4*4+V0F0	C2ShlBVO6nnhq	deV@`L@HRUYTYj`@@@	3.78	25	potentiometric	a1/apparent	NH3(1+)	basic	1675	SCCNC1(=CC=CC=C1)
blue:3	vzUfutBa606cX610CcLVFVkZ08F4#51G0F9!cV8#1F0@X80N1#F%W%G!F.	C2TSlQcsambhm	deV@`L@HRf[kJijj`@	5.02	25	mean from 3	a1/apparent	NH(+)	basic	1676	S1(C(=NCC1C)C(C)(C)C)
blue:3	uJPl!8F8!F%F01082,F$80F$V(4F0F&V/#F080	C2S_lAcsamWhm	deV@`L@HrQPqICML@@@@	5.84	25	mean from 2	a1/apparent		basic	1677	S(C(=N)C1(=CC=CC=C1))C
blue:3	vzUfvvyar86c@yc8C8NVLV0W08F50Z04VF!920808#W4F2X80N$F//	C2TKlAcsam_hm	deV@`L@HrQQZHyUMUT@@	5.28	25	potentiometric	a1/apparent	NH(+)	basic	1678	S1(C(=NC(C1)CC)C(C)C)
blue:7	2HPF2091!1V!21F$8#4$2(V02*F+4#2#V04$11)	C4SeZ3838pE2	deV@`NBHRYWZf`@j@@	4.39	20	spectrophotometric	a/thermodynamic		basic	1679	ClC1(=CC=C(N(C)C)C=C1)
blue:7	2HPF2091!1V!21F$8#4-V02*F+4(V04$11%4!	C4Sec3838pE2	deV@`NCDRYWZf`@j@@	4.25	20	mean from 2	a/thermodynamic		basic	1680	[Br]C1(=CC=C(N(C)C)C=C1)
red:9	;j:xabTDyXrxcjZgPMbI4b89MkcZ5d1W2u65V04aF06412F24FVVW4e0o!8g048V%80V24X880a0I0	C4TC8f93EYHYHfeffu	deVB@DBagHheDXSMUSP@@	3.8	25	potentiometric	a/apparent		acidic	1681	O=C1(NC(C(=O)O)CC1O)
blue:8	zxzbrbUBlnFSM54VgB8o08290WN08040DGG!8BF!J8Z$Vc0V!FF!B4FF0V#F#4#X%V0F0	C4QI8p8vEAHfVu	deVD@AADfVuFVijh@@	8.7	25		a1/apparent		basic	1682	O=C(OC)C1(=CCCNC1)
red:2	:UfzftDpRDi1L9sE4PFH3F8I98bVV0183VI@4!F0V!40YD!4F!Z0A6V018!J#IF0F!V#V!V0F0	C4T395EnH4	deVD@D@TfVgJfjih@@	9.34	25	potentiometric	a1/thermodynamic	N-H	acidic	1683	O=C1(NC(=O)CC1(CC)C)
red:4	zJPl618F8!F0F#F0W082+4k&F$V(4F)c/#Y0G0	h2SaHBvPJV	deVD@D@dfVuFVh@@@@	8.71	22	mean from 3	a1/apparent		acidic	1684	O=C(NO)C1(=CC=CC=C1)
red:4	:UfjfyD_Cuz1L8VC6R81249K88_VVJ029V!FF#40V4012.8!J8$9(V20Y0G0	_396Sh@F	deVD@D@dfVuFVjjh@@	9.87	25	potentiometric	a1/thermodynamic		acidic	1685	O=C(NO)C1(CCCCC1)
red:4	:UfzvxirR7yVqttEZQP4WOBtO0lXF49c1ZM840XJ24J1485BFH6F80W0f40F!V04#2FV0B1k0V0V!3010	52TTGBZOiod	deVD@D@dfYyifjjh@@	8.85		potentiometric	a/apparent		acidic	1686	O=C1(N(O)C(C)(C)C(C1)C)
red:6	zrzhT_O4VJ5w0F99EB0F08@!8F08VZ802t238!F@Z8420V!F080VJ080k1#l1!V805$F4$2010	S2QgsgWO6mGbrHbJs	deVD@DAdfYexVjeh@@	8.99	22.5		a1/apparent	OH	acidic	1687	O=C1(N(C=CC=C1O)CC)
red:6	oFuF41018!F0F040N010N(202!k01&820V!2%2%2!c1/4120W0	C2SZvRZOvodp2	deVD@DAdfygFV``@@@	8.61	17	mean from 3	a/apparent	OH	acidic	1688	O=C(N)C1(=C(O)C=CC=C1)
blue:1	JFeF#18&408010N0V%202!F01(2+20F(102-403010	52SZvRUOTuW	deVD@HAdeYgFY``@Hb@	1.37	25	potentiometric	a1/apparent		basic	1689	ON=CC1(=C(O)C=CC=C1)
red:6	JFeF#18&408010N0V%202!F01(2+20F(102-403010	52SZvRUOTuW	deVD@HAdeYgFY``@Hb@	9.21	24	mean from 3	a1/apparent		acidic	1690	ON=CC1(=C(O)C=CC=C1)
red:9	JFeF#18(F801080V&12!F01/!2#F(102%V)3010	52SZvRUOTuW	deVD@HBTeYWxY`@`Hb@	8.78	25	mean from 2	a1/apparent		acidic	1691	ON=CC1(=CC=C(O)C=C1)
blue:9	oFuF01018!F#40N#N0H%202$1#1!8%2%2$82&208*4120W0	C4Sf8n8vEIe4	deVD@I@dfYoXXHH`@@	8.3	25	potentiometric	a1/apparent		basic	1692	OC1(=C(O)C=CC=C1CN)
blue:9	oFuF01018!F#4FN#N0H&12!201#1,4012$88&2$V(120W0	C4Sf8n8vEIe4	deVD@I@dfYw[hHB`@@	8.6	25	potentiometric	a1/apparent		basic	1693	OC1(=C(O)C=CC(=C1)CN)
red:4	JFeF#18&4F8#N0H&12!201#1.12$8-V)2V10	C4Sev3e4	deVD@I@dfYw[hHBp@@	7.72	25	potentiometric	a1/apparent		acidic	1694	OC1(=C(O)C=CC(=C1)C#N)
blue:9	yJup448F0V0F41#F05082,F#8!F$V(4F0F&V(4-F	h2M4vC@w7V	deVD@IADfVuFVh@@@@	3.38	23	mean from 5	a1/apparent	N	basic	1695	O=C(OC)C1(=CC=NC=C1)
red:2	oFuJ44018!F01!FF0108)1#F#V(V%42$1%c$V044)160Y0	C2SZvRVOuofpy	deVD@IADfyWxV`@`@@	4.84	25	mean from 11	a1/apparent		acidic	1696	O=C(O)C1(=CC=C(N)C=C1)
blue:9	oFuJ44018!F01!FF0108)1#F#V(V%42$1%c$V044)160Y0	C2SZvRVOuofpy	deVD@IADfyWxV`@`@@	2.41	24	mean from 10	a1/thermodynamic	COOH	basic	1697	O=C(O)C1(=CC=C(N)C=C1)
blue:9	LFuF40810V$2!8010N-FV1(6-F(1$V,804F	52M4v9qqku7	deVD@IBdefUzVBB@@@	4.45	20	spectrophotometric	a1/apparent		basic	1698	O=CC1(=C(OC)C=NC=C1)
blue:5	yJup448F0V0F41#F05082,F#8!F$V(4F0F&V(4-F	h2M4vC@w7V	deVD@JADfVuFVh@@@@	2.21	22	potentiometric	a/thermodynamic	NH+	basic	1699	O=C(OC)C1(=NC=CC=C1)
blue:3	LFuF40810V$2!8010N-FV1(6-F(1$V,804F	52M4v9qqku7	deVD@LAdeeexV@``@@	3.89	20	spectrophotometric	a1/apparent	H+	basic	1700	O=CC1(=NC=CC=C1OC)
blue:3	JF2F4/1080F+F/)F,4-804F	ZZi5qDkV	deVD@LB\bTRTK\p@R@@	1.92		mean from 2	a/apparent		basic	1701	O=CC1(=NC(=CC=C1)C=O)
blue:7	yJup448F0V0F41#F05082,F#8!F$V(4F0F&V(4-F	h2M4vC@w7V	deVD@NADfVuFVh@@@@	3.23	23	mean from 3	a1/apparent	N	basic	1702	O=C(OC)C1(=CN=CC=C1)
red:9	6FuF!810V$24F8#N0H(2!2010V02+V!G2$881)4(40G20W0	52SiFBxS3uW	deVD@NB\dTrTKCPAD@@	10.0	20	mean from 2	a/apparent		acidic	1703	O(C1(=CC(N)=C(O)C=C1))C
red:3	zJPl210J8!F%F0V082V*6!4$F#90V/.2&3#	h2Sq2RYO7V	deVDAHAHeNR[YTYZ`@@@	6.77	20	spectrophotometric	a1/apparent	CH	acidic	1704	O=[N+]([O-])CC1(=CC=CC=C1)
red:2	oFuJ44018!F01#F01080H+F#V01%V,1%c#24044&40160Y0	C2SZvR8O0ofpy	deVDBAAAeInUneh@`@@	3.09	25	mean from 8	a1/thermodynamic	COOH	acidic	1705	O=C(O)C1(=CC([NH3+])=CC=C1)
red:2	xvyjgzqabEea9xwVY6o@5Y50K0g_kc!X8082G50840FF4610F(X04!802F8#18&@!160Y0	C2TBww8O5ofpy	deVDBAAAeInUnejjjSBFH@	3.7	15	potentiometric	1/apparent		acidic	1706	O=C(O)C1(CC([NH3+])CCC1)
red:2	xvyjgzqabEea9xwVY6o@5Y50K0g_kc!X8082G50840FF4610F(X04!802F8#18&@!160Y0	C2TBww8O5ofpy	deVDBAAAeInUnejjjSJFH@	3.85	15	potentiometric	1/apparent		acidic	1707	O=C(O)C1(CC([NH3+])CCC1)
red:2	oFuJ64%F01#F01080V+F,V%42#F&V(4*603F	h2M4vC@xUV	deVDBAAAeInU~Eh@H@@	1.72	26	spectrophotometric	a/apparent		acidic	1708	O=C(O)C1(=CC=[N+](C)C=C1)
blue:8	oFuJ44018!F01#F01080H+F#V01%V,1%c#24044&40160V0	C2SZvRVOuofpy	deVDBAADyInUneh@`@@	4.7	24	mean from 10	a1/apparent		basic	1709	O=C([O-])C1(=CC(N)=CC=C1)
red:2	oFuJ44%F01#F01080F+F,V+F&V#24!4*60AF	h2M4vC@xUV	deVDBBABeInUnEh@H@@	0.9	25	spectrophotometric	a1/apparent		acidic	1710	O=C(O)C1(=[NH+]C(=CC=C1)C)
red:2	xvyjgzqabA@q9pgVW4q84240K0cpkcV0X80K0F408#F6418!2!V$4!8!F8V0118&2!160Y0	h326GC@xUV	deVDBBABeInmQejjj@@	2.66	25		a/apparent		acidic	1711	O=C(O)C1([NH3+])(CCCCC1)
red:2	xvyjgzoa_D2q1pwVY4o84950rF8pk8V0V#215!4FFF6410F2!VV0FX04!2#8V%8$20816FY0	K2PJt9ssFmAdMfw	deVDBBABeInv^EjjfcB@@	2.4			a1/apparent		acidic	1712	O=C(O)C([NH3+])CC1(C(=C)C1)
blue:4	xsub6bk4080P01!480c#VF0F080V!H,30V0V84%F!1F%V/6#	h37iJx@xUV	deVDBBADyImYQejZj@@	8.72		potentiometric	a/apparent		basic	1713	O=C([O-])CN=C1(CCCC1)
blue:4	;hzhrBpKtLI511070F10P$2V0V8@8C$1F!202-JH2#G02V-X06#	C58rE3Hffu	deVDBBADyImeQejjj@@	10.35	25		a1/apparent		basic	1714	O=C([O-])CN1(CCCCC1)
blue:4	oFuJ44%F01#F01080F+F,V+F&V#24!4*6!F	h2M4vC@xUV	deVDBBADyInUnEh@H@@	5.8	25	mean from 2	a1/apparent		basic	1715	O=C([O-])C1(=NC(=CC=C1)C)
blue:4	;j:rarQeqfxwVWZZP437450hKkcV0f81@0G508#F6610F$VV4VJJ!80208V#8&2#a0F0	C4T@TQ8hEAHffu	deVDBBADyInUnEjjj@@	10.4	30	potentiometric	a2/apparent	       N-H	basic	1716	O=C([O-])C1(NC(CCC1)C)
blue:4	xvyjgzqabA@q9pgVW4q84240K0cpkcV0X80K0F408#F6418!2!V$4!8!F8V0118&2!160V0	h38aTh@xUV	deVDBBADyInmQejjj@@	10.02	25		b/apparent		basic	1717	O=C([O-])C1(N)(CCCCC1)
blue:4	xvyjgzoa_D2q1pwVY4o84950rF8pk8V0V#215!4FFF6410F2!VV0FX04!2#8V%8$20816FV0	K2PJt9st5npdMfw	deVDBBADyInv^EjjfcB@@	9.37			a2/apparent		basic	1718	O=C([O-])C(N)CC1(C(=C)C1)
blue:6	;jzjrDrQfbAERWW4ouF390h0eZkc08D948!K18$Z2!F!2$VF4L0842o80F$8!202VV06#	C4TA8rE3Hffu	deVDBFADyInUnEjjj@@	9.7	25	potentiometric	a2/apparent		basic	1719	O=C([O-])C1(CN(CCC1)C)
blue:6	oFuJ44018!F01040N010N(2$F010V$820V!2)1!210c1%44)160V0	C2SZvRVOuofpy	deVDBFADyInYqehH@@@	4.87	24	mean from 12	a1/apparent	      H(+)	basic	1720	O=C([O-])C1(=C(N)C=CC=C1)
blue:6	xvyjgzqa_Eua1phVW7pc42J0KF8_ms!X9!FF42F#FZJ5*104!8!J84!18$202V0160V0	C2TBwwXtuofpy	deVDBFADyInYqejjjSJBH@	10.1		potentiometric	2/apparent		basic	1721	O=C([O-])C1(C(N)CCCC1)
red:2	oFuJ64%F01#F01080k+F,V+F&V#24!4*603F	h2M4vC@xUV	deVDBFAFeInUnEh@H@@	2.29	22	mean from 4	a1/thermodynamic		acidic	1722	O=C(O)C1(=C[N+](=CC=C1)C)
red:2	oFuJ44018!F01040N010N(2$F010V$820V!2)1!210c1%44)160Y0	C2SZvR8O0ofpy	deVDBFAFeInYqehH@@@	2.08	23	mean from 6	a1/thermodynamic	COOH	acidic	1723	O=C(O)C1(=C([NH3+])C=CC=C1)
red:2	xvyjgzqa_Eua1phVW7pc42J0KF8_ms!X9!FF42F#FZJ5*104!8!J84!18$202V0160Y0	C2TBww8O5ofpy	deVDBFAFeInYqejjjSJBH@	3.59	25	mean from 3	1/apparent		acidic	1724	O=C(O)C1(C([NH3+])CCCC1)
red:0	JFeF#18&408010N0V%202!F01(2+20F(102-403010	52SZvRUOTuW	deVDBHAfyIVYqfXH@BH`	12.11	25	potentiometric	a2/thermodynamic		acidic	1725	ON=CC1(=C([O-])C=CC=C1)
red:0	JFeF#18(F801080V&12!F01/!2#F(102%V)3010	52SZvRUOTuW	deVDBHBYyIVU~FX@HBH`	11.97	25	spectrophotometric	a2/apparent		acidic	1726	ON=CC1(=CC=C([O-])C=C1)
red:2	xvyjgzqabA@a9pwVW4o@4XZ0r08_kc0FX8#F4%F441#1(4!8B0F8#1808$2!160Y0	h326GS@xUV	deVDBIAIeInU~EjjjSDL@	4.6	25	mean from 2	a/apparent		acidic	1727	O=C(O)C1(CCC([NH3+])CC1)
red:2	xvyjgzqabA@a9pwVW4o@4XZ0r08_kc0FX8#F4%F441#1(4!8B0F8#1808$2!160Y0	h326GS@xUV	deVDBIAIeInU~EjjjSHL@	3.92	25	mean from 2	a/apparent		acidic	1728	O=C(O)C1(CCC([NH3+])CC1)
red:6	yJuK!8G0V40402!8#N0V$11%V1-21&FV/*301F	h2M4vTWUUV	deVDBLAlgIEDhbLtE@@@@	1.18		spectrophotometric	a/thermodynamic		acidic	1729	O(C1(=[N+](O)C=CC=C1))CC
blue:7	;jzjM4pIWR35KWVB8m09@#N08049DGK!841!J84$V80V!FFV0B40F0W#F8!4#2%6#	C4QI8r8vE3Hffu	deVDBNADyInU^Eijj@@	9.07	25	potentiometric	a2/apparent		basic	1730	O=C([O-])C1(=CCCN(C1)C)
red:0	aHPF0F81!1k!2!F#80H040F+V,FV/402!4%1060132W0	C4A2Sf83EIlw	deVD`AAHhDfyVzZ`B@@@	8.81	25	potentiometric	apparent	B(OH)2	acidic	1731	OB(O)C1(=CC(N)=CC=C1)
blue:8	aHPF0F81!1k!2!F#80H040F+V,FV/402!4%1060132W0	C4A2Sf83EIlw	deVD`AAHhDfyVzZ`B@@@	4.46	25	potentiometric	apparent	NH3+	basic	1732	OB(O)C1(=CC(N)=CC=C1)
red:0	aHPF0F81!1k!240N#N#40F(V10V!808%2F+21#48#4%1#132W0	C4A2Sf83EIlw	deVD`FAHhDfygFZ``@@@	9.23	25	potentiometric	apparent	B(OH)2	acidic	1733	OB(O)C1(=C(N)C=CC=C1)
blue:6	aHPF0F81!1k!240N#N#40F(V10V!808%2F+21#48#4%1#132W0	C4A2Sf83EIlw	deVD`FAHhDfygFZ``@@@	4.58	25	potentiometric	apparent	NH3+	basic	1734	OB(O)C1(=C(N)C=CC=C1)
red:0	aHPF0F81!1k!20FF#8#40F+V02*F04.4!V04$11#132W0	C4A2Sf83EIlw	deVD`IAHhDfyWxZ`@`@@	9.17	25	potentiometric	apparent	B(OH)2	acidic	1735	OB(O)C1(=CC=C(N)C=C1)
blue:9	aHPF0F81!1k!20FF#8#40F+V02*F04.4!V04$11#132W0	C4A2Sf83EIlw	deVD`IAHhDfyWxZ`@`@@	3.71	25	potentiometric	apparent	NH3+	basic	1736	OB(O)C1(=CC=C(N)C=C1)
red:3	aFPF!81#F!2!F01080V+F$8%8V/#V(c)110V0	h2S_kBtQhV	deVD`La@BLddlRPrm@@@@	9.7	20	mean from 2	a1/thermodynamic	SO2NH-H	acidic	1737	S(=O)(=O)(N)C1(=CC=CC=C1)
red:0	aFPF2081#F!2!F01080m+F#V8%8V$V-V#24048&4!3#	C2SZvQVN9m1hq	deVDaFFPBFf^RYVzn`BF@@	5.24	25	spectrophotometric	a1/thermodynamic	S-H	acidic	1738	SC1(=CC([N+](=O)[O-])=CC=C1)
red:0	aFPF2081#F!20FF01080V+F#V82$8V%42+V$V048*3#	C2SZvQVN9m1hq	deVDaNFPBNf^RYWZf`@f@@	4.64	25	mean from 2	a1/apparent	SH	acidic	1739	SC1(=CC=C([N+](=O)[O-])C=C1)
blue:6	;j:rinUeonzSkYanVG2H4WF9KHkV0a11KH04DF#1XJ48!D!V04124408!V0Z020VF40V8!V!a0F0	_2TClfbt5mMbbHirDjk	deVDbFFPBI{IEHeYcUUSP@@	6.34	25	potentiometric	a1/apparent		basic	1740	S1(C(C(C(=O)[O-])NC1)(C)C)
blue:8	JNPH4!18+1V80H+F#V010F/(8#8404(401!V0	52SZvRVOupb	deVH@AAIfuneh@`@@	3.61	25	mean from 3	a1/apparent	-NH3(1+)	basic	1741	O=C(C1(=CC(N)=CC=C1))C
blue:8	yJuK!8G0V40402&80H$1!2&V(1$V!F%8+4!2$401!V0	h2SiFBxS2V	deVH@AAJYWnf```@@	4.15	25	mean from 2	a1/apparent	NH3(+)	basic	1742	O(C1(=CC(N)=CC=C1))CC
blue:8	6FuF20910V$20F$8*2&V02.F&40F%V04+V0F0	52SiFBYOtu7	deVH@AAJ[WVz`@h@@	5.93	25	spectrophotometric	a1/thermodynamic		basic	1743	O(C1(=CC=C(NC)C=C1))C
blue:4	zjbDfUbe6Ev3VyZ1VV_84650FF39mNk0V940V#46!G241%NV%H#F4$18#F!V#2010	C4TS8f8pE3ee	deVH@BAIfVVfjjjRJDH@	10.42	25	potentiometric	b/thermodynamic		basic	1744	OC1(C(N(C)C)CCCC1)
red:0	JFeF#18&4F8#N0H%212!2018V01.12$801&V060V%40O20W0	h2SiFBxSFV	deVH@BAIf]VzB@h@@	10.4	20	potentiometric	a/apparent		acidic	1745	OC1(=C(N)C=C(C)C(=C1)C)
blue:4	JFeF#18&4F8#N0H%212!2018V01.12$801&V060V%40O20W0	h2SiFBxSFV	deVH@BAIf]VzB@h@@	5.28	20	potentiometric	a/apparent		basic	1746	OC1(=C(N)C=C(C)C(=C1)C)
blue:4	:MfTvlVWN0uVJtV5VHs01r4IN8GV04Gg11M8%4#FC0FV6F!W43(J0V830V080V8%V0F0	C58_EAKP	deVH@BCHhiEXWMUUP@@	7.1			a/apparent	NH2%+&	basic	1747	O=C1(C(NC(C1)(C)C)(C)C)
blue:2	zJuG209G8F4#20F!V08&109!4$V02/&4#8#V04%F#2X0G0	52SiFB_ttur	deVH@DAIVU~Fh@H@@	3.42	25	spectrophotometric	a1/thermodynamic		basic	1748	OCNC1(=CC=C(C)C=C1)
blue:2	jLuG209I0F5V!@1#V08#4!1$4$V&V$F+4)24%1#22010	C2SiFBYOAnlpi	deVH@DAIYmQfj@@@@	3.72	25	spectrophotometric	a1/thermodynamic		basic	1749	OCN(C1(=CC=CC=C1))C
red:0	6HuF2091!1V!21%80H04%2&V,FV)84*4%106!2010	C4Sf838pE3e2	deVH@FAIe[jz@Hh@@	9.85	25	potentiometric	a1/apparent		acidic	1750	OC1(=CC(N(C)C)=CC=C1)
blue:6	xPmM0M0m8!k048!F0VVB#40F!V!5)F!X-1(4#20404#V!120W0	52SowgYOuuf	deVH@FAIfUqfhH@@@	8.94	25	mean from 2	a1/apparent		basic	1751	OC(C1(=CC=CC=C1))CN
blue:6	JNPH4!18&40801VN(2$F010V#F02$2&V%1081!8!4*1!V0	52SZvRVOupb	deVH@FAIfyqehH@@@	2.31	25	mean from 2	a/apparent		basic	1752	O=C(C1(=C(N)C=CC=C1))C
blue:6	yJuK!8G0V40402408#N&1102#V10V+21#F2!V#1)4!204$1!V0	h2SiFBxS2V	deVH@FCIEDhbLtE@@@@	4.51	24	mean from 2	a1/apparent	N-H	basic	1753	O(C1(=C(N)C=CC=C1))CC
red:0	JF@F$8(F801080V&1#F01/!2#F(102/3010	_2SaEgjF	deVH@HAIVU~FX@HBH`	10.94	20	potentiometric	a1/apparent	=NOH	acidic	1754	ON=CC1(=CC=C(C)C=C1)
red:0	JNPH$8)801V80V!F(F01%F/F(102/3010	_2SaEBjF	deVH@HAIYmQfZ@@BHP	11.48	25		apparent		acidic	1755	ON=C(C1(=CC=CC=C1))C
red:0	JNPH$8)801V80V!F(F01%F/F(102/3010	_2SaEBjF	deVH@HAIYmQfZ@@BH`	11.35		spectrophotometric	a1/apparent		acidic	1756	ON=C(C1(=CC=CC=C1))C
blue:1	zLHG2G1k801F!110F0V082+4(F#FF/#1+8&3010	C4Sn8p8vCm	deVH@HAIgeQfj@@@@	4.6	30		a1/apparent		basic	1757	ON(CC1(=CC=CC=C1))C
blue:1	zJmK#F8V0F4#FF0V082(9!4(F+4%1.4$F0F0110V0	_2SqRUfF	deVH@HAJvU~Fh@H@@	4.4	25	potentiometric	a1/apparent		basic	1758	O(N)CC1(=CC=C(C)C=C1)
blue:9	xtmK!kF02&20V!8/!2#F/F$2/%201F	_2M4vifF	deVH@IAIUeQfj@@@@	5.9	25	potentiometric	a1/apparent		basic	1759	OCCCC1(=CC=NC=C1)
red:0	xNuG010G8$4!F!VV8)9204)F/08/V4!F#120W0	h2SiGgxSFV	deVH@IAIe]ZZ@Bh@@	10.84	20	mean from 2	2/thermodynamic	OH	acidic	1760	OC1(=CC=C(CCN)C=C1)
blue:9	xNuG010G8$4!F!VV8)9204)F/08/V4!F#120W0	h2SiGgxSFV	deVH@IAIe]ZZ@Bh@@	9.45	20	mean from 4	1/thermodynamic	NH3%+&	basic	1761	OC1(=CC=C(CCN)C=C1)
blue:9	JNPH4!18(F!1V8)1#F#V#F+2$8%8#8V04*1!V0	52SZvRVOupb	deVH@IAIfu~Eh@H@@	2.27	23	mean from 4	a1/apparent	-NH3(1+)	basic	1762	O=C(C1(=CC=C(N)C=C1))C
blue:9	yJuK!8G0V404020F$8&1082&V02.F+8#V04!2&1!V0	h2SiFBxS2V	deVH@IAJYW~F``H@@	5.25	25	mean from 2	a1/apparent	NH3(+)	basic	1763	O(C1(=CC=C(N)C=C1))CC
blue:9	qFuF01818V0F!20FF#8)12)2,40F)F*V(1!V0	52SiGgYtuu7	deVH@IAJ[WVz`@h@@	9.67	25	potentiometric	a1/apparent		basic	1764	O(C1(=CC=C(CN)C=C1))C
blue:5	xtmK!kF02&20V!8/!2#F/F$2/%201F	_2M4vifF	deVH@JAIUeQfj@@@@	5.71	25	potentiometric	a1/apparent		basic	1765	OCCCC1(=NC=CC=C1)
blue:3	zpvK21OG0F4#282$8&10V(X/)4*4+X0G0	52SiFBYOtuh	deVH@LAIUeQfj@@@@	4.09	24.9	spectrophotometric	a1/apparent	NH	basic	1766	OCCNC1(=CC=CC=C1)
blue:7	xtmK!kF02&20V!8/!2#F/F$2/%201F	_2M4vifF	deVH@NAIUeQfj@@@@	5.57	25	potentiometric	a1/apparent		basic	1767	OCCCC1(=CN=CC=C1)
red:0	6HuF2091!1V!21F$8#4%2&V02*F+4(V04$11$2010	C4Sf838pE3e2	deVH@NAIe]jZ@Bh@@	10.16	25	mean from 2	a1/apparent		acidic	1768	OC1(=CC=C(N(C)C)C=C1)
red:3	oFPF61(F%1080k+k+1,F,4/0F	_2M4vC8F	deVHBDAIRYm[aZ@B@@	5.81	25		a1/apparent		acidic	1769	O=C([N+]1(=CC(=CC=C1)C))C
red:3	oFPF61(F%1080V+k+1(2#F/.F	_2M4vC8F	deVHBDAIRYm_aZ@B@@	6.15	25		a1/apparent		acidic	1770	O=C([N+]1(=CC=C(C)C=C1))C
red:0	zjbDvU_e2TY0VqoG0XnFFVd4!2WX!N814IF01!6%18!4090V0620H$4V!F!F!V#V022010	C4TQ238r9IfH	deVHBDAIrJJQVEuUUT@@	8.7	20		a1/apparent	OH	acidic	1771	OC1([N+](CC(C1)(C)C)(C)C)
red:0	aHPF2F91!1k!210F2!8#40F(4!V,F+4$4!104%1$3010	C4Sf1n838o	deVHBHBIrJQPiCMT@@@@	4.21	20	potentiometric	a/thermodynamic		acidic	1772	O[N+](C1(=CC=CC=C1))(C)C
blue:9	xNuG010G8$4!F!VV8)9204)F/08/V4!F#120V0	h2SiGgxSFV	deVHBI@NRYWVf`@j@@	10.39	25	potentiometric	a2/apparent	NH4	basic	1773	[O-]C1(=CC=C(CCN)C=C1)
red:0	xNuG010G8$4!F!VV8)9204)F/08/V4!F#120W0	h2Si4BYSFV	deVHBIBYRYWVf`@j@@	9.42	25	potentiometric	a1/apparent	OH	acidic	1774	OC1(=CC=C(CC[NH3+])C=C1)
red:0	xNuG010G8$4%VV80H(204&10F#1.8.4&120W0	h2Si4BYSFV	deVHBIBYrJIJETt@EP@@	9.27	25	spectrophotometric	a1/apparent	OH	acidic	1775	OC1(=CC(=CC=C1)CC[NH3+])
red:0	xNuG010G8$404080VVN(30204!1%F&21$2V/#4%4120W0	h2Si4BYSFV	deVHBIBYrJJIHmtAAP@@	9.19	25	spectrophotometric	a1/apparent	OH	acidic	1776	OC1(=C(C=CC=C1)CC[NH3+])
blue:8	zjbDvU1eHoY0Z6FG0V240414802!4V!144!10V$2!1,F#F0V$V2FV#V#11!	C4G38rE3me	deVH`A`GCIIEXmpuUUP@@	9.1	20	potentiometric	a1/apparent		basic	1777	[Si](OC1(CN(C)C1))(C)(C)C
red:9	JF@F#18(F801080V&3#F01/!2#F(302/3010	52SZvPFNymx	deVH`AdHaIe]ZZ@BXBN`	10.54	20	mean from 2	a1/apparent	=NOH	acidic	1778	ClC1(=CC=C(C=NO)C=C1)
red:4	oFPF$8!F%N01080V!F#2#F01*V%8$F&V302/3010	h2S_BgItTV	deVH`DHHaIemQfZ@@BH`	9.8	25		a1/apparent		acidic	1779	ClC(=NO)C1(=CC=CC=C1)
red:1	zJPl618F8!F0F#F0W082+4k&F$V(4F)c/#W4F0	52S_MBZOpod	deVH`HpLQI[eQff@@@@	7.3	21	potentiometric	a1/apparent		acidic	1780	[Br]NC(=O)C1(=CC=CC=C1)
blue:9	zJuK#G8V0F4#FF0V082(A!4(F+4%1&2&4$F0F0110V0	h2Sh8BszLV	deVH`IDHaIe]ZZ@Bh@@	4.22	25	potentiometric	a1/apparent		basic	1781	ClC1(=CC=C(CON)C=C1)
blue:9	6FuF!810V$24F8#N0H(2!2V10V02)2$G21-V04$4!40104V0	52ShFBVOuu7	deVH`IHLQIfUVFBBH@@	4.09	17	mean from 2	a/thermodynamic		basic	1782	[Br]C1(=C(OC)C=CC(=C1)N)
blue:5	yJHl#F#F%F#82V*2!4!80F#90V*F/#2*F	C4M2Sms_R2	deVH`J`@aJoeQej@@@@	3.1	25	spectrophotometric	a1/apparent		basic	1783	S(=O)(CC1(=NC=CC=C1))C
blue:1	oFPF01!8!F0F#F0108-F$8&V/#V(V)1!V0	52S_oRZOvr3	deVH`L`@aJ{eQeZ@@@@	0.8	25	spectrophotometric	a1/apparent		basic	1784	S(=O)=C(N)C1(=CC=CC=C1)
red:9	6FuF!81&20F$8*2(82//.2V10	C2ShkAcMSqtp2	deVH`Ld@aJVu~Fl@H@@	8.57	25	potentiometric	a/apparent		acidic	1785	S(C#N)C1(=CC=C(O)C=C1)
blue:7	jJuG209G0F4#20F!V08&10@!4$V02/&4#@#V04%F#2X0G0	C2Sh8BVOAnnpi	deVH`NdHaIe]ZZ@Bh@@	2.22	25	spectrophotometric	a1/thermodynamic		basic	1786	ClC1(=CC=C(NCO)C=C1)
red:9	oFPF6101%F%1080k&2#k+1,F(2#4/0F	52M4v9qoVoW	deVHbBDH`iRYVzn`BF@@	2.98	25		a1/apparent		acidic	1787	ClC1(=C[N+](C(=O)C)=CC=C1)
blue:9	oFuF01018!F#4FN#N0H&12!201#1,4012$88&2-128V0	C2Sh0BYO7npp2	deVHbIHI@nRYgun``J@@	10.04	25	potentiometric	a2/apparent		basic	1788	FC1(=C([O-])C=C(CN)C=C1)
red:4	oFuF01018!F#4FN#N0H&12!201#1,4012$88&2-128W0	C2Sh0B8O6mEp2	deVHbIHIBYRYgun``J@@	8.0	25	potentiometric	a1/apparent		acidic	1789	FC1(=C(O)C=C(C[NH3+])C=C1)
red:3	;jzrwiliDw_rBcjZVZ222cWt9KFVZVZ310H1BJ0VZ!f4V20V4V0V1410441804V0Vc!1!VXX4$3#	C2TD2RXuKpMkP	deVJAHAFxXeNR[f[iZif`@	1.68	25	potentiometric	a/apparent		acidic	1790	O=[N+]([O-])C1(C(=O)OCC1=O)
red:3	;j:xipyDwbrSsEZPaH7HB3d9rVVZ153WKe68kF0VF020YE0V6F0V54c2V018V4J#3FVF0VV04VV02V0F0	C4T395EnFAH3VX	deVL@LAARYVTjZjf`@	6.0	24	mean from 2	a/apparent		acidic	1791	O=C1(OC(CC)(C)C(N1)=O)
red:2	oFuJ4401#F01#F01080V+F,V%42#F&V(4*703F	C2M4v9quKuzxy	deVLAAAIFYyInU~Eh@H@@	2.86		potentiometric	a2/apparent		acidic	1792	O=C(O)C1(=CC=[N+]([O-])C=C1)
red:2	oFuJ4401#F01#N010N0V+F01&820V!2(F#2!V1&4*703F	C2M4v9quKuzxy	deVLABAFJVyInYqehH@@@	3.54	30	mean from 2	a1/apparent		acidic	1793	O=C(O)C1(=[N+]([O-])C=CC=C1)
red:2	;jErkaW@@qVpBVWgmc032VW0OpscV0VH0K104!8#j4W82228VV04F04108!F8VW10V#2!2#7030	52T63BUuKuz	deVLABANJ^yInfQejjZ@@	2.95			a/apparent		acidic	1794	O=C(O)C1([N+]([O-])=CCC1)(C)
red:2	oFuJ4401#F01#F01080k+F,V+F&V#24!4*703F	C2M4v9quKuzxy	deVLAFAAZQyInUneh@`@@	2.95	25	mean from 2	a2/thermodynamic		acidic	1795	O=C(O)C1(=C[N+]([O-])=CC=C1)
blue:8	oFuJ4401#F01#F01080k+F,V+F&V#24!4*703F	C2M4v9quKuzxy	deVLAFAAZQyInUneh@`@@	0.41	24	mean from 2	a1/thermodynamic		basic	1796	O=C(O)C1(=C[N+]([O-])=CC=C1)
red:8	aFuF2081#F!2!F01080m(2!F#V&8V$V)8#V#24048&4!3010	52SZvR4t0uW	deVLAHAAbTyInUneh@`@@	8.31	24	mean from 17	a1/apparent	O-H	acidic	1797	O=[N+]([O-])C1(=CC(O)=CC=C1)
red:6	aFuF2081#F!240N010N0V(2!FV10V$828V!2%2%210V1%48*3010	52SZvR4t0uW	deVLAHAFbTyInYqehH@@@	7.15	24	mean from 6	b1/apparent		acidic	1798	O=[N+]([O-])C1(=C(O)C=CC=C1)
red:9	aFuF2081#F!20FF01080V(2!F#V02$8V%42+V$V048*3010	52SZvR4t0uW	deVLAHAIbTyInU~Eh@H@@	7.13	23	mean from 16	a1/apparent	CO-H	acidic	1799	O=[N+]([O-])C1(=CC=C(O)C=C1)
red:2	oFuJ4401#F01#N010N-F01&820V!2(F#2!V1&4*60AF	C2M4v9quKuWpy	deVLANAF[neInYqehH@@@	5.28	25	potentiometric	a/apparent		acidic	1800	O=C(O)C1(=C([O-])[NH+]=CC=C1)
red:9	oFuJ4401#F01#F01080V+F,V%42#F&V(4*703F	C2M4v9quKuzxy	deVLBAAIFTfyWxV`@`@@	-0.48	24	spectrophotometric	a1/apparent		acidic	1801	O=C(O)C1(=CC=[N+](O)C=C1)
blue:9	aFPF!81#F!2!F01080V+F$8%8V+F&V(c*3!F	52M4vAVQgzz	deVLbIaL@HslddlRPrm@@@@	3.44	25	spectrophotometric	a2/apparent		basic	1802	S(=O)(=O)([O-])C1(=CC=NC=C1)
red:3	vrUdQWO61JEw0289C80k338c08F48V4842N010F!85@410V6XF08!40F#18!1%1%2#VW0FV	C4M2ME838pEe	deV`@@aLiJWY\Iijj@@	6.33	25	potentiometric	a/apparent		acidic	1803	N1(=NNC(=N1)N(CC)CC)
blue:7	vzUdYdSBY05R1JF9BB8V2W0cc0H1804042J01%4B410V0XV08!40k#1#1!1)2$W!V	C4M2ME8rE2	deV`B@aL{NReu[BZZj`@	9.39	25	potentiometric	a1/apparent	MeNH(1+)-	basic	1804	N1(=N[N-]C(=N1)CCN(C)C)
blue:0	vzUdYdSBY05R1JF9BB8V2W0cc0H1804042J01%4B410V0XV08!40k#1#1!1)2$W0FV	C4M2ME238q	deV`B@aL{iReu[BZZj`@	-2.8	25	potentiometric	b2/apparent	tetrazole	basic	1805	N1(=NNC(=N1)CC[NH+](C)C)
red:3	vzUdYdSBY05R1JF9BB8V2W0cc0H1804042J01%4B410V0XV08!40k#1#1!1)2$W0FV	C4M2ME238q	deV`B@aL{iReu[BZZj`@	4.59	25	potentiometric	b1/apparent	tetrazole	acidic	1806	N1(=NNC(=N1)CC[NH+](C)C)
red:2	zrzhTpOaVJ7o0W993B0V!PV!FJ8VV!2G034!F8V84YFV02F08!40F0V$G10VV)2#W70YV	C4M2ME83EQHffu	deVd@BkadDR[Y[aZjV`@	2.38	25	potentiometric	a1/apparent	COOH	acidic	1807	O=C(O)CN1(N=NN=C1N)
red:3	zpQWHWN4!4J0F!280V!2V!F08#4HG01%V8090V02808!J0F!1FF0V1!1!F#202#VY0FV	C4M4MA0f83DX	deVdAHrfxDbTyIme~EjZZ@@	4.77	24	mean from 2	a1/apparent		acidic	1808	O=[N+]([O-])NC1(=NNC(=N1)C)
red:7	zpQWHWN4!4J0F!280V!2V!F08#4HG01%V8090V02808!J0F!1FF0V1!1!F#202#VY0FV	C4M4MA0f82	deVdCHrfxDbT{NR[Y_aZff`@	11.3	24	spectrophotometric	a2/apparent		acidic	1809	O=[N+]([O-])[N-]C1(=NNC(=N1)C)
red:7	jrQd2FOa045s0289E80V010V08FJ80604HF03$80N4W0V6XN08V050F0810F0VY!V!1$F2#VW0FV	C4M4M@Z383B3DX	deVh`DpnFPbDfU]JiijX@@	4.03	25	spectrophotometric	a1/apparent	N-H	acidic	1810	ClC1(=NN(C)C(=N1)NN=O)
red:9	jLPW2F9a!5k!81180V#V!FJ!2!HF01$8084W0V02N08!40F0810F0V3!V)2#V301V	C4M4M@Z383BnC3vu	deVh`DrnFPbLbbTQQUMULaGP	5.17	25	spectrophotometric	a1/apparent	O-H	acidic	1811	ClC1(=NC(N=NO)=NN1C)
blue:0	fJPl209K0F4#2$V08&1$6!40V)V(40F#4V)4%2#Wk0s0	C4Sf638395@3EQEX	deW@@@SDf^UFVh@@@@	10.79	25	mean from 3	b/thermodynamic		basic	1812	N=C(NC1(=CC=CC=C1))N
blue:5	vh70n178FGF1H4%F%2&8/.V/(V0F0	h78qb_V	deW@@@idiUUFZjjh@@	11.69	24.9	spectrophotometric	a1/apparent	NH+	basic	1813	N1(CCNCCCNCC1)
blue:0	vj7@vQbeLSv3sykG0X4H5Xc0N039V0FNc84#F(4(8!6F02*1*V0W0F0	S78dZPIcds8	deW@@@xTjWuijjjh@@	8.7	20	potentiometric	a2/apparent		basic	1814	N1(CCC(NNC)CC1)(C)
blue:5	vh70n178FGF1H4%F%2&8/.V/(V0k0	_721ZQImV	deW@B@hPeJUUQfjjj@@	6.75	24.9	spectrophotometric	a2/apparent	NH+	basic	1815	[NH2+]1(CCNCCNCCC1)
blue:8	vj7@vQbeLSv3sykG0X4H5Xc0N039V0FNc84#F(4(8!6F02*1*V0W0F0	S721ZJmC9oF	deW@B@xPeJe}ZZjjj@@	5.95	20	potentiometric	a1/apparent		basic	1816	[NH+]1(CCC(NNC)CC1)(C)
blue:3	uJPG219G0F4#2&80F$1+8&1$V%F.4%2$V0FF	C4M4Ses3838nEAQe	deW@bDq`B@yIe[zz@Hh@@	11.13	20	potentiometric	a2/apparent		basic	1817	[S-]C1(=NC(NCC)=CC=N1)
red:0	uJPG219G0F4#2&80F$1+8&1$V%F.4%2$V0NF	C4M4Ses3838nEYQe	deW@bDs`BDeIeWZZ@Bh@@	3.1	20	potentiometric	a1/apparent		acidic	1818	SC1(=[NH+]C=CC(=N1)NCC)
blue:6	zxQY2W84!4R0J!880V082V!F1!4!IF018$F8490V0X808!J0F081FF0V1!1!4#2F%Y0FV	52M4iOqN9m1	deWDAHXPRISdfyfXViZh@@	-0.22	25		a1/apparent	N%+&-H	basic	1819	O=[N+]([O-])C=1(C(=NNC=1C)C)
red:8	zxQY2W84!4R0J!880V082V!F1!4!IF018$F8490V0X808!J0F081FF0V1!1!4#2F%Y0FV	52M4iOqN9m1	deWDAHXPRISdfyfXViZh@@	10.27	25		a3/apparent	N-H	acidic	1820	O=[N+]([O-])C=1(C(=NNC=1C)C)
blue:4	zJPl618F#F0F#F0W082+4k&F$V(4F0F&V/!1W0kF	C2M4vBZOknddH	deWH@DJPRY[TYZ`@@@	11.04	22	mean from 3	a3/apparent		basic	1821	O=C(NN)C1(=CC=NC=C1)
blue:9	zJPl618F#F0F#F0W082+4k&F$V(4F0F&V/!1W0kF	C2M4vBZOknddH	deWH@DJPRY[TYZ`@@@	3.48	21	conductometric	b1/apparent		basic	1822	O=C(NN)C1(=CC=NC=C1)
red:2	zJPl618F#F0F#F0W082+4k&F$V(4F0F&V/!1W0kF	C2M4vBZOknddH	deWH@DJ`RY[TYZ`@@@	11.84	21	mean from 3	a3/apparent		acidic	1823	O=C(NN)C1(=NC=CC=C1)
blue:5	zJPl618F#F0F#F0W082+4k&F$V(4F0F&V/!1W0kF	C2M4vBZOknddH	deWH@DJ`RY[TYZ`@@@	2.86	20	potentiometric	a1/apparent		basic	1824	O=C(NN)C1(=NC=CC=C1)
red:2	zJPl618F#F0F#F0W082+4k&F$V(4F0F&V/!1W0kF	C2M4vBZOknddH	deWH@DK`RY[TYZ`@@@	11.5	23	mean from 3	a1/apparent		acidic	1825	O=C(NN)C1(=CN=CC=C1)
blue:7	zJPl618F#F0F#F0W082+4k&F$V(4F0F&V/!1W0kF	C2M4vBZOknddH	deWH@DK`RY[TYZ`@@@	3.27	23	mean from 3	b1/apparent		basic	1826	O=C(NN)C1(=CN=CC=C1)
blue:3	JFeF2!1*8#N0k-1/#1!F.4%2#120VF	C4M4Sf83EQe2	deWHADpPCdeIfWVz@`h@@	4.76		spectrophotometric	a/apparent		basic	1827	[O-]C1(=[N+](C=C(C)C(=N1)N)C)
blue:3	6FuF2091&2!8#N0k-1#2+V!1!F#8*4%2$X0FF	C4M4Sf838nEYe2	deWHADpPCdeIfWvz@`h@@	4.47			a/apparent		basic	1828	[O-]C1(=[N+](C=CC(=N1)NC)C)
blue:3	yJuG219G0F4#2&80F$1/#1$V%F.4%2$X0NF	C4M4Sf838nEYe2	deWHADs`CdeIeWZZ@Bh@@	4.58	20	potentiometric	a/apparent		basic	1829	[O-]C1(=[NH+]C=CC(=N1)NCC)
blue:9	zJPl618F#F0F#F0W082+4k&F$V(4F0F&V/!1W0kF	C2M4vB8t8nddH	deWHBDJPJTfVuFVh@@@@	1.85	20	potentiometric	a1/apparent		basic	1830	O=C(N[NH3+])C1(=CC=NC=C1)
blue:4	zJPl618F#F0F#F0W082+4k&F$V(4F0F&V/!1W0sF	C2M4vBZOknddH	deWHBDJPfTfVuFVh@@@@	1.67	25	potentiometric	b2/apparent		basic	1831	O=C(NN)C1(=CC=[NH+]C=C1)
blue:4	zJPl618F#F0F#F0W082+4k&F$V(4F0F&V/!1W0sF	C2M4vBZOknddH	deWHBDK`zTfVuFVh@@@@	1.64	23	mean from 3	b2/apparent		basic	1832	O=C(NN)C1(=C[NH+]=CC=C1)
red:2	:xjpwJ6nV0Ja3#4HZFZ242&4401J$V(9!F)4!8(VF$4$7030	h3HjMzXU6V	dedB@@PjR[Uijjh@@	3.49	25	potentiometric	a1/apparent	COO-H	acidic	1833	O=C(O)COOC(C)(C)C
red:2	RuJfBek0V80e!8V50F80150GN8V%2!8)40Z0F!F$1(F80c/#	C4TALg	dedD@@EIfYfji`@	11.8	20		a/apparent		acidic	1834	O=C(C(C(=O)C)C)C(C)C
red:3	RuJf4ek0V80e#V50H80140GN8&20F8)40Z$F$1(F!8G/!	C5Lg	dedD@@GHhiEXuUL@@	9.94	20		a/apparent		acidic	1835	O=C(C(C)(C)C)CC(=O)C
red:2	xvwjZgo4Y@06014V04m80V403$8%F!40V#F4/#8%F)2#6030	S3HjMs	dedD@@QImVfjj`@	4.88	25		a1/thermodynamic	COOH	acidic	1836	O=C(O)CCCC(C)(C)C
red:2	wPc644V!8#1$H/!F//%F-6V30	_2Ny_Tjk	dedD@@QImVfnj`@	2.54	25		a/apparent		acidic	1837	O=C(O)C#CCC(C)(C)C
red:2	xvwjgio6_@@a01BVW4o80240K08ZFc(F4%F4.4!8!F8,2#6030	_2TD_Tjk	dedD@@QInUvjj`@	4.76	25	potentiometric	a1/apparent	-COOH	acidic	1838	O=C(O)C(CCCC)CC
red:2	xPsb4606020V01BVW0HV08$8Z%20F!4#F!V0V8+4%F!VG!V*6030	_2ST_Tjk	dedD@@SHiiDTuTl@@	4.58	25	potentiometric	a1/apparent		acidic	1839	O=C(O)C(C=C=CC)(C)C
red:2	xvsbBaV60@2Z01BVW0mV08!1F8ZF$20GF04#F!V0Z8(F104%F!VG!V*6030	_2ST_Tjk	dedD@@SHiiEBuTr@@	4.55	25	potentiometric	a1/apparent		acidic	1840	O=C(O)C(C(=C=C)C)(C)C
red:2	RuJfZek0Y80@!1V40F8!J0I1%102#F(40V*1#1&8/#	C5Lg	dedD@@YIeYfjZ`@	9.07	24	mean from 2	a1/apparent		acidic	1841	O=C(CC(=O)C)CC(C)C
red:2	RuFfBXV!88X!9V10G8!F0GF8V0V#2%2(Z*1(F!c/#	C5Lg	dedD@@YIfyfjZ`@	12.85	20		a/apparent		acidic	1842	O=C(C(C(=O)C)C(C)C)C
red:9	:xh_goBY214014V24X!V!302,44V/)8*1)6130	_2Li_Tjk	dedD`AdGCIIETiUUL@@	4.89	25	potentiometric	a/apparent		acidic	1843	[Si](CCCC(=O)O)(C)(C)C
red:2	zyKfRVF0V09N!104%PV#2%21)2090V/!1#8&2(4!	S2Caes	dedD`HDOAJkUfji`@	11.94	25	potentiometric	a1/apparent		acidic	1844	P(=O)(CC(=O)C)(CC)CC
red:6	xvJf4ukVV80u!VV702801!180F!4!2048%4F#V#2F!101+81.8!	_2WaeSPk	dedDpJDIAICICHiCLiUML@@	6.09	25		a1/apparent	C-H	acidic	1845	FC(F)(F)C(=O)CC(=O)C
red:0	oNs604%F%8#8$F(F018$F84$2!8#F(V1&4*2010	h2PRpOlxIV	dedH@@RYVZZVhHa@	10.85	20		a1/apparent	OH	acidic	1846	OC(=CC(=C)C)C=C(C)C
red:0	wPsb06V!80V!1!8H!8#FF(FF18$F$402808!FF%2!1#I-2010	_2PRsydk	dedH@@RY{jZZhHa@	10.97	20		a1/apparent	OH	acidic	1847	OC(=CC(=C)C(C)(C)C)C
red:2	N@2202V!8)G&F0V/%4//(V!	BbqN	ded`@@hYRVVwjz|@@	3.6			a/apparent		acidic	1848	N#CC(C#N)C(C#N)C#N
blue:1	xtTW0Wk4V!40J!2B%V!F1c(1%V$102!8$F/%2#130W0	C54_95ApER	dedd@HsaBTemYfjZAHV`	5.97	25	potentiometric	a2/apparent		basic	1849	ON=C(N)CCC(=NO)N
blue:7	xtTW0Wk4V!40J!2B%V!F1c(1%V$102!8$F/%2#130d0	C51Y4_95AnER	deddBHsaBXeI[VYjf`REh	3.11	25	potentiometric	a1/apparent		basic	1850	O[NH+]=C(N)CCC(=NO)N
blue:0	vj7@nO38HF!kNF$F#48(V!2&8/#V/(V0F0	C58h8pEB	dee@@@[IEDTiUUT@@	10.4	25	potentiometric	a2/apparent		basic	1851	N(C(C)C)CCNC(C)C
blue:0	vi7@HO02$VH$H0F0V4)V!J-8$1/#VF*W0F0	C58_DZ	dee@@@aJVfjjj`@	8.31	24	spectrophotometric	a1/apparent	NH%+&*	basic	1852	N(NC(C)(C)C)C(C)(C)C
blue:0	va78PG1V0F90VV010V1F!8#1$8,2*8//1#	h78oal0	dee@@@aJfUZjj`@	7.31	25	potentiometric	a1/apparent		basic	1853	N(N(CC)CC)(CC)CC
blue:0	vj78vO3VJ0W0X4010V1#84)1&1.8//1#	h78oal0	dee@@@aJf_Zjj`@	7.05	25	potentiometric	a1/apparent		basic	1854	N(N(CCC)C)(CCC)C
blue:5	vj78v9W0JF9!401#F!8%V!880B)2/422%2/!V!	C4vA8rE2	dee@@@iIUY^jj`@	9.29	25	potentiometric	a/thermodynamic		basic	1855	N#CCCCN(CC)CC
blue:0	vh70n178FFF1H4%F-8/.V/(V0F0	h78ob_0	dee@@@iJUWZjj`@	10.27	25	potentiometric	a2/apparent		basic	1856	N(CCNCCC)CCC
blue:0	uZ20H11!F*F////&VVF0	S6NtZPHDdtF	dee@@@yJUuZkj`@	8.32	25		a1/apparent	NH2(1+)	basic	1857	N(CC#CCNCC)CC
blue:6	vj7@nO38HF!kNF$F#48(V!2&8/#V/(V0k0	C5238h8pE@	dee@B@XIrQQEJUUU@@	7.59	25	potentiometric	a1/apparent		basic	1858	[NH2+](C(C)C)CCNC(C)C
blue:5	vh70n178FFF1H4%F-8/.V/(V0k0	_721ZPImF	dee@B@hIReUvjjh@@	7.53	25	potentiometric	a1/apparent		basic	1859	[NH2+](CCNCCC)CCC
blue:9	vrUdQV8604Ew0280C!V12@c08040V4#F#F8!4209!20k0V!F&80V&1#2%1W4k0	C2CiHBsOoq7i6	dee@pFd@bOB`aIievij`@	5.6	20	potentiometric	a1/apparent		basic	1860	S=P(C(=S)NN)(CC)CC
red:2	xvyjBrkaVD2o0pCVY4WV04F01F8KmFV0V1V0m442F0V!XJ1&V!30Z0V#40o%4#4V!160Y0	C4TC8f93EIEQHYHfeffu	deeB@BdDXTf{nZjfSBJh@	2.12	25	potentiometric	apparent	CO2H	acidic	1861	O=C(O)C(N)C(O)C(=O)N
red:4	xvyjBrkaVD2o0pCVY4WV04F01F8KmFV0V1V0m442F0V!XJ1&V!30Z0V#40o%4#4V!160Y0	C4TC8f93EIEQHYHfeffu	deeB@BdDXTf{nZjfSBJh@	8.26	25	potentiometric	apparent	NH3%+&	acidic	1862	O=C(O)C(N)C(O)C(=O)N
red:2	xvyjBrkaVD2o0pCVY4WV04F01F8KmFV0V1V0m442F0V!XJ1#F!V!30ZV$40o%4!24V!160Y0	C4TC8f93EIEQHYHfeffu	deeB@FdDHTf{nZjfSBJH@	2.31	25	potentiometric	apparent	CO2H	acidic	1863	O=C(O)C(O)C(N)C(=O)N
blue:6	xvyjBrkaVD2o0pCVY4WV04F01F8KmFV0V1V0m442F0V!XJ1#F!V!30ZV$40o%4!24V!160Y0	C4TC8f93EIEQHYHfeffu	deeB@FdDHTf{nZjfSBJH@	7.17	25	potentiometric	apparent	NH3%+&	basic	1864	O=C(O)C(O)C(N)C(=O)N
red:3	:Qf@l0a04@oVq901VGV02HV!1K2k#3%2F#1d0V)4%8%V$402#V0V3#	C51C9J	deeB@hHD[heNJ^yInYfjZ`@	6.75		potentiometric	a/thermodynamic		acidic	1865	O=[N+]([O-])C([N+](=O)[O-])C(C)C
red:3	:UdAlkaV0@oVo801Z0V022V!1KVV#2,d0W)4%8%V&2%V3#	C51C9J	deeB@hHD[heNJ^{HihhbuST@@	5.2			a/thermodynamic		acidic	1866	O=[N+]([O-])C([N+](=O)[O-])CCC
red:9	zrzhrhSDYF5w2309E480FV282824!V4!10820B!X!2!20F0F+8#V%1%80Va0I0	C58r95EYEfHfN3fu	deeD`DpY@HrJJHjMUS@@	3.71	25	spectrophotometric	a1/apparent		acidic	1867	S=C(N(C)C)NCC(=O)O
blue:5	zyUfPWG0VF9F0411080F!PV!F28!881901&@%2(F02$102!8-3#	C57f8rAnE2	deeHBHh@yIYyYjj`bH	10.98	20	potentiometric	a1/apparent		basic	1868	[O-]N=C(CN(CC)CC)C
red:2	xvyjgzoa_@2q0pwVY4Z@41!_08Kk8V0V0V#4$F0641!2!VV!V04#4!8V%8$208160Y0	S2TDGRZOunrdIHjMs	deeL@BdDEInufjihp`@	2.2	24	mean from 5	a1/apparent	COOH	acidic	1869	O=C(O)C(N)CCC(=O)N
red:4	xvyjgzoa_@2q0pwVY4Z@41!_08Kk8V0V0V#4$F0641!2!VV!V04#4!8V%8$208160Y0	S2TDGRZOunrdIHjMs	deeL@BdDEInufjihp`@	9.13	22	mean from 6	a2/apparent		acidic	1870	O=C(O)C(N)CCC(=O)N
red:4	xvyjgzoa_@2q0pwV34Z@41!_08KV8!V1V#4$F0441!2!V#V!V!4048V+208160Y0	S2TDGRZOunrdIHjMs	deeL@DHAeInufjihp`@	8.27	25	mean from 2	apparent	NH3%+&	acidic	1871	O=C(N)C(N)CCC(=O)O
red:9	xvyjgzoa_@2q0pwV34Z@41!_08KV8!V1V#4$F0441!2!V#V!V!4048V+208160Y0	S2TDGRZOunrdIHjMs	deeL@DHAeInufjihp`@	3.01	25	mean from 2	apparent	CO2H	acidic	1872	O=C(N)C(N)CCC(=O)O
red:3	:QYBl0a!2oVJ8V1VHV!2V!8K%3VK#8%d0V8!2$4)F!V10VV!2#V0110V0	C2sqHBtOvodiq	deeL`LfDD@cIIKHhmUL@@	9.92	25	potentiometric	a1/apparent		acidic	1873	S(=O)(=O)(N)C(C(=O)N)(C)C
blue:0	uqH1P1G!F9F!11#F08@$2#8!9)2*V+102/%	C4P78r8zE2	def@@@RiUVjiT@@	8.31	25	potentiometric	a/thermodynamic		basic	1874	N(CC=C)(CC=C)CC=C
blue:0	vi78u11!Fd02401#F!8)8N08$1#2/02&20F/#	C58rE2	def@@@RiUVjjh@@	10.47	25	mean from 2	a/thermodynamic		basic	1875	N(CCC)(CCC)CCC
blue:0	ua20P11!F9$1#F!8)8!8)2/)2/!V!	C4NU8r8zE2	def@@@RiUVjk|@@	3.04		mean from 2	a/apparent		basic	1876	N(CC#C)(CC#C)CC#C
blue:0	ui2@PG1!F90VF01!1F!9)8V082$4202*N-2)F+	C58jE2	def@@@RifZjjh@@	11.86	24.9	spectrophotometric	a1/apparent		basic	1877	N(C(C)C)(C(C)C)C(C)C
blue:0	vi7@POWV0N10VJ010VIF!94#1#8c!M$42*2080V/0V#F+	h38aGRYOsV	def@@@Riinjjh@@	11.2	25	potentiometric	a1/apparent		basic	1878	N(C(CC)(C)C)(C(C)C)C
blue:0	ui2@PG1!F10VF01!IF!9)8V!L$42,8/#V#F(V!	C2NTGBXt6mEbX	def@@@Riinjjl@@	8.7	25	potentiometric	a1/apparent		basic	1879	N(C(C#C)(C)C)(C(C)C)C
blue:0	vi3@@IWX0892Vq010VG8!10FF112#V1&42!1044%N&F/F#V&	C58f8pE2	def@@@rRJFJUUU@@	10.06	20	potentiometric	a/thermodynamic		basic	1880	N(C(C(C)C)C(C)C)(C)C
red:2	vzPfPl960JEZVF91101F02O$40k08V082#eJ202&F!N)8-F+	C4uA8h93EfNIQe	def@PL@HPHR[fYjjh@@	4.3	23		a1/apparent	S-H	acidic	1881	S=C(S)N(C(C)C)C(C)C
blue:3	vj78u15!Jd02401020F108(28N08$1#2/02%22/%	C4Zh8rE2	def@PLBHFHRUeVjjh@@	6.7	15	potentiometric	a/thermodynamic		basic	1882	ClCCN(CCCl)CCC
blue:3	vj7@uO5!Jd0XFF1021F1084&28V082#10202*8,22)F+	C4Zh8f8pE2	def@PLBHfHrIJJHuUU@@	7.0	15		a/thermodynamic		basic	1883	ClCCN(C(C)C)CCCl
blue:5	vb78v938LJ90N!G#F908#2$8!8$8#2/)2/%	C4s_8rE3QX	def@`J@HRe^Vjjh@@	9.03	17	potentiometric	b/apparent		basic	1884	S(CCN(CC)CC)CC
red:0	vj78u15!Jd02401020F108)8N08$9#2/02&20F/0F0	C4sY238rQe	def@bL@HrTeYUjjj@@	8.62	17	potentiometric	b/apparent		acidic	1885	SCC[NH+](CCC)CCC
red:0	vj7@PO1!J90VFF1!1F1094(8V082#84202*N-2)F)F0	C4sY238h8nQe	def@bL@HrTeYfjjj@@	8.08	17	mean from 2	b1/apparent		acidic	1886	SCC[NH+](C(C)C)C(C)C
red:9	zrzhrgSDYV5w6309E480FV282824#4!W08284!X%20FFF+84)1#408026030	C58p93EfFAHfVnfu	defB@LAAgHheDXuUL@@	3.01	25	potentiometric	a1/apparent		acidic	1887	O=C(OCC(=O)O)N(C)C
red:9	xvyjgzoa_@2q0pwVY4Z@41!_08Kk8V0V%4$F0641!2!VV!V04#4!8V+208160Y0	C4TA238fHhfw	defBABAAeNJTf{VZjfcB@@	4.46	40		b1/apparent	COOH	acidic	1888	O=C([O-])C([NH3+])CCC(=O)O
blue:4	xvyjgzoa_@2q0pwVY4Z@41!_08Kk8V0V%4$F0641!2!VV!V04#4!8V+208160V0	C4TA8fEIHhfw	defBABAAeNgdf{VZjfcB@@	9.33	40		a2/apparent	NH2	basic	1889	O=C([O-])C(N)CCC(=O)[O-]
red:2	xvyjgzoa_@2q0pwVY4Z@41!_08Kk8V0V%4$F0641!2!VV!V04#4!8V+208160Y0	C4TA238fHhfw	defBBBAAdiR[mYjjZLH@	2.08	40		a2/apparent	COOH	acidic	1890	O=C(O)C([NH3+])CCC(=O)O
blue:8	zxzbr_UBlX4O714ci0842821VV8#VV!G!2BJ!2*2!FF!4$Z(40V0V%V0F0	C4QQ8pEAHfVm	defD@AALbbTQSTuP@@	8.96	25	potentiometric	a1/thermodynamic		basic	1891	O=C(OCCNC)C(=C)C
blue:4	zjbDuS5X2JW026V1020FFZ9&4VB81%1%20F,FF#F#F*V#2010	C4TS8rE3eg	defD@B@Tf^^jjj@@	8.7	25	potentiometric	b1/apparent		basic	1892	OC(CN(CC(O)C)C)C
blue:4	zjbDvUbXLUY0@aZ1020FJZ9%V0VB8140V!104#2-4FH#F4-V#2010	C4TQ8rE3efem	defD@BBTfUojjj@@	8.7	20	potentiometric	a1/apparent	-NH3%+&	basic	1893	OC(CN(CCO)C)CC
blue:4	zjbDuS5X2Jd026V1020FGZ9(VB818$1#202.HF#F02,V#2010	C4TQ8rE3efem	defD@BBTf^Ujjj@@	8.9	20	potentiometric	a1/apparent	-NH3%+&	basic	1894	OC(CN(CCO)CC)C
red:4	zxUWbWyBW1FU1J0VB48#491!1V04020V!F$40V401/*8+Y0G0	_396Sh@F	defD@D@dfWUZjj@@	9.62	21	mean from 4	a1/apparent	H(1+)	acidic	1895	O=C(NO)CCCCCC
blue:9	zxz_p_yBlYJEJ54VB4c4#9WW!V80V&BF0V!V4//!V02!1!V0	h38qTh@w6V	defD@IADfU]Zjj@@	10.15	25	potentiometric	apparent	NH3+	basic	1896	O=C(OCC)CCCCN
blue:9	zxzbp_T4lY4N754cg0842821VV8$V!G!3BF/0FF!4$Z(4#X$1!V0	52QTGgxPKsC	defD@IALbbTQSTuP@@	9.62	25	potentiometric	a1/thermodynamic		basic	1897	O=C(OCCCN)C(=C)C
red:2	xvujBaV60D2Z01CVW0n#F01F8ZFF%GF042F&48)104%F#G-6V30	h2TCqS@xUV	defD@IALbfdTKUUX@@	3.97	25	conductometric	a1/thermodynamic		acidic	1898	O=C(O)C(C(C#N)C)(C)C
blue:5	zjbDvU5XJLA!ak1V04HK49(V881B#1!40202%F(HF#F02*20V#2010	C4TQ8rE3efem	defD@J@dfWejjj@@	9.77	25	potentiometric	a1/apparent		basic	1899	OC(CO)CN(CC)CC
blue:7	;hrhUBmX5CJCJWB48Z01088W2$V404#BF#4&V&V/$X*	C58rE3HfVm	defD@NADfU^Zjj@@	8.6	25	potentiometric	a/apparent	NHMe3	basic	1900	O=C(OCC)CCN(C)C
blue:7	zrzhrhO8nZ5F510O2!42820X02#VV!G#84(2(F)o(41V,	C4QQ8rE3HfVm	defD@NADfUvZfj@@	7.9	25	mean from 2	a1/apparent		basic	1901	O=C(OCCN(C)C)C=C
blue:7	;hrhUBna59694tD0842!12V2#VV%2BJ!2$204/J)1V0V*	C58rE3HfVm	defD@NADfUvZjj@@	8.29	25	potentiometric	a/thermodynamic		basic	1902	O=C(OCCN(C)C)CC
blue:7	;jzxOenZb0Z71O2V0424G0202#VV01#48Z%20@1,F#J)1V#V(	C4TQ8rE3HfVe	defD@NADf^^Zjj@@	8.31	25	mean from 2	a1/apparent		basic	1903	O=C(OC(CN(C)C)C)C
red:2	xvyjgzoab@2q0pwVW4o84VZ0708Kk8VFV%4%F641#1!V$4#8!8V%8$2!160Y0	52TD4BXuKuz	defDBBABeInufjj`@	3.06	24	mean from 2	a1/apparent	COOH	acidic	1904	O=C(O)C([NH3+])CCC(C)C
red:2	xvyjgzoa_D2q0pwVW4o@4150K08pk8V0V%5!4!F6410F$V!X04&8V+2!160Y0	C2TBww8O5ofpy	defDBBABeInvVjjhp`@	3.25	24.85	potentiometric	a1/apparent	COOH	acidic	1905	O=C(O)C([NH3+])CC(CC)C
red:2	;hbhpBY214054W24X!V!3020V%4#44V/%2!8*1)6030	S721ZPJeSU8	defDBFAFeImVfjj`@	4.02	25	potentiometric	a1/apparent		acidic	1906	O=C(O)CCC[N+](C)(C)C
blue:9	xty_Z_q4W3F6154V05V#401#V8!2$F4%F4/,8&2!160V0	h38qTh@xUV	defDBIADyImUVjj`@	10.95	27	mean from 3	a2/apparent		basic	1907	O=C([O-])CCCCCCN
red:2	xty_Z_q4W3F6154V05V#401#V8!2$F4%F4/,8&2!160Y0	h326Gh@xUV	defDBIAIeImUVjj`@	4.44	27	mean from 3	a1/apparent		acidic	1908	O=C(O)CCCCCC[NH3+]
blue:5	zxz_r_r4lIF4354V050k%2!V#D%4/%404(F(2%a0F0	C58pEAHffu	defDBJADyImUVjj`@	10.6	30	potentiometric	a2/apparent		basic	1909	O=C([O-])CCNCCCC
red:2	zxz_r_r4lIF4354V050k%2!V#D%4/%404(F(2%a0n0	C5238pHffu	defDBJAJeImUVjj`@	3.57	30	potentiometric	a1/apparent		acidic	1910	O=C(O)CC[NH2+]CCCC
red:9	zrzhz_SDWJbw2399E68#P80804!V#10260CF0X!2!20F)V$G!V/6030	C4sXuA8p93EfHfNIQYfu	defDPLFPBDBDfV~Zjf@@	2.98	25	mean from 2	a1/apparent		acidic	1911	S=C(SC)N(CC(=O)O)C
red:9	zrzhrgSDY05w2309E480FV282824#4!10820B!X%20F0F+8*1%8!6030	C4sXuA8p93EfHfNIQYfu	defDPLFPBDBLbbTQcUTp@@	3.34	25	mean from 2	a1/apparent		acidic	1912	S=C(SCC(=O)O)N(C)C
red:3	zxz_rWQBlm4BMF08B48V2!80W&42V!208(V(4$41/%2V0F0	C595EnH3NAVm	defD`LS`BDfUYZjZ@@	9.34	20	potentiometric	a1/apparent		acidic	1913	S=C(OCCC)NC(=O)C
blue:7	zbbBtF0XFVf0aV#V2!28#1)C#1#2$8!2/%V*111V0	C4H38nEImo	defD`Na@\Dje]jjj@@	9.19		potentiometric	b/apparent		basic	1914	[Si](OCC)(OCC)(CN)C
blue:5	:Mfzdl0pN9!40W#k018%V!8B0B(12.2426%208/#	C58rE3Le	defH@JAIgYVjj`@	9.25		potentiometric	a/apparent		basic	1915	O=C(CCN(CC)CC)C
blue:3	zjbDPO1!J90VFF1!1F1094&V8V082$4202*N%F$F02)F&2010	C58h8nE3em	defH@LAIVYjjj`@	10.08	24	mean from 3	a1/apparent		basic	1916	OCCN(C(C)C)C(C)C
blue:3	yyHATGG!F9kVF9W10IF!P#8H#8V09L#20202*8!4(1F2V010V#F&8040	C4rn8Y8pE2	defH@LCHeHhTuUT@@	8.3	21	spectrophotometric	a1/apparent		basic	1917	O=CC(N(CC)CC)(C)C
blue:7	:Mfbdr8Y8131B0W#8!40W020V%4+4&2(2(8!8/	C58rE3Le	defH@NAIgUfjj`@	9.66	24.5		a/apparent		basic	1918	O=C(CCCCN(C)C)C
blue:7	:UdrdUBn459280tD0802!1202+20B!2$204/*1-	C4sXuA8rE3HnQX	defH`Np@aJYwjZj`@	8.28	30	potentiometric	a/thermodynamic		basic	1919	S(C(=O)CC)CCN(C)C
blue:6	xvyjBrkaVD2o0pCVY4WV04F01F8KHFV0V1!m442F0V!XJ$F!V!10Z0V%o%4!24V!160W0	C4TC8fEIHheffw	defJAFABFTz^R[nyjjYLHh`@	9.0	25	potentiometric	2/thermodynamic	CO2H	basic	1920	O=C([O-])C(O)C(N)C(=O)[O-]
blue:6	xvyjBrkaVD2o0pCVY4WV04F01F8KHFV0V1!m442F0V!XJ$F!V!10Z0V%o%4!24V!160W0	C4TC8fEIHheffw	defJAFABFTz^R[nyjjYLHj`@	8.75	25	potentiometric	2/thermodynamic	CO2H	basic	1921	O=C([O-])C(O)C(N)C(=O)[O-]
red:8	jrzdOkNaVV7RVX18BV0V!Pc&40421$c%9FV$V!4)1(V!2&Y4G0	C2DxlBpvhzEyy	defJPLaFxPBJ|LddNdruMP@@	1.16	25		a1/apparent		acidic	1922	S(=O)(=O)(NP(=O)(OC)O)C
red:3	jrzdOkNaVV7RVX18BV0V!Pc&40421$c%9FV$V!4)1(V!2&Y4F0	C2DxlBpvhzEyy	defJRLaFxPBJ|A{IICiLmST@@	6.55	25		a2/apparent		acidic	1923	S(=O)(=O)(NP(=O)(OC)[O-])C
red:2	zRub6594020F0G4VV8#82#N&Fk!84$84%8$FF!B!F0V(4#F%a0I0	K2QDGgZOwoddMfw	defL@AANR[gmiihHq@	3.23	39	spectrophotometric	a1/apparent		acidic	1924	O=C(O)C(=CC(=O)NC)C
blue:3	zbbBu15!Jd02!1020F108(V8F08$1#2/0F$F02/02010	C58rE3eq	defL@L@YRUeVjjh@@	7.76	298.2	potentiometric	a1/apparent	NH3(1+)	basic	1925	OCCN(CCO)CCO
red:2	xtub4b04020R0K4VV80V08$N1!4!3k!84$8#V0V%FF!4$V(4#2$160Y0	C2QDHBxuJofpy	defL@NAFR[fYjVh@@	3.95	25		a/apparent		acidic	1926	O=C(O)C(C(=O)N)=C(C)C
red:9	zrzhrgSDYV5w6309E480FV282824#4!10820B!X%20FFF+8*1#408026030	C58p93EfHfNAVnfu	defL`LPY@HrJIQFMUS@@	2.87	25	potentiometric	a1/apparent		acidic	1927	S=C(OCC(=O)O)N(C)C
red:7	;jTrOaVHDoVlCcYZ0k02H#9L0VV0V0W2044c!V!X4(V0480o!8$V/a0I0	_2TClBXt8ntdIHirTjk	defL`L[a@HRVVZjfX@@	3.08	25	potentiometric	a1/apparent	-COOH	acidic	1928	SCC(NC(=O)C)C(=O)O
red:0	;jTrOaVHDoVlCcYZ0k02H#9L0VV0V0W2044c!V!X4(V0480o!8$V/a0F0	_2TClBXt8ntdIHirTjk	defLbL[a@H{deefjif@@	9.62	25	potentiometric	a2/apparent	-SH	acidic	1929	SCC(NC(=O)C)C(=O)[O-]
blue:0	vj78v970JGl024F1#H!8!2%8804$1//F-1!V0	_78pbVnoV	deg@@@FTjWUjjj@@	10.39	24	mean from 3	a3/apparent		basic	1930	N(CCCN)(CCCN)C
blue:4	vi78u11!FW02401#F!8)8804$1//F/V!	C4vC8rE2	deg@@@JTeV]zjk@@	4.24	25	potentiometric	a1/apparent		basic	1931	N#CCCN(CCC#N)C
blue:0	vb78v978JKl12!G020F!8!2%8(1/&V/(V0F0	_78rbVnmV	deg@@@[djWUjjj@@	10.36	25	potentiometric	b3/thermodynamic	ammonium	basic	1932	N(CCNC)(CCNC)C
blue:6	vb78v978LKW1280G020F!c#2$8(1/#4!V/&1!V0	_78rbWIoF	deg@@@[djWVjjj@@	9.88	25	potentiometric	b3/thermodynamic	ammonium	basic	1933	N(CCN(C)C)(CCN)C
blue:0	vh70n1b8FGF0H4%F%2!V#8/,4*F-1V0k0	_78obZnoV	deg@@@zTiUWjjj@@	10.59	25	mean from 2	a1/apparent	NH-	basic	1934	N(CCCN)CCCCN
blue:0	vj78v970JGl024F1#H!8!2%8804$1//F-1!V0	_722ZPnkF	deg@A@FQfYRi]Vjjh@@	6.45	24	mean from 3	a1/apparent		basic	1935	N(CCC[NH3+])(CCC[NH3+])C
blue:0	vb78v978JKl12!G020F!8!2%8(1/&V/(V0k0	_722ZQnkF	deg@A@[fgiRi]Vjjh@@	3.13	25	potentiometric	b1/thermodynamic	ammonium	basic	1936	N(CC[NH2+]C)(CC[NH2+]C)C
blue:5	vb78v978LKW1280G020F!c#2$8(1/#4!V/&1!k0	_722ZQnkF	deg@A@jPfYrRHjKUUU@@	3.19	25	potentiometric	b1/thermodynamic	ammonium	basic	1937	[NH+](CCN(CC[NH3+])C)(C)C
blue:7	vh70n1b8FGF0H4%F%2!V#8/,4*F-1V0k0	_722ZPIoF	deg@A@zPfYReU^jjh@@	8.35	25	mean from 2	a3/apparent	NH-	basic	1938	[NH2+](CCCN)CCCC[NH3+]
blue:9	vj78v970JGl024F1#H!8!2%8804$1//F-1!V0	S721ZPnkOu8	deg@B@FQeJeuZjj`@	9.27	24	mean from 3	a2/apparent		basic	1939	N(CCC[NH3+])(CCCN)C
blue:7	vb78v978JKl12!G020F!8!2%8(1/&V/(V0k0	S721ZQnkOt8	deg@B@[feJeuZjj`@	9.84	25	potentiometric	b2/thermodynamic	ammonium	basic	1940	N(CC[NH2+]C)(CCNC)C
blue:9	vb78v978LKW1280G020F!c#2$8(1/#4!V/&1!k0	S721ZQnkOu8	deg@B@jPgIHbhmUUT@@	9.23	25	potentiometric	b2/thermodynamic	ammonium	basic	1941	[NH+](CCN(CCN)C)(C)C
blue:9	vh70n1b8FGF0H4%F%2!V#8/,4*F-1V0k0	_721ZPIoV	deg@B@zPeJUUzjj`@	9.86	25	mean from 2	a2/apparent	NH-	basic	1942	[NH2+](CCCN)CCCCN
red:2	xvwjgiq6_Eea11CVYEl80@K0GF8aNs!2F!HR42J8k0F424#40F#10Z0F@!F8F#F&2#6030	C4PHT@TKHffu	detD@@QInYfGiZjj[LQRd@	4.58	25	mean from 2	a1/apparent		acidic	1943	O=C(O)C1(C2(C=CC1CC2))
red:2	xvwjgiq6_Eua11CVW7l812K0GF8aFs!2808FF42J#F424#40F#104!8!F8,20206030	S3HjMs	detD@@QInYfGiZjjh@@	4.85	25	potentiometric	a1/apparent		acidic	1944	O=C(O)C1(C2(CCC1CC2))
red:2	xvwjgiq6bEua99SVW7p@1YK0MFcaFs!2808FF52N010F42B0F04%W04!882F8,2#6030	C4T@TSHffu	detD@@QInYvDYZjjkLhH`Z@@	5.08	20	potentiometric	a/apparent		acidic	1945	O=C(O)C1(C2(CC(C1)CC2))
red:2	xvwjgiq6bEua99SVW7p@1YK0MFcaFs!2808FF52N010F42B0F04%W04!882F8,2#6030	C4T@TSHffu	detD@@QInYvDYZjjkLhJ`R@@	5.02	20	potentiometric	a/apparent		acidic	1946	O=C(O)C1(C2(CC(C1)CC2))
red:2	xvwjgiq6bA@a91RVW4q@0Y_0M0cZFc!280G0F508010F4!8F05%V04!880F8!G)2#6030	S3HjMs	detD@@QIne^GiZjjh@@	4.89	25	potentiometric	a1/apparent		acidic	1947	O=C(O)C12(CC(CC1)CC2)
red:9	RNsn42V188%ZF801V80H%21202H048!10k02!V%20FV08080208#8!20V(N2010	h2SZvSOxFV	detD@@eIfu|KaZ@B`@@	7.24	25	potentiometric	a1/thermodynamic	OH	acidic	1948	O=C2(C1(=C(C=C(O)C=C1)C2))
red:4	zrtSFFNl8V5kZ0@B2N0V0O2!40F12!4J1V102!N0O%2J!V!401!2F#48$4$1$3210	h2A4vj3TEV	detD`@IJAJV]\hYjh@@@@	7.38	25	potentiometric	a/apparent		acidic	1949	O1(CC=2(C=CC=CC=2(B1O)))
red:6	xvwjgyqabEeq9WhVW6r852J0KFcqHs20280KFF42N#F4048!6%104!8!H8!11!4$2#6F30	h2Rp9x@xUV	detD`JXHcHiEDcaCMTuUYBqE@@	2.82	20		a1/apparent		acidic	1950	ClC1(C(=O)O)(C2(CCCC12))
red:6	xvwjgyqabEeq9WhVW6r852J0KFcqHs20280KFF42N#F4048!6%104!8!H8!11!4$2#6F30	h2Rp9x@xUV	detD`JXHcHiEDcaCMTuUYBrD`@	3.03	20		a1/apparent		acidic	1951	ClC1(C(=O)O)(C2(CCCC12))
blue:0	RsFn42kF880@#Z48!V8!F$2#2!48$F$V08#V!V#102%8$2&18$	S2SqhN	detH@@RYUTjFVj@@@@	12.2	25	spectrophotometric	a1/apparent		basic	1952	O=C1(CC=2(C=CC=CC=2(C1)))
red:0	RssG!kG8!2#4F8!V80H%292!2!8!10F#1!8#V!W080802)20V(N2010	S2SjJ8	detH@@RYVvfFX@Jb@@	10.29	16	mean from 4	thermodynamic		acidic	1953	OC2(=CC1(=C(CCC1)C=C2))
red:0	RssG!kG8!2#408!VN0H$8302$18!10F#1!@1!V02V#802(8*482010	S2SjJ8	detH@@RYeenFXBBb@@	10.2	25		thermodynamic		acidic	1954	OC1(=C2(C(=CC=C1)CCC2))
red:6	HFPF20910F$2!8010N0k*2FV5(6!V02%40F!10V!10204048$2!10V0Fk	B5RSmxm	det`@@iirQQJEUprADTH@@	9.21	20	mean from 2	a2/apparent		acidic	1955	N2(=C(C=1(NC=NC=1N=C2))C)
blue:9	HFPF20910F$2!8010N0k*2FV5(6!V02%40F!10V!10204048$2!10V0Fk	B5RSmxm	det`@@iirQQJEUprADTH@@	2.6	20	potentiometric	a1/apparent		basic	1956	N2(=C(C=1(NC=NC=1N=C2))C)
blue:8	2HPF20910F1V!2118010N0V04(2FV5$8!6!V02F$40F!10V!10@V0V48$3F&k	B5RSmxm	det`@@raRfVZiXP`jA@@	2.42	20	mean from 2	a/apparent		basic	1957	N2(=C1(N(C=NC1=CN=C2)C))
blue:5	mHPF2F91!1k!211N010N0V040F%2FV5$808610V!F$40F!12V!14@V0V4%3F#1!k	B5RSmxm	det`@@rfRfVZaZP`ha@@	2.5	20	spectrophotometric	a/apparent		basic	1958	N2(=C1(N(N=CC1=CN=C2)C))
blue:3	uJPl219G0F4!F2!8010N0V!F011#2FV5(6!V02108!40FV010V!102#48$2$V0Fk	B5RSmxm	det`@@rnRfUna[``Xb@@	2.85	20	potentiometric	a1/apparent		basic	1959	N2(=C1(N=C(C)NC1=CN=C2))
red:7	uJPl219G0F4!F2!8010N0V!F011#2FV5(6!V02108!40FV010V!102#48$2$V0Fk	B5RSmxm	det`@@rnRfUna[``Xb@@	9.37	20	potentiometric	a2/apparent		acidic	1960	N2(=C1(N=C(C)NC1=CN=C2))
blue:5	0F2F/#8//(F/.F	R7RIi8	det`@@rnRfUnazP@@@@@	4.13	24	mean from 2	a/apparent		basic	1961	N=2(C1(=NC=CN=C1C=NC=2))
blue:5	vpUG31OG1F4#2828!2N&11#F0V102$1%21&FV0V+4%2$V0FF	C4M4Sf858pEAEX	det`@@rnRfUnazP`hb@@	6.63	20	potentiometric	a/apparent		basic	1962	N2(=C1(NCCNC1=CN=C2))
blue:3	2HPF20910F1V!2118010N0V04(2FV5$8!6!V02F$40F!10V!10@V0V48$3F&k	B5RSmxm	det`@@rnrQQIPtK\DCDP@@	2.29		spectrophotometric	a/apparent		basic	1963	N2(=C1(N=CN(C1=CN=C2)C))
red:5	2FPF20910F$2!8010N0k&2!2FV5(6!V02%40F!10V!30204048$2!10V0Fk	gZiCRfhO0V	det``DkiBHRYYUnFXBBa@@	7.75	20	mean from 2	a/apparent		acidic	1964	ClC1(=NC=NC2(=C1NC=N2))
red:2	foQl20OK0F48!28B80V0N&1#460V5!8(V02#V040F!10V)4%2!1VV0FF	C4M4Sf8595EYEnN2	det``Dqi@HRYUTjFVj@@@@	6.64	20	potentiometric	a1/apparent		acidic	1965	S=C1(NC=2(N=CN=CC=2(N1)))
blue:3	2FPF2081&2!8010N0k*2FV5!8$6!V020V#40F!10V!102#48$2#1!Vk	C4M6MPSn83EH	det``LhY@HRfUtjxZA@h@@	2.77		potentiometric	a/apparent		basic	1966	S2(C1(=NC=NC(=C1N=C2)N))
blue:2	2FPF20910F$2!8010N0k*2FV5!8$6!V02%40F!10V!10204048$2!10V0Fk	C4M6M@Ses3Qe	det`bDki@HCdfVU[af@`hP@	7.74	20	mean from 3	a1/apparent		basic	1967	[S-]C1(=NC=NC2(=C1NC=N2))
red:5	2FPF20910F$2!8010N0k*2FV5!8$6!V02%40F!10V!10204048$2!10V0Fk	C4M6M@Ses3Qe	det`bDki@HCdfVU[af@`hP@	10.94	20	mean from 3	a2/apparent		acidic	1968	[S-]C1(=NC=NC2(=C1NC=N2))
blue:2	2FPF20910F$2!8010N0k*2FV5(6!V02%40F!10V!10204048$2!10V1Fk	4ZiCRfhRyu1	det`bDkiADCdfVU[af@`hP@	7.33		potentiometric	a/apparent		basic	1969	[Se-]C1(=NC=NC2(=C1NC=N2))
blue:3	2FPF20910F$2!8010N0k*2FV5!8$6!V020V02140F!10V!102#48$2$V0Fk	C4M6M@Ses3Qe	det`bDqi@HCdfUmkaf@HhP@	7.15	20	potentiometric	a2/apparent		basic	1970	[S-]C2(=NC=1(NC=NC=1C=N2))
red:6	2FPF20910F$2!8010N0k*2FV5!8$6!V020V02140F!10V!102#48$2$V0Fk	C4M6M@Ses3Qe	det`bDqi@HCdfUmkaf@HhP@	10.4	20	potentiometric	a3/apparent		acidic	1971	[S-]C2(=NC=1(NC=NC=1C=N2))
red:0	2FPF20910F$2!8010N0k*2FV5!8$6!V020V02140F!10V!102#48$2$V0Nk	C4M6M@Ses3Qe	det`bDsa@HRTfUUiaf@BhP@	0.5	20	spectrophotometric	a1/apparent		acidic	1972	SC1(=[NH+]C=C2(N=CNC2(=N1)))
red:2	foQl20OK0F48!28B80V0N&1#460V5!8(V02#V040F!10V)4%2!1VV0FF	C4M4Sf8595EYN2	det`bDsa@HsdfUUJaej`@@@	11.16	20	potentiometric	a2/apparent		acidic	1973	S=C1(NC=2(C=NC=NC=2([N-]1)))
red:9	zpUWrWUBlGJSIF08DC8V282d03F080404Hl01304!X8Z10V0Xc0c!J0N!WGF0V1!1!J$F2#VV0FV	C4M2M@Sf838n8v95E_F2	deth@DqiAIe[ZxYZjVh@@	11.52	25		a/apparent		acidic	1974	O=C2(NC=1(N=CNC=1CN2))
red:2	zwQY6YO40F4N0J0cB80V082V!N18#4Ik01%V8410V02808V0JFF081FF0V1%4$F2#VW0FV	C4M2M@SXSf5395@vEnH2	deth@DxYAIeeZxYZfYh@@	9.38	20	spectrophotometric	a1/apparent		acidic	1975	O=C1(NC=NC2(=C1C=NN2))
blue:9	6FuF20910F$2!8010N0k*2FV5(6!V02%40F!10V!10204048$2!10X0Nk	C4M6M@Sfe2	dethADki@NRTfVU[af@`hP@	1.99	20	mean from 2	a1/apparent		basic	1976	[O-]C1(=[NH+]C=NC2(=C1NC=N2))
blue:2	6FuF20910F$2!8010N0k*2FV5(6!V020V#40F!10V!102#48$2$X0Fk	C4M6M@Sfe2	dethBDki@NRYYUnFXBAb@@	8.71	20	mean from 2	a1/apparent		basic	1977	[O-]C1(=NC=NC2(=C1N=CN2))
blue:2	6FuF20910F$2!8010N0k*2FV5(6!V02%40F!10V!10204048$2!10X0Fk	C4M6M@Sfe2	dethBDki@NRYYUnFXBBa@@	8.81	22	mean from 3	a2/apparent		basic	1978	[O-]C1(=NC=NC2(=C1NC=N2))
red:5	6FuF20910F$2!8010N0k*2FV5(6!V02%40F!10V!10204048$2!10X0Fk	C4M6M@Sfe2	dethBDki@NRYYUnFXBBa@@	12.1	20	potentiometric	a3/apparent		acidic	1979	[O-]C1(=NC=NC2(=C1NC=N2))
blue:3	6FuF20910F$2!8010N0k*2FV5#2#6!V02$141F!10V!10204048$2$X0Fk	C4M6M@Sfe2	dethBDqi@NRYVvnFX@ab@@	8.43	20	potentiometric	a2/apparent		basic	1980	[O-]C2(=NC=1(N=CNC=1C=N2))
red:9	6FuF20910F$2!8010N0k*2FV5#2#6!V02$141F!10V!10204048$2$X0Fk	C4M6M@Sfe2	dethBDqi@NRYVvnFX@ab@@	11.9	20	potentiometric	a3/apparent		acidic	1981	[O-]C2(=NC=1(N=CNC=1C=N2))
red:0	6FuF20910F$2!8010N0k*2FV5#2#6!V02$141F!10V!10204048$2$X0Ok	C4M6M@Sfe2	dethBDsaAIRYUVfFX@JR@@	1.69	20	potentiometric	a1/apparent		acidic	1982	OC1(=[NH+]C=C2(NC=NC2(=N1)))
blue:0	vwQl21OK8F480J2BB80VVN%112!460V50V#F$V02#V04VF!14W)4!4!2!10k0N0	C2Si9BVO8mWbm	deu@@@QIeURhYZh@@@@	8.15		potentiometric	a/apparent		basic	1983	N=C1(NC=2(C=CC=CC=2(C1)))
blue:0	0F2F,4%8//(F/.F	g5RMS0	deu@@@[IEDhcSCH@@@@@	0.64	20	mean from 2	a/thermodynamic		basic	1984	N=1(C=2(C(N=CC=1)=CC=CC=2))
blue:0	vpUG31OG1F4#2B28!2N&11#F0V10X$1%21(V0V41)4+V0F0	C4Sf858pEB	deu@@@[IEDhcSCMAPD@@	4.84	25	potentiometric	a2/thermodynamic		basic	1985	N1(C2(=C(NCC1)C=CC=C2))
blue:0	0F2F,4%8//(F/.F	g5RrS0	deu@@@aJUURhY@@@@@@	3.47	20	potentiometric	a/apparent		basic	1986	N=1(N=CC2(=CC=CC=C2(C=1)))
blue:1	0F2F,4%8//(F/.F	g5RrS0	deu@@@aJVUrXY@@@@@@	2.29	20	potentiometric	a/apparent		basic	1987	N1(=NC=CC=2(C1=CC=CC=2))
blue:1	NsLG!kF1!2%8#84&1#F#8$F1.F$2/)F	g5RrRV	deu@@@aJVUrXY@HjH@@	4.3	17	potentiometric	a/apparent		basic	1988	N1(=NC=CC2(=C1CCCC2))
blue:0	mHPF2F91801k!250N010N0V040F02#2FV50V!80861$F$40F!16W!14@V0V4%1F#1!V	B5RCmxo	deu@@@aJY]\hYfh@@@@	0.51	25		a2/apparent		basic	1989	N=1(N(C=2(C=CC=CC=2(C=1)))C)
blue:0	vj78vObcJGt1mZV10V1F40840218V!8984$1#2*8$J*F,V01#	h78oal0	deu@@@aJfUVGijjjh@@	6.79	25	potentiometric	a1/apparent		basic	1990	N12(N(CCCC1)CCCC2)
blue:0	vj78vOYcLFt0uZ010V1F80840230V!8104$1#2(408/(V&1#	h78oal0	deu@@@aJfUVxYjjjh@@	7.16	25	potentiometric	a1/apparent		basic	1991	N2(N1(CCCC1))(CCCC2)
blue:0	vj7@vQbeL9v3uyk10V5@R2h4N079X0FFW84#F142!1041V$9$F0F0402%18080F$V01#	C58h8pCZ	deu@@@aJf[fGijjjh@@	7.14	25	potentiometric	a1/apparent		basic	1992	N1(N(C2(CCC1CC2))C)(C)
blue:0	uPPY2Hd!81k#108#80V0FFF%HF018#8k8410V02F$JFF0810H!1!V!4$F%1!V	B5RCmxo	deu@@@cIEEBeeCLuTk@@	2.13	25		a1/apparent		basic	1993	N=1(N(C=C2(C=1C=CC=C2))C)
blue:5	vzUfvfv8rRCXO48O28FN38c0JFHVcV088NB03!408F$402N%F6J22F22(408&V!V!	C4RPv38I8pE2	deu@@@iIYYfGiyjjh@@	5.84	25		a/apparent		basic	1994	N#CC1(=CN2(CCC1CC2))
blue:0	2HPF20910F1V!2518010N0V04(2FV50V!8!6!V02F$40F!14W!10@V0V48$3F&V	B5RCmxo	deu@@@iJYU\kidHH`@@	5.65	25	mean from 4	a1/apparent		basic	1995	N=2(C1(=C(C=CC=C1)N(C=2)C))
blue:0	HFPF20918F$24F8010N0m&1!2HV50V03#6!V02$141F!14W!1020Z048$204!V0FV	B5RCmxo	deu@@@iJYW\kadHB`@@	5.81	25	potentiometric	a/apparent		basic	1996	N=2(C1(=C(C=CC(=C1)C)NC=2))
blue:0	HFPF20918F$2408010N0m%2#2FV50V01#6!V020V#40F!14W!102!848$204!V0FV	B5RCmxo	deu@@@iJYYrhYdH``@@	5.67	25	potentiometric	a/apparent		basic	1997	N=2(C1(=C(C=CC=C1NC=2)C))
blue:5	0F2F,4%8//(F/.F	g5RMS0	deu@@@kIEDhcSCH@@@@@	3.51	20	potentiometric	a2/apparent		basic	1998	N=1(C=2(C(C=NC=1)=CC=CC=2))
blue:0	uJPl219G0F4!F2408010N0V!F011#2FV50V%6!V02108!40FV014W!102#48$2$V0FV	B5RCmxo	deu@@@kIEEDceCLaPD@@	6.3	25	mean from 3	a1/apparent		basic	1999	N=2(C1(=C(C=CC=C1)NC=2C))
blue:3	vj7@vQbcLRt3sRVG0XGN10h4F!dV!8c8B2%202!41%80V06J22#202$8#F$V!V!	C4T@vI8f8pE2	deu@@@qIYe^Gizjjh@@	5.85	25		a1/apparent		basic	2000	N#CC1(N2(CCC(C1)CC2))
blue:0	vzUfvfzDrSzjQTN9CENPIXCcw9H_cV08NO4@92F10@#1012XF0N!V0HJ0HF8024!F!808#20VX%	C4TA4Y8p93@QEe	deu@@@qJYYrhYZjjh@@	11.5			b/apparent		basic	2001	N2(=C1(N(CCCC1CC2)C))
blue:7	vj7@vAY@LRv2PDFG!GNG0d0NF2VVF0889B$1#28!4*6J2H#2420F$8%VV!V!	C4T@vA8rE2	deu@@@yIYe^Gizjjh@@	7.85	25	mean from 2	a1/apparent		basic	2002	N#CC1(C2(CCN(C1)CC2))
blue:6	vpUG31OG1F4#2B28!2N&11#F0V10X$1%21(V0V41)4+V0k0	C4Sf23858pE@	deu@B@XIrQQJHtpsPTA@@@	2.11	25	potentiometric	a1/thermodynamic		basic	2003	[NH2+]1(C2(=C(NCC1)C=CC=C2))
blue:3	vpUW3VN4104R#8D8!282c!F0804!2F01!8!V84!V0X!c!J0F#1!V1%4$F)V	B5RKrSo	deu@PLx@a`aJY{\hYifZd@@	2.76			a/apparent		basic	2004	S1(C(=NC=C1)C=2(SC=CN=2))
blue:4	2FPF20910F$2408010N0m*2FV50V%6!V020V#40F!14W!102!848$204!V8FV	RXi@tir08	deu@`BDIAIfUfga``XH@@	4.4		potentiometric	a/apparent		basic	2005	FC2(=C1(N=CNC1=CC=C2))
red:2	foQl20OK0F48!2BB80V0N&1#460V50V8(V02#V04$14W)4)1VV0F0	C4Sf8595E_N2	deu@`Dp@aIeURhYZh@@@@	10.24	20	spectrophotometric	a/apparent		acidic	2006	S=C1(NC=2(C=CC=CC=2(N1)))
blue:6	2FPF20910F$24F8010N0m&2!2HV50V02#6!V02$141F!14W!3020Z048$204!V0FV	RXi@tir88	deu@`FdHaIe[ZxY`BFH@@	4.86	25	potentiometric	a1/apparent	N(+)-H	basic	2007	ClC2(=CC=1(N=CNC=1C=C2))
blue:6	2FPF20910F$24F8010N0m*2HV50V02#6!V02$141F!14W!1020Z048$204!V8FV	RXi@tir08	deu@`FdIAIe[ZxY`BFH@@	5.11		potentiometric	a/apparent		basic	2008	FC2(=CC=1(N=CNC=1C=C2))
blue:1	mFPF01818!F0F240N010N0V!F!2#HFV5!8#961V!2!8!40F!12k0V102*2#110VV	C2M4itqnim1bi	deu@`HX@aJVU|HYiB@`@@	2.45	25	potentiometric	a1/apparent		basic	2009	S1(N=C(N)C2(=C1C=CC=C2))
blue:3	vzUdvdUDpGjh3LN9ECBm2@8cZ8F48VF8BHB212F90@020W0V2XN08!Z0F021G84$V!J%2)	h2RCkvcsmm7ZQ96JwyvRV	deu@`LH@aJYURkiifjh@@	10.31	25	potentiometric	a1/apparent		basic	2010	S2(C1(=NCCCN1C(=C2)C))
blue:3	fJPl208K!4#24080W0N0V!F011#6FV50V8$6!V02108!40FV010W!102#48$2#1!VV	C2M4itqnim1bi	deu@`LH@cIEEBeeCML@D@@	4.51	20	potentiometric	a/apparent		basic	2011	S1(C(=NC2(=C1C=CC=C2))N)
red:0	qFuF20818!F!24FN010N0m%20202HV50V03!861&4!41F!92W!1020Z06*FY0GV	h2M4iOqxFV	deuH@AdDfUmiaf@Bd`@	10.05	25	potentiometric	a/apparent		acidic	2012	OC2(=CC1(=C(NN=C1)C=C2))
red:0	qFuF20818!F!240N010N0m%20202FV50V01!861#2%60F!92W!1020484)10Y0GV	h2M4iOqxFV	deuH@BxDfYVX^fBBHP@	8.6		potentiometric	a/apparent		acidic	2013	OC2(=C1(NN=CC1=CC=C2))
red:0	qFuF20818!F!24FN010N0m%21202HV50V$861%V02140F!92W!1022!40V%40FY0GV	h2M4iOqxFV	deuH@FDDfUmkaf@HhP@	9.35	25	potentiometric	a/apparent		acidic	2014	OC2(=CC=1(NN=CC=1C=C2))
red:0	6FuF20910F$24F8010N0m(202HV50V02#6!V02$141F!94W!1020Z048$2040FX0GV	h2M4iOqxFV	deuH@FdDfUmkaf@HX`@	10.01		mean from 2	a1/apparent		acidic	2015	OC2(=CC=1(N=CNC=1C=C2))
blue:6	6FuF20910F$24F8010N0m(202HV50V02#6!V02$141F!94W!1020Z048$2040FX0GV	h2M4iOqxFV	deuH@FdDfUmkaf@HX`@	5.69		mean from 2	a1/apparent		basic	2016	OC2(=CC=1(N=CNC=1C=C2))
blue:3	jJul208K0V4#24080W0N0V!F0110206FV50V%6!V021080F60FV010W!102#4802042#3!VV	C2M4idqnim1bi	deuH@LHLdTTJVTLtp@P@@	3.73	20	potentiometric	a/apparent		basic	2017	O1(C(=NC2(=C1C=CC=C2))N)
blue:3	zxz_n_yBlYJEKJ488CcZ284c0WF1c8!2HF0180F0VF0J10W0Xc08!J0F!1G2!1!1!B%2#3!VV	52M4idqt0nr	deuH@LHLdTTJVTLtsUT@@	5.75	21		a1/apparent	NH(+)	basic	2018	O1(C(=NC2(=C1CCCC2))N)
blue:0	qFuF20818!F!240N010N0m%20202FV50V$861%V#60F!92W!1022084(440Y0GV	h2M4iOqxFV	deuH@NdDfYYX^f@bD`@	8.65	25	potentiometric	a/apparent		basic	2019	OC2(=C1(C(NN=C1)=CC=C2))
blue:2	jJul209K0F4#24080W0N0V!F011#6FV50V%6!V02108!40FV014W!102#48$2#2X0FV	52M4iOqniuW	deuHBDp@yIeURhYfh@@@@	11.95	20	spectrophotometric	a2/apparent		basic	2020	[O-]C1(=NC=2(C=CC=CC=2(N1)))
red:0	jJul209K0F4#24080W0N0V!F011#6FV50V%6!V02108!40FV014W!102#48$2#2X0OV	52M4iOqniuW	deuHBDpDeIeURhYfh@@@@	-1.7	20	spectrophotometric	a1/apparent		acidic	2021	OC1(=[NH+]C=2(C=CC=CC=2(N1)))
blue:0	tuHI8Ikk88020o14080VV8!F!103!V4#8$F!FJ!8#V!V%2+248%9!V0	_2SqGRxF	dev@@@RYUTjFZj@@@@	9.55	21	mean from 2	a/apparent		basic	2022	NC1(CC=2(C=CC=CC=2(C1)))
blue:0	NsPG!kG8!2#4F8!V80H%29#2!8V010F#1!8#V!W08#2&V06(409!V0	_2SiFBxF	dev@@@RYVvfFX@Jb@@	5.35	16	potentiometric	a/apparent		basic	2023	NC2(=CC1(=C(CCC1)C=C2))
blue:0	tvHQ0Ikk880m0J842N08V9#40GV2!VF#82!8FO!4108#V!V$2H#48.9!V0	52SowgXt7np	dev@@@RYe\fFZ``HbJ@@	9.21	22	mean from 2	a/thermodynamic		basic	2024	NC2(C1(=C(C=CC=C1)CC2))
blue:0	0F2F,4%8//(F/.F	g5RES0	dev@@@Re[TjFP@@@@@	5.36	22	mean from 8	a1/apparent		basic	2025	N2(=CC=1(C(=CC=CC=1)C=C2))
blue:0	NsLG!kF1!2%8#84&1#F#8$F1.F$2/)F	B3RTu	dev@@@Re[TjFP@jb@@	6.65	20	potentiometric	a1/apparent		basic	2026	N2(=CC1(=C(CCCC1)C=C2))
blue:0	vwMGH1GF9F0F04040N0kV82&3!BJ1!8#FF9&4%V$2F,4&8V0F0	C4Sn8p8vE@	dev@@@Re[TjFZh@H@@	9.48	20	mean from 2	a1/apparent		basic	2027	N2(CC1(=C(C=CC=C1)CC2))
blue:0	vj7@vAb@JSu3H6FF02KPG240FH0VVFF089080FF%8!4*2J&4!F!808%V20V0F0	C4TS8pE@	dev@@@Re[TjFZjjj@@	10.95	20	potentiometric	a1/apparent		basic	2028	N2(CC1(C(CCCC1)CC2))
blue:0	vwQG21OG8F4!42BF80VVN0H$1290442V10V030F#1!2#V!W$41!8#V06!4(V0F0	h2SiFBYOtV	dev@@@RfUJxZB@h@@	5.0	20	spectrophotometric	a1/apparent	N-H	basic	2029	N2(C1(=C(C=C(C)C=C1)CC2))
blue:0	vxUG31tG9F4!42B28!XN&W3#F0V10X#F1%@1%V0V!43)4+V0F0	h2SiFBYOtV	dev@@@RfV^nFZBHH@@	4.96	20	mean from 2	a1/apparent		basic	2030	N2(C1(=C(C=CC=C1)CCC2))
blue:0	vTHI2I1F8F0k0J!FF0VV82!40F!90V5(FF#4%4%8(4(401F0F!VFF0	S2SqjN	dev@@@Rge^DxZ`@h@@	6.76	25	potentiometric	a1/apparent		basic	2031	N2(C(C1(=CC=C(C)C=C1))C2)
blue:0	vj7@vQbcLOt3uwV10V1N40C4F059V!8d0B20F014202!41#40N0V!42&20F!8080k+	C4TS8jE2	dev@@@RifXfhZjjjQJLh@	11.74	25	potentiometric	a1/apparent	NH(1+)	basic	2032	N12(C(CCC1C)CCC2C)
blue:0	vj7@vQbcLOt3uwV10V1N40C4F059V!8d0B20F014202!41#40N0V!42&20F!8080k+	C4TU8jE2	dev@@@RifXfhZjjjrDbr@@	11.48	25	potentiometric	a1/apparent	NH(1+)	basic	2033	N12(C(CCC1C)CCC2C)
blue:0	vj7@vQbcLOt3uwV10V1N40C4F059V!8d0B20F014202!41#40N0V!42&20F!8080k+	C4TU8jE2	dev@@@RifXfhZjjjrDdq@@	10.23	25	potentiometric	a1/apparent	NH(1+)	basic	2034	N12(C(CCC1C)CCC2C)
blue:0	vj7@vQbeLSv3uyVG0XGNK2C4FF7dX!8t14@0FF142!1045#40N0V0240H$4!F!8080k#V&	C4TU8h8nE2	dev@@@RiftfFZjjjrJDhJ`@	10.1			a/apparent	NH%+&	basic	2035	N2(C1(C(CCC1)CC2C))(C)
blue:0	vzUfvvzgpOxjYod9@g9N69BCqAGAc!9fN429P0Y0@GkV0410XN0880V!J02F2V$F80R#F$V%	C2RRwwWt5mCbX	dev@@@RifuazZfjj@@	8.8	25	spectrophotometric	a1/thermodynamic		basic	2036	N1(C2(=CCCC1CCC2))(C)
blue:0	0F2F,4%8//(F/.F	g5RES0	dev@@@rQQJHtpr@@@@@@	4.89	23	mean from 14	a1/apparent	NH(1+)	basic	2037	N=1(C=2(C(C=CC=1)=CC=CC=2))
blue:0	NsLG!kF1!2%8#84&1#F#8$F1.F$2/)F	B3RTu	dev@@@rQQJHtprAATP@@	6.6	20	potentiometric	a1/apparent		basic	2038	N1(=C2(C(=CC=C1)CCCC2))
blue:0	vj7@vQbeJOu3mqk!VKPJ244FH1dX0F0d90@0FF%1045(V!J&4!F01808%V!V0F0	C4TS8f8nE@	dev@@@rQQJHtpsUUUP@@	10.9	20	potentiometric	a1/apparent		basic	2039	N1(C2(C(CCC1)CCCC2))
blue:0	vj7@vQYcLNd2kw010VIN!94FF11V!8c9BL$V202!41#4080V!J22$42$V#F$V!F!	K3Mw	dev@@@rRJQJi`sUUUP@@	9.22	25	mean from 2	a1/apparent	NH	basic	2040	N1(C(C)(C)C)(C2(CCCC12))
blue:8	vTPI2I1G8F0k0J!FF0VV82!40F!A0V5(FF#4%4%8&24(401F0F!VFF0	_2Sh8CTk	dev@`ABHRYWZfFX@Jb@@	6.18	25	potentiometric	a1/apparent		basic	2041	ClC2(=CC=C(C1(NC1))C=C2)
blue:8	vwQG21OG8F4!42BF80VVN0H$1280442V10V030F#1!2#V!W$41!8#V06!4(V4F0	52ShFBVO6nn	dev@`ACDRYVvfFX@Jb@@	3.7	20	spectrophotometric	a1/apparent	N-H	basic	2042	[Br]C2(=CC1(=C(NCC1)C=C2))
blue:6	vzUfvnzilOizYq88@h8N2A29V8GKcV40c2G218F808GNZ0416V04c!_4$1@!1(80VF%V0FV	K2MRvdtO5mCZUEB	dev@`F@HRf^wJFZYjj@@	9.35		potentiometric	b/apparent		basic	2043	S1(C(=CC=C1)C2(NCCC2))
blue:3	vj7@vQbeLSv3uwkG0XKP52h4F0WdVF28dcB@!110602!41%80V06J22#222$8#F$X%	C4TPZf8f8pE2	dev@`LBHRVYWazZjjj@@	9.68	25		a1/apparent		basic	2044	ClCC1(N2(CCC(C1)CC2))
blue:7	vj7@vAb@LSv3PDFG02KPG2d0NHXVVF288dB8!G1#28!4*6J2H#2620F$8%VX%	C4TPZf8rE2	dev@`NBHRVYWazZjjj@@	10.15	25		a1/apparent		basic	2045	ClCC1(C2(CCN(C1)CC2))
blue:4	zjbDvU7eLrl16DkGV20LFZ9!X4!4VB814$1%20F1+FF#F#F%V020V$F!	C58rE3MR	devD@B@Tiv^aAfjjj`@	6.45	20	potentiometric	b1/apparent	NH%+&	basic	2046	O2(C(CN(CC1(OC1))C)C2)
red:2	:UfzYzDlSijIL9cE7ON23J9GO8bVk!@3V22LF2F0W0V42_6!4#Z0A4V018!J8FF!8#V#V!V0F0	C4TC95EnH4	devD@DCdfVUJaejijdqT`@	9.53	20	potentiometric	a/apparent		acidic	2047	O=C1(NC(=O)C2(C1CCC2))
blue:5	zjbDvU7eLrt1LDkGV20LGZ9!X4#Vg89B$1#202!1*FHF#F02(V020V0X!F!	C58rE3MQde	devD@J@TiWVJafjjj`@	5.88	20	spectrophotometric	b1/apparent	NH%+&	basic	2048	O2(CCN(CC1(OC1))CC2)
blue:4	:rjvzrerUvnvqxGVeWuKDE0mFGIukV8cGC2k9034@F@1XJ9!8B2NVVJ24HFFH1G424G8080B0k20V#2010	C4PXTHTQ8f8p8xE3ee	devH@BAIfUb[ajjfiHHR`@	9.6	25	potentiometric	a/apparent	NH%+&	basic	2049	OC2(C1(N(CC=C1C)CC2))
blue:4	zjbDvUbeLUv3uyoGVXlPKaC0FH5WmNVBcWB@kF0146021245#40NVV024HH#F420F!8080k20VV!2010	C4TU8f8pE3ee	devH@BAIfUb[ajjjkHhPbb@@	10.92	24.5	potentiometric	a/apparent	NH+	basic	2050	OC2(C1(N(CCC1C)CC2))
blue:6	zjbDvUbcLUt3ewoG0XWP5Zh4F059V80Ndc42kF0146!F041#4080V06J02#2#F018080k2#V02010	C4TU8h8nE3ee	devH@FAIeYZ[ajjjkHQJh@	10.33	25		b/apparent		basic	2051	OC1(CC2(N(C)C(C1)CC2))
blue:6	zjbDvUbcLUt3ewoG0XWP5Zh4F059V80Ndc42kF0146!F041#4080V06J02#2#F018080k2#V02010	C4TU8h8nE3ee	devH@FAIeYZ[ajjjkHQRd@	9.86	25		b/apparent		basic	2052	OC1(CC2(N(C)C(C1)CC2))
blue:5	zjbDvQbeLUv3uyFGVXpPOXC0FHYWmN0Bs1B@FFG14202G045#40N0V2242H$420F!8080k2!V!2010	C4TS8f8pE3em	devH@JAIYeZxYjjjiDhp`@	10.87	25.5	potentiometric	a/apparent	NH+	basic	2053	OCC2(C1(N(CCC1)CC2))
blue:3	zjbDvQbeLUv3uwkGVXpP52h4F0WdkNV8dcB@!110602F041%8VV06JH2#H02$8#F$X02010	C4TQ8f8pE3em	devH@LAIYe^Gijjjh@@	10.85	25		a1/apparent		basic	2054	OCC1(N2(CCC(C1)CC2))
blue:3	zjbDvUbeLzv3yyZG0XpJ5Xd4FV5dX8F898B2F0FG0a021!1%88V06J22#202#1*X2$	C4TPxQ8p9IE2	devH@LAJ[e^Gijjjh@@	8.87	25		a1/apparent		basic	2055	O(C1(N2(CCC(C1)CC2)))C
blue:7	zjbDvAb@LUv3PDFGV2pPG2d0NHXVkN088dB8F0G1#28!4*6J2H#2420F$8!2!VX02010	C4TQ8rE3em	devH@NAIYe^Gijjjh@@	10.56	25		a1/apparent		basic	2056	OCC1(C2(CCN(C1)CC2))
red:6	qFuJ04818!F!240N010N0V!F!2#HFV5!8#961V!2!8!40F1012k0V102$4*301V	52M4itqniuW	devH`HX@aJVU|HYiB@`@@	7.01	25	potentiometric	a2/apparent	OH	acidic	2057	S1(N=C(O)C2(=C1C=CC=C2))
blue:5	6FuF2081&2408010N0m(202FV50V8$6!V020V#60F!90W!102!848*201V	52M4itqniuW	devH`JD@aJYWlkihDH`@@	1.25	27	mean from 2	a1/apparent		basic	2058	S2(C1(=C(C(O)=CC=C1)N=C2))
red:8	6FuF2081&2408010N0m(202FV50V8$6!V020V#60F!90W!102!848*201V	52M4itqniuW	devH`JD@aJYWlkihDH`@@	8.77	27	mean from 2	a1/apparent		acidic	2059	S2(C1(=C(C(O)=CC=C1)N=C2))
red:9	6FuF2081&24F8010N0m(202HV50V8$6!V020V02140F!90W!1020V048)F201V	52M4itqniuW	devH`Jd@aJYW\kahDB`@@	9.21	20	potentiometric	a1/thermodynamic	OH	acidic	2060	S2(C1(=C(C=CC(=C1)O)N=C2))
red:3	jovl20OK0k48!2BB80V0N&1!2460V50V8(V02#VF6$14W)4!204#12V0F0	C2SiFBZOwq3k2	devH`LP@aIeURhYZh@@@@	6.33	25	conductometric	a/apparent		acidic	2061	S=C1(OC=2(C=CC=CC=2(N1)))
red:2	;j:rirzurzbxkWbryJaH4xmdwmsVZE91Sk1JHNV!8aH49!P2#43FJ4V840oc4F110F8V024fV!aFn0	C5238pHfMQfu	devLBAABFTfzuJaejjjdpbj@@	2.63	24		a1/apparent	COOH	acidic	2062	O=C(O)C12(OC1CC[NH2+]C2)
blue:8	;j:rirzurzbxkWbryJaH4xmdwmsVZE91Sk1JHNV!8aH49!P2#43FJ4V840oc4F110F8V024fV!aFF0	C58pEAHfMQfu	devLBAABSdfzuJaejjjdpbj@@	9.14	24		a2/apparent	NH(1+)	basic	2063	O=C([O-])C12(OC1CCNC2)
blue:5	2FPF20910F$2!8010N0k*2FV5#2#6!V02$141F!10V!10204048$2#1V0kk	C4M6M@Sf83EP	dev`@@pjeJYgVxY@hFH@@	3.8	20	potentiometric	a2/apparent		basic	2064	N1(=C(N=CC2(=C1N=CN2))N)
red:9	2FPF20910F$2!8010N0k*2FV5#2#6!V02$141F!10V!10204048$2#1V0kk	C4M6M@Sf83EP	dev`@@pjeJYgVxY@hFH@@	9.93	20	potentiometric	a3/apparent		acidic	2065	N1(=C(N=CC2(=C1N=CN2))N)
blue:5	mFPF2081#F!2!N010N0k*2FV5&8610V#V#40F!12V!1022!4%2#1W0kk	C4M6M@Sf83EP	dev`@@raeJY{ZXYB@iH@@	4.59	20	spectrophotometric	a1/apparent		basic	2066	N2(=C(N)C1(=C(NN=C1)N=C2))
red:8	mFPF2081#F!2!N010N0k*2FV5&8610V#V#40F!12V!1022!4%2#1W0kk	C4M6M@Sf83EP	dev`@@raeJY{ZXYB@iH@@	10.84	20	spectrophotometric	a2/apparent		acidic	2067	N2(=C(N)C1(=C(NN=C1)N=C2))
blue:5	mFPF2081#F!2!N010N0k*2FV5&861#2%40F!12V!1020404%2!11W0kk	C4M6M@Sf83EP	dev`@@rfEJY{ZxYBBJD@@	5.0	20	spectrophotometric	a1/apparent		basic	2068	N2(=C(N)C=1(NN=CC=1N=C2))
red:6	mFPF2081#F!2!N010N0k*2FV5&861#2%40F!12V!1020404%2!11W0kk	C4M6M@Sf83EP	dev`@@rfEJY{ZxYBBJD@@	10.15	20	spectrophotometric	a2/apparent		acidic	2069	N2(=C(N)C=1(NN=CC=1N=C2))
blue:5	2FPF20910F$2!8010N0k*2FV5(6!V020V#40F!10V!102#48$2#1V0kk	C4M6M@Sf83EP	dev`@@rfeJY{ZxYBBFH@@	4.26	23	mean from 6	a1/apparent		basic	2070	N2(=C(N)C=1(N=CNC=1N=C2))
red:9	2FPF20910F$2!8010N0k*2FV5(6!V020V#40F!10V!102#48$2#1V0kk	C4M6M@Sf83EP	dev`@@rfeJY{ZxYBBFH@@	9.86	22	mean from 5	a2/thermodynamic	N-H	acidic	2071	N2(=C(N)C=1(N=CNC=1N=C2))
blue:5	2FPF20910F$2!8010N0k*2FV5(6!V02%40F!10V!10204048$2!11V0kk	C4M6M@Sf83EP	dev`@@rfeJY{ZxYBBJD@@	4.2	24	mean from 5	a1/apparent		basic	2072	N2(=C(N)C=1(NC=NC=1N=C2))
red:6	2FPF20910F$2!8010N0k*2FV5(6!V02%40F!10V!10204048$2!11V0kk	C4M6M@Sf83EP	dev`@@rfeJY{ZxYBBJD@@	9.74	25	mean from 4	a2/apparent		acidic	2073	N2(=C(N)C=1(NC=NC=1N=C2))
blue:3	fJPl209K0F4#2!80W0N0V!F011#6FV5(6!V02108!40FV010V!102#48$2#WV0kk	C4M6M@Sn83EP	dev`@@rneJYVzEnBAbH@@	4.68	20	potentiometric	a1/apparent		basic	2074	N2(=C1(N=C(N)NC1=CN=C2))
red:7	fJPl209K0F4#2!80W0N0V!F011#6FV5(6!V02108!40FV010V!102#48$2#WV0kk	C4M6M@Sn83EP	dev`@@rneJYVzEnBAbH@@	9.36	20	potentiometric	a2/apparent		acidic	2075	N2(=C1(N=C(N)NC1=CN=C2))
blue:8	2FPF20910F$2!8010N0k*2FV5#2#6!V02$141F!10V!10204048$2#1V0sk	C4M6M@Sn83EP	dev`B@radIRfUxjxYB@h@@	-0.28	20	spectrophotometric	a1/apparent		basic	2076	[NH+]=2(C1(=NC(=NC=C1NC=2)N))
red:2	vpUW3WO41F4R0F08D80V282cV0F0804!HF01!8!Z8410V0Xc0c!J0F08W1F0V1%J$F2#VW0FV	C4MDSXSf5395@vEnP2	dev``Dkad@aIeeVxYZiZd@@	4.6			a/apparent		acidic	2077	S=C1(NC=NC2(=C1NN=N2))
red:3	zrUdUlOaVF7w0m99E80V09@c08FJ8V404Hl014#@VN4WFV62F08V0K0N0c10F0WW!W!4%2#VW0FV	C4M2MDRI8I93EYF2	devh@DpnDDfYVZ^EjiY`@	6.95		spectrophotometric	a/apparent		acidic	2078	O=C2(N1(N=NN=C1C=CN2))
blue:8	0F2F/#8//(F/.F	g5RUS0	dew@@@X\dTRbMLL`@@@@@	2.5		potentiometric	a/apparent		basic	2079	N=1(C=2(C(N=CC=1)=CC=NC=2))
blue:8	mFPF20818!F!240N010N0m%2#2FV50V$861%V#40F!12W!1022084(401W0kV	C2M4iOqnim1be	dew@@@`TiUVpnfZ@`@@	3.29		potentiometric	a/apparent		basic	2080	N=1(NC=2(C=CC=C(C=2(C=1))N))
blue:4	mFPF21818!F0F240N010N0V!F!2#HFV50V$961V!2!8!40F!12l0V102#4%2#1W0kV	C2M4iOqnim1bi	dew@@@`diYurafZ`@@@	3.15	20	potentiometric	a/apparent		basic	2081	N=1(NC=2(C=CC=CC=2(C=1N)))
red:2	mFPF20818!F!24FN010N0m&1!2HV50V03!8610V02!40141#12W!1020Z048&4!W0FV	g5RzS0	dew@@@aDiUUpnEj@H@@	8.9		potentiometric	a/apparent		acidic	2082	N1(=NC=2(C=C(C)C=CC=2(N1)))
blue:0	mFPF20818!F!24FN010N0m%21!2HV50V$861%V02140F!12W!1022V04(401W0kV	C2M4iOqnim1be	dew@@@bTiUUpnFZ@H@@	4.8	24.9	spectrophotometric	a1/apparent	-NH3(+)	basic	2083	N=1(NC=2(C=C(N)C=CC=2(C=1)))
red:1	mFPF20818!F!24FN010N0m%21!2HV50V$861%V02140F!12W!1022V04(401W0kV	C2M4iOqnim1be	dew@@@bTiUUpnFZ@H@@	14.3	24.9	spectrophotometric	a1/apparent	-NH-	acidic	2084	N=1(NC=2(C=C(N)C=CC=2(C=1)))
blue:9	mFPF20818!F!24FN010N0m%21!2HV50V$861%V02140F!12W!1022V04(401W0kV	C2M4iOqnim1be	dew@@@bTiUUpnFZ@H@@	3.91	22	mean from 2	a1/apparent	-NH3(+)	basic	2085	N=1(NC=2(C=C(N)C=CC=2(C=1)))
blue:9	mFPF20818!F!24FN010N0m%2#2HV50V03!861&4!41F!12W!1020Z06(401W0kV	C2M4iOqnim1be	dew@@@bTiUWpnFZ@H@@	5.15		potentiometric	a/apparent		basic	2086	N=1(NC=2(C=CC(=CC=2(C=1))N))
blue:7	mFPF20818!F!240N010N0m%2#2FV50V01!861#2%40F!12W!1020484(411W0kV	C2M4iOqnim1be	dew@@@cdiUYpafZB@@@	3.05		potentiometric	a/apparent		basic	2087	N=1(NC=2(C(N)=CC=CC=2(C=1)))
blue:0	2FPF20910F$24F8010N0m*2HV50V02#6!V02$141F!14W!1020Z048$20401V0kV	C2M4iOqnim1be	dew@@@jTie]rnFP`J@@	6.11	25	potentiometric	a2/apparent		basic	2088	N=2(C1(=C(C=CC(=C1)N)NC=2))
blue:0	fJPl209K0F4#24080W0N0V!F011#6FV50V%6!V02108!40FV014W!102#48$2#WV0kV	C2M4iOqnim1bi	dew@@@pldTTJVTLmP@P@@	7.49	20	mean from 2	a1/thermodynamic		basic	2089	N1(=C(NC2(=C1C=CC=C2))N)
blue:3	uJPl219G0F4!F2!8010N0V!F011#2FV5(6!V02108!40FV010V!102#48$2$V0Fk	B5RKmxm	dew@@@sdie[hVxHFH`@	4.6	25	potentiometric	b1/apparent		basic	2090	N2(=C1(N=C(C)NC1=CC=C2))
blue:9	2FPF20910F$24F8010N0m*2HV50V02#6!V02$141F!14W!1020Z048$20401V0sV	C2M4iOqnim1be	dew@B@jPeJYW\kadHB`@@	3.07	25	potentiometric	a1/apparent		basic	2091	[NH+]=2(C1(=C(C=CC(=C1)N)NC=2))
red:9	XFPF2081#F!24FN010N0m&2!2HV50V02!8610V02!40141#12W!3020Z048&4!W0FV	ZZiSqgVF	dew@`FFPbDfUmkaf@HX`@	7.7		spectrophotometric	a/apparent		acidic	2092	ClC2(=CC=1(N=NNC=1C=C2))
red:0	aHPF2F81!1k!241N010N0V040F%2FV50V!808610V02F$4$12W!14@V0V48#F1F#301V	C4MDSeSnvu	dewH@HP`RY[TjFZd@H@@	4.6	25	potentiometric	a1/apparent	OH	acidic	2093	ON1(N=NC2(=C1C=CC=C2))
red:6	jJul208K0V4F!2!80W0N0V!F011#6FV5&8610V02108!40FV010V!102#48#F2#310Vk	C4M4MHSn83EP	dewHBHi`b\dTTRNTLtC@P@@	7.18	23	mean from 2	a1/apparent		acidic	2094	O2([N+]1(=C(C=CC=C1)N=C2N))
red:2	RuFnBXkF888X!9V10F8V8!GF8X0V#2)k!F0Z08!1$10V!2!F!c$2-	C4SnLg	dg\D@@[HhihcDd]mTt@@@@	10.49	25	spectrophotometric	a1/thermodynamic		acidic	2095	O=C(C(C(=O)C)CC1(=CC=CC=C1))C
red:7	:Sf_uygY94z18VcEC@82d29Y9JF804!2F4980BV0qJZ!V0Z02s!K01#128V1!81*8#80V	52MRv@6Pdpb	dg\DHFd@cY@yByCIEDiUMHUUJtuT@@	6.31	20	mean from 3	a1/apparent	C-H	acidic	2096	S1(C(C(=O)CC(=O)C(F)(F)F)=CC=C1)
red:2	oFsJ44018!F0104FN010N0H%21#H01#1!820V!2!4210101!@!c1!24824*6130	_2Sa_Tjk	dg\Dh@ShBXCX@xBxAInYf|UZ@bJ`@XkbBRCR@rBr@	4.18	25		a/thermodynamic		acidic	2097	O=C(O)C1(=C(C(=C([4H])C(=C1[4H])[4H])[4H])[4H])
red:2	qFsJ44818V0F0124FN010N0H&12!HV1#1%V!20V42G2!1088!c#24804V!4%6030	C4SXSfHfcSe3fu	dg\J@@PUMInUeWiZ@Hj`@@	4.2	20	potentiometric	a1/thermodynamic		acidic	2098	O=C(O)C1(=CC(OC)=C(O)C(=C1)OC)
red:2	yJsK448G8V4F412408010N&1302!FV18%86*F2!V%V102!V04020J#406030	52QRvS@x2uz	dg\L@@PTfufUuMi``b@cD	4.35	25		apparent		acidic	2099	O=C(O)C=CC1(=C(OCC)C=CC=C1)
red:2	yJsK448G8V4F412408010N&1302!FV18%86*F2!V%V102!V04020J#406030	52QRvS@x2uz	dg\L@@PTfufUuMi``b@cH	4.68	25		apparent		acidic	2100	O=C(O)C=CC1(=C(OCC)C=CC=C1)
red:2	zxxK54sG9X4F412@0FV1280H0V!1!2!F%1V$W$V!F080108#c#24!402(6030	52SZvS@x2uz	dg\L@@PTfyV}^eh@bj@@	4.25	20	potentiometric	thermodynamic		acidic	2101	O=C(O)C1(=CC(OCCCC)=CC=C1)
red:2	:trBqsr8eDoZWEgYcV40T201V9LOY02#VW46k!V!F!1!F10F240VZ!8,2144!406030	52SgwS@x1uz	dg\L@@PdfyVySmjj@`@@	3.43	25	potentiometric	a/apparent		acidic	2102	O=C(O)C(OC1(=C(C=CC=C1)C))CC
red:2	xNsr4604820F014Vk80W08$8#1!2F!84#F04!V%20F#41#V!28)4$6030	52QRvh@uZuz	dg\L@@Pdf{VU}Mif@B@bh	1.96	25	potentiometric	a/apparent		acidic	2103	O=C(O)C(=O)C=CC1(=CC=C(C)C=C1)
red:2	xNsr460J820F014Zk80WV80H!8!39!6H0484010F02!V%24FW0841#c#8082#40J!186030	h2Sa_SLSUV	dg\L@@PlbffbbbjftpDQ@@@	1.34	25		apparent		acidic	2104	O=C(O)C(=O)C1(=C(C=C(C)C=C1C)C)
red:2	oNsL46!8!F01!F801V8)1!HF048$F84)2$8810F0c#8#4#F%6030	52QBvC@uVuz	dg\L@@QdfunU}Mif@B@cH	3.44	25	spectrophotometric	a1/apparent	COOH	acidic	2105	O=C(O)C=CC(=O)C1(=CC=C(C)C=C1)
red:2	zxxK54sG9X4F412@FFV128#V!1092!F%2W$V%42F0801$Fc8&4V2(6030	52SZvS@x2uz	dg\L@@RTfyWU^Eh@Jj@@	4.48	25	spectrophotometric	a1/apparent		acidic	2106	O=C(O)C1(=CC=C(OCCCC)C=C1)
red:2	zytU44NI8X4F4328kFF109#V!1092!F%21$V04#46F#1$Fc8&4V2#1#6030	52SZvS@x2uz	dg\L@@RTfyWUnEh@Jj@@	4.48	25	spectrophotometric	a1/apparent		acidic	2107	O=C(O)C1(=CC=C(OCC(C)C)C=C1)
red:13	zxxppZsGtX4F510@FFV5282!V$9X!G#8!l$V%424F!1%g(4V%F!2010	52SZvS@w6uW	dg\L@@RtfVUWYujBBJ@@	8.34	25		thermodynamic		acidic	2108	O=C(OCCCC)C1(=CC=C(O)C=C1)
red:3	qHNF0F818!k!2!F21080m040F&F4#81$8V$V-V04025!c&2!3810	52S_3QVQgzz	dg\LHHS@BMdCdKdLddlRTL`rm@AU@@@	-6.93	36	spectrophotometric	a1/apparent	H	acidic	2109	S(=O)(=O)(O)C1(=CC(=CC=C1)C(F)(F)F)
red:2	:xjxyqirjurzfxkYb_iSbr4zkhRHsFo3c18m_5LRZ1FOZP81F2O01804WF40VBD208J!1!4#4@#6030	56T9EDEHMfC@bKMft	dg\N@@Png[R[efuEVjjjjkBJhZ`REH@	3.55		conductometric	a/apparent		acidic	2110	O=C(O)C1(OC(OC)C(O)C(C1O)O)
red:10	oFsJ4401#F01#N010N0F+F01&820V!2!421&@!V1!24!4$4$6030	C4MHSXSfHhe5fw	dg\NA@zUt{BS{IEEEEEBp`TPsP@@	1.8	21	potentiometric	a2/apparent		acidic	2111	[O+]1(=C(C(O)=C(O)C=C1C(=O)[O-])C(=O)O)
red:10	oFsJ4401#F01#N010N0F+F01&820V!2!421&@!V1!24!4$4$6030	C4MHSXSfHhe5fw	dg\NB@zUt{B\dTTTTTKBAQCM@@@	0.6	21	potentiometric	a1/apparent		acidic	2112	[O+]1(=C(C(O)=C(O)C=C1C(=O)O)C(=O)O)
red:13	oFsJ4401#F01#N010N0F+F01&820V!2!421&@!V1!24!4$4$6010	C4MHSXSfHhe5fw	dg\NC@zUt{BUx~rQQQQQPlHEDLt@@	9.82	21	potentiometric	a3/apparent		acidic	2113	[O+]1(=C(C(O)=C(O)C=C1C(=O)[O-])C(=O)[O-])
blue:0	vh70n178FGF1H4%F%2&8/.V/(V0F0	S98oImV	dg\`@@h[ReUUUNzjjjj@@	11.1	25	mean from 2	b1/apparent	HN	basic	2114	N1(CCNCCCNCCNCCC1)
blue:3	mNPH22818!F!20FN#80V!F#1!2!50V02$1&4!40F!10V&V04+WVF0	C4SevS7f83AfDX	dg\`@@rfRVUyWt~Zx@H@@	-0.83	25	spectrophotometric	a1/apparent		basic	2115	N#CC(=NNC1(=CC=C(C)C=C1))C#N
red:5	mNPH22818!F!20FN#80V!F#1!2!50V02$1&4!40F!10V&V04+WVF0	C4SevS7f83AfDX	dg\`@@rfRVUyWt~Zx@H@@	6.75	25	mean from 2	a1/apparent		acidic	2116	N#CC(=NNC1(=CC=C(C)C=C1))C#N
blue:3	mNPH22818!F!240N#N0V!F!2#20V50V$801*40F!12W)4)10WVF0	C4SevS7f83AfDX	dg\`@@rfRVUyeN~ZxB@@@	-0.84	25	spectrophotometric	a1/apparent		basic	2117	N#CC(=NNC1(=C(C=CC=C1)C))C#N
red:5	mNPH22818!F!240N#N0V!F!2#20V50V$801*40F!12W)4)10WVF0	C4SevS7f83AfDX	dg\`@@rfRVUyeN~ZxB@@@	6.9	25	spectrophotometric	a1/apparent		acidic	2118	N#CC(=NNC1(=C(C=CC=C1)C))C#N
red:4	mNPH2281#F!240N#N0V!F#2!20V50V$801#2%40F!12W!2%4)10WVF0	C4SeZ2vS7f83AfDX	dg\``Bx{BHRYe_eXXHHZ|@@	5.84	25	mean from 2	a1/apparent		acidic	2119	ClC1(=C(NN=C(C#N)C#N)C=CC=C1)
blue:7	mNPH2281#F!240N#N0V!F#2!20V50V$801#2%40F!12W!2%4)10WVF0	C4SeZ2vS7f83AfDX	dg\``Bx{BHRYe_eXXHHZ|@@	-0.77	25	spectrophotometric	a1/apparent		basic	2120	ClC1(=C(NN=C(C#N)C#N)C=CC=C1)
red:4	mNPH2281#F!240N#N0V!F&20V50V$801#2%40F!12W)4)10WZF0	C4Sec2vS7f83AfDX	dg\``Bx{CDRYe_eXXHHZ|@@	6.35	25	mean from 2	a1/apparent		acidic	2121	[Br]C1(=C(NN=C(C#N)C#N)C=CC=C1)
blue:7	mNPH2281#F!240N#N0V!F&20V50V$801#2%40F!12W)4)10WZF0	C4Sec2vS7f83AfDX	dg\``Bx{CDRYe_eXXHHZ|@@	-0.8	25	spectrophotometric	a1/apparent		basic	2122	[Br]C1(=C(NN=C(C#N)C#N)C=CC=C1)
red:6	mNPH2281#F!2!N#80m!F#2!2!50V&1%V#40F!10V!2!2!4(4!WVF0	C4SeZ2vS7f83AfDX	dg\``FD{BHRYV}ekh@bZ|@@	6.0	25	mean from 2	a1/apparent		acidic	2123	ClC1(=CC(NN=C(C#N)C#N)=CC=C1)
blue:8	mNPH2281#F!2!N#80m!F#2!2!50V&1%V#40F!10V!2!2!4(4!WVF0	C4SeZ2vS7f83AfDX	dg\``FD{BHRYV}ekh@bZ|@@	-0.78	25	spectrophotometric	a1/apparent		basic	2124	ClC1(=CC(NN=C(C#N)C#N)=CC=C1)
red:7	mNPH2281#F!20FN#80V!F#2!2!50V02$1&4!40F!10V!2#V04+WVF0	C4SeZ2vS7f83AfDX	dg\``ND{BHRYWUeih@JZ|@@	6.15	25	mean from 2	a1/apparent		acidic	2125	ClC1(=CC=C(NN=C(C#N)C#N)C=C1)
blue:8	mNPH2281#F!20FN#80V!F#2!2!50V02$1&4!40F!10V!2#V04+WVF0	C4SeZ2vS7f83AfDX	dg\``ND{BHRYWUeih@JZ|@@	-0.79	25	spectrophotometric	a1/apparent		basic	2126	ClC1(=CC=C(NN=C(C#N)C#N)C=C1)
red:4	qNuH2281#F!240N#N0V!F$2020V50V$801#2%60F!12W)4)10YVG0	C4SevS7f83AfDYe2	dg\h@Bx{AIfU~Ua``akp@@	6.1	25	spectrophotometric	a1/apparent		acidic	2127	OC1(=C(NN=C(C#N)C#N)C=CC=C1)
red:6	qNuH2281#F!2!N#80m!F$202!50V&1%V#40F!90V%2!4(4!YVG0	C4SevS7f83AfDYe2	dg\h@FD{AIe[vVn`BIkp@@	6.45	25	spectrophotometric	a1/apparent		acidic	2128	OC1(=CC(NN=C(C#N)C#N)=CC=C1)
red:0	oFuF21018!F0F040N010N0V!F!20202F05&861VV02!8!20F!12!V102$V$2!50H010	K2SZvR0NVmG_Ee4	dg\hANESAYOdfYYwVfBBQf@ch	9.4	25	spectrophotometric	a2/apparent	O-H	acidic	2129	OC1(=C(C(N=[N+]=[N-])=NCC)C=CC=C1)
red:3	zrUdrtSiY05w2Hs9EB8VFV2ce8HJ80444Hl0920B08a84d0V2Xk0N!K0F0810F8V1!W!FV102F2080110V0	C4uE6I738n93A3AfCYDIH3QYSe	dg\lPLXYaC@HhHrRRqIIZ\JuMMMA@h	7.3		spectrophotometric	a/apparent		acidic	2130	S(=O)(=O)(N)C=1(SC(=NC(=O)C)N(N=1)C)
red:3	zrUdzdUDrG7xQHN9EB8XHW@di9H4804462l0930B8@aBZd0V6Xk0PV0J0k!510BVW!W#V102F2888110VV	C4M4MPs3838n93DIEvH3Se	dg\lPLXYaC@HhHrRRqIZJ\JuMUL`@	7.4		spectrophotometric	a/apparent		acidic	2131	S(=O)(=O)(N)C=1(SC(N(C(=O)C)C)=NN=1)
blue:0	vzUfvfzBrRoEOJ1F8EPN09Jck1FWc!18FFI18!k0F041010X88@V0F0H680F2101#PFB+V0F0	C2QiEBWt6mbba	dg]@@@GIEDehhktmTuUTD@`	12.13	25	potentiometric	a/apparent		basic	2132	N(=C1(C=C(NCC)CC(C1)(C)C))CC
blue:4	vyMQuOlkCN!YJ120V0kV804#1$h402&F!FF!84$V&2%F$2488%VVF0	C2Sowvgt5mCba	dg]@@@IIUYyT{zjh@@@@	7.23	25	potentiometric	a/apparent		basic	2133	N#CCCNC(CC1(=CC=CC=C1))C
blue:0	vh70n1b8FGF3H4%F!4!2!V#8/,4*F!8+V0F0	h78ob_0	dg]@@@mJUUUT{jjjjh@@	9.6	20	potentiometric	a/apparent		basic	2134	N1(CCCCCCNCCCCCC1)
red:13	;j;irQyzvzxcj_BPTYmCj9dUVVZKf1W28aJZ80akV641H025mWVW484oV0Bg048V%80V#880a0I0	C4TC8h95E_H_Hffu	dg]B@DDNNtfU{YbijijfdHbZ@@	3.6			a/apparent		acidic	2135	O=C1(NC(C(=O)NC(C(=O)O)C)CC1)
red:9	zTPn2G8M8!kVF@0GF0WV82V040J!90V6F040V02FF!dVV$42!408$FV040VV248!21FFF!3#	C4SXTA1C838f8u	dg]B@hTDNxeNV[yInUv[aZ@Bi`@@	6.51	25	spectrophotometric	a1/apparent		acidic	2136	O=[N+]([O-])C1(=CC=C(C([N+](=O)[O-])C)C=C1)
red:9	zTPn2G8M8!kVF@01F0WV82m040J$V6F040V01FF!dWV#V$4(V040X4248!2!F6!3#	C4SXTA1C838f8u	dg]B@hTDNxeNV[{HihdhXipm@ATp@@	6.67	25	spectrophotometric	a1/apparent		acidic	2137	O=[N+]([O-])C1(=CC(=CC=C1)C([N+](=O)[O-])C)
red:6	yJul619G0F4F0F24FN010N0m$108202mV50V02!828WV020V!16%DW0V9!2Z048&4!Y0G0	C4SXSf1A8593EYHYe2	dg]BAHTDXxeNR[f]vFV``JX@@	6.78	25	spectrophotometric	a1/apparent		acidic	2138	O=[N+]([O-])C1(=C(O)C=CC(=C1)NC(=O)C)
red:12	zLPl6G9l801k0F31GF0W082V#F!9!4k#V02H#Nk#F0424F(Fd$V048!80F0F!3010	K2Sa2RVO6mGavHZ	dg]BAHtDTxeNR[e]nxV`@fh@@	7.92	27	mean from 2	a1/apparent	N(CH3)O-H	acidic	2139	O=[N+]([O-])C1(=CC=C(C(=O)N(O)C)C=C1)
red:4	:Uf7fs41B4w0JGsC8HV282c2NN1c0410IFF98!F0o8410b0Xc0s!J0H281GH1VKVV8QF5+W0FV	52M4iOqPmpb	dg]D@BdCrJJJQIjRkTuUL`@	9.7		spectrophotometric	a/apparent		acidic	2140	O=C(C=1(NN=C(C=1)C(=O)C))C(C)(C)C
red:7	yLup659#1k0F111N01082#F(k018#20840V!2N08!F0F&W102$4#F%201F	C4M2QeSn8p93EfHYeP	dg]D@DlNrJJHsQIG[UM@@AEH	7.32	25	spectrophotometric	a1/apparent		acidic	2141	O=C(N(C)C)C=C(O)C1(=CC=NC=C1)
red:3	:Uv7ftJW81g0J0YE!W09083801V#42o0802!2k$W!F0G04N0I01202%8$1,F	C4M2SY8p93EfHYLP	dg]D@DlNrJJHsQIG[US@@@@	7.75	25	spectrophotometric	a1/apparent		acidic	2142	O=C(N(C)C)CC(=O)C1(=CC=NC=C1)
blue:10	zrzhzdUDrpzhUA8OE6BFQXc96AX40VF828c0@2N5802XV!224F1F08!BF0V08@!2&1&V20V!	h6NOZPmDO8Bw6UIF9kNV	dg]D@LTDRYYWueVjjjn@@	5.44			a/apparent		basic	2143	O=C(OCC)N1(CCN(CC#C)CC1)
blue:9	yqPGP19G0F5k!@1FF0G088V04!1V88!N#V02$8V#F042(40FV8010V048#11$3#	C4SXSf1A858pE2	dg]DAHdDbTyInUvWaZ@Bj`@@	1.7	25	spectrophotometric	b1/apparent	amine	basic	2144	O=[N+]([O-])C1(=CC=C(N(CC)CC)C=C1)
red:3	;jzjzDrUyzOLSshExeHYLdrON_ssF16Il8O0F@F8W8w_2b62e0NV0J0n081GN9Vp80W8F8$2V0V0VX0F0	C4T@TQ4f95A3EnH3N3fu	dg]DbDqa@H[dfUgyzyijZj`@	11.41	28	spectrophotometric	a2/apparent		acidic	2145	S=C1(N=C([O-])C(C(CCC)C)C(N1)=O)
blue:8	yLuK209G0V5V40211801080m$1!2!F010V!8!401#FV!F!F!8$1020404802!204&	C4Sf5Y8p93@vEfcH	dg]H@AtDie^}nf``aj@bX	8.87	25	potentiometric	a1/apparent	N=C-H	basic	2146	O(C1(=CC(N=CN(C)C)=CC=C1))CC
blue:5	zpUl7WOK9F4R0F2DD8!2N2P$934!2VV50X01&V$V!480V1W5W#1V!84#1$10V0F0	C4Sf838p93EAEYHX	dg]H@DhDfUef}mj`bH@@	7.99			a/thermodynamic		basic	2147	O=C(NC1(=C(C=CC=C1C)C))CNC
blue:6	;UHUGn9F0kVLs20F0kkBVL640F!VFg502!V010F!X1#41010c!1F%V402024404#V601X0l0	S2SgwgVO5mCbbEMKN	dg]H@FTDfYU[avhHJJ@@	9.6	20	potentiometric	a/apparent	&2%	basic	2148	OC(C1(=CC(N)=CC=C1))CNC(C)C
blue:9	yLuK209G0V5V4021G801080V$1082!F010V028!4%F!2F!F(9020V04802!2)	C4Sf5Y8p93@vEfcH	dg]H@ItDie_UnF``Ij@bX	9.24	25	potentiometric	a1/apparent	N=C-H	basic	2149	O(C1(=CC=C(N=CN(C)C)C=C1))CC
blue:9	zjbDvQbcLSs3uwkF0XHP1V54F059V4V0tc0M0F!V4$4G#2#V22LF$2%1c0F)X0G0	C58_8f8nECem	dg]H@LdDeVUiafjjjj`@	10.52	22	potentiometric	a1/apparent		basic	2150	OCCNC1(CC(NC(C1)(C)C)(C)C)
blue:10	;UHUGn9F0kVLs20F0kkBVL640F!VFg502!V010F!X1#41010c!1F%V402024404#V601X0l0	S2Sgwg8O0mAZQEMKN	dg]HBFTFeIfUVx]jBBb`@@	4.22	20	potentiometric	a/apparent	&1%	basic	2151	OC(C1(=CC(N)=CC=C1))C[NH2+]C(C)C
blue:3	zjbDvQbcLSs3uwkF0XHP1V54F059V4V0tc0M0F!V4$4G#2#V22LF$2%1c0F)X0l0	C5238_8f8nEAem	dg]HBLdIeIUeZXYjjjjh@@	7.42	22	potentiometric	a2/apparent		basic	2152	OCCNC1(CC([NH2+]C(C1)(C)C)(C)C)
blue:10	zxUWrWzBlGJEIJ0cBC8!80dW1F1c#2HF01308!F0V50WF2!@V0J0F!102!1%4%2!80V0FV	K2M4iOrM4iYdQQZ	dg]H`Eo@BDigWYSnfjjV`@	7.55	30		a/apparent		basic	2153	S(C(=O)CCCC=1(N=CNC=1))CCC
blue:8	;jEbO6Wm6w4MCcjBHZ080c0cN_80Z04IFG14BF08k84W0V@Xc080VJ0F0g1FF10l!WI0JF#m21V!X0GV	C2M4iOrPKsEpP	dg]L@AtDoHheIhTlnmUTmT@@	6.18	25	potentiometric	a1/apparent	OH	basic	2154	O=C(OC)C(C=1(N=C(CO)NC=1))(C)C
red:13	qFPF20818!F!2!N01080m+F018V01$8V$V%F&V10224048&4!3010	C2QRvB4sym1_u	dg]LAHLDnISlbfbRaRWBt@Ds@IMl@	10.16	25		apparent		acidic	2155	O=[N+]([O-])C1(=CC(=CC=C1)C=CC=NO)
red:13	aHuF2091!1k!25FN210N0m04%2!HV10V028#8V!2FV4212%B10V!82_048$106!3010	C4SXSf1A23858re2	dg]LCHDDnISaeInUngiZ@Hj`@@	4.35	25		a1/apparent		acidic	2156	O=[N+]([O-])C1(=CC([N+](C)(C)C)=C(O)C=C1)
red:6	aHuF2091!1k!25FN210N0m04%2!HV10V02!828V!2FV!12%D10V1!2_048#1106!3010	C4SXSf1A23858re2	dg]LCHTDZISeeInYwhYZB@j`@@	5.03	25	spectrophotometric	a1/apparent		acidic	2157	O=[N+]([O-])C1(=C(O)C=CC(=C1)[N+](C)(C)C)
blue:11	yLuG219G801F!35FN010N2m%302!H010V03F080NW!21V4202%@!W#2Z06808$4403#	C4SXSf1A838r8vE3e2	dg]LCHtDVISeyInUm{aZ@Bj`@@	9.93	25	spectrophotometric	a2/apparent	N-H	basic	2158	O=[N+]([O-])C1(=CC(=C([O-])C=C1)CN(C)C)
red:10	yLuG219G801F!35FN010N2m%302!H010V03F080NW!21V4202%@!W#2Z06808$44030G0	C4SXSf1A23838r8ve2	dg]LCHtDVISmeInUm{aZ@Bj`@@	5.75	25	mean from 2	a1/apparent	O-H	acidic	2159	O=[N+]([O-])C1(=CC(=C(O)C=C1)C[NH+](C)C)
red:3	yJPl619G0F4F0F20FF01080V$108!2k040V82$8VV$4204%4VFV8#V04c)1W0k0	_2SZvQVO0mGbAEa_Cqk	dg]L`LVDL@cIIKDedhLkP@Tp@@	10.02	20	potentiometric	a/apparent		acidic	2160	S(=O)(=O)(N)C1(=CC=C(NC(=O)C)C=C1)
red:3	zoQlLWNG!4F0F28FF01082V$108!2l#V82GV!9VV$524J)V8#V04c!2#F01W0k0	_2SZvQVO0mGbMELZCqk	dg]L`LnDD@cIIBhhd]ikTC@P@@	5.35		mean from 2	a/apparent	SO2NH4	acidic	2161	S(=O)(=O)(NC(=O)C)C1(=CC=C(N)C=C1)
blue:13	zoQlLWNG!4F0F28FF01082V$108!2l#V82GV!9VV$524J)V8#V04c!2#F01W0k0	_2SZvQVO0mGbMELZCqk	dg]L`LnDD@cIIBhhd]ikTC@P@@	1.58		mean from 2	b/apparent	NH2	basic	2162	S(=O)(=O)(NC(=O)C)C1(=CC=C(N)C=C1)
blue:0	vxMGn1nNOF0HG402FG0F082%Z090801&G+4%4/&F!V0F0	C4Sn8p8vE@	dg^@@@ReYU]gZhHHh@@	10.08		potentiometric	a1/apparent	amino	basic	2163	N(CC1(=CC=C(C)C=C1))CCCCC
blue:0	vxUGY1zO1GJ3142@01!284%_)FV/#8$4*B+V0F0	h2SiFBYOtV	dg^@@@RfUWuzZBBJh@@	5.09	24.9	spectrophotometric	a1/apparent		basic	2164	N(C1(=CC=CC=C1))CCCCCCC
blue:0	FPHH(V$10H!80F04*F&F/F,G*2%F	B3RTu	dg^@@@RfYZzk`Hbjh@@	4.95	25	spectrophotometric	a1/thermodynamic		basic	2165	N1(=C(C=CC=C1C(C)(C)C)C(C)(C)C)
blue:0	vj78v9b8LGt3PB01#F80B!220V!888B!F01#2/J22%20F!8)V%	C58rE2	dg^@@@RiU}Ukjjjjj@@	8.28	27		a/apparent	NH+	basic	2166	N1(CCCCC1)(CCCCCCCC)
blue:0	FPHH(V$10H!80F04*F&F/F,G*2%F	B3RTu	dg^@@@rQQIRZrTpDEUT@@	6.7	25	spectrophotometric	a1/thermodynamic		basic	2167	N1(=C(C=C(C(C)(C)C)C=C1)C(C)(C)C)
blue:8	vj7@vQbcLSt3uckG0V0P90B4N2380408188$8#2$V/#2#102F-	C4sXsf8rE3QX	dg^@`A@HRfUWmzZjjjj@@	8.11	17	potentiometric	b/apparent		basic	2168	S(C1(CCCCC1))CCN(CC)CC
blue:3	vxUllVuNt04HG!@0G01282%4%G$80F$V(4F0F&V/#F080	C2S_lAcsamWhm	dg^@`L@HRf^UWTzZBBH@@	8.5	25		b/apparent		basic	2169	S(C(=N)C1(=CC=CC=C1))CCCCC
blue:3	vzUvlcsFvB4F1!P0FF128202*G$80F$V2&6F0F&V/#F080	C2S_lAcsamWhm	dg^@`L@HRf^UYVzZBB`@@	8.43	25		b/apparent		basic	2170	S(C(=N)C1(=CC=CC=C1))CCC(C)C
red:12	zpzpL_OKdF4J0G0D2R0G0N20V#83V2!l21$FV822V!31!V4H080F02!c10V$1(J0a0I0	_2SZvRYO8ntdIHjJDjk	dg^B@D@]MIeeem[Z`hF@@@	3.63	21	mean from 2	thermodynamic	COOH	acidic	2171	O=C(NCC(=O)O)C1(=C(O)C=CC=C1)
red:13	qFuJ64808!F01#N01080m+F01#1!848V,1%c10224044#F%7030	C2QRvB4t2ofpy	dg^BAHACnISdfue[iui`BF@cH	3.9	25	potentiometric	a/apparent		acidic	2172	O=[N+]([O-])C=CC1(=CC(C(=O)O)=CC=C1)
red:13	qFuJ64808!F01!FN01080V&1#F01&848V%42$1%c102#44#F%7030	C2QRvB4t2ofpy	dg^BAHACnISdfue]iUi`@f@cH	3.94	25	potentiometric	a/apparent		acidic	2173	O=[N+]([O-])C=CC1(=CC=C(C(=O)O)C=C1)
red:13	ztup6ZsK820J016VHFV1V80V1%9#F#a021k!8V!8!52$8#2FV$V048&1!7030	52Sa2RVPKuz	dg^BAHACnISdfyWUnEh@Jf@@	4.54	25	spectrophotometric	a1/thermodynamic		acidic	2174	O=[N+]([O-])C1(=CC=C(CCC(=O)O)C=C1)
red:13	qFuJ64818!F012!N01080m+F!8V01!848V$V-V!22404B#F!4!7030	C2QRvB4t0ofpy	dg^BAHACnISlbfbRaRgBt@Ds@QJ@	3.63	25		a1/thermodynamic		acidic	2175	O=[N+]([O-])C1(=CC(=CC=C1)C=CC(=O)O)
red:13	qFuJ64818!F012!N01080m+F!8V01!848V$V-V!22404B#F!4!7030	C2QRvB4t0ofpy	dg^BAHACnISlbfbRaRgBt@Ds@QL@	4.08	25		a1/thermodynamic		acidic	2176	O=[N+]([O-])C1(=CC(=CC=C1)C=CC(=O)O)
red:8	zpzpL_OKdF4J0G0D2R0G0N20V#83V2!l21$FV822V!31!V4H080F02!c10V$1(J0a0G0	_2SZvRYO8ntdIHjJDjk	dg^BBD@]L~RYYY[VvhJA`@@	8.16	20	potentiometric	thermodynamic	OH	acidic	2177	O=C(NCC(=O)[O-])C1(=C(O)C=CC=C1)
red:9	zpvp6ZNK!4J01282F01082m$1%F#X8!V!8W$V1,V#24048&4!7030	_2SZvQVM4kIZ3HirDjk	dg^BaEFSl@aYoldTRRbeg[PPMC@@@	3.4	25	potentiometric	a1/apparent		acidic	2178	S(C1(=CC([N+](=O)[O-])=CC=C1))CC(=O)O
red:9	zpvp6ZNK!4J01282F01082m$1%F#X#V!8W$V1,V#24048&4!7130	_2SZvQELVhCVb86_Tjk	dg^BaEFSlDQYoldTRRbeg[PPMC@@@	3.55	20	potentiometric	a1/apparent	COOH	acidic	2179	[Se](C1(=CC([N+](=O)[O-])=CC=C1))CC(=O)O
red:10	zpvp6ZNK!4J012B2N010N2V$91#FFV10X8!V968V!2101%V802G0V1$VJ8!1!4#7030	_2SZvQVM4kIZ3HirDjk	dg^BaFe]L@aiOdieefQn`hFX@@	3.18	22	mean from 2	a1/apparent	COOH	acidic	2180	S(C1(=C([N+](=O)[O-])C=CC=C1))CC(=O)O
red:10	zpvp6ZNK!4J012B2N010N2V$91#FFV10X#V968V!2101%V802G0V1$VJ8!1!4#7130	_2SZvQELVhCVb86_Tjk	dg^BaFe]LDQiOdieefQn`hFX@@	3.45	22	mean from 2	a1/apparent	COOH	acidic	2181	[Se](C1(=C([N+](=O)[O-])C=CC=C1))CC(=O)O
red:9	zpvp6ZNK!4J0128HF01082V$108#F#X821V!8V%52*FV8#V048&1!7030	_2SZvQVM4kIZ3HirDjk	dg^BaMFSl@cYoldTRRbjgKPPLS@@@	3.2	23	mean from 3	a1/apparent	COOH	acidic	2182	S(C1(=CC=C([N+](=O)[O-])C=C1))CC(=O)O
red:9	zpvp6ZNK!4J0128HF01082V$108#F#X021V!8V%52*FV8#V048&1!7130	_2SZvQELVhCVb86_Tjk	dg^BaMFSlDSYoldTRRbjgKPPLS@@@	3.46	22	mean from 2	a1/apparent	COOH	acidic	2183	[Se](C1(=CC=C([N+](=O)[O-])C=C1))CC(=O)O
red:3	zpzpM_NKW04J012@2J0W282VV#10V040G$80FV!AV!1#V4F8(V!V$d!2&b0F0	K2S_kBYOpofirfw	dg^BbLaML@`~rRPjIIQKZuA@p@@	11.4	25	potentiometric	a1/apparent	SO2-NH-	acidic	2184	S(=O)(=O)(NCC(=O)[O-])C1(=CC=CC=C1)
red:2	xvyz4ikJd@0a01RX04k8V9!_40V08)4#F!4#9#V#V$2*1$82#6V30	52SowQguKuz	dg^D@AADfuemSmjjp@@@	4.4	25	conductometric	1/thermodynamic		acidic	2185	O=C(O)CCC(C#N)C1(=CC=CC=C1)
red:2	xvuzBakL8D2Z01CVY0l0V8F01J8ZFF&H462F0k!F0408!1$10Z!2!F0F%2#8$6V30	C4SmTBvAHffu	dg^D@AADfymmSmjjp@@@	3.7	25		1/thermodynamic		acidic	2186	O=C(O)C(C(C#N)C1(=CC=CC=C1))C
red:2	xvuz4akJ8D0Z01CV20m0V8F0140V(FH060F0k&8!1$12V!2&I(8$6V30	52SowAguKuz	dg^D@AALbfTbTJQvuUX@@@@	3.99	25	conductometric	a/apparent		acidic	2187	O=C(O)CC(C#N)(C1(=CC=CC=C1))C
blue:8	:rjzfr8rxtfUBNl53Nu91B1OQ@VV4VcB8B08101!16#4!V0F$2JH6#FF20804828V%V%	C4TA8rE3Lfde	dg^D@ABtfY_eSmjjjj`@	7.07	30	potentiometric	a1/apparent		basic	2188	O=C(C(CC)C)CCN1(CCOCC1)
blue:12	zPuI0Gcl8c#J34F80VVN0H#1!92VJ2V1#30F10FG!@0V!G21080882F*X484F#1!V0	C4SeTQ8fEIcR	dg^D@CBldTtRRJgSPPQUDZP@	9.6	25	potentiometric	b/apparent		basic	2189	O(C1(=C(OC)C=CC(=C1)CC(N)C))C
red:3	zxUn7WtKdN4B0J2eB!V280P1!1W#42V040V01%1W#V0V0483#5V#108!41&4!V0F0	C2SiFBZOwodfL	dg^D@D@\bbRbbQffuPLA@@@	10.0	25	mean from 2	a1/apparent		acidic	2190	O=C(NC1(=CC(=CC=C1)C))CC(=O)C
red:3	zxUn7WtKdN4B0J2eR!V28081!1W09042V040V021%W%V0483#5V!8108V041*V0F0	C2SiFBZOwodfL	dg^D@D@\bbRbbQvfuPLA@@@	10.15	25	mean from 2	a1/apparent		acidic	2191	O=C(NC1(=CC=C(C)C=C1))CC(=O)C
red:4	zyPvTlOm8F5kVk911FIl09P$F2!8V4lL#X0H#Fs080F!B4F08&d$20V040N&3010	52SaGBZOiod	dg^D@D@lbbbfdRivuPU@@@@	10.1	25	potentiometric	a1/apparent		acidic	2192	O=C(N(O)C(C)(C)C)C1(=CC=CC=C1)
blue:9	zxzppZuRlX4DK14XB5c40808WW!480V&BF0VF!4#1#V#F$2*1#V02&F	h2M4vh@w6V	dg^D@IADfU]eSmjj`@@@	5.32	25	spectrophotometric	a/apparent		basic	2193	O=C(OCC)CCCC1(=NC=CC=C1)
blue:5	zpzKn1OOGk40502@H#28&10cX&X021-F08!1040F08#V04!V$1!V0F0	C2SiFBYOtu7oq	dg^D@J@tiWYWUvjh@J@@	4.99	24.9	spectrophotometric	a1/apparent	NH	basic	2194	O(CCNC1(=CC=C(OC)C=C1))CC
blue:5	zpzKn1OOGk40502@2#280H$10VX&X(1$V!F08!184*4!V$4!V0F0	C2SiFBYOtu7oq	dg^D@JCTiWYVuNjh@b@@	3.67	24.9	spectrophotometric	a1/apparent	NH	basic	2195	O(CCNC1(=CC(OC)=CC=C1))CC
blue:13	zxzppZsGtX4F510@FFV5282!V$9V!G#c!l$V%424F!1%g$V044&F01!V0	C2SZvRVOuofkP	dg^D@KADfVUWYujBBJ@@	2.47	25	spectrophotometric	a/thermodynamic		basic	2196	O=C(OCCCC)C1(=CC=C(N)C=C1)
blue:13	zwupJ_NF8V4F45!FF0_V82(9V04G#8!GF#V%424F!9$Fc(404!F0F01!V0	52SaGgxPKsC	dg^D@KADfVU}YUjB@j@@	9.58	25	potentiometric	a1/apparent		basic	2197	O=C(OCC)C1(=CC=C(CCN)C=C1)
red:2	xvyzBakLc@2a01BVW4kcV8!148ZFc#6!404#F!Z0V08*4!2!F81V02&8H#6V30	52SowQguKuz	dg^D@KADfyeUuMj``c@@	3.92	25	conductometric	a/apparent		acidic	2198	O=C(O)C(C1(=CC=CC=C1))CCC#N
red:2	xvyzBakJdD06015X04k0V8F0l!V08&F040F0F!J#9#V#1$2*12$2#6V30	52SowQguKuz	dg^D@NADfvWeSmjk`@@@	3.91	25	conductometric	a/apparent		acidic	2199	O=C(O)CC(C#N)CC1(=CC=CC=C1)
blue:7	<pzwoQi4w5KhmDFVZV8F85_0G#WV#H0DFFVk#J!8V01$10W!22!4#F%X$1!V0	K2SowgXt7npdMVo	dg^D@NALbbRTLRQvuUP@DUP@	8.32	20	potentiometric	b/apparent		basic	2200	O=C(OCC)CC(N)C1(=CC=CC=C1)
red:2	xvurBakL8@2Z01CVY0m0V8!108ZF&G046#k!F!88!1&Z!2!F#I#2)6V30	52SowAguKuz	dg^D@NALbfdRLRQvuUp@@@@	2.29	25	conductometric	a/thermodynamic		acidic	2201	O=C(O)C(C#N)(CC1(=CC=CC=C1))C
blue:8	;hzhrBrIt7QC4W05VF80B01220V808@8B!141#2F4-J22%20F!8&20V06#	C58rE3Hffu	dg^DBAADyImUYT{Zjjjh@@	10.47	25	mean from 2	a1/apparent		basic	2202	O=C([O-])CCCCCN1(CCCCC1)
red:2	:vzDrtr0TDoVrEcYVl!AH01F9MIkV0V1!F4aXF0V01HB44#14V0410Z048$V#4041$V!a0n0	K2SgwR8O0mAdMfw	dg^DBBABgHiheEBd]mUT@@@@	4.4	22	potentiometric	a2/apparent	COOH	acidic	2203	O=C(O)C([NH2+]C1(=CC=CC=C1))C(C)C
red:13	zyzvLvGGdF0FVJ02F!lV9242%92g5G2%1F(4!24s!8%8!V8$V4!F$X0l0	K2SZvR8O5mCeze4	dg^DBFBveIfUWdUZBBJ`@@	7.56	20	mean from 3	a1/apparent		acidic	2204	O=C(C1(=CC=C(O)C=C1))C[NH2+]C(C)C
blue:6	zyzvLvGGdF0FVJ02F!lV9242%92g5G2%1F(4!24s!8%8!V8$V4!F$X0F0	K2SZvRXt6nneze4	dg^DBFB{yIfUWdUZBBJ`@@	9.58	20	spectrophotometric	a2/apparent		basic	2205	O=C(C1(=CC=C([O-])C=C1))CNC(C)C
blue:11	yTuI611G801F!15FN01VN2H%312!H01#1FF80F1!21!202!8!@!9#@4020V8%402#	C4SXSf8r8vE3LQe2	dg^DBMAUyIfum{aZ@Bj`@@	10.0	25	potentiometric	a1/thermodynamic	OH	basic	2206	O=C(C1(=CC(=C([O-])C=C1)CN(C)C))C
red:2	;hzhrBrIt7QC4W05XF8080W220V808@cB1!41V!204&2%J22%20F*20V06030	S721ZPJeSU8	dg^DBNANeImUi\{Zjjjh@@	4.33	25		a1/apparent		acidic	2207	O=C(O)CCCC[N+]1(CCCCC1)(C)
red:3	jrQtHFNr!4sV228EF2!92V080J104!21440X80F0F090VD!20405&V#1!10Zk!2&W8F0	C4SeXyuQ83DfSe	dg^DHLa@BFdNdAdLddJdTjQvmUP@@@@	4.85	25	mean from 2	a1/apparent	N(1+)-H	acidic	2208	S(=O)(=O)(NC1(=CC=CC=C1))C(F)(F)F
red:3	qHPF0F818!k!2!F21080m040F&F4#81$8V$V-V04025!c&20118V0	52S_3QVOmrQ	dg^DHLa@BMdCdKdLddlRTL`rm@AU@@@	8.98	25	potentiometric	a1/thermodynamic	SO2NH-H	acidic	2209	S(=O)(=O)(N)C1(=CC(=CC=C1)C(F)(F)F)
red:3	zpzprWOJtk4R5F0@DF0W282801&42l#280FV#VV$104J#141!c/!2V0F0	C4SY95EnH3NAVm	dg^D`LS`BLbbRTLRQvuTp@@@@	7.46	20	potentiometric	a1/apparent		acidic	2210	S=C(OCC)NC(=O)C1(=CC=CC=C1)
red:0	yquGP1GG8F9F!15FN0F0N@H#2831@!A01#1F0@0F1!21$2%2!10202!20V8%402010	C4Sf8r8vE3e2	dg^H@AAIfUvun`HJj`@@	10.84	25	mean from 5	a1/apparent		acidic	2211	OC1(=C(C=C(C)C=C1)CN(CC)CC)
blue:8	yquGP1GG8F9F!15FN0F0N@H#2831@!A01#1F0@0F1!21$2%2!10202!20V8%402010	C4Sf8r8vE3e2	dg^H@AAIfUvun`HJj`@@	8.94	25	mean from 5	a1/apparent	N(1+)-H	basic	2212	OC1(=C(C=C(C)C=C1)CN(CC)CC)
blue:8	zxzGn1nOOF0HG4060O0F0N2%g30280101$F08%21$2!4!2/$40X0G0	C4Sf8p8vEAe2	dg^H@ACHhhdbddwPDEUP@@	8.65	25	potentiometric	b1/apparent		basic	2213	OC1(=C(C=CC=C1)CNCCCCC)
blue:0	xtPn4YV48!40J#801V8$F1V$HF058$F04!102!8&8102081!8!4*1!V0	52QgvBWtup1	dg^H@ICHhhdeD\Nm@aQPDT`	-1.12	20	spectrophotometric	b1/apparent	OH	basic	2214	O=C(C1(=CC=CC=C1))C=C(N)CCC
blue:9	yquGP1GG8F9F!150N0F0N@H#2830@!9018!1F0@0F#21$2$82!102#8*482010	C4Sf8r8vE3e2	dg^H@ICHhheEXdwPDEUP@@	8.65	25	potentiometric	b1/apparent		basic	2215	OC1(=C(C(=CC=C1)C)CN(CC)CC)
blue:9	yquGP1GG8F9F!150N0F0N@H#2830@!901#1F0@0F1!21$2%2!1020208*402010	C4Sf8r8vE3e2	dg^H@ICHhhheXdppDQUP@@	8.19	25	mean from 3	a1/apparent		basic	2216	OC1(=C(C=CC=C1C)CN(CC)CC)
blue:9	yquGP1OG8k9F!350N0F0N@$2830@0F9V1$F0A0F#21#F2%2F1102*40404%	C4Sf8r8vE3cP	dg^H@ICIEMDdXeptAAUP@@	10.2	25	potentiometric	a1/apparent	N(1+)-H	basic	2217	O(C1(=C(C=CC=C1)CN(CC)CC))C
red:0	;O39lG901!403H020V8!2#V092!4#2!1F&8%8!81202+W%1!2010	S6SdW0mCCF8	dg^HBEAYRYWUZih@Jjh@@	9.8	25	potentiometric	a1/apparent		acidic	2218	OC1(=CC=C(CCC[N+](C)(C)C)C=C1)
red:0	;O39lG901!4032020V80H2#V!2!4#2010F#1!8%8#1@02+1)2010	S6SdW0mCCF8	dg^HBEAYrJIJEIRTt@EUT@@	9.64	25	potentiometric	a1/apparent		acidic	2219	OC1(=CC(=CC=C1)CCC[N+](C)(C)C)
red:0	;O39lG901!4072820VN!2#c302!40102#F&@1$@V!1202+101$402010	S6SdW0mCCF8	dg^HBEAYrJJIHiRMtAAUT@@	9.78	25	potentiometric	a1/apparent		acidic	2220	OC1(=C(C=CC=C1)CCC[N+](C)(C)C)
blue:9	yquGP1GG8F9F!150N0F0N@H#2830@!901#1F0@0F1!21$2%2!1020208*402#	C4Sf8r8vE3e2	dg^HBI@NrJJJIVILLADUT@@	10.91	25	mean from 2	a1/apparent		basic	2221	[O-]C1(=C(C=CC=C1C)CN(CC)CC)
red:0	yquGP1GG8F9F!150N0F0N@H#2830@!901#1F0@0F1!21$2%2!1020208*4020G0	C4Sf238r8ve2	dg^HBIBYrJJJIVILLADUT@@	10.02	25	spectrophotometric	a1/apparent	O-H	acidic	2222	OC1(=C(C=CC=C1C)C[NH+](CC)CC)
red:3	zxUn7WtKdN4B0J2eB!V280P#1W#42!40V81%1W#V0V0482#5V#108!41&4!V0F0	C2SiFBZOwpfh2	dg^H`DD@cHhdhhdYimTC@P@@	7.56	25	mean from 2	a1/apparent		acidic	2223	S=C(NC1(=CC(=CC=C1)C))CC(=O)C
red:3	zxUn7WtKdN4B0J2eR!V2808#1W09042!40V821%W%V0482#5V!8108V041*V0F0	C2SiFBZOwpfh2	dg^H`DD@cHhdhhd]imTC@P@@	7.65	25	mean from 2	a1/apparent		acidic	2224	S=C(NC1(=CC=C(C)C=C1))CC(=O)C
blue:10	;UHUGn9F0kVLs20F0kkBVL640F!VFg502$10F!X1#41010c!1F%V402020404#V2!X8G0	K2Sgwe0O5mCbbeg	dg^H`EDICHhdhYdiSP@UUP@@	9.48	20	potentiometric	a/apparent		basic	2225	FC1(=CC(=CC=C1)C(O)CNC(C)C)
red:0	yoPlLWO08F4F0F#N0G082#F08%l21808#840V!2808!F08&V102)F%V0F0	S2QgvfWO6mGbnHarN	dg^H`Ed@cHhhdeD\Nta@qPDILPCD	4.73	22	spectrophotometric	a1/apparent		acidic	2226	[70SH]C(C1(=CC=CC=C1))=CC(=O)NCC
red:8	yquGP1GG8F9F!15FN0F0N@H#2830@!A01#1F0@0F1!21$2%2!10202!2!8%402810	C4SeV38r8vE3e2	dg^H`IDIAIe[^Vf`@jj`@@	10.84	25	mean from 3	a1/apparent		acidic	2227	FC1(=CC(=C(O)C=C1)CN(CC)CC)
blue:9	yquGP1GG8F9F!15FN0F0N@H#2832@!A01#1F0@0F1!21$2%2!12202!2!8%402#	C4SeZ38r8vE3e2	dg^HbIDH`^RYVweih@Jjh@@	11.19	25	mean from 6	a2/apparent	N-H	basic	2228	ClC1(=CC(=C([O-])C=C1)CN(CC)CC)
red:8	yquGP1GG8F9F!15FN0F0N@H#2832@!A01#1F0@0F1!21$2%2!12202!2!8%4020G0	C4SeZ3238r8ve2	dg^HbIDHbYRYVweih@Jjh@@	8.11	25	mean from 7	a1/apparent	O-H	acidic	2229	ClC1(=CC(=C(O)C=C1)C[NH+](CC)CC)
red:8	yquGP1GG8F9F!15FN0F0N@H#2830@!A01#1F0@0F1!21$2%2!10202!2!8%4028G0	C4SeV3238r8ve2	dg^HbIDIBYRYVweih@Jjh@@	8.23	25	mean from 4	a1/apparent		acidic	2230	FC1(=CC(=C(O)C=C1)C[NH+](CC)CC)
blue:9	yquGP1GG8F9F!15FN0F0N@H#2830@!A01#1F0@0F1!21$2%2!10202!2!8%4024!	C4Sec38r8vE3e2	dg^HbIDLP^RYVweih@Jjh@@	10.67	25	mean from 3	a1/apparent		basic	2231	[Br]C1(=CC(=C([O-])C=C1)CN(CC)CC)
red:8	yquGP1GG8F9F!15FN0F0N@H#2830@!A01#1F0@0F1!21$2%2!10202!2!8%4024G0	C4Sec3238r8ve2	dg^HbIDLRYRYVweih@Jjh@@	7.7	25	mean from 5	a1/apparent	N(1+)-H	acidic	2232	[Br]C1(=CC(=C(O)C=C1)C[NH+](CC)CC)
red:4	yquGP1GG8F9F!150N0F0N@H#2830@!901#1F0@0F1!21$2%2!1020208*4028G0	C4SeV3238r8ve2	dg^HbIHIBYrJJKPjIMtDAUT@@	7.26	25	potentiometric	a1/apparent		acidic	2233	FC1(=C(O)C(=CC=C1)C[NH+](CC)CC)
red:7	yquGP1GG8F9F!150N0F0N@H#2832@!901$F0@0F#21$2$82!122#8*4020G0	C4SeZ3238r8ve2	dg^HbIxHbYrJJIQVILLADUT@@	7.5	25	potentiometric	a1/apparent		acidic	2234	ClC1(=C(C(O)=CC=C1)C[NH+](CC)CC)
red:9	;j;irzy:rhsjbxwU3H9ptdzmskWy1W@P6RqNVXFdaT5L0XBHVVV4A4o40820o8o!F!B1VeV3V80a0I0	C4TC8f93EYHYHhVnfu	dg^J@D@YW\bbRRbeQTuULuRDQQ@@	3.5	20	potentiometric	a/apparent		acidic	2235	O=C1(NC(C(=O)O)C(C1)C(=O)OCC)
red:13	zPur6L8r820k01DVlF0WVB0V048J!9!6F040Z020F!cVV#F42$94#FV040VV24B#1JF#7030	K2SZwR4t0ofpMfw	dg^JAHAENxeNR[e]nxV`@jXbR@@	2.99	25	conductometric	apparent		acidic	2236	O=[N+]([O-])C1(=CC=C(C(O)C(=O)O)C=C1)
red:13	zPur6L8r820k01DVWF0WVB0m048J%6F040Z010F!cWV#k&14$V040X424B$4F6!7030	K2SZwR4t0ofpMfw	dg^JAHAENxeNrJZIJFZ\KP@ULQI@@	3.03	25	conductometric	thermodynamic		acidic	2237	O=[N+]([O-])C1(=CC(=CC=C1)C(O)C(=O)O)
red:13	zPur6L8r820k01DZWN0WVR0V048J03#LFV50Z!8F96cVV021F$V01B12G0V048V0X4B#F4J0107030	K2SZwR4t0ofpMfw	dg^JAHAENxeNrJZJIJVCKPDELQq@@	3.15	25	conductometric	apparent		acidic	2238	O=[N+]([O-])C1(=C(C=CC=C1)C(O)C(=O)O)
red:13	zpvp6ZNK0V4J412B2N010N2V$91020FFV10X#V968V!21F10F2!V802G0V1$VJ8021444#7030	K2SZvR4t0ofoAfw	dg^JAHAFNxeNR[fU~EV``bX@@	2.9	25		apparent		acidic	2239	O=[N+]([O-])C1(=C(OCC(=O)O)C=CC=C1)
red:6	yJup648G8V0F4124FN050N2m&92!HV10c01F0828W!20V425H!1!@10c1!2404BV%J!3010	K2SZvR4t0ofkUe4	dg^JAHAFtxeNR[f]{FV``Ih@@	5.4	25	spectrophotometric	a1/apparent		acidic	2240	O=[N+]([O-])C1(=C(O)C=CC(=C1)C(=O)OC)
red:13	zpvp6ZNK0V4J4128HF01082V$1082!F#X021V!8V$F52F)FV8#V04802!401!7030	K2SZvR4t0ofoAfw	dg^JAHAINxeNR[e]VxV`@jX@@	2.89	25		thermodynamic		acidic	2241	O=[N+]([O-])C1(=CC=C(OCC(=O)O)C=C1)
red:12	qFuJ64818!F0124FN01080m%21!FH!8V03!968V$V42!10180@FFc#2ZV6B#F!4087030	C2Sa2RVPKuhpy	dg^JAHAMNxeNR[e[YxV`@ih@@	3.14	20	potentiometric	a/apparent		acidic	2242	O=[N+]([O-])C1(=CC(=C(CO)C=C1)C(=O)O)
red:12	aHPF0F81!1k!20FF01080V040F&F$82$8V#F042*FV04%c#11#134W0	C4DHSXs3DISfxw	dg^JPLaMNpBE|LddlRVT`rm@AM@@@	1.42	25	potentiometric	a/apparent	&1%	acidic	2243	S(=O)(=O)(N)C1(=CC=C(P(=O)(O)O)C=C1)
red:3	aHPF0F81!1k!20FF01080V040F&F$82$8V#F042*FV04%c#11#134V0	C4DHSXs3DISfxw	dg^JQLaMNpBE|Cz~rRRqIYRCJt@Dt@@	10.0	25	potentiometric	a/apparent	&3%	acidic	2244	S(=O)(=O)(N)C1(=CC=C(P(=O)([O-])[O-])C=C1)
red:12	aHPF0F81!1k!20FF01080V040F&F$82$8V#F042*FV04%c#11#134W0	C4DHSXs3DISfxw	dg^JRLaMNpBE|K{IIKDeeHLkP@SP@@	6.38	25	potentiometric	a/apparent	&2%	acidic	2245	S(=O)(=O)(N)C1(=CC=C(P(=O)(O)[O-])C=C1)
red:12	zLul0G0r801kVF941N1V0N2m040J230206!5!21N080tGV021!8024#92!104BX0@!40@!F25134W0	C4DHSeTA239Ie5xw	dg^J`jaLdp|D{NjY{IIKMEEimmUAA@@@	12.42	25	potentiometric	a3/apparent		acidic	2246	P(=O)([O-])([O-])C([NH3+])C1(=C([O-])C(O)=CC=C1)
red:2	zLul0G0r801kVF941N1V0N2m040J230206!5!21N080tGV021!8024#92!104BX0@!40@!F25134W0	C4DHSeTA239Ie5xw	dg^JaJaLdp|LzirRRsQQZ[[UPPP@@	5.06	25	potentiometric	a1/apparent	-PO2(-)OH	acidic	2247	P(=O)(O)([O-])C([NH3+])C1(=C(O)C(O)=CC=C1)
blue:8	;jvzMirpv5UilG274mSZOV@2a#kg@9B!41CF40X0AF8V*FHF!8F02%V1V2!V0X03010	C4TPsY8rE3SYdfefzu	dg^JbAaLZpBL{IIJieDd]kUUUT@@	6.91	20	mean from 2	a1/thermodynamic	SO3H	basic	2248	S(=O)(=O)([O-])CC(O)CN1(CCOCC1)
red:9	zLul0G0r801kVF941N1V0N2m040J230206!5!21N080tGV021!8024#92!104BX0@!40@!F25134W0	C4DHSeTA239Ie5xw	dg^JcJaLdp|D{Nj\ddltTVfvuTDD@@@	9.44	25	potentiometric	a2/apparent		acidic	2249	P(=O)([O-])([O-])C([NH3+])C1(=C(O)C(O)=CC=C1)
red:4	zovpLZN08V4F4108080_082%8#40l!88#V84)V0F)V!2$4#F%d0J0	K2QRvgZOrofdnuB	dg^L@BAARYUVuNvii@@BB`	5.9	25	potentiometric	a1/apparent		acidic	2250	O=C(ONC=O)C=CC1(=CC=CC=C1)
red:12	xvyzBbkLcD2Z0KCV34kVV8F0148_VV#7V0L460F0k!V0W08!1$10V!2!J01V02#4!8FV0160Y0	K2SowRZOvoddMfw	dg^L@DCSR[fUYVvjBA`@@	4.23	25	mean from 2	thermodynamic		acidic	2251	O=C(N)C(C1(=CC=CC=C1))CC(=O)O
red:8	zwzrJaNJdX4N414Xg80_V82V0VN08!V46G050BF!F8#V024#4F0F0401!V112)V%3010	52SaEBjPKsC	dg^L@JAArJIQIPiG[Tu@@AAP	8.95	20	potentiometric	a1/apparent		acidic	2252	O=C(OCC)C(=NO)C1(=CC=CC=C1)
red:2	;jzjzDrQziQURdh5wmP3995Ac_kV0BDAg282K182120V0W2Fk0F!V0cJ6L18!o20k(2!VV06030	C4TA8p93EfHYHffu	dg^L@NAFR[f^uNvjZjj@@	3.86			a/apparent		acidic	2253	O=C(O)C(C(=O)N1(CCCCC1))CC
red:13	qPuH20818!k!24FNF1VN0m04#2120FHV10V038F968V!20V4212W0888@G0V!82ZV68#18064F3010	52SZvR4t0uW	dg^LAHAKbTyInYVTYZ@`j`@@	4.2	25	potentiometric	apparent		acidic	2254	O=[N+]([O-])C1(=C(C=C(O)C(=C1)C)C(C)C)
red:11	qNuF20818!F!24FN01VN0m%202!H010V030F!8V!20V4202V$8!V#2Z868&4403010	52SZvR4t0uW	dg^LAHAMbTyInUeWaZ@Bj`@@	7.73	25	potentiometric	a/apparent		acidic	2255	O=[N+]([O-])C1(=CC(=C(O)C(=C1)CC)CC)
red:11	zxzppZsGlX4F510@0FV5282k0V%V!G#8!k$W(4F0F&Z#24!4*301F	C2M4v9quKsCxy	dg^LBAAMFTfVUVyMjBBb@@	0.03		spectrophotometric	a/apparent		acidic	2256	O=C(OCCCC)C1(=C[N+](O)=CC=C1)
red:13	youpJZNG0V4F41#N050N2k&8V!G0108!G$W%424F0F#8!V#24!4&F!301F	C2M4v9quKsCxy	dg^LBEAKVTfVUyYUjB@j@@	-0.13		spectrophotometric	a/apparent		acidic	2257	O=C(OCC)C1(=CC(=[N+](O)C(=C1)C)C)
red:3	zoQlLWNG804F0F28FF01082V$109!2l$82GV!9VV$524J)V8&c!2#F!W0F0	C2S_kBZOpoWiq	dg^L`LaA@HrRPjJIGZZu@pD@@	4.8	22.5	potentiometric	a/apparent		acidic	2258	S(=O)(=O)(NC(=O)C)C1(=CC=C(C)C=C1)
blue:3	uTPI2G9G0F40VF3(FF$1020V&V%F1$V%F(2,2$V0FF	C4M6Z3858f8nEZ	dg^``DqnDHaIeYuff`@jj`@@	1.61	25	spectrophotometric	a1/thermodynamic		basic	2259	ClC1(=NC(=NC(=N1)NCC)NC(C)C)
blue:3	;hvdUBrKxSQJF9BE8mAW8dc0H180Z8T2R01101!5DZ10VVXV08!40k0H41!F120104&2$Y0GV	C4M2ME8rE3eo	dg^d@LWSlARUeWeNzjjfi@@	9.2	20	potentiometric	a1/apparent	       N-H	basic	2260	OCCN(CCO)CCC1(=NN=NN1)
red:9	NPHI02VF88$10F0F0V8%V!9,F!F#8)8#2+2*V!	ZZvbgEOV	dg_@@@Ntee]YV{`@jo@@	10.96	25	spectrophotometric	a1/thermodynamic		acidic	2261	N#CC1(=CC=C(CC(C#N)C#N)C=C1)
blue:0	vj7@vQbeLSv3uykG0X5HSXc4N0Y9V4FRd8B20VF!202!4FV$98V06J2204#2#1!F0F$V0W0F0	C58j8pD_E2	dg_@@@e\dbbQrRgCUUUUP@@	9.55	20	potentiometric	a2/apparent		basic	2262	N1(C(C)C)(CCC(NNC(C)C)CC1)
blue:10	vj7@vQbeLSv3uykG0X5HSXc4N0Y9V4FRd8B20VF!202!4FV$98V06J2204#2#1!F0F$V0W0F0	C5238j8pDZ	dg_@B@ePgIHhd\dipuUUUT@@	6.3	20	potentiometric	a1/apparent		basic	2263	[NH+]1(C(C)C)(CCC(NNC(C)C)CC1)
blue:8	aHPF2091!1k!211N01080m+F010V!8!48V#FV%F&V10224048$204!3#	C4SXSf1A5Y838p93@vEe	dg_DAHGPRISdfyV}neh@aj@bX	7.29	25	potentiometric	a1/apparent	N=C-H	basic	2264	O=[N+]([O-])C1(=CC(N=CN(C)C)=CC=C1)
red:9	qPPH22818!k!20FFF1V80V040V!1#F#V020F!8V%42$8$FV$V048#18$3V!	C4SXvC1A82	dg_DAHNpRISdfyWY^Eh@Jo@@	2.35	25	spectrophotometric	a1/apparent		acidic	2265	O=[N+]([O-])C1(=CC=C(C(C#N)C#N)C=C1)
red:7	qNPF20818!F!24FN01VN0m%21!FHV10V010F968V!20V!10W08802G0V#24V48&4!3V!	52S_qAgs9m1	dg_DAHNpRISdfyeWQehBBo@@	11.43	20	spectrophotometric	a1/apparent	CH	acidic	2266	O=[N+]([O-])C1(=C(C=CC(=C1)C#N)CC#N)
blue:6	aHPF2091!1k!251N010N0V+FV10V!80868V!2F&F#210V102!V48#F2$3#	C4SXSf1A5Y838p93@vEe	dg_DAH[PRISdfye_aUhHDj@`X	5.65	25	potentiometric	a1/apparent		basic	2267	O=[N+]([O-])C1(=C(N=CN(C)C)C=CC=C1)
blue:9	aHPF2091!1k!21GN01080V+F010V028!48V#F042#F&V1020V048$2$3#	C4SXSf1A5Y838p93@vEe	dg_DAHgPRISdfyWUnEh@Ij@bX	6.71	25	potentiometric	a1/apparent	N=C-H	basic	2268	O=[N+]([O-])C1(=CC=C(N=CN(C)C)C=C1)
red:0	oNuL06018!F$FN0108$F#1#F018V(V%B2!F01%V!20V044)12VW0	C4RPSev583EIeP	dg_H@EvprJJJIIJr]HTGd@@	4.28			a/apparent		acidic	2269	OC(C1(=CC=C(N)C=C1))=C(C#N)C#N
blue:8	zrzhzdU8rpxGUF0O2A0FA0@VX22080Vc08t21!5#e#202%F0NFFV#k12&1V%X0Y0G0	h77tZPHFOTBw6U3HWooV	dg_L@DhPztfUWeSmjZjj``h	6.19	25	potentiometric	a1/thermodynamic		basic	2270	O=C(NCCN1(CCOCC1))C=NO
blue:13	zpQl61OK0F4N0F28TF01080V$10B!2k040X021#8VV$4204$V4VFV81V0V048&101Y0k0	C4SXSf1A858n93EIEYHX	dg_LAHfpSXeNR[e][xV`@ih@@	8.5	25	potentiometric	a1/apparent		basic	2271	O=[N+]([O-])C1(=CC=C(NC(=O)CN)C=C1)
blue:10	;jzrxalTioWpCcYiVk3AHVW0OMsVV0gHl@344VF0lF03LW02288VVo4P0o50@1010V180J$82!80a0FV	h2M4iOrIlmAZYEa_C@xUV	dg_LBBVpPT{HihdhhT]mUSRt@@	7.11	25	potentiometric	a2/apparent	NH(1+)	basic	2272	O=C([O-])C(NC(=O)C)CC=1(N=CNC=1)
red:2	;jzrxalTioWpCcYiVk3AHVW0OMsVV0gHl@344VF0lF03LW02288VVo4P0o50@1010V180J$82!80a0QV	h2M4iOrIlmAZYEa_C@xUV	dg_LBBVpPUgHihdhhT]mUSRt@@	2.94	25	potentiometric	a1/apparent	COOH	acidic	2273	O=C(O)C(NC(=O)C)CC=1([NH+]=CNC=1)
red:3	jpQlLVNK!4J!28HF0W082V$108!2l#X82GV!9VV$524J)V8#V04c!2#G0WW0k0	C4SXSes38395DfEIEQF3Se	dg_L`LfxPPBLddJbbQvfmPLA@@@	5.41		spectrophotometric	a1/apparent	SO2NH	acidic	2274	S(=O)(=O)(NC(=O)N)C1(=CC=C(N)C=C1)
red:8	vzUdvWSDWJjw3689CD8k338c08F48V48R2R812F1085@412V6XF08!40F02018!1!F!1%2#VWVFV	C4M2MDvC838pEe	dg_`@@KaW[rIIQQIHkoUSUV`@	4.85		potentiometric	a/apparent		acidic	2275	N#CCCN(C1(=NN=NN1))CCC#N
red:2	xtw_ZZq4W3F6114V05V#401$8!2$F4%F4//$2#6030	S3HjMs	dglD@@QImUUUjjjj@@	4.89	25		a1/apparent	COOH	acidic	2276	O=C(O)CCCCCCCCCCC
red:2	xtwbZao4W@0T114V4BVc0840l1!88#HF0F94#k8J40V!V!V0F010801H0V#8#4#F020806030	C4QAHhJQLffw	dglF@@QiNtfummffZZXHr@	3.6		potentiometric	a2/apparent		acidic	2277	O=C(O)C=CC(=O)CC(=O)CC(=O)O
red:13	xtwbZao4W@0T114V4BVc0840l1!88#HF0F94#k8J40V!V!V0F010801H0V#8#4#F020806030	C4QAHhJQLffw	dglF@@QiNtfummffZZXHr@	3.6		potentiometric	a1/apparent		acidic	2278	O=C(O)C=CC(=O)CC(=O)CC(=O)O
red:7	xtwbZao4W@0T114V4BVc0840l1!88#HF0F94#k8J40V!V!V0F010801H0V#8#4#F020806#	C4QAHhJQLffw	dglFA@QiNtz~R[VvvZYii`cH	8.4		potentiometric	a3/apparent		acidic	2279	O=C([O-])C=CC(=O)CC(=O)CC(=O)[O-]
red:10	xtsb4ak40@0J014V28VV08!10F08$HF0G84#k84!V02808!F0108!H0V1!8#4#F%6#	C4QPQfHhJQeQfw	dglFC@QiNtynodfummfffZXDrZ@	10.5		potentiometric	a4/apparent		acidic	2280	O=C([O-])C=CC([O-])=CC(=O)CC(=O)[O-]
red:2	xvwj4ykZW@0q01wV24V80C!_!F08&V04#FF04(V#V$2*Z%2#6V30	K2NBn9pnmofpMfw	dglL@@QdfumUVji[l@@	4.8			apparent		acidic	2281	O=C(O)CCC(O)C=C=CC#CC#C
red:2	xvwjgyoZ_@060WoV24V@4540G$8&V04$FF4,V/&2#6V30	K2NBn9annofpMfw	dglL@@QdfumUVjj{l@@	4.75			a/apparent		acidic	2282	O=C(O)CCC(O)CC#CC#CC#C
red:13	:xhxwqir3n5vAZV2_a0FV94Y0X8!F42!50145V(8!22(F!8(VF1)7130	52G4XS@xUv_	dglLPHNp\J\LddRLbjeUUUL@@	5.03	25	potentiometric	a1/apparent		acidic	2283	[Si](O[Si](C)(C)C)(CCCC(=O)O)(C)C
red:6	:UfxvLir5HoQyck354VJ#42gK#4aWV02!B808!V4.Z!20V0V&F&110V0	C4TBs_8h95EKESH_QB	dgldPFG[TpBHBDiUf{jjjfYBhj`@	6.41	20	mean from 2	a1/apparent		acidic	2284	S(SCC(N)C(=O)N)CC(N)C(=O)N
blue:0	vj7@nOb8HGF3kR%F!44$V#c!2/%V!4-8+V0F0	C58h8pEB	dgm@@@WIEDTddiUUUU@@	11.21		potentiometric	b1/apparent		basic	2285	N(C(C)C)CCCCCCNC(C)C
blue:0	td60V1a!1F204)4%V)F//%8*1!V0	C58pEJ	dgm@@@mIUUUVjjjj@@	10.79	20	NMR	a1/apparent	NH2	basic	2286	NCCCCCCCCCCCCN
blue:10	vj7@nOb8HGF3kR%F!44$V#c!2/%V!4-8+V0k0	C5238h8pE@	dgm@B@TIrQQEIIJUUUUP@@	10.94		potentiometric	b2/apparent		basic	2287	[NH2+](C(C)C)CCCCCCNC(C)C
blue:4	zjbDvU7eLJv1Nik1!4HS490802!4k881B#1!40202!V+HF#F02%2%V#2010	_78qbWPeF	dgmH@BhDfUfUZjjjh@@	9.8	25	potentiometric	a2/thermodynamic	diprot.	basic	2288	OC(CN(CC)CC)CN(CC)CC
blue:11	:UfztzgrSpOnRltBYPF29m5c0@9V!Gd1pM030V,@2!kFD202!VV#F20V+V0F0	C4QQ8Y8r93E3EYHX	dgmH@DtLbbTTaJcTuUT@@	9.37	25	potentiometric	a1/apparent		basic	2289	O=C(NC(CCN(C)C)(C)C)C(=C)C
blue:5	zbbBv978LpO1T80G#F908!22#Vc0V8)2/0F$F02(V,	_78qbWPPF	dgmH@JXDiUYeZjjjh@@	10.12		potentiometric	a2/apparent		basic	2290	O(CCN(CC)CC)CCN(CC)C
blue:4	zjbDvU7eLJv1Nik1!4HS490802!4k881B#1!40202!V+HF#F02%2%V#20G0	K6TOW0mCdsDeZ	dgmHBBhBeIeYeVjjjj@@	7.74	25	potentiometric	a1/thermodynamic	diprot.	basic	2291	OC(C[NH+](CC)CC)CN(CC)CC
blue:6	zbbBv978LpO1T80G#F908!22#Vc0V8)2/0F$F02(V*F0	S721ZQIkSC8	dgmHBJXJeJUVYVjjjj@@	8.46		potentiometric	a1/apparent		basic	2292	O(CC[NH+](CC)CC)CCN(CC)C
red:12	:UfjvwiaBXw0qtkE6EX4WG89N8KXF4101V52412o46J8VN1@FV2#10Y2&4VJ03F1F4(1W8k0	C6WJFomFOkBu6_2	dgmHxCoPdDdLdJdFdAdIdLbdLadLuUUTt@@	8.02	25		a1/apparent	NH	acidic	2293	FC(F)(F)C(F)(F)C(F)(F)C(=O)NN
blue:0	td60V1a!1F204)4%V)F//%8*1!V0	S38qTc	dgn@@@RUUUUjjjj`@	10.63	25	conductometric	b/apparent		basic	2294	NCCCCCCCCCCCCC
blue:8	;jzhzBrrpOUC4ti38J28@1XX@0V0Vc80K!2BK!2$204!2!FF04J2#o(41V0V*	C4QQ8rE3HfVm	dgnD@AALbbTQTVSTuUT@@	8.27	25	mean from 3	a1/thermodynamic		basic	2295	O=C(OCCN(CCCC)C)C(=C)C
blue:4	zjbDvUbXLUf0eyo102IFKZd4!40V4VRc1BLV!1V602020F%90V!4HH#F4X0F!V#F!V#2010	C4TS8Y8pE3eg	dgnD@B@|bbRfdUeUUUT@@	9.5	20	potentiometric	a1/apparent	-NH3%+&	basic	2296	OC(CN(C(C)(C)C)CC(O)C)CC
blue:4	zjbDvUbeLUv2PiZ1020FSZ9!260V0VBN1B0V!1040202-4HH#F420F*V#2010	C4TQ8rE3efem	dgnD@BATfUmWZjjjh@@	9.1	20	potentiometric	a1/apparent	-NH3%+&	basic	2297	OC(CN(CCO)CCCCC)CC
blue:4	zjbDvUbXLUv0@iZ1020FKZ9!240V4VBN1B0V!10402020F+4HH#F420F*V#2010	C4TS8rE3eg	dgnD@BATfUmYzjjjh@@	9.0	20	potentiometric	a1/apparent	-NH3%+&	basic	2298	OC(CN(CC(O)CC)CCC)CC
blue:4	zjbDvSbeLKt3PDV1020FOZC#60V0VBN1B$1#202-4HH#F020F!8&V#2010	C4TQ8rE3efem	dgnD@BBTf^U]Zjjjh@@	9.0	20	potentiometric	a1/apparent	-NH3%+&	basic	2299	OC(CN(CCO)CCCCCC)C
blue:4	zjbDvSbeLKt2PDV1020FOZ9#60V4VBN1B$1#2020F+4HH#F020F*V#2010	C4TS8rE3eg	dgnD@BB\bbtRTQUUUUT@@	9.0		potentiometric	a/apparent	prot.	basic	2300	OC(CN(CC(O)C)CCCCC)C
blue:9	;jzxUirqzOzE_tiWBJQCQ5XV@8!kd91O!6Bo!2X020@14202!FF!LF!Vo02%41V0V0V(	C4QPTQ8rE3HfVe	dgnD@IALbbTTNbSTuUT@@	8.65	25	mean from 2	a1/apparent		basic	2301	O=C(OC(CN(CC)CC)C)C(=C)C
blue:5	zxz_r_rBlIF7I54V050k!4!2!V#D$F4/%404(F!8$2%a0F0	C58pEAHffu	dgnDBJADyImUUUjjjj@@	10.6	30	potentiometric	a2/apparent		basic	2302	O=C([O-])CCNCCCCCCCC
red:2	zxz_r_rBlIF7I54V050k!4!2!V#D$F4/%404(F!8$2%a0n0	C5238pHffu	dgnDBJAJeImUUUjjjj@@	3.56	30	potentiometric	a1/apparent		acidic	2303	O=C(O)CC[NH2+]CCCCCCCC
blue:13	xty_Z_q4W3F6154V05V#401#V8!2$F4%F4/,8&2!160V0	h38qTh@xUV	dgnDBKADyImUUUjjjj@@	11.0	22	mean from 3	a2/apparent		basic	2304	O=C([O-])CCCCCCCCCCN
blue:13	xty_4_V40206054V!V%1#V*4///16VV0	C4Oh8nEIHffu	dgnDBKADyImUUUjnzj@@	10.53	20	mean from 2	b1/apparent		basic	2305	O=C([O-])CCC#CC#CCCCCN
red:2	xty_Z_q4W3F6154V05V#401#V8!2$F4%F4/,8&2!160Y0	h326Gh@xUV	dgnDBKAKeImUUUjjjj@@	4.62	27	mean from 3	a1/apparent		acidic	2306	O=C(O)CCCCCCCCCC[NH3+]
red:2	xty_4_V40206054V!V%1#V*4///16VY0	C4Oh238nHffu	dgnDBKAKeImUUUjnzj@@	4.15	20	mean from 2	a1/apparent		acidic	2307	O=C(O)CCC#CC#CCCCC[NH3+]
blue:5	zjbBn9b8HbG3L80G!V#4!X2!8VV%F#V!F/%F*V,	C58rE3de	dgnH@JCIDdeDTeUUUU@@	8.87		potentiometric	a/apparent		basic	2308	O(CCN(C)C)CCCCCCCC
blue:8	vj78v978LGl1PBF1#H!80822!408804$1//F#2.	S98onkN	dgo@@@FTjWUYjjjjh@@	10.0	22	potentiometric	a3/apparent		basic	2309	N(CCCN(C)C)(CCCN(C)C)C
blue:6	vj78v978LGl1PBF1#H!80822!408804$1//F#2,F0	C921HCBw2	dgo@A@[PgYrRHiQYJUUUUP@@	6.4	22	potentiometric	a1/apparent		basic	2310	[NH+](CCCN(CCC[NH+](C)C)C)(C)C
blue:11	vj78v978LGl1PBF1#H!80822!408804$1//F#2,F0	C920mCBw4	dgo@B@[PgIHbeEdiUUUU@@	9.0	22	potentiometric	a2/apparent		basic	2311	[NH+](CCCN(CCCN(C)C)C)(C)C
blue:7	vzUdQtOZVF5Z0oN10B2k018V!F18V084F!1$8#1#2N08$k#F$V01)2#111V0	C4Lf4Y8p93AfCYEP	dgo@`NFP\LddUTVbUUSUTDM@	10.65	25	potentiometric	a1/apparent		basic	2312	[Si](CCC(=NN(CC)CC)N)(C)(C)C
red:2	;j;ipQyynpxcj_gP63H5_09UkcZ1f0W@074Z!bF0661!2!VVV4c4oV08Z!8V!4!8$2081a0n0	C4TA8f8n95EIEQEYH_Hffu	dgoB@BvpPSR[eYvZjfi`@	2.88	18	potentiometric	a/apparent	COOH	acidic	2313	O=C(O)C(NC(=O)CN)CCC(=O)N
red:11	;j;ipQyynpxcj_gP63H5_09UkcZ1f0W@074Z!bF0661!2!VVV4c4oV08Z!8V!4!8$2081a0n0	C4TA8f8n95EIEQEYH_Hffu	dgoB@BvpPSR[eYvZjfi`@	8.29	18	potentiometric	a/apparent	Am-NH3+	acidic	2314	O=C(O)C(NC(=O)CN)CCC(=O)N
red:5	;j;irOqzQrscE5BPJW29b98KV0o4e1W282$aFV641H020HV010c4FV!B048V%8%881a0n0	C4TA8f8n95EIEQEYH_Hffu	dgoB@DjpeSrJIQYQFMUTttXP@	7.52	25	potentiometric	apparent	NH3%+&	acidic	2315	O=C(NCC(=O)O)C(N)CCC(=O)N
red:10	;j;irOqzQrscE5BPJW29b98KV0o4e1W282$aFV641H020HV010c4FV!B048V%8%881a0n0	C4TA8f8n95EIEQEYH_Hffu	dgoB@DjpeSrJIQYQFMUTttXP@	3.15	25	potentiometric	apparent	CO2H	acidic	2316	O=C(NCC(=O)O)C(N)CCC(=O)N
red:7	:UdzdU8rFSGORF9090H@0@Vc0208!880x211%@$V2!2!k0N02$V12/0Y0G0	5721YwmC98Bj6U3HW	dgoDBDjPzYRYU]eZfjj``h	8.75	25	potentiometric	a1/apparent		acidic	2317	O=C(NCCC[NH+](CC)CC)C=NO
red:7	:UdzdU8rFKGORG9090H28@Vc0208!880p211%8%2!2!k0N&W1/!Y0G0	_6P1W0lyO6ZYaH3AlbkocF	dgoDBDjPzYRYU]gZfjjP`h	8.48	25	potentiometric	a1/apparent		acidic	2318	O=C(NCCC[NH+](CC=C)C)C=NO
blue:9	:UdzdU8rFSGORF9090H@0@Vc0208!880x211%@$V2!2!k0N02$V12/0Y0F0	577tZPHFOTBw6U3HW	dgoDBDjP{nRYU]eZfjj``h	10.33	25	potentiometric	a2/apparent		basic	2319	O=C(NCCCN(CC)CC)C=N[O-]
blue:9	:UdzdU8rFKGORG9090H28@Vc0208!880p211%8%2!2!k0N&W1/!Y0F0	_6P1YwmC97BZ6MYE1bkocF	dgoDBDjP{nRYU]gZfjjP`h	9.5	25	potentiometric	a2/apparent		basic	2320	O=C(NCCCN(CC=C)C)C=N[O-]
red:7	:Udrdz8nGKIGR09090F202V!20c#80p21&8%2%k0N402#V1/!Y0G0	5721YwmC98Bj6U3HW	dgoDBDkP{YRYU]VZfjj``h	8.88	25	potentiometric	a1/apparent		acidic	2321	O=C(NCCCCC[NH+](C)C)C=NO
blue:11	:Udrdz8nGKIGR09090F202V!20c#80p21&8%2%k0N402#V1/!Y0F0	577tZPHFOTBw6U3HW	dgoDBDkP{nRYU]VZfjj``h	10.29	25	potentiometric	a2/apparent		basic	2322	O=C(NCCCCCN(C)C)C=N[O-]
red:3	xNPG610F#F0J#F01080V&8#k+1V%42#F%FV/!10ZVF	C2M4vAgt8nrdH	dgoHaLfxCDCieA[e]TYZ@Bk@@	13.3	25		a1/apparent	CONH2	acidic	2323	[Br-].O=C(N)C1(=CC=[N+](CCC#N)C=C1)
red:3	xNPG610F#F0J#F01080k+k+1W+F&V#24,10ZVF	C2M4vAgt8nrdH	dgoHaLzxCDCng@eMDeBdLm@AU`@@	13.16	25		a1/apparent	CONH2	acidic	2324	[Br-].O=C(N)C1(=C[N+](=CC=C1)CCC#N)
red:2	zptp4ZNK8V4R412B@N050N2#F093420HFV582!FV960V!X1F90JL!W81Hk0V112#F4021J44040603V	K2MJv9qniofoEfw	dg|B@@PnR[eeWXSmjZb@@@@	3.7	20	potentiometric	a/apparent		acidic	2325	O=C(O)C=1(OC=2(C=CC=CC=2(C=1OC)))
red:2	zotK44NG8V4F012BF80W0N0H$109244HV18!3!8401!20V0XG21#8#V80204!4V20JF$6030	C4QPSewxHffu	dg|B@@Q[R[VUmgSmi`BJHHr@	4.6	25		apparent		acidic	2326	O=C(O)C=CC2(=CC=1(OCOC=1C=C2))
red:11	yJsp448G8V4F4124F8050N2H$139202HV588030V8601V020V12GL10V098VFV90204V24V@4J#5F2010	C2QRvS@w0u7p2	dg|B@@SSRYVuWiiUjP@j`@@	6.5	20	potentiometric	a1/apparent	H of OH	acidic	2327	O=C2(OC1(=C(C=C(OC)C(=C1)O)C=C2))
red:2	xNsp440J82#14ZF!VV802&1!620404010F$V+8/*6030	C4SpHffu	dg|D@@QIme[TYNvh@@@@@	4.26	25	conductometric	a2/thermodynamic		acidic	2328	O=C(O)CC2(=CC=1(C(=CC=CC=1)C=C2))
red:2	xNsp440J82#14Z#VV802%2#6!404010F$V)V.8,6030	C4SpHffu	dg|D@@SHieEDhcJg[T@@@@@@	4.24	25	mean from 3	a1/apparent	COOH	acidic	2329	O=C(O)CC=1(C=2(C(C=CC=1)=CC=CC=2))
red:2	oFsJ44!8!F0104FN010802%21#H!8!1!820V,1!2!c%824)86030	h2SZvh@xUV	dg|D@@SHihhhhjJg[P@P@@@@	3.11	25	spectrophotometric	a/thermodynamic		acidic	2330	O=C(O)C=1(C=2(C(C=CC=1C)=CC=CC=2))
red:3	RuFvBXkF888X!9Z18G9V9F0GF8X8Y#2F!802!k06F8Z08!1Z4FV10V!208F!c0V!2(B$	C4SYLR	dg|D@@UIfYUdffv`hFb@@	7.4	25	spectrophotometric	a1/apparent		acidic	2331	O=C2(C1(=C(C=CC=C1)C(C2C(C)C)=O))
red:3	RuJfgem0b8se989V51O881J1MO8X0V010@!8F02801V042ZF4!FV#1#1#F808)V)	C4TALg	dg|D@@WHhheDdbtg[UUSUP@@	5.5		spectrophotometric	a/apparent		acidic	2332	O=C2(C(C1(CCCCC1))CCC(C2)=O)
red:0	JFcF#18&408010N(202!F01(2+2*102-402010	C4She4	dg|D@@WHhheEhbtg\D@D@@@@	7.5		spectrophotometric	a1/apparent	OH	acidic	2333	OC2(=C(C1(=C(O)C=CC=C1))C=CC=C2)
red:6	zptp0ZN48V4R4!8@805082#F0804!2F018$V84$V0F8!J)V102$4#F%201V	C4MHRPSpeP	dg|D@@[IEDiUDdUG]Rs@A@Pt@	8.5	25		a1/apparent		acidic	2334	O2(C(C(O)=CC1(=CC=CC=C1))=CC=C2)
red:0	JFcF#18(F!108)12!F/$2/%V)2010	C4She4	dg|D@@mIe]e^ftx@H@H@@	9.4		spectrophotometric	a1/apparent	OH	acidic	2335	OC2(=CC=C(C1(=CC=C(O)C=C1))C=C2)
red:0	JFcF#18&408010N(202!F01(2+2*102-402010	C4She4	dg|DB@U^rJJIQZHmIwA@A@@@@	14.7		spectrophotometric	a2/apparent	OH	acidic	2336	OC2(=C(C1(=C([O-])C=CC=C1))C=CC=C2)
red:0	JFcF#18(F!108)12!F/$2/%V)2010	C4She4	dg|DB@n~RYWYWimN@B@B@@@	14.1		spectrophotometric	a2/apparent	OH	acidic	2337	OC2(=CC=C(C1(=CC=C([O-])C=C1))C=C2)
red:0	JPsH#18!V#4F0F0V80204#202!2%10F.V#8*8&8#F2010	_2SgvicF	dg|H@@RYVv^iiv@@BJ@@@	9.52	20	spectrophotometric	a1/apparent		acidic	2338	OC2(=CC=1(C(=CC=CC=1C(C)C)C=C2))
red:13	xvwjgiq6bEui99SV_7ze1Yp1MOcaFw012e0ONl52w09ZFZ@g0FV5FF#W0401882Fc0cI(V2#6030	C2T4wOtuKpdpy	dg|L@@NtfZYgbD]ZjjijqJLlF`@	3.76	25	mean from 2	apparent		acidic	2339	O=C1(C2(C(C)(C)C(C1C(=O)O)CC2)(C))
red:2	:xzhywzheDq_WjiYgZBaT60bV9TOf020F0VW56k0VkWFJ!1A1F10F@g0VZ0F@1!804!F!214460406030	52SgwS@x1uz	dg|L@@PdfyVUqT{Zj``H@@	3.63	25	potentiometric	a/apparent		acidic	2340	O=C(O)C2(OC1(=C(C=CC=C1)CCC2))
red:2	zvwzBasMdi2a01EXn4k8V8F0WJ8ZF892$H460H1k!J0409!1VF!18Z!2F0F8%1X!1821!6F30	52RovS@x3uz	dg|L@@PtfyyWRi]Zj@BhSJBh@	4.62	25	potentiometric	a/apparent		acidic	2341	O=C(O)C2(C(C1(=CC=C(OC)C=C1))C2)
red:2	xvwjgyqabEua9dxVW7reCbp0MFgaHw0F2c0Okl52w49VFZPB8F050F#W240V882Fc40F1(2#6030	C4T2T@TSHfeffu	dg|L@@QdfyfynFUZjjjjKBBhhcb@@	2.74	25	conductometric	thermodynamic		acidic	2342	O=C(O)C1(C(O)C2(CCC1C2(C)(C))(C))
red:2	xvwjgyqabEua9dxVW7reCbp0MFgaHw0F2c0Okl52w49VFZPB8F050F#W240V882Fc40F1(2#6030	C4T2T@TSHfeffu	dg|L@@QdfyfynFUZjjjjKJBhhcb@@	2.05	25	conductometric	thermodynamic		acidic	2343	O=C(O)C1(C(O)C2(CCC1C2(C)(C))(C))
red:2	oFsJ44018!F0104FN010N02%212!H01#1!820V!2%2!1082!c1%24(4F6030	C2SZvOrPKuWpy	dg|L@@QdfygUQd{ZB@@@@@	2.71	25	conductometric	a/thermodynamic	COOH	acidic	2344	O=C(O)C=1(C(O)=CC2(=CC=CC=C2(C=1)))
red:2	xvwjgyqabEua9dxVW7reCbp0MFgaHw0FHc0Kkk52w49VFZNR0F070F#W240V882F84021(20206030	C4T2T@TSHfeYfu	dg|L@@QlbfbdVbJf]mUUUUEaAT\P]@@	4.26	25	potentiometric	a1/apparent		acidic	2345	O=C(O)C(C1(O)(C2(CC(C1)CC2)))CC
red:2	xvwjgyqabEua9dxVW7reCbp0MFgaHw0FHc0Kkk52w49VFZNR0F070F#W240V882F84021(20206030	C4T2T@TSHfeYfu	dg|L@@QlbfbdVbJf]mUUUUEeAT\P]@@	4.07	25	potentiometric	a1/apparent		acidic	2346	O=C(O)C(C1(O)(C2(CC(C1)CC2)))CC
red:2	oFsJ44018!F0104FF010802%202!H%1%V,108#c%804)F6030	52SZvS@xFuz	dg|L@@RtfyegqWSZ@@@`@@	3.69	20	spectrophotometric	a1/apparent		acidic	2347	O=C(O)C=2(C=1(C(=CC=C(C=1)O)C=CC=2))
blue:3	RuFnBXkF888X!9Z18F9V8!GF8X8Y#2F!8$k06F0Z08!1V4FV10V!208F!c0V!2(8$	C4SYLSLe	dg|L@@WTfYeVRZ[ZB`VH@@	2.88	20	potentiometric	a/apparent		basic	2348	O=C2(C1(=C(C=CC=C1)C(C2C(=O)C)=O))
red:6	oFsJ44018!F0104FN010N02%202!H01#1!820V!2%2!1082!c1$824(4F6010	C2SZvOrPKuWpy	dg|LB@QdyInYm\UNv``@@@@	10.92	25	potentiometric	apparent	OH	acidic	2349	O=C([O-])C1(=C(O)C=CC=2(C1=CC=CC=2))
red:6	oFsJ44018!F0104FN010N02%212!H01#1!820V!2%2!1082!c1%24(4F6010	C2SZvOrPKuWpy	dg|LB@QdyInYuTYNv``@@@@	12.19	25	potentiometric	a/apparent	OH	acidic	2350	O=C([O-])C=1(C(O)=CC2(=CC=CC=C2(C=1)))
red:13	oFsJ44018!F0104FF010802%202!H%1%V,108#c%804)F6010	52SZvS@xFuz	dg|LB@RtyInYY|Utv`@@H@@	9.6	20	spectrophotometric	a2/apparent		acidic	2351	O=C([O-])C=2(C=1(C(=CC=C(C=1)O)C=CC=2))
red:4	yRsr448G8V4F4124F805VN2H!F013A20HHV588030k9601V028V12GLl0c898V0VA0204V24V@4J#5F2010	C2QJvPFPKs1p2	dg|L`BfpbLbbbrRbK\ipPEMI@@	6.1	25	spectrophotometric	a/thermodynamic		acidic	2352	ClC1(=C(O)C=C2(OC(=O)C=C(C2(=C1))C))
blue:0	FF@F#1,1080F+F/)F,404*1!VF	C4M4Sh85EJ	dg|`@@[[RfV]UhULH@@b@@@	8.8	20	spectrophotometric	a1/apparent	=NH(+)-	basic	2353	N2(=C(C1(=NC=CC(=C1)N))C=C(N)C=C2)
blue:0	vTPY2IdV085k0F8108#80V0FFF%HF018#@k8410V02N08!J0F0810H!1!V!4+1!V	B5RKnSo	dg|`@@`UrQQQZEIXr{MUMML@@	2.22	25	spectrophotometric	a1/apparent		basic	2354	N=1(N(C(C)=CC=1C2(=NN(C)C(=C2)C))C)
blue:0	vzUfPnOVWF5k0o99280k09PV!FF8V08BIK218#@kN41F!2N08V0o0F0c1FF111!W80J+W0FV	B5RKnSo	dg|`@@b]rQQQJqKYVgMUSSL@@	3.5	25	potentiometric	a1/apparent		basic	2355	N=1(N(C(C)=CC=1C)CC2(=NNC(=C2)C))
blue:0	vyPYPlOV0F5k0k91180k08@V!FF8V080HG218#@k841FV02N08!J0F0c1FF1W1!V!4%2$1!V	B5RKnSo	dg|`@@barQQQZEQXr{MUTmL@@	2.19	25	potentiometric	a1/apparent		basic	2356	N=1(N(C(C)=CC=1N2(N=C(C)C=C2C))C)
blue:0	FF@F#1,1080F+F/)F,404%2#1!VF	C4M4Sh85EIEP	dg|`@@pSrQQSJEJMvvDP@D@@@	6.7	20	spectrophotometric	a1/apparent	=NH(+)-	basic	2357	N1(=C(N)C=CC=C1C2(=NC(N)=CC=C2))
blue:8	vTPY2IdV085k0F8108#80V0FFF%HF018#@k8410V02N08!J0F0810H!1!V!4+108V	B5RKnSo	dg|`B@`UB\dTTVaRVLnsUSSS@@	-0.6	25	spectrophotometric	a2/apparent		basic	2358	[NH+]=1(N(C(C)=CC=1C2(=NN(C)C(=C2)C))C)
blue:9	vzUfPnOVWF5k0o99280k09PV!FF8V08BIK218#@kN41F!2N08V0o0F0c1FF111!W80J+W0NV	B5RKnSo	dg|`B@b]B\dTTRlRvUisUTts@@	1.2	25	spectrophotometric	a2/apparent		basic	2359	[NH+]=1(N(C(C)=CC=1C)CC2(=NNC(=C2)C))
blue:8	vyPYPlOV0F5k0k91180k08@V!FF8V080HG218#@k841FV02N08!J0F0c1FF1W1!V!4%2$108V	B5RKnSo	dg|`B@baB\dTTVaTVLnsUUKS@@	-2.9	25	spectrophotometric	a2/apparent		basic	2360	[NH+]=1(N(C(C)=CC=1N2(N=C(C)C=C2C))C)
blue:3	PsPG20sG#2!2!8010N0k&8!2FV5!801!601V020V02140F!18V!102#48$2#1!Vk	C4M6MPSn83EH	dg|``LhU@HRfUy}JnF`PJj`@@	3.49		potentiometric	a/apparent		basic	2361	S2(C1(=NC(=NC(=C1N=C2)N)CCCC))
red:10	:UfzfzDrSrxQTOdEEBXHdAdhQu5c0J54Ip0A7158@qBZW0WLmu0uV0JFv0cMGF5W_!W84K$F0888VW0FV	C4M2M@SXSf838p97EfEvF3H2	dg|d@DqS@\bbbbfJSSimUSUR`@	9.83	20	spectrophotometric	a/apparent		acidic	2362	O=C1(N(C(=O)C=2(C(C)=NNC=2(N1C)))C)
red:2	zJup658F804F0G#N0W082m!F&6F01#1FV801WV02!904J0F1%c10224!4$2$b0IV	C4M2MDSYHffu	dg|d@Et{ADfyV{^d{Z@HZa@@	3.74	20	spectrophotometric	a1/apparent		acidic	2363	O=C(O)C2(=CC(C1(=NN=NN1))=CC=C2)
red:2	zJup658F804F0G!FN0W082V!F#9!6F01$FV801VV02!C24J0F1$Fc102$4$H0F!b0IV	C4M2MDSYHffu	dg|d@Et{ADfyWY^D{Z@BZa@@	3.63	20	spectrophotometric	a1/apparent		acidic	2364	O=C(O)C2(=CC=C(C1(=NN=NN1))C=C2)
red:2	;j;irU:QzwtjEwuMYhdzAypsgJRDYJ@A3K18D5Ro_2n6qm1NV0_0q44K18!p80l!928F022@V!703V	C4M2MDT@TQHffu	dg|d@FzUADfyeYiWSZijjf@@	3.2			a/apparent		acidic	2365	O=C(O)C2(C1(=NN=NN1CCC(C2)C))
red:2	;j;irU:vzxdjjxuUYxhbAyxugJCjYJ@AnKY8D5No_2l6mm1Nd0_0k44K18c0p80l80904FF2X@V!703V	C4M2MDT@TQHffu	dg|d@FzUALbfbbRbLkimTuUS@@	3.3			a/apparent		acidic	2366	O=C(O)C2(C1(=NN=NN1C(C)CCC2))
red:2	zJup658F804F0G040N0W082V!F!3#LF018#FV961VV02!904J0F1802F0c102!V04#F2#8b0IV	C4M2MDSYHffu	dg|d@IT{ADfyegQt{ZBAba@@	2.9	20	spectrophotometric	a1/apparent		acidic	2367	O=C(O)C2(=C(C1(=NN=NN1))C=CC=C2)
blue:10	:UdzdUBrF5hOJN9CC8m298dg9H18V08B2w29#8@04Z!V0Xk0PV0Z0s02510401!W!4%2!80V0FV	C4M4MBSXSnH2	dg|h@DY]AIfy~UaNvjYfjP@	6.6	25		a1/apparent		basic	2368	O=C(N1(C(=NC=C1)CC2(=NC=CN2)))C
blue:11	zrUtzdOOpJ5V1F@Q380F2N8F64!9W080HcX70240@01!1X02GV#48NV1WFV2#9V!4010103J010V0FF	C4M4Sf858p93EAEfHX	dg|h@De]AIfyYlUvvjBHb@@	5.26	20	potentiometric	a/apparent		basic	2369	O=C(N2(C1(=C(N=CN=C1C)NCC2)))C
blue:6	:UdzdUBrF5hOJN9CC8m298dg9H18V08B2w29#8@04Z!V0Xk0PV0Z0s02510401!W!4%2!80V0NV	C4M4MBSXSnH2	dg|hBDY]AYRYn_eXSmjfYjd@@	1.93	25		a2/apparent		basic	2370	O=C(N1(C(=NC=C1)CC2(=[NH+]C=CN2)))C
blue:11	qHuF2F910F0k!201N210N0k040F%2FZ5#2#6!V02!40141F!18VF014225048#120210X8Fk	C4M6M@SeWfe2	dg|hrJ[SdIAICIB^rJPqIQYBiwU@DTd@@	5.1	20	spectrophotometric	a2/apparent		basic	2371	FC(F)(F)C1(=NC([O-])=C2(NC=NC2(=N1)))
red:12	qHuF2F910F0k!201N210N0k040F%2FZ5#2#6!V02!40141F!18VF014225048#120210X8Fk	C4M6M@SeWfe2	dg|hrJ[SdIAICIB^rJPqIQYBiwU@DTd@@	11.2	20	spectrophotometric	a3/apparent		acidic	2372	FC(F)(F)C1(=NC([O-])=C2(NC=NC2(=N1)))
red:9	qHuF2F910F0k!201N210N0k040F%2FZ5#2#6!V02!40141F!18VF014225048#120210X8Ok	C4M6M@SeWfe2	dg|hrJ[SdIAICICYrJPqIQYBiwU@DTd@@	1.1	20	spectrophotometric	a1/apparent		acidic	2373	FC(F)(F)C1(=NC(O)=C2(NC=[NH+]C2(=N1)))
red:12	qHPF2F81801k!24GN010N0m040F02#2HV50V0380869VV02FV4214$1@W0V14@XZc68#F1F6!301V	C4MDSY1A83vu	dg|lAHW[ACbTyInUe{avv`@jhP@	3.43	25	potentiometric	a1/apparent	OH	acidic	2374	O=[N+]([O-])C1(=CC(=C2(N=NN(C2(=C1))O))C)
blue:8	NsPn2VV18802#4F8090N0m!F#1!2H010V01#6!V%21!F!101!1020Z048&4&	C4Sf7h@w	dg}@@@EJYgewaTvhJBI@@	4.0	25	conductometric	a1/apparent		basic	2375	N1(=C(CC(C)=NC2(=C1C=C(C)C=C2))C)
blue:0	vj78v9b8LKt3PB0G020F90c!220V!888B!V01#2.4J2X%2.X%	h78qbW0	dg}@@@EJeWyVnNzjjjj`@	9.43	25	mean from 2	a1/thermodynamic	NH+	basic	2376	N1(CCCCC1)(CCN2(CCCCC2))
blue:0	uRPn219G8F4!F24F8010N0m!F0111!HHV58V010F0601!21V82140FV814W!1020VV4808$410V0F0	K2QgvRTO0m7_UEB	dg}@@@GIEEEhecpj[TCAE@@@	3.5	25		a1/apparent		basic	2377	N1(=C(C=C(C)NC2(=C1C=CC(=C2)C))C)
red:8	uRPn219G8F4!F24F8010N0m!F0111!HHV58V010F0601!21V82140FV814W!1020VV4808$410V0F0	K2QgvRTO0m7_UEB	dg}@@@GIEEEhecpj[TCAE@@@	5.8	25		a2/apparent		acidic	2378	N1(=C(C=C(C)NC2(=C1C=CC(=C2)C))C)
blue:0	vj7@vQbeLOu3uyk!VMPRX_4NF59X4FJd10M0kG0V080104G#6018V!40V04!4V0F!c080V&V0F0	C4TS8_8hEB	dg}@@@GIEHiYdigKmUUUUP@@	10.3		potentiometric	a2/apparent		basic	2379	N1(C(CCC1C2(NC(C)(C)CC2))(C)C)
blue:10	vzMQvQrsUR9HOolI0G0H48e0F!3Z!Nc8C!1#F020F4(2!6J22#1020401*V1!V0	C4Sn8f8r8vE3EH	dg}@@@UJeWe^nNzjhHB@@	9.79	22	potentiometric	a1/apparent		basic	2380	N1(CCC(N)CC1)(CC2(=CC=CC=C2))
blue:0	FF2F/01080F+F/)F,4/0F	g5RMS0	dg}@@@YJYYuVaTp`@BH@@	5.32	25	potentiometric	a/apparent		basic	2381	N2(=C(C1(=NC=CC(=C1)C))C=C(C)C=C2)
blue:0	FF@F#18(F!108)1#F#V/2/0V04*1!V0	C4Sh85EJ	dg}@@@mIe]e^ftx@H@H@@	4.96	25	mean from 7	a1/apparent	NH2	basic	2382	NC2(=CC=C(C1(=CC=C(N)C=C1))C=C2)
blue:0	FF2F.80108-F!8/%F*2/#F	B5RLaxo	dg}@@@mJUuYTjNp@f@@@ad	5.57	25	spectrophotometric	a1/apparent		basic	2383	N2(=CC=C(C=CC1(=CC=NC=C1))C=C2)
blue:0	FF2F.80108-F!8/%F*2/#F	B5RLaxo	dg}@@@mJUuYTjNp@f@@@ah	5.82	25	spectrophotometric	a1/apparent		basic	2384	N2(=CC=C(C=CC1(=CC=NC=C1))C=C2)
blue:0	FF@F#18&4F$80H%21#2%1/!F-86*1!VF	52M4vOrO0np	dg}@@@wIEEEEBkWRX@PED@@@	10.4	20	potentiometric	a/apparent		basic	2385	N=1(C=2(C(C(N)=CC=1C)=CC(C)=CC=2C))
blue:8	vj78v9b8LKt3PB0G020F90c!220V!888B!V01#2.4J2X%2.X#F0	_721ZQIkF	dg}@B@DIRiU~Ukcnjjjjh@@	6.12	25	mean from 2	a1/apparent	NH+	basic	2386	[NH+]1(CCCCC1)(CCN2(CCCCC2))
blue:8	vj7@vQbeLOu3uyk!VMPRX_4NF59X4FJd10M0kG0V080104G#6018V!40V04!4V0F!c080V&V0k0	C4TS238_8hE@	dg}@B@DIrQRJVYJYr{UUUUT@@	6.95		potentiometric	a1/apparent		basic	2387	[NH2+]1(C(CCC1C2(NC(C)(C)CC2))(C)C)
blue:12	ttHG21FF%4042$80V/2&1,F/*1!VF	C4M2Sp8nEH	dg}@B@LIRiUmUkmlHHHH@@@	8.97	25	potentiometric	a1/apparent	N-H	basic	2388	[N+]2(=CC=1(C(=CC=CC=1)C=C2))(CCCN)
blue:0	vzMQvQrsUR9HOolI0G0H48e0F!3Z!Nc8C!1#F020F4(2!6J22#1020401*V1!V0	C4Sn238f8r8vE2	dg}@B@UYRiUyWkcnjjB@`@@	7.05	22	potentiometric	a2/apparent		basic	2389	N1(CCC([NH3+])CC1)(CC2(=CC=CC=C2))
blue:0	vzMQvIls1N1mWJ930k1N08@0V40GVV88c052#20IF!F410104480V4F$2F1041%80k1!F$FF	C4M2SmTI238f8p8u	dg}@B@fYrQQIHqQTvvAAUUE@d@@	3.69	25	spectrophotometric	a1/apparent		basic	2390	N1(=C(C=CC(=C1)C2([NH+](CCC2)C))CC)
blue:13	FF@F#18(F!108)1#F#V/2/0V04*1!V0	C4Sh2385EH	dg}@B@lIRYWYWimN@B@B@@@	3.66	26	mean from 4	a1/apparent		basic	2391	[NH3+]C2(=CC=C(C1(=CC=C(N)C=C1))C=C2)
blue:4	FF@F#1,108)2#F/$2#F(2/%F	ZZi9qoVV	dg}@PBDHbxaIe]e^ftx@H@H@@	3.96		spectrophotometric	a/apparent		basic	2392	ClC2(=CN=C(C1(=NC=C(Cl)C=C1))C=C2)
blue:3	vrUtIcOLd05w020AEN0WF92c28F48#42G090280NV040VV6XF0O04R0F01$V1021!401#2(V	C4M2MPSeSn838pEe	dg}@`LH@cIEEMEJecG]MM@A@@@	4.89	25	spectrophotometric	a1/thermodynamic		basic	2393	S1(C(=NC=C1C2(=CC=CC=C2))N(C)C)
blue:13	tFPG210G(4#V080k*4,11+F!V/&104VF	C2M4vOrK0mCbe	dg}@bFlLQiRYee[iv@@BJ@@@	6.71	25	potentiometric	a1/apparent	N-H	basic	2394	[Br]C=1(C=2(C(C=[N+](C=1)CCN)=CC=CC=2))
red:7	uoPlHWOG8F4F0F040N0G0N2V!F083#HG218080FV861VV0290904J0F!12!V102#4%2$V0FV	C2M4iOqnii1hq	dg}@bND@`NRYeg]ZUvBAbjD@@	9.0	25	potentiometric	a2/apparent		acidic	2395	[S-]C2(=C(C1(=NC(C)=C(N1)C))C=CC=C2)
red:0	uoPlHWOG8F4F0F040N0G0N2V!F083#HG218080FV861VV0290904J0F!12!V102#4%2$V0NV	C2M4iOqnii1hq	dg}@bND@ciRYeg]ZUvBAbjD@@	3.9	25	potentiometric	a1/apparent	-SH	acidic	2396	SC2(=C(C1(=[NH+]C(C)=C(N1)C))C=CC=C2)
red:10	yoPlLWOG8F4F0F240N0G0N2m$83#HlX18V01FV968WV021V1V4J080802G0c1!24c48#F04408Y0F0	C4SY1A8395EnH4	dg}BAHTDfxeNrJZJIQRbZztDCPd@@	8.8	25		a1/thermodynamic	NH	acidic	2397	O=[N+]([O-])C2(=C1(C(=O)NC(C1=CC=C2)=O))
red:11	yoPlLWOG8F4F0F24FN0G082m%29!2n208V03FV868WV#V5X4J18#@0Fc#2ZV68#F!J08Y0F0	C4SY1A8395EnH4	dg}BAHtDVxeNrJZIJZH}Nft@Ptd@@	8.68	25		a1/thermodynamic	NH	acidic	2398	O=[N+]([O-])C2(=CC=1(C(=O)NC(C=1C=C2)=O))
red:9	qFuF20818!F!24FN010N0m%20202HV50V83!869V!20V42161F!9@WFV1022Z86c(10Y0GV	S2M4iOqIhi1ine7zs	dg}BbCnDrPBL{IIKDeEdJgZt@QRP@@	8.0	25	potentiometric	a/apparent		acidic	2399	S(=O)(=O)([O-])C1(=CC(O)=C2(NN=CC2(=C1)))
red:7	qFuF20818!F!24FN010N0m%20202HV50V83!869V!20V40161F!9@W0V1022Zc6c#F!40FY0GV	S2M4iOqIhi1ine7zs	dg}BbCnDs`BL{IIKEELeNgZtDDRP@@	10.55	25	potentiometric	a/apparent		acidic	2400	S(=O)(=O)([O-])C1(=C(O)C=CC2(=C1C=NN2))
red:13	qFuF20818!F!24FN010N0m%20202HV50V83!869V!20V42161F!9@W0V10224c6c#F!41FY0GV	S2M4iOqIhi1ine7zs	dg}BbENDrpBL{IIKEDhcNjZtADLP@@	7.6	25	potentiometric	a/apparent		acidic	2401	S(=O)(=O)([O-])C2(=C1(C(NN=C1)=C(O)C=C2))
red:13	qFuF20818!F!24FN010N0m%21202HV50V8#869V$V02140F!92W0V10224c4cV!F!40FY0GV	S2M4iOqIhi1ine7zs	dg}BbENDrpBL{IIKEDheNjZtADLP@@	8.85	25	potentiometric	a/apparent		acidic	2402	S(=O)(=O)([O-])C2(=C1(C(NN=C1)=CC(=C2)O))
red:7	qFuF20818!F!24FN010N0m%2120HHV50V81!969V!20V02160F0892l0V10224c4cV!F!41FY0GV	S2M4iOqIhi1ine7zs	dg}BbINDs`BL{IIKEELdngZtDPTH@@	9.45	25	potentiometric	a/apparent		acidic	2403	S(=O)(=O)([O-])C1(=C(O)C=CC2(=C1NN=C2))
red:9	qFuF20818!F!24FN010N0m%21202HV50V82!869V$V42160F!9@W0V1022484c&440Y0GV	S2M4iOqIhi1ine7zs	dg}BbMnDrPBL{IIKDeEdJgZt@QTH@@	8.1	25	potentiometric	a/apparent		acidic	2404	S(=O)(=O)([O-])C1(=CC(O)=C2(C=NNC2(=C1)))
red:13	qFuF20818!F!24FN010N0m%2020HHV50V83!969V!20V42161F089@l0V10224c6c#F!45FY0GV	S2M4iOqIhi1ine7zs	dg}BbNVDrpBL{IIKEDeCNjZtDDTH@@	7.6	25	potentiometric	a/apparent		acidic	2405	S(=O)(=O)([O-])C2(=C1(NN=CC1=C(O)C=C2))
red:13	qFuF20818!F!24FN010N0m%2020HHV50V83!969V!20V40141F0892l0V1022Zc6c#F#1FY0GV	S2M4iOqIhi1ine7zs	dg}BbNVDrpBL{IIKEDeENjZtDDTH@@	9.65	25	potentiometric	a/apparent		acidic	2406	S(=O)(=O)([O-])C2(=C1(NN=CC1=CC(=C2)O))
red:2	zpQlLWO48F4R0F08D80W082#F0804042l018$V84!V0V048V0J08!W#V10X1!4#VF$VV0F0	C4QeSn8Q97EYEnF3H2	dg}D@DpFRYUvUJcmje`@`HY@	8.6	25	potentiometric	a/apparent		acidic	2407	O=C1(NC(=O)C(N1)=CC2(=CC=CC=C2))
red:2	:UvznxytRDwYq9eEZ8VXAH8W99MVV40Z7W0272VF0kF0FJW69Z41V05480WV1@!40V4#124c8$VV0F0	C4SmTA8f97EYEnF3H2	dg}D@DpFRYUvUJcmjf`@`@@	9.03	25	potentiometric	a/apparent		acidic	2408	O=C1(NC(=O)C(N1)CC2(=CC=CC=C2))
red:2	:UvzvxotR4wWJduDo0VX8HBb50GVV01Z@W0212VFFk#JY08V01V044AFW412X!4140F%8$VV0F0	C4SmTI8f8v97EYEnF3H2	dg}D@DpFrJIJHqIUqvuSP@P@@	11.22	25	spectrophotometric	a1/thermodynamic	OCNHCO	acidic	2409	O=C1(NC(=O)CC(N1)C2(=CC=CC=C2))
blue:5	zbbBv978Lpt1T80G020F90c!22#Vc0c8!V01#2.4FFV#F02(V%X%	_78qbWPPV	dg}D@JDKRe]VUJcnjjjjh@@	6.65	25	potentiometric	a2/thermodynamic		basic	2410	O2(CCN(CCN1(CCOCC1))CC2)
blue:3	6FuF!810V$2408#N,F0V1&1%2(F/.F	C4M4SeSncR	dg}D@LxFRfvYwxSn`HB@@@@	-1.15		spectrophotometric	a/apparent		basic	2411	O(C2(=NC=1(C(=CC=CC=1)N=C2OC)))C
blue:8	aFPF2081#F!24FF01080m+H#V&8V$V+10V#2Z848&40130V0	C4SXSeSn1A85EH	dg}DAHDDbTyInUgWiNv`B@@@@	2.24	22	mean from 2	a/thermodynamic		basic	2412	O=[N+]([O-])C=1(C=C(N)C2(=CC=CC=C2(C=1)))
blue:12	aFPF2081#F!24FF01080X+H#V&8V/010V$V848&40130V0	C4SXSf1A85EH	dg}DAHLDbTyInUm[avv`@@`@@	3.15	20		a/thermodynamic		basic	2413	O=[N+]([O-])C2(=CC=1(C(=C(N)C=CC=1)C=C2))
blue:12	aFPF2081#F!24FF01080m+H#V&8V$V+10V#2Z848&40130V0	C4SXSeSn1A85EH	dg}DAHLDbTyInYY\Yvv`@@`@@	2.62	25	mean from 2	a/thermodynamic		basic	2414	O=[N+]([O-])C=1(C=2(C(C=C(C=1)N)=CC=CC=2))
blue:12	aFPF2081#F!24FF01080X+H#V02$8V%42)10V$V848&40130V0	C4SXSeSn1A85EH	dg}DAHLDbTyInYYtYvv`@@`@@	0.53	23	mean from 3	a1/apparent	RNH3(+)	basic	2415	O=[N+]([O-])C=1(C=2(C(C(N)=CC=1)=CC=CC=2))
blue:12	aFPF2081#F!240F01080X+F#V&8V/010V%848&40130V0	C4SXSf1A85EH	dg}DAHLDbTyInYYxUvv`@@`@@	2.8	25		a/thermodynamic		basic	2416	O=[N+]([O-])C=2(C=1(C(=C(N)C=CC=1)C=CC=2))
blue:10	aFPF2081#F!24FF01080X+H#V&8V/010V$V848&40130V0	C4SXSf1A85EH	dg}DAHTDbTyInUn_iNv`@H@@@	2.83	20		a/thermodynamic		basic	2417	O=[N+]([O-])C2(=CC1(=C(N)C=CC=C1C=C2))
blue:6	aFPF2081#F!24FN010N0X+HV10V$828V!2,210V1#V848&40130V0	C4SXSeSn1A85EH	dg}DAHXDbTyInYm\UNv``@@@@	-0.92	22	mean from 2	a/thermodynamic		basic	2418	O=[N+]([O-])C1(=C(N)C=CC=2(C1=CC=CC=2))
blue:6	aFPF2081#F!24FN010N0X+HV10V$828V!2,210V1#V048&40130V0	C4SXSeSn1A85EH	dg}DAHXDbTyInYuTYNv``@@@@	1.48	25	spectrophotometric	a/apparent		basic	2419	O=[N+]([O-])C=1(C(N)=CC2(=CC=CC=C2(C=1)))
blue:6	aFPF2081#F!24FN010N0X+HV10V$828V!2,210V1#V848&40130V0	C4SXSeSn1A85EH	dg}DAHXDbTyInY{TYNv``@@@@	-1.6	20		a/thermodynamic		basic	2420	O=[N+]([O-])C2(=C(N)C=1(C(=CC=CC=1)C=C2))
blue:9	aFPF2081#F!240F01080X+F#V&8V/010V%848&40130V0	C4SXSf1A85EH	dg}DAHdDbT{HihheEBNg[P@P@@@@	2.79	23		a/thermodynamic		basic	2421	O=[N+]([O-])C=2(C1(=C(N)C=CC=C1C=CC=2))
blue:13	aFPF2081#F!24FF01080X+H#V&8V/#V$V048&40130V0	C4SXSf1A85EH	dg}DAHlDbTyInUmWatv`@@H@@	3.13	21		a/thermodynamic		basic	2422	O=[N+]([O-])C2(=CC=1(C(=CC=C(C=1)N)C=C2))
blue:13	aFPF2081#F!24FF01080X+H#V&8V/#V$V048&40130V0	C4SXSf1A85EH	dg}DAHlDbTyInUm_atv`@@H@@	2.9	21		a/thermodynamic		basic	2423	O=[N+]([O-])C2(=CC=1(C(=CC(N)=CC=1)C=C2))
blue:13	aFPF2081#F!24FF01080X+H#V&8V/010V$V848&40130V0	C4SXSf1A85EH	dg}DAHlDbTyInYY|Utv`@@H@@	2.86	25		a/thermodynamic		basic	2424	O=[N+]([O-])C=2(C=1(C(=CC=C(C=1)N)C=CC=2))
blue:13	aFPF2081#F!24FF01080X+H#V&8V/010V$V848&40130V0	C4SXSf1A85EH	dg}DAHlDbT{HihheEbJz[P@@D@@@	3.16	25		a/thermodynamic		basic	2425	O=[N+]([O-])C=2(C=1(C(=CC(N)=CC=1)C=CC=2))
blue:6	oFuJ44018!F0104FF010802%21#H#V01%V%42#F1#10c$V844&40160VF	S2M4v9qnim1bfHjMs	dg}DBFlDSdfye[QWSZ@@@`@@	8.46	25	potentiometric	a/thermodynamic		basic	2426	O=C([O-])C=2(C1(=NC=CC=C1C(N)=CC=2))
red:13	oFuJ44018!F0104FF010802%21#H#V01%V%42#F1#10c$V844&40160VF	S2M4v9qnim1bfHjMs	dg}DBFlDSdfye[QWSZ@@@`@@	12.58	25	potentiometric	b/thermodynamic		acidic	2427	O=C([O-])C=2(C1(=NC=CC=C1C(N)=CC=2))
blue:6	zxzpb_xSWH4B1K6iDBc12N0c10F1d1#2FV51Z4!X06!W0X108!48FV015W!1124!48$2$a0FV	C4M2M@SpHffu	dg}DBFxDSdfueUQd{Zij@@@@	5.7	24.9	spectrophotometric	a3/apparent	NH-C-NH(+)	basic	2428	O=C([O-])CCC1(=NC=2(C=CC=CC=2(N1)))
red:7	zxzpb_xSWH4B1K6iDBc12N0c10F1d1#2FV51Z4!X06!W0X108!48FV015W!1124!48$2$a0FV	C4M2M@SpHffu	dg}DBFxDSdfueUQd{Zij@@@@	13.1	24.9	spectrophotometric	a4/apparent	NH-C-N	acidic	2429	O=C([O-])CCC1(=NC=2(C=CC=CC=2(N1)))
blue:8	zbbBv978Lpt1T80G020F90c!22#Vc0c8!V01#2.4FFV#F02(V%X#F0	S721ZQIkSCF	dg}DBJDKjTiWUeRh{jjjjj@@	3.63	25	potentiometric	a1/thermodynamic		basic	2430	O2(CC[NH+](CCN1(CCOCC1))CC2)
red:13	zoQlH0NK804N#BRN0W0N2m$83!46I050V81F08691V025!X040F!121!1122VV6d082F2!10W4F0	_2ShFAXM7lGZY@ySSqk	dg}DPAoSCDdHRYVuZien@BiVH@@	9.3		spectrophotometric	a/apparent		acidic	2431	[Br]C2(=CC1(=C(N=CNS(C1)(=O)=O)C=C2))
red:11	yJPl219G0F4F0F24FN010N0m!F011@!HHV50V82!969VV021V80141FV816l0VA!2ZV4c!4024010W0F0	h2SZvPFM0l9Z396LRyQhV	dg}DPEtYBHXHrJIJZQGUvg@DKSD@@	8.62	25	spectrophotometric	a1/apparent		acidic	2432	ClC2(=CC=1(S(=O)(=O)N=C(C)NC=1C=C2))
blue:6	zpzp7_OK1k4R4G2DT8052N2u!F091i!2HV50e021V8620V0X10d0WJ9FV115W0VA1X0Z0480V5F205!V0FV	C2M4iOqoVofkT	dg}D`FgSBHRYVu{kaf@HZZH@@	0.3	24.9	spectrophotometric	a1/apparent		basic	2433	ClC2(=CC=1(N=C(C(=O)OC)NC=1C=C2))
blue:3	zrvt21OK0J5s0F@CU8010N0m0BF0916202HV70X!@08601V0XGV80160FV094W!31@V4c58081F3F61F201V	C4M2M@SeSmZfe4	dg}D`LISBHRVVWfimnfjBH@@@	4.03	30	spectrophotometric	a1/apparent	N(1+)-H	basic	2434	ClCC1(=NC=2(C(O)=CC=C(C=2(N1C))O))
red:10	zrvt21OK0J5s0F@CU8010N0m0BF0916202HV70X!@08601V0XGV80160FV094W!31@V4c58081F3F61F201V	C4M2M@SeSmZfe4	dg}D`LISBHRVVWfimnfjBH@@@	8.4	30	spectrophotometric	a1/apparent	4-OH	acidic	2435	ClCC1(=NC=2(C(O)=CC=C(C=2(N1C))O))
blue:3	zrvt21OK0J5s0F@CU8010N0m0BF0914202HV70X!@08601V0XGV80160FV094W!11@V4c58081F3F61F241V	C4M2M@SeSmcfe4	dg}D`LISCDRVVWfimnfjBH@@@	3.99	30	spectrophotometric	a1/apparent	N(1+)-H	basic	2436	[Br]CC1(=NC=2(C(O)=CC=C(C=2(N1C))O))
blue:3	zrUOPGOl9F0kVF@20k0G082mV40F0V$G2!V81F#8W!10Z$4(V04124048!V#6!Y0F0	h2SZwfXMCkIZ38qHgwvRV	dg}DaLT{@HV[yJY{V{JgZj@HZ@@	4.63	27	potentiometric	a1/apparent	N-H	basic	2437	S1(C(NCC1)C2(=CC([N+](=O)[O-])=CC=C2))
blue:3	zrUOPGOl9F0kVF@2Fk0G082VV40F0V9#G2!V82G#8V!10442!4&FV0410V048!V1!F!Y0F0	h2SZwfXMCkIZ38qHgwvRV	dg}DaLt{@Hv[yJY{W[JeZj@BZ@@	4.55	27	mean from 2	a1/apparent	=NH2(1+)	basic	2438	S1(C(NCC1)C2(=CC=C([N+](=O)[O-])C=C2))
blue:8	zwvp21OK0k484J2BR8010N0m!F1918202HV50V021!601V0X1V80G41FV09BWF09120Z04802402040FV0FV	h2M4iOqx2V	dg}H@AtDie^u~e]hHHZb@@	6.27			a1/apparent	=NH(+)	basic	2439	O(C2(=CC=1(N=C(CC)NC=1C=C2)))CC
red:0	RNuG!VG(4%802(2+F-20F!802(8,201F	C4M4SeSne2	dg}H@BTLbbbRfQSRJp@@EP@@	8.82	20	potentiometric	a/apparent		acidic	2440	OC=2(C1(=NC=NC(=C1C=CC=2)CCC))
blue:4	zjbDvUbeLKv1Pik1024HS49082a0V4kB81B#11040202!V!4&4HF#F020F#2!V!V#2010	_78qbWPeF	dg}H@BhDfUfUUt{jjjjj@@	9.73	25	potentiometric	a2/thermodynamic	NH+	basic	2441	OC(CN1(CCCC1))CN2(CCCC2)
blue:0	zyQv6YOJ8F5s0J9dC80WV92V08N18#47o05$@k84!V02J!Z4JFF0V1#W112V8041040F2)	C4QeSn538n95@fEvH2	dg}H@DDLbbbbtJWB]mUJ@D@@	1.5	20	spectrophotometric	a/apparent		basic	2442	O=C1(N(C=NC=C1C2(=CC=CC=C2))C)
red:0	zwun2XsJ884P%80dV80VFFF&HF05%F841#e80804JFF!1FH!112#402(2Y0GV	52M4iOqniuW	dg}H@DHDfVumRh{ijh@D@@	7.8		potentiometric	a/apparent		acidic	2443	OC=1(NN=C(C=1CC)C2(=CC=CC=C2))
[truncated: 1,019,146 more chars]
