# Supplementary material for: Open-source QSAR models for pKa prediction using multiple machine learning approaches
Source: J Cheminform. 2019 Sep 18;11:60. doi: 10.1186/s13321-019-0384-1 (PMC6749653; doi:10.1186/s13321-019-0384-1)
Supplement: Supplementary file 1 — Additional file 1. Original and curated pKa data used for modeling. [file 13321_2019_384_MOESM1_ESM.zip › pKaInWater_7912.txt]

Structure [idcode]	pKa	temp	method	type	group	basicOrAcidic	Row-ID	Smiles
daD@P@BNdDfUzZ@B@@	6.35	32	mean from 2	a1/apparent	SH	acidic	1	SC1(=CC=C(F)C=C1)
daD@P@bFBDfUjz@H@@	5.76	25	mean from 2	a1/apparent	SH	acidic	2	ClC1(=CC(S)=CC=C1)
daD@P@bNBDfUzZ@B@@	5.82	25	mean from 2	a1/apparent		acidic	3	ClC1(=CC=C(S)C=C1)
daD@P@qNBDfUzZ@B@@	5.8	40		a1/apparent	SH	acidic	4	[Br]C1(=CC=C(S)C=C1)
daD@`@BDeeVz`@@@	9.43	25	spectrophotometric	a1/apparent	S-H	acidic	5	SCC1(=CC=CC=C1)
daD@`@BDfUzZ@B@@	6.47	25	mean from 2	a1/apparent		acidic	6	SC1(=CC=C(C)C=C1)
daDB@@RnrJIPdsUM@@	4.4	25	potentiometric	a2/apparent		acidic	7	O=C1(OCC(=C1O)O)
daDD@@IIfZfZZh@@	9.6	20	potentiometric	a/apparent		acidic	8	O=C1(C(=O)CCC1C)
daDD@@IIfZfifh@@	9.11	30	potentiometric	a1/apparent	OH	acidic	9	OC=1(C(O)=CCC=1C)
daDD@@IIf]nZZh@@	10.3	20	potentiometric	a/apparent		acidic	10	O=C1(C(=O)CCCC1)
daDD@@IIf]n``@@@	9.33	27	mean from 15	a1/apparent		acidic	11	OC1(=C(O)C=CC=C1)
daDD@@QInUnZjh@@	4.99	25	potentiometric	a/thermodynamic		acidic	12	O=C(O)C1(CCCC1)
daDD@@YIeZnZih@@	5.26	25	potentiometric	apparent		acidic	13	O=C1(CC(=O)CCC1)
daDD@@YIeZn`B@@@	9.56	23	mean from 6	b2/apparent		acidic	14	OC1(=CC(O)=CC=C1)
daDD@@yIe^f`@`@@	9.93	23	mean from 6	a1/apparent		acidic	15	OC1(=CC=C(O)C=C1)
daDD@@yIfVfZjX@@	5.83	20	potentiometric	a/apparent		acidic	16	O=C1(C(C=O)CCC1)
daDDB@HnRYg[hH@@@	11.56	27	mean from 10	a2/apparent		acidic	17	OC1(=C([O-])C=CC=C1)
daDDB@YnRYVkh@`@@	11.32	30	potentiometric	1/thermodynamic		acidic	18	OC1(=CC([O-])=CC=C1)
daDDB@{nRYWih@H@@	11.57	24	mean from 4	1/apparent		acidic	19	OC1(=CC=C([O-])C=C1)
daDDPFxHaHaIk{Bjih@@	3.51	23	potentiometric	a/apparent		acidic	20	ClC1(Cl)(C(C(=O)O)C1)
daDDPFxLQLQIk{Bjih@@	3.57	24	potentiometric	a/apparent		acidic	21	[Br]C1([Br])(C(C(=O)O)C1)
daDD`BxHaIf^fjZX@@	7.05			a/apparent		acidic	22	ClC1(C(=O)C(=O)CC1)
daDD`Fx@aJU{BiYh@@	4.03	23	mean from 4	a1/apparent	COOH	acidic	23	S1(C=C(C(=O)O)C=C1)
daDD`Fx@aJYXjjUh@@	3.46	22	mean from 7	a1/apparent	COOH	acidic	24	S1(C(C(=O)O)=CC=C1)
daDD`FxDQJYXjjUh@@	3.43	25		a1/thermodynamic		acidic	25	[Se]1(C(C(=O)O)=CC=C1)
daDD`HPOCIIBdwMUT@@	2.73	25	potentiometric	a/apparent		acidic	26	P1(=O)(O)(CCCCC1)
daDD`Jx@aJUdfjfX@@	4.34		potentiometric	a/apparent		acidic	27	S1(CC(=O)CC(C1)=O)
daDH@@RYU[fei@@	-0.82	25		a1/apparent		basic	28	O=C1(C=CC=CC=C1)
daDH@@RYU[jei@@	-7.0	25		a1/apparent	COH2(1+)	basic	29	OC1(C=CC=CC=C1)
daDH@@RYVih@H@@	10.01	22	mean from 12	a1/thermodynamic	OH	acidic	30	OC1(=CC(=CC=C1)C)
daDH@@RYWih@H@@	10.22	22	mean from 13	a1/thermodynamic	OH	acidic	31	OC1(=CC=C(C)C=C1)
daDH@@RYe[hB@@@	10.22	22	mean from 11	a1/thermodynamic	OH	acidic	32	OC1(=C(C=CC=C1)C)
daDH@@RYm[ffi@@	8.84	30	spectrophotometric	a1/apparent		acidic	33	O=C(C1(=CC=CC1))C
daDH`BBHRYg[hH@@@	8.4	24	mean from 6	b1/apparent		acidic	34	ClC1(=C(O)C=CC=C1)
daDH`BBPRYg[hH@@@	8.81	25	potentiometric	a1/apparent		acidic	35	FC1(=C(O)C=CC=C1)
daDH`BBlRYg[hH@@@	8.4	25	mean from 3	thermodynamic		acidic	36	IC1(=C(O)C=CC=C1)
daDH`BCDRYg[hH@@@	8.4	25	mean from 5	a1/apparent	OH	acidic	37	[Br]C1(=C(O)C=CC=C1)
daDH`FBHRYVkh@`@@	8.96	25	mean from 7	a1/apparent		acidic	38	ClC1(=CC(O)=CC=C1)
daDH`FBlRYVkh@`@@	9.02	25	mean from 2	thermodynamic		acidic	39	IC1(=CC(O)=CC=C1)
daDH`FCDRYVkh@`@@	8.99	25	mean from 3	thermodynamic		acidic	40	[Br]C1(=CC(O)=CC=C1)
daDH`NBHRYWih@H@@	9.29	24	mean from 14	a1/apparent		acidic	41	ClC1(=CC=C(O)C=C1)
daDH`NBPRYWih@H@@	9.88	25	mean from 3	a1/apparent		acidic	42	FC1(=CC=C(O)C=C1)
daDH`NBlRYWih@H@@	9.32	25	mean from 3	a1/apparent		acidic	43	IC1(=CC=C(O)C=C1)
daDH`NCDRYWih@H@@	9.29	25	mean from 7	a1/apparent	OH	acidic	44	[Br]C1(=CC=C(O)C=C1)
daDL@@IdfYjyif`@	8.48	20	potentiometric	a/apparent		acidic	45	O=C1(C(=O)CCC1=O)
daDL@@KdfYzYjZ`@	4.8	20	potentiometric	1/apparent		acidic	46	O=C1(C(O)=C(O)CC1)
daDL@@KlbbbMLttp@@	3.0			a/apparent		acidic	47	O=C1(C(=O)CC(C1)=O)
daDL@@PdfyVyjZP@	3.18	22	mean from 7	a1/apparent	COOH	acidic	48	O=C(O)C=1(OC=CC=1)
daDL@@PdfyVyjZP@	-0.53	28		a1/apparent	COO-H	basic	49	O=C(O)C=1(OC=CC=1)
daDL@@Pdfzvyjj`@	3.88	25	mean from 2	thermodynamic		acidic	50	O=C(O)C1(O)(CCC1)
daDL@@QdfyVyii`@	-0.59	25	potentiometric	a1/apparent	COOH	basic	51	O=C(O)C1(=COC=C1)
daDL@@QdfyVyii`@	3.94	20	mean from 4	a1/thermodynamic		acidic	52	O=C(O)C1(=COC=C1)
daDL@@Qdfyrijjdp`j@@	4.76	25	potentiometric	a1/apparent		acidic	53	O=C(O)C1(C(OC)C1)
daDL@@Qdfyrijjdr`j@@	4.47	25	potentiometric	a1/apparent		acidic	54	O=C(O)C1(C(OC)C1)
daDLB@KnyIf^fZfh@@	12.9		spectrophotometric	2/apparent		acidic	55	O=C1(C(O)=C([O-])CC1)
daDL`Bi`bDfYjzif`@	2.13	25	potentiometric	a/apparent		acidic	56	ClC1(C(=O)OCC1=O)
daDL`Bi`kDfYjzif`@	2.31	25	potentiometric	a/apparent		acidic	57	IC1(C(=O)OCC1=O)
daDL`Bi`qDfYjzif`@	2.23	25	potentiometric	a/apparent		acidic	58	[Br]C1(C(=O)OCC1=O)
daD`@@`nReepiZj@@	9.85	25		apparent		acidic	59	N=1(N=C(C)N(C=1C)N)
daD`@@aLReupffj@@	5.61	25	potentiometric	a/apparent		acidic	60	N1(=NNC(=N1)CCC)
daD`@@aLRevpffj@@	5.55	25	potentiometric	a/apparent		acidic	61	N1(=NNC(=N1)C(C)C)
daD`@@pjRfY[`J@@@	7.26	20	potentiometric	a1/apparent		basic	62	N1(=C(N=CC=C1N)N)
daD`@@rfRf^k```@@	9.33	20		a1/apparent		acidic	63	N1(=C(N)C(N)=CN=C1)
daD`@@rfRf^k```@@	6.03	20	mean from 2	a2/apparent		basic	64	N1(=C(N)C(N)=CN=C1)
daD``Dpj@HrJIPdtuT`@	7.97	30	potentiometric	a1/apparent		acidic	65	SC1(=NN=C(N1N)C)
daD``LIn@HRfuijZi@@	3.27	25	potentiometric	a1/apparent		basic	66	S(C1(=NC(N)=NN1))C
daE@@@IIf]n``@@@	4.43	22	mean from 6	a2/apparent		basic	67	NC1(=C(N)C=CC=C1)
daE@@@IIf]njjiHRH@	9.84	20	mean from 2	a1/apparent		basic	68	NC1(C(N)CCCC1)
daE@@@IIf]njjiHhP`@	9.75	22	mean from 4	a1/apparent		basic	69	NC1(C(N)CCCC1)
daE@@@YIeZn`B@@@	5.04	21	mean from 9	a1/apparent	NH2	basic	70	NC1(=CC(N)=CC=C1)
daE@@@YIe^fZVh@@	12.5	21	potentiometric	a/apparent		basic	71	N=C1(C=CN(C)C=C1)
daE@@@YJYZf@``@@	2.24	25		b1/apparent	N(1+)-H	basic	72	N1(=C(C(=NC=C1)C)C)
daE@@@YJY^f@``@@	1.95	25	mean from 3	b1/apparent	N(1+)-H	basic	73	N1(=C(C=NC(=C1)C)C)
daE@@@YJY^fjjiHhh`@	9.98	25	potentiometric	b1/apparent		basic	74	N1(C(CNC(C1)C)C)
daE@@@YJY^fjjiHhj`@	9.76	25	mean from 2	a2/apparent		basic	75	N1(C(CNC(C1)C)C)
daE@@@[IEIcaUUTdTYP@	9.05	25		a2/thermodynamic	NH	basic	76	N(C1(C(NC)C1)(C))C
daE@@@aJUTj@B`@@	4.13	16	potentiometric	a/apparent		basic	77	N1(=NC=C(C)C(=C1)C)
daE@@@aJVTf@H`@@	4.1	16	potentiometric	a/apparent		basic	78	N1(=NC=CC(=C1C)C)
daE@@@aJVWBfjd@@	4.82	25	potentiometric	a1/apparent		basic	79	N=1(NC(C)=C(C=1C)C)
daE@@@aJVXf@H`@@	3.99	16.5	potentiometric	a/apparent		basic	80	N1(=NC(=CC=C1C)C)
daE@@@aJV\f@H`@@	3.58	16.5	potentiometric	a/apparent		basic	81	N1(=NC=CC=C1CC)
daE@@@aJY_Jfjd@@	3.58	25	potentiometric	a1/apparent		basic	82	N=1(N(C(C)=C(C=1)C)C)
daE@@@aJYgJfjd@@	3.96	25	potentiometric	a1/apparent		basic	83	N=1(N(C(C)=CC=1C)C)
daE@@@aJf]njjd@@	5.7	25	potentiometric	a1/apparent		basic	84	N1(N(CC=CC1)C)(C)
daE@@@aJf]njjh@@	6.66	25	potentiometric	a1/apparent		basic	85	N1(N(CCCC1)C)(C)
daE@@@cIDhbS@DP@@	4.11	17.5	potentiometric	a/apparent		basic	86	N1(=NC=C(C)C=C1C)
daE@@@cIEECeSUR@@	3.56	25	potentiometric	a1/apparent		basic	87	N=1(N(C=C(C=1C)C)C)
daE@@@iIYUnx@@@@	1.48	24	mean from 7	a1/apparent		basic	88	N#CC1(=CN=CC=C1)
daE@@@iJUlf@H`@@	6.41	20	spectrophotometric	a1/apparent		basic	89	N1(=CC(NC)=CC=C1)
daE@@@iJ[WBjjiHhr`@	9.03	25		a2/thermodynamic	NH	basic	90	N(C1(C(NC)C1C))C
daE@@@iJ[WBjjkHVPh@	9.13	25		a2/thermodynamic	NH	basic	91	N(C1(C(NC)C1C))C
daE@@@kIEDcS@PP@@	2.7	20	potentiometric	a1/apparent	NH(1+)	basic	92	N1(=C(C=C(C)N=C1)C)
daE@@@qIYUnx@@@@	-0.26		spectrophotometric	a/apparent		basic	93	N#CC1(=NC=CC=C1)
daE@@@qJYVnBB@@@	7.13	20	spectrophotometric	a1/thermodynamic		basic	94	N1(=C(NC)C=CC=C1)
daE@@@qJY]nZjh@@	12.7		potentiometric	a/apparent		basic	95	N1(=C(NCCCC1)C)
daE@@@qJYnnBB@@@	7.4	30	mean from 2	a1/apparent	N-H	basic	96	N1(=C(N)C=CC=C1C)
daE@@@qJYoJZfh@@	8.5	25	potentiometric	a1/apparent		basic	97	N1(=C(NC=C1C)CC)
daE@@@qJYvfB@`@@	7.22	29	mean from 3	a1/apparent		basic	98	N1(=C(N)C=CC(=C1)C)
daE@@@qJYzfB@`@@	7.24	30	mean from 2	a1/apparent	N-H	basic	99	N1(=C(N)C(=CC=C1)C)
daE@@@qJY~fB@`@@	7.48	29	mean from 3	a1/apparent		basic	100	N1(=C(N)C=C(C)C=C1)
daE@@@qJY JZfh@@	8.02	24.9	potentiometric	a1/apparent		basic	101	N1(=C(NC=C1)CCC)
daE@@@sIEDceMST@@	8.09	25	potentiometric	a1/apparent	N(1+)-H	basic	102	N1(=C(N(CC)C=C1)C)
daE@@@yIYUnx@@@@	1.91	24	mean from 5	b1/apparent	H	basic	103	N#CC1(=CC=NC=C1)
daE@@@yIe^f`@`@@	6.16	20	mean from 14	a1/apparent	NH2	basic	104	NC1(=CC=C(N)C=C1)
daE@@@yJUlj@B`@@	9.15	20	potentiometric	a1/apparent		basic	105	N1(=CC(=C(N)C=C1)C)
daE@@@yJUtj@B`@@	8.3	25	potentiometric	a1/apparent		basic	106	N1(=CC=C(CN)C=C1)
daE@@@yJYVf@``@@	3.5	25	potentiometric	a2/apparent		basic	107	N1(=C(C=CC=C1)CN)
daE@@@yJYVf@``@@	8.47	25	mean from 4	a1/apparent		basic	108	N1(=C(C=CC=C1)CN)
daE@@@yJYfn@b@@@	2.11	25		b1/apparent	N(1+)-H	basic	109	N1(=C(C=NC=C1C)C)
daE@@@yJYfnjjiHRP@	9.86	25	potentiometric	b1/apparent		basic	110	N1(C(CNCC1C)C)
daE@@@{IDeBU@AP@@	8.33	25	mean from 2	a1/apparent		basic	111	N1(=CC(=CC=C1)CN)
daE@@@{IEDcS@PP@@	9.44	30		a1/apparent	N-H	basic	112	N1(=C(C=C(N)C=C1)C)
daE@B@HIRYg[hH@@@	1.3	22	mean from 7	a1/apparent		basic	113	[NH3+]C1(=C(N)C=CC=C1)
daE@B@HIRYg[jjjRJDH@	6.71	23	mean from 5	a2/apparent		basic	114	[NH3+]C1(C(N)CCCC1)
daE@B@HIRYg[jjjRJDh@	6.35	20	mean from 2	a2/apparent		basic	115	[NH3+]C1(C(N)CCCC1)
daE@B@HIrRJHmpT@@@	12.2	21	potentiometric	a/apparent		acidic	116	[N+]1(=C(N)C=CC=C1)(C)
daE@B@XIRYVkh@`@@	2.46	22	mean from 5	b2/apparent	NH%+&	basic	117	[NH3+]C1(=CC(N)=CC=C1)
daE@B@XIRfVi`HH@@	-4.17	25		b2/apparent	N(1+)-H	basic	118	[NH+]1(=C(C(=NC=C1)C)C)
daE@B@XIRfWi`HH@@	-4.42	25		b2/apparent	N(1+)-H	basic	119	[NH+]1(=C(C=NC(=C1)C)C)
daE@B@XIRfWijjjRJJH@	5.23	25	potentiometric	b2/apparent		basic	120	[NH2+]1(C(CNC(C1)C)C)
daE@B@XIRfWijjjRJJh@	5.29	25	mean from 2	a1/apparent		basic	121	[NH2+]1(C(CNC(C1)C)C)
daE@B@XIrQRXxUUUIEFT@@	5.52	25		a1/thermodynamic	NH	basic	122	[NH2+](C1(C(NC)C1)(C))C
daE@B@hIRe[I`BH@@	-2.17	20	spectrophotometric	a2/apparent		basic	123	[NH+]1(=CC(NC)=CC=C1)
daE@B@hIRfupjjjRJLh@	5.68	25		a1/thermodynamic	NH	basic	124	[NH2+](C1(C(NC)C1C))C
daE@B@hIRfupjjjrJLHH`@	3.68	25		a1/thermodynamic	NH	basic	125	[NH2+](C1(C(NC)C1C))C
daE@B@xIRYWih@H@@	2.86	21	mean from 10	a1/apparent		basic	126	[NH3+]C1(=CC=C(N)C=C1)
daE@B@xIRfYk`H`@@	-4.48	25		b2/apparent	N(1+)-H	basic	127	[NH+]1(=C(C=NC=C1C)C)
daE@B@xIRfYkjjjRDd@	5.4	25	potentiometric	b2/apparent		basic	128	[NH2+]1(C(CNCC1C)C)
daE@B@{iRe]J`@h@@	4.05	25	potentiometric	a2/apparent		basic	129	N1(=CC=C(C[NH3+])C=C1)
daE@B@{iRfUi`HH@@	3.1	30	potentiometric	a1/thermodynamic		basic	130	N1(=C(C=CC=C1)C[NH3+])
daE@B@{irQIPeP@T@@	3.71	25	potentiometric	a2/apparent		basic	131	N1(=CC(=CC=C1)C[NH3+])
daE@QDp@a``N[dfUjz@H@@	11.19	20	potentiometric	a2/apparent		basic	132	[S-]C1(=NC([S-])=CC=N1)
daE@SDp@a``NRVyIeZn`B@@@	6.46	20	potentiometric	a1/apparent		basic	133	[S-]C1(=[NH+]C([S-])=CC=N1)
daE@`BXHaIfXfiZh@@	2.23	20	potentiometric	a1/apparent	=N-H	basic	134	ClC=1(C(=NNC=1C)C)
daE@`BXIAIf]n``@@@	4.77	20	potentiometric	a1/apparent		basic	135	FC1(=C(N)C=CN=C1)
daE@`BXLQIf]n``@@@	7.15	25	mean from 2	b1/apparent		basic	136	[Br]C1(=C(N)C=CN=C1)
daE@`BxHaIe^f`@`@@	4.83		potentiometric	a/apparent		basic	137	ClC1(=CN=C(N)C=C1)
daE@`LH@aIYZfijd@@	8.88	25	potentiometric	a2/apparent		acidic	138	SCC1(=NC=CN1C)
daE@`LH@aIYZfijd@@	6.31	25	potentiometric	a1/apparent		basic	139	SCC1(=NC=CN1C)
daE@aDX@`NRTfUZZ@B@@	1.8		potentiometric	a1/apparent		basic	140	[S-]C1(=[NH+]C=NC(=C1)C)
daE@aDp@`NRTfUjZ@B@@	2.2		potentiometric	a1/apparent		basic	141	[S-]C1(=[NH+]C(=CC=N1)C)
daE@bDX@`NRYUih@H@@	7.3		potentiometric	a2/apparent		basic	142	[S-]C1(=NC=NC(=C1)C)
daE@bDp@`NRYVih@H@@	8.0		potentiometric	a2/apparent		basic	143	[S-]C1(=NC(=CC=N1)C)
daED@BXDR[e[fff@@	3.84	18	potentiometric	a/thermodynamic		acidic	144	O=C(O)C1(=NNC=C1)
daED@DhNRYYIfjfcB@@	9.0		potentiometric	a2/apparent		basic	145	O=C1(NC(=O)CC1N)
daED@DpNrJJHdsUS@@	11.4	25		a1/apparent	N-H	acidic	146	O=C1(N(CC(N1)=O)C)
daEDADHNCnyIe^f`@`@@	13.0	20	potentiometric	a3/apparent		basic	147	[O-]C1(=NN=C([O-])C=C1)
daEDADHNJ^yIe^f`@`@@	5.73	22	mean from 3	a1/apparent		acidic	148	OC1(=N[NH+]=C([O-])C=C1)
daEDADXNZ^yIeVf`@`@@	5.4	20	potentiometric	a/apparent		acidic	149	OC1(=NC=[NH+]C(=C1)[O-])
daEDAHHDbTyInUnZfd@@	10.6		spectrophotometric	a/apparent		acidic	150	O=[N+]([O-])C=1(NC=CC=1)
daEDAJXBKjeIf]n``@@@	1.99	20	potentiometric	a1/thermodynamic		basic	151	OC1(=C([O-])[NH+]=CN=C1)
daEDBDHNRTfUzZ@B@@	-2.2	20	spectrophotometric	a1/apparent		acidic	152	OC1(=[NH+]N=C(O)C=C1)
daEDBDhNjTfVRYjihp`@	5.9		potentiometric	a1/apparent		acidic	153	O=C1(NC(=O)CC1[NH3+])
daEDBJXBKdfYvzB@@@	11.61	20	potentiometric	a3/apparent		acidic	154	OC1(=C([O-])N=CN=C1)
daEDBJXBKdfYvzB@@@	7.48	20	potentiometric	a2/apparent		basic	155	OC1(=C([O-])N=CN=C1)
daEH@BXDf[Vyii`@	11.85		spectrophotometric	a/apparent		acidic	156	O=C(C1(=NNC=C1))C
daEH@BhDfYVz@`@@	9.5	20		a2/apparent		acidic	157	OC1(=C(N=CC=C1)N)
daEH@DHDf[Vyje`@	3.16	20	potentiometric	a1/thermodynamic	NH2+	basic	158	O=C(N1(N=CC=C1))C
daEH@DHDfyVyjjhp`@	8.82		potentiometric	a/apparent		acidic	159	O=C(N)C1(NCCC1)
daEH@DXDf[Vyje`@	3.6	25		b1/thermodynamic		basic	160	O=C(N1(C=NC=C1))C
daEH@DxDeeVyjj`@	7.98	25	mean from 3	a1/apparent	NH2%+&	basic	161	O=CN1(CCNCC1)
daEH@JxDimVz`@@@	3.7	20	potentiometric	a/apparent		basic	162	O(C1(=CN=NC=C1))C
daEH@LXDimVz`@@@	0.75	20	potentiometric	a/thermodynamic		basic	163	O(C1(=NC=CN=C1))C
daEH@LhDimVz`@@@	2.52	20	potentiometric	a/apparent		basic	164	O(C1(=NN=CC=C1))C
daEH@LxDimVz`@@@	2.5	20	potentiometric	a/apparent		basic	165	O(C1(=NC=NC=C1))C
daEHADX@yIRYUih@H@@	2.15		potentiometric	a1/apparent		basic	166	[O-]C1(=[NH+]C=NC(=C1)C)
daEHADp@yIRYUih@H@@	3.15		potentiometric	a1/apparent		basic	167	[O-]C1(=[NH+]C=CC(=N1)C)
daEHADp@yIRYe[hB@@@	2.5	20	potentiometric	a/apparent		basic	168	[O-]C1(=[N+](C=CC=N1)C)
daEHADx@yIRYe[hB@@@	1.84	20	potentiometric	a/apparent		basic	169	[O-]C1(=[N+](C=NC=C1)C)
daEHAHx@zIRYWih@H@@	3.61	23	mean from 2	a2/apparent		basic	170	[O-][N+]1(=CC=C(N)C=C1)
daEHBBXBeIeZf`@`@@	1.74	20	potentiometric	a/apparent		acidic	171	OC1(=C[N+](=NC=C1)C)
daEHBDHDeIf]n``@@@	2.1			a/apparent		acidic	172	OC1(=[N+](N)C=CC=C1)
daEHBDX@yIeVf`@`@@	9.0		potentiometric	a2/apparent		basic	173	[O-]C1(=NC=NC(=C1)C)
daEHBDXDeIfUn`H@@@	-0.04	20	spectrophotometric	a/apparent		acidic	174	OC1(=[N+](C=CN=C1)C)
daEHBDXFeIe^f`@`@@	1.91	20	mean from 2	a/apparent		acidic	175	OC1(=NC=[N+](C)C=C1)
daEHBDp@yIeZf`@`@@	9.8		potentiometric	a2/apparent		basic	176	[O-]C1(=NC(=CC=N1)C)
daEHBHHHeIf]n``@@@	2.67		potentiometric	a/apparent		acidic	177	O[N+]1(=C(N)C=CC=C1)
daEH`Hh`BLdRbNUSMP@@	6.89	25	potentiometric	a/apparent		acidic	178	S1(N=C(CC)N=C1O)
daEH`LJ`BLdTTNMSSP@@	4.98	25	potentiometric	a1/thermodynamic		acidic	179	S1(C(=NC=C1OC)N)
daEHaDq`B@ynRYVkh@`@@	12.7		spectrophotometric	a2/apparent		basic	180	[S-]C1(=NC([O-])=CC=N1)
daEHaDq`Q@yIRYVkh@`@@	7.18		potentiometric	a/apparent		acidic	181	[Se-]C1(=[NH+]C(O)=CC=N1)
daEHcDq`B@yI[dfUjz@H@@	7.75		spectrophotometric	a1/apparent		basic	182	[S-]C1(=[NH+]C([O-])=CC=N1)
daF@@@RVU[j@@@@	9.36	24	mean from 13	b1/apparent	NH%+&	basic	183	NCC1(=CC=CC=C1)
daF@@@RVU[jjj@@	10.52	20	mean from 2	a1/apparent		basic	184	NCC1(CCCCC1)
daF@@@RYVih@H@@	4.7	24	mean from 10	a1/apparent	NH3(+)	basic	185	NC1(=CC(=CC=C1)C)
daF@@@RYWih@H@@	5.04	23	mean from 17	b1/apparent	NH%+&	basic	186	NC1(=CC=C(C)C=C1)
daF@@@RYe[fjj@@	9.38		potentiometric	a/apparent		basic	187	N=C1(C(CCCC1)C)
daF@@@RYe[hB@@@	4.45	23	mean from 9	a1/apparent		basic	188	NC1(=C(C=CC=C1)C)
daF@@@RYe[jjjRJDH@	10.6	20	potentiometric	a/thermodynamic		basic	189	NC1(C(CCCC1)C)
daF@@@RYe[jjjRJDh@	10.62	20	potentiometric	a/thermodynamic		basic	190	NC1(C(CCCC1)C)
daF@@@ReU[jjj@@	10.78	25	potentiometric	a1/apparent	NH3(1+)	basic	191	N1(CCCCCCC1)
daF@@@ReYJ`@h@@	6.15	25	mean from 5	a1/apparent		basic	192	N1(=CC(=CC(=C1)C)C)
daF@@@Re[J`@h@@	6.53	25	mean from 4	b1/apparent	NH(1+)	basic	193	N1(=CC(=C(C)C=C1)C)
daF@@@Re]J`@d@@	5.62	25	potentiometric	a/thermodynamic	NH+	basic	194	N1(=CC=C(C=C)C=C1)
daF@@@Re]J`@h@@	5.94	25	mean from 5	a1/apparent	NH(+)	basic	195	N1(=CC=C(CC)C=C1)
daF@@@RfUi`HD@@	4.92	25	potentiometric	a/thermodynamic	NH+	basic	196	N1(=C(C=CC=C1)C=C)
daF@@@RfUi`HH@@	5.98	25	mean from 5	a1/apparent		basic	197	N1(=C(C=CC=C1)CC)
daF@@@RfVi`HH@@	6.57	25	spectrophotometric	a/thermodynamic	NHE+	basic	198	N1(=C(C(=CC=C1)C)C)
daF@@@RfWi`HH@@	6.4	25	spectrophotometric	a/thermodynamic	NHE+	basic	199	N1(=C(C=CC(=C1)C)C)
daF@@@RfWrjYj@@	3.94		spectrophotometric	a/apparent		basic	200	N1(C(=C(C)C(=C1)C)C)
daF@@@RfYk`H`@@	6.85	26	mean from 9	a1/apparent		basic	201	N1(=C(C=CC=C1C)C)
daF@@@RfYkjjjRDd@	10.99	30	potentiometric	a/apparent	NH2+	basic	202	N1(C(CCCC1C)C)
daF@@@Rfu[fjj@@	9.43		potentiometric	a/apparent		basic	203	N(=C1(CCCCC1))C
daF@@@Rfu[j@@@@	4.8	23	mean from 13	a1/apparent		basic	204	N(C1(=CC=CC=C1))C
daF@@@RiUkjjj@@	10.68	23	mean from 2	b1/apparent	NH(1+)	basic	205	N1(CCCCC1)(CC)
daF@@@Ri]Jjfj@@	9.6			a/apparent	NH+	basic	206	N1(C=C(C)C(C1)C)(C)
daF@@@Ri][jjj@@	10.96	25		a1/apparent		basic	207	N1(CCCCCC1)(C)
daF@@@RieIjfj@@	11.88	27	potentiometric	a/apparent	NH+	basic	208	N1(C(=CCC1)C)(CC)
daF@@@RieIjjj@@	10.6	27	potentiometric	a/apparent	NH+	basic	209	N1(C(CCC1)C)(CC)
daF@@@Rie[jjj@@	11.22	25		a1/apparent		basic	210	N1(C(C)C)(CCCC1)
daF@@@Rig[jfj@@	11.42	25.5	potentiometric	a/apparent	NH+	basic	211	N1(C(=CCCC1)C)(C)
daF@@@Rig[jjj@@	10.26	25	potentiometric	a/apparent	NH+	basic	212	N1(C(CCCC1)C)(C)
daF@@@rQIPeP@R@@	4.87	25	potentiometric	a/thermodynamic	NH%+&	basic	213	N1(=CC(=CC=C1)C=C)
daF@@@rQIPeP@T@@	5.57	25	mean from 3	a1/apparent	NH(+)	basic	214	N1(=CC(=CC=C1)CC)
daF@@@rQQHtpDD@@	6.77	25	mean from 4	a1/apparent		basic	215	N1(=C(C=C(C)C=C1)C)
daF@@@rRJHduUU@@	9.78		potentiometric	b/apparent		basic	216	N1(C(CCC1)CC)(C)
daF@PBBHzHRYUih@H@@	0.55	25	mean from 2	a1/apparent		basic	217	ClC1(=CN=CC(=C1)Cl)
daF@PL@HPHR[e[fjj@@	2.97	23	mean from 2	a1/apparent	S-H	acidic	218	S=C(S)N1(CCCC1)
daF@`BBHRYg[hH@@@	2.64	23	mean from 9	a1/apparent		basic	219	ClC1(=C(N)C=CC=C1)
daF@`BBPRYg[hH@@@	2.96	25	potentiometric	b/thermodynamic		basic	220	FC1(=C(N)C=CC=C1)
daF@`BCDRYg[hH@@@	2.4	24	mean from 4	b/apparent		basic	221	[Br]C1(=C(N)C=CC=C1)
daF@`F@HRYWifej@@	1.36	20	mean from 2	a/apparent		basic	222	S=C1(C=CN(C)C=C1)
daF@`FBHRYVkh@`@@	3.59	24	mean from 10	a1/thermodynamic	NH3(+)	basic	223	ClC1(=CC(N)=CC=C1)
daF@`FBPRYVkh@`@@	3.41	25	potentiometric	b/thermodynamic		basic	224	FC1(=CC(N)=CC=C1)
daF@`FBlRYVkh@`@@	3.59	25	mean from 2	a/apparent		basic	225	IC1(=CC(N)=CC=C1)
daF@`FCDRYVkh@`@@	3.41	24	mean from 4	apparent		basic	226	[Br]C1(=CC(N)=CC=C1)
daF@`J@HRfu[j@@@@	4.45	20	potentiometric	a/apparent	NH%+&	basic	227	S(C1(=CN=CC=C1))C
daF@`L@HRfu[j@@@@	3.62	20	potentiometric	apparent	NH+	basic	228	S(C1(=NC=CC=C1))C
daF@`N@HRfu[j@@@@	5.97	20	potentiometric	a/apparent	NH%+&	basic	229	S(C1(=CC=NC=C1))C
daF@`NBHRYWih@H@@	3.96	23	mean from 9	a1/apparent	NH3(+)	basic	230	ClC1(=CC=C(N)C=C1)
daF@`NBPRYWih@H@@	4.64	25	potentiometric	b/thermodynamic		basic	231	FC1(=CC=C(N)C=C1)
daF@`NBlRYWih@H@@	3.79	25	mean from 3	a/thermodynamic		basic	232	IC1(=CC=C(N)C=C1)
daF@`NCDRYWih@H@@	3.79	23	mean from 6	a1/apparent	NH3(+)	basic	233	[Br]C1(=CC=C(N)C=C1)
daF@bB@HJTfUjZ@B@@	2.27	20	potentiometric	a/apparent		acidic	234	SC1(=C[N+](=CC=C1)C)
daF@bD@HRTfYVz@`@@	-1.42	24	mean from 2	a/apparent		acidic	235	SC1(=[N+](C=CC=C1)C)
daFD@BADfyVyjZP@	-0.65	25	potentiometric	a1/apparent	COOH	basic	236	O=C(O)C=1(NC=CC=1)
daFD@BADfyVyjZP@	4.35	20	mean from 5	a1/thermodynamic		acidic	237	O=C(O)C=1(NC=CC=1)
daFD@DAdfUjyjf`@	11.43	25	potentiometric	a/thermodynamic		acidic	238	O=C1(NC(=O)CCC1)
daFD@FADfyVyii`@	4.98	20	mean from 2	a1/apparent		acidic	239	O=C(O)C1(=CNC=C1)
daFD@FCdig|jfV`bd	10.82	25		apparent		acidic	240	O1(C(=CC=C1)C=NO)
daFD@FCdig|jfV`bh	10.85	25		apparent		acidic	241	O1(C(=CC=C1)C=NO)
daFDABAbenRYVkh@`@@	6.4			a/apparent	H%+&	acidic	242	OC1(=C[N+]([O-])=CC=C1)
daFDADC`{nRYUih@H@@	13.0	20	potentiometric	a3/apparent		basic	243	[O-]C1(=NC=CC(=C1)[O-])
daFDAF@byiRYg[hH@@@	9.6	22.5	spectrophotometric	a2/apparent	3-hydroxy	acidic	244	OC1(=C([O-])C=C[NH+]=C1)
daFDAFCfgnRYWih@H@@	5.76	25	potentiometric	a2/apparent		acidic	245	OC1(=CC=[N+]([O-])C=C1)
daFDAH@hdnRYg[hH@@@	5.98	23	mean from 4	a2/apparent		acidic	246	O[N+]1(=C([O-])C=CC=C1)
daFDANAf{iRYVkh@`@@	6.5	20	potentiometric	a2/apparent		acidic	247	OC1(=CC([O-])=[NH+]C=C1)
daFDBBABeInUnZjh@@	1.99	25	mean from 2	b/apparent		acidic	248	O=C(O)C1([NH2+]CCC1)
daFDBBABeInUnZjjLH@	1.94	27	mean from 6	a1/apparent	RR1NH2+	acidic	249	O=C(O)C1([NH2+]CCC1)
daFDBBADyInUnZjh@@	10.61	23	mean from 2	a/apparent		basic	250	O=C([O-])C1(NCCC1)
daFDBBADyInUnZjjLH@	10.56	27	mean from 7	a2/apparent	COOH	basic	251	O=C([O-])C1(NCCC1)
daFDBDCdeIeVf`@`@@	1.37	20	potentiometric	a1/apparent		acidic	252	OC1(=[NH+]C=CC(=C1)O)
daFDBF@feIf]n``@@@	3.6	22.5	spectrophotometric	a1/apparent	4-oxo	acidic	253	OC1(=C(O)C=C[NH+]=C1)
daFDBFADyInUnZjh@@	10.72			a2/apparent		basic	254	O=C([O-])C1(CNCC1)
daFDBFAFeInUnZjh@@	3.38			a1/apparent		acidic	255	O=C(O)C1(C[NH2+]CC1)
daFDBH@heIf]n``@@@	-0.71	23	mean from 4	a1/apparent		acidic	256	O[N+]1(=C(O)C=CC=C1)
daFDBHAHeInUnZZd@@	3.25	30	spectrophotometric	a1/apparent		basic	257	O=[N+](O)C1(=CC=CC1)
daFDBHCheIe^f`@`@@	2.4	24	mean from 2	a1/apparent		acidic	258	O[N+]1(=CC=C(O)C=C1)
daFD`JK`BLbbbMMTtp@@	6.65		potentiometric	a/apparent		acidic	259	SC1(C(=O)NC(C1)=O)
daFD`J[`BDiebjiV`@	2.99	24	mean from 3	a/apparent		acidic	260	S1(C(C(=O)O)=CN=C1)
daFD`L[`BDi]lJef`@	2.9		potentiometric	a1/apparent		basic	261	S1(C=NC(=C1)C(=O)O)
daFD`L[`BDi]lJef`@	3.64	25	mean from 2	a2/apparent		acidic	262	S1(C=NC(=C1)C(=O)O)
daFD`L[`BDigljfV`@	2.57	25	mean from 3	a1/apparent		basic	263	S1(C(=NC=C1)C(=O)O)
daFDbL[`BLeJW[BjijBh@	1.58	20	mean from 2	a1/apparent		acidic	264	S1(C[NH2+]C(C1)C(=O)O)
daFDbL[`BNyJW[Bjih@@	6.23	29	mean from 2	a1/apparent		basic	265	S1(CNC(C1)C(=O)[O-])
daFDbL[`BNyJW[BjijBh@	6.14	20	mean from 2	a2/apparent		basic	266	S1(CNC(C1)C(=O)[O-])
daFH@BAIf]n``@@@	9.71	23	mean from 7	a2/thermodynamic	O-H	acidic	267	OC1(=C(N)C=CC=C1)
daFH@BAIf]n``@@@	4.55	23	mean from 7	a1/thermodynamic	N(+)-H	basic	268	OC1(=C(N)C=CC=C1)
daFH@BAIf]njjiHhP`@	9.35	25	mean from 2	b/thermodynamic		basic	269	OC1(C(N)CCCC1)
daFH@BAIf]njjiHhR`@	9.72	25	potentiometric	a/apparent		basic	270	OC1(C(N)CCCC1)
daFH@FAIeZn`B@@@	9.85	23	mean from 4	a1/apparent		acidic	271	OC1(=CC(N)=CC=C1)
daFH@FAIeZn`B@@@	4.29	22	mean from 5	a1/apparent	NH3(+)	basic	272	OC1(=CC(N)=CC=C1)
daFH@FAIeZnjjiHhH`@	10.1			a/apparent		basic	273	OC1(CC(N)CCC1)
daFH@FAIeZnjjiHhJ`@	10.05			a/apparent		basic	274	OC1(CC(N)CCC1)
daFH@FAIe^fZVh@@	3.33	20	potentiometric	a/apparent		basic	275	O=C1(C=CN(C)C=C1)
daFH@HAIYUnh@@@@	10.68	25		b1/thermodynamic		acidic	276	ONC1(=CC=CC=C1)
daFH@HAIYUnh@@@@	-0.32	25	mean from 2	a1/apparent	N-O	basic	277	ONC1(=CC=CC=C1)
daFH@HAJVWBiZh@@	-1.0	25		b/apparent		basic	278	O1(N=C(C)C(=C1C)C)
daFH@JAIYUnX@@@@	3.73	20	mean from 4	a1/apparent	NH(1+)	basic	279	O=CC1(=CN=CC=C1)
daFH@JAIYUnh@@@@	5.0	25	potentiometric	a1/apparent		basic	280	OCC1(=CN=CC=C1)
daFH@JAJUtjjjh@@	7.72	25	mean from 4	a1/thermodynamic		basic	281	O1(CCN(CC)CC1)
daFH@JAJ[Unh@@@@	4.89	23	mean from 4	a1/apparent		basic	282	O(C1(=CN=CC=C1))C
daFH@LAIYUnX@@@@	3.86	20	mean from 3	a1/apparent		basic	283	O=CC1(=NC=CC=C1)
daFH@LAIYUnh@@@@	4.66	25	mean from 2	a1/apparent		basic	284	OCC1(=NC=CC=C1)
daFH@LAJ[Unh@@@@	3.34	22	mean from 3	a1/apparent	NH(1+)	basic	285	O(C1(=NC=CC=C1))C
daFH@NAIYUnX@@@@	4.63	20	mean from 3	a1/apparent	prot.	basic	286	O=CC1(=CC=NC=C1)
daFH@NAIYUnh@@@@	5.41	25	potentiometric	a1/apparent		basic	287	OCC1(=CC=NC=C1)
daFH@NAIe^f`@`@@	10.06	22	mean from 5	a1/apparent		acidic	288	OC1(=CC=C(N)C=C1)
daFH@NAIe^f`@`@@	5.54	23	mean from 8	b1/apparent	NH3(+)	basic	289	OC1(=CC=C(N)C=C1)
daFH@NAJ[Unh@@@@	6.65	23	mean from 4	a1/apparent		basic	290	O(C1(=CC=NC=C1))C
daFHBB@iRYVih@H@@	4.96	20	mean from 3	a/apparent		acidic	291	OC1(=C[N+](=CC=C1)C)
daFHBDAIRYe[hB@@@	0.32	20	spectrophotometric	a/apparent		acidic	292	OC1(=[N+](C=CC=C1)C)
daFHBHBIRYVih@H@@	1.08	25	spectrophotometric	a/apparent		acidic	293	O[N+]1(=CC(=CC=C1)C)
daFHBHBIRYWih@H@@	1.29	25	spectrophotometric	a/apparent		acidic	294	O[N+]1(=CC=C(C)C=C1)
daFH`LP@aIe\jZjZBH@	10.25		mean from 2	a/apparent		acidic	295	S=C1(OC(C=C)CN1)
daFHbDXHanRYVkh@`@@	7.76	10		a1/thermodynamic		basic	296	ClC1(=NC([O-])=CC=C1)
daFHbFHLPnRYg[hH@@@	9.4	25	mean from 2	a1/apparent	N-H	basic	297	[Br]C1(=C([O-])C=CN=C1)
daFL@D@nRYgifjf@@	6.04	25	mean from 2	a1/apparent	OH	acidic	298	O=C1(N(O)C(=O)CC1)
daFL@NAFR[e[fff@@	3.39	15	potentiometric	a/thermodynamic		acidic	299	O=C(O)C1(=CON=C1)
daF`@@aLiJWWBZZh@@	6.12	25	potentiometric	a/apparent		acidic	300	N1(=NNC(=N1)NCC)
daF`@@aLiJW[BZZh@@	5.92	25	potentiometric	a/apparent		acidic	301	N1(=NNC(=N1)N(C)C)
daF`B@aBxIRi]Jfij@@	2.5		potentiometric	b/apparent		acidic	302	[N+]1(=NN(C)C(=N1)N)(C)
daF`B@aLYiRevpffj@@	2.63	25	potentiometric	a1/apparent		acidic	303	N1(=NNC(=N1)C([NH3+])C)
daF`B@aL[NRevpffj@@	8.77	25	potentiometric	a2/apparent		acidic	304	N1(=N[N-]C(=N1)C(N)C)
daF`B@aL{iReupffj@@	3.99	25	potentiometric	a1/apparent		acidic	305	N1(=NNC(=N1)CC[NH3+])
daG@@@bdig|jZjP@	2.36	25	potentiometric	a1/apparent		basic	306	N=1(N(C=NC=1)CCC)
daG@@@idiejxBH@@	3.15		potentiometric	a/apparent		basic	307	N1(=C(C(N)=CN=C1)C)
daG@@@kdig|jVj`@	9.87	25	mean from 8	a2/thermodynamic	H%+&	basic	308	N=1(C(=CNC=1)CCN)
daG@@@kldRTIL@Q@@@	9.06	20	mean from 2	a1/apparent		basic	309	N1(=CC(N)=C(N)C=C1)
daG@@@pdieZXBB@@	3.82	22	potentiometric	a/apparent		basic	310	N1(=C(N=CC=C1)NC)
daG@@@pdifZxBH@@	4.2	20	mean from 2	a/apparent		basic	311	N1(=C(N=CC=C1C)N)
daG@@@pdigjZVjP@	10.75	20	potentiometric	a/apparent		basic	312	N=1(C(=N)N(C=CC=1)C)
daG@@@qdigjxHH@@	6.84			a/apparent		basic	313	N1(=C(N)C(N)=CC=C1)
daG@@@rdieZxHH@@	6.12	23	potentiometric	a/apparent		basic	314	N1(=C(NC)C=CN=C1)
daG@@@rdigzXHB@@	6.25		potentiometric	a/apparent		basic	315	N1(=C(N)C=C(C)N=C1)
daG@@@sdi]\Iij`@	9.4	24	mean from 3	b1/thermodynamic		basic	316	N1(=CNC(=C1)CCN)
daG@B@kneJY Jejh@@	6.08	25	mean from 8	a1/thermodynamic	H%+&	basic	317	N=1(C(=CNC=1)CC[NH3+])
daG@B@sneJWWBZZh@@	6.28	24	mean from 3	a2/apparent		basic	318	N1(=CNC(=C1)CC[NH3+])
daG@aDs`B@yIRYUih@H@@	3.32	20	potentiometric	a1/apparent		basic	319	[S-]C1(=[NH+]C=CC(=N1)N)
daG@bDq`B@yIeZn`B@@@	10.63	20	potentiometric	a2/apparent		basic	320	[S-]C1(=NC(N)=CC=N1)
daGH@HI`RYfIjfZ@@	6.5	25		a/apparent		acidic	321	ON1(C(=NN=C1C)C)
daGHADs`CdeIeVf`@`@@	4.61	21	mean from 7	a1/apparent		basic	322	[O-]C1(=[NH+]C=CC(=N1)N)
daGHBD[`CdfUjZ@B@@	9.42	25	potentiometric	apparent		basic	323	[O-]C1(=NC(=NC=C1)N)
daGHBD[`ZTfUjZ@B@@	4.01	25	potentiometric	apparent		acidic	324	OC1(=NC(=[NH+]C=C1)N)
daGHBDi`CdfURjej`@	13.4	22	spectrophotometric	a1/apparent		basic	325	[O-]C=1(N=C(N)N(C=1)C)
daGHBDi`RTfURjej`@	4.9	20	mean from 6	b/apparent		acidic	326	OC=1([NH+]=C(N)N(C=1)C)
daGHBDq`CdfUjz@H@@	12.25	21	mean from 7	a2/apparent		basic	327	[O-]C1(=NC(N)=CC=N1)
daGH`Hqn@HrQJEXUKMAEP	7.64	25	potentiometric	a1/apparent		acidic	328	S1(N=NC=C1C=NO)
dae@@@aJfTfkjjj`@	7.95	25	mean from 2	a1/apparent		basic	329	N12(N(CCC1)CCC2)
dae@@@yJeVn[jjj`@	8.75	21	mean from 4	b1/apparent		basic	330	N12(CCN(CC1)CC2)
dae@B@xIRiUkfzjjh@@	3.07	20	mean from 2	a1/apparent	NH%+&	basic	331	[NH+]12(CCN(CC1)CC2)
daf@@@RZUijzjjh@@	10.19	25	potentiometric	b1/apparent		basic	332	NC12(CC(CC1)CC2)
daf@@@RiUkfzijh@@	9.82	25		a/apparent	NH=+	basic	333	N12(C=CC(CC1)CC2)
daf@@@RiUkfzjjh@@	11.04	25	mean from 7	a1/thermodynamic	NH(+)	basic	334	N12(CCC(CC1)CC2)
daf@@@RieIfzjjiHhZ`@	10.62	25	potentiometric	a/apparent	NH%+&	basic	335	N12(C(CC(C1)CC2)C)
daf@@@RieIjzjjh@@	11.74	25	potentiometric	a1/apparent	NH(1+)	basic	336	N12(C(CCC1)CCC2)
daxD@@QImUifALZP	4.51	25	potentiometric	a/apparent		acidic	337	O=C(O)C=CC=CC
daxD@@QImUifALj`	4.53	25	potentiometric	a/apparent		acidic	338	O=C(O)C=CC=CC
daxD@@QImUijBL`	4.71	25	conductometric	apparent		acidic	339	O=C(O)C=CCCC
daxD@@QImUinBL`	4.2	25	potentiometric	a/apparent		acidic	340	O=C(O)C=CC#CC
daxD@@QImUjZBB`	4.52	25	conductometric	apparent		acidic	341	O=C(O)CC=CCC
daxD@@QImUjfBJ`	4.72	25	conductometric	thermodynamic		acidic	342	O=C(O)CCC=CC
daxD@@QImUjj@@	4.85	18	mean from 2	apparent		acidic	343	O=C(O)CCCCC
daxD@@QImUjk@@	4.6	25	potentiometric	a/apparent		acidic	344	O=C(O)CCCC#C
daxD@@QImUjy@@	3.41	25	potentiometric	a/apparent		acidic	345	O=C(O)CC#CC=C
daxD@@QImUkfBJ`	2.67	25	potentiometric	a/apparent		acidic	346	O=C(O)C#CC=CC
daxD@@QImUkn@@	1.94	25	potentiometric	a/apparent		acidic	347	O=C(O)C#CC#CC
daxD@@QImYijBL`	4.7	25	conductometric	apparent		acidic	348	O=C(O)C=CC(C)C
daxD@@QImYjZ@@	4.6	25	conductometric	apparent		acidic	349	O=C(O)CC=C(C)C
daxD@@QImYjj@@	4.84	24	mean from 2	apparent		acidic	350	O=C(O)CCC(C)C
daxD@@QImeijBLP	5.15	25	conductometric	thermodynamic		acidic	351	O=C(O)C=C(CC)C
daxD@@QImeijBL`	5.14	25	conductometric	apparent		acidic	352	O=C(O)C=C(CC)C
daxD@@QImejj@@	4.84	18	potentiometric	apparent		acidic	353	O=C(O)CC(CC)C
daxD@@QImijj@@	5.01	24	mean from 5	a1/apparent		acidic	354	O=C(O)CC(C)(C)C
daxD@@QInUjj@@	4.73	18	mean from 2	apparent		acidic	355	O=C(O)C(CC)CC
daxD@@QInejj@@	5.03	18	potentiometric	apparent		acidic	356	O=C(O)C(CC)(C)C
daxD@@YIeYjf@@	9.36	20		a1/apparent		acidic	357	O=C(CC(=O)C)CC
daxD@@YIfyjf@@	10.79	22	mean from 4	a1/apparent	C-H	acidic	358	O=C(C(C(=O)C)C)C
daxD@@{HhhbuT`@	6.68	25	spectrophotometric	a1/apparent		acidic	359	O=C(C(C)C)CC=O
daxD`BhLQIfZij@@	2.82	20		a1/apparent		acidic	360	[Br]C(C(=O)O)C(C)C
daxD`Fx@aJYZjf@@	3.8	25		apparent		acidic	361	S(C(C(=O)O)C)CC
daxD`Fx@cIEDYUS@@	3.72	25	conductometric	apparent		acidic	362	S(C(C)C)CC(=O)O
daxD`FxGCIIEYUS@@	5.22	24	mean from 2	a1/apparent		acidic	363	[Si](CC(=O)O)(C)(C)C
daxD`JX@aJUfjZ@@	3.77	25	conductometric	apparent		acidic	364	S(CC(=O)O)CCC
daxD`LX@cIEDUUU@@	14.21	25		a1/apparent	OH	acidic	365	S(C(O)C)CCOC
daxH@@RYnfi`bH	12.01	20		a1/apparent	OH	acidic	366	OC(=C(C(=C)C)C)C
daxH`HBDRjuZj`@	3.71	20		apparent		basic	367	[As](=O)(CC)(CC)CC
daxL@@QdfWfihHI@	9.48	25	spectrophotometric	a1/apparent		acidic	368	O=C(OC)C=C(O)C
daxL@@QdfWfjX@@	10.6	25	spectrophotometric	a1/apparent		acidic	369	O=C(OC)CC(=O)C
daxL@@QdfufjX@@	4.63	18	mean from 2	a/thermodynamic		acidic	370	O=C(O)CCC(=O)C
daxL@@RdfvVfhHq@	5.81	25	spectrophotometric	a1/thermodynamic	COO-H	acidic	371	O=C(O)C=C(OC)C
daxL@@SdfuVjd@@	5.02	19	potentiometric	a/thermodynamic		acidic	372	O=C(O)CCCC=O
daxL`HS@aLddjSUT@@	3.01	90	spectrophotometric	a1/apparent		acidic	373	[As](=O)(O)(O)CCCC
daxd@HrfCdenYihDaJ@	11.34	20	mean from 2	thermodynamic	NOH	acidic	374	ON=C(N)C(=NO)N
daxd@HrfCdenYihDaJ@	2.97	22	mean from 3	thermodynamic	NH3%+&	basic	375	ON=C(N)C(=NO)N
day@@@IIU[jj@@	8.0	29	potentiometric	a/apparent		basic	376	N#CCCNC(C)C
day@@@YJ^^jj@@	10.55	22	potentiometric	a1/apparent		basic	377	N(CC(CNC)C)C
day@@@aJeVjj@@	7.08	25	potentiometric	a1/apparent		basic	378	N(NCC)(CC)CC
day@@@aJfVjj@@	6.88	25	potentiometric	a1/apparent		basic	379	N(N(C)C)(CC)CC
day@@@aJf^jj@@	6.8	25	mean from 2	a1/apparent		basic	380	N(N(CC)C)(CC)C
day@@@aJmVjj@@	7.0	25	potentiometric	b1/apparent		basic	381	N(N)(CCC)CCC
day@@@iIijjj@@	10.13	25	potentiometric	a2/apparent		basic	382	NC(C(N)(C)C)(C)C
day@@@iJU^jj@@	10.3	25	potentiometric	a2/apparent		basic	383	N(CCN)CCCC
day@@@iJUvjj@@	10.46	25	potentiometric	a2/apparent		basic	384	N(CCNCC)CC
day@@@kIHbiUU@@	9.15	25	mean from 5	a1/apparent	N-H	basic	385	N(CCN(C)C)(C)C
day@@@qIVWjj@@	4.18	25	mean from 3	a1/apparent		basic	386	N#CCN(CC)CC
day@@@yIUVjj@@	10.97	22	mean from 3	a1/apparent	NH2	basic	387	NCCCCCCN
day@@@yJeVjj@@	9.93	24	mean from 3	b1/thermodynamic		basic	388	N(CCN)(CC)CC
day@B@XIRggjj`@	8.29	22	potentiometric	a2/apparent		basic	389	[NH2+](CC(CNC)C)C
day@B@hIRZZjj`@	6.56	25	potentiometric	a1/apparent		basic	390	[NH3+]C(C(N)(C)C)(C)C
day@B@hIReWjj`@	7.53	25	potentiometric	a1/apparent		basic	391	[NH2+](CCN)CCCC
day@B@hIRe]jj`@	7.7	25	potentiometric	a1/apparent		basic	392	[NH2+](CCNCC)CC
day@B@hIrRHjUUP@@	6.04	25	mean from 5	a1/apparent	NH(1+)	basic	393	[NH+](CCN(C)C)(C)C
day@B@xIRUUjj`@	10.16	24	mean from 2	b2/apparent	NH%+&	basic	394	[NH3+]CCCCCCN
day@B@xIRiUjj`@	6.76	24	mean from 3	b2/thermodynamic		basic	395	[NH+](CCN)(CC)CC
dayB@hHD[heNJ^yInYjf@@	5.28	25	potentiometric	apparent		acidic	396	O=[N+]([O-])C([N+](=O)[O-])C
dayD@HhNRV[ff`RHh	10.6	24	mean from 2	a1/apparent		acidic	397	ON=C(C(=NO)C)C
dayDAHpDbTyImUjj@@	6.48	25	potentiometric	a1/thermodynamic	N-H	acidic	398	O=[N+]([O-])NCCCC
dayDAHpDbTyImYjj@@	6.38	25	potentiometric	a1/thermodynamic	N-H	acidic	399	O=[N+]([O-])NCC(C)C
dayDBHhN{defyihDbJ@	11.9	23	spectrophotometric	a2/apparent		acidic	400	ON=C(C(=N[O-])C)C
dayDaDzfCDRVyIifjZ@@	6.15	20	potentiometric	a1/apparent		basic	401	[Br]C([N+](=O)[O-])(CN)C
dayH@BxDeUZjh@@	9.67	25	potentiometric	a2/apparent		basic	402	OCCCNCCN
dayH@BxDf]Zjh@@	9.86	25	potentiometric	a/apparent	prot.	basic	403	OC(CNCCN)C
dayH@DHDf{fjh@@	8.0		potentiometric	a/apparent	NH3+	acidic	404	O=C(N)C(N)C(C)C
dayH@DXLbbbKUT@@	8.86	25	potentiometric	a/apparent		basic	405	O=C(N(C)C)CNC
dayH@DpDfYfjh@@	1.04	25	conductometric	a1/apparent		basic	406	O=C(N(C)C)N(C)C
dayH@FxDf[Yj|@@	1.0	25	spectrophotometric	a1/apparent		acidic	407	OC(=C(C#N)C#N)C
dayH@HpDenijhHa@	5.8	20	potentiometric	a1/apparent		basic	408	ON=C(N)C(C)(C)C
dayH@LxDeUZjh@@	10.28	22	potentiometric	a1/apparent		basic	409	OCCNCCCN
dayHBBxBeIUVjj@@	6.78	25	potentiometric	a1/apparent		basic	410	OCCC[NH2+]CCN
dayHBBxNeIgVjj@@	6.94	25	potentiometric	a/apparent	prot.	basic	411	OC(CNCC[NH3+])C
dayHBDHBeIgjZjBH`	5.42	24	mean from 2	a1/apparent		acidic	412	OC(=N[N+](C)(C)C)C
dayHBHh@yIYzZjBH`	10.9	20	potentiometric	a1/apparent		basic	413	[O-]N=C(CN(C)C)C
dayHBLxLeIUVjj@@	8.19	22	potentiometric	a2/apparent		basic	414	OCC[NH2+]CCCN
dayL@BhFyIeUiZALb`	7.65	30	potentiometric	a1/apparent		acidic	415	O=C(C=NO)C=NO
dayL@DhByIemjZBB`	7.74	18	mean from 2	a1/apparent	C(O)NHOH	acidic	416	O=C(NO)C(=NO)C
dayLBDhByNRY[Zf``h	11.0	25	potentiometric	a2/apparent	C=NOH	acidic	417	O=C([N-]O)C(=NO)C
dayL`LzDX@cIIChmS@@	5.1	25	potentiometric	a1/apparent		acidic	418	S(=O)(=O)(NC(=O)N)C
dayL`LzDX@cIIJhmS@@	9.7	25	potentiometric	a1/apparent		acidic	419	S(=O)(=O)(N)CC(=O)N
daz@@@RUUjj`@	10.34	25	mean from 2	a1/apparent		basic	420	NCCCCCCC
daz@@@RUUjjp@	10.64	20	potentiometric	a1/apparent		basic	421	NCCCCCC#C
daz@@@RYfjj`@	10.4	17	potentiometric	a/thermodynamic		basic	422	NC(C(C)C)C(C)C
daz@@@RYujj`@	11.15	19	potentiometric	a/apparent		basic	423	NC(CCCCC)C
daz@@@RYujjhb`@	10.8	19	potentiometric	a/thermodynamic		basic	424	NC(CCCCC)C
daz@@@RZUjj`@	10.87	18	mean from 2	a/apparent		basic	425	NC(CC)(CC)CC
daz@@@RfYjj`@	11.0	25		b/apparent		basic	426	N(C(CC)C)C(C)C
daz@@@rQQFUUP@@	10.55			b/apparent		basic	427	N(C(C)C)CC(C)C
daz@@@rRHiUUX@@	8.88		potentiometric	a/apparent		basic	428	N(CCCC#C)(C)C
daz@@@rRHrUUP@@	9.75	25	mean from 2	b1/apparent		basic	429	N(CC(C)(C)C)(C)C
daz@PJBHJHRY^jj`@	7.5	25	potentiometric	a1/apparent		basic	430	ClC(CCl)CN(C)C
daz@PL@HPHR[eZj`@	3.95	25		a/apparent		acidic	431	S=C(S)N(CC)CC
daz@`J@HReWjj`@	8.37	17	potentiometric	b/apparent		basic	432	S(CCN)CCCC
daz@`JAprRQUUUP@@	11.11	25	mean from 2	a1/apparent		basic	433	[Si](CNCC)(C)(C)C
daz@`LCDRUejj`@	7.0	20	potentiometric	a1/apparent		basic	434	[Br]CCN(CC)CC
daz@`N@HReYjj`@	8.73	17	potentiometric	b/apparent		basic	435	S(CC(C)C)CCN
daz@`NAprRQUUUP@@	10.75	25	potentiometric	a/apparent		basic	436	[Si](CCCN)(C)(C)C
daz@`NCDRUUjj`@	10.6	21	potentiometric	a/apparent		basic	437	[Br]CCCCCCN
daz@bL@HCdeYZjh@@	11.01	25	potentiometric	a2/apparent	NH3(1+)	basic	438	[S-]CCN(CC)CC
daz@bL@HrTeYZjh@@	7.72	24	mean from 2	b/apparent		acidic	439	SCC[NH+](CC)CC
dazBAHAFzISdfyVjh@@	9.07	25	spectrophotometric	a2/apparent	CH	acidic	440	O=[N+]([O-])C(CO)CO
dazBCLBf{IkfyIYffj@@	13.5	25	spectrophotometric	a3/apparent	OH	acidic	441	OCC(=[N+]([O-])[O-])CO
dazD@BADfuVjh@@	10.03	25	potentiometric	a2/apparent		basic	442	O=C(O)CNCCC
dazD@BADf{fjh@@	9.58	26	mean from 5	a1/apparent	COOH	basic	443	O=C(O)C(N)C(C)C
dazD@BAdf[VfhHq@	9.38	25	potentiometric	a/apparent		acidic	444	O=C(C(=NO)CC)C
dazD@BCdf]Zjh@@	8.81	25	potentiometric	a/thermodynamic	prot.	basic	445	OC(CNCCO)C
dazD@D@dfVfjh@@	9.59	25		a1/apparent		acidic	446	O=C(NO)C(C)(C)C
dazD@JADfVVjh@@	7.8	25	potentiometric	apparent	NH3%+&	basic	447	O=C(OCC)C(N)C
dazD@JADfVVjjLH@	7.8	24.9	potentiometric	a1/apparent		basic	448	O=C(OCC)C(N)C
dazD@LAdekZjh@@	8.8	25	potentiometric	b/thermodynamic		basic	449	OCC(N)(CO)CC
dazD@LCdeYzjh@@	8.51	93	mean from 4	a1/apparent	NH3(1+)	basic	450	OCCN(CCO)C
dazD@NADfUVjh@@	9.13	25	potentiometric	apparent	NH3+	basic	451	O=C(OCC)CCN
dazD@NADfvVjl@@	3.95	25	conductometric	apparent		acidic	452	O=C(O)CC(C#N)C
dazDAHAHeNR[Uij`aH	4.5	20	spectrophotometric	a1/thermodynamic		acidic	453	O[N+]([O-])=CCCCC
dazDBBABeImUjj@@	2.31	25	mean from 2	thermodynamic	CO2H	acidic	454	O=C(O)C[NH2+]CCC
dazDBBABeImYjj@@	2.35	25	potentiometric	a1/apparent		acidic	455	O=C(O)C[NH2+]C(C)C
dazDBBABeIn]jj@@	2.22	25	potentiometric	apparent	CO2H	acidic	456	O=C(O)C([NH2+]CC)C
dazDBBABeInejj@@	2.2	24.9	spectrophotometric	a1/apparent	O-H	acidic	457	O=C(O)C([NH2+]C)(C)C
dazDBBABeInyjj@@	2.41	30	potentiometric	a1/apparent	COOH	acidic	458	O=C(O)C([NH3+])C(C)C
dazDBBABeInyjjcB@@	2.32	23	mean from 10	a1/apparent	NH3+	acidic	459	O=C(O)C([NH3+])C(C)C
dazDBBADyImUjj@@	10.19	25	potentiometric	thermodynamic	NH2+	basic	460	O=C([O-])CNCCC
dazDBBADyImYjj@@	10.06	25	potentiometric	a2/apparent		basic	461	O=C([O-])CNC(C)C
dazDBBADyIn]jj@@	10.22	25	potentiometric	apparent	NH2%+&	basic	462	O=C([O-])C(NCC)C
dazDBBADyInejj@@	10.75	24.9	spectrophotometric	a1/apparent	N-H	basic	463	O=C([O-])C(NC)(C)C
dazDBBADyInmjj@@	9.98	30		a2/apparent		basic	464	O=C([O-])C(N)(CC)C
dazDBBADyInujj@@	9.86	19	mean from 2	a/apparent	NH3	basic	465	O=C([O-])C(N)CCC
dazDBBADyInyjjcB@@	9.66	23	mean from 13	a2/apparent	COOH	basic	466	O=C([O-])C(N)C(C)C
dazDBFADyImUjj@@	10.78	24.9	spectrophotometric	a2/apparent	N-H	basic	467	O=C([O-])CCCNC
dazDBFADyImYjjbb@@	10.43	25	potentiometric	apparent	NH3+	basic	468	O=C([O-])CCC(N)C
dazDBFAFeImUjj@@	4.03	24.9	spectrophotometric	a1/apparent	O-H	acidic	469	O=C(O)CCC[NH2+]C
dazDBFAFeImYjjbb@@	4.13	25	potentiometric	apparent	CO2H	acidic	470	O=C(O)CCC([NH3+])C
dazDBJADyImUjj@@	10.6	30	potentiometric	a2/apparent		basic	471	O=C([O-])CCNCC
dazDBJADyImYjj@@	9.85	25	mean from 2	a1/apparent		basic	472	O=C([O-])CCN(C)C
dazDBJAJeImUjj@@	3.61	30	potentiometric	a1/apparent		acidic	473	O=C(O)CC[NH2+]CC
dazDBNADyImUijBL`	9.95	22		a2/apparent		basic	474	O=C([O-])C=CCCN
dazDBNADyImUjj@@	10.78	23	mean from 3	a2/apparent	NH2	basic	475	O=C([O-])CCCCN
dazDBNANeImUijBL`	3.83	22		a1/apparent		acidic	476	O=C(O)C=CCC[NH3+]
dazDBNANeImUjj@@	4.26	24	mean from 3	a1/apparent	COOH	acidic	477	O=C(O)CCCC[NH3+]
dazDHLa@BJdFdNdLddlbuT@@	6.33	25	potentiometric	a1/apparent		acidic	478	S(=O)(=O)(N)C(F)(F)F
dazDHNi`bDBLdBdDffjiX@@	6.5	25		a1/apparent		acidic	479	ClC(S(=O)(=O)N)(F)F
dazDHNi`kDBLdBdDffjiX@@	6.79	25		a1/apparent		acidic	480	IC(S(=O)(=O)N)(F)F
dazDHNi`qDBLdBdDffjiX@@	6.53	25		a1/apparent		acidic	481	[Br]C(S(=O)(=O)N)(F)F
dazH@DAIfvjj@@	10.2	25	potentiometric	a1/apparent	N(+)-H	basic	482	OC(N(CC)CC)C
dazH@JAIYzjj@@	9.75	25	potentiometric	a1/thermodynamic	N-H%+&	basic	483	OCC(CN(C)C)C
dazH@JAIgYjj@@	8.95		potentiometric	a/apparent		basic	484	O=C(CCN(C)C)C
dazH@JAJ]Zjj@@	9.36	25		a1/apparent		basic	485	O(CCCN(C)C)C
dazH@LAIUjjj@@	10.11	19	mean from 2	a1/thermodynamic	HN+	basic	486	OCCNC(C)(C)C
dazH@LAIVVjj@@	9.84	24	mean from 5	a1/apparent	N(+)-H	basic	487	OCCN(CC)CC
dazH@LAIZYjj@@	8.4	21	spectrophotometric	a1/apparent		basic	488	O=CC(N(C)C)(C)C
dazH@LAJY~fj@@	7.08	25	potentiometric	a1/apparent		basic	489	O(C(=N)CCC)CC
dazH@NAIUVjj@@	10.62	20	potentiometric	a/apparent		basic	490	OCCCCCCN
dazHBHBIRZUjj`@	5.13	20	potentiometric	a/apparent		acidic	491	O[N+](CC)(CC)CC
dazHPLX@a@aImUjj@@	2.85	25		a1/apparent	S-H	acidic	492	S=C(S)NCCOC
dazH`LP@aIeYjj@@	11.56	20	potentiometric	a1/apparent		acidic	493	S=C(OC(C)C)NC
dazH`LP@aImUjj@@	0.67	25		a1/apparent	n-BuNHCSO	acidic	494	S=C(O)NCCCC
dazH`LP@aImYjj@@	0.38	25		a1/apparent	i-BuNHCSO	acidic	495	S=C(O)NCC(C)C
dazH`LxHaIV^jj@@	7.5	15	potentiometric	a/apparent		basic	496	ClCCN(CCO)C
dazL@BAFRYvZi`@	6.81	25	potentiometric	a1/apparent	H(1+)	acidic	497	O=C(ONC(=O)C)C
dazL@BAnRYeZZ`cH	9.16	25	potentiometric	a1/apparent		acidic	498	O=C(C(=NO)C)CO
dazLAHAFbTyInYjf@@	5.15	25	potentiometric	a1/apparent	O=C(Me)-CH	acidic	499	O=[N+]([O-])C(C(=O)C)C
da{@@@SDfYfjh@@	13.6	25	potentiometric	a/apparent		basic	500	N=C(N(C)C)N(C)C
da{@@@idiUZjh@@	10.24	25	potentiometric	b3/thermodynamic	ammonium	basic	501	N(CCNC)CCN
da{@@@pdinVjhHA@	13.9	25	potentiometric	a/apparent		basic	502	N(=C(N(C)C)NC)C
da{@A@K`giRgUjj`@	4.64	25	potentiometric	b1/thermodynamic	ammonium	basic	503	[NH2+](CCNCC[NH3+])C
da{@B@K`eJ]Vjj@@	9.57	25	potentiometric	b2/thermodynamic	ammonium	basic	504	[NH2+](CCNCCN)C
da{D@DK`YInUikBL`	5.12	25	potentiometric	a1/apparent	C=NOH	acidic	505	O=C(N)C(=NO)C#N
da{H@Hq`RVufj`bD	9.6	20	potentiometric	a2/apparent		basic	506	ON=C(N)CCNC
da{H@Hq`RVvfj`bD	9.15	20	potentiometric	a2/apparent		basic	507	ON=C(N)CC(N)C
da{H@Hs`RVyfj`bD	9.15	20	potentiometric	a2/apparent		basic	508	ON=C(N)C(CN)C
da{HBHq`ZTemYjhHa@	3.6	20	potentiometric	a1/apparent		basic	509	ON=C(N)CC[NH2+]C
da{HBHq`ZTemijhHa@	3.75	20	potentiometric	a1/apparent		basic	510	ON=C(N)CC([NH3+])C
da{HBHs`zTenYjhHa@	3.65	20	potentiometric	a1/apparent		basic	511	ON=C(N)C(C[NH3+])C
dcLB@@QeRYV_jyjVih@@	1.34	20	potentiometric	a/apparent		acidic	512	O=C1(OC(=O)C(C(=O)C)C(=C1)C)
dcLBPAe]ADaDRef[jzjjYiDhr`@	2.85	25	potentiometric	a1/apparent		acidic	513	[Se]1([Se]C(C(=O)O)CCC1C(=O)O)
dcLBRAe]ADaDwdiYfznjjfZQJLh@	3.67	25	potentiometric	a2/apparent		acidic	514	[Se]1([Se]C(C(=O)[O-])CCC1C(=O)O)
dcLD@@IIf]^xViZjP@	7.22	29	mean from 3	a/thermodynamic		acidic	515	O=C1(C(O)=CC(C(C)C)=CC=C1)
dcLD@@QImVUWVe`@@@	3.7	25	potentiometric	a/apparent		acidic	516	O=C(O)C=C=CC1(=CC=CC=C1)
dcLD@@QImVUWVj`@@@	4.78	25	potentiometric	a1/apparent	COOH	acidic	517	O=C(O)CCCC1(=CC=CC=C1)
dcLD@@QImVUWVjjj`@	4.95	25	conductometric	a/thermodynamic		acidic	518	O=C(O)CCCC1(CCCCC1)
dcLD@@QImVUWVk`@@@	3.44	25	potentiometric	a/apparent		acidic	519	O=C(O)CC#CC1(=CC=CC=C1)
dcLD@@QImYVeVf@B@cH	4.44	25		apparent		acidic	520	O=C(O)C=CC1(=CC(=CC=C1)C)
dcLD@@QImYWeVf@B@cH	4.56	25		apparent		acidic	521	O=C(O)C=CC1(=CC=C(C)C=C1)
dcLD@@QImYWeVj@B@@	4.74	25	potentiometric	a/apparent		acidic	522	O=C(O)CCC1(=CC=C(C)C=C1)
dcLD@@QImYeWVf@`@cH	4.5	25		apparent		acidic	523	O=C(O)C=CC1(=C(C=CC=C1)C)
dcLD@@QInUvxV`@j@@	4.31	25	mean from 2	apparent		acidic	524	O=C(O)C1(=CC=C(C(C)C)C=C1)
dcLD@@QInYVFV`HJ@@	3.64	25	potentiometric	a/thermodynamic		acidic	525	O=C(O)C1(=C(C=CC=C1)C(C)C)
dcLD@@QIn[VeVjjjdJ`[@@	4.59	25		a/apparent		acidic	526	O=C(O)C(C1(CC(CCC1)C))C
dcLD@@SHihdhYpm@AT@@	4.27	25		a1/thermodynamic		acidic	527	O=C(O)C1(=CC(=CC=C1)C(C)C)
dcLD@@YIfyuFV``J@@	11.56	23	mean from 4	a1/apparent		acidic	528	O=C(C1(=C(O)C=C(C)C(=C1)C))C
dcLD@@eIfUYGV``X@@	8.69	24	mean from 5	a/apparent		acidic	529	O=C(C1(=CC=CC=C1))CC(=O)C
dcLD@@iJ[g]xZB@i@@	10.0	25	conductometric	a/thermodynamic		acidic	530	O(C1(=C(O)C=CC(=C1)CC=C))C
dcLD@@uIfYoXXBHj@@	11.3	24	mean from 2	a1/apparent		acidic	531	OC1(=C(C(=C(O)C(=C1C)C)C)C)
dcLD@@uJYU]zZBBJ@@	10.23	25	potentiometric	a1/apparent		acidic	532	O(C1(=CC=C(O)C=C1))CCCC
dcLDB@w^RYf[vF@bJ`@@	12.79	28	mean from 2	a2/apparent		acidic	533	OC1(=C(C(=C([O-])C(=C1C)C)C)C)
dcLDPAd@cPcIEDdhkrtDCD@@	3.77	25		apparent		acidic	534	S(C1(=CC=C(S)C=C1))CC(=O)O
dcLDPEt@b@cIDhTdiaUUUM@@	4.82	25	mean from 2	a1/thermodynamic	COOH	acidic	535	S1(SCCC1CCCCC(=O)O)
dcLD`Ad@aJYUfyZBAb@@	3.52	24	mean from 3	a1/apparent	COOH	acidic	536	S(C1(=CC(=CC=C1)C))CC(=O)O
dcLD`Ad@cIEDdhkrtDCD@@	3.57	24	mean from 2	a1/apparent	COOH	acidic	537	S(C1(=CC=C(C)C=C1))CC(=O)O
dcLD`AdDQJYUfyZBAb@@	3.78	20	potentiometric	a1/apparent	COOH	acidic	538	[Se](C1(=CC(=CC=C1)C))CC(=O)O
dcLD`AdDSIEDdhkrtDCD@@	3.86	24	mean from 2	a1/apparent	COOH	acidic	539	[Se](C1(=CC=C(C)C=C1))CC(=O)O
dcLD`BhJsHhhcDdntm@@ABH	3.3	25		apparent		acidic	540	IC(C(=O)O)=CC1(=CC=CC=C1)
dcLD`BhJsHhhcDdntm@@ABP	2.24	25		apparent		acidic	541	IC(C(=O)O)=CC1(=CC=CC=C1)
dcLD`EtHaIe]Vih@Jf@@	4.65	25	potentiometric	a/apparent		acidic	542	ClC1(=CC=C(CCC(=O)O)C=C1)
dcLD`EtHcHhdhTiSP@SLAGH	3.71	25		a1/thermodynamic		acidic	543	ClC1(=CC(=CC=C1)C=CC(=O)O)
dcLD`HP@cIHTeDdnmU@@@@	2.05	20	potentiometric	a/apparent		acidic	544	S(=O)(O)CCCC1(=CC=CC=C1)
dcLD`IT@aJVUYGZZjZ`aD	4.95	20	potentiometric	a/thermodynamic		acidic	545	S(C=CC(=O)O)C1(CCCCC1)
dcLD`IT@aJVUYGZZjZ`aH	4.7	20	potentiometric	a/thermodynamic		acidic	546	S(C=CC(=O)O)C1(CCCCC1)
dcLD`IT@aJVUYGZp`X@@	2.11	25	conductometric	a1/thermodynamic	COOH	acidic	547	S(C#CC(=O)O)C1(=CC=CC=C1)
dcLD`IT@aJYYYGZBHX@@	3.46	24	mean from 2	a1/apparent	COOH	acidic	548	S(C1(=C(C=CC=C1)C))CC(=O)O
dcLD`ITDQJYYYGZBHX@@	3.79	24	mean from 2	a1/apparent	COOH	acidic	549	[Se](C1(=C(C=CC=C1)C))CC(=O)O
dcLD`ITJqIfUYGZP`X@aD	3.4	25		apparent		acidic	550	IC(C1(=CC=CC=C1))=CC(=O)O
dcLD`ND@cIDeEDbnuPL@@@	3.73	25	conductometric	thermodynamic		acidic	551	S(CC1(=CC=CC=C1))CC(=O)O
dcLD`ND@cIEEELbnuMMU@@	3.4	20	potentiometric	a/thermodynamic		acidic	552	S(C(C(=O)O)=C)C1(CCCCC1)
dcLF@@PYWTfUVXjZjfZPbJH@	2.26	28	mean from 2	a1/apparent		acidic	553	O=C1(OC(C(=O)O)C(C1)C(=O)O)
dcLF@@PYWTfUVXjZjfZPbJh@	2.26	28	potentiometric	a1/apparent		acidic	554	O=C1(OC(C(=O)O)C(C1)C(=O)O)
dcLF@@Rag\bbTVTILuSUTaT\P@	4.16	24	mean from 2	a1/apparent		acidic	555	O=C1(OC(C(O)CO)C(=C1O)O)
dcLF@@Rag\bbTVTILuSUTaT]P@	4.13	24	mean from 11	a1/apparent	OH	acidic	556	O=C1(OC(C(O)CO)C(=C1O)O)
dcLFB@PYWYyIeUfJfjifdHbb@@	3.82	28	mean from 2	a2/apparent		acidic	557	O=C1(OC(C(=O)[O-])C(C1)C(=O)O)
dcLFB@PYWYyIeUfJfjifdHbj@@	4.5	28	potentiometric	a2/apparent		acidic	558	O=C1(OC(C(=O)[O-])C(C1)C(=O)O)
dcLFB@RagQ{HheEeBSMTuUHUGD@@	11.33	25		a2/apparent		acidic	559	O=C1(OC(C(O)CO)C(=C1O)[O-])
dcLFB@RagQ{HheEeBSMTuUHUGT@@	11.61	20	mean from 7	a2/thermodynamic		acidic	560	O=C1(OC(C(O)CO)C(=C1O)[O-])
dcLH@@RYWVjZ@Bj`@@	10.71	25	potentiometric	a1/thermodynamic	OH	acidic	561	OC1(=CC=C(CC(C)(C)C)C=C1)
dcLH@@RYeYVz@`j`@@	10.79	20	potentiometric	a1/thermodynamic		acidic	562	OC1(=C(C=C(C)C(=C1)C)C(C)C)
dcLH@@RYe_fz@`j`@@	10.77	20	spectrophotometric	a1/thermodynamic		acidic	563	OC1(=C(C=C(C(C)C)C=C1)CC)
dcLH@@RYeufz@`j`@@	10.76	20	spectrophotometric	a1/thermodynamic		acidic	564	OC1(=C(C=C(C)C(=C1)C(C)C)C)
dcLH@@rJJIHrMtAAU@@@	10.69	25	potentiometric	a1/apparent		acidic	565	OC1(=C(C=CC=C1)CC(C)(C)C)
dcLH@@rJJIIFMtAAU@@@	10.61	20	spectrophotometric	a1/thermodynamic		acidic	566	OC1(=C(C=CC(=C1)C(C)C)CC)
dcLH@@rJJIJXmtAAU@@@	10.82	20	spectrophotometric	a1/thermodynamic		acidic	567	OC1(=C(C=C(CC)C=C1)C(C)C)
dcLH@@rJJJIPlLADU@@@	11.18	20	spectrophotometric	a1/thermodynamic		acidic	568	OC1(=C(C=C(C)C=C1C)C(C)C)
dcLH@@rJJJJjLLADU@@@	10.9	20	spectrophotometric	a1/thermodynamic		acidic	569	OC1(=C(C=C(C(C)C)C=C1C)C)
dcLH@@rJJZJJbkPDQ@@@	17.61	25		a1/apparent	H	basic	570	O=C(C1(=C(C=C(C)C=C1C)C))C
dcLH@@rJJZJJbkPDQ@@@	10.69	25		a1/apparent	H	acidic	571	O=C(C1(=C(C=C(C)C=C1C)C))C
dcLHPBBHfHRYggvzB@j`@@	8.1		spectrophotometric	a/apparent		acidic	572	ClC1(=C(O)C(=CC(=C1)Cl)CCC)
dcLHPIBHDHRYWYzZ@Bf`@@	-5.02	25		a1/apparent		basic	573	ClC1(=CC=C(C(SCC)=O)C=C1)
dcLHPICDDHRYV{zz@Hf`@@	-5.53	25		a1/apparent	OH	basic	574	[Br]C1(=CC(C(SCC)=O)=CC=C1)
dcLH`IBHRYeufz@`j`@@	9.98	20	potentiometric	a1/thermodynamic		acidic	575	ClC1(=C(C=C(O)C(=C1)C(C)C)C)
dcLH`L@HRf^uiVf`@`@@	-4.77	25		a1/apparent	OH	basic	576	S(C(=O)C1(=CC(=CC=C1)C))CC
dcLH`L@HRf^uyVf`@`@@	-4.2	25		a1/apparent	OH	basic	577	S(C(=O)C1(=CC=C(C)C=C1))CC
dcLHbJ@HB\dbLtRR{UL@@@@	8.6	24	spectrophotometric	a1/apparent	RMe2S+ Br-	acidic	578	[S+](CC(=O)C1(=CC=CC=C1))(C)C
dcLL@@GTf[VwiZ@Hh@@	7.65	25	mean from 2	a/apparent		acidic	579	O=C(C1(=CC(OC)=C(O)C=C1))C
dcLL@@ITfYu{aZejY@@	6.16	25	spectrophotometric	a1/apparent		acidic	580	O=C1(C(O)=CC(C(=O)C)=CC=C1)
dcLL@@ITfYw[aZejY@@	5.01	25	spectrophotometric	a1/apparent		acidic	581	O=C1(C(O)=CC=C(C=C1)C(=O)C)
dcLL@@PTfVWhjZjfj@@	4.84		potentiometric	a/apparent		basic	582	O=C1(OC(C(C)(C)C)C(C1C)=O)
dcLL@@PTfuf]]ZXH@BL`	4.56	25	mean from 2	1/thermodynamic		acidic	583	O=C(O)C=CC1(=C(O)C=CC=C1)
dcLL@@PTfyVwiZ@Hh@@	4.13	20	potentiometric	a/thermodynamic		acidic	584	O=C(O)C1(=CC(OC)=C(C)C=C1)
dcLL@@PTfyV iZ@Hh@@	4.17	20	potentiometric	a1/thermodynamic		acidic	585	O=C(O)C1(=CC(OCC)=CC=C1)
dcLL@@PTfye]]ZhH@@@	4.23		potentiometric	a/apparent		acidic	586	O=C(O)C(C1(=CC=CC=C1))CO
dcLL@@PdfueZUZh@H@@	3.18	25		apparent		acidic	587	O=C(O)COC1(=CC(=CC=C1)C)
dcLL@@Pdfue^UZh@H@@	3.15	25		apparent		acidic	588	O=C(O)COC1(=CC=C(C)C=C1)
dcLL@@PdfufU]ZhB@@@	3.17	25		apparent		acidic	589	O=C(O)COC1(=C(C=CC=C1)C)
dcLL@@Pdfz{U]Zj@@@@	3.53	18	potentiometric	thermodynamic		acidic	590	O=C(O)C(O)(C1(=CC=CC=C1))C
dcLL@@Pdf{YU]ZZ@@@@	2.68		potentiometric	a/apparent		acidic	591	O=C(O)C(=O)CC1(=CC=CC=C1)
dcLL@@Pdf{e^UZX@H@@	1.52		potentiometric	a/apparent		acidic	592	O=C(O)C(=O)C1(=CC=C(C)C=C1)
dcLL@@QTfVUz]Z```@@	9.05	25	spectrophotometric	a1/apparent		acidic	593	O=C(OCC)C1(=CC(O)=CC=C1)
dcLL@@QTfueZ]ZX@`BL`	4.4	25	conductometric	1/thermodynamic		acidic	594	O=C(O)C=CC1(=CC(O)=CC=C1)
dcLL@@QTfvUtYZ`@h@@	4.36	25	conductometric	a1/thermodynamic		acidic	595	O=C(O)CC1(=CC=C(OC)C=C1)
dcLL@@QTfyV{iZ@HX@@	3.84	25	mean from 2	a1/thermodynamic	COOH	acidic	596	O=C(O)C1(=CC(C(=O)C)=CC=C1)
dcLL@@QTfyV aZ@Bh@@	4.35	20	potentiometric	a/thermodynamic		acidic	597	O=C(O)C1(=CC(=C(OC)C=C1)C)
dcLL@@QTfyWWaZ@Bh@@	4.18	25		a1/thermodynamic	COO-H	acidic	598	O=C(O)C1(=CC=C(COC)C=C1)
dcLL@@QTfyW[aZ@BX@@	3.72	25	mean from 2	a1/thermodynamic	COOH	acidic	599	O=C(O)C1(=CC=C(C(=O)C)C=C1)
dcLL@@QTfye|YZ@`h@@	3.84	20	potentiometric	a/thermodynamic		acidic	600	O=C(O)C1(=C(C=CC(=C1)OC)C)
dcLL@@Q\bfbbQPrtAAP@@	4.54	20	potentiometric	a/thermodynamic		acidic	601	O=C(O)C1(=C(C=C(OC)C=C1)C)
dcLL@@Q\bfbbRHrtAAP@@	3.85	25		a1/apparent	CO2H	acidic	602	O=C(O)C1(=C(C=CC=C1)COC)
dcLL@@Q\bfbdqeLuUTtfTLP@	4.63		potentiometric	a/apparent		acidic	603	O=C(O)C1(C(C(C(=O)C)C1)(C)C)
dcLL@@QdfyeXUZBBH@@	3.84	20	potentiometric	a/thermodynamic		acidic	604	O=C(O)C1(=C(OC)C(=CC=C1)C)
dcLL@@Qdfye\UZBBH@@	4.18	20	mean from 2	a1/apparent	H(1+)	acidic	605	O=C(O)C1(=C(OCC)C=CC=C1)
dcLL@@QdfyfT]ZBB`@@	3.46	20	potentiometric	a/thermodynamic		acidic	606	O=C(O)C1(=C(OC)C=CC=C1C)
dcLL@@QlbfbbRHjtDDP@@	4.38	20	potentiometric	a/thermodynamic		acidic	607	O=C(O)C1(=C(OC)C=C(C)C=C1)
dcLL@@RTfyWWaZ@Bh@@	4.64	20	mean from 2	a1/apparent		acidic	608	O=C(O)C1(=CC=C(OCC)C=C1)
dcLL@@RTfyed]ZBA`@@	4.15	23	mean from 3	a1/apparent	H(+)	acidic	609	O=C(O)C1(=C(C(=O)C)C=CC=C1)
dcLL@@RTfyed]ZjiiSJBH@	4.4			a/apparent		acidic	610	O=C(O)C1(C(C(=O)C)CC=CC1)
dcLL@@R\bfbbTHjtADP@@	3.72	20	potentiometric	a/thermodynamic		acidic	611	O=C(O)C1(=C(C(OC)=CC=C1)C)
dcLL@@RdfuYU]Zz@@@@	3.09	25	conductometric	a1/thermodynamic	COOH	acidic	612	O=C(O)C#COC1(=CC=CC=C1)
dcLL@@RdfvyU]Zj@@@@	4.4	18	potentiometric	1/thermodynamic		acidic	613	O=C(O)CC(O)C1(=CC=CC=C1)
dcLL@@STfVU~UZ``H@@	9.34	25	spectrophotometric	apparent		acidic	614	O=C(OCC)C1(=CC=C(O)C=C1)
dcLL@@STfue^UZX@HBLP	4.08	25		apparent		acidic	615	O=C(O)C=CC1(=CC=C(O)C=C1)
dcLL@@STfue^UZX@HBL`	4.64	25		apparent		acidic	616	O=C(O)C=CC1(=CC=C(O)C=C1)
dcLL@@STfue^UZjjjRhl@	4.86	25	conductometric	apparent		acidic	617	O=C(O)CCC1(CCC(O)CC1)
dcLL@@eTfYeua`Hbh@@	9.92	25	spectrophotometric	a/thermodynamic		acidic	618	OC1(=C(C=C(C)C=C1CO)CO)
dcLL@@e\bbbTQc]@PUP@@	9.9			a/apparent		acidic	619	OC1(=C(C(=CC=C1)C(O)C)CO)
dcLL@@kTef^_aXHBd@@	6.2	26.9	spectrophotometric	a1/apparent		acidic	620	O=CC1(=C(O)C(=CC(=C1)C)C=O)
dcLL@@x\bbbTQsRuTuT@@	11.9	25	mean from 2	apparent		acidic	621	O=C1(C(C(=O)OCC)CCCC1)
dcLL@@zTfYYYaZjYj@@	3.65			a/apparent		acidic	622	O=C1(C(C(=O)CC(C1)(C)C)C=O)
dcLLB@PTyImYgWVfB@@cD	10.66	25	spectrophotometric	a2/apparent		acidic	623	O=C([O-])C=CC1(=C(O)C=CC=C1)
dcLLB@PTyImYgWVfB@@cH	9.63		spectrophotometric	a2/apparent		acidic	624	O=C([O-])C=CC1(=C(O)C=CC=C1)
dcLL`NWPBLdTTTIaUTltt@@	3.8	25	potentiometric	a/apparent		acidic	625	S1(C(C(=O)C)=CC=C1CC(=O)O)
dcLP@@pjZUwIEEDbiW@QEL@@	9.4		mean from 2	a/apparent		basic	626	N1(=C(N=C(N)N=C1N)NC(=N)N)
dcLh@Dh]AIe]eWVjjV`@	8.04	24.9	potentiometric	a2/apparent		basic	627	O=C(NCCC=1(N=CNC=1))CN
dcLh@Lz]AJ[V_XZ@Hk@@	4.17	25	spectrophotometric	a1/apparent		basic	628	O(C1(=NC(N)=C(C#N)C(=C1)N))C
dcLhBDh]BiRYWYUujjeh@@	6.76	24.9	potentiometric	a1/apparent		basic	629	O=C(NCCC=1(N=CNC=1))C[NH3+]
dcLlBDraA]F\bbtRagBuSTr@@	2.0		spectrophotometric	a1/apparent		acidic	630	O=C(NC=1(NC=[NH+]C=1C(=O)O))N
dcLlBDraA]wlbbtRagBuSTr@@	12.2		spectrophotometric	a3/apparent		acidic	631	O=C(NC=1(NC=NC=1C(=O)[O-]))N
dcLlBDraA]wlbbtRagBuSTr@@	4.9		spectrophotometric	a2/apparent		basic	632	O=C(NC=1(NC=NC=1C(=O)[O-]))N
dcM@@@gIHhTlipu@AT@@	6.37	20	mean from 2	a1/apparent	N-H	basic	633	N(C1(=CC=C(N(C)C)C=C1))(C)C
dcM@@@iJU^UWZj`@@@	9.44	25	potentiometric	a2/apparent		basic	634	N(CCN)CCC1(=CC=CC=C1)
dcM@@@iJYUfyYBBb@bH	9.11	25	potentiometric	a1/apparent	N=C-H	basic	635	N(C1(=CC(=CC=C1)C))=CN(C)C
dcM@@@iJYYYGYBHh@bH	8.27	25	potentiometric	a1/apparent		basic	636	N(C1(=C(C=CC=C1)C))=CN(C)C
dcM@@@kIEDdhkrrDEDADP	9.21	25	potentiometric	a1/apparent	N=C-H	basic	637	N(C1(=CC=C(C)C=C1))=CN(C)C
dcM@@@uJUuUJ`@jj@@	10.3	25	potentiometric	a1/apparent		basic	638	N1(=CC=C(CCCCCN)C=C1)
dcM@@@wIDeBddU@AUT@@	10.34	25	potentiometric	a1/apparent		basic	639	N1(=CC(=CC=C1)CCCCCN)
dcM@@@wIEDdTeS@PUT@@	10.38	25	potentiometric	a1/apparent		basic	640	N1(=C(C=CC=C1)CCCCCN)
dcM@@@yJUe_eZhHB@@	9.41	25	potentiometric	a2/apparent		basic	641	N(CC1(=CC=C(C)C=C1))CCN
dcM@B@dIrRJEKJ\MP@U@@@	2.5	20	potentiometric	b1/apparent		basic	642	[NH+](C1(=CC=C(N(C)C)C=C1))(C)C
dcM@B@hIReWeUvjh@@@@	6.59	25	potentiometric	a1/apparent		basic	643	[NH2+](CCN)CCC1(=CC=CC=C1)
dcM@B@wYRe]URh@Jj`@@	5.99	25	potentiometric	a2/apparent		basic	644	N1(=CC=C(CCCCC[NH3+])C=C1)
dcM@B@wYrQIPiIEP@UU@@@	5.61	25	potentiometric	a2/apparent		basic	645	N1(=CC(=CC=C1)CCCCC[NH3+])
dcM@B@wYrQQIEITpDEU@@@	5.7	25	potentiometric	a2/apparent		basic	646	N1(=C(C=CC=C1)CCCCC[NH3+])
dcM@B@{iReYWyVjB@`@@	6.51	25	potentiometric	a1/apparent		basic	647	N(CC1(=CC=C(C)C=C1))CC[NH3+]
dcM@`BdHaIfU~XXHDj@ah	6.85	25	mean from 2	a1/apparent		basic	648	ClC1(=C(N=CN(C)C)C=CC=C1)
dcM@`BdLQIfU~XXHDj@ah	6.71	25	mean from 2	a1/apparent		basic	649	[Br]C1(=C(N=CN(C)C)C=CC=C1)
dcM@`DD@aIVUnzV`BJ@@	11.78	20	potentiometric	a1/apparent		acidic	650	S=CNC1(=CC(N(C)C)=CC=C1)
dcM@`DH@aInvUWVj`@@@	7.15	24	mean from 2	a/thermodynamic		basic	651	S=C(N)C(N)CC1(=CC=CC=C1)
dcM@`Dd@aIVUvxV`@j@@	11.96	20	potentiometric	a1/apparent		acidic	652	S=CNC1(=CC=C(N(C)C)C=C1)
dcM@`FdHaIe[vkh@aj@ch	7.97	25	potentiometric	a1/apparent	N=C-H	basic	653	ClC1(=CC(N=CN(C)C)=CC=C1)
dcM@`FdLQIe[vkh@aj@ch	8.08	25	potentiometric	a1/apparent	N=C-H	basic	654	[Br]C1(=CC(N=CN(C)C)=CC=C1)
dcM@`Ld@aJVuvxZp@j@@	3.3		spectrophotometric	b/apparent		basic	655	S(C#N)C1(=CC=C(N(C)C)C=C1)
dcM@`NdHaIe]Vih@Ij@ch	8.46	25	potentiometric	a1/apparent	N=C-H	basic	656	ClC1(=CC=C(N=CN(C)C)C=C1)
dcM@`NdLQIe]Vih@Ij@ch	8.1	25	potentiometric	a1/apparent	N=C-H	basic	657	[Br]C1(=CC=C(N=CN(C)C)C=C1)
dcM@bDH@`iR[meUujh@@@@	-8.63	24	spectrophotometric	a1/apparent	SCNH3(1+)	basic	658	S=C(N)C([NH3+])CC1(=CC=CC=C1)
dcMB@BxDWTfy[YnZejZ@@	-0.56	25		a1/apparent	COOH	acidic	659	O=C(O)C=1(N=CN(C=1C(=O)O)C)
dcMB@DhIWTfV]ZnZjiZcB@@	3.93	25	potentiometric	a/apparent		acidic	660	O=C1(NCC(=O)NC1CC(=O)O)
dcMB@DtAeTfUVXjZjfZPbJH@	3.0	20	potentiometric	a/apparent		acidic	661	O=C1(NC(C(=O)O)C(C1)C(=O)N)
dcMBABxDWRg^R[egfyjVih@@	4.54	18	conductometric	a1/apparent		acidic	662	O=C(O)C=1([NH+]=C(C)NC=1C(=O)[O-])
dcMBABxDWT{^R[emfyjVih@@	8.0		potentiometric	a2/apparent		basic	663	O=C([O-])C=1(N=CN(C=1C(=O)[O-])C)
dcMBBBDDW]{HihhiXpmSUL`@	3.9		potentiometric	a1/apparent		acidic	664	O=C(O)C=1(N(C=NC=1C(=O)[O-])C)
dcMBBBxDWReInVv[fiZf`@	-0.88	25		a1/apparent	NH	acidic	665	O=C(O)C=1([NH+]=CN(C=1C(=O)O)C)
dcMD@AtDRY]YUujjeh@@	7.33	26	mean from 2	a1/apparent		basic	666	O=C(OC)CCCC=1(N=CNC=1)
dcMD@BxErJJIHj\KTuSH@@	9.05		spectrophotometric	a/apparent		acidic	667	O=C(C=1(NN=C(C=1)C(=O)C))CC
dcMD@DHFR[emUuih@@Hq@	10.1	20	potentiometric	a1/apparent		acidic	668	O=C(N)C(=NO)C1(=CC=CC=C1)
dcMD@DHFR[emUuih@@Hr@	9.55	20	potentiometric	a1/apparent		acidic	669	O=C(N)C(=NO)C1(=CC=CC=C1)
dcMD@DdJR[[eUuih@@Hq@	8.01	25	spectrophotometric	a1/apparent		basic	670	O=C(N)C=C(O)C1(=CN=CC=C1)
dcMD@DdJR[[eUujX@@@@	8.61	25	spectrophotometric	a1/apparent		basic	671	O=C(N)CC(=O)C1(=CN=CC=C1)
dcMD@DtJR[[eUuih@@Hq@	7.36	25	spectrophotometric	a1/apparent		basic	672	O=C(N)C=C(O)C1(=CC=NC=C1)
dcMD@DtJR[[eUujX@@@@	7.91	25	spectrophotometric	a1/apparent		acidic	673	O=C(N)CC(=O)C1(=CC=NC=C1)
dcMD@DxJR[[eUuih@@Hq@	8.23	25	spectrophotometric	a1/apparent		basic	674	O=C(N)C=C(O)C1(=NC=CC=C1)
dcMD@DxJR[[eUujX@@@@	8.23	25	spectrophotometric	a1/apparent		basic	675	O=C(N)CC(=O)C1(=NC=CC=C1)
dcMD@HpJRVWeUufh@@HQ@	5.3	20	potentiometric	a1/apparent		acidic	676	O=NC(=NO)CC1(=CC=CC=C1)
dcMD@HpJRVWeUvZh@@Ha@	4.25	20	potentiometric	a1/apparent		basic	677	ON=C(NO)CC1(=CC=CC=C1)
dcMD@HpJRVWeUvZh@@Ha@	10.7	20	potentiometric	a1/apparent		acidic	678	ON=C(NO)CC1(=CC=CC=C1)
dcMD@LDMRUe]^Fjjjh@@	7.75	24	mean from 2	b1/apparent	tert amin	acidic	679	OCCN1(CCN(CCO)CC1)
dcMD@LTDRYYWyUjjjh@@	7.31			a/apparent		basic	680	O=C(OCC)N1(CCN(C)CC1)
dcMDABdDJYeInvUWVj`@@@	1.69	23	potentiometric	b2/apparent		acidic	681	O=C(O)C([NH3+])CC1(=C[NH+]=CC=C1)
dcMDAHDDbTyInUnzV`BJ@@	2.58	23	mean from 3	a/thermodynamic		basic	682	O=[N+]([O-])C1(=CC(N(C)C)=CC=C1)
dcMDAHdDbTyInUvxV`@j@@	0.69	23	mean from 4	b1/apparent	amine	basic	683	O=[N+]([O-])C1(=CC=C(N(C)C)C=C1)
dcMDAHtDbTyInUexV`@j@@	0.98	22	spectrophotometric	a/apparent		basic	684	O=[N+]([O-])C1(=CC(=C(N)C(=C1)C)C)
dcMDAHtDbTyInUuxV`@j@@	9.42	25	potentiometric	a1/apparent		basic	685	O=[N+]([O-])C1(=CC=C(CCN)C=C1)
dcMDAHtDbT{HihhhjJm@QD@@	2.56	22	mean from 2	a/apparent		basic	686	O=[N+]([O-])C1(=C(C=C(N)C=C1C)C)
dcMDAJxDSjeImnUWVj`@@@	2.94	23	potentiometric	b1/apparent		basic	687	O=C([O-])CC([NH3+])C1(=NC=CC=C1)
dcMDAJxDj^eImnUWVj`@@@	1.3	23	potentiometric	b2/apparent		acidic	688	O=C(O)CC([NH3+])C1(=[NH+]C=CC=C1)
dcMDBBdDSdf{YU]Zj@@@@	9.26	23	mean from 2	a/apparent		basic	689	O=C([O-])C(N)CC1(=CN=CC=C1)
dcMDBBtDSdf{YU]Zj@@@@	9.22	23	potentiometric	b/apparent		basic	690	O=C([O-])C(N)CC1(=CC=NC=C1)
dcMDBDDMFTfyVWaZ@Bh@@	2.08		spectrophotometric	a/apparent		acidic	691	O=C(N)C1(=CC(=[N+](O)C(=C1)C)C)
dcMDBFTMV\bbbbbkC@QEP@@	8.02	24	mean from 4	a2/apparent		acidic	692	OC1(=C(C(=CN=C1C)CO)C[NH3+])
dcMDBFTMV\bbbbbkC@QEP@@	3.38	24	mean from 4	a3/apparent		basic	693	OC1(=C(C(=CN=C1C)CO)C[NH3+])
dcMDBJxDSdfvyU]Zj@@@@	9.22	23	potentiometric	a/apparent		basic	694	O=C([O-])CC(N)C1(=NC=CC=C1)
dcMDBNTAGlbTTRbOSPDQP@@	10.32	24	mean from 4	a1/apparent		basic	695	OCC1(=C(C([O-])=C(C)N=C1)CN)
dcMDQBe]BHzHf]{HhhmDXppPQL@@	-2.98	25	mean from 3	b1/apparent	NH2	basic	696	ClC1(=C(N)C(Cl)=CC(=C1)[N+](=O)[O-])
dcMD`LvD@HrRRqIPcJt@E@@@	10.14	21	potentiometric	a2/apparent		acidic	697	S(=O)(=O)(N)C1(=CC(=CC=C1)CN)
dcMD`LvD@HrRRqIPcJt@E@@@	8.55	21	potentiometric	a1/apparent		basic	698	S(=O)(=O)(N)C1(=CC(=CC=C1)CN)
dcMD`LvD@HrRRqISBjt@Q`@@	8.84	25	potentiometric	a1/thermodynamic	SO2NH-H	acidic	699	S(=O)(=O)(N)C1(=CC(C#N)=CC=C1)
dcMD`LvD@HrRRqIYCJt@E@@@	10.15	20	mean from 2	a/thermodynamic		acidic	700	S(=O)(=O)(N)C1(=CC=C(CN)C=C1)
dcMD`LvD@HrRRqIYCJt@E@@@	8.35	20	mean from 2	b/thermodynamic		basic	701	S(=O)(=O)(N)C1(=CC=C(CN)C=C1)
dcMD`LvD@HrRRqQIRjtAA@@@	10.11	21	potentiometric	a2/apparent		acidic	702	S(=O)(=O)(N)C1(=C(C=CC=C1)CN)
dcMD`LvD@HrRRqQIRjtAA@@@	8.53	21	potentiometric	a1/apparent		basic	703	S(=O)(=O)(N)C1(=C(C=CC=C1)CN)
dcMDaAe]BHF]yIe[Vih@Jf@@	8.19	25	potentiometric	a1/apparent		basic	704	ClC1(=CC(=C([N+](=O)[O-])C=C1)CN)
dcMDaDE]@HF]yIVUnzV`BF@@	10.3	20	potentiometric	a1/apparent		acidic	705	S=CNC1(=CC([N+](=O)[O-])=CC=C1)
dcMDaDe]@Hf]yIVUvxV`@f@@	10.11	20	potentiometric	a1/apparent		acidic	706	S=CNC1(=CC=C([N+](=O)[O-])C=C1)
dcMDaDe]@Hf]yInUvxV`@f@@	11.84	20	potentiometric	a1/apparent		acidic	707	S=C(N)C1(=CC=C([N+](=O)[O-])C=C1)
dcMDaFtYBHZY{HhdihcWPACT@@	8.34	25	potentiometric	a1/apparent		basic	708	ClC1(=CC([N+](=O)[O-])=C(CN)C=C1)
dcMDaJtY@HjY{IEMDhkrtDCD@@	2.47	30	spectrophotometric	a1/apparent		basic	709	S(C1(=C([N+](=O)[O-])C=C(N)C=C1))C
dcMDaNvU@HzUyJ[VyXZ@HZ@@	-0.28	30	spectrophotometric	a1/apparent		basic	710	S(C1(=CC([N+](=O)[O-])=C(N)C=C1))C
dcMH@BdDfYWya``RhBF`	11.02	20	potentiometric	a2/apparent		acidic	711	OC1(=C(N=CN(C)C)C=CC=C1)
dcMH@BdDfYWya``RhBF`	7.41	25	potentiometric	a1/apparent		basic	712	OC1(=C(N=CN(C)C)C=CC=C1)
dcMH@DHDf{YU]Zj@@@@	7.33	25	mean from 4	a/thermodynamic		acidic	713	O=C(N)C(N)CC1(=CC=CC=C1)
dcMH@DHDf{YU]Zj@@cB@@	7.26	25		b1/apparent	NH2	acidic	714	O=C(N)C(N)CC1(=CC=CC=C1)
dcMH@DTDfVUV]Z```@@	9.13	25	potentiometric	a/apparent		acidic	715	O=C(NCCN)C1(=CC=CC=C1)
dcMH@DdDfuYU]Zj@@@@	5.33	25	potentiometric	a1/apparent		basic	716	O=C(N)CCCC1(=CN=CC=C1)
dcMH@DhDfUnU]ZhB@@@	7.81	25	potentiometric	a1/apparent		basic	717	O=C(NC1(=C(C=CC=C1)C))CN
dcMH@DtDfuYU]Zj@@@@	5.64	25	potentiometric	a1/apparent		basic	718	O=C(N)CCCC1(=CC=NC=C1)
dcMH@DxDfYUkaZjVj@@	3.8	30		a1/apparent		basic	719	O=C(N1(C=NC=C1))CC(C)(C)C
dcMH@DxDfuYU]Zj@@@@	5.48	25	potentiometric	a1/apparent		acidic	720	O=C(N)CCCC1(=NC=CC=C1)
dcMH@FdDfUoZn`BFhBN`	10.23	20	potentiometric	a2/apparent		acidic	721	OC1(=CC(N=CN(C)C)=CC=C1)
dcMH@FdDfUoZn`BFhBN`	7.88	20	potentiometric	a1/apparent		basic	722	OC1(=CC(N=CN(C)C)=CC=C1)
dcMH@HdDeYW[af@BhBH`	11.34	22	mean from 2	apparent		acidic	723	ON=CC1(=CC=C(N(C)C)C=C1)
dcMH@ITDfYeua`Hbh@@	9.7	23.9	potentiometric	a2/apparent	NH2(+)-H	basic	724	OC1(=C(C=C(C)C=C1CN)CN)
dcMH@JtDin]WahHBh@@	9.54	25	potentiometric	a2/apparent		basic	725	O(C1(=C(N)C=C(C)C(=C1)CN))C
dcMH@NdDfUuZf`@fhBN`	10.54	20	potentiometric	a2/apparent		acidic	726	OC1(=CC=C(N=CN(C)C)C=C1)
dcMH@NdDfUuZf`@fhBN`	8.28	20	potentiometric	a1/apparent		basic	727	OC1(=CC=C(N=CN(C)C)C=C1)
dcMHAITIeYRYfWVF@bJ`@@	7.0	23.9	potentiometric	a1/apparent	O-H	acidic	728	OC1(=C(C=C(C)C=C1C[NH3+])C[NH3+])
dcMHBDdDeIfuvxV`@j@@	9.55	25		a1/apparent		acidic	729	O=C([N+]1(=CC=C(N(C)C)C=C1))C
dcMHBJtMeJ[gUxZB@j@@	4.26	25	potentiometric	a1/apparent		basic	730	O(C1(=C(N)C=C(C)C(=C1)C[NH3+]))C
dcMJbJVDr]@HslddlRTPjmSSL@@	7.26	25	potentiometric	a/thermodynamic		acidic	731	S(=O)(=O)([O-])C=1(NC(=O)NC(C=1)=O)
dcMLAHTDvISdfyWWaZ@BXBI`	10.03	24	mean from 2	a1/apparent		acidic	732	O=[N+]([O-])C1(=CC=C(C=NO)C=C1)
dcMLAHTDvISlbfbRaWBt@DpDR`	10.74	25		apparent		acidic	733	O=[N+]([O-])C1(=CC(=CC=C1)C=NO)
dcMLAHTDvISlbfbRaWBt@DpDS@	10.15	25		apparent		acidic	734	O=[N+]([O-])C1(=CC(=CC=C1)C=NO)
dcMLAHTDvISlbfbbRHrtA@pDR`	10.74	25		apparent		acidic	735	O=[N+]([O-])C1(=C(C=CC=C1)C=NO)
dcMLAHTDvISlbfbbRHrtA@pDS@	10.06	25		apparent		acidic	736	O=[N+]([O-])C1(=C(C=CC=C1)C=NO)
dcMLAHdDvISdfyWWaZ@Bh@@	-0.33	25	spectrophotometric	a1/thermodynamic		basic	737	O=[N+]([O-])C1(=CC=C(NCO)C=C1)
dcMLAHtDVISdfyWWaZ@Bh@@	3.96	25	potentiometric	a1/apparent		basic	738	O=[N+]([O-])C1(=CC=C(CON)C=C1)
dcMLBBtDeNrJZJIR|KUUMTXP@	8.49	25	potentiometric	b1/apparent		basic	739	O=C([O-])C1(N(C(=O)CN)CCC1)
dcMLBBtDgYrJZJIR|KUUMTXP@	2.95	25	potentiometric	a1/apparent		acidic	740	O=C(O)C1(N(C(=O)C[NH3+])CCC1)
dcMh@HPjZPRUeWfzYijhHb@	5.94	25	spectrophotometric	a1/apparent	O-H	acidic	741	ON=NC1(=NN(C)C(=N1)N(C)C)
dcMlAHJfePSXeNR[eWVyiijX@@	3.22	25	spectrophotometric	a1/apparent	N-H	acidic	742	O=[N+]([O-])C1(=NN(C)C(=N1)NN=O)
dcN@@@RUUeUvjh@@@@	10.51	25	mean from 3	a1/apparent		basic	743	NCCCCCC1(=CC=CC=C1)
dcN@@@RYueUvjh@@@@	9.99	25	potentiometric	b/apparent		basic	744	NC(CCCC1(=CC=CC=C1))C
dcN@@@ReYUYvjBB@@@	9.46	25	potentiometric	b1/apparent		basic	745	N(CC1(=CC=CC=C1))CCCC
dcN@@@ReYWyVjB@`@@	9.98		potentiometric	a1/apparent	amino	basic	746	N(CC1(=CC=C(C)C=C1))CCC
dcN@@@RfUW~f``b`@@	5.2	20	mean from 4	a1/apparent	N-H	basic	747	N(C1(=CC=CC=C1))CCCCC
dcN@@@RfUZ^v``j@@@	4.17	25	potentiometric	a/apparent		basic	748	N(C1(=CC=CC=C1))CC(C)(C)C
dcN@@@RgUeUvjh@@@@	10.76	25	potentiometric	a/apparent		basic	749	N(CCCCC1(=CC=CC=C1))C
dcN@@@RieUyvhJB@@@	6.39	22		a/thermodynamic		basic	750	N(C1(=CC=CC=C1))(CCC)CC
dcN@@@RifuyvhJB@@@	6.03			a/apparent		basic	751	N(C1(=CC=CC=C1))(C(CC)C)C
dcN@@@RigVQvhHJ@@@	5.2			a/apparent		basic	752	N(C1(=CC=CC=C1))(CC(C)C)C
dcN@@@rQQRIHsmATB@@@	4.88	25	potentiometric	b/apparent		basic	753	N(C1(=CC=CC=C1))C(C=C)(C)C
dcN@@@rQQRIHsmATD@@@	6.55	25	mean from 2	a/apparent		basic	754	N(C1(=CC=CC=C1))C(CC)(C)C
dcN@@@rQQRIHsmATF@@@	4.26	25	potentiometric	b/apparent		basic	755	N(C1(=CC=CC=C1))C(C#C)(C)C
dcN@@@rQQRIWRmATA@@@	7.3	18	potentiometric	a/apparent		basic	756	N(C1(=CC=C(C)C=C1))C(C)(C)C
dcN@@@rQQRJJkmATP@@@	6.49	25	potentiometric	a/apparent		basic	757	N(C1(=C(C=CC=C1)C))C(C)(C)C
dcN@@@rQRJHkKmUUUP@@	11.2	20	potentiometric	a/thermodynamic		basic	758	N(C(CC)(C)C)C1(CCCCC1)
dcN@@@rRIIPiKmUP@@@@	9.44	25	potentiometric	b1/apparent		basic	759	N(CC1(=CC=CC=C1))(CC)CC
dcN@@@rRJGQIKmUP@DQP@	9.4	25	potentiometric	b/apparent		basic	760	N(C(CC1(=CC=CC=C1))C)(C)C
dcN@@@rRJIIGRmPTA@@@	7.18	24	mean from 2	a/thermodynamic		basic	761	N(C1(=CC=C(C)C=C1))(CC)CC
dcN@@@rRJIJHkmPTP@@@	7.18	25	potentiometric	a/apparent		basic	762	N(C1(=C(C=CC=C1)C))(CC)CC
dcN@@@rRJJSJkmPU@@@@	7.5	25	mean from 3	a1/thermodynamic	NH+	basic	763	N(C1(=CC=CC=C1))(C(C)(C)C)C
dcN@PB@HTHrQZIJE\MP@U@@@	4.19	25	spectrophotometric	a1/apparent		basic	764	S(CC1(=NC(=CC=C1)CSC))C
dcN@`ICDrJIJIFTt@EU@@@	4.36	23	spectrophotometric	a/apparent		basic	765	[Br]C1(=CC(=C(N(C)C)C(=C1)C)C)
dcN@`JAprRQUQIKmUP@@@@	5.3		potentiometric	b/thermodynamic		basic	766	[Si](CNC1(=CC=CC=C1))(C)(C)C
dcN@`JAprRQUQIKmUUUP@@	10.96	25	potentiometric	b/apparent		basic	767	[Si](CNC1(CCCCC1))(C)(C)C
dcN@`L@HRUUeUvjh@@@@	8.11	17	potentiometric	b/apparent		basic	768	SCCNCCC1(=CC=CC=C1)
dcN@`L@HRf^Uuvf``@@@	8.1	25		b/apparent		basic	769	S(C(=N)C1(=CC=CC=C1))CCC
dcN@`L@HrQQSPiKmMP@@@@	8.04	25		b/apparent		basic	770	S(C(=N)C1(=CC=CC=C1))C(C)C
dcN@bL@HCdeUYU]jj@@@@	10.28	25	potentiometric	a2/apparent	NH3(1+)	basic	771	[S-]CCNCCC1(=CC=CC=C1)
dcN@bL@HrTeUYU]jj@@@@	7.85	25	potentiometric	a1/apparent	SH	acidic	772	SCC[NH2+]CCC1(=CC=CC=C1)
dcNBABAEuNwdfyV{iZjjZSHt@	9.92	30	potentiometric	a2/apparent		basic	773	O=C([O-])C1(NC(C(=O)[O-])CCC1)
dcNBAHAAvISdfyVwiZ@Hh@@	6.83	25	spectrophotometric	a/thermodynamic		acidic	774	O=[N+]([O-])C1(=CC(OC)=C(O)C=C1)
dcNBAHAEvISdfyV{iZ@HX@@	3.47	25	mean from 19	a1/apparent	COOH	acidic	775	O=[N+]([O-])C1(=CC(C(=O)O)=CC=C1)
dcNBAHAEvISdfyW[aZ@BX@@	3.43	24	mean from 20	a1/apparent		acidic	776	O=[N+]([O-])C1(=CC=C(C(=O)O)C=C1)
dcNBAHAFVISdfyg\YZB@h@@	7.39	25	mean from 3	a1/apparent		acidic	777	O=[N+]([O-])C1(=C(O)C=CC(=C1)OC)
dcNBAHAFfISdfyglUZBBH@@	6.74	25	spectrophotometric	a/thermodynamic		acidic	778	O=[N+]([O-])C1(=C(O)C(OC)=CC=C1)
dcNBAHAFvISdfyeTUZBBH@@	8.68	20	spectrophotometric	a/apparent		acidic	779	O=[N+]([O-])C1(=C(OC)C=CC(=C1)O)
dcNBAHAIVISdfyed]ZBA`@@	2.23	25	mean from 20	a1/apparent	H(+)	acidic	780	O=[N+]([O-])C1(=C(C(=O)O)C=CC=C1)
dcNBPLaEt@c`cIIKEEitkSTm@@	3.3	25		a1/apparent	COOH	acidic	781	S(=O)(=O)(N)C1(=C(SC=C1)C(=O)O)
dcNB`B`Ut@aJmUfJfjifhj`@	2.5	20	potentiometric	a/apparent		acidic	782	S1(=O)(CN(C(=O)C)C(C1)C(=O)O)
dcNBaAaEt@`YwldabRfgRt@Pp@@	1.21	25	mean from 2	a1/apparent		acidic	783	S(=O)(O)C1(=CC([N+](=O)[O-])=CC=C1)
dcNBaAaEtDPYwldabRfgRt@Pp@@	4.07	25	potentiometric	apparent		acidic	784	[Se](=O)(O)C1(=CC([N+](=O)[O-])=CC=C1)
dcNBaHAEvZBISdfyW[aZ@Bh@@	7.15	25	potentiometric	a/apparent		acidic	785	O=[N+]([O-])C1(=CC=C(B(O)O)C=C1)
dcNBaHAEvZBISlbfbRagBt@EP@@	7.3	25	potentiometric	a/apparent		acidic	786	O=[N+]([O-])C1(=CC(=CC=C1)B(O)O)
dcNBaHAEwjBISdfyeXYZ@`h@@	8.52	25	potentiometric	a/apparent		acidic	787	O=[N+]([O-])C1(=C(C=CC=C1)B(O)O)
dcNBaIaEt@bYwldabRrgBt@Dp@@	1.86	25	potentiometric	a/thermodynamic		acidic	788	S(=O)(O)C1(=CC=C([N+](=O)[O-])C=C1)
dcNBaIaEtDRYwldabRrgBt@Dp@@	4.0	25	potentiometric	a/apparent		acidic	789	[Se](=O)(O)C1(=CC=C([N+](=O)[O-])C=C1)
dcNBbFaLt@cNrRRiQIKjuUUP@@	6.16	23	mean from 4	a1/apparent	SO-H	basic	790	S(=O)(=O)([O-])CCN1(CCOCC1)
dcND@AADfWf]]ZhH@@@	3.71	30	spectrophotometric	a1/apparent	NH2-H	basic	791	O=C(OC)CC1(=C(N)C=CC=C1)
dcND@ACTim]enh@Jh@@	4.59	25	spectrophotometric	a1/thermodynamic		basic	792	O(C1(=CC=C(N(CO)C)C=C1))C
dcND@BA\dVbRaWCT@EP@@	3.43	25	mean from 2	a1/apparent	NH(+)	basic	793	O(CC1(=NC(=CC=C1)COC))C
dcND@BAdf[[U]ZZ@@BL`	8.85	20	potentiometric	a1/apparent		acidic	794	O=C(C(=NO)C1(=CC=CC=C1))C
dcND@D@lbbbaRdjuP@P@@	8.52	25		a1/apparent		acidic	795	O=C(N(O)C)C1(=CC(=CC=C1)C)
dcND@D@lbbbaRtjuP@P@@	8.5	25		a1/apparent	N(CH3)O-H	acidic	796	O=C(N(O)C)C1(=CC=C(C)C=C1)
dcND@E@TfUvzf`@jhSbIH@	8.69	25	potentiometric	b/apparent		basic	797	OC1(=CC=C(C(O)C(N)C)C=C1)
dcND@E@\bbRafUM@AUQGD@@	9.84		spectrophotometric	a2/apparent		acidic	798	OC1(=CC(=CC=C1)C(O)CNC)
dcND@E@\bbRafUM@AUQGD@@	8.77		spectrophotometric	a1/apparent		basic	799	OC1(=CC(=CC=C1)C(O)CNC)
dcND@E@dfYwUn``Jh@@	10.61	20	potentiometric	a2/apparent		acidic	800	OC1(=C(O)C=CC(=C1)CCNC)
dcND@E@dfYwUn``Jh@@	8.84	20	mean from 3	a1/apparent		basic	801	OC1(=C(O)C=CC(=C1)CCNC)
dcND@FADfy[U]Zk@@@@	1.77	25	mean from 2	a1/apparent		acidic	802	O=C(O)C(C#N)C1(=CC=CC=C1)
dcND@FADfy[U]Zkjj@@	2.37	25	conductometric	thermodynamic		acidic	803	O=C(O)C(C#N)C1(CCCCC1)
dcND@FADfy[U]ik@@@@	0.99	25	spectrophotometric	a1/apparent		acidic	804	OC(O)=C(C#N)C1(=CC=CC=C1)
dcND@FATfYe^]ZA``BJ`	9.25	20	potentiometric	a1/apparent		acidic	805	O=C(C1(=CC=CC=C1))C(=NO)C
dcND@I@dfYoya``bh@@	8.01	25	potentiometric	a1/apparent		basic	806	OC1(=C(O)C=CC=C1CN(C)C)
dcND@IADfyW[aZ@Bh@@	4.96	25	mean from 2	a1/apparent		acidic	807	O=C(O)C1(=CC=C(N(C)C)C=C1)
dcND@IADfyW[aZ@Bh@@	2.57	25	spectrophotometric	a1/thermodynamic	NH+	basic	808	O=C(O)C1(=CC=C(N(C)C)C=C1)
dcND@MADfVU~UZ``H@@	2.58	22	mean from 5	a1/apparent	NH2	basic	809	O=C(OCC)C1(=CC=C(N)C=C1)
dcND@MADfyWWaZ@Bl@@	4.09	25		a1/thermodynamic	COO-H	acidic	810	O=C(O)C1(=CC=C(CC#N)C=C1)
dcND@MBTim]mnh@Jh@@	9.02	25	potentiometric	a1/apparent		basic	811	O(C1(=CC=C(C(O)CN)C=C1))C
dcND@MBdinY_ehHJH@@	9.41	25	potentiometric	a/thermodynamic		basic	812	O(C1(=C(OC)C=CC=C1CN))C
dcND@MBldTtRROSPPQP@@	9.39	25	potentiometric	a/thermodynamic		basic	813	O(C1(=C(OC)C=CC(=C1)CN))C
dcND@NADfU[U]Zj@@@@	4.25	25	spectrophotometric	a/apparent		basic	814	O=C(OCC)CC1(=NC=CC=C1)
dcNDAHAHeNR[fuiUj`@`@@	7.49	25	spectrophotometric	a1/apparent		acidic	815	O=[N+]([O-])C(C1(=CC(=CC=C1)C))C
dcNDBBABeInvUWVj`@@@	2.3	24	mean from 7	a1/apparent	COOH	acidic	816	O=C(O)C([NH3+])CC1(=CC=CC=C1)
dcNDBBABeInvUWVj`@Hp`@	2.21	24	mean from 8	a1/apparent	COO-H	acidic	817	O=C(O)C([NH3+])CC1(=CC=CC=C1)
dcNDBBADyImYeWVijj``h	9.64		potentiometric	a/apparent		basic	818	O=C([O-])CN=C1(C(CCCC1)C)
dcNDBBADyInnuWVj`@@@	9.0	30		a2/apparent		basic	819	O=C([O-])C(N)(C1(=CC=CC=C1))C
dcNDBBADyInvUWVj`@@@	9.17	23	mean from 8	a2/apparent	NH3%+&	basic	820	O=C([O-])C(N)CC1(=CC=CC=C1)
dcNDBBADyInvUWVj`@Hp`@	9.14	25	mean from 12	a1/apparent	NH2(+)-H	basic	821	O=C([O-])C(N)CC1(=CC=CC=C1)
dcNDBFADyInVuWZZp@@aH	8.7	25	spectrophotometric	a2/apparent		acidic	822	OC([O-])=C(C#N)C1(=CC=CC=C1)
dcNDBFADyInYYGV``h@@	8.46	25	mean from 2	a1/apparent	CO-OH	basic	823	O=C([O-])C1(=C(N(C)C)C=CC=C1)
dcNDBFAFeInYYGV``h@@	1.4	25	potentiometric	a1/apparent		acidic	824	O=C(O)C1(=C([NH+](C)C)C=CC=C1)
dcNDBFCVgHhhddbJmAAD@@	7.7		potentiometric	b/apparent		acidic	825	O=C(C1(=CC=C(O)C=C1))C[NH2+]C
dcNDBJAJeImZWWVjjj`@	3.43	25		a1/apparent		acidic	826	O=C(O)CC[N+]1(CCCCC1)(C)
dcND`La@BLddlRTprm@AP@@	9.62	25	potentiometric	a1/thermodynamic	SO2NH-H	acidic	827	S(=O)(=O)(N)C1(=CC(=C(C)C=C1)C)
dcNDaAWPbAg^rJIJFJTt@ES@@@	7.05	25	spectrophotometric	a1/apparent		acidic	828	ClC1(=CC(=CC=C1)C([N+](=O)[O-])C)
dcNDaAWPdAg^rJIJFJTt@ES@@@	7.05	25	spectrophotometric	a1/apparent		acidic	829	FC1(=CC(=CC=C1)C([N+](=O)[O-])C)
dcNDpMePbBbABDfYwin``IX@@	8.94	25	potentiometric	a1/thermodynamic	SO2NH-H	acidic	830	ClC1(=C(Cl)C=CC(=C1)S(=O)(=O)N)
dcNH@AAIfUv[hBBj@@	11.22	25	potentiometric	a1/thermodynamic	OH	acidic	831	OC1(=C(C=C(C)C=C1)CN(C)C)
dcNH@AAIfUv[hBBj@@	8.68	25	mean from 3	b1/apparent		basic	832	OC1(=C(C=C(C)C=C1)CN(C)C)
dcNH@BAJ]YVeZj@B@@	4.29	24.9	spectrophotometric	a1/apparent	NH	basic	833	O(CCNC1(=CC(=CC=C1)C))C
dcNH@BAJ]YWeZj@B@@	4.64	24.9	spectrophotometric	a1/apparent	NH	basic	834	O(CCNC1(=CC=C(C)C=C1))C
dcNH@BAJ]fuWZj`@@@	4.81	24.9	spectrophotometric	a1/apparent	NH	basic	835	O(CCN(C1(=CC=CC=C1))C)C
dcNH@EAIe]Vih@Jj@@	9.14	25	potentiometric	b/apparent		basic	836	OC1(=CC=C(CCC(N)C)C=C1)
dcNH@EAJ[WV[j@Bj@@	9.53	25	potentiometric	b/apparent		basic	837	O(C1(=CC=C(CC(N)C)C=C1))C
dcNH@FAIfYWgZ`hH@@	9.96	20	potentiometric	a1/thermodynamic	-NH2(1+)-	basic	838	OC(C1(=CC=CC=C1))C(NC)C
dcNH@FAIfYWgZ`hHDbcB@@	9.46	20	mean from 6	a1/apparent	NH	basic	839	OC(C1(=CC=CC=C1))C(NC)C
dcNH@FAIfYWgZ`hHDbcJ@@	9.61	21	mean from 3	a1/apparent		basic	840	OC(C1(=CC=CC=C1))C(NC)C
dcNH@IAIUVUWZj`@@@	5.72	25	potentiometric	a1/apparent		basic	841	OCCCCCC1(=CN=CC=C1)
dcNH@IAIe]Vih@Jj@@	9.8		potentiometric	a/apparent		basic	842	OC1(=CC=C(CCN(C)C)C=C1)
dcNH@IAIfUWEV``b@@	9.0	20		b/apparent		basic	843	O=C(C1(=CC=CC=C1))CCNC
dcNH@ICHeEDdYptAAT@@	8.78	25	potentiometric	a1/thermodynamic	N-H%+&	basic	844	OCC1(=C(C=CC=C1)CN(C)C)
dcNH@ICHhhheXppDQT@@	11.1	25	potentiometric	a1/apparent		acidic	845	OC1(=C(C=CC=C1C)CN(C)C)
dcNH@ICHhhheXppDQT@@	8.18	25	mean from 2	a1/apparent		basic	846	OC1(=C(C=CC=C1C)CN(C)C)
dcNH@JAJUvUWZj`@@@	4.04	24.9	spectrophotometric	a1/apparent	NH	basic	847	O(CCNC1(=CC=CC=C1))CC
dcNH@MAIUVUWZj`@@@	6.04	25	potentiometric	a1/apparent		basic	848	OCCCCCC1(=CC=NC=C1)
dcNH@NAIUVUWZj`@@@	5.93	25	potentiometric	a1/apparent		basic	849	OCCCCCC1(=NC=CC=C1)
dcNHBA@YRYV~jZ@Bj`@@	8.34		potentiometric	a/apparent		acidic	850	OC1(=CC(=C([N+](C)(C)C)C=C1)C)
dcNHBA@YRYWVjZ@Bj`@@	8.75	25	potentiometric	a1/apparent		acidic	851	OC1(=CC=C(C[N+](C)(C)C)C=C1)
dcNHBA@YRYe~fz@`j`@@	8.2	25	potentiometric	a/apparent		acidic	852	OC1(=C(C=CC(=C1)[N+](C)(C)C)C)
dcNHBA@YrJIJERTt@EU@@@	8.89	25	potentiometric	a1/apparent		acidic	853	OC1(=CC(=CC=C1)C[N+](C)(C)C)
dcNHBA@YrJJIHrMtAAU@@@	8.71	25	mean from 2	a1/apparent		acidic	854	OC1(=C(C=CC=C1)C[N+](C)(C)C)
dcNHBFAiRYVVjz@Hj`@@	8.2	25	potentiometric	a/apparent		acidic	855	OC1(=CC([N+](C)(C)C)=CC(=C1)C)
dcNHBFAiRYVzZz@Hj`@@	8.28	25	mean from 2	a/apparent		acidic	856	OC1(=CC([N+](C)(C)C)=C(C)C=C1)
dcNHBHBIrJQQIHkmTE@@@@	4.53	20	potentiometric	a/thermodynamic		acidic	857	O[N+](C1(=CC=CC=C1))(CC)CC
dcNHBIBYRYWUjZ@Bj`@@	9.46	25	spectrophotometric	a1/apparent	OH	acidic	858	OC1(=CC=C(CC[NH+](C)C)C=C1)
dcNHBIBYrJIJEJTt@EU@@@	9.24	25	spectrophotometric	a1/apparent	OH	acidic	859	OC1(=CC(=CC=C1)CC[NH+](C)C)
dcNHBIBYrJJIHjMtAAU@@@	8.75	25	spectrophotometric	a1/apparent	OH	acidic	860	OC1(=C(C=CC=C1)CC[NH+](C)C)
dcNH`A`GCIIEXlepuUUU@@	8.89	20	potentiometric	a1/apparent		basic	861	[Si](OC1(CN(CCC)C1))(C)(C)C
dcNH`DT@aIge]FVh@J@@	11.96	20	potentiometric	a1/apparent		acidic	862	S=C(NC1(=CC=C(OC)C=C1))C
dcNH`LT@aIUe]FZh@J@@	5.3	17	potentiometric	b/apparent		basic	863	SCCNC1(=CC=C(OC)C=C1)
dcNH`Ld@aIUe[EZh@b@@	5.18	17	potentiometric	b/apparent		basic	864	SCCNC1(=CC(OC)=CC=C1)
dcNH`NTHaIe]Uih@Jj@@	3.3	24.9	spectrophotometric	a1/apparent	NH	basic	865	ClC1(=CC=C(NCCOC)C=C1)
dcNHbIDH`^RYVwjZ@Bj`@@	10.97	25	mean from 2	a2/apparent	N-H	basic	866	ClC1(=CC(=C([O-])C=C1)CN(C)C)
dcNHbIDHbYRYVwjZ@Bj`@@	8.02	25	mean from 3	a1/apparent	O-H	acidic	867	ClC1(=CC(=C(O)C=C1)C[NH+](C)C)
dcNHbIDIBYRYVwjZ@Bj`@@	8.12	25	potentiometric	a1/apparent	OH	acidic	868	FC1(=CC(=C(O)C=C1)C[NH+](C)C)
dcNHbIDLP^RYVwjZ@Bj`@@	10.71	25	potentiometric	a1/thermodynamic	OH	basic	869	[Br]C1(=CC(=C([O-])C=C1)CN(C)C)
dcNHbIDLRYRYVwjZ@Bj`@@	7.58	25	potentiometric	a1/apparent	OH	acidic	870	[Br]C1(=CC(=C(O)C=C1)C[NH+](C)C)
dcNL@BCaRYeYfeijZh@@	5.4	25		apparent		acidic	871	O=C1(C(=NO)C(=O)CC(C1)(C)C)
dcNL@D@nRY[eYujBB@@@	8.9	25	potentiometric	a/apparent		acidic	872	O=C(NO)C1(=C(OC)C=CC=C1)
dcNL@EAIR[fVQuhHF@@@	3.75	25	conductometric	apparent		acidic	873	O=C(O)C1(=C(C(=O)N)C=CC=C1)
dcNL@FA]rJJJJJlLADU@@@	8.98	26	mean from 3	a1/apparent		acidic	874	OC1(=C(C(=CN=C1C)CO)CO)
dcNL@FA]rJJJJJlLADU@@@	4.96	26	mean from 3	a2/apparent		basic	875	OC1(=C(C(=CN=C1C)CO)CO)
dcNL@HCmRV[gyVZB@`Ha@	8.35	25	potentiometric	a1/apparent		acidic	876	ON=C(C1(=C(O)C=C(O)C=C1))C
dcNLABAFJVyInYyxVfjj`@	2.85		potentiometric	a/apparent		acidic	877	O=C(O)C1(=[N+]([O-])C(C)(C)C(C1)C)
dcNLAHAEbTyImYVgVf@H@cH	9.05	25	mean from 2	a/apparent		acidic	878	O=[N+]([O-])C=CC1(=CC(O)=CC=C1)
dcNLAHAEbTyInUvxV`@f@@	16.65	25		a1/apparent		acidic	879	O=[N+]([O-])C1(=CC=C(C(=O)C)C=C1)
dcNLAHAFbTyInYyFV``J@@	7.98	25	mean from 2	a1/apparent		acidic	880	O=[N+]([O-])C1(=C(O)C(=CC(=C1)C)C)
dcNLAHAJbTyImnUWVi`@@@	5.19	25	potentiometric	a/thermodynamic		acidic	881	O=[N+]([O-])CC(=O)C1(=CC=CC=C1)
dcNLAHAMbTyImYWeVf@B@cH	7.98	25	mean from 2	a/apparent		acidic	882	O=[N+]([O-])C=CC1(=CC=C(O)C=C1)
dcNLAHAMbTyInUexV`@j@@	7.22	25	potentiometric	apparent		acidic	883	O=[N+]([O-])C1(=CC(=C(O)C(=C1)C)C)
dcNLAHAMbT{HihhhjJm@QD@@	8.25	25	potentiometric	thermodynamic		acidic	884	O=[N+]([O-])C1(=C(C=C(O)C=C1C)C)
dcNLBAAMFTfyVWaZ@Bh@@	-0.01		spectrophotometric	a/apparent		acidic	885	O=C(O)C1(=CC(=[N+](O)C(=C1)C)C)
dcNLBBAFSdfy[U]ZZ@@BLP	10.95	20	potentiometric	a2/apparent		acidic	886	O=C([O-])C(=NO)C1(=CC=CC=C1)
dcNLBBAFSdfy[U]ZZ@@BL`	11.63	20	potentiometric	a2/apparent		acidic	887	O=C([O-])C(=NO)C1(=CC=CC=C1)
dcNLBFAMSdfuYU]Zzjj@@	5.57	20	potentiometric	a2/apparent		basic	888	O=C([O-])C#CCN1(CCOCC1)
dcNLBFAMZTfuYU]Zzjj@@	1.79	20	potentiometric	a1/apparent		acidic	889	O=C(O)C#CC[NH+]1(CCOCC1)
dcNLBHCmwdefy~Uf``HBHP	9.72	25	spectrophotometric	a2/apparent		acidic	890	ON=C(C1(=C(O)C=C([O-])C=C1))C
dcNLQII]BHzHf]{HhhmDXppPQL@@	3.7	25	potentiometric	apparent		acidic	891	ClC1(=C(O)C(Cl)=CC(=C1)[N+](=O)[O-])
dcNLQII]CD{Df]{HhhmDXppPQL@@	3.7	25	potentiometric	apparent		acidic	892	[Br]C1(=C(O)C([Br])=CC(=C1)[N+](=O)[O-])
dcNLQJ`YADvHjY{IMEDhkrtDCD@@	10.23	25	spectrophotometric	a1/apparent		acidic	893	[Se](O)C1(=C([N+](=O)[O-])C=C(Cl)C=C1)
dcNL`LY]@HRf^]ljfVih@@	3.7		potentiometric	a/apparent		acidic	894	S1(C(=NC(=C1)C(=O)O)C(=O)CC)
dcNL`LaE@HrRRqIYCJt@E@@@	9.93	20	mean from 2	a1/thermodynamic	SO2NH-H	acidic	895	S(=O)(=O)(N)C1(=CC=C(OC)C=C1)
dcNL`LaI@HrRRqISBjt@Q@@@	9.39	25	potentiometric	a1/thermodynamic	SO2NH-H	acidic	896	S(=O)(=O)(N)C1(=CC(OC)=CC=C1)
dcNLaJ`YADjY{IMEDhkrtDCD@@	10.71	25	spectrophotometric	a1/apparent		acidic	897	[Se](O)C1(=C([N+](=O)[O-])C=C(C)C=C1)
dcNdABFUtDSbeImUeWVjijP@	4.32	20	potentiometric	a2/apparent	NH	acidic	898	O=C([O-])C[NH2+]CCC1(=NN=NN1)
dcNdABFUtDSiyImUeWVjijP@	9.23	20	potentiometric	a3/apparent	N(1+)-H	basic	899	O=C([O-])CNCCC1(=NN=N[N-]1)
dcNdBBFUtDJTfuVU]Zjfi@@	3.28	20	potentiometric	a1/apparent	COOH	acidic	900	O=C(O)C[NH2+]CCC1(=NN=NN1)
dcNh@LJUtDieUgihHDh@@	3.43	25	potentiometric	b/apparent		basic	901	O(C1(=NC(=NC(=N1)N)N))CC=C
dcO@@@E\bbbbfKSUUUTtQEdJMIP@	7.83	24.85	potentiometric	a1/apparent	NH3%+&	basic	902	NC1(C(C(N)C(C)C(C1C)N)C)
dcO@@@a\dRbaRtkMUUT@@	8.9	20	potentiometric	a/apparent		basic	903	N(NC1(CCN(C)CC1))=C(C)C
dcO@@@e\dbbQrWCUUUT@@	9.1	20	potentiometric	a2/apparent		basic	904	N1(C(C)C)(CCC(NNC)CC1)
dcO@@@xTjWuZfjjjj@@	9.07	20	potentiometric	a2/apparent		basic	905	N1(CCC(NNC(C)C)CC1)(C)
dcO@A@EPdYrJJJJXmMUUUSPdfHdrf@@	5.15	24.85	potentiometric	a3/apparent	NH3%+&	basic	906	[NH3+]C1(C(C([NH3+])C(C)C(C1C)N)C)
dcO@B@EPgHhhhibtuUUUMBRXbSJX@	6.73	24.85	potentiometric	a2/apparent	NH3%+&	basic	907	[NH3+]C1(C(C(N)C(C)C(C1C)N)C)
dcO@B@ePgIHhd\epuUUU@@	6.2	20	potentiometric	a1/apparent		basic	908	[NH+]1(C(C)C)(CCC(NNC)CC1)
dcO@B@xPeJe}Vijjjj`@	6.32	20	potentiometric	a1/apparent		basic	909	[NH+]1(CCC(NNC(C)C)CC1)(C)
dcO@bDq`B@yIe[ukh@bj@@	11.13	20	potentiometric	a2/apparent		basic	910	[S-]C1(=NC(NCCCC)=CC=N1)
dcO@bDs`BDeIeWUih@Jj@@	3.2	20	potentiometric	a1/apparent		acidic	911	SC1(=[NH+]C=CC(=N1)NCCCC)
dcOBAHXPQ]bTyInYnXVfif`@	2.26	18	potentiometric	a/thermodynamic		acidic	912	O=[N+]([O-])C1(=C(NN=C1C)C(=O)O)
dcOD@JGPSHheBhdnmUTm@@	7.35	25	potentiometric	a2/apparent	NH3(1+)	basic	913	O=C(OC)C(N)CC=1(N=CNC=1)
dcOD@JGPSHheBhdnmUTmQa@@	7.33	25	potentiometric	a2/apparent		basic	914	O=C(OC)C(N)CC=1(N=CNC=1)
dcODAB{PPivTf{Yf]ZjficB@@	1.84	24	mean from 2	a1/apparent		acidic	915	O=C(O)C([NH3+])CC=1(N(C=[NH+]C=1)C)
dcODAB{PQNJTf{Yf]ZjficB@@	6.53	24	mean from 2	a2/apparent		basic	916	O=C([O-])C([NH3+])CC=1(N(C=NC=1)C)
dcODBB{PQNR[mfYujjZfLH@	8.72	24	mean from 2	a3/apparent		basic	917	O=C([O-])C(N)CC=1(N(C=NC=1)C)
dcODBJGPRirJIPjIKkUUKP@@	5.41	25	potentiometric	a1/apparent	NH(1+)	basic	918	O=C(OC)C([NH3+])CC=1(N=CNC=1)
dcODBJGPRirJIPjIKkUUKTXP@	5.38	25	potentiometric	a1/apparent		basic	919	O=C(OC)C([NH3+])CC=1(N=CNC=1)
dcODaDhUtJpYwlbbTJfaUSUTsGT@@	4.18	25	potentiometric	a2/thermodynamic		basic	920	IC=1(NC=NC=1CC([NH3+])C(=O)[O-])
dcODaDhUtJriF\bbTJfaUSUTsGT@@	1.65	25	potentiometric	a1/thermodynamic		acidic	921	IC=1(NC=[NH+]C=1CC([NH3+])C(=O)O)
dcODbDhUtJs^rJIPjZEUMUSL]P@	12.4	25	potentiometric	a4/thermodynamic		acidic	922	IC=1(NC=NC=1CC(N)C(=O)[O-])
dcODbDhUtJs^rJIPjZEUMUSL]P@	8.62	25	potentiometric	a3/thermodynamic		basic	923	IC=1(NC=NC=1CC(N)C(=O)[O-])
dcODbDpUt@`YRYW[bijjid@@	1.84	25	potentiometric	a1/apparent		acidic	924	S=C1(NC(CC([NH3+])C(=O)O)=CN1)
dcODbDpUt@c^RYW[bijjid@@	11.4	25	potentiometric	a3/apparent		acidic	925	S=C1(NC(CC(N)C(=O)[O-])=CN1)
dcODbDpUt@c^RYW[bijjid@@	8.47	25	potentiometric	a2/apparent		basic	926	S=C1(NC(CC(N)C(=O)[O-])=CN1)
dcOH@DIPRYvUyUjZjh@@	7.45	20	potentiometric	a/apparent		basic	927	O=C(NN=C1(CCN(C)CC1))C
dcOH@DIPRYvUyUjjjh@@	8.7	20	potentiometric	a/apparent		basic	928	O=C(NNC1(CCN(C)CC1))C
dcOH@DIPrJJFIKRkUUUP@@	8.7	20	potentiometric	a/apparent		basic	929	O=C(N(N)C1(CCN(C)CC1))C
dcOH@Hr`RV{eUvZh@@Ha@	7.15	20	potentiometric	a2/apparent		basic	930	ON=C(N)C(N)C1(=CC=CC=C1)
dcOHADs`CdeIeWUih@Jj@@	4.69	20	potentiometric	a/apparent		basic	931	[O-]C1(=[NH+]C=CC(=N1)NCCCC)
dcOHBHr`jTenyU]fj@@BHP	2.3	20	potentiometric	a1/apparent		basic	932	ON=C(N)C([NH3+])C1(=CC=CC=C1)
dcOL@Hk`gTefYTUffZjCHRV`	8.21	20	mean from 2	a1/apparent	=N-OH	acidic	933	ON=C1(C(=NO)CCCC1=NO)
dcOL@Hk`gTefYTUffZjCHRV`	8.12	20	spectrophotometric	a1/apparent	=N-OH	acidic	934	ON=C1(C(=NO)CCCC1=NO)
dcOLAHjPGQ{^rIQQIP|ltuMPYDTL@	12.16	20	mean from 2	a3/apparent	=N-OH	acidic	935	ON=C1(C(=N[O-])C(=N[O-])CCC1)
dcOLBHjPGQ{HeEDeCrsSTu@dPp	11.09	20	mean from 2	a2/apparent	=N-OH	acidic	936	ON=C1(C(=N[O-])C(=NO)CCC1)
dc]@@@GIHhdhjp|J{TEPE@@@	5.65	21	potentiometric	a1/apparent	N(1+)-H	basic	937	N12(C3(=C(N(CC1)CC2)C=CC=C3))
dc]@B@DIrRJIJJlOBnuATAP@@	2.5	21	potentiometric	a2/apparent	N(1+)-H	basic	938	[NH+]12(C3(=C(N(CC1)CC2)C=CC=C3))
dc^@@@rRJIJHmORnuAQAP@@	7.79	25	mean from 2	a1/thermodynamic	NH(+)	basic	939	N23(C1(=C(C=CC=C1)C(CC2)CC3))
dclD@@QInUvxUuh@Jb@@	4.42	25	potentiometric	a1/apparent		acidic	940	O=C(O)C2(=CC=C(C1(CC1))C=C2)
dclD@@QInYWXUuj`PH@@	3.92	25	spectrophotometric	a1/apparent	-CO2H	acidic	941	O=C(O)C2(C1(=C(C=CC=C1)C=C2))
dclD@@QInYWXUuj`PH@@	9.35	25	spectrophotometric	a1/apparent	-CO2H	acidic	942	O=C(O)C2(C1(=C(C=CC=C1)C=C2))
dclD@@QIn^UJeujh@HSBBh@	4.82	25	potentiometric	a/apparent		acidic	943	O=C(O)C2(C(C1(=CC=CC=C1))C2)
dclD@@QIn^UJeujh@HSJBh@	4.54	25	mean from 2	a/apparent		acidic	944	O=C(O)C2(C(C1(=CC=CC=C1))C2)
dclD@@SHihdhYpkkP@UD@@	4.28	25	potentiometric	a1/apparent		acidic	945	O=C(O)C1(=CC(=CC=C1)C2(CC2))
dclD@@UIfV][iv@@B@@@	9.25	23	mean from 3	a2/apparent		acidic	946	OC=1(C=2(C(C(O)=CC=1)=CC=CC=2))
dclD@@UIfYWIiuhJAH@@	6.17	25	mean from 2	a1/apparent		acidic	947	O=C2(C1(=C(C=CC=C1)C(C2C)=O))
dclD@@{HhheEBtkkUSUT@@	11.13	20	spectrophotometric	a/apparent		acidic	948	O=C2(C1(C(=O)CCCC1CCC2))
dclD@@{HhheEBtkl@D@@@@	6.71	20	spectrophotometric	a1/apparent		acidic	949	OC=2(C1(=C(O)C=CC=C1C=CC=2))
dclDB@U^RYegVz]`@@`@@	11.02	19.9	spectrophotometric	a2/apparent		basic	950	OC=1(C=2(C(C([O-])=CC=1)=CC=CC=2))
dclD`Et@aJYU^rnf`Pah@@	4.24	20	spectrophotometric	a1/apparent		acidic	951	S2(C1(=C(C=CC=C1)C(=C2)C(=O)O))
dclD`EtIAIe]eiaf@BZR@@	2.07	25	spectrophotometric	a1/apparent		acidic	952	FC2(=CC=C(C1(=C(O)C1=O))C=C2)
dclD`IT@aJYe[qav`dFH@@	3.1	20	spectrophotometric	a1/apparent		acidic	953	S2(C1(=C(C=CC=C1)C=C2C(=O)O))
dclD`ND@cIEDeDceKmSE@@@@	5.32	25	kinetics	a1/apparent	OH	acidic	954	S1(C(C=2(C=CC=CC=2(C1)))=C(O)O)
dclDbND@`^rQQIQHyR{TqP@AFP	12.8	25	kinetics	a1/apparent	OH	acidic	955	S1(C(C=2(C=CC=CC=2(C1)))=C(O)[O-])
dclH@@RYVuZZUZh@J@@	12.94	25	spectrophotometric	a1/apparent		basic	956	O=C2(CC1(=C(C=CC(=C1)C)CC2))
dclH@@RYVuZZU`@@H@@	9.52	25	spectrophotometric	a1/apparent		acidic	957	OC2(=CC=1(C(=CC=C(C=1)C)C=C2))
dclH@@RYVvZZ]`@@`@@	9.42	20	spectrophotometric	a1/apparent		acidic	958	OC2(=CC=1(C(=CC=CC=1C)C=C2))
dclH`EBHRYegVz]`@@`@@	8.64	25	spectrophotometric	a/apparent		acidic	959	ClC=1(C=2(C(C(O)=CC=1)=CC=CC=2))
dclH`MBHRYVuZZU`@@H@@	9.09	25	spectrophotometric	a1/apparent		acidic	960	ClC2(=CC=1(C(=CC=C(C=1)O)C=C2))
dclH`MBHRYVuZZU`@jd`@	12.3	25	spectrophotometric	a1/apparent		acidic	961	ClC2(=CC1(=C(CCC(C1)=O)C=C2))
dclH`MBHRYVuzZU`@@H@@	9.31	25	spectrophotometric	a1/apparent		acidic	962	ClC2(=CC=1(C(=CC(O)=CC=1)C=C2))
dclH`MBHRYVuzZU`@jd`@	12.51	25	spectrophotometric	a1/apparent		acidic	963	ClC2(=CC1(=C(CC(=O)CC1)C=C2))
dclH`MBHRYegvFU`@@H@@	8.69	20	spectrophotometric	a1/apparent		acidic	964	ClC=2(C=1(C(=CC=C(C=1)O)C=CC=2))
dclH`MBlRYVuzZU`@@H@@	9.23	25	spectrophotometric	a1/apparent		acidic	965	IC2(=CC=1(C(=CC(O)=CC=1)C=C2))
dclH`MBlRYVuzZU`@jd`@	12.36	25	spectrophotometric	a1/apparent		acidic	966	IC2(=CC1(=C(CC(=O)CC1)C=C2))
dclH`MBlRYegvFU`@@H@@	8.98	20	spectrophotometric	a1/apparent		acidic	967	IC=2(C=1(C(=CC=C(C=1)O)C=CC=2))
dclH`MCDRYVuzZU`@@H@@	9.2	25	spectrophotometric	a1/apparent	O-H	acidic	968	[Br]C2(=CC=1(C(=CC(O)=CC=1)C=C2))
dclH`MCDRYegvFU`@@H@@	8.94	20	spectrophotometric	a1/apparent		acidic	969	[Br]C=2(C=1(C(=CC=C(C=1)O)C=CC=2))
dclL@@PTfUe^fWViB@`@@	4.1	20	potentiometric	a1/apparent	H of OH	acidic	970	O=C2(OC1(=C(C=CC=C1)C(=C2)O))
dclL@@PTfUe^fWVjA@`@@	5.64			a/apparent		acidic	971	O=C2(OC1(=C(C=CC=C1)C(C2)=O))
dclL@@PTfye]aWViB@`@@	4.18	20	spectrophotometric	a1/apparent		acidic	972	O=C(O)C=2(C1(=C(C=CC=C1)OC=2))
dclL@@PdfyUUnWVih@@@@	2.84	20	mean from 2	a1/apparent		acidic	973	O=C(O)C=1(OC=2(C=CC=CC=2(C=1)))
dclL@@PdfyUUnWVjh@@@@	3.25	25	potentiometric	a/apparent		acidic	974	O=C(O)C1(OC=2(C=CC=CC=2(C1)))
dclL@@RdfvnVUWVjjikBHXaR@@	4.36	25	potentiometric	a1/apparent		acidic	975	O=C(O)CC1(O)(C2(C=CC(C1)C2))
dclL@@RdfvnVUWVjjikBHZaZ@@	4.36	25	potentiometric	a1/apparent		acidic	976	O=C(O)CC1(O)(C2(C=CC(C1)C2))
dclL@@Rdfvn\UWVjjjkBHXaZ@@	4.57	25	potentiometric	a1/apparent		acidic	977	O=C(O)CC1(O)(C2(CC(C1)CC2))
dclL@@Rdfvn\UWVjjjkBHZaR@@	4.46	25	potentiometric	a1/apparent		acidic	978	O=C(O)CC1(O)(C2(CC(C1)CC2))
dclL@@STfUmVfeVi@B`@@	6.18	20	potentiometric	a1/apparent	H of OH	acidic	979	O=C2(OC1(=C(C=CC(=C1)O)C=C2))
dclL@@S\bfdRRHkJmUUUP@@	6.33	25	potentiometric	a/apparent		acidic	980	O=C(O)C12(CCC(O)(CC1)CC2)
dclL`HQPBLddLRRU]NkPHQ@@@	7.65	20	potentiometric	a/apparent		acidic	981	S2(=O)(=O)(C1(=C(C=CC=C1)C(=C2)O))
dcl`@@`YrQQQZEXr{MUMR`@	6.2	25	potentiometric	a1/apparent		basic	982	N=1(N(C(C)=CC=1C2(=NC=CN2))C)
dcl`@@`nReeWZY]@``@@@	7.25	22	potentiometric	a2/apparent		basic	983	N=1(N=CC2(=CC=CC=C2(C=1NN)))
dcl`@@aLRevUlJUZX@J@@	4.15	20	spectrophotometric	a1/apparent	NH	acidic	984	N1(=NNC(=N1)C2(=CC(=CC=C2)C))
dcl`@@aLRevY\I]ZXBB@@	4.09	20	spectrophotometric	a1/apparent	NH	acidic	985	N1(=NNC(=N1)C2(=C(C=CC=C2)C))
dcl`@@cirQJHqKXTkMUMR`@	2.8	25	spectrophotometric	a1/apparent		basic	986	N=2(NC(C=1(NN=C(C=1)C))=CC=2C)
dcl`@@p]RfYYzF]@B@`@@	2.93	20	potentiometric	a/apparent		basic	987	N=2(C1(=NC=NC=C1N=C(C=2C)C))
dcl`@@pjrQQQEIMrzAP@@@@	8.12	25	spectrophotometric	b1/apparent		basic	988	N=1(C(=NC2(=CC=CC=C2(C=1N)))N)
dcl`@@sarQQIPjYTjuLuT`@	4.91	25	potentiometric	a1/apparent		basic	989	N1(=C(N(C)C=C1)C2(=NC=CN2C))
dcl`@@sarQQSQHurzD@P@@@	4.7	20	potentiometric	a/apparent		basic	990	N1(=C(N)C(=NC=2(C1=CC=CC=2))N)
dcl`B@`nzTiYUvfWPHH@@@@	2.9	22	potentiometric	a1/apparent		basic	991	N=1(N=CC2(=CC=CC=C2(C=1N[NH3+])))
dcl`B@ciB\dRbLRvEJsUSTh@@	0.4	25	spectrophotometric	a2/apparent		basic	992	[NH+]=2(NC(C=1(NN=C(C=1)C))=CC=2C)
dcl`B@qaBTigmWJFViZZh@@	2.0	25	spectrophotometric	a2/apparent		basic	993	[NH+]1(=C(NC=C1)C2(=NN(C)C(=C2)C))
dcl`B@saB\dTRTJfUJmSMUH@@	0.5	25	spectrophotometric	a2/apparent		basic	994	[NH+]1(=C(N(C)C=C1)C2(=NC=CN2C))
dcl``Ae]BHRYV{Zy]`BFhP@	3.61	20	spectrophotometric	a1/apparent	NH	acidic	995	ClC2(=CC(C1(=NN=NN1))=CC=C2)
dcl``Ae]BlRYWYZY]`@fhP@	3.88	20	spectrophotometric	a1/apparent	NH	acidic	996	IC2(=CC=C(C1(=NN=NN1))C=C2)
dcl``Ae]CDRYV{Zy]`BFhP@	3.82	20	spectrophotometric	a1/apparent	NH	acidic	997	[Br]C2(=CC(C1(=NN=NN1))=CC=C2)
dcl``Ae]CDRYWYZY]`@fhP@	3.73	20	spectrophotometric	a1/apparent	NH	acidic	998	[Br]C2(=CC=C(C1(=NN=NN1))C=C2)
dcl``LJU@HRfvWZY]ij`@@@	2.98		potentiometric	a/apparent		basic	999	S(C1(=NC=2(C=NC=NC=2(N1C))))C
dcl``NE]BHRYegVe]``XhP@	3.69	20	spectrophotometric	a1/apparent	NH	acidic	1000	ClC2(=C(C1(=NN=NN1))C=CC=C2)
dcl``NE]CDRYegVe]``XhP@	3.83	20	spectrophotometric	a1/apparent	NH	acidic	1001	[Br]C2(=C(C1(=NN=NN1))C=CC=C2)
dcl`bDki@HCdfVU}neX@@B@@@	7.02	20	potentiometric	a/apparent		basic	1002	[S-]C1(=NC=NC=2(C1=NC=C(C)N=2))
dcld@DpYAdfUgVneVjZfX@@	8.45	21	mean from 6	a2/apparent		acidic	1003	O=C1(NC(=O)C=2(N(C)C=NC=2(N1)))
dcld@DpYAdfUgVneVjZfX@@	0.87	22	mean from 2	a1/apparent		basic	1004	O=C1(NC(=O)C=2(N(C)C=NC=2(N1)))
dcld@DpYAdfUgZneVjZjT@@	6.15	18	mean from 3	a2/apparent		acidic	1005	O=C1(NC(=O)C=2(N=CN(C=2(N1))C))
dcld@DpYAdfUg^neVjZfX@@	3.1	25	spectrophotometric	a1/apparent		basic	1006	O=C1(NC(=O)C=2(NC(=NC=2(N1))C))
dcld@DrUCdfY[uaWVjfiX@@	7.88	21	mean from 4	a2/apparent		acidic	1007	O=C1(N(C(=O)C=2(NC=NC=2(N1)))C)
dcld@DrUCdfY[uaWVjfiX@@	1.19	22	spectrophotometric	a1/apparent		basic	1008	O=C1(N(C(=O)C=2(NC=NC=2(N1)))C)
dcld@DsmBTfY[UaWVjiVh@@	8.49	21	mean from 6	a2/apparent		acidic	1009	O=C2(N(C=1(N=CNC=1C(N2)=O))C)
dcld@DsmBTfY[UaWVjiVh@@	0.78	22	mean from 2	a1/apparent		basic	1010	O=C2(N(C=1(N=CNC=1C(N2)=O))C)
dcldABz]ABgirJZIQHlLjuUTuYaEDLP@	1.3			a1/apparent		acidic	1011	O=C(O)C1([NH2+]C2(NC(=[NH+]C1C2)N))
dcldABz]AD{irJZIQHlLjuUTuYaEDLP@	5.5			a2/apparent		basic	1012	O=C([O-])C1(NC2(NC(=[NH+]C1C2)N))
dcldBBz]AD{HiheDbprkUUSUfDTPq@@	12.6			a3/apparent		basic	1013	O=C([O-])C1(NC2(NC(=NC1C2)N))
dcldBDZ]@QyIfYmzUujifi@@	11.9	25	mean from 2	a3/apparent		acidic	1014	O=C1(N(C([O-])=NC2(=C1NC=N2))C)
dcldBDhUCnyIefWXYUifji@@	11.65	25	mean from 4	a3/apparent		acidic	1015	O=C1(N=C([O-])N(C)C2(=C1NC=N2))
dcldBDhUCn{HheEDbprkULuR@@	9.7	25	spectrophotometric	a2/apparent		acidic	1016	O=C1(NC([O-])=NC2(=C1NC(C)=N2))
dcldBDhUCn{HheEDjprlADMD@@	10.5		spectrophotometric	a3/apparent		acidic	1017	OC1(=NC([O-])=NC2(=C1N=CN2C))
dcldBDh]CnyIefYXYv@bJa@@	10.6		mean from 2	a3/apparent		acidic	1018	OC1(=NC([O-])=NC2(=C1N(C=N2)C))
dcldCDqeCPyYwdfUnVnEX@bjD@@	8.74	20	potentiometric	a/apparent		basic	1019	[O-]C2(=NC=1(N(C([O-])=[NH+]C=1C=N2)C))
dcld`LXUa@BLddJbROCJkSLuP@@	4.45	21	potentiometric	a1/apparent		acidic	1020	S1(=O)(=O)(N=CNC2(=C1N=CN2C))
dclh@Ae]AIe]eiev@BZa@@	4.28	20	spectrophotometric	a1/apparent	NH	acidic	1021	OC2(=CC=C(C1(=NN=NN1))C=C2)
dclh@DX]AIfYyxYujiZi@@	2.16		potentiometric	a/apparent		basic	1022	O=C1(N(C=NC2(=C1N(C=N2)C))C)
dclh@Dp]CHhhhiTtkkUUKT@@	11.25	25		a/apparent		acidic	1023	O=C2(N(C=1(N=CNC=1CN2C))C)
dclh@LFUAJ[YWXYV`BIb@@	2.51	20	spectrophotometric	a/apparent		basic	1024	O(C1(=NC=NC2(=C1C=NN2C)))C
dclh@LXUAJ[YWxUv`@@@@@	1.04	20	conductometric	a/thermodynamic		basic	1025	O(C1(=NC=NC=2(C1=NC=CN=2)))C
dclh@NE]AIfV]ZUvBAba@@	4.36	20	spectrophotometric	a1/apparent	NH	acidic	1026	OC2(=C(C1(=NN=NN1))C=CC=C2)
dclh`Dh]x@aIefYXYujeji@@	6.8		spectrophotometric	a2/apparent		acidic	1027	S=C1(NC(=O)NC2(=C1N(C=N2)C))
dclh`Dh]x@aIefYXYujeji@@	0.3		spectrophotometric	a1/apparent		basic	1028	S=C1(NC(=O)NC2(=C1N(C=N2)C))
dclhbDh]x@cnRYYfVF]ZifjP@	12.1		spectrophotometric	a3/apparent		acidic	1029	S=C1(NC([O-])=NC2(=C1N(C=N2)C))
dcm@@@IIf]U[evjjjjJJDHXcb@@	9.97	25	potentiometric	a2/apparent		basic	1030	NC1(C(N)CC2(CCCCC2(C1)))
dcm@@@IIf]U[evjjjjJJDHZcj@@	10.08	25	potentiometric	a2/apparent		basic	1031	NC1(C(N)CC2(CCCCC2(C1)))
dcm@@@IIf]U[evjjjjJJDhXcb@@	9.93	25	potentiometric	a2/apparent		basic	1032	NC1(C(N)CC2(CCCCC2(C1)))
dcm@@@WIEEEDUWSh@PD@@@	9.44	20	potentiometric	a/apparent		basic	1033	N=1(C=2(C(C(N)=CC=1C)=CC=CC=2))
dcm@@@YJYYwhUtH@@@@@	4.42	23	mean from 20	a1/apparent	N-H+	basic	1034	N2(=C(C1(=NC=CC=C1))C=CC=C2)
dcm@@@aJVYWIit@bjb@@	5.41	28.5	potentiometric	a/apparent		basic	1035	N1(=NC(=C(C)C2(=C1CCCC2))C)
dcm@@@aJeifEYvjjjj@@	9.54	24	spectrophotometric	a1/apparent	NH%+&*	basic	1036	N1(NC2(CCC1CC2))(C(C)(C)C)
dcm@@@aJfUWyYvjjjj@@	7.09	25	potentiometric	a1/apparent		basic	1037	N2(N1(CCCCC1))(CCCCC2)
dcm@@@eJUnuIet@`@@@@	4.6	20	potentiometric	a2/apparent		basic	1038	N2(=CC(C1(=CN=CC=C1))=CC=C2)
dcm@@@eJYYwhUtH@@@@@	4.42	20	potentiometric	a2/apparent		basic	1039	N2(=C(C1(=CN=CC=C1))C=CC=C2)
dcm@@@iJYU^rnfP`bh@@	5.74	25	potentiometric	a/apparent		basic	1040	N=2(C1(=C(C=CC=C1)N(C=2)C(C)C))
dcm@@@iJYU_rnfP`bh@@	5.46	25	potentiometric	a/apparent		basic	1041	N=2(C1(=C(C=CC=C1)N(C=2)CCC))
dcm@@@iJYeyravPhJH@@	6.23	25	potentiometric	a/apparent		basic	1042	N=2(C1(=C(C=CC=C1)NC=2C(C)C))
dcm@@@qJUvUpeuih@H@@	6.66	25	mean from 2	a1/apparent	CH	basic	1043	N2(=CN(CC1(=CC=CC=C1))C=C2)
dcm@@@uJUnuIet@`@@@@	4.85	20	potentiometric	a2/apparent		basic	1044	N2(=CC(C1(=CC=NC=C1))=CC=C2)
dcm@@@uJUvUJet@H@@@@	4.82	20	potentiometric	a2/apparent		basic	1045	N2(=CC=C(C1(=CC=NC=C1))C=C2)
dcm@@@uJYU_rnf`Pbh@@	10.2		potentiometric	a/apparent		basic	1046	N2(C1(=C(C=CC=C1)C(=C2)CCN))
dcm@@@uJYYwhUtH@@@@@	4.77	20	potentiometric	a2/apparent		basic	1047	N2(=C(C1(=CC=NC=C1))C=CC=C2)
dcm@@@uJfUWyYvjjjj@@	10.73	22	potentiometric	a1/apparent		basic	1048	N2(C1(CCNCC1))(CCCCC2)
dcm@@@yIfV][iuhFBH@@	12.4	21	potentiometric	a/apparent		basic	1049	N=C1(C2(=C(N(C)C=C1)C=CC=C2))
dcm@@@yJUnyIit@bZa@@	4.73	24		b/apparent		basic	1050	N2(=CC(C=1(N(C=CC=1)C))=CC=C2)
dcm@@@{HeEDhcpko@@@@@@	2.04	25	spectrophotometric	a1/thermodynamic	N(+)-H	basic	1051	N#CC=1(C=2(C(C=NC=1)=CC=CC=2))
dcm@@@{HhheEBtkl@D@@@@	4.6	24.9	spectrophotometric	b1/apparent	H	basic	1052	NC=2(C1(=C(N)C=CC=C1C=CC=2))
dcm@@@{IDeCDdUKh@UUECD@@	4.01	29	mean from 2	a/apparent		basic	1053	N1(=CC(=CC=C1)C2(NCCCC2))
dcm@@@{IDeCEDUSh@UTd@@	7.04	24		b/apparent		basic	1054	N1(=CC(=CC=C1)C2(N(CC=C2)C))
dcm@@@{IDeCEDUSh@UUD@@	8.06	25	mean from 2	a2/apparent		basic	1055	N1(=CC(=CC=C1)C2(N(CCC2)C))
dcm@@@{IDeCEDUSh@UUECD@@	7.85	22	mean from 3	b1/apparent		basic	1056	N1(=CC(=CC=C1)C2(N(CCC2)C))
dcm@@@{IHdbhdUKmUUUT@@	9.47	25	potentiometric	a2/thermodynamic	NH+	basic	1057	N1(CCCC1)(CCN2(CCCC2))
dcm@B@HIRYgUVy]jjjjbbaBFHx`@	6.97	25	potentiometric	a1/apparent		basic	1058	[NH3+]C1(C(N)CC2(CCCCC2(C1)))
dcm@B@HIRYgUVy]jjjjbbaBFhz`@	6.68	25	potentiometric	a1/apparent		basic	1059	[NH3+]C1(C(N)CC2(CCCCC2(C1)))
dcm@B@HIRYgUVy]jjjjbbaJFhz`@	6.36	25	potentiometric	a1/apparent		basic	1060	[NH3+]C1(C(N)CC2(CCCCC2(C1)))
dcm@B@XIRfV]zE]B@@@@@	1.47	27	mean from 3	a1/apparent	NH	basic	1061	[NH+]2(=C(C1(=NC=CC=C1))C=CC=C2)
dcm@B@dIRe[mRY]@H@@@@	3.0	20	potentiometric	a1/apparent		basic	1062	[NH+]2(=CC(C1(=CN=CC=C1))=CC=C2)
dcm@B@tIRe]eRi]@B@@@@	3.17	20	potentiometric	a1/apparent		basic	1063	[NH+]2(=CC=C(C1(=CC=NC=C1))C=C2)
dcm@B@wYRieU~V]jjjj`@	7.97	22	potentiometric	a2/apparent		basic	1064	N2(C1(CC[NH2+]CC1))(CCCCC2)
dcm@B@xIRe[mRY]@H@@@@	1.52	20	potentiometric	a1/apparent		basic	1065	[NH+]2(=CC(C1(=NC=CC=C1))=CC=C2)
dcm@B@xIRe]eRi]@B@@@@	1.19	20	potentiometric	a1/apparent		basic	1066	[NH+]2(=CC=C(C1(=NC=CC=C1))C=C2)
dcm@B@xIrRIHjIER{UUUU@@	6.3	25	potentiometric	a1/thermodynamic	NH+	basic	1067	[NH+]1(CCCC1)(CCN2(CCCC2))
dcm@B@{irQIPqQETz@EUQ@@	3.01	25	mean from 2	a1/apparent		basic	1068	N1(=CC(=CC=C1)C2([NH+](CCC2)C))
dcm@B@{irQIPqQETz@EUQPq@@	3.16	25	mean from 2	b1/apparent		basic	1069	N1(=CC(=CC=C1)C2([NH+](CCC2)C))
dcm@`FtHaIe[UkiV@@@`@@	8.22	30	mean from 2	a/apparent		basic	1070	ClC2(=CC1(=NC=CC(=C1C=C2)N))
dcm@`LH@aJY~UrevfX@H@@	4.33	25	spectrophotometric	a1/thermodynamic		basic	1071	S1(C(=NC=C1)NC2(=CC=CC=C2))
dcm@`LH@cIEECLecKmMH@P@@	4.9	25	spectrophotometric	a1/thermodynamic		basic	1072	S1(C(=NC=C1C2(=CC=CC=C2))N)
dcm@`LH@cIEEDdbUKmLuUTDI@	10.0	21		a1/apparent	NH(+)	basic	1073	S1(C(=NC)N(C)C2(=C1CCCC2))
dcm@`LH@cIEEMDceKmLuUT@@	6.16	21		a1/apparent	NH(+)	basic	1074	S1(C(=NC2(=C1CCCC2))N(C)C)
dcm@`LX@aJ[Vu[ev`@@@@@	0.26		spectrophotometric	a/apparent		basic	1075	S(C2(=NC=1(C(=CC=CC=1)N=C2)))C
dcmD@DXJrJIQPiMrzuL@D@@	9.67	20	mean from 3	a1/apparent		acidic	1076	O=C2(NC1(=C(C=CC=C1)NC2=O))
dcmDBBhDJTfyUUnWVfh@@@@	0.4	24.9	spectrophotometric	a1/apparent		acidic	1077	O=C(O)C1(=[NH+]C=2(C=CC=CC=2(N1)))
dcmDBDXJklbbTTJS\nmT`A@@@	12.3	20	spectrophotometric	a2/apparent		acidic	1078	O=C2(NC1(=C(C=CC=C1)N=C2[O-]))
dcmD`JZU@HRfV]bh]hFAb@@	5.43	20	potentiometric	a1/apparent		acidic	1079	S2(C1(=C(N=O)C(O)=CC=C1N=C2))
dcmH@AtDie^wiWZBBFH@@	5.57			a1/apparent	=NH(+)	basic	1080	O(C2(=CC=1(N=CNC=1C=C2)))CC
dcmH@BTDfYVuiEX@@B@@@	8.75	20	potentiometric	a2/apparent		acidic	1081	OC=2(C1(=NC=NC(=C1C=CC=2)C))
dcmH@BTDfYVuiEX@@B@@@	2.9	20	potentiometric	a1/apparent		basic	1082	OC=2(C1(=NC=NC(=C1C=CC=2)C))
dcmH@BtDfYVuaeX@@B@@@	11.24	20		a2/apparent		acidic	1083	OC=2(C1(=NC=CC=C1C(N)=CC=2))
dcmH@BtDfYVuaeX@@B@@@	5.67	20		a1/apparent		basic	1084	OC=2(C1(=NC=CC=C1C(N)=CC=2))
dcmH@BxDfYVuiEX@@B@@@	8.34	20	potentiometric	a2/apparent		acidic	1085	OC=2(C1(=NN=CC(=C1C=CC=2)C))
dcmH@BxDfYVuiEX@@B@@@	3.18	20	potentiometric	a1/apparent		basic	1086	OC=2(C1(=NN=CC(=C1C=CC=2)C))
dcmH@DDDf[e]aWVjA@`@@	1.8	30		a1/apparent		basic	1087	O=C(N2(C1(=C(C=CC=C1)N=C2)))C
dcmH@DHDfWYTjWZZ`@P@@	11.4		potentiometric	b/apparent		acidic	1088	OC=1(NN=C(C=1)C2(=CC=CC=C2))
dcmH@DXLbbbTJS\nmT`A@@@	-1.15	20	spectrophotometric	a/apparent		basic	1089	O=C2(N(C1(=C(C=CC=C1)N=C2))C)
dcmH@HDLbTTRbOBnt@@@@@@	6.76	25	mean from 2	a1/apparent	N-O	acidic	1090	ONC=1(C=2(C(N=CC=1)=CC=CC=2))
dcmH@JtDiWYTjWZj`@`@@	8.79	25	mean from 3	b1/apparent		basic	1091	O2(CCN(C1(=CC=NC=C1))CC2)
dcmH@LDDeYe]aWZjA@`@@	5.29	25	potentiometric	a/apparent		basic	1092	OCCN2(C1(=C(C=CC=C1)N=C2))
dcmH@LDDime]aWZ@@@@@@	3.13	20	potentiometric	a/apparent		basic	1093	O(C1(=NC=NC=2(C1=CC=CC=2)))C
dcmH@LHDeeUVfeZZ`B@@@	5.64	30	potentiometric	a2/apparent	=N-H(+)	basic	1094	OCC1(=NC=2(C=C(C)C=CC=2(N1)))
dcmH@LHDeeUVfeZZ`B@@@	11.5	30	potentiometric	a1/apparent	O-H	acidic	1095	OCC1(=NC=2(C=C(C)C=CC=2(N1)))
dcmH@LHDeeevfWZZh@@@@	15.84	298		a1/apparent	O-H	acidic	1096	OCC1(=NC=2(C=CC=CC=2(N1C)))
dcmH@LHDeeevfWZZh@@@@	4.36	298		a1/apparent	N(+)-H	basic	1097	OCC1(=NC=2(C=CC=CC=2(N1C)))
dcmH@LHDim[UnWZ@@@@@@	1.31	20	potentiometric	a/thermodynamic		basic	1098	O(C2(=NC=1(C(=CC=CC=1)C=N2)))C
dcmH@LHLdTTRRITntsUUPPd@	10.23	21		a1/apparent	NH(+)	basic	1099	O1(C(=NC)N(C)C2(=C1CCCC2))
dcmH@LHLdTTtRNTntsUUP@@	6.16	21		a1/apparent	NH(+)	basic	1100	O1(C(=NC2(=C1CCCC2))N(C)C)
dcmH@LXDim[UnWZ@@@@@@	0.28		spectrophotometric	a/apparent		basic	1101	O(C2(=NC=1(C(=CC=CC=1)N=C2)))C
dcmH@NDLdTtRbOBnt@@@@@@	3.21	20	potentiometric	a/apparent		basic	1102	O(C=1(C=2(C(N=NC=1)=CC=CC=2)))C
dcmH@NTDim[UaWZ@HjH@@	5.26	25	potentiometric	a2/thermodynamic		basic	1103	O(C2(=CC=1(NCCNC=1C=C2)))C
dcmHBBt@yIfUmZQV@@@`@@	10.71	20		a2/apparent		basic	1104	[O-]C=2(C1(=NC=CC(=C1C=CC=2)N))
dcmHBBtBeIfUmZQV@@@`@@	6.91	20		a1/apparent		acidic	1105	OC=2(C1(=[NH+]C=CC(=C1C=CC=2)N))
dcmHBDh@{HheEBeWKl@P@@@@	9.88	25	potentiometric	a2/apparent		basic	1106	[O-]C2(=NC=1(C(=CC=CC=1)N=C2C))
dcmHBDhDgHheEBeWKl@P@@@@	0.48	20	spectrophotometric	a1/apparent		acidic	1107	OC2(=[NH+]C=1(C(=CC=CC=1)N=C2C))
dcmHBND@yIfV]ZUvBAbb@@	12.58	20	potentiometric	a1/apparent		basic	1108	[O-]C2(=C(C1(=NCCN1))C=CC=C2)
dcmHBNDNeIfV]ZUvBAbb@@	6.63	20	potentiometric	a2/apparent		acidic	1109	OC2(=C(C1(=[NH+]CCN1))C=CC=C2)
dcmHBNTEeJ[VuXUv`BJb@@	1.93	25	potentiometric	a1/thermodynamic		basic	1110	O(C2(=CC=1(NCC[NH2+]C=1C=C2)))C
dcmH`Dq`BDfU[TjWVjZjh@@	8.79	18	spectrophotometric	a/apparent		acidic	1111	S=C1(NC(=O)C2(N1)(CCCCC2))
dcmH`FgPbDfUm^nFX@ajH@@	4.63	30	potentiometric	a2/apparent	=N-H(+)	basic	1112	ClC2(=CC=1(N=C(CO)NC=1C=C2))
dcmH`FgPbDfUm^nFX@ajH@@	11.46	30	potentiometric	a1/apparent	O-H	acidic	1113	ClC2(=CC=1(N=C(CO)NC=1C=C2))
dcm`@@iaWTiegVnePHajDHz@	9.2		spectrophotometric	a2/apparent		basic	1114	N2(=C(C=1(NC=NC=1N=C2))C=NN)
dcm`B@iaW]eJYYukiTBHZaBN`	2.8		spectrophotometric	a1/apparent		basic	1115	N2(=C(C=1(NC=NC=1N=C2))C=N[NH3+])
dcmhAHJfePChgHhhhbepklAPUB@@	3.7		spectrophotometric	a2/apparent		basic	1116	[O-][N+]1(=C(N=C2(N=CNC2(=C1N)))N)
dcmhAHJfePChgHhhhbepklAPUB@@	9.7		spectrophotometric	a3/apparent		acidic	1117	[O-][N+]1(=C(N=C2(N=CNC2(=C1N)))N)
dcmhAHJfePbRgHhhhbepklAPUB@@	1.0		spectrophotometric	a1/apparent		acidic	1118	O[N+]1(=C([NH+]=C2(N=CNC2(=C1N)))N)
dcmhCHJfePChf^rJJJHi\J{@TEP`@	12.0		spectrophotometric	a4/apparent		acidic	1119	[O-][N+]1(=C(N=C2(N=C[N-]C2(=C1N)))N)
dcn@@@Re]eRi]@B@@@@	5.3	20	potentiometric	a1/apparent	NH(1+)	basic	1120	N2(=CC=C(C1(=CC=CC=C1))C=C2)
dcn@@@RfYUQvUhJB``@	5.3			a/apparent		basic	1121	N(C1(=CC=CC=C1))C2(CCCC2)
dcn@@@Rf_e\i]Zj@B@@	6.9	25	potentiometric	b/apparent		basic	1122	N1(=C(CCC1)CC2(=CC=CC=C2))
dcn@@@Rf_e\i]jj@B@@	10.35	25	potentiometric	b/apparent		basic	1123	N1(C(CCC1)CC2(=CC=CC=C2))
dcn@@@rQQJEKETjuP@T@@	6.41	25	potentiometric	b/apparent		basic	1124	N2(=C(C1(=CC=C(C)C=C1))CCC2)
dcn@@@rQQJEKETkUP@T@@	9.99	25	potentiometric	b/apparent		basic	1125	N2(C(C1(=CC=C(C)C=C1))CCC2)
dcn@@@rQQQQDtLj@D@P@@	5.85	25	mean from 3	a1/apparent		basic	1126	N=2(C=1(C(=CC(C)=CC=1)C=CC=2C))
dcn@@@rQQQQEUtz@DA@@@	5.11	25	potentiometric	b/apparent		basic	1127	N=1(C=2(C(C(C)=CC=1C)=CC=CC=2))
dcn@@@rQQQQHutz@DA@@@	4.93	25	potentiometric	b/apparent		basic	1128	N=1(C=2(C(C=C(C=1C)C)=CC=CC=2))
dcn@@@rQQQQRutz@DA@@@	4.1	25	potentiometric	b/apparent		basic	1129	N=1(C=2(C(C=CC=1C)=CC=CC=2C))
dcn@@@rQQQQUUtj@D@P@@	5.01	25	potentiometric	b/apparent		basic	1130	N=1(C=2(C(C=CC=1C)=CC=C(C=2)C))
dcn@@@rQSQJH|J{P@@@@@	3.7	25	potentiometric	a/thermodynamic	H%+&	basic	1131	N(C=1(C=2(C(C=CC=1)=CC=CC=2)))C
dcn@@@rRIHqIER{UT@D@@	9.51		potentiometric	b/apparent		basic	1132	N1(CCCC1)(CC2(=CC=CC=C2))
dcn@@@rRJIIGMtkTE@T@@	4.69		potentiometric	b/apparent		basic	1133	N2(C1(=CC=C(C)C=C1))(CCCC2)
dcn@@@rRJJYGDtkTC@T@@	0.5	25		a1/apparent		basic	1134	N2(C1(=C(C=C(C)C=C1)C=C2C))(C)
dcn@@@rRJKPiTr{UT@D@@	8.8		potentiometric	b/apparent		basic	1135	N2(C(C1(=CC=CC=C1))CCC2)(C)
dcn@PIBHDHRYWYZY]`@jh`@	5.01	27	mean from 2	a1/apparent	=NH2(1+)	basic	1136	ClC2(=CC=C(C1(SCCN1))C=C2)
dcn@PIBlDHrJIJFITr{@AUQ@@	4.93	27	potentiometric	a1/apparent	N-H	basic	1137	IC1(=CC(=CC=C1)C2(SCCN2))
dcn@PICDDHRYWYZY]`@jh`@	5.05	27	mean from 2	a1/apparent	=NH2(1+)	basic	1138	[Br]C2(=CC=C(C1(SCCN1))C=C2)
dcn@`A@HRfyY~e]h@@@@@	4.5	20	spectrophotometric	a/apparent	NH%+&	basic	1139	S(C=2(C=1(C(=NC=CC=1)C=CC=2)))C
dcn@`A@HrQSQJH|J{P@@@@@	5.81	20	spectrophotometric	a/apparent	NH%+&	basic	1140	S(C=1(C=2(C(N=CC=1)=CC=CC=2)))C
dcn@`BCDRYfuvE]``bh`@	3.05	17	potentiometric	a/apparent		basic	1141	[Br]C1(=C(N)C=CC2(=C1CCCC2))
dcn@`BCDRYgUVy]``Jh`@	3.05	17	potentiometric	a/apparent		basic	1142	[Br]C1(=C(N)C=C2(CCCCC2(=C1)))
dcn@`D@HrJJIPiMrzuR@D@@	-1.6	20	spectrophotometric	a/apparent		basic	1143	S=C2(N(C1(=C(C=CC=C1)C=C2))C)
dcn@`EBHRYegVz]`@@`@@	3.4	25	mean from 2	a1/apparent	RNH3(+)	basic	1144	ClC=1(C=2(C(C(N)=CC=1)=CC=CC=2))
dcn@`I@HRfumVy]h@@@@@	4.75	20	spectrophotometric	a/apparent	NH%+&	basic	1145	S(C2(=CC=1(C(=NC=CC=1)C=C2)))C
dcn@`J@HRfuUVy]h@@@@@	3.88	20	spectrophotometric	a/apparent	NH%+&	basic	1146	S(C=1(C=NC2(=CC=CC=C2(C=1))))C
dcn@`L@HRf^uljUjh@J@@	5.26	27	mean from 2	a1/apparent	=NH2(1+)	basic	1147	S1(C(NCC1)C2(=CC(=CC=C2)C))
dcn@`L@HRf^u|jUjh@J@@	5.35	27	mean from 2	a1/apparent	=NH2(1+)	basic	1148	S1(C(NCC1)C2(=CC=C(C)C=C2))
dcn@`L@HRfuUVy]h@@@@@	3.41	20	spectrophotometric	a/apparent	NH%+&	basic	1149	S(C=1(N=CC2(=CC=CC=C2(C=1))))C
dcn@`L@HRfumVy]h@@@@@	3.71	20	spectrophotometric	a/apparent	NH%+&	basic	1150	S(C2(=NC=1(C(=CC=CC=1)C=C2)))C
dcn@`L@HRfvUvE]h@@@@@	3.93	20	spectrophotometric	a/apparent	NH%+&	basic	1151	S(C1(=NC=CC=2(C1=CC=CC=2)))C
dcn@`N@HRYegVz]ZA`b@@	0.56	20	spectrophotometric	a/apparent		basic	1152	S=C1(C2(=C(N(C)C=C1)C=CC=C2))
dcn@bA@HFTfUmZfeX@@B@@@	4.12	20	mean from 2	a/apparent		acidic	1153	SC2(=CC=1(C(=[N+](C=CC=1)C)C=C2))
dcn@bB@HJTfUevfWX@H@@@@	2.4	20	spectrophotometric	a/apparent		acidic	1154	SC=1(C=[N+](C2(=CC=CC=C2(C=1)))C)
dcn@bD@HRTfYg]aWXB@@@@@	-2.13	20	spectrophotometric	a/apparent		acidic	1155	SC1(=[N+](C=CC=2(C1=CC=CC=2))C)
dcn@bN@HzTfYYyaeX@@B@@@	3.22	20	spectrophotometric	a/apparent		acidic	1156	SC=2(C=1(C(=[N+](C=CC=1)C)C=CC=2))
dcnB`LSat@cHhddhTU]KUUUTQDUPqDd@@	9.48	20	potentiometric	a/apparent		acidic	1157	S=C1(OC2(C(O)C(CO)OC2(N1)))
dcnB`LSat@cHhddhTU]KUUUTQDUPqDt@@	9.48	20	potentiometric	a/apparent		acidic	1158	S=C1(OC2(C(O)C(CO)OC2(N1)))
dcnD@AADfye]aWViB@`@@	5.27	24	mean from 2	a1/apparent		acidic	1159	O=C(O)C=2(C1(=C(C=CC=C1)NC=2))
dcnD@BADfyUUnWVih@@@@	-0.57	25	potentiometric	a1/apparent	COOH	basic	1160	O=C(O)C=1(NC=2(C=CC=CC=2(C=1)))
dcnD@BADfyUUnWVih@@@@	3.79	22	mean from 3	a1/apparent		acidic	1161	O=C(O)C=1(NC=2(C=CC=CC=2(C=1)))
dcnD@BATivUZDWZjjZh@@	6.16	20	potentiometric	b1/apparent	NH%+&	basic	1162	O2(C(CN(CC=C)CC1(OC1))C2)
dcnD@BA\dVTTQdHnuUUUP@@	7.07	20	potentiometric	b1/apparent	NH%+&	basic	1163	O2(C(CN(C(C)C)CC1(OC1))C2)
dcnD@BCTfYVuaeX@@B@@@	4.5		potentiometric	a1/apparent		basic	1164	OC=2(C1(=NC=CC=C1C(O)=CC=2))
dcnD@BCTfYVuaeX@@B@@@	9.3		potentiometric	a2/apparent		acidic	1165	OC=2(C1(=NC=CC=C1C(O)=CC=2))
dcnD@DCdfVV\fWVhD``@@	10.49	25		a1/thermodynamic	NH	acidic	1166	O=C1(NC(=O)C=2(C1=C(C=CC=2)C))
dcnD@EADfyVwaWV`@iH@@	4.1	20	spectrophotometric	a1/apparent	N-H	acidic	1167	O=C(O)C2(=CC1(=C(NC=C1)C=C2))
dcnD@H@ldRbLRVTnts@A@@@	4.01		spectrophotometric	a/apparent		acidic	1168	O2(N=C(C1(=CC=CC=C1))C=C2O)
dcnD@IADfVyVUgVjjjh@@	9.4	25		a/apparent	NH%+&	basic	1169	O=C(OC)C1(C2(CCN(C1)CC2))
dcnD@IADf^YVUgVjjjh@@	9.27	25		a1/apparent		basic	1170	O=C(OC1(C2(CCN(C1)CC2)))C
dcnD@NADfVvXUgVijjh@@	7.17	25		a/apparent		basic	1171	O=C(OC)C1(=CN2(CCC1CC2))
dcnDAH@hdnRYfuvE]``@@@@	6.88	20	potentiometric	a/apparent		acidic	1172	O[N+]1(=C([O-])C=CC=2(C1=CC=CC=2))
dcnDANA^e^RYeevz]`@@`@@	5.86	20	spectrophotometric	a2/apparent		acidic	1173	OC=1(C=2(C([NH+]=C(C=1)[O-])=CC=CC=2))
dcnDBD@TeIeYWiev@@`@@@	0.76	20	spectrophotometric	a1/apparent		acidic	1174	OC2(=[NH+]C=1(C(=CC=CC=1)C(=C2)O))
dcnDBNADyInVUzYuijjjRbIh@	10.85	16		b/apparent		basic	1175	O=C([O-])C1(=CCC2(N(C1CC2)C))
dcnDBNANeInVUzYuijjjRbIh@	3.93	16		a/apparent		acidic	1176	O=C(O)C1(=CCC2([NH+](C1CC2)C))
dcnD`HePBDiYUgBGZP`X`@@	2.76	25	potentiometric	a2/apparent	COOH	acidic	1177	S1(N=C(C(=O)O)C2(=C1C=CC=C2))
dcnD`IGPbLbbRfbM]JpACRP@@	9.48	25	spectrophotometric	a1/thermodynamic	NH	acidic	1178	ClC2(=CC=1(C(=O)NC(C=1C=C2)=O))
dcnH@ACHeEDhcpkk@@@@@@	4.25			a/apparent		basic	1179	O=CC=1(C=2(C(N=CC=1)=CC=CC=2))
dcnH@ACIEMDhcpkm@@@@@@	6.45	30	spectrophotometric	a/apparent	(NH%+&	basic	1180	O(C=1(C=2(C(N=CC=1)=CC=CC=2)))C
dcnH@BAIfUmXYV@@@`@@	9.93	25	potentiometric	a2/apparent		acidic	1181	OC=2(C1(=NC=CC=C1C(C)=CC=2))
dcnH@BAIfUmXYV@@@`@@	5.29	25	potentiometric	a1/apparent		basic	1182	OC=2(C1(=NC=CC=C1C(C)=CC=2))
dcnH@BAIfUmZQV@@@`@@	8.44	20	spectrophotometric	a1/apparent		acidic	1183	OC=2(C1(=NC=CC(=C1C=CC=2)C))
dcnH@BAIfUnZQV@@@`@@	10.08	23	mean from 4	a1/apparent	O-H	acidic	1184	OC=2(C1(=NC(=CC=C1C=CC=2)C))
dcnH@BAIfUnZQV@@@`@@	5.63	22	mean from 3	a1/apparent	N-H	basic	1185	OC=2(C1(=NC(=CC=C1C=CC=2)C))
dcnH@BAIf]U[evB@@@@@	9.35	24	mean from 2	a1/apparent	O-H	acidic	1186	OC=1(C(N)=CC2(=CC=CC=C2(C=1)))
dcnH@BCHhhdibtbl@@A@@@	9.75	25	spectrophotometric	a/apparent		acidic	1187	OC=2(C1(=NC=C(C)C=C1C=CC=2))
dcnH@BCHhhdibtbl@@A@@@	4.93	25	spectrophotometric	b/apparent		basic	1188	OC=2(C1(=NC=C(C)C=C1C=CC=2))
dcnH@DAIfYwXUuj`PH@@	-1.8	20	spectrophotometric	a/apparent		basic	1189	O=C1(N(C=CC2(=C1C=CC=C2))C)
dcnH@DCHhheBdwKkUH@P@@	-0.71	20	spectrophotometric	a/apparent		acidic	1190	O=C2(N(C1(=C(C=CC=C1)C=C2))C)
dcnH@EAIfV^XYv@@B@@@	10.3		potentiometric	a/apparent		acidic	1191	OC=2(C=1(C(=C(N)C=CC=1)C=CC=2))
dcnH@EAIfV^XYv@@B@@@	4.15		potentiometric	b/apparent		basic	1192	OC=2(C=1(C(=C(N)C=CC=1)C=CC=2))
dcnH@IAJ[Vu[ev`@@@@@	5.05	20	mean from 2	a1/apparent		basic	1193	O(C2(=CC=1(C(=NC=CC=1)C=C2)))C
dcnH@IAJ[Vw[iV`@jb@@	6.2	20	spectrophotometric	a1/apparent	N-H	basic	1194	O(C2(=CC1(=C(NC(C1)C)C=C2)))C
dcnH@JAIUfUzUvjjjjPbNh@	11.48	25	potentiometric	a1/apparent		basic	1195	OCCCC2(N1(C(CCC1)CC2))
dcnH@JAIUfUzUvjjjjPjNh@	11.17	25	potentiometric	a1/apparent		basic	1196	OCCCC2(N1(C(CCC1)CC2))
dcnH@JAJ[e[yYv`@@@@@	4.88	25	mean from 2	a1/apparent	H+ of NH+	basic	1197	O(C=2(C1(=NC=CC=C1C=CC=2)))C
dcnH@JCHeEDhcpkmUUUTbTXP@	10.16		spectrophotometric	b/apparent		basic	1198	OCC1(C2(N(CCC1)CCCC2))
dcnH@LAIYVu[eu`@@@@@	3.1			a/apparent		basic	1199	O=CC2(=NC=1(C(=CC=CC=1)C=C2))
dcnH@LAJ[Vu[ev`@@@@@	3.17	20	potentiometric	a/apparent	NH%+&	basic	1200	O(C2(=NC=1(C(=CC=CC=1)C=C2)))C
dcnH@LAJ[YWXUv`@@@@@	3.05	20	spectrophotometric	a/apparent	NH%+&	basic	1201	O(C1(=NC=CC=2(C1=CC=CC=2)))C
dcnH@NAIfU]ieujk@@@@	4.8		potentiometric	a/apparent		basic	1202	O=C1(C(C#N)C=2(C=CC=CC=2(C1)))
dcnH@NAIfV][iuhFBH@@	2.36	30	spectrophotometric	a/apparent		basic	1203	O=C1(C2(=C(N(C)C=C1)C=CC=C2))
dcnHBA@YRYVujZU`@@H@@	7.15	20	potentiometric	a/apparent		acidic	1204	OC2(=CC=1(C(=[N+](C=CC=1)C)C=C2))
dcnHBB@iRYVWZY]`@`@@@	5.42	20	mean from 2	a/apparent		acidic	1205	OC=1(C=[N+](C2(=CC=CC=C2(C=1)))C)
dcnHBB@iRYefvV]`@H@@@	6.81	20	potentiometric	a/apparent		acidic	1206	OC=2(C1(=[N+](C=CC=C1C=CC=2)C))
dcnHBEAYRYVuzZU`@@H@@	6.06	20	mean from 2	a/apparent		acidic	1207	OC2(=CC=1(C(=C[N+](C)=CC=1)C=C2))
dcnHBEAYrJJIQXlLk@@@P@@	6.9	20	potentiometric	a/apparent		acidic	1208	OC=2(C=1(C(=C[N+](C)=CC=1)C=CC=2))
dcnHBFAiRYVyZy]`@B@@@	5.56	20	potentiometric	a/apparent		acidic	1209	OC2(=CC1(=[N+](C=CC=C1C=C2)C))
dcnHBFAiRYeevz]`@@`@@	4.93	20	potentiometric	a/apparent		acidic	1210	OC=1(C=2(C(C=[N+](C=1)C)=CC=CC=2))
dcnHBIBYRYVuZZU`@@H@@	7.09	20	potentiometric	a/apparent		acidic	1211	OC2(=CC=1(C(=CC=[N+](C=1)C)C=C2))
dcnHBIBYRYegvFU`@@H@@	5.81	20	potentiometric	a/apparent		acidic	1212	OC=2(C=1(C(=CC=[N+](C=1)C)C=CC=2))
dcnHBNCiRYegfFU`@@H@@	6.12	20	potentiometric	a/apparent		acidic	1213	OC=2(C=1(C(=[N+](C=CC=1)C)C=CC=2))
dcnH`Jt@aJYe_ZQV`hHX@@	13.33	25		a1/apparent	N-H	acidic	1214	S(C1(=CC=CC=C1))C2(NC(=O)C2)
dcnH`LT@aJY{Vrivj`BH@@	5.2	27	potentiometric	a1/apparent	NH2(+)	basic	1215	S1(C(NCC1)C2(=CC(O)=CC=C2))
dcnH`Lt@aJY{WriVj`@h@@	5.5	27	mean from 2	a1/apparent	NH2(+)	basic	1216	S1(C(NCC1)C2(=CC=C(O)C=C2))
dcnH`NtHaIfV]XYV@@@`@@	3.68	25	spectrophotometric	a1/apparent	H+ of NH+	basic	1217	ClC=2(C=1(C(=NC=CC=1)C(O)=CC=2))
dcnL@D@aRYfuzY]ZhDB@@	6.13	26	mean from 3	a1/apparent	OH	acidic	1218	O=C1(N(O)C(=O)C2(=C1C=CC=C2))
dcnL@D@aRYfuzY]ZjfjdqL`@	6.0			a/apparent		acidic	1219	O=C1(N(O)C(=O)C2(C1CCCC2))
dcnL@EANRY[gbZUZ``J@@	7.05			a/apparent		acidic	1220	O=C1(OCC=2(C1=C(O)C(=NC=2)C))
dcnL@EBmRfUw\kahHBZ@bX	10.85	25		thermodynamic		acidic	1221	O2(C1(=C(C=CC(=C1)C=NO)OC2))
dcnL@ECARf]YrjUjhHH@@	8.75	20	spectrophotometric	a1/apparent		acidic	1222	O1(C(O)C=2(C(O)=C(C)N=CC=2(C1)))
dcnL@ECARf]YrjUjhHH@@	4.3	20	spectrophotometric	a2/apparent		basic	1223	O1(C(O)C=2(C(O)=C(C)N=CC=2(C1)))
dcnL@LAFRYV]Zy]Zi`@@@	8.25	25	spectrophotometric	a1/apparent	H	acidic	1224	O=C1(OC(=O)C=2(C=CC=CC=2(N1)))
dcnL`LaA@HrRPjIKTrzmPHD@@	1.76	18	mean from 3	a1/apparent	NH	acidic	1225	S1(=O)(=O)(NC(=O)C2(=C1C=CC=C2))
dcn`@@aLYJUVupeuih@H@@	1.12	25	potentiometric	a/apparent	H+	basic	1226	N2(=NN(C1(=CC=CC=C1))C(=N2)N)
dcn`@@aLiJU^Upeuih@H@@	-0.62	25	potentiometric	a/apparent		basic	1227	N1(=NN(N)C(=N1)C2(=CC=CC=C2))
dcn`@@aLiJWVUpeuih@H@@	6.3	25	potentiometric	a/apparent		acidic	1228	N1(=NNC(=N1)NC2(=CC=CC=C2))
dcn`@@aLuJWYWpiUi`@h@@	4.55	20	spectrophotometric	a1/apparent	NH	acidic	1229	N1(=NNC(=N1)C2(=CC=C(N)C=C2))
dcn`@@pjuJYee[etB`ib@@	4.02	20	potentiometric	a1/apparent		basic	1230	N1(=C(N=CC2(=C1N=CN2))N(C)C)
dcn`@@pjuJYee[etB`ib@@	10.22	20	potentiometric	a2/apparent		acidic	1231	N1(=C(N=CC2(=C1N=CN2))N(C)C)
dcn`@@qagIEEhXeeKkTtuR@@	6.49	24.9	potentiometric	a3/apparent	NH	basic	1232	N1(=C(NC=C1)C(N)C2(=NC=CN2))
dcn`@@rawIEDhiUTkhPUEB@@	3.87	20	potentiometric	a1/apparent		basic	1233	N2(=C(N(C)C)C=1(NC=NC=1N=C2))
dcn`@@rawIEDhiUTkhPUEB@@	10.5	20	potentiometric	a2/apparent		acidic	1234	N2(=C(N(C)C)C=1(NC=NC=1N=C2))
dcn`@@rawIEEDiUTkhPUEB@@	5.08	20	spectrophotometric	a/apparent		basic	1235	N2(=C(NC)C=1(NC=NC=1N=C2C))
dcn`@@reuJYVuketHHjR@@	4.6	20	spectrophotometric	a1/apparent		basic	1236	N2(=C(NCC)C1(=C(NN=C1)N=C2))
dcn`@@reuJYVuketHHjR@@	10.9	20	spectrophotometric	a2/apparent		acidic	1237	N2(=C(NCC)C1(=C(NN=C1)N=C2))
dcn`@@rewIEDhiUPkhPTTd@@	4.53	20	spectrophotometric	a1/apparent		basic	1238	N2(=C(N(C)C)C1(=C(NN=C1)N=C2))
dcn`@@rewIEDhiUPkhPTTd@@	11.0	20	spectrophotometric	a2/apparent		acidic	1239	N2(=C(N(C)C)C1(=C(NN=C1)N=C2))
dcn`@@rewIEEDiUPkhPTTd@@	5.56	20	spectrophotometric	a1/apparent		basic	1240	N2(=C(NC)C1(=C(NN=C1)N=C2C))
dcn`@@rewIEEDiUPkhPTTd@@	11.27	20	spectrophotometric	a2/apparent		acidic	1241	N2(=C(NC)C1(=C(NN=C1)N=C2C))
dcn`@@riWIEDeBeWRhPQSD@@	4.24	20	spectrophotometric	a/apparent		basic	1242	N2(=C(NC)C1(=C(N(C)N=C1)N=C2))
dcn`@@riWIEEMBeWRhPQSD@@	5.0	20	spectrophotometric	a/apparent		basic	1243	N2(=C(N)C1(=C(N(C)N=C1)N=C2C))
dcn`@@rngIEDeLYPmpPLUD@@	4.8	20	potentiometric	a1/apparent		basic	1244	N2(=C1(N=C(N(C)C)NC1=CN=C2))
dcn`@@rngIEDeLYPmpPLUD@@	9.73	20	potentiometric	a2/apparent		acidic	1245	N2(=C1(N=C(N(C)C)NC1=CN=C2))
dcn`B@qaeirQQZFIYRzuMMT`@	4.07	24.9	potentiometric	a2/apparent	NH	basic	1246	N1(=C(NC=C1)C([NH3+])C2(=NC=CN2))
dcn``DqaTHaIeYvkiV@Hja@@	2.69	20	spectrophotometric	a/apparent		basic	1247	ClC1(=NC(N)=C2(C=NN(C2(=N1))C))
dcn``LKiT@aJ[V]XUv`BJR@@	3.1		spectrophotometric	a1/apparent		basic	1248	S(C1(=NC(N)=C2(NC=NC2(=N1))))C
dcn``LKiT@aJ[V]XUv`BJR@@	10.2		spectrophotometric	a2/apparent		acidic	1249	S(C1(=NC(N)=C2(NC=NC2(=N1))))C
dcnd`LKiVD@HrRPiQYLJzmMUK@@	4.28	20	spectrophotometric	a2/apparent		acidic	1250	S1(=O)(=O)(N=C(N)C=2(NC=NC=2(N1)))
dcnd`LKiVD@HrRPiQYLJzmMUK@@	0.28	20	spectrophotometric	a1/apparent		basic	1251	S1(=O)(=O)(N=C(N)C=2(NC=NC=2(N1)))
dcndbLKiVD@HKlddJTVSBnkSURp@@	12.21	20	spectrophotometric	a3/apparent		acidic	1252	S1(=O)(=O)(N=C(N)C=2(NC=NC=2([N-]1)))
dcnh@DXYtDfYfwaWVjejd@@	10.43	22	mean from 2	a1/apparent		acidic	1253	O=C1(N(C(=NC2(=C1NC=N2))N)C)
dcnh@DXYtDfYfwaWVjejd@@	3.2		spectrophotometric	a2/apparent		basic	1254	O=C1(N(C(=NC2(=C1NC=N2))N)C)
dcnh@DkaTDfVYUneVfZjd@@	4.61	22	spectrophotometric	a1/apparent		basic	1255	O=C1(N=C(N(C)C2(=C1NC=N2))N)
dcnh@LKiTDimYuaWZ@HiH@@	3.7		spectrophotometric	a1/apparent		basic	1256	O(C1(=NC(N)=C2(NC=NC2(=N1))))C
dcnh@LKiTDimYuaWZ@HiH@@	10.0		spectrophotometric	a2/apparent		acidic	1257	O(C1(=NC(N)=C2(NC=NC2(=N1))))C
dcnhBDkaT@{HheEDjwRlAAMD@@	9.92	22	spectrophotometric	a2/apparent		basic	1258	[O-]C1(=NC(=NC2(=C1N=CN2C))N)
dcnhBDkaTDgHheEDjwRlAAMD@@	3.07	22	spectrophotometric	a1/apparent		acidic	1259	OC1(=[NH+]C(=NC2(=C1N=CN2C))N)
dcnhBDkat@yIefY[iv@`ja@@	8.43	22	mean from 2	a3/apparent		basic	1260	[O-]C1(=NC(=NC2(=C1N(C=N2)C))N)
dcnhBDkatDeIefY[iv@`ja@@	3.57	22	mean from 2	a2/apparent		acidic	1261	OC1(=[NH+]C(=NC2(=C1N(C=N2)C))N)
dco@@@[diegZaeP`XjD@@	5.7	25	potentiometric	a1/apparent		basic	1262	N2(=C(C1(=NC=CN1C))C=CC=C2)
dco@@@iTifU{JGYB`h`@@	6.66		potentiometric	a2/apparent		basic	1263	N=2(C1(=C(C(N)=CC=C1)N(C=2C)C))
dco@@@kTifUwJEYB`b`@@	7.0		potentiometric	a2/apparent		basic	1264	N=2(C1(=C(C=CC(=C1)N)N(C=2C)C))
dco@@@p\dTTRRMBna@P@@@@	4.1	25	potentiometric	a/apparent		basic	1265	N1(=C(NC)C=NC=2(C1=CC=CC=2))
dco@@@qTifuVngP`@H@@@	9.45	20	potentiometric	a/apparent		basic	1266	N1(=C(N)C=C(N)C=2(C1=CC=CC=2))
dco@@@qdieg^aeP`hVH@@	1.36	25	spectrophotometric	a1/apparent		basic	1267	N2(=C(N1(N=C(C)C=C1))C=CC=C2)
dco@B@iPeJYe^ravPhJH@@	2.35		potentiometric	a1/apparent		basic	1268	[NH+]=2(C1(=C(C(N)=CC=C1)N(C=2C)C))
dco@B@kPeJYe]raVPhHh@@	3.38		potentiometric	a1/apparent		basic	1269	[NH+]=2(C1(=C(C=CC(=C1)N)N(C=2C)C))
dco@B@q`eJYYwhYTHJEb@@	-3.9	25	spectrophotometric	a2/apparent		basic	1270	[NH+]2(=C(N1(N=C(C)C=C1))C=CC=C2)
dco@B@s`gIEDeBeeKkTp@P@@	0.4	25	spectrophotometric	a2/apparent		basic	1271	[NH+]1(=C(N(C)C=C1)C2(=NC=CC=C2))
dco@`LJ`BLdTTlRVTnts@A@@@	2.9		spectrophotometric	b/apparent		basic	1272	S1(C(=NN=C1C2(=CC=CC=C2))N)
dco@`LK`BLdTTRRITntpTA@Pd@	6.1	20	potentiometric	a/apparent		basic	1273	S1(C(=NN)N(C)C2(=C1C=CC=C2))
dco@`LK`BLdTTRRITntsUUPPb@	8.2	20	potentiometric	a/apparent		basic	1274	S1(C(=NN)N(C)C2(=C1CCCC2))
dcoD@NePuJ[VwXYV`BFb@@	5.07	25	potentiometric	a1/apparent	OH	acidic	1275	O(C2(=CC=1(N=NN(C=1C=C2)O)))C
dcoDABePQNJTfyUWaWVjjjVLH@	4.73	25	potentiometric	a1/thermodynamic		basic	1276	O=C([O-])C1([NH2+]CC=2(N=CNC=2(C1)))
dcoDAHEPRISdfyVwiWV`BJD@@	0.66	20	potentiometric	a1/thermodynamic	NH2+	basic	1277	O=[N+]([O-])C2(=CC=1(NN=CC=1C=C2))
dcoDAHGPRISdfyVwiWV`BFH@@	3.77	24	mean from 2	a1/apparent		basic	1278	O=[N+]([O-])C2(=CC=1(N=CNC=1C=C2))
dcoDAHGPRISdfyVwiWV`BFH@@	10.58	25	potentiometric	a1/apparent	N-H	acidic	1279	O=[N+]([O-])C2(=CC=1(N=CNC=1C=C2))
dcoDAHWPRISdfyVwaWV`@iH@@	0.13	20	potentiometric	a1/thermodynamic	NH2+	basic	1280	O=[N+]([O-])C2(=CC1(=C(NN=C1)C=C2))
dcoDAHZPRISdfyeXUgV``bD@@	-0.83	20	potentiometric	a1/thermodynamic	NH2+	basic	1281	O=[N+]([O-])C2(=C1(NN=CC1=CC=C2))
dcoDAHgPRISdfyedUgV`HaH@@	0.42	20	potentiometric	a1/thermodynamic	NH2+	basic	1282	O=[N+]([O-])C2(=C1(C(NN=C1)=CC=C2))
dcoDBBePQNR[eU^E]ZjjiXp`@	8.58	25	potentiometric	a2/thermodynamic		basic	1283	O=C([O-])C1(NCC=2(N=CNC=2(C1)))
dcoD`LEXP@cIIBhdlpkjta@P@@	6.71	25		a1/apparent		acidic	1284	S1(=O)(=O)(N=CNC2(=C1C=NC=C2))
dcoD`LFXP@cIIBhdlpkjta@P@@	7.03	25		a1/apparent		acidic	1285	S1(=O)(=O)(N=CNC2(=C1C=CC=N2))
dcoD`LXXP@cIIBhdmpkjta@P@@	6.94	25		a1/apparent		acidic	1286	S1(=O)(=O)(N=CNC=2(C1=NC=CC=2))
dcoH`AgUBHRYeufz]`HJhP@	4.57	25	potentiometric	a1/apparent	OH	acidic	1287	ClC1(=C(C=C2(N=NN(C2(=C1))O))C)
dcoH`Ne]BHrJJIPkLLk@QCQ@@	4.09	25	potentiometric	a1/apparent	OH	acidic	1288	ClC2(=C(C=1(N=NN(C=1C=C2)O))C)
dco`@@pjF]rQQQEKMtjAPUP`@	10.79	20	potentiometric	a3/apparent		acidic	1289	N1(=C(N=C2(N=C(NC2(=C1N))N))N)
dco`@@pjF]rQQQEKMtjAPUP`@	6.23	20	potentiometric	a2/apparent		basic	1290	N1(=C(N=C2(N=C(NC2(=C1N))N))N)
dco`A@aBz]BTyJ^VUFUuXBBa@@	7.6		spectrophotometric	a/apparent		acidic	1291	[N+](=NC1(=NC=NC2(=C1NC=N2)))=[N-]
dco`B@pje]B\dTTJTVLLmP@U@@@	2.41	20	potentiometric	a1/apparent		basic	1292	[NH+]1(=C(NC=2(C1=NC(=NC=2N)N))N)
dctBPBi]CpGprJJHjZUMULdKh@	3.54	25	potentiometric	a1/apparent		acidic	1293	PC(C(=O)O)CCC(P)C(=O)O
dctBPBi]CpGprJJHjZUMULdT]P@	3.62	25	potentiometric	a1/apparent		acidic	1294	PC(C(=O)O)CCC(P)C(=O)O
dctBRBi]CpGpwlbbbJfeSUSIEGD@@	4.49	25	potentiometric	a2/apparent		acidic	1295	PC(C(=O)O)CCC(P)C(=O)[O-]
dctBRBi]CpGpwlbbbJfeSUSIEGT@@	4.41	25	potentiometric	a2/apparent		acidic	1296	PC(C(=O)O)CCC(P)C(=O)[O-]
dctD@@QImUUZjjh@@	4.89	25		a1/apparent	COOH	acidic	1297	O=C(O)CCCCCCCCC
dctD`AdGAJiWejjfh@@	5.65	25	potentiometric	a1/apparent		acidic	1298	[Si](CC(=O)O)(CCC)(CCC)C
dctD`EtGCIIETdiUUTp@@	5.06	25	potentiometric	a/apparent		acidic	1299	[Si](CCCCCC(=O)O)(C)(C)C
dctL@@PdfWUUjjj`@	8.23	25	potentiometric	a1/apparent	C(O)OOH	acidic	1300	O=C(OO)CCCCCCCC
dct``Ae]CDRYfUYjk @@	2.6			a/apparent		acidic	1301	[Br]C(=C(C#N)C#N)C(C#N)C#N
dcu@@@aJf_Ujjjh@@	7.16	25	potentiometric	a1/apparent		basic	1302	N(N(CCCC)C)(CCCC)C
dcu@@@iJUU]jjjh@@	10.19	25	potentiometric	a2/apparent		basic	1303	N(CCNCCCC)CCCC
dcu@@@{IHddXeUUUP@@	9.55	25	potentiometric	a2/thermodynamic		basic	1304	N(CCN(CC)CC)(CC)CC
dcu@B@hIReUWZjjj@@	7.46	25	potentiometric	a1/apparent		basic	1305	[NH2+](CCNCCCC)CCCC
dcu@B@xIrRIIFIUUUT@@	6.18	25	potentiometric	a1/thermodynamic		basic	1306	[NH+](CCN(CC)CC)(CC)CC
dcuB@DHAWTfyUyjjYhp`@	4.3		potentiometric	a/apparent	COOH	acidic	1307	O=C(N)C(NC=O)CCC(=O)O
dcuB@FdDGTfWemjff`RhX	9.77	25	potentiometric	a1/apparent		acidic	1308	O=C(OC)CC(=NO)C(=NO)C
dcuB@FdDGTf]emjff`RhX	9.7	25	potentiometric	a1/apparent		acidic	1309	O=C(OCC(=NO)C(=NO)C)C
dcuB@hDDWXeNF]{HiiDXhuUTp@@	8.95	20	spectrophotometric	a1/apparent		acidic	1310	O=[N+]([O-])C(CC([N+](=O)[O-])C)(C)C
dcuB@hHD[heNJ^{HihhbduSUP@@	5.5		potentiometric	a/thermodynamic		acidic	1311	O=[N+]([O-])C([N+](=O)[O-])CCCCC
dcuBBFdDGQyIey[ZiihDjF@	11.55	25	potentiometric	a2/apparent		acidic	1312	O=C(OC)CC(=N[O-])C(=NO)C
dcuBBFdDGQyIgY[ZiihDjF@	11.5	25	potentiometric	a2/apparent		acidic	1313	O=C(OCC(=N[O-])C(=NO)C)C
dcuH@DdLbbTQRcTuU@@	9.25	25	potentiometric	a1/apparent		basic	1314	O=C(NCCCN(C)C)C(=C)C
dcuH@DdLbbTTNcTuU@@	8.51	25	potentiometric	a1/apparent		basic	1315	O=C(NC(CN(C)C)C)C(=C)C
dcuH@JXDiUYfjjj`@	9.65		potentiometric	a2/apparent		basic	1316	O(CCN(CC)C)CCN(C)C
dcuHBJXJeJUVYjjjh@@	7.96		potentiometric	a1/apparent		basic	1317	O(CC[NH+](CC)C)CCN(C)C
dcv@@@RUUUZjjj@@	10.63	25	conductometric	b/apparent		basic	1318	NCCCCCCCCCCC
dcv@@@RiiiZjjk@@	9.6	25	potentiometric	a1/apparent		basic	1319	N(C(C#C)(C)C)(C(C)(C)C)CC
dcv@@@RiimZjjz@@	8.8	25	potentiometric	a1/apparent		basic	1320	N(C(C#C)(CC)CC)(C(C)C)C
dcv@@@Riimjjjz@@	8.7	25	potentiometric	a1/apparent		basic	1321	N(C(C#C)(C(C)C)C)(C(C)C)C
dcv@@@rRJQRXuUU^@@	6.65	25	potentiometric	a1/apparent		basic	1322	N(C(C#C)(C)C)(C(C#C)(C)C)C
dcv@PL@HPHR[eYfjjj@@	3.4	23		a1/apparent	S-H	acidic	1323	S=C(S)N(CC(C)C)CC(C)C
dcv@`J@HReUeZjjj@@	8.43	17	potentiometric	b/apparent		basic	1324	S(CCN(CC)CC)CCCC
dcv@`L@HRUeYjjjj@@	8.23	17	potentiometric	b/apparent		basic	1325	SCCN(CC(C)C)CC(C)C
dcv@`N@HrQIQFIUUUT@@	8.83	17	potentiometric	b/apparent		basic	1326	S(CC(C)C)CCN(CC)CC
dcv@bL@HCdeYUVjjj`@	11.57	25	potentiometric	a2/apparent	NH3(1+)	basic	1327	[S-]CCN(CCCC)CCCC
dcv@bL@HrTeYUVjjj`@	7.76	25	potentiometric	a1/apparent	SH	acidic	1328	SCC[NH+](CCCC)CCCC
dcvD@AALbbTQRcTuU@@	9.13	25	potentiometric	a1/thermodynamic		basic	1329	O=C(OCCNC(C)C)C(=C)C
dcvD@BATfUmVjjj`@	9.0	20	potentiometric	a1/apparent	-NH3%+&	basic	1330	OC(CN(CCO)CCC)CC
dcvD@BATfUmZjjj`@	9.2	20	potentiometric	a1/apparent	-NH3%+&	basic	1331	OC(CN(CC(O)C)CC)CC
dcvD@BATf^UZjjf`@	8.2		potentiometric	a/apparent	prot.	basic	1332	OC(CN(CC=C)CC(O)C)C
dcvD@BA\bbtTQeUUU@@	9.33	25	potentiometric	b1/apparent		basic	1333	OC(CN(C(C)C)CC(O)C)C
dcvD@BBTfUonjjj`@	9.0	20	potentiometric	a1/apparent	-NH3%+&	basic	1334	OC(CN(CC(O)CC)C)CC
dcvD@BBTf^Ufjjj`@	8.9		potentiometric	a/apparent	prot.	basic	1335	OC(CN(CC(O)C)CCC)C
dcvD@BC\bbtTbmUUU@@	9.2	20	potentiometric	a1/apparent	-NH3%+&	basic	1336	OC(CN(C(C)(C)C)CCO)C
dcvD@IALbbRbQcUUU@@	8.27	25	potentiometric	a/thermodynamic	prot.	basic	1337	O=C(OC(CN(C)C)C)CCC
dcvD@IALbbTTNcTuU@@	7.96	25	mean from 2	a1/apparent		basic	1338	O=C(OC(CN(C)C)C)C(=C)C
dcvD@NADfUvUjZj`@	8.55	25	mean from 2	a1/apparent		basic	1339	O=C(OCCN(CC)CC)C=C
dcvDBJADyImUUZjjh@@	10.6	30	potentiometric	a2/apparent		basic	1340	O=C([O-])CCNCCCCCC
dcvDBJAJeImUUZjjh@@	3.61	30	potentiometric	a1/apparent		acidic	1341	O=C(O)CC[NH2+]CCCCCC
dcvDBMADyImUUZjjh@@	11.02	27	mean from 3	a2/apparent		basic	1342	O=C([O-])CCCCCCCCN
dcvDBMADyImUUZknh@@	9.27	20		b1/apparent		basic	1343	O=C([O-])CCC#CC#CCCN
dcvDBMAMeImUUZjjh@@	4.53	27	mean from 3	a1/apparent		acidic	1344	O=C(O)CCCCCCCC[NH3+]
dcvDBMAMeImUUZknh@@	4.12	20		a1/apparent		acidic	1345	O=C(O)CCC#CC#CCC[NH3+]
dcvH@ICHhiEDxuUUP@@	9.3	30		a1/apparent		basic	1346	O=C(C(CN(C)C)(C)C)C(C)C
dcvH@JAIi^Ujjih@@	9.71	25	potentiometric	a1/apparent		basic	1347	OC(CN(CC)CC)(CC=C)C
dcvL@DA]R[UUfnyfBN`	3.52	25	mean from 2	a/apparent		acidic	1348	O=C(N)C#CC#CC=CC(=O)O
dcv`@@iewHeDhXet}Ux@@	2.58	25		a/apparent		acidic	1349	N#CC(C#N)=C(N)C(C#N)C#N
dcw@@@[djWVZjjj`@	9.55	25	potentiometric	b3/thermodynamic	ammonium	basic	1350	N(CCN(C)C)(CCN(C)C)C
dcw@@@[djWVZjjj`@	9.4	22	potentiometric	a3/apparent		basic	1351	N(CCN(C)C)(CCN(C)C)C
dcw@A@jPfYrRHjKJUUUT@@	2.57	22	mean from 2	b1/thermodynamic	ammonium	basic	1352	[NH+](CCN(CC[NH+](C)C)C)(C)C
dcw@B@jPgIHbhliUUUP@@	8.63	22	mean from 2	b2/thermodynamic	ammonium	basic	1353	[NH+](CCN(CCN(C)C)C)(C)C
dcw@PL{PBFBDi[Ufnjjp@	6.1	25	potentiometric	a1/apparent		basic	1354	S(C#N)C(CSC#N)CN(C)C
dcw@`NFP\LddUTVeUSUACP	10.2	25	potentiometric	a1/apparent		basic	1355	[Si](CCC(=NN(C)C)N)(C)(C)C
dcwBBDpPI]FTf]Vyjji`@	2.5	30	potentiometric	a1/apparent		acidic	1356	O=C(NOCCC([NH3+])C(=O)O)N
dcwBBDpPI]wdf]Vyjji`@	8.9	30	potentiometric	b1/apparent		basic	1357	O=C(NOCCC(N)C(=O)[O-])N
dcwB`LEXSi@HrRPiQRkULt@@	4.89	25	potentiometric	a1/apparent		acidic	1358	S(=O)(=O)(NC(=O)N)CC(=O)NC
dcwB`LgXPU@HrRPjJJKUSL@@	5.21	25	potentiometric	a1/apparent		acidic	1359	S(=O)(=O)(NC(=O)N)C(C(=O)N)C
dcwDBDjPzYRYU]fijjBB`	8.68	25	mean from 2	a1/apparent		acidic	1360	O=C(NCCC[NH+](C)C)C=NO
dcwDBDjP{nRYU]fijjBB`	9.78	25	mean from 2	a2/apparent		basic	1361	O=C(NCCCN(C)C)C=N[O-]
deL`@@JfRiUfnXVfjjjh@@	4.95	25	mean from 3	a1/apparent		basic	1362	N12(CN3(CN(C1)CN(C2)C3))
deL`B@JfBTjUYkfEijjjj@@	-1.7	25	potentiometric	a2/apparent		basic	1363	[NH+]12(CN3(CN(C1)CN(C2)C3))
deNH@FAJYU\inFZjjjlbcJJH@	9.44	24	potentiometric	a/apparent		basic	1364	O1(C3(C2(N(CCC2(C1))CC3)))
deTB@@KiRYg]nZej`@	7.82	22	mean from 2	a1/apparent		acidic	1365	O=C1(C(O)=COC(=C1)CO)
deTB@@PYRYWZfZef`@	3.26	25	conductometric	a/thermodynamic		acidic	1366	O=C1(OC=C(C(=O)O)C=C1)
deTB@@QiRYVffZji`@	5.15		mean from 2	a1/apparent		acidic	1367	O=C1(OC(OC(C1)=O)(C)C)
deTB@@XYrJIJFTsRtt@@	1.5	25	conductometric	a/thermodynamic		acidic	1368	O=C1(C=C(OC=C1)C(=O)O)
deTB`HSi@HrRPiQLJuSL@@	2.72		potentiometric	a/apparent		acidic	1369	S1(=O)(=O)(CC(=O)CC(C1)=O)
deTD@@EIfUvz@`h@@	10.15	25	spectrophotometric	a/thermodynamic		acidic	1370	OC1(=C(C=C(C)C=C1)CO)
deTD@@EIfWVyjjZ@@	5.62	20	potentiometric	a/apparent		acidic	1371	O=C1(C(CC(C)C(C1)=O)C)
deTD@@EIfuneh@`@@	9.12	25	mean from 3	apparent		acidic	1372	O=C(C1(=CC(O)=CC=C1))C
deTD@@IIf]^EjVi@@	7.26		potentiometric	a/thermodynamic		acidic	1373	O=C1(C(O)=CC(C)=CC=C1)
deTD@@IIf]~EjVi@@	7.32	25	potentiometric	a/thermodynamic		acidic	1374	O=C1(C(O)=CC=C(C=C1)C)
deTD@@IIf^^ejVi@@	7.92	25	potentiometric	a/thermodynamic		acidic	1375	O=C1(C(O)=C(C=CC=C1)C)
deTD@@QImeQej@@@@	4.27	24	mean from 8	a1/apparent		acidic	1376	O=C(O)CC1(=CC=CC=C1)
deTD@@QImeQejjj@@	4.8	22	mean from 3	a1/apparent		acidic	1377	O=C(O)CC1(CCCCC1)
deTD@@QInUnEh@H@@	4.28	24	mean from 7	a1/apparent	COOH	acidic	1378	O=C(O)C1(=CC(=CC=C1)C)
deTD@@QInUnEjjjSJFH@	4.88	25	conductometric	a/thermodynamic		acidic	1379	O=C(O)C1(CC(CCC1)C)
deTD@@QInU~Eh@H@@	4.37	24	mean from 7	a1/apparent	COOH	acidic	1380	O=C(O)C1(=CC=C(C)C=C1)
deTD@@QInU~EjjjSHJ@	5.04	25	conductometric	a/thermodynamic		acidic	1381	O=C(O)C1(CCC(C)CC1)
deTD@@QInU~EjjjSHL@	4.89	25	conductometric	a/thermodynamic		acidic	1382	O=C(O)C1(CCC(C)CC1)
deTD@@QInYQehB@@@	3.92	25	mean from 9	a1/apparent	H(+)	acidic	1383	O=C(O)C1(=C(C=CC=C1)C)
deTD@@QInYQejjjSJBH@	5.04	25	conductometric	a/thermodynamic		acidic	1384	O=C(O)C1(C(CCCC1)C)
deTD@@QInYQejjjSJBh@	4.74	25	conductometric	a/thermodynamic		acidic	1385	O=C(O)C1(C(CCCC1)C)
deTD@@QInYfEjjjPjJh@	4.74	24	potentiometric	a/thermodynamic		acidic	1386	O=C(O)C1(C(CCC1C)C)
deTD@@QInYfEjjjsDRj@@	4.69	24	potentiometric	a/thermodynamic		acidic	1387	O=C(O)C1(C(CCC1C)C)
deTD@@QInYfEjjjsDTi@@	5.4	24	potentiometric	a/thermodynamic		acidic	1388	O=C(O)C1(C(CCC1C)C)
deTD@@QIneqejjj@@	5.13	25	conductometric	a/thermodynamic		acidic	1389	O=C(O)C1(CCCCC1)(C)
deTD@@YIeYjyjfj@@	5.21	25	mean from 3	a1/apparent		acidic	1390	O=C1(CC(=O)CC(C1)(C)C)
deTD@@YIfyqehH@@@	10.37	23	mean from 4	a/apparent		acidic	1391	O=C(C1(=C(O)C=CC=C1))C
deTD@@eIfu~Eh@H@@	7.9	25	mean from 5	a1/apparent	OH	acidic	1392	O=C(C1(=CC=C(O)C=C1))C
deTD@@eJYW~F``H@@	10.23	25	potentiometric	a1/apparent		acidic	1393	O(C1(=CC=C(O)C=C1))CC
deTD@@eJ[Vvz`@h@@	10.16	29	mean from 2	a/apparent		acidic	1394	O(C1(=CC(=C(O)C=C1)C))C
deTD@@gIEMDcptAA@@@	10.24	29	mean from 2	a/apparent		acidic	1395	O(C1(=C(C=C(O)C=C1)C))C
deTD@@yIfU\Ijij@@	3.5		potentiometric	a/apparent		acidic	1396	O=C1(C(C(=O)C1CC)CC)
deTD@@yIfVVejij@@	10.21	20	mean from 3	a1/apparent		acidic	1397	O=C1(C(C(=O)C)CCCC1)
deTDB@SIR[eTYZ@@@@	3.29			a/apparent		acidic	1398	O=C(O)[C+]1(C=CC=CC=C1)
deTDPAdHa@aIe]bjfjY@@	3.89	25	potentiometric	a/apparent		acidic	1399	ClC=1(SC(CC(=O)O)=CC=1)
deTD`@RJAImeQfj@@@@	9.12	25	potentiometric	a/apparent		acidic	1400	OB(O)CC1(=CC=CC=C1)
deTD`@RJAInYQfhB@@@	9.74	25	potentiometric	a/apparent		acidic	1401	OB(O)C1(=C(C=CC=C1)C)
deTD`Ad@aIe[jz@HX@@	3.96	25	potentiometric	a1/apparent	COOH	acidic	1402	SC1(=CC(C(=O)O)=CC=C1)
deTD`Ad@aJUulJejZ@@	4.45	25		a1/thermodynamic		acidic	1403	S1(C=C(CCC(=O)O)C=C1)
deTD`Ad@aJYwljfZZ@@	4.19	25	potentiometric	a/apparent		acidic	1404	S1(C(=CC(=C1)C(=O)O)CC)
deTD`Ad@aJY}ljfVZBJ`	4.25	25		a1/thermodynamic		acidic	1405	S1(C(=CC=C1)C=CC(=O)O)
deTD`Ad@aJY}ljfZZ@@	4.34	25		a1/thermodynamic		acidic	1406	S1(C(=CC=C1)CCC(=O)O)
deTD`AdHaIe[ZZ@Bd@@	7.4	25	mean from 2	a1/apparent		acidic	1407	ClC1(=CC(=C(O)C=C1)C=O)
deTD`AdHaIe[jz@HX@@	3.8	24	mean from 12	a1/apparent	COOH	acidic	1408	ClC1(=CC(C(=O)O)=CC=C1)
deTD`AdHaIe]jZ@BX@@	3.98	23	mean from 11	a1/apparent		acidic	1409	ClC1(=CC=C(C(=O)O)C=C1)
deTD`AdHaIfUVz@`X@@	6.6	25	spectrophotometric	a1/apparent		acidic	1410	ClC1(=C(C=CC(=C1)O)C=O)
deTD`AdIAIe[jz@HX@@	3.9	16	mean from 2	a1/thermodynamic	COOH	acidic	1411	FC1(=CC(C(=O)O)=CC=C1)
deTD`AdIAIe]jZ@BX@@	4.16	25	potentiometric	b1/apparent	COOH	acidic	1412	FC1(=CC=C(C(=O)O)C=C1)
deTD`AdJqIe[jz@HX@@	3.83	25	mean from 2	a1/apparent	COOH	acidic	1413	IC1(=CC(C(=O)O)=CC=C1)
deTD`AdJqIe]jZ@BX@@	3.99	25	mean from 2	b1/apparent	COOH	acidic	1414	IC1(=CC=C(C(=O)O)C=C1)
deTD`AdLQIeUVzeiZ@@	6.32	25	potentiometric	a/apparent		acidic	1415	[Br]C=1(C=CC(=O)C(=CC=1)O)
deTD`AdLQIe[ZZ@Bd@@	7.4	25	potentiometric	a/apparent		acidic	1416	[Br]C1(=CC(=C(O)C=C1)C=O)
deTD`AdLQIe[jz@HX@@	3.79	22	mean from 5	a1/apparent		acidic	1417	[Br]C1(=CC(C(=O)O)=CC=C1)
deTD`AdLQIe]jZ@BX@@	3.99	20	mean from 3	a1/apparent		acidic	1418	[Br]C1(=CC=C(C(=O)O)C=C1)
deTD`BDLQIf]vzB@h@@	8.62	29	mean from 2	a1/apparent		acidic	1419	[Br]C1(=C(O)C=CC(=C1)OC)
deTD`BdHcHhhmBwPPD`@@	6.61	25	spectrophotometric	a1/apparent		acidic	1420	ClC1(=C(O)C(=CC=C1)C=O)
deTD`BdLQIfUVFBBH@@	9.09	29	mean from 2	a1/apparent		acidic	1421	[Br]C1(=C(OC)C=CC(=C1)O)
deTD`BdLQIf]~FZef@@	4.9	20		a/apparent		acidic	1422	[Br]C1(=C(O)C=CC(C=C1)=O)
deTD`BxLQIf^QfZei@@	5.96	25	potentiometric	a/apparent		acidic	1423	[Br]C1(=C(O)C(=O)C=CC=C1)
deTD`HD@aJnuneh@`@@	8.75	25	potentiometric	a/apparent		acidic	1424	S(=O)(C1(=CC(O)=CC=C1))C
deTD`HP@cIHUDdLmP@@@@	1.86	20	mean from 2	a1/apparent	SOOH	acidic	1425	S(=O)(O)CC1(=CC=CC=C1)
deTD`HP@cIHXdmpm@A@@@	1.82	25	mean from 2	apparent		acidic	1426	S(=O)(O)C1(=CC=C(C)C=C1)
deTD`HP@cIHXhdLm@P@@@	1.47			apparent		acidic	1427	S(=O)(O)C1(=C(C=CC=C1)C)
deTD`HPDSIHXdipm@A@@@	4.8	25	potentiometric	apparent		acidic	1428	[Se](=O)(O)C1(=CC(=CC=C1)C)
deTD`HPDSIHXdmpm@A@@@	4.88	25	potentiometric	apparent		acidic	1429	[Se](=O)(O)C1(=CC=C(C)C=C1)
deTD`Hd@aJnu~Eh@H@@	8.28	25	potentiometric	a/apparent		acidic	1430	S(=O)(C1(=CC=C(O)C=C1))C
deTD`NDHaIfVVfBA`@@	2.95	25	mean from 11	a1/apparent	H(+)	acidic	1431	ClC1(=C(C(=O)O)C=CC=C1)
deTD`NDIAIfVVfBA`@@	3.6	25		a1/apparent	H(+)	acidic	1432	FC1(=C(C(=O)O)C=CC=C1)
deTD`NDJqIfVVfBA`@@	2.93	25	spectrophotometric	a/apparent		acidic	1433	IC1(=C(C(=O)O)C=CC=C1)
deTD`NDLQIfVVfBA`@@	2.93	21	mean from 3	a1/apparent	H(+)	acidic	1434	[Br]C1(=C(C(=O)O)C=CC=C1)
deTD`NdHaIfVVF@bD@@	8.26	25	mean from 2	a1/apparent		acidic	1435	ClC1(=C(C(O)=CC=C1)C=O)
deTDbND@`^RYeei``X@@	7.6	25	spectrophotometric	a2/apparent		acidic	1436	SC1(=C(C(=O)[O-])C=CC=C1)
deTH@@RYV^f`@j@@	10.1	25	spectrophotometric	a/apparent		acidic	1437	OC1(=CC(=CC(=C1)C)CC)
deTH@@RYe\YZB@@@	17.56	25		a1/apparent		basic	1438	O=C(C1(=CC=CC=C1))CC
deTH@@RYemn`HJ@@	10.64	24	mean from 2	a/thermodynamic		acidic	1439	OC1(=C(C(=CC(=C1)C)C)C)
deTH@@RYeun`HJ@@	10.55	25		apparent		acidic	1440	OC1(=C(C=C(C)C(=C1)C)C)
deTH@@rJJJJlLADP@@	10.9	23	mean from 5	a1/apparent	OH	acidic	1441	OC1(=C(C=C(C)C=C1C)C)
deTHPBBHfHRYgen``J@@	7.85	25	mean from 2	apparent		acidic	1442	ClC1(=C(O)C(=CC(=C1)Cl)C)
deTHPBBlzlRYgea``b@@	6.0		spectrophotometric	a/apparent		acidic	1443	IC1(=C(O)C(I)=CC(=C1)C)
deTHPBCDgDRYgen``J@@	7.6	25	potentiometric	apparent		acidic	1444	[Br]C1(=C(O)C(=CC(=C1)[Br])C)
deTH`A@HRYWZf`@f@@	5.33	25	spectrophotometric	a1/thermodynamic	S-H	acidic	1445	SC1(=CC=C(C(=O)C)C=C1)
deTH`ABHRYWZf`@f@@	18.08	25		a1/apparent		acidic	1446	ClC1(=CC=C(C(=O)C)C=C1)
deTH`ABPRYWZf`@f@@	18.46	25		a1/apparent		acidic	1447	FC1(=CC=C(C(=O)C)C=C1)
deTH`ACDRYWZf`@f@@	18.04	25		a1/apparent		acidic	1448	[Br]C1(=CC=C(C(=O)C)C=C1)
deTH`D@HR[e_af@B@@	2.59	22	spectrophotometric	a1/apparent	COSH	acidic	1449	SC(=O)C1(=CC=C(C)C=C1)
deTH`D@HR[e_af@B@@	-5.19	25		a1/apparent	OH	basic	1450	SC(=O)C1(=CC=C(C)C=C1)
deTHbA@HB\dbaRgST@P@@	7.67		potentiometric	a/apparent		acidic	1451	[S+](C1(=CC(O)=CC=C1))(C)C
deTHbI@HB\dbaRwCT@D@@	7.31	25	mean from 2	a/apparent		acidic	1452	[S+](C1(=CC=C(O)C=C1))(C)C
deTHpBBHZHFHRYf{i`bH@@	6.12	25	conductometric	thermodynamic		acidic	1453	ClC1(=C(O)C(Cl)=CC=C1Cl)
deTHpIBHJHZHrJJJX|LDPP@@	7.7	25	mean from 3	a1/apparent		acidic	1454	ClC1(=C(Cl)C=C(O)C=C1Cl)
deTL@@JTfYuxViZd@@	5.76	25	potentiometric	a1/apparent		acidic	1455	O=C1(C(O)=CC(O)=CC=C1)
deTL@@JTfYwxViZd@@	6.47	25	potentiometric	a1/apparent		acidic	1456	O=C1(C(O)=CC=C(C=C1)O)
deTL@@KdfYyFViZd@@	6.72	25	mean from 2	a1/apparent		acidic	1457	O=C1(C(O)=C(O)C=CC=C1)
deTL@@PTfueFVfZXHr@	4.31	25		a1/thermodynamic		acidic	1458	O=C(O)C=CC1(=COC=C1)
deTL@@PTfueFVjZX@@	4.44	25		a1/thermodynamic		acidic	1459	O=C(O)CCC1(=COC=C1)
deTL@@PTfyVzV`B@@@	4.07	23	mean from 14	a1/thermodynamic	COOH	acidic	1460	O=C(O)C1(=CC(O)=CC=C1)
deTL@@PTfyVzV`B@@@	-1.01	25	potentiometric	a1/apparent	OH	basic	1461	O=C(O)C1(=CC(O)=CC=C1)
deTL@@PTfyVzVjjiLHX`@	4.6	25	potentiometric	a/thermodynamic		acidic	1462	O=C(O)C1(CC(O)CCC1)
deTL@@PTfyVzVjjiLhX`@	4.82	25	potentiometric	a/thermodynamic		acidic	1463	O=C(O)C1(CC(O)CCC1)
deTL@@P\bfbaULtuU@@	4.31	25		a1/apparent	CO2H	acidic	1464	O=C(O)C1(=C(CC1)COC)
deTL@@PdfVuFVh@@@@	7.3	25	potentiometric	a/apparent		acidic	1465	O=C(OO)C1(=CC=CC=C1)
deTL@@PdfzuFVjjh@@	4.18	25	mean from 2	apparent		acidic	1466	O=C(O)C1(O)(CCCCC1)
deTL@@QdfueFVffdHr@	4.29	25		a1/thermodynamic		acidic	1467	O=C(O)C=CC=1(OC=CC=1)
deTL@@QdfueFVjfd@@	4.36	25		a1/thermodynamic		acidic	1468	O=C(O)CCC=1(OC=CC=1)
deTL@@QdfyfXVfih@@	4.55	20	potentiometric	a/apparent		acidic	1469	O=C(O)C1(=C(OC=C1C)C)
deTL@@QdfygFV``@@@	2.99	24	mean from 22	a1/apparent	H(+)	acidic	1470	O=C(O)C1(=C(O)C=CC=C1)
deTL@@QdfygFVjjiLHH`@	4.8	25	potentiometric	a/thermodynamic		acidic	1471	O=C(O)C1(C(O)CCCC1)
deTL@@QdfygFVjjiLhH`@	4.68	25	potentiometric	a/thermodynamic		acidic	1472	O=C(O)C1(C(O)CCCC1)
deTL@@QlbfbbKBtuM@@	4.64	20	potentiometric	a/apparent		acidic	1473	O=C(O)C1(=C(OC(=C1)C)C)
deTL@@RTfyWxV`@`@@	4.57	20	mean from 7	a1/thermodynamic	COOH	acidic	1474	O=C(O)C1(=CC=C(O)C=C1)
deTL@@RTfyWxVjjiLPp@	4.84	25	potentiometric	a/thermodynamic		acidic	1475	O=C(O)C1(CCC(O)CC1)
deTL@@RTfyWxVjjiL`p@	4.68	25	potentiometric	a/thermodynamic		acidic	1476	O=C(O)C1(CCC(O)CC1)
deTL@@RTfygXVfjh@@	4.54	25		a1/apparent	CO2H	acidic	1477	O=C(O)C1(=C(CCC1)CO)
deTL@@RdfvUFVjjh@@	4.39	25	potentiometric	a/apparent		acidic	1478	O=C(O)CC1(OCCCC1)
deTL@@hTin^zZBB@@@	9.28	25	potentiometric	a/apparent		acidic	1479	O(C1(=C(O)C(O)=CC=C1))C
deTL@@z\bTRTKBpAD@@	7.45	25	mean from 2	apparent		acidic	1480	O=CC1(=CC(O)=C(O)C=C1)
deTLB@JRyIf]~EjVi@@	10.1	25	potentiometric	a2/apparent		acidic	1481	O=C1(C([O-])=CC=C(C=C1)O)
deTLB@JYyIf]^EjVi@@	9.52	25	potentiometric	a2/apparent		acidic	1482	O=C1(C(O)=CC([O-])=CC=C1)
deTLB@KbyIf^QejVi@@	11.52	25	potentiometric	a2/apparent		acidic	1483	O=C1(C([O-])=C(O)C=CC=C1)
deTLB@PTyInUneh@`@@	9.81	23	mean from 6	1/apparent		acidic	1484	O=C([O-])C1(=CC(O)=CC=C1)
deTLB@QdyInYqehH@@@	13.42	23	mean from 9	a2/thermodynamic	O-H	acidic	1485	O=C([O-])C1(=C(O)C=CC=C1)
deTLB@RTyInU~Eh@H@@	9.35	21	mean from 6	a1/apparent		acidic	1486	O=C([O-])C1(=CC=C(O)C=C1)
deTL`@F^hLbbRaeM@AT@@	8.55	25	potentiometric	a1/apparent		acidic	1487	OC1(=CC(=CC=C1)B(O)O)
deTL`FxPBLdTRfIUTkU@@	3.41	25	potentiometric	a1/apparent		acidic	1488	S1(C(C(=O)O)=CC(=C1)OC)
deTLb@F^hI{HhdhYSP@U@@@	10.84	25	potentiometric	a2/apparent		acidic	1489	OC1(=CC(=CC=C1)B(O)[O-])
deT`@@`nReeWBejj`@	9.77	25		apparent		acidic	1490	N=1(N=C(CC)N(C=1CC)N)
deT`B@rif\dTTtm\DDT@@	4.0			a1/apparent		basic	1491	N1(=C(N)C(=CN=C1C)C[NH3+])
deTd@BinADfvWxVjeh@@	2.23	25	potentiometric	a1/apparent	COOH	acidic	1492	O=C(O)CN1(N=NC(=N1)C)
deTd@BkaADfvVxVjeh@@	2.16	25	potentiometric	a1/apparent	COOH	acidic	1493	O=C(O)CN1(N=NN=C1C)
deTd@J[aADfvVxVijd@@	2.83	25	potentiometric	a1/apparent	COOH	acidic	1494	O=C(O)CC1(=NN=NN1C)
deTd@J[aADfvWxVjVh@@	3.44	25	potentiometric	a1/apparent	COOH	acidic	1495	O=C(O)CC=1(N=NN(N=1)C)
deTdAH[iAHeNR[e_aZ@B@@	14.7	24.9	spectrophotometric	a1/apparent	NH	acidic	1496	O=[N+]([O-])C1(=CN=C(N)N=C1)
deTdPLXYa@BJBLddlRWBmST`@	7.69		mean from 3	a/apparent		acidic	1497	S(=O)(=O)(N)C=1(SC(N)=NN=1)
deTlAHJfAAbTyInWVyiij@@	5.35	20	spectrophotometric	a1/apparent	N-H	acidic	1498	O=[N+]([O-])C1(=NNC(=N1)OC)
deU@@@aJVYrX@bh@@	5.36	16.5	potentiometric	a/apparent		basic	1499	N1(=NC(=C(C)C(=C1C)C)C)
deU@@@aJV_RX@bh@@	3.49	18	potentiometric	a/apparent		basic	1500	N1(=NC=CC=C1CCCC)
deU@@@aJueQfj@@@@	7.25	25	potentiometric	b1/apparent		basic	1501	N(N)CCC1(=CC=CC=C1)
deU@@@cIDhhjS@DU@@@	4.73	17.5	potentiometric	a/apparent		basic	1502	N1(=NC(=CC(=C1C)CC)C)
deU@@@cIDhibS@DU@@@	4.25	17.5	potentiometric	a/apparent		basic	1503	N1(=NC(=CC=C1CCC)C)
deU@@@eIYWV{`@h@@	8.72	25	potentiometric	a1/apparent		basic	1504	N#CC1(=CC=C(CN)C=C1)
deU@@@eIe[ZZ@Bh@@	9.33	25	potentiometric	a2/apparent		basic	1505	NC1(=CC(=C(C)C=C1)CN)
deU@@@eIe[zZ@Bh@@	9.77	25	potentiometric	a2/apparent		basic	1506	NC1(=CC(=C(CN)C=C1)C)
deU@@@eIfWvz@`h@@	9.77	25	potentiometric	a2/apparent		basic	1507	NC1(=C(C=CC(=C1)CN)C)
deU@@@eJUuRh@Jh@@	9.98	25	potentiometric	a1/apparent		basic	1508	N1(=CC=C(CCCN)C=C1)
deU@@@gIDeBdU@AU@@@	10.05	25	potentiometric	a1/apparent		basic	1509	N1(=CC(=CC=C1)CCCN)
deU@@@gIEDdUS@PU@@@	10.1	25	potentiometric	a1/apparent		basic	1510	N1(=C(C=CC=C1)CCCN)
deU@@@gIHhTmpu@A@@@	6.37	25	mean from 2	b1/apparent		basic	1511	N(C1(=CC=C(N)C=C1))(C)C
deU@@@iIYef{jjjQJLH@	7.02	25	mean from 2	a1/apparent	NH	basic	1512	N#CC1(C(N(C)C)CCC1)
deU@@@qI[eQgj@@@@	4.4	20	potentiometric	a1/apparent		basic	1513	N#CC(N)C1(=CC=CC=C1)
deU@@@qJUu\Iijj@@	7.12	25	potentiometric	a1/apparent	N(1+)-H	basic	1514	N1(=CN(CCCCC)C=C1)
deU@@@yJYfzxBHh@@	3.36	25	mean from 3	b1/apparent	N(1+)-H	basic	1515	N1(=C(C(=NC(=C1C)C)C)C)
deU@B@dIRVY_ahBB@@	4.67	25	potentiometric	a1/apparent		basic	1516	[NH3+]CC1(=C(C=CC(=C1)N)C)
deU@B@dIrIQQH|M@PP@@	4.26	25	potentiometric	a1/apparent		basic	1517	[NH3+]CC1(=C(C=C(N)C=C1)C)
deU@B@dIrRJEK\MP@P@@	3.73	25	mean from 2	b1/thermodynamic		basic	1518	[NH+](C1(=CC=C(N)C=C1))(C)C
deU@B@fYRe]Tj@Bj@@	5.51	25	potentiometric	a2/apparent		basic	1519	N1(=CC=C(CCC[NH3+])C=C1)
deU@B@fYrQIPiEP@UP@@	5.19	25	potentiometric	a2/apparent		basic	1520	N1(=CC(=CC=C1)CCC[NH3+])
deU@B@fYrQQIETpDEP@@	4.98	25	potentiometric	a2/apparent		basic	1521	N1(=C(C=CC=C1)CCC[NH3+])
deU@B@xIRfYnn@bJ@@	-2.73	25		b2/apparent	N(1+)-H	basic	1522	[NH+]1(=C(C(=NC(=C1C)C)C)C)
deU@B@xIrIQIPlM@DP@@	4.26	25	potentiometric	a1/apparent		basic	1523	[NH3+]CC1(=CC(N)=C(C)C=C1)
deU@`BdHaIf_VzB@h@@	9.33	25	potentiometric	a2/apparent		basic	1524	ClC1(=C(N)C=C(CN)C=C1)
deU@`DH@aInmQejjj@@	7.23	24	conductometric	a2/apparent	NH3+ C6H11	basic	1525	S=C(N)C1(N)(CCCCC1)
deU@`FdHcHhdhcWPAE@@@	9.54	25	potentiometric	a2/apparent		basic	1526	ClC1(=CC(N)=CC(=C1)CN)
deU@`JX@aJUUQfjjj@@	12.02	25	potentiometric	b1/apparent	NH	basic	1527	S1(CCNCCCNCC1)
deU@`LH@cIEDdbwTuUP@@	9.0		potentiometric	a/apparent		basic	1528	S(C1(=NCCN1))CCCC
deU@aDp@`NRTfY[[hBB`@@	3.15		potentiometric	a/apparent		basic	1529	[S-]C1(=[N+](C(=CC(=N1)C)C)C)
deU@bBdHbYRYgun``J@@	3.71	25	potentiometric	a1/apparent		basic	1530	ClC1(=C(N)C=C(C[NH3+])C=C1)
deU@bDH@`iR[kTYZjj`@	-8.08	24	spectrophotometric	a1/apparent	-CSNH3(1+)	basic	1531	S=C(N)C1([NH3+])(CCCCC1)
deU@bFdHbYrJIJHut@QP@@	3.54	25	potentiometric	a1/apparent		basic	1532	ClC1(=CC(N)=CC(=C1)C[NH3+])
deU@bJX@biReUTYjjj`@	3.23	25	potentiometric	b2/apparent	NH	basic	1533	S1(CC[NH2+]CCCNCC1)
deU@pJxIAICICHiCDmpuSSP@@	-0.5	25		a1/apparent	N%+&-H	basic	1534	FC(F)(F)C1(=NNC(=C1)C)
deU@pJxIAICICHiCDmpuSSP@@	12.33	25		a1/apparent	N-H	acidic	1535	FC(F)(F)C1(=NNC(=C1)C)
deUB`LFDzPBLddJTSBmTs@@	2.7		potentiometric	a/apparent		acidic	1536	S1(=O)(=O)(NC(=O)NC(C1)=O)
deUD@DdBRY[TYZ`@@@	7.82	20	mean from 2	a/apparent		acidic	1537	O=C(NO)C1(=CC=NC=C1)
deUD@DhBRY[TYZ`@@@	8.6	20	mean from 2	a/apparent		acidic	1538	O=C(NO)C1(=NC=CC=C1)
deUD@DxBRY[TYZ`@@@	8.3	25	potentiometric	a/apparent		acidic	1539	O=C(NO)C1(=CN=CC=C1)
deUD@HhARVYWiffj`RHh	10.53	22	mean from 3	a1/apparent		acidic	1540	ON=C1(C(=NO)CCCC1)
deUD@JXDRY[TYZ`@@@	-0.68		spectrophotometric	a/apparent		basic	1541	O=C(OC)C1(=NC=CC=N1)
deUD@LhARfuunh@J@@	1.61	20	potentiometric	a/thermodynamic		basic	1542	O(C1(=NN=C(OC)C=C1))C
deUDAHDDbTyInUneh@`@@	2.6	24	mean from 11	a1/thermodynamic	-NH3%+&	basic	1543	O=[N+]([O-])C1(=CC(N)=CC=C1)
deUDAHXDbTyInYqehH@@@	-0.24	24	mean from 10	b1/apparent	NH2	basic	1544	O=[N+]([O-])C1(=C(N)C=CC=C1)
deUDAHXDbTyInYqehH@@@	13.45	25		apparent		acidic	1545	O=[N+]([O-])C1(=C(N)C=CC=C1)
deUDAHdDbTyInU~Eh@H@@	1.03	25	mean from 12	a1/thermodynamic	N(+)-H	basic	1546	O=[N+]([O-])C1(=CC=C(N)C=C1)
deUDAHpDbTyImeQej@@@@	4.74	15	potentiometric	a/apparent		acidic	1547	O=[N+]([O-])NC1(=CC=CC=C1)
deUDBBdDSlbfbbKBuMT`@	7.0		potentiometric	a2/apparent		basic	1548	O=C([O-])C=1(N(C=C(C=1)N)C)
deUDBBdDf\bfbbKBuMT`@	3.5		potentiometric	a1/apparent		acidic	1549	O=C(O)C=1(N(C=C(C=1)[NH3+])C)
deUDBBxDJTfyYFV`H@@@	1.33	25	potentiometric	b/apparent		acidic	1550	O=C(O)C1(=[NH+]C=CC=C1N)
deUDBBxDSdfyYFV`H@@@	7.18	25	potentiometric	a/apparent		basic	1551	O=C([O-])C1(=NC=CC=C1N)
deUDBFDDSdfygFV``@@@	9.1	25	spectrophotometric	a1/apparent		basic	1552	O=C([O-])C1(=C(N)C=CN=C1)
deUDBFdDSdfueFVfehHq@	6.7	20	potentiometric	a2/apparent		basic	1553	O=C([O-])C=CC=1(N=CNC=1)
deUDBFdDSdfueFVfehHr@	5.85	20	mean from 2	a1/apparent		basic	1554	O=C([O-])C=CC=1(N=CNC=1)
deUDBFdDSdfueFVjeh@@	7.55	20	potentiometric	a2/apparent		basic	1555	O=C([O-])CCC=1(N=CNC=1)
deUDBFdDZTfueFVfehHq@	3.0	20	potentiometric	a1/apparent		acidic	1556	O=C(O)C=CC=1([NH+]=CNC=1)
deUDBFdDZTfueFVfehHr@	3.5	20	mean from 2	a1/apparent		acidic	1557	O=C(O)C=CC=1([NH+]=CNC=1)
deUDBFdDZTfueFVjeh@@	4.0	20	potentiometric	a1/apparent		acidic	1558	O=C(O)CCC=1([NH+]=CNC=1)
deUDBFxDSdfyeFV`H@@@	6.59	25	potentiometric	b/apparent		basic	1559	O=C([O-])C1(=C(N=CC=C1)N)
deUDBHhAGdefUzYijhDbJ@	12.55	20	mean from 2	a2/apparent		acidic	1560	ON=C1(C(=N[O-])CCCC1)
deUDBLHAGdie^zZBB@@@	8.2		spectrophotometric	a/apparent		basic	1561	O(C1(=NC([O-])=CC=N1))CC
deUDBLHNrTimYXZ@H`@@	1.6		potentiometric	a1/apparent		acidic	1562	O(C1(=[NH+]C(O)=CC(=N1)C))C
deUDBLHN{dimYXZ@H`@@	8.4		potentiometric	a2/apparent		basic	1563	O(C1(=NC([O-])=CC(=N1)C))C
deUDBLdAGdie^zZBB@@@	10.7		spectrophotometric	a/apparent		basic	1564	O(C1(=NC([O-])=NC=C1))CC
deUDCDpICdf^RYemn`HJ@@	10.06	25		apparent		basic	1565	[O-]C1(=[N+](C(=CC(=N1)[O-])C)C)
deUDCDpNCdgnRYema`Hb@@	10.13	25		apparent		basic	1566	[O-]C1(=[N+](C([O-])=CC(=N1)C)C)
deUDPLZD@HhHrRRqK\JuMR@@	8.35		mean from 2	a/apparent		acidic	1567	S(=O)(=O)(N)C=1(SC=C(N=1)C)
deUH@DDDf[WxVjjh@@	7.1	20	potentiometric	a1/apparent	N-H	basic	1568	O=C(N1(CCN(C)CC1))C
deUH@DHDfVuFVh@@@@	12.45	20	potentiometric	a2/apparent		acidic	1569	O=C(NN)C1(=CC=CC=C1)
deUH@DHDfVuFVh@@@@	3.02	21	mean from 3	b/apparent		basic	1570	O=C(NN)C1(=CC=CC=C1)
deUH@DHDfVvJiijh@@	3.0		potentiometric	a/apparent		basic	1571	OC1(=NNC(=C1C(C)C)C)
deUH@DHDfVwJiijX@@	2.8		potentiometric	a/apparent		basic	1572	OC1(=NNC(=C1CC=C)C)
deUH@DHDfVwJiijh@@	2.8		potentiometric	b/apparent		basic	1573	OC1(=NNC(=C1CCC)C)
deUH@DHDfWZJjZjd@@	2.9		potentiometric	b/apparent		basic	1574	OC=1(NN=C(C=1)C(C)(C)C)
deUH@DHLbbbaQMSUT`@	3.5		potentiometric	b/apparent		basic	1575	OC=1(N(N=C(C=1CC)C)C)
deUH@DdDfVuFVh@@@@	3.8	25	potentiometric	a/apparent		basic	1576	O=C(NC)C1(=CC=NC=C1)
deUH@DdDf^UFVh@@@@	5.87		potentiometric	a/apparent		basic	1577	O=C(NC1(=CC=NC=C1))C
deUH@DdDfvUFVh@@@@	5.08	25	potentiometric	a1/apparent		basic	1578	O=C(N)CC1(=CC=NC=C1)
deUH@DhDfVuFVh@@@@	2.4	25	potentiometric	a/apparent		basic	1579	O=C(NC)C1(=NC=CC=C1)
deUH@DhDfVuFVjjh@@	8.8	25	potentiometric	a/apparent		basic	1580	O=C(NC)C1(NCCCC1)
deUH@DhDf^UFVh@@@@	4.09		potentiometric	a/apparent		basic	1581	O=C(NC1(=NC=CC=C1))C
deUH@DhDfvUFVh@@@@	4.34	25	potentiometric	a1/apparent		basic	1582	O=C(N)CC1(=NC=CC=C1)
deUH@DpDfVYkffjd@@	4.0		potentiometric	a/apparent		basic	1583	O=C1(N=C(C=C(N1C)C)C)
deUH@DxDf^UFVh@@@@	4.44	23	mean from 2	a/apparent		basic	1584	O=C(NC1(=CN=CC=C1))C
deUH@DxDfvUFVh@@@@	4.72	25	potentiometric	a1/apparent		basic	1585	O=C(N)CC1(=CN=CC=C1)
deUH@HHDeYVxY`@`Hb@	10.0	25	potentiometric	a/apparent		acidic	1586	ON=CC1(=NC(=CC=C1)C)
deUH@HHDeYYzY`B@Hb@	10.5	25	potentiometric	a/apparent		acidic	1587	ON=CC1(=NC=CC=C1C)
deUH@HpDenUFYh@@Ha@	4.97	22	mean from 3	a1/apparent		basic	1588	ON=C(N)C1(=CC=CC=C1)
deUH@JXDivUxZijd@@	8.13	25	potentiometric	a1/apparent		basic	1589	O(CCC1(=NC(C)=CN1))C
deUH@LHLbTRaULsUT`@	5.15	25	potentiometric	a1/apparent		basic	1590	O=CC1(=NC=CN1CCC)
deUH@LHLbTRaUMSUT`@	7.04	25	potentiometric	a1/apparent		basic	1591	OCC1(=NC=CN1CCC)
deUHBDdDeIfu~Eh@H@@	9.15	25		a1/apparent		acidic	1592	O=C([N+]1(=CC=C(N)C=C1))C
deUHBHDAeIVU~FX@HBH`	8.27	25	potentiometric	a1/apparent	NOH	acidic	1593	ON=CC1(=CC=[N+](C)C=C1)
deUHBHHBeIVYQfXB@BH`	7.75	25	potentiometric	a1/apparent	N-OH	acidic	1594	ON=CC1(=[N+](C=CC=C1)C)
deUHBHHHeIfVVfBB`@@	2.27		potentiometric	a/apparent		acidic	1595	O[N+]1(=C(N(C)C)C=CC=C1)
deUHBHdHgHhhdTwPDE`@@	-0.67		spectrophotometric	a/apparent		acidic	1596	O[N+]1(=C(C=C(C#N)C=C1)C)
deUHBHxHeIe]jZ@Bh@@	3.9	24	mean from 2	b1/apparent	O-H	acidic	1597	O[N+]1(=CC=C(N(C)C)C=C1)
deUHBHxHeIe]jZ@Bh@@	-7.58	24.85	spectrophotometric	b2/apparent	O-H	basic	1598	O[N+]1(=CC=C(N(C)C)C=C1)
deUH`Dq`BDfU^JfjZh@@	8.7	18	spectrophotometric	a/apparent		acidic	1599	S=C1(NC(=O)C(N1)C(C)C)
deUH`Ds`BDfY^Ifjfh@@	10.8	18	spectrophotometric	a/apparent		acidic	1600	S=C1(N(C(=O)C(N1)(C)C)C)
deUH`LK`BDimVijejh@@	9.48	25	potentiometric	a1/thermodynamic	H	acidic	1601	S(C=1(N=C(O)C(N=1)(C)C))C
deUHcDrPB@yIgdfYU[hBB`@@	8.7		spectrophotometric	a/apparent		basic	1602	[S-]C1(=[N+](C=CC(=N1)[O-])CC)
deUHcDs`B@yI{dfYYXXBH`@@	8.65		spectrophotometric	a/apparent		basic	1603	[S-]C1(=[N+](C([O-])=CC=N1)CC)
deUL@BXAeIfYzyifjALZ`	7.95	30	potentiometric	a1/apparent		acidic	1604	O=C1(C(=NO)CCC1=NO)
deUL@DXAeIe[ZyjVfBJP	8.4		potentiometric	a/apparent		acidic	1605	O=C1(NC(=NO)C(=O)C=C1)
deUL@DhBEIeobYjjZcB@@	5.8		potentiometric	a/apparent		acidic	1606	O=C1(NOCC1NC(=O)C)
deULCHDDfISaeInU~Eh@H@@	-1.7		spectrophotometric	a/apparent		acidic	1607	O=[N+]([O-])C1(=CC=[N+](O)C=C1)
deUdAHqnFPRISdfymFVjZd@@	2.88	25	potentiometric	a/apparent		acidic	1608	O=[N+]([O-])N(C1(=NN=NN1))C
deUdAHrfxPRISdfvWxVjVh@@	1.7	25	potentiometric	a1/apparent	N-H	acidic	1609	O=[N+]([O-])NC=1(N=NN(N=1)C)
deUh@HPjZPRUeUnfZZ`bH	5.36	25	spectrophotometric	a1/apparent	O-H	acidic	1610	ON=NC1(=NN(C)C(=N1)N)
deV@@@RUYTYj`@@@	10.27	23	mean from 4	a1/apparent		basic	1611	NCCCC1(=CC=CC=C1)
deV@@@RUe_aj@B@@	9.78	25	potentiometric	a1/apparent		basic	1612	NCCC1(=CC=C(C)C=C1)
deV@@@RV[TYj`@HP`@	9.94	19	potentiometric	a/thermodynamic		basic	1613	NCC(C1(=CC=CC=C1))C
deV@@@RYVVf`@j@@	5.15	20.5	potentiometric	a/apparent		basic	1614	NC1(=CC(=C(C)C(=C1)C)C)
deV@@@RYeYn`HJ@@	4.42	25	potentiometric	a/apparent		basic	1615	NC1(=C(C=CC=C1)C(C)C)
deV@@@RYyTYj`@@@	9.9	22	mean from 3	a/apparent		basic	1616	NC(CC1(=CC=CC=C1))C
deV@@@RYyTYjjj`@	10.14	25	potentiometric	b/apparent		basic	1617	NC(CC1(CCCCC1))C
deV@@@Re[TYj`@@@	9.75	25	mean from 2	a1/apparent	NH3(1+)	basic	1618	N(CC1(=CC=CC=C1))CC
deV@@@Re]hj@Bj@@	5.95	25	mean from 4	a1/thermodynamic		basic	1619	N1(=CC=C(C(C)(C)C)C=C1)
deV@@@RfUWihHD@@	4.17	25	potentiometric	b/apparent		basic	1620	N(C1(=CC=CC=C1))CC=C
deV@@@RfUWihHH@@	5.12	22	mean from 6	a1/apparent		basic	1621	N(C1(=CC=CC=C1))CCC
deV@@@RfUWihHL@@	3.06	25	potentiometric	b/apparent		basic	1622	N(C1(=CC=CC=C1))CC#C
deV@@@RfUjf@`j@@	5.72	25	mean from 2	a1/thermodynamic		basic	1623	N1(=C(C=CC=C1)C(C)(C)C)
deV@@@RfU ahHB@@	5.72	22	potentiometric	a/thermodynamic		basic	1624	N(C1(=CC=C(C)C=C1))CC
deV@@@RfV\YhH`@@	4.92	25	potentiometric	a/apparent		basic	1625	N(C1(=C(C=CC=C1)C))CC
deV@@@Rffeijjj`@	11.17	29	mean from 2	a/apparent	NH%2+&	basic	1626	N1(C(CCCC1(C)C)(C)C)
deV@@@RfygihBH@@	6.12	25	potentiometric	a/apparent		basic	1627	N(C1(=C(C=CC=C1C)C))C
deV@@@RgYTYj`@@@	10.23	25	mean from 2	b/thermodynamic		basic	1628	N(CCC1(=CC=CC=C1))C
deV@@@Rge_aj@B@@	9.93		potentiometric	a1/apparent	amino	basic	1629	N(CC1(=CC=C(C)C=C1))C
deV@@@RiU~njjj`@	10.47	25	mean from 2	a/apparent	NH+	basic	1630	N1(CCCCC1)(CCCC)
deV@@@Rig\YjB@@@	6.02	22		a/thermodynamic		basic	1631	N(C1(=CC=CC=C1))(CC)C
deV@@@Riioijjj`@	10.76	30	potentiometric	a/apparent	NH+	basic	1632	N1(C(CCCC1C)(C)C)(C)
deV@@@rJJIHmtAAP@@	4.36	25	potentiometric	a/apparent		basic	1633	NC1(=C(C=CC=C1)CCC)
deV@@@rJJJJlLADP@@	4.37	25	mean from 2	a/thermodynamic		basic	1634	NC1(=C(C=C(C)C=C1C)C)
deV@@@rJQPiCMT@@@@	10.38	20	potentiometric	a/thermodynamic		basic	1635	NC(C1(=CC=CC=C1))(C)C
deV@@@rQIPrEP@UP@@	5.82	25	spectrophotometric	a/thermodynamic	NHE+	basic	1636	N1(=CC(=CC=C1)C(C)(C)C)
deV@@@rQQQHcMAP@@@	5.67	22	mean from 6	a1/apparent		basic	1637	N(C1(=CC=CC=C1))C(C)C
deV@@@rRHqICMT@@@@	8.97	25	mean from 5	a1/apparent	NH3(1+)	basic	1638	N(CC1(=CC=CC=C1))(C)C
deV@@@rRJEJ\MP@P@@	5.32	25	mean from 3	apparent		basic	1639	N(C1(=CC(=CC=C1)C))(C)C
deV@@@rRJEJ\MUUTdTLP@	10.51	25		a/apparent		basic	1640	N(C1(CC(CCC1)C))(C)C
deV@@@rRJEK\MP@P@@	5.56	22	mean from 6	b/apparent		basic	1641	N(C1(=CC=C(C)C=C1))(C)C
deV@@@rRJEK\MUUTdPT@	10.46	25		a/apparent		basic	1642	N(C1(CCC(C)CC1))(C)C
deV@@@rRJFICMPD@@@	6.0	25	mean from 3	b/thermodynamic		basic	1643	N(C1(=C(C=CC=C1)C))(C)C
deV@@@rRJHyDuUUT@@	10.01	25	mean from 2	a/apparent	NH%+&	basic	1644	N1(C(CCC1)CCCC)(C)
deV@@@rRJIUDuUUT@@	10.65	27	potentiometric	a/apparent	NH+	basic	1645	N1(C(CCC1)C)(CCCC)
deV@@@rRJKETuSUTDY@	11.88	26	potentiometric	a/apparent	NH%+&	basic	1646	N1(C(=CCCC)CCC1)(C)
deV@@@rRJQZ|MUUT@@	10.24	30	potentiometric	a/apparent	NH+	basic	1647	N1(C(CC(C)CC1)(C)C)(C)
deV@PBBHDHRYg]n``J@@	2.56	30	spectrophotometric	a1/apparent		basic	1648	ClC1(=C(N)C=CC(=C1)SC)
deV@PBBHdHRYe]a``a@@	10.03	20	potentiometric	a1/apparent		acidic	1649	ClC1(=C(NC=S)C=CC=C1)
deV@PBBlDHRYg]n``J@@	2.45	30	spectrophotometric	a1/apparent		basic	1650	IC1(=C(N)C=CC(=C1)SC)
deV@PBCD{DRYgea``b@@	0.69	21	spectrophotometric	a/apparent		basic	1651	[Br]C1(=C(N)C([Br])=CC(=C1)C)
deV@PD@HFPRUe[iZ@H@@	10.89	20	potentiometric	a1/apparent		acidic	1652	S=CNC1(=CC(F)=CC=C1)
deV@PD@HfPRUe_aZ@B@@	11.25	20	potentiometric	a1/apparent		acidic	1653	S=CNC1(=CC=C(F)C=C1)
deV@PF@HdHRf_WJifj`@	8.93	17	potentiometric	b/apparent		basic	1654	S1(C(=CC=C1)CNCCS)
deV@PFBHdHRYV~n`BI@@	10.8	20	potentiometric	a1/apparent		acidic	1655	ClC1(=CC(NC=S)=CC=C1)
deV@PIBHHHRYeUa``b@@	3.38	30	spectrophotometric	a1/apparent		basic	1656	ClC1(=C(SC)C=CC(=C1)N)
deV@PIBlHHRYeUa``b@@	3.44	30	spectrophotometric	a1/apparent		basic	1657	IC1(=C(SC)C=CC(=C1)N)
deV@PICDDHRYWZf`@f@@	12.46	20	potentiometric	a1/apparent		acidic	1658	[Br]C1(=CC=C(C(=S)N)C=C1)
deV@PICD{DRYema`Hb@@	2.87	15	spectrophotometric	a/apparent		basic	1659	[Br]C1(=C(C([Br])=CC(=C1)N)C)
deV@PL@HPHRYVffZjjP@	10.9			a/apparent		acidic	1660	S=C1(SC(C=C(N1)C)(C)C)
deV@PL@HPHR[YTYZjj`@	2.95	20		a/apparent		acidic	1661	S=C(S)NC1(CCCCC1)
deV@PNBHdHRYWVf`@i@@	10.8	20	potentiometric	a1/apparent		acidic	1662	ClC1(=CC=C(NC=S)C=C1)
deV@`D@HRUYTYZ`@@@	12.3	20	potentiometric	a1/apparent		acidic	1663	S=CNCC1(=CC=CC=C1)
deV@`D@HRUe[aZ@B@@	11.55	20	potentiometric	a1/apparent		acidic	1664	S=CNC1(=CC(=CC=C1)C)
deV@`D@HRUe_aZ@B@@	11.64	20	potentiometric	a1/apparent		acidic	1665	S=CNC1(=CC=C(C)C=C1)
deV@`D@HRY[TYZ`@@@	-2.5	25	potentiometric	a1/apparent		basic	1666	S=C(NC)C1(=CC=CC=C1)
deV@`D@HRYyTYZ`@@@	11.56	20	potentiometric	a1/apparent		acidic	1667	S=C(NC1(=CC=CC=C1))C
deV@`D@HR[e_aZ@B@@	12.8	20	spectrophotometric	a1/apparent		acidic	1668	S=C(N)C1(=CC=C(C)C=C1)
deV@`FBHRYVzn`BJ@@	3.83	20	spectrophotometric	a/thermodynamic		basic	1669	ClC1(=CC(N(C)C)=CC=C1)
deV@`IBHRYWVf`@j@@	9.66	25	potentiometric	a1/apparent		basic	1670	ClC1(=CC=C(CCN)C=C1)
deV@`ICDRYVVf`@j@@	3.54	25	spectrophotometric	a/apparent		basic	1671	[Br]C1(=CC(=C(N)C(=C1)C)C)
deV@`ICDRYWVf`@j@@	9.65	25	potentiometric	a1/apparent		basic	1672	[Br]C1(=CC=C(CCN)C=C1)
deV@`J@HRfyYnjjjdbcB@@	8.85	25	mean from 2	a1/apparent	NH	basic	1673	S(C1(C(N(C)C)CCC1))C
deV@`L@HRUYTYj`@@@	9.5	24	mean from 2	b/apparent		acidic	1674	SCCNC1(=CC=CC=C1)
deV@`L@HRUYTYj`@@@	3.78	25	potentiometric	a1/apparent	NH3(1+)	basic	1675	SCCNC1(=CC=CC=C1)
deV@`L@HRf[kJijj`@	5.02	25	mean from 3	a1/apparent	NH(+)	basic	1676	S1(C(=NCC1C)C(C)(C)C)
deV@`L@HrQPqICML@@@@	5.84	25	mean from 2	a1/apparent		basic	1677	S(C(=N)C1(=CC=CC=C1))C
deV@`L@HrQQZHyUMUT@@	5.28	25	potentiometric	a1/apparent	NH(+)	basic	1678	S1(C(=NC(C1)CC)C(C)C)
deV@`NBHRYWZf`@j@@	4.39	20	spectrophotometric	a/thermodynamic		basic	1679	ClC1(=CC=C(N(C)C)C=C1)
deV@`NCDRYWZf`@j@@	4.25	20	mean from 2	a/thermodynamic		basic	1680	[Br]C1(=CC=C(N(C)C)C=C1)
deVB@DBagHheDXSMUSP@@	3.8	25	potentiometric	a/apparent		acidic	1681	O=C1(NC(C(=O)O)CC1O)
deVD@AADfVuFVijh@@	8.7	25		a1/apparent		basic	1682	O=C(OC)C1(=CCCNC1)
deVD@D@TfVgJfjih@@	9.34	25	potentiometric	a1/thermodynamic	N-H	acidic	1683	O=C1(NC(=O)CC1(CC)C)
deVD@D@dfVuFVh@@@@	8.71	22	mean from 3	a1/apparent		acidic	1684	O=C(NO)C1(=CC=CC=C1)
deVD@D@dfVuFVjjh@@	9.87	25	potentiometric	a1/thermodynamic		acidic	1685	O=C(NO)C1(CCCCC1)
deVD@D@dfYyifjjh@@	8.85		potentiometric	a/apparent		acidic	1686	O=C1(N(O)C(C)(C)C(C1)C)
deVD@DAdfYexVjeh@@	8.99	22.5		a1/apparent	OH	acidic	1687	O=C1(N(C=CC=C1O)CC)
deVD@DAdfygFV``@@@	8.61	17	mean from 3	a/apparent	OH	acidic	1688	O=C(N)C1(=C(O)C=CC=C1)
deVD@HAdeYgFY``@Hb@	1.37	25	potentiometric	a1/apparent		basic	1689	ON=CC1(=C(O)C=CC=C1)
deVD@HAdeYgFY``@Hb@	9.21	24	mean from 3	a1/apparent		acidic	1690	ON=CC1(=C(O)C=CC=C1)
deVD@HBTeYWxY`@`Hb@	8.78	25	mean from 2	a1/apparent		acidic	1691	ON=CC1(=CC=C(O)C=C1)
deVD@I@dfYoXXHH`@@	8.3	25	potentiometric	a1/apparent		basic	1692	OC1(=C(O)C=CC=C1CN)
deVD@I@dfYw[hHB`@@	8.6	25	potentiometric	a1/apparent		basic	1693	OC1(=C(O)C=CC(=C1)CN)
deVD@I@dfYw[hHBp@@	7.72	25	potentiometric	a1/apparent		acidic	1694	OC1(=C(O)C=CC(=C1)C#N)
deVD@IADfVuFVh@@@@	3.38	23	mean from 5	a1/apparent	N	basic	1695	O=C(OC)C1(=CC=NC=C1)
deVD@IADfyWxV`@`@@	4.84	25	mean from 11	a1/apparent		acidic	1696	O=C(O)C1(=CC=C(N)C=C1)
deVD@IADfyWxV`@`@@	2.41	24	mean from 10	a1/thermodynamic	COOH	basic	1697	O=C(O)C1(=CC=C(N)C=C1)
deVD@IBdefUzVBB@@@	4.45	20	spectrophotometric	a1/apparent		basic	1698	O=CC1(=C(OC)C=NC=C1)
deVD@JADfVuFVh@@@@	2.21	22	potentiometric	a/thermodynamic	NH+	basic	1699	O=C(OC)C1(=NC=CC=C1)
deVD@LAdeeexV@``@@	3.89	20	spectrophotometric	a1/apparent	H+	basic	1700	O=CC1(=NC=CC=C1OC)
deVD@LB\bTRTK\p@R@@	1.92		mean from 2	a/apparent		basic	1701	O=CC1(=NC(=CC=C1)C=O)
deVD@NADfVuFVh@@@@	3.23	23	mean from 3	a1/apparent	N	basic	1702	O=C(OC)C1(=CN=CC=C1)
deVD@NB\dTrTKCPAD@@	10.0	20	mean from 2	a/apparent		acidic	1703	O(C1(=CC(N)=C(O)C=C1))C
deVDAHAHeNR[YTYZ`@@@	6.77	20	spectrophotometric	a1/apparent	CH	acidic	1704	O=[N+]([O-])CC1(=CC=CC=C1)
deVDBAAAeInUneh@`@@	3.09	25	mean from 8	a1/thermodynamic	COOH	acidic	1705	O=C(O)C1(=CC([NH3+])=CC=C1)
deVDBAAAeInUnejjjSBFH@	3.7	15	potentiometric	1/apparent		acidic	1706	O=C(O)C1(CC([NH3+])CCC1)
deVDBAAAeInUnejjjSJFH@	3.85	15	potentiometric	1/apparent		acidic	1707	O=C(O)C1(CC([NH3+])CCC1)
deVDBAAAeInU~Eh@H@@	1.72	26	spectrophotometric	a/apparent		acidic	1708	O=C(O)C1(=CC=[N+](C)C=C1)
deVDBAADyInUneh@`@@	4.7	24	mean from 10	a1/apparent		basic	1709	O=C([O-])C1(=CC(N)=CC=C1)
deVDBBABeInUnEh@H@@	0.9	25	spectrophotometric	a1/apparent		acidic	1710	O=C(O)C1(=[NH+]C(=CC=C1)C)
deVDBBABeInmQejjj@@	2.66	25		a/apparent		acidic	1711	O=C(O)C1([NH3+])(CCCCC1)
deVDBBABeInv^EjjfcB@@	2.4			a1/apparent		acidic	1712	O=C(O)C([NH3+])CC1(C(=C)C1)
deVDBBADyImYQejZj@@	8.72		potentiometric	a/apparent		basic	1713	O=C([O-])CN=C1(CCCC1)
deVDBBADyImeQejjj@@	10.35	25		a1/apparent		basic	1714	O=C([O-])CN1(CCCCC1)
deVDBBADyInUnEh@H@@	5.8	25	mean from 2	a1/apparent		basic	1715	O=C([O-])C1(=NC(=CC=C1)C)
deVDBBADyInUnEjjj@@	10.4	30	potentiometric	a2/apparent	N-H	basic	1716	O=C([O-])C1(NC(CCC1)C)
deVDBBADyInmQejjj@@	10.02	25		b/apparent		basic	1717	O=C([O-])C1(N)(CCCCC1)
deVDBBADyInv^EjjfcB@@	9.37			a2/apparent		basic	1718	O=C([O-])C(N)CC1(C(=C)C1)
deVDBFADyInUnEjjj@@	9.7	25	potentiometric	a2/apparent		basic	1719	O=C([O-])C1(CN(CCC1)C)
deVDBFADyInYqehH@@@	4.87	24	mean from 12	a1/apparent	H(+)	basic	1720	O=C([O-])C1(=C(N)C=CC=C1)
deVDBFADyInYqejjjSJBH@	10.1		potentiometric	2/apparent		basic	1721	O=C([O-])C1(C(N)CCCC1)
deVDBFAFeInUnEh@H@@	2.29	22	mean from 4	a1/thermodynamic		acidic	1722	O=C(O)C1(=C[N+](=CC=C1)C)
deVDBFAFeInYqehH@@@	2.08	23	mean from 6	a1/thermodynamic	COOH	acidic	1723	O=C(O)C1(=C([NH3+])C=CC=C1)
deVDBFAFeInYqejjjSJBH@	3.59	25	mean from 3	1/apparent		acidic	1724	O=C(O)C1(C([NH3+])CCCC1)
deVDBHAfyIVYqfXH@BH`	12.11	25	potentiometric	a2/thermodynamic		acidic	1725	ON=CC1(=C([O-])C=CC=C1)
deVDBHBYyIVU~FX@HBH`	11.97	25	spectrophotometric	a2/apparent		acidic	1726	ON=CC1(=CC=C([O-])C=C1)
deVDBIAIeInU~EjjjSDL@	4.6	25	mean from 2	a/apparent		acidic	1727	O=C(O)C1(CCC([NH3+])CC1)
deVDBIAIeInU~EjjjSHL@	3.92	25	mean from 2	a/apparent		acidic	1728	O=C(O)C1(CCC([NH3+])CC1)
deVDBLAlgIEDhbLtE@@@@	1.18		spectrophotometric	a/thermodynamic		acidic	1729	O(C1(=[N+](O)C=CC=C1))CC
deVDBNADyInU^Eijj@@	9.07	25	potentiometric	a2/apparent		basic	1730	O=C([O-])C1(=CCCN(C1)C)
deVD`AAHhDfyVzZ`B@@@	8.81	25	potentiometric	apparent	B(OH)2	acidic	1731	OB(O)C1(=CC(N)=CC=C1)
deVD`AAHhDfyVzZ`B@@@	4.46	25	potentiometric	apparent	NH3+	basic	1732	OB(O)C1(=CC(N)=CC=C1)
deVD`FAHhDfygFZ``@@@	9.23	25	potentiometric	apparent	B(OH)2	acidic	1733	OB(O)C1(=C(N)C=CC=C1)
deVD`FAHhDfygFZ``@@@	4.58	25	potentiometric	apparent	NH3+	basic	1734	OB(O)C1(=C(N)C=CC=C1)
deVD`IAHhDfyWxZ`@`@@	9.17	25	potentiometric	apparent	B(OH)2	acidic	1735	OB(O)C1(=CC=C(N)C=C1)
deVD`IAHhDfyWxZ`@`@@	3.71	25	potentiometric	apparent	NH3+	basic	1736	OB(O)C1(=CC=C(N)C=C1)
deVD`La@BLddlRPrm@@@@	9.7	20	mean from 2	a1/thermodynamic	SO2NH-H	acidic	1737	S(=O)(=O)(N)C1(=CC=CC=C1)
deVDaFFPBFf^RYVzn`BF@@	5.24	25	spectrophotometric	a1/thermodynamic	S-H	acidic	1738	SC1(=CC([N+](=O)[O-])=CC=C1)
deVDaNFPBNf^RYWZf`@f@@	4.64	25	mean from 2	a1/apparent	SH	acidic	1739	SC1(=CC=C([N+](=O)[O-])C=C1)
deVDbFFPBI{IEHeYcUUSP@@	6.34	25	potentiometric	a1/apparent		basic	1740	S1(C(C(C(=O)[O-])NC1)(C)C)
deVH@AAIfuneh@`@@	3.61	25	mean from 3	a1/apparent	-NH3(1+)	basic	1741	O=C(C1(=CC(N)=CC=C1))C
deVH@AAJYWnf```@@	4.15	25	mean from 2	a1/apparent	NH3(+)	basic	1742	O(C1(=CC(N)=CC=C1))CC
deVH@AAJ[WVz`@h@@	5.93	25	spectrophotometric	a1/thermodynamic		basic	1743	O(C1(=CC=C(NC)C=C1))C
deVH@BAIfVVfjjjRJDH@	10.42	25	potentiometric	b/thermodynamic		basic	1744	OC1(C(N(C)C)CCCC1)
deVH@BAIf]VzB@h@@	10.4	20	potentiometric	a/apparent		acidic	1745	OC1(=C(N)C=C(C)C(=C1)C)
deVH@BAIf]VzB@h@@	5.28	20	potentiometric	a/apparent		basic	1746	OC1(=C(N)C=C(C)C(=C1)C)
deVH@BCHhiEXWMUUP@@	7.1			a/apparent	NH2%+&	basic	1747	O=C1(C(NC(C1)(C)C)(C)C)
deVH@DAIVU~Fh@H@@	3.42	25	spectrophotometric	a1/thermodynamic		basic	1748	OCNC1(=CC=C(C)C=C1)
deVH@DAIYmQfj@@@@	3.72	25	spectrophotometric	a1/thermodynamic		basic	1749	OCN(C1(=CC=CC=C1))C
deVH@FAIe[jz@Hh@@	9.85	25	potentiometric	a1/apparent		acidic	1750	OC1(=CC(N(C)C)=CC=C1)
deVH@FAIfUqfhH@@@	8.94	25	mean from 2	a1/apparent		basic	1751	OC(C1(=CC=CC=C1))CN
deVH@FAIfyqehH@@@	2.31	25	mean from 2	a/apparent		basic	1752	O=C(C1(=C(N)C=CC=C1))C
deVH@FCIEDhbLtE@@@@	4.51	24	mean from 2	a1/apparent	N-H	basic	1753	O(C1(=C(N)C=CC=C1))CC
deVH@HAIVU~FX@HBH`	10.94	20	potentiometric	a1/apparent	=NOH	acidic	1754	ON=CC1(=CC=C(C)C=C1)
deVH@HAIYmQfZ@@BHP	11.48	25		apparent		acidic	1755	ON=C(C1(=CC=CC=C1))C
deVH@HAIYmQfZ@@BH`	11.35		spectrophotometric	a1/apparent		acidic	1756	ON=C(C1(=CC=CC=C1))C
deVH@HAIgeQfj@@@@	4.6	30		a1/apparent		basic	1757	ON(CC1(=CC=CC=C1))C
deVH@HAJvU~Fh@H@@	4.4	25	potentiometric	a1/apparent		basic	1758	O(N)CC1(=CC=C(C)C=C1)
deVH@IAIUeQfj@@@@	5.9	25	potentiometric	a1/apparent		basic	1759	OCCCC1(=CC=NC=C1)
deVH@IAIe]ZZ@Bh@@	10.84	20	mean from 2	2/thermodynamic	OH	acidic	1760	OC1(=CC=C(CCN)C=C1)
deVH@IAIe]ZZ@Bh@@	9.45	20	mean from 4	1/thermodynamic	NH3%+&	basic	1761	OC1(=CC=C(CCN)C=C1)
deVH@IAIfu~Eh@H@@	2.27	23	mean from 4	a1/apparent	-NH3(1+)	basic	1762	O=C(C1(=CC=C(N)C=C1))C
deVH@IAJYW~F``H@@	5.25	25	mean from 2	a1/apparent	NH3(+)	basic	1763	O(C1(=CC=C(N)C=C1))CC
deVH@IAJ[WVz`@h@@	9.67	25	potentiometric	a1/apparent		basic	1764	O(C1(=CC=C(CN)C=C1))C
deVH@JAIUeQfj@@@@	5.71	25	potentiometric	a1/apparent		basic	1765	OCCCC1(=NC=CC=C1)
deVH@LAIUeQfj@@@@	4.09	24.9	spectrophotometric	a1/apparent	NH	basic	1766	OCCNC1(=CC=CC=C1)
deVH@NAIUeQfj@@@@	5.57	25	potentiometric	a1/apparent		basic	1767	OCCCC1(=CN=CC=C1)
deVH@NAIe]jZ@Bh@@	10.16	25	mean from 2	a1/apparent		acidic	1768	OC1(=CC=C(N(C)C)C=C1)
deVHBDAIRYm[aZ@B@@	5.81	25		a1/apparent		acidic	1769	O=C([N+]1(=CC(=CC=C1)C))C
deVHBDAIRYm_aZ@B@@	6.15	25		a1/apparent		acidic	1770	O=C([N+]1(=CC=C(C)C=C1))C
deVHBDAIrJJQVEuUUT@@	8.7	20		a1/apparent	OH	acidic	1771	OC1([N+](CC(C1)(C)C)(C)C)
deVHBHBIrJQPiCMT@@@@	4.21	20	potentiometric	a/thermodynamic		acidic	1772	O[N+](C1(=CC=CC=C1))(C)C
deVHBI@NRYWVf`@j@@	10.39	25	potentiometric	a2/apparent	NH4	basic	1773	[O-]C1(=CC=C(CCN)C=C1)
deVHBIBYRYWVf`@j@@	9.42	25	potentiometric	a1/apparent	OH	acidic	1774	OC1(=CC=C(CC[NH3+])C=C1)
deVHBIBYrJIJETt@EP@@	9.27	25	spectrophotometric	a1/apparent	OH	acidic	1775	OC1(=CC(=CC=C1)CC[NH3+])
deVHBIBYrJJIHmtAAP@@	9.19	25	spectrophotometric	a1/apparent	OH	acidic	1776	OC1(=C(C=CC=C1)CC[NH3+])
deVH`A`GCIIEXmpuUUP@@	9.1	20	potentiometric	a1/apparent		basic	1777	[Si](OC1(CN(C)C1))(C)(C)C
deVH`AdHaIe]ZZ@BXBN`	10.54	20	mean from 2	a1/apparent	=NOH	acidic	1778	ClC1(=CC=C(C=NO)C=C1)
deVH`DHHaIemQfZ@@BH`	9.8	25		a1/apparent		acidic	1779	ClC(=NO)C1(=CC=CC=C1)
deVH`HpLQI[eQff@@@@	7.3	21	potentiometric	a1/apparent		acidic	1780	[Br]NC(=O)C1(=CC=CC=C1)
deVH`IDHaIe]ZZ@Bh@@	4.22	25	potentiometric	a1/apparent		basic	1781	ClC1(=CC=C(CON)C=C1)
deVH`IHLQIfUVFBBH@@	4.09	17	mean from 2	a/thermodynamic		basic	1782	[Br]C1(=C(OC)C=CC(=C1)N)
deVH`J`@aJoeQej@@@@	3.1	25	spectrophotometric	a1/apparent		basic	1783	S(=O)(CC1(=NC=CC=C1))C
deVH`L`@aJ{eQeZ@@@@	0.8	25	spectrophotometric	a1/apparent		basic	1784	S(=O)=C(N)C1(=CC=CC=C1)
deVH`Ld@aJVu~Fl@H@@	8.57	25	potentiometric	a/apparent		acidic	1785	S(C#N)C1(=CC=C(O)C=C1)
deVH`NdHaIe]ZZ@Bh@@	2.22	25	spectrophotometric	a1/thermodynamic		basic	1786	ClC1(=CC=C(NCO)C=C1)
deVHbBDH`iRYVzn`BF@@	2.98	25		a1/apparent		acidic	1787	ClC1(=C[N+](C(=O)C)=CC=C1)
deVHbIHI@nRYgun``J@@	10.04	25	potentiometric	a2/apparent		basic	1788	FC1(=C([O-])C=C(CN)C=C1)
deVHbIHIBYRYgun``J@@	8.0	25	potentiometric	a1/apparent		acidic	1789	FC1(=C(O)C=C(C[NH3+])C=C1)
deVJAHAFxXeNR[f[iZif`@	1.68	25	potentiometric	a/apparent		acidic	1790	O=[N+]([O-])C1(C(=O)OCC1=O)
deVL@LAARYVTjZjf`@	6.0	24	mean from 2	a/apparent		acidic	1791	O=C1(OC(CC)(C)C(N1)=O)
deVLAAAIFYyInU~Eh@H@@	2.86		potentiometric	a2/apparent		acidic	1792	O=C(O)C1(=CC=[N+]([O-])C=C1)
deVLABAFJVyInYqehH@@@	3.54	30	mean from 2	a1/apparent		acidic	1793	O=C(O)C1(=[N+]([O-])C=CC=C1)
deVLABANJ^yInfQejjZ@@	2.95			a/apparent		acidic	1794	O=C(O)C1([N+]([O-])=CCC1)(C)
deVLAFAAZQyInUneh@`@@	2.95	25	mean from 2	a2/thermodynamic		acidic	1795	O=C(O)C1(=C[N+]([O-])=CC=C1)
deVLAFAAZQyInUneh@`@@	0.41	24	mean from 2	a1/thermodynamic		basic	1796	O=C(O)C1(=C[N+]([O-])=CC=C1)
deVLAHAAbTyInUneh@`@@	8.31	24	mean from 17	a1/apparent	O-H	acidic	1797	O=[N+]([O-])C1(=CC(O)=CC=C1)
deVLAHAFbTyInYqehH@@@	7.15	24	mean from 6	b1/apparent		acidic	1798	O=[N+]([O-])C1(=C(O)C=CC=C1)
deVLAHAIbTyInU~Eh@H@@	7.13	23	mean from 16	a1/apparent	CO-H	acidic	1799	O=[N+]([O-])C1(=CC=C(O)C=C1)
deVLANAF[neInYqehH@@@	5.28	25	potentiometric	a/apparent		acidic	1800	O=C(O)C1(=C([O-])[NH+]=CC=C1)
deVLBAAIFTfyWxV`@`@@	-0.48	24	spectrophotometric	a1/apparent		acidic	1801	O=C(O)C1(=CC=[N+](O)C=C1)
deVLbIaL@HslddlRPrm@@@@	3.44	25	spectrophotometric	a2/apparent		basic	1802	S(=O)(=O)([O-])C1(=CC=NC=C1)
deV`@@aLiJWY\Iijj@@	6.33	25	potentiometric	a/apparent		acidic	1803	N1(=NNC(=N1)N(CC)CC)
deV`B@aL{NReu[BZZj`@	9.39	25	potentiometric	a1/apparent	MeNH(1+)-	basic	1804	N1(=N[N-]C(=N1)CCN(C)C)
deV`B@aL{iReu[BZZj`@	-2.8	25	potentiometric	b2/apparent	tetrazole	basic	1805	N1(=NNC(=N1)CC[NH+](C)C)
deV`B@aL{iReu[BZZj`@	4.59	25	potentiometric	b1/apparent	tetrazole	acidic	1806	N1(=NNC(=N1)CC[NH+](C)C)
deVd@BkadDR[Y[aZjV`@	2.38	25	potentiometric	a1/apparent	COOH	acidic	1807	O=C(O)CN1(N=NN=C1N)
deVdAHrfxDbTyIme~EjZZ@@	4.77	24	mean from 2	a1/apparent		acidic	1808	O=[N+]([O-])NC1(=NNC(=N1)C)
deVdCHrfxDbT{NR[Y_aZff`@	11.3	24	spectrophotometric	a2/apparent		acidic	1809	O=[N+]([O-])[N-]C1(=NNC(=N1)C)
deVh`DpnFPbDfU]JiijX@@	4.03	25	spectrophotometric	a1/apparent	N-H	acidic	1810	ClC1(=NN(C)C(=N1)NN=O)
deVh`DrnFPbLbbTQQUMULaGP	5.17	25	spectrophotometric	a1/apparent	O-H	acidic	1811	ClC1(=NC(N=NO)=NN1C)
deW@@@SDf^UFVh@@@@	10.79	25	mean from 3	b/thermodynamic		basic	1812	N=C(NC1(=CC=CC=C1))N
deW@@@idiUUFZjjh@@	11.69	24.9	spectrophotometric	a1/apparent	NH+	basic	1813	N1(CCNCCCNCC1)
deW@@@xTjWuijjjh@@	8.7	20	potentiometric	a2/apparent		basic	1814	N1(CCC(NNC)CC1)(C)
deW@B@hPeJUUQfjjj@@	6.75	24.9	spectrophotometric	a2/apparent	NH+	basic	1815	[NH2+]1(CCNCCNCCC1)
deW@B@xPeJe}ZZjjj@@	5.95	20	potentiometric	a1/apparent		basic	1816	[NH+]1(CCC(NNC)CC1)(C)
deW@bDq`B@yIe[zz@Hh@@	11.13	20	potentiometric	a2/apparent		basic	1817	[S-]C1(=NC(NCC)=CC=N1)
deW@bDs`BDeIeWZZ@Bh@@	3.1	20	potentiometric	a1/apparent		acidic	1818	SC1(=[NH+]C=CC(=N1)NCC)
deWDAHXPRISdfyfXViZh@@	-0.22	25		a1/apparent	N%+&-H	basic	1819	O=[N+]([O-])C=1(C(=NNC=1C)C)
deWDAHXPRISdfyfXViZh@@	10.27	25		a3/apparent	N-H	acidic	1820	O=[N+]([O-])C=1(C(=NNC=1C)C)
deWH@DJPRY[TYZ`@@@	11.04	22	mean from 3	a3/apparent		basic	1821	O=C(NN)C1(=CC=NC=C1)
deWH@DJPRY[TYZ`@@@	3.48	21	conductometric	b1/apparent		basic	1822	O=C(NN)C1(=CC=NC=C1)
deWH@DJ`RY[TYZ`@@@	11.84	21	mean from 3	a3/apparent		acidic	1823	O=C(NN)C1(=NC=CC=C1)
deWH@DJ`RY[TYZ`@@@	2.86	20	potentiometric	a1/apparent		basic	1824	O=C(NN)C1(=NC=CC=C1)
deWH@DK`RY[TYZ`@@@	11.5	23	mean from 3	a1/apparent		acidic	1825	O=C(NN)C1(=CN=CC=C1)
deWH@DK`RY[TYZ`@@@	3.27	23	mean from 3	b1/apparent		basic	1826	O=C(NN)C1(=CN=CC=C1)
deWHADpPCdeIfWVz@`h@@	4.76		spectrophotometric	a/apparent		basic	1827	[O-]C1(=[N+](C=C(C)C(=N1)N)C)
deWHADpPCdeIfWvz@`h@@	4.47			a/apparent		basic	1828	[O-]C1(=[N+](C=CC(=N1)NC)C)
deWHADs`CdeIeWZZ@Bh@@	4.58	20	potentiometric	a/apparent		basic	1829	[O-]C1(=[NH+]C=CC(=N1)NCC)
deWHBDJPJTfVuFVh@@@@	1.85	20	potentiometric	a1/apparent		basic	1830	O=C(N[NH3+])C1(=CC=NC=C1)
deWHBDJPfTfVuFVh@@@@	1.67	25	potentiometric	b2/apparent		basic	1831	O=C(NN)C1(=CC=[NH+]C=C1)
deWHBDK`zTfVuFVh@@@@	1.64	23	mean from 3	b2/apparent		basic	1832	O=C(NN)C1(=C[NH+]=CC=C1)
dedB@@PjR[Uijjh@@	3.49	25	potentiometric	a1/apparent	COO-H	acidic	1833	O=C(O)COOC(C)(C)C
dedD@@EIfYfji`@	11.8	20		a/apparent		acidic	1834	O=C(C(C(=O)C)C)C(C)C
dedD@@GHhiEXuUL@@	9.94	20		a/apparent		acidic	1835	O=C(C(C)(C)C)CC(=O)C
dedD@@QImVfjj`@	4.88	25		a1/thermodynamic	COOH	acidic	1836	O=C(O)CCCC(C)(C)C
dedD@@QImVfnj`@	2.54	25		a/apparent		acidic	1837	O=C(O)C#CCC(C)(C)C
dedD@@QInUvjj`@	4.76	25	potentiometric	a1/apparent	-COOH	acidic	1838	O=C(O)C(CCCC)CC
dedD@@SHiiDTuTl@@	4.58	25	potentiometric	a1/apparent		acidic	1839	O=C(O)C(C=C=CC)(C)C
dedD@@SHiiEBuTr@@	4.55	25	potentiometric	a1/apparent		acidic	1840	O=C(O)C(C(=C=C)C)(C)C
dedD@@YIeYfjZ`@	9.07	24	mean from 2	a1/apparent		acidic	1841	O=C(CC(=O)C)CC(C)C
dedD@@YIfyfjZ`@	12.85	20		a/apparent		acidic	1842	O=C(C(C(=O)C)C(C)C)C
dedD`AdGCIIETiUUL@@	4.89	25	potentiometric	a/apparent		acidic	1843	[Si](CCCC(=O)O)(C)(C)C
dedD`HDOAJkUfji`@	11.94	25	potentiometric	a1/apparent		acidic	1844	P(=O)(CC(=O)C)(CC)CC
dedDpJDIAICICHiCLiUML@@	6.09	25		a1/apparent	C-H	acidic	1845	FC(F)(F)C(=O)CC(=O)C
dedH@@RYVZZVhHa@	10.85	20		a1/apparent	OH	acidic	1846	OC(=CC(=C)C)C=C(C)C
dedH@@RY{jZZhHa@	10.97	20		a1/apparent	OH	acidic	1847	OC(=CC(=C)C(C)(C)C)C
ded`@@hYRVVwjz|@@	3.6			a/apparent		acidic	1848	N#CC(C#N)C(C#N)C#N
dedd@HsaBTemYfjZAHV`	5.97	25	potentiometric	a2/apparent		basic	1849	ON=C(N)CCC(=NO)N
deddBHsaBXeI[VYjf`REh	3.11	25	potentiometric	a1/apparent		basic	1850	O[NH+]=C(N)CCC(=NO)N
dee@@@[IEDTiUUT@@	10.4	25	potentiometric	a2/apparent		basic	1851	N(C(C)C)CCNC(C)C
dee@@@aJVfjjj`@	8.31	24	spectrophotometric	a1/apparent	NH%+&*	basic	1852	N(NC(C)(C)C)C(C)(C)C
dee@@@aJfUZjj`@	7.31	25	potentiometric	a1/apparent		basic	1853	N(N(CC)CC)(CC)CC
dee@@@aJf_Zjj`@	7.05	25	potentiometric	a1/apparent		basic	1854	N(N(CCC)C)(CCC)C
dee@@@iIUY^jj`@	9.29	25	potentiometric	a/thermodynamic		basic	1855	N#CCCCN(CC)CC
dee@@@iJUWZjj`@	10.27	25	potentiometric	a2/apparent		basic	1856	N(CCNCCC)CCC
dee@@@yJUuZkj`@	8.32	25		a1/apparent	NH2(1+)	basic	1857	N(CC#CCNCC)CC
dee@B@XIrQQEJUUU@@	7.59	25	potentiometric	a1/apparent		basic	1858	[NH2+](C(C)C)CCNC(C)C
dee@B@hIReUvjjh@@	7.53	25	potentiometric	a1/apparent		basic	1859	[NH2+](CCNCCC)CCC
dee@pFd@bOB`aIievij`@	5.6	20	potentiometric	a1/apparent		basic	1860	S=P(C(=S)NN)(CC)CC
deeB@BdDXTf{nZjfSBJh@	2.12	25	potentiometric	apparent	CO2H	acidic	1861	O=C(O)C(N)C(O)C(=O)N
deeB@BdDXTf{nZjfSBJh@	8.26	25	potentiometric	apparent	NH3%+&	acidic	1862	O=C(O)C(N)C(O)C(=O)N
deeB@FdDHTf{nZjfSBJH@	2.31	25	potentiometric	apparent	CO2H	acidic	1863	O=C(O)C(O)C(N)C(=O)N
deeB@FdDHTf{nZjfSBJH@	7.17	25	potentiometric	apparent	NH3%+&	basic	1864	O=C(O)C(O)C(N)C(=O)N
deeB@hHD[heNJ^yInYfjZ`@	6.75		potentiometric	a/thermodynamic		acidic	1865	O=[N+]([O-])C([N+](=O)[O-])C(C)C
deeB@hHD[heNJ^{HihhbuST@@	5.2			a/thermodynamic		acidic	1866	O=[N+]([O-])C([N+](=O)[O-])CCC
deeD`DpY@HrJJHjMUS@@	3.71	25	spectrophotometric	a1/apparent		acidic	1867	S=C(N(C)C)NCC(=O)O
deeHBHh@yIYyYjj`bH	10.98	20	potentiometric	a1/apparent		basic	1868	[O-]N=C(CN(CC)CC)C
deeL@BdDEInufjihp`@	2.2	24	mean from 5	a1/apparent	COOH	acidic	1869	O=C(O)C(N)CCC(=O)N
deeL@BdDEInufjihp`@	9.13	22	mean from 6	a2/apparent		acidic	1870	O=C(O)C(N)CCC(=O)N
deeL@DHAeInufjihp`@	8.27	25	mean from 2	apparent	NH3%+&	acidic	1871	O=C(N)C(N)CCC(=O)O
deeL@DHAeInufjihp`@	3.01	25	mean from 2	apparent	CO2H	acidic	1872	O=C(N)C(N)CCC(=O)O
deeL`LfDD@cIIKHhmUL@@	9.92	25	potentiometric	a1/apparent		acidic	1873	S(=O)(=O)(N)C(C(=O)N)(C)C
def@@@RiUVjiT@@	8.31	25	potentiometric	a/thermodynamic		basic	1874	N(CC=C)(CC=C)CC=C
def@@@RiUVjjh@@	10.47	25	mean from 2	a/thermodynamic		basic	1875	N(CCC)(CCC)CCC
def@@@RiUVjk|@@	3.04		mean from 2	a/apparent		basic	1876	N(CC#C)(CC#C)CC#C
def@@@RifZjjh@@	11.86	24.9	spectrophotometric	a1/apparent		basic	1877	N(C(C)C)(C(C)C)C(C)C
def@@@Riinjjh@@	11.2	25	potentiometric	a1/apparent		basic	1878	N(C(CC)(C)C)(C(C)C)C
def@@@Riinjjl@@	8.7	25	potentiometric	a1/apparent		basic	1879	N(C(C#C)(C)C)(C(C)C)C
def@@@rRJFJUUU@@	10.06	20	potentiometric	a/thermodynamic		basic	1880	N(C(C(C)C)C(C)C)(C)C
def@PL@HPHR[fYjjh@@	4.3	23		a1/apparent	S-H	acidic	1881	S=C(S)N(C(C)C)C(C)C
def@PLBHFHRUeVjjh@@	6.7	15	potentiometric	a/thermodynamic		basic	1882	ClCCN(CCCl)CCC
def@PLBHfHrIJJHuUU@@	7.0	15		a/thermodynamic		basic	1883	ClCCN(C(C)C)CCCl
def@`J@HRe^Vjjh@@	9.03	17	potentiometric	b/apparent		basic	1884	S(CCN(CC)CC)CC
def@bL@HrTeYUjjj@@	8.62	17	potentiometric	b/apparent		acidic	1885	SCC[NH+](CCC)CCC
def@bL@HrTeYfjjj@@	8.08	17	mean from 2	b1/apparent		acidic	1886	SCC[NH+](C(C)C)C(C)C
defB@LAAgHheDXuUL@@	3.01	25	potentiometric	a1/apparent		acidic	1887	O=C(OCC(=O)O)N(C)C
defBABAAeNJTf{VZjfcB@@	4.46	40		b1/apparent	COOH	acidic	1888	O=C([O-])C([NH3+])CCC(=O)O
defBABAAeNgdf{VZjfcB@@	9.33	40		a2/apparent	NH2	basic	1889	O=C([O-])C(N)CCC(=O)[O-]
defBBBAAdiR[mYjjZLH@	2.08	40		a2/apparent	COOH	acidic	1890	O=C(O)C([NH3+])CCC(=O)O
defD@AALbbTQSTuP@@	8.96	25	potentiometric	a1/thermodynamic		basic	1891	O=C(OCCNC)C(=C)C
defD@B@Tf^^jjj@@	8.7	25	potentiometric	b1/apparent		basic	1892	OC(CN(CC(O)C)C)C
defD@BBTfUojjj@@	8.7	20	potentiometric	a1/apparent	-NH3%+&	basic	1893	OC(CN(CCO)C)CC
defD@BBTf^Ujjj@@	8.9	20	potentiometric	a1/apparent	-NH3%+&	basic	1894	OC(CN(CCO)CC)C
defD@D@dfWUZjj@@	9.62	21	mean from 4	a1/apparent	H(1+)	acidic	1895	O=C(NO)CCCCCC
defD@IADfU]Zjj@@	10.15	25	potentiometric	apparent	NH3+	basic	1896	O=C(OCC)CCCCN
defD@IALbbTQSTuP@@	9.62	25	potentiometric	a1/thermodynamic		basic	1897	O=C(OCCCN)C(=C)C
defD@IALbfdTKUUX@@	3.97	25	conductometric	a1/thermodynamic		acidic	1898	O=C(O)C(C(C#N)C)(C)C
defD@J@dfWejjj@@	9.77	25	potentiometric	a1/apparent		basic	1899	OC(CO)CN(CC)CC
defD@NADfU^Zjj@@	8.6	25	potentiometric	a/apparent	NHMe3	basic	1900	O=C(OCC)CCN(C)C
defD@NADfUvZfj@@	7.9	25	mean from 2	a1/apparent		basic	1901	O=C(OCCN(C)C)C=C
defD@NADfUvZjj@@	8.29	25	potentiometric	a/thermodynamic		basic	1902	O=C(OCCN(C)C)CC
defD@NADf^^Zjj@@	8.31	25	mean from 2	a1/apparent		basic	1903	O=C(OC(CN(C)C)C)C
defDBBABeInufjj`@	3.06	24	mean from 2	a1/apparent	COOH	acidic	1904	O=C(O)C([NH3+])CCC(C)C
defDBBABeInvVjjhp`@	3.25	24.85	potentiometric	a1/apparent	COOH	acidic	1905	O=C(O)C([NH3+])CC(CC)C
defDBFAFeImVfjj`@	4.02	25	potentiometric	a1/apparent		acidic	1906	O=C(O)CCC[N+](C)(C)C
defDBIADyImUVjj`@	10.95	27	mean from 3	a2/apparent		basic	1907	O=C([O-])CCCCCCN
defDBIAIeImUVjj`@	4.44	27	mean from 3	a1/apparent		acidic	1908	O=C(O)CCCCCC[NH3+]
defDBJADyImUVjj`@	10.6	30	potentiometric	a2/apparent		basic	1909	O=C([O-])CCNCCCC
defDBJAJeImUVjj`@	3.57	30	potentiometric	a1/apparent		acidic	1910	O=C(O)CC[NH2+]CCCC
defDPLFPBDBDfV~Zjf@@	2.98	25	mean from 2	a1/apparent		acidic	1911	S=C(SC)N(CC(=O)O)C
defDPLFPBDBLbbTQcUTp@@	3.34	25	mean from 2	a1/apparent		acidic	1912	S=C(SCC(=O)O)N(C)C
defD`LS`BDfUYZjZ@@	9.34	20	potentiometric	a1/apparent		acidic	1913	S=C(OCCC)NC(=O)C
defD`Na@\Dje]jjj@@	9.19		potentiometric	b/apparent		basic	1914	[Si](OCC)(OCC)(CN)C
defH@JAIgYVjj`@	9.25		potentiometric	a/apparent		basic	1915	O=C(CCN(CC)CC)C
defH@LAIVYjjj`@	10.08	24	mean from 3	a1/apparent		basic	1916	OCCN(C(C)C)C(C)C
defH@LCHeHhTuUT@@	8.3	21	spectrophotometric	a1/apparent		basic	1917	O=CC(N(CC)CC)(C)C
defH@NAIgUfjj`@	9.66	24.5		a/apparent		basic	1918	O=C(CCCCN(C)C)C
defH`Np@aJYwjZj`@	8.28	30	potentiometric	a/thermodynamic		basic	1919	S(C(=O)CC)CCN(C)C
defJAFABFTz^R[nyjjYLHh`@	9.0	25	potentiometric	2/thermodynamic	CO2H	basic	1920	O=C([O-])C(O)C(N)C(=O)[O-]
defJAFABFTz^R[nyjjYLHj`@	8.75	25	potentiometric	2/thermodynamic	CO2H	basic	1921	O=C([O-])C(O)C(N)C(=O)[O-]
defJPLaFxPBJ|LddNdruMP@@	1.16	25		a1/apparent		acidic	1922	S(=O)(=O)(NP(=O)(OC)O)C
defJRLaFxPBJ|A{IICiLmST@@	6.55	25		a2/apparent		acidic	1923	S(=O)(=O)(NP(=O)(OC)[O-])C
defL@AANR[gmiihHq@	3.23	39	spectrophotometric	a1/apparent		acidic	1924	O=C(O)C(=CC(=O)NC)C
defL@L@YRUeVjjh@@	7.76	298.2	potentiometric	a1/apparent	NH3(1+)	basic	1925	OCCN(CCO)CCO
defL@NAFR[fYjVh@@	3.95	25		a/apparent		acidic	1926	O=C(O)C(C(=O)N)=C(C)C
defL`LPY@HrJIQFMUS@@	2.87	25	potentiometric	a1/apparent		acidic	1927	S=C(OCC(=O)O)N(C)C
defL`L[a@HRVVZjfX@@	3.08	25	potentiometric	a1/apparent	-COOH	acidic	1928	SCC(NC(=O)C)C(=O)O
defLbL[a@H{deefjif@@	9.62	25	potentiometric	a2/apparent	-SH	acidic	1929	SCC(NC(=O)C)C(=O)[O-]
deg@@@FTjWUjjj@@	10.39	24	mean from 3	a3/apparent		basic	1930	N(CCCN)(CCCN)C
deg@@@JTeV]zjk@@	4.24	25	potentiometric	a1/apparent		basic	1931	N#CCCN(CCC#N)C
deg@@@[djWUjjj@@	10.36	25	potentiometric	b3/thermodynamic	ammonium	basic	1932	N(CCNC)(CCNC)C
deg@@@[djWVjjj@@	9.88	25	potentiometric	b3/thermodynamic	ammonium	basic	1933	N(CCN(C)C)(CCN)C
deg@@@zTiUWjjj@@	10.59	25	mean from 2	a1/apparent	NH-	basic	1934	N(CCCN)CCCCN
deg@A@FQfYRi]Vjjh@@	6.45	24	mean from 3	a1/apparent		basic	1935	N(CCC[NH3+])(CCC[NH3+])C
deg@A@[fgiRi]Vjjh@@	3.13	25	potentiometric	b1/thermodynamic	ammonium	basic	1936	N(CC[NH2+]C)(CC[NH2+]C)C
deg@A@jPfYrRHjKUUU@@	3.19	25	potentiometric	b1/thermodynamic	ammonium	basic	1937	[NH+](CCN(CC[NH3+])C)(C)C
deg@A@zPfYReU^jjh@@	8.35	25	mean from 2	a3/apparent	NH-	basic	1938	[NH2+](CCCN)CCCC[NH3+]
deg@B@FQeJeuZjj`@	9.27	24	mean from 3	a2/apparent		basic	1939	N(CCC[NH3+])(CCCN)C
deg@B@[feJeuZjj`@	9.84	25	potentiometric	b2/thermodynamic	ammonium	basic	1940	N(CC[NH2+]C)(CCNC)C
deg@B@jPgIHbhmUUT@@	9.23	25	potentiometric	b2/thermodynamic	ammonium	basic	1941	[NH+](CCN(CCN)C)(C)C
deg@B@zPeJUUzjj`@	9.86	25	mean from 2	a2/apparent	NH-	basic	1942	[NH2+](CCCN)CCCCN
detD@@QInYfGiZjj[LQRd@	4.58	25	mean from 2	a1/apparent		acidic	1943	O=C(O)C1(C2(C=CC1CC2))
detD@@QInYfGiZjjh@@	4.85	25	potentiometric	a1/apparent		acidic	1944	O=C(O)C1(C2(CCC1CC2))
detD@@QInYvDYZjjkLhH`Z@@	5.08	20	potentiometric	a/apparent		acidic	1945	O=C(O)C1(C2(CC(C1)CC2))
detD@@QInYvDYZjjkLhJ`R@@	5.02	20	potentiometric	a/apparent		acidic	1946	O=C(O)C1(C2(CC(C1)CC2))
detD@@QIne^GiZjjh@@	4.89	25	potentiometric	a1/apparent		acidic	1947	O=C(O)C12(CC(CC1)CC2)
detD@@eIfu|KaZ@B`@@	7.24	25	potentiometric	a1/thermodynamic	OH	acidic	1948	O=C2(C1(=C(C=C(O)C=C1)C2))
detD`@IJAJV]\hYjh@@@@	7.38	25	potentiometric	a/apparent		acidic	1949	O1(CC=2(C=CC=CC=2(B1O)))
detD`JXHcHiEDcaCMTuUYBqE@@	2.82	20		a1/apparent		acidic	1950	ClC1(C(=O)O)(C2(CCCC12))
detD`JXHcHiEDcaCMTuUYBrD`@	3.03	20		a1/apparent		acidic	1951	ClC1(C(=O)O)(C2(CCCC12))
detH@@RYUTjFVj@@@@	12.2	25	spectrophotometric	a1/apparent		basic	1952	O=C1(CC=2(C=CC=CC=2(C1)))
detH@@RYVvfFX@Jb@@	10.29	16	mean from 4	thermodynamic		acidic	1953	OC2(=CC1(=C(CCC1)C=C2))
detH@@RYeenFXBBb@@	10.2	25		thermodynamic		acidic	1954	OC1(=C2(C(=CC=C1)CCC2))
det`@@iirQQJEUprADTH@@	9.21	20	mean from 2	a2/apparent		acidic	1955	N2(=C(C=1(NC=NC=1N=C2))C)
det`@@iirQQJEUprADTH@@	2.6	20	potentiometric	a1/apparent		basic	1956	N2(=C(C=1(NC=NC=1N=C2))C)
det`@@raRfVZiXP`jA@@	2.42	20	mean from 2	a/apparent		basic	1957	N2(=C1(N(C=NC1=CN=C2)C))
det`@@rfRfVZaZP`ha@@	2.5	20	spectrophotometric	a/apparent		basic	1958	N2(=C1(N(N=CC1=CN=C2)C))
det`@@rnRfUna[``Xb@@	2.85	20	potentiometric	a1/apparent		basic	1959	N2(=C1(N=C(C)NC1=CN=C2))
det`@@rnRfUna[``Xb@@	9.37	20	potentiometric	a2/apparent		acidic	1960	N2(=C1(N=C(C)NC1=CN=C2))
det`@@rnRfUnazP@@@@@	4.13	24	mean from 2	a/apparent		basic	1961	N=2(C1(=NC=CN=C1C=NC=2))
det`@@rnRfUnazP`hb@@	6.63	20	potentiometric	a/apparent		basic	1962	N2(=C1(NCCNC1=CN=C2))
det`@@rnrQQIPtK\DCDP@@	2.29		spectrophotometric	a/apparent		basic	1963	N2(=C1(N=CN(C1=CN=C2)C))
det``DkiBHRYYUnFXBBa@@	7.75	20	mean from 2	a/apparent		acidic	1964	ClC1(=NC=NC2(=C1NC=N2))
det``Dqi@HRYUTjFVj@@@@	6.64	20	potentiometric	a1/apparent		acidic	1965	S=C1(NC=2(N=CN=CC=2(N1)))
det``LhY@HRfUtjxZA@h@@	2.77		potentiometric	a/apparent		basic	1966	S2(C1(=NC=NC(=C1N=C2)N))
det`bDki@HCdfVU[af@`hP@	7.74	20	mean from 3	a1/apparent		basic	1967	[S-]C1(=NC=NC2(=C1NC=N2))
det`bDki@HCdfVU[af@`hP@	10.94	20	mean from 3	a2/apparent		acidic	1968	[S-]C1(=NC=NC2(=C1NC=N2))
det`bDkiADCdfVU[af@`hP@	7.33		potentiometric	a/apparent		basic	1969	[Se-]C1(=NC=NC2(=C1NC=N2))
det`bDqi@HCdfUmkaf@HhP@	7.15	20	potentiometric	a2/apparent		basic	1970	[S-]C2(=NC=1(NC=NC=1C=N2))
det`bDqi@HCdfUmkaf@HhP@	10.4	20	potentiometric	a3/apparent		acidic	1971	[S-]C2(=NC=1(NC=NC=1C=N2))
det`bDsa@HRTfUUiaf@BhP@	0.5	20	spectrophotometric	a1/apparent		acidic	1972	SC1(=[NH+]C=C2(N=CNC2(=N1)))
det`bDsa@HsdfUUJaej`@@@	11.16	20	potentiometric	a2/apparent		acidic	1973	S=C1(NC=2(C=NC=NC=2([N-]1)))
deth@DqiAIe[ZxYZjVh@@	11.52	25		a/apparent		acidic	1974	O=C2(NC=1(N=CNC=1CN2))
deth@DxYAIeeZxYZfYh@@	9.38	20	spectrophotometric	a1/apparent		acidic	1975	O=C1(NC=NC2(=C1C=NN2))
dethADki@NRTfVU[af@`hP@	1.99	20	mean from 2	a1/apparent		basic	1976	[O-]C1(=[NH+]C=NC2(=C1NC=N2))
dethBDki@NRYYUnFXBAb@@	8.71	20	mean from 2	a1/apparent		basic	1977	[O-]C1(=NC=NC2(=C1N=CN2))
dethBDki@NRYYUnFXBBa@@	8.81	22	mean from 3	a2/apparent		basic	1978	[O-]C1(=NC=NC2(=C1NC=N2))
dethBDki@NRYYUnFXBBa@@	12.1	20	potentiometric	a3/apparent		acidic	1979	[O-]C1(=NC=NC2(=C1NC=N2))
dethBDqi@NRYVvnFX@ab@@	8.43	20	potentiometric	a2/apparent		basic	1980	[O-]C2(=NC=1(N=CNC=1C=N2))
dethBDqi@NRYVvnFX@ab@@	11.9	20	potentiometric	a3/apparent		acidic	1981	[O-]C2(=NC=1(N=CNC=1C=N2))
dethBDsaAIRYUVfFX@JR@@	1.69	20	potentiometric	a1/apparent		acidic	1982	OC1(=[NH+]C=C2(NC=NC2(=N1)))
deu@@@QIeURhYZh@@@@	8.15		potentiometric	a/apparent		basic	1983	N=C1(NC=2(C=CC=CC=2(C1)))
deu@@@[IEDhcSCH@@@@@	0.64	20	mean from 2	a/thermodynamic		basic	1984	N=1(C=2(C(N=CC=1)=CC=CC=2))
deu@@@[IEDhcSCMAPD@@	4.84	25	potentiometric	a2/thermodynamic		basic	1985	N1(C2(=C(NCC1)C=CC=C2))
deu@@@aJUURhY@@@@@@	3.47	20	potentiometric	a/apparent		basic	1986	N=1(N=CC2(=CC=CC=C2(C=1)))
deu@@@aJVUrXY@@@@@@	2.29	20	potentiometric	a/apparent		basic	1987	N1(=NC=CC=2(C1=CC=CC=2))
deu@@@aJVUrXY@HjH@@	4.3	17	potentiometric	a/apparent		basic	1988	N1(=NC=CC2(=C1CCCC2))
deu@@@aJY]\hYfh@@@@	0.51	25		a2/apparent		basic	1989	N=1(N(C=2(C=CC=CC=2(C=1)))C)
deu@@@aJfUVGijjjh@@	6.79	25	potentiometric	a1/apparent		basic	1990	N12(N(CCCC1)CCCC2)
deu@@@aJfUVxYjjjh@@	7.16	25	potentiometric	a1/apparent		basic	1991	N2(N1(CCCC1))(CCCC2)
deu@@@aJf[fGijjjh@@	7.14	25	potentiometric	a1/apparent		basic	1992	N1(N(C2(CCC1CC2))C)(C)
deu@@@cIEEBeeCLuTk@@	2.13	25		a1/apparent		basic	1993	N=1(N(C=C2(C=1C=CC=C2))C)
deu@@@iIYYfGiyjjh@@	5.84	25		a/apparent		basic	1994	N#CC1(=CN2(CCC1CC2))
deu@@@iJYU\kidHH`@@	5.65	25	mean from 4	a1/apparent		basic	1995	N=2(C1(=C(C=CC=C1)N(C=2)C))
deu@@@iJYW\kadHB`@@	5.81	25	potentiometric	a/apparent		basic	1996	N=2(C1(=C(C=CC(=C1)C)NC=2))
deu@@@iJYYrhYdH``@@	5.67	25	potentiometric	a/apparent		basic	1997	N=2(C1(=C(C=CC=C1NC=2)C))
deu@@@kIEDhcSCH@@@@@	3.51	20	potentiometric	a2/apparent		basic	1998	N=1(C=2(C(C=NC=1)=CC=CC=2))
deu@@@kIEEDceCLaPD@@	6.3	25	mean from 3	a1/apparent		basic	1999	N=2(C1(=C(C=CC=C1)NC=2C))
[truncated: 5,913 more rows]
