# Supplementary material for: Open-source QSAR models for pKa prediction using multiple machine learning approaches
Source: J Cheminform. 2019 Sep 18;11:60. doi: 10.1186/s13321-019-0384-1 (PMC6749653; doi:10.1186/s13321-019-0384-1)
Supplement: Supplementary file 1 — Additional file 1. Original and curated pKa data used for modeling. [file 13321_2019_384_MOESM1_ESM.zip › pka_QR.sdf]

10001
  Mrv171c006011816382D          

  8  8  0  0  0  0            999 V2000
   -0.7145   -2.4750    0.0000 S   0  0  0  0  0  0  0  0  0  0  0  0
   -0.7145   -1.6500    0.0000 C   0  0  0  0  0  0  0  0  0  0  0  0
    0.0000   -1.2375    0.0000 C   0  0  0  0  0  0  0  0  0  0  0  0
    0.0000   -0.4125    0.0000 C   0  0  0  0  0  0  0  0  0  0  0  0
   -0.7145   -0.0000    0.0000 C   0  0  0  0  0  0  0  0  0  0  0  0
   -0.7145    0.8250    0.0000 F   0  0  0  0  0  0  0  0  0  0  0  0
   -1.4289   -0.4125    0.0000 C   0  0  0  0  0  0  0  0  0  0  0  0
   -1.4289   -1.2375    0.0000 C   0  0  0  0  0  0  0  0  0  0  0  0
  1  2  1  0  0  0  0
  3  2  2  0  0  0  0
  4  3  1  0  0  0  0
  5  4  2  0  0  0  0
  5  6  1  0  0  0  0
  7  5  1  0  0  0  0
  8  7  2  0  0  0  0
  2  8  1  0  0  0  0
M  END
> <Original_SMILES>
FC1=CC=C(S)C=C1

> <Canonical_QSARr>
FC1=CC=C(S)C=C1

> <InChI_Code_QSARr>
InChI=1S/C6H5FS/c7-5-1-3-6(8)4-2-5/h1-4,8H

> <InChI Key_QSARr>
OKIHXNKYYGUVTE-UHFFFAOYSA-N

> <Salt_Solvent>
?

> <Salt_Solvent_ID>


> <pKa>
6.35

> <temp>
32

> <method>
mean from 2

> <type>
a1/apparent

> <group>
SH

> <basicOrAcidic>
acidic

> <Row-ID>
1

> <Smiles>
SC1(=CC=C(F)C=C1)

$$$$
10002
  Mrv171c006011816382D          

  8  8  0  0  0  0            999 V2000
    0.5359   -1.5469    0.0000 Cl  0  0  0  0  0  0  0  0  0  0  0  0
   -0.1786   -1.1344    0.0000 C   0  0  0  0  0  0  0  0  0  0  0  0
   -0.1786   -0.3094    0.0000 C   0  0  0  0  0  0  0  0  0  0  0  0
   -0.8931    0.1031    0.0000 C   0  0  0  0  0  0  0  0  0  0  0  0
   -0.8931    0.9281    0.0000 S   0  0  0  0  0  0  0  0  0  0  0  0
   -1.6076   -0.3094    0.0000 C   0  0  0  0  0  0  0  0  0  0  0  0
   -1.6076   -1.1344    0.0000 C   0  0  0  0  0  0  0  0  0  0  0  0
   -0.8931   -1.5469    0.0000 C   0  0  0  0  0  0  0  0  0  0  0  0
  1  2  1  0  0  0  0
  3  2  2  0  0  0  0
  4  3  1  0  0  0  0
  4  5  1  0  0  0  0
  6  4  2  0  0  0  0
  7  6  1  0  0  0  0
  8  7  2  0  0  0  0
  2  8  1  0  0  0  0
M  END
> <Original_SMILES>
SC1C=C(Cl)C=CC=1

> <Canonical_QSARr>
SC1C=C(Cl)C=CC=1

> <InChI_Code_QSARr>
InChI=1S/C6H5ClS/c7-5-2-1-3-6(8)4-5/h1-4,8H

> <InChI Key_QSARr>
CQJDYPZUDYXHLM-UHFFFAOYSA-N

> <Salt_Solvent>
?

> <Salt_Solvent_ID>


> <pKa>
5.76

> <temp>
25

> <method>
mean from 2

> <type>
a1/apparent

> <group>
SH

> <basicOrAcidic>
acidic

> <Row-ID>
2

> <Smiles>
ClC1(=CC(S)=CC=C1)

$$$$
10003
  Mrv171c006011816382D          

  8  8  0  0  0  0            999 V2000
   -0.7145   -2.4750    0.0000 Cl  0  0  0  0  0  0  0  0  0  0  0  0
   -0.7145   -1.6500    0.0000 C   0  0  0  0  0  0  0  0  0  0  0  0
    0.0000   -1.2375    0.0000 C   0  0  0  0  0  0  0  0  0  0  0  0
    0.0000   -0.4125    0.0000 C   0  0  0  0  0  0  0  0  0  0  0  0
   -0.7145   -0.0000    0.0000 C   0  0  0  0  0  0  0  0  0  0  0  0
   -0.7145    0.8250    0.0000 S   0  0  0  0  0  0  0  0  0  0  0  0
   -1.4289   -0.4125    0.0000 C   0  0  0  0  0  0  0  0  0  0  0  0
   -1.4289   -1.2375    0.0000 C   0  0  0  0  0  0  0  0  0  0  0  0
  1  2  1  0  0  0  0
  3  2  2  0  0  0  0
  4  3  1  0  0  0  0
  5  4  2  0  0  0  0
  5  6  1  0  0  0  0
  7  5  1  0  0  0  0
  8  7  2  0  0  0  0
  2  8  1  0  0  0  0
M  END
> <Original_SMILES>
SC1=CC=C(Cl)C=C1

> <Canonical_QSARr>
SC1=CC=C(Cl)C=C1

> <InChI_Code_QSARr>
InChI=1S/C6H5ClS/c7-5-1-3-6(8)4-2-5/h1-4,8H

> <InChI Key_QSARr>
VZXOZSQDJJNBRC-UHFFFAOYSA-N

> <Salt_Solvent>
?

> <Salt_Solvent_ID>


> <pKa>
5.82

> <temp>
25

> <method>
mean from 2

> <type>
a1/apparent

> <group>


> <basicOrAcidic>
acidic

> <Row-ID>
3

> <Smiles>
ClC1(=CC=C(S)C=C1)

$$$$
10004
  Mrv171c006011816382D          

  8  8  0  0  0  0            999 V2000
   -0.7145   -2.4750    0.0000 Br  0  0  0  0  0  0  0  0  0  0  0  0
   -0.7145   -1.6500    0.0000 C   0  0  0  0  0  0  0  0  0  0  0  0
    0.0000   -1.2375    0.0000 C   0  0  0  0  0  0  0  0  0  0  0  0
    0.0000   -0.4125    0.0000 C   0  0  0  0  0  0  0  0  0  0  0  0
   -0.7145   -0.0000    0.0000 C   0  0  0  0  0  0  0  0  0  0  0  0
   -0.7145    0.8250    0.0000 S   0  0  0  0  0  0  0  0  0  0  0  0
   -1.4289   -0.4125    0.0000 C   0  0  0  0  0  0  0  0  0  0  0  0
   -1.4289   -1.2375    0.0000 C   0  0  0  0  0  0  0  0  0  0  0  0
  1  2  1  0  0  0  0
  3  2  2  0  0  0  0
  4  3  1  0  0  0  0
  5  4  2  0  0  0  0
  5  6  1  0  0  0  0
  7  5  1  0  0  0  0
  8  7  2  0  0  0  0
  2  8  1  0  0  0  0
M  END
> <Original_SMILES>
SC1=CC=C(Br)C=C1

> <Canonical_QSARr>
SC1=CC=C(Br)C=C1

> <InChI_Code_QSARr>
InChI=1S/C6H5BrS/c7-5-1-3-6(8)4-2-5/h1-4,8H

> <InChI Key_QSARr>
FTBCOQFMQSTCQQ-UHFFFAOYSA-N

> <Salt_Solvent>
?

> <Salt_Solvent_ID>


> <pKa>
5.8

> <temp>
40

> <method>


> <type>
a1/apparent

> <group>
SH

> <basicOrAcidic>
acidic

> <Row-ID>
4

> <Smiles>
[Br]C1(=CC=C(S)C=C1)

$$$$
10005
  Mrv171c006011816382D          

  8  8  0  0  0  0            999 V2000
    0.3572    0.9281    0.0000 S   0  0  0  0  0  0  0  0  0  0  0  0
   -0.3572    0.5156    0.0000 C   0  0  0  0  0  0  0  0  0  0  0  0
   -0.3572   -0.3094    0.0000 C   0  0  0  0  0  0  0  0  0  0  0  0
   -1.0717   -0.7219    0.0000 C   0  0  0  0  0  0  0  0  0  0  0  0
   -1.0717   -1.5469    0.0000 C   0  0  0  0  0  0  0  0  0  0  0  0
   -0.3572   -1.9594    0.0000 C   0  0  0  0  0  0  0  0  0  0  0  0
    0.3572   -1.5469    0.0000 C   0  0  0  0  0  0  0  0  0  0  0  0
    0.3572   -0.7219    0.0000 C   0  0  0  0  0  0  0  0  0  0  0  0
  1  2  1  0  0  0  0
  2  3  1  0  0  0  0
  4  3  2  0  0  0  0
  5  4  1  0  0  0  0
  6  5  2  0  0  0  0
  7  6  1  0  0  0  0
  8  7  2  0  0  0  0
  3  8  1  0  0  0  0
M  END
> <Original_SMILES>
SCC1C=CC=CC=1

> <Canonical_QSARr>
SCC1C=CC=CC=1

> <InChI_Code_QSARr>
InChI=1S/C7H8S/c8-6-7-4-2-1-3-5-7/h1-5,8H,6H2

> <InChI Key_QSARr>
UENWRTRMUIOCKN-UHFFFAOYSA-N

> <Salt_Solvent>
?

> <Salt_Solvent_ID>


> <pKa>
9.43

> <temp>
25

> <method>
spectrophotometric

> <type>
a1/apparent

> <group>
S-H

> <basicOrAcidic>
acidic

> <Row-ID>
5

> <Smiles>
SCC1(=CC=CC=C1)

$$$$
10006
  Mrv171c006011816382D          

  8  8  0  0  0  0            999 V2000
   -0.7145   -2.4750    0.0000 S   0  0  0  0  0  0  0  0  0  0  0  0
   -0.7145   -1.6500    0.0000 C   0  0  0  0  0  0  0  0  0  0  0  0
    0.0000   -1.2375    0.0000 C   0  0  0  0  0  0  0  0  0  0  0  0
    0.0000   -0.4125    0.0000 C   0  0  0  0  0  0  0  0  0  0  0  0
   -0.7145   -0.0000    0.0000 C   0  0  0  0  0  0  0  0  0  0  0  0
   -0.7145    0.8250    0.0000 C   0  0  0  0  0  0  0  0  0  0  0  0
   -1.4289   -0.4125    0.0000 C   0  0  0  0  0  0  0  0  0  0  0  0
   -1.4289   -1.2375    0.0000 C   0  0  0  0  0  0  0  0  0  0  0  0
  1  2  1  0  0  0  0
  3  2  2  0  0  0  0
  4  3  1  0  0  0  0
  5  4  2  0  0  0  0
  5  6  1  0  0  0  0
  7  5  1  0  0  0  0
  8  7  2  0  0  0  0
  2  8  1  0  0  0  0
M  END
> <Original_SMILES>
CC1=CC=C(S)C=C1

> <Canonical_QSARr>
CC1=CC=C(S)C=C1

> <InChI_Code_QSARr>
InChI=1S/C7H8S/c1-6-2-4-7(8)5-3-6/h2-5,8H,1H3

> <InChI Key_QSARr>
WLHCBQAPPJAULW-UHFFFAOYSA-N

> <Salt_Solvent>
?

> <Salt_Solvent_ID>


> <pKa>
6.47

> <temp>
25

> <method>
mean from 2

> <type>
a1/apparent

> <group>


> <basicOrAcidic>
acidic

> <Row-ID>
6

> <Smiles>
SC1(=CC=C(C)C=C1)

$$$$
10007
  Mrv171c006011816382D          

  8  8  0  0  0  0            999 V2000
    1.2211   -0.1549    0.0000 O   0  0  0  0  0  0  0  0  0  0  0  0
    0.4364   -0.4099    0.0000 C   0  0  0  0  0  0  0  0  0  0  0  0
   -0.2310    0.0751    0.0000 C   0  0  0  0  0  0  0  0  0  0  0  0
   -0.2310    0.9001    0.0000 O   0  0  0  0  0  0  0  0  0  0  0  0
   -0.8984   -0.4099    0.0000 C   0  0  0  0  0  0  0  0  0  0  0  0
   -1.6831   -0.1549    0.0000 O   0  0  0  0  0  0  0  0  0  0  0  0
   -0.6435   -1.1945    0.0000 O   0  0  0  0  0  0  0  0  0  0  0  0
    0.1815   -1.1945    0.0000 C   0  0  0  0  0  0  0  0  0  0  0  0
  1  2  2  0  0  0  0
  3  2  1  0  0  0  0
  3  4  1  0  0  0  0
  5  3  1  0  0  0  0
  5  6  2  0  0  0  0
  7  5  1  0  0  0  0
  8  7  1  0  0  0  0
  2  8  1  0  0  0  0
M  END
> <Original_SMILES>
OC1C(=O)OCC=1O

> <Canonical_QSARr>
OC1C(=O)COC1=O

> <InChI_Code_QSARr>
InChI=1S/C4H4O4/c5-2-1-8-4(7)3(2)6/h3,6H,1H2

> <InChI Key_QSARr>
KJAYGHVGOHRGIP-UHFFFAOYSA-N

> <Salt_Solvent>
?

> <Salt_Solvent_ID>


> <pKa>
4.4

> <temp>
25

> <method>
potentiometric

> <type>
a2/apparent

> <group>


> <basicOrAcidic>
acidic

> <Row-ID>
7

> <Smiles>
O=C1(OCC(=C1O)O)

$$$$
10008
  Mrv171c006011816382D          

  8  8  0  0  0  0            999 V2000
    0.8180   -0.2326    0.0000 O   0  0  0  0  0  0  0  0  0  0  0  0
    0.0334   -0.4876    0.0000 C   0  0  0  0  0  0  0  0  0  0  0  0
   -0.6340   -0.0026    0.0000 C   0  0  0  0  0  0  0  0  0  0  0  0
   -0.6340    0.8224    0.0000 O   0  0  0  0  0  0  0  0  0  0  0  0
   -1.3015   -0.4876    0.0000 C   0  0  0  0  0  0  0  0  0  0  0  0
   -1.0465   -1.2722    0.0000 C   0  0  0  0  0  0  0  0  0  0  0  0
   -0.2215   -1.2722    0.0000 C   0  0  0  0  0  0  0  0  0  0  0  0
    0.2634   -1.9396    0.0000 C   0  0  0  0  0  0  0  0  0  0  0  0
  1  2  2  0  0  0  0
  3  2  1  0  0  0  0
  3  4  2  0  0  0  0
  5  3  1  0  0  0  0
  6  5  1  0  0  0  0
  7  6  1  0  0  0  0
  2  7  1  0  0  0  0
  7  8  1  0  0  0  0
M  END
> <Original_SMILES>
CC1CCC(=O)C1=O

> <Canonical_QSARr>
CC1CCC(=O)C1=O

> <InChI_Code_QSARr>
InChI=1S/C6H8O2/c1-4-2-3-5(7)6(4)8/h4H,2-3H2,1H3

> <InChI Key_QSARr>
OACYKCIZDVVNJL-UHFFFAOYSA-N

> <Salt_Solvent>
?

> <Salt_Solvent_ID>


> <pKa>
9.6

> <temp>
20

> <method>
potentiometric

> <type>
a/apparent

> <group>


> <basicOrAcidic>
acidic

> <Row-ID>
8

> <Smiles>
O=C1(C(=O)CCC1C)

$$$$
10009
  Mrv171c006011816382D          

  8  8  0  0  0  0            999 V2000
   -0.3408   -1.6227    0.0000 O   0  0  0  0  0  0  0  0  0  0  0  0
    0.1441   -0.9552    0.0000 C   0  0  0  0  0  0  0  0  0  0  0  0
    0.9691   -0.9552    0.0000 C   0  0  0  0  0  0  0  0  0  0  0  0
    1.2241   -0.1706    0.0000 C   0  0  0  0  0  0  0  0  0  0  0  0
    0.5566    0.3143    0.0000 C   0  0  0  0  0  0  0  0  0  0  0  0
    0.5566    1.1393    0.0000 C   0  0  0  0  0  0  0  0  0  0  0  0
   -0.1108   -0.1706    0.0000 C   0  0  0  0  0  0  0  0  0  0  0  0
   -0.8954    0.0843    0.0000 O   0  0  0  0  0  0  0  0  0  0  0  0
  1  2  2  0  0  0  0
  3  2  1  0  0  0  0
  4  3  1  0  0  0  0
  5  4  1  0  0  0  0
  5  6  1  0  0  0  0
  7  5  2  0  0  0  0
  2  7  1  0  0  0  0
  7  8  1  0  0  0  0
M  END
> <Original_SMILES>
CC1CC=C(O)C=1O

> <Canonical_QSARr>
CC1CCC(=O)C=1O

> <InChI_Code_QSARr>
InChI=1S/C6H8O2/c1-4-2-3-5(7)6(4)8/h8H,2-3H2,1H3

> <InChI Key_QSARr>
CFAKWWQIUFSQFU-UHFFFAOYSA-N

> <Salt_Solvent>
?

> <Salt_Solvent_ID>


> <pKa>
9.11

> <temp>
30

> <method>
potentiometric

> <type>
a1/apparent

> <group>
OH

> <basicOrAcidic>
acidic

> <Row-ID>
9

> <Smiles>
OC=1(C(O)=CCC=1C)

$$$$
10010
  Mrv171c006011816382D          

  8  8  0  0  0  0            999 V2000
    0.7145   -0.0000    0.0000 O   0  0  0  0  0  0  0  0  0  0  0  0
    0.0000   -0.4125    0.0000 C   0  0  0  0  0  0  0  0  0  0  0  0
   -0.7145    0.0000    0.0000 C   0  0  0  0  0  0  0  0  0  0  0  0
   -0.7145    0.8250    0.0000 O   0  0  0  0  0  0  0  0  0  0  0  0
   -1.4289   -0.4125    0.0000 C   0  0  0  0  0  0  0  0  0  0  0  0
   -1.4289   -1.2375    0.0000 C   0  0  0  0  0  0  0  0  0  0  0  0
   -0.7145   -1.6500    0.0000 C   0  0  0  0  0  0  0  0  0  0  0  0
    0.0000   -1.2375    0.0000 C   0  0  0  0  0  0  0  0  0  0  0  0
  1  2  2  0  0  0  0
  3  2  1  0  0  0  0
  3  4  2  0  0  0  0
  5  3  1  0  0  0  0
  6  5  1  0  0  0  0
  7  6  1  0  0  0  0
  8  7  1  0  0  0  0
  2  8  1  0  0  0  0
M  END
> <Original_SMILES>
O=C1CCCCC1=O

> <Canonical_QSARr>
O=C1CCCCC1=O

> <InChI_Code_QSARr>
InChI=1S/C6H8O2/c7-5-3-1-2-4-6(5)8/h1-4H2

> <InChI Key_QSARr>
OILAIQUEIWYQPH-UHFFFAOYSA-N

> <Salt_Solvent>
?

> <Salt_Solvent_ID>


> <pKa>
10.3

> <temp>
20

> <method>
potentiometric

> <type>
a/apparent

> <group>


> <basicOrAcidic>
acidic

> <Row-ID>
10

> <Smiles>
O=C1(C(=O)CCCC1)

$$$$
10011
  Mrv171c006011816382D          

  8  8  0  0  0  0            999 V2000
    0.7145   -0.0000    0.0000 O   0  0  0  0  0  0  0  0  0  0  0  0
    0.0000   -0.4125    0.0000 C   0  0  0  0  0  0  0  0  0  0  0  0
   -0.7145    0.0000    0.0000 C   0  0  0  0  0  0  0  0  0  0  0  0
   -0.7145    0.8250    0.0000 O   0  0  0  0  0  0  0  0  0  0  0  0
   -1.4289   -0.4125    0.0000 C   0  0  0  0  0  0  0  0  0  0  0  0
   -1.4289   -1.2375    0.0000 C   0  0  0  0  0  0  0  0  0  0  0  0
   -0.7145   -1.6500    0.0000 C   0  0  0  0  0  0  0  0  0  0  0  0
    0.0000   -1.2375    0.0000 C   0  0  0  0  0  0  0  0  0  0  0  0
  1  2  1  0  0  0  0
  3  2  2  0  0  0  0
  3  4  1  0  0  0  0
  5  3  1  0  0  0  0
  6  5  2  0  0  0  0
  7  6  1  0  0  0  0
  8  7  2  0  0  0  0
  2  8  1  0  0  0  0
M  END
> <Original_SMILES>
OC1C=CC=CC=1O

> <Canonical_QSARr>
OC1C=CC=CC=1O

> <InChI_Code_QSARr>
InChI=1S/C6H6O2/c7-5-3-1-2-4-6(5)8/h1-4,7-8H

> <InChI Key_QSARr>
YCIMNLLNPGFGHC-UHFFFAOYSA-N

> <Salt_Solvent>
?

> <Salt_Solvent_ID>


> <pKa>
9.33

> <temp>
27

> <method>
mean from 15

> <type>
a1/apparent

> <group>


> <basicOrAcidic>
acidic

> <Row-ID>
11

> <Smiles>
OC1(=C(O)C=CC=C1)

$$$$
10012
  Mrv171c006011816382D          

  8  8  0  0  0  0            999 V2000
    0.6919    0.8381    0.0000 O   0  0  0  0  0  0  0  0  0  0  0  0
   -0.0226    0.4256    0.0000 C   0  0  0  0  0  0  0  0  0  0  0  0
   -0.7371    0.8381    0.0000 O   0  0  0  0  0  0  0  0  0  0  0  0
   -0.0226   -0.3994    0.0000 C   0  0  0  0  0  0  0  0  0  0  0  0
   -0.6901   -0.8844    0.0000 C   0  0  0  0  0  0  0  0  0  0  0  0
   -0.4351   -1.6690    0.0000 C   0  0  0  0  0  0  0  0  0  0  0  0
    0.3899   -1.6690    0.0000 C   0  0  0  0  0  0  0  0  0  0  0  0
    0.6448   -0.8844    0.0000 C   0  0  0  0  0  0  0  0  0  0  0  0
  1  2  2  0  0  0  0
  2  3  1  0  0  0  0
  2  4  1  0  0  0  0
  5  4  1  0  0  0  0
  6  5  1  0  0  0  0
  7  6  1  0  0  0  0
  8  7  1  0  0  0  0
  4  8  1  0  0  0  0
M  END
> <Original_SMILES>
OC(=O)C1CCCC1

> <Canonical_QSARr>
OC(=O)C1CCCC1

> <InChI_Code_QSARr>
InChI=1S/C6H10O2/c7-6(8)5-3-1-2-4-5/h5H,1-4H2,(H,7,8)

> <InChI Key_QSARr>
JBDSSBMEKXHSJF-UHFFFAOYSA-N

> <Salt_Solvent>
?

> <Salt_Solvent_ID>


> <pKa>
4.99

> <temp>
25

> <method>
potentiometric

> <type>
a/thermodynamic

> <group>


> <basicOrAcidic>
acidic

> <Row-ID>
12

> <Smiles>
O=C(O)C1(CCCC1)

$$$$
10013
  Mrv171c006011816382D          

  8  8  0  0  0  0            999 V2000
    0.5359   -1.5469    0.0000 O   0  0  0  0  0  0  0  0  0  0  0  0
   -0.1786   -1.1344    0.0000 C   0  0  0  0  0  0  0  0  0  0  0  0
   -0.1786   -0.3094    0.0000 C   0  0  0  0  0  0  0  0  0  0  0  0
   -0.8931    0.1031    0.0000 C   0  0  0  0  0  0  0  0  0  0  0  0
   -0.8931    0.9281    0.0000 O   0  0  0  0  0  0  0  0  0  0  0  0
   -1.6076   -0.3094    0.0000 C   0  0  0  0  0  0  0  0  0  0  0  0
   -1.6076   -1.1344    0.0000 C   0  0  0  0  0  0  0  0  0  0  0  0
   -0.8931   -1.5469    0.0000 C   0  0  0  0  0  0  0  0  0  0  0  0
  1  2  2  0  0  0  0
  3  2  1  0  0  0  0
  4  3  1  0  0  0  0
  4  5  2  0  0  0  0
  6  4  1  0  0  0  0
  7  6  1  0  0  0  0
  8  7  1  0  0  0  0
  2  8  1  0  0  0  0
M  END
> <Original_SMILES>
O=C1CC(=O)CCC1

> <Canonical_QSARr>
O=C1CC(=O)CCC1

> <InChI_Code_QSARr>
InChI=1S/C6H8O2/c7-5-2-1-3-6(8)4-5/h1-4H2

> <InChI Key_QSARr>
HJSLFCCWAKVHIW-UHFFFAOYSA-N

> <Salt_Solvent>
?

> <Salt_Solvent_ID>


> <pKa>
5.26

> <temp>
25

> <method>
potentiometric

> <type>
apparent

> <group>


> <basicOrAcidic>
acidic

> <Row-ID>
13

> <Smiles>
O=C1(CC(=O)CCC1)

$$$$
10014
  Mrv171c006011816382D          

  8  8  0  0  0  0            999 V2000
    0.5359   -1.5469    0.0000 O   0  0  0  0  0  0  0  0  0  0  0  0
   -0.1786   -1.1344    0.0000 C   0  0  0  0  0  0  0  0  0  0  0  0
   -0.1786   -0.3094    0.0000 C   0  0  0  0  0  0  0  0  0  0  0  0
   -0.8931    0.1031    0.0000 C   0  0  0  0  0  0  0  0  0  0  0  0
   -0.8931    0.9281    0.0000 O   0  0  0  0  0  0  0  0  0  0  0  0
   -1.6076   -0.3094    0.0000 C   0  0  0  0  0  0  0  0  0  0  0  0
   -1.6076   -1.1344    0.0000 C   0  0  0  0  0  0  0  0  0  0  0  0
   -0.8931   -1.5469    0.0000 C   0  0  0  0  0  0  0  0  0  0  0  0
  1  2  1  0  0  0  0
  3  2  2  0  0  0  0
  4  3  1  0  0  0  0
  4  5  1  0  0  0  0
  6  4  2  0  0  0  0
  7  6  1  0  0  0  0
  8  7  2  0  0  0  0
  2  8  1  0  0  0  0
M  END
> <Original_SMILES>
OC1=CC(O)=CC=C1

> <Canonical_QSARr>
OC1=CC(O)=CC=C1

> <InChI_Code_QSARr>
InChI=1S/C6H6O2/c7-5-2-1-3-6(8)4-5/h1-4,7-8H

> <InChI Key_QSARr>
GHMLBKRAJCXXBS-UHFFFAOYSA-N

> <Salt_Solvent>
?

> <Salt_Solvent_ID>


> <pKa>
9.56

> <temp>
23

> <method>
mean from 6

> <type>
b2/apparent

> <group>


> <basicOrAcidic>
acidic

> <Row-ID>
14

> <Smiles>
OC1(=CC(O)=CC=C1)

$$$$
10015
  Mrv171c006011816382D          

  8  8  0  0  0  0            999 V2000
   -0.7145   -2.4750    0.0000 O   0  0  0  0  0  0  0  0  0  0  0  0
   -0.7145   -1.6500    0.0000 C   0  0  0  0  0  0  0  0  0  0  0  0
    0.0000   -1.2375    0.0000 C   0  0  0  0  0  0  0  0  0  0  0  0
    0.0000   -0.4125    0.0000 C   0  0  0  0  0  0  0  0  0  0  0  0
   -0.7145   -0.0000    0.0000 C   0  0  0  0  0  0  0  0  0  0  0  0
   -0.7145    0.8250    0.0000 O   0  0  0  0  0  0  0  0  0  0  0  0
   -1.4289   -0.4125    0.0000 C   0  0  0  0  0  0  0  0  0  0  0  0
   -1.4289   -1.2375    0.0000 C   0  0  0  0  0  0  0  0  0  0  0  0
  1  2  1  0  0  0  0
  3  2  2  0  0  0  0
  4  3  1  0  0  0  0
  5  4  2  0  0  0  0
  5  6  1  0  0  0  0
  7  5  1  0  0  0  0
  8  7  2  0  0  0  0
  2  8  1  0  0  0  0
M  END
> <Original_SMILES>
OC1C=CC(O)=CC=1

> <Canonical_QSARr>
OC1C=CC(O)=CC=1

> <InChI_Code_QSARr>
InChI=1S/C6H6O2/c7-5-1-2-6(8)4-3-5/h1-4,7-8H

> <InChI Key_QSARr>
QIGBRXMKCJKVMJ-UHFFFAOYSA-N

> <Salt_Solvent>
?

> <Salt_Solvent_ID>


> <pKa>
9.93

> <temp>
23

> <method>
mean from 6

> <type>
a1/apparent

> <group>


> <basicOrAcidic>
acidic

> <Row-ID>
15

> <Smiles>
OC1(=CC=C(O)C=C1)

$$$$
10016
  Mrv171c006011816382D          

  8  8  0  0  0  0            999 V2000
    3.0164   -0.4579    0.0000 O   0  0  0  0  0  0  0  0  0  0  0  0
    2.2318   -0.7128    0.0000 C   0  0  0  0  0  0  0  0  0  0  0  0
    1.5644   -0.2279    0.0000 C   0  0  0  0  0  0  0  0  0  0  0  0
    1.5644    0.5971    0.0000 C   0  0  0  0  0  0  0  0  0  0  0  0
    0.8499    1.0096    0.0000 O   0  0  0  0  0  0  0  0  0  0  0  0
    0.8969   -0.7128    0.0000 C   0  0  0  0  0  0  0  0  0  0  0  0
    1.1519   -1.4974    0.0000 C   0  0  0  0  0  0  0  0  0  0  0  0
    1.9769   -1.4974    0.0000 C   0  0  0  0  0  0  0  0  0  0  0  0
  1  2  2  0  0  0  0
  3  2  1  0  0  0  0
  3  4  1  0  0  0  0
  4  5  2  0  0  0  0
  6  3  1  0  0  0  0
  7  6  1  0  0  0  0
  8  7  1  0  0  0  0
  2  8  1  0  0  0  0
M  END
> <Original_SMILES>
O=CC1CCCC1=O

> <Canonical_QSARr>
O=CC1CCCC1=O

> <InChI_Code_QSARr>
InChI=1S/C6H8O2/c7-4-5-2-1-3-6(5)8/h4-5H,1-3H2

> <InChI Key_QSARr>
ZAIBWUAGAZIQMM-UHFFFAOYSA-N

> <Salt_Solvent>
?

> <Salt_Solvent_ID>


> <pKa>
5.83

> <temp>
20

> <method>
potentiometric

> <type>
a/apparent

> <group>


> <basicOrAcidic>
acidic

> <Row-ID>
16

> <Smiles>
O=C1(C(C=O)CCC1)

$$$$
10017
  Mrv171c006011816372D          

  8  8  0  0  0  0            999 V2000
   -0.8931    0.1031    0.0000 O   0  0  0  0  0  0  0  0  0  0  0  0
   -0.1786   -0.3094    0.0000 C   0  0  0  0  0  0  0  0  0  0  0  0
   -0.1786   -1.1344    0.0000 C   0  0  0  0  0  0  0  0  0  0  0  0
    0.5359   -1.5469    0.0000 C   0  0  0  0  0  0  0  0  0  0  0  0
    1.2503   -1.1344    0.0000 C   0  0  0  0  0  0  0  0  0  0  0  0
    1.2503   -0.3094    0.0000 C   0  0  0  0  0  0  0  0  0  0  0  0
    0.5359    0.1031    0.0000 C   0  0  0  0  0  0  0  0  0  0  0  0
    0.5359    0.9281    0.0000 O   0  0  0  0  0  0  0  0  0  0  0  0
  1  2  1  0  0  0  0
  3  2  1  0  0  0  0
  4  3  2  0  0  0  0
  5  4  1  0  0  0  0
  6  5  2  0  0  0  0
  7  6  1  0  0  0  0
  2  7  2  0  0  0  0
  7  8  1  0  0  0  0
M  END
> <Original_SMILES>
[O-]C1C=CC=CC=1O

> <Canonical_QSARr>
OC1C=CC=CC=1O

> <InChI_Code_QSARr>
InChI=1S/C6H6O2/c7-5-3-1-2-4-6(5)8/h1-4,7-8H

> <InChI Key_QSARr>
YCIMNLLNPGFGHC-UHFFFAOYSA-N

> <Salt_Solvent>
?

> <Salt_Solvent_ID>


> <pKa>
11.56

> <temp>
27

> <method>
mean from 10

> <type>
a2/apparent

> <group>


> <basicOrAcidic>
acidic

> <Row-ID>
17

> <Smiles>
OC1(=C([O-])C=CC=C1)

$$$$
10018
  Mrv171c006011816372D          

  8  8  0  0  0  0            999 V2000
   -0.5358   -1.1344    0.0000 O   0  0  0  0  0  0  0  0  0  0  0  0
    0.1786   -0.7219    0.0000 C   0  0  0  0  0  0  0  0  0  0  0  0
    0.8931   -1.1344    0.0000 C   0  0  0  0  0  0  0  0  0  0  0  0
    1.6076   -0.7219    0.0000 C   0  0  0  0  0  0  0  0  0  0  0  0
    1.6076    0.1031    0.0000 C   0  0  0  0  0  0  0  0  0  0  0  0
    0.8931    0.5156    0.0000 C   0  0  0  0  0  0  0  0  0  0  0  0
    0.8931    1.3406    0.0000 O   0  0  0  0  0  0  0  0  0  0  0  0
    0.1786    0.1031    0.0000 C   0  0  0  0  0  0  0  0  0  0  0  0
  1  2  1  0  0  0  0
  3  2  2  0  0  0  0
  4  3  1  0  0  0  0
  5  4  2  0  0  0  0
  6  5  1  0  0  0  0
  6  7  1  0  0  0  0
  8  6  2  0  0  0  0
  2  8  1  0  0  0  0
M  END
> <Original_SMILES>
[O-]C1C=C(O)C=CC=1

> <Canonical_QSARr>
OC1=CC(O)=CC=C1

> <InChI_Code_QSARr>
InChI=1S/C6H6O2/c7-5-2-1-3-6(8)4-5/h1-4,7-8H

> <InChI Key_QSARr>
GHMLBKRAJCXXBS-UHFFFAOYSA-N

> <Salt_Solvent>
?

> <Salt_Solvent_ID>


> <pKa>
11.32

> <temp>
30

> <method>
potentiometric

> <type>
1/thermodynamic

> <group>


> <basicOrAcidic>
acidic

> <Row-ID>
18

> <Smiles>
OC1(=CC([O-])=CC=C1)

$$$$
10019
  Mrv171c006011816372D          

  8  8  0  0  0  0            999 V2000
    0.8250   -1.6500    0.0000 O   0  0  0  0  0  0  0  0  0  0  0  0
    0.8250   -0.8250    0.0000 C   0  0  0  0  0  0  0  0  0  0  0  0
    1.5395   -0.4125    0.0000 C   0  0  0  0  0  0  0  0  0  0  0  0
    1.5395    0.4125    0.0000 C   0  0  0  0  0  0  0  0  0  0  0  0
    0.8250    0.8250    0.0000 C   0  0  0  0  0  0  0  0  0  0  0  0
    0.8250    1.6500    0.0000 O   0  0  0  0  0  0  0  0  0  0  0  0
    0.1105    0.4125    0.0000 C   0  0  0  0  0  0  0  0  0  0  0  0
    0.1105   -0.4125    0.0000 C   0  0  0  0  0  0  0  0  0  0  0  0
  1  2  1  0  0  0  0
  3  2  1  0  0  0  0
  4  3  2  0  0  0  0
  5  4  1  0  0  0  0
  5  6  1  0  0  0  0
  7  5  2  0  0  0  0
  8  7  1  0  0  0  0
  2  8  2  0  0  0  0
M  END
> <Original_SMILES>
[O-]C1=CC=C(O)C=C1

> <Canonical_QSARr>
OC1C=CC(O)=CC=1

> <InChI_Code_QSARr>
InChI=1S/C6H6O2/c7-5-1-2-6(8)4-3-5/h1-4,7-8H

> <InChI Key_QSARr>
QIGBRXMKCJKVMJ-UHFFFAOYSA-N

> <Salt_Solvent>
?

> <Salt_Solvent_ID>


> <pKa>
11.57

> <temp>
24

> <method>
mean from 4

> <type>
1/apparent

> <group>


> <basicOrAcidic>
acidic

> <Row-ID>
19

> <Smiles>
OC1(=CC=C([O-])C=C1)

$$$$
10020
  Mrv171c006011816382D          

  8  8  0  0  0  0            999 V2000
    1.4673    0.8443    0.0000 Cl  0  0  0  0  0  0  0  0  0  0  0  0
    2.0993    0.3140    0.0000 C   0  0  0  0  0  0  0  0  0  0  0  0
    2.7313    0.8443    0.0000 Cl  0  0  0  0  0  0  0  0  0  0  0  0
    1.6868   -0.4005    0.0000 C   0  0  0  0  0  0  0  0  0  0  0  0
    0.9723   -0.8130    0.0000 C   0  0  0  0  0  0  0  0  0  0  0  0
    0.9723   -1.6380    0.0000 O   0  0  0  0  0  0  0  0  0  0  0  0
    0.2578   -0.4005    0.0000 O   0  0  0  0  0  0  0  0  0  0  0  0
    2.5118   -0.4005    0.0000 C   0  0  0  0  0  0  0  0  0  0  0  0
  1  2  1  0  0  0  0
  2  3  1  0  0  0  0
  4  2  1  0  0  0  0
  4  5  1  0  0  0  0
  5  6  2  0  0  0  0
  5  7  1  0  0  0  0
  8  4  1  0  0  0  0
  2  8  1  0  0  0  0
M  END
> <Original_SMILES>
OC(=O)C1CC1(Cl)Cl

> <Canonical_QSARr>
OC(=O)C1CC1(Cl)Cl

> <InChI_Code_QSARr>
InChI=1S/C4H4Cl2O2/c5-4(6)1-2(4)3(7)8/h2H,1H2,(H,7,8)

> <InChI Key_QSARr>
GVGFEJPTKINGLP-UHFFFAOYSA-N

> <Salt_Solvent>
?

> <Salt_Solvent_ID>


> <pKa>
3.51

> <temp>
23

> <method>
potentiometric

> <type>
a/apparent

> <group>


> <basicOrAcidic>
acidic

> <Row-ID>
20

> <Smiles>
ClC1(Cl)(C(C(=O)O)C1)

$$$$
10021
  Mrv171c006011816382D          

  8  8  0  0  0  0            999 V2000
    1.4673    0.8443    0.0000 Br  0  0  0  0  0  0  0  0  0  0  0  0
    2.0993    0.3140    0.0000 C   0  0  0  0  0  0  0  0  0  0  0  0
    2.7313    0.8443    0.0000 Br  0  0  0  0  0  0  0  0  0  0  0  0
    1.6868   -0.4005    0.0000 C   0  0  0  0  0  0  0  0  0  0  0  0
    0.9723   -0.8130    0.0000 C   0  0  0  0  0  0  0  0  0  0  0  0
    0.9723   -1.6380    0.0000 O   0  0  0  0  0  0  0  0  0  0  0  0
    0.2578   -0.4005    0.0000 O   0  0  0  0  0  0  0  0  0  0  0  0
    2.5118   -0.4005    0.0000 C   0  0  0  0  0  0  0  0  0  0  0  0
  1  2  1  0  0  0  0
  2  3  1  0  0  0  0
  4  2  1  0  0  0  0
  4  5  1  0  0  0  0
  5  6  2  0  0  0  0
  5  7  1  0  0  0  0
  8  4  1  0  0  0  0
  2  8  1  0  0  0  0
M  END
> <Original_SMILES>
OC(=O)C1CC1(Br)Br

> <Canonical_QSARr>
OC(=O)C1CC1(Br)Br

> <InChI_Code_QSARr>
InChI=1S/C4H4Br2O2/c5-4(6)1-2(4)3(7)8/h2H,1H2,(H,7,8)

> <InChI Key_QSARr>
ZZQWHIVRLNQEDZ-UHFFFAOYSA-N

> <Salt_Solvent>
?

> <Salt_Solvent_ID>


> <pKa>
3.57

> <temp>
24

> <method>
potentiometric

> <type>
a/apparent

> <group>


> <basicOrAcidic>
acidic

> <Row-ID>
21

> <Smiles>
[Br]C1([Br])(C(C(=O)O)C1)

$$$$
10022
  Mrv171c006011816382D          

  8  8  0  0  0  0            999 V2000
    0.7801   -0.2983    0.0000 Cl  0  0  0  0  0  0  0  0  0  0  0  0
   -0.0045   -0.5533    0.0000 C   0  0  0  0  0  0  0  0  0  0  0  0
   -0.6720   -0.0684    0.0000 C   0  0  0  0  0  0  0  0  0  0  0  0
   -0.6720    0.7566    0.0000 O   0  0  0  0  0  0  0  0  0  0  0  0
   -1.3394   -0.5533    0.0000 C   0  0  0  0  0  0  0  0  0  0  0  0
   -2.1240   -0.2983    0.0000 O   0  0  0  0  0  0  0  0  0  0  0  0
   -1.0845   -1.3379    0.0000 C   0  0  0  0  0  0  0  0  0  0  0  0
   -0.2595   -1.3379    0.0000 C   0  0  0  0  0  0  0  0  0  0  0  0
  1  2  1  0  0  0  0
  3  2  1  0  0  0  0
  3  4  2  0  0  0  0
  5  3  1  0  0  0  0
  5  6  2  0  0  0  0
  7  5  1  0  0  0  0
  8  7  1  0  0  0  0
  2  8  1  0  0  0  0
M  END
> <Original_SMILES>
O=C1CCC(Cl)C1=O

> <Canonical_QSARr>
O=C1CCC(Cl)C1=O

> <InChI_Code_QSARr>
InChI=1S/C5H5ClO2/c6-3-1-2-4(7)5(3)8/h3H,1-2H2

> <InChI Key_QSARr>
SNAOXHWORPTDTJ-UHFFFAOYSA-N

> <Salt_Solvent>
?

> <Salt_Solvent_ID>


> <pKa>
7.05

> <temp>


> <method>


> <type>
a/apparent

> <group>


> <basicOrAcidic>
acidic

> <Row-ID>
22

> <Smiles>
ClC1(C(=O)C(=O)CC1)

$$$$
10023
  Mrv171c006011816382D          

  8  8  0  0  0  0            999 V2000
    1.8641   -1.6690    0.0000 S   0  0  0  0  0  0  0  0  0  0  0  0
    2.1190   -0.8844    0.0000 C   0  0  0  0  0  0  0  0  0  0  0  0
    1.4516   -0.3994    0.0000 C   0  0  0  0  0  0  0  0  0  0  0  0
    1.4516    0.4256    0.0000 C   0  0  0  0  0  0  0  0  0  0  0  0
    0.7371    0.8381    0.0000 O   0  0  0  0  0  0  0  0  0  0  0  0
    2.1661    0.8381    0.0000 O   0  0  0  0  0  0  0  0  0  0  0  0
    0.7842   -0.8844    0.0000 C   0  0  0  0  0  0  0  0  0  0  0  0
    1.0391   -1.6690    0.0000 C   0  0  0  0  0  0  0  0  0  0  0  0
  2  1  1  0  0  0  0
  3  2  2  0  0  0  0
  3  4  1  0  0  0  0
  4  5  2  0  0  0  0
  4  6  1  0  0  0  0
  7  3  1  0  0  0  0
  8  7  2  0  0  0  0
  1  8  1  0  0  0  0
M  END
> <Original_SMILES>
OC(=O)C1C=CSC=1

> <Canonical_QSARr>
OC(=O)C1C=CSC=1

> <InChI_Code_QSARr>
InChI=1S/C5H4O2S/c6-5(7)4-1-2-8-3-4/h1-3H,(H,6,7)

> <InChI Key_QSARr>
YNVOMSDITJMNET-UHFFFAOYSA-N

> <Salt_Solvent>
?

> <Salt_Solvent_ID>


> <pKa>
4.03

> <temp>
23

> <method>
mean from 4

> <type>
a1/apparent

> <group>
COOH

> <basicOrAcidic>
acidic

> <Row-ID>
23

> <Smiles>
S1(C=C(C(=O)O)C=C1)

$$$$
10024
  Mrv171c006011816382D          

  8  8  0  0  0  0            999 V2000
    2.1190   -0.8844    0.0000 S   0  0  0  0  0  0  0  0  0  0  0  0
    1.4516   -0.3994    0.0000 C   0  0  0  0  0  0  0  0  0  0  0  0
    1.4516    0.4256    0.0000 C   0  0  0  0  0  0  0  0  0  0  0  0
    2.1661    0.8381    0.0000 O   0  0  0  0  0  0  0  0  0  0  0  0
    0.7371    0.8381    0.0000 O   0  0  0  0  0  0  0  0  0  0  0  0
    0.7842   -0.8844    0.0000 C   0  0  0  0  0  0  0  0  0  0  0  0
    1.0391   -1.6690    0.0000 C   0  0  0  0  0  0  0  0  0  0  0  0
    1.8641   -1.6690    0.0000 C   0  0  0  0  0  0  0  0  0  0  0  0
  2  1  1  0  0  0  0
  2  3  1  0  0  0  0
  3  4  2  0  0  0  0
  3  5  1  0  0  0  0
  6  2  2  0  0  0  0
  7  6  1  0  0  0  0
  8  7  2  0  0  0  0
  1  8  1  0  0  0  0
M  END
> <Original_SMILES>
OC(=O)C1=CC=CS1

> <Canonical_QSARr>
OC(=O)C1=CC=CS1

> <InChI_Code_QSARr>
InChI=1S/C5H4O2S/c6-5(7)4-2-1-3-8-4/h1-3H,(H,6,7)

> <InChI Key_QSARr>
QERYCTSHXKAMIS-UHFFFAOYSA-N

> <Salt_Solvent>
?

> <Salt_Solvent_ID>


> <pKa>
3.46

> <temp>
22

> <method>
mean from 7

> <type>
a1/apparent

> <group>
COOH

> <basicOrAcidic>
acidic

> <Row-ID>
24

> <Smiles>
S1(C(C(=O)O)=CC=C1)

$$$$
10025
  Mrv171c006011816382D          

  8  8  0  0  0  0            999 V2000
    2.1190   -0.8844    0.0000 Se  0  0  0  0  0  0  0  0  0  0  0  0
    1.4516   -0.3994    0.0000 C   0  0  0  0  0  0  0  0  0  0  0  0
    1.4516    0.4256    0.0000 C   0  0  0  0  0  0  0  0  0  0  0  0
    2.1661    0.8381    0.0000 O   0  0  0  0  0  0  0  0  0  0  0  0
    0.7371    0.8381    0.0000 O   0  0  0  0  0  0  0  0  0  0  0  0
    0.7842   -0.8844    0.0000 C   0  0  0  0  0  0  0  0  0  0  0  0
    1.0391   -1.6690    0.0000 C   0  0  0  0  0  0  0  0  0  0  0  0
    1.8641   -1.6690    0.0000 C   0  0  0  0  0  0  0  0  0  0  0  0
  2  1  1  0  0  0  0
  2  3  1  0  0  0  0
  3  4  2  0  0  0  0
  3  5  1  0  0  0  0
  6  2  2  0  0  0  0
  7  6  1  0  0  0  0
  8  7  2  0  0  0  0
  1  8  1  0  0  0  0
M  END
> <Original_SMILES>
OC(=O)C1=CC=C[Se]1

> <Canonical_QSARr>
OC(=O)C1=CC=C[Se]1

> <InChI_Code_QSARr>
InChI=1S/C5H4O2Se/c6-5(7)4-2-1-3-8-4/h1-3H,(H,6,7)

> <InChI Key_QSARr>
WAQBFLCVNNZBQR-UHFFFAOYSA-N

> <Salt_Solvent>
?

> <Salt_Solvent_ID>


> <pKa>
3.43

> <temp>
25

> <method>


> <type>
a1/thermodynamic

> <group>


> <basicOrAcidic>
acidic

> <Row-ID>
25

> <Smiles>
[Se]1(C(C(=O)O)=CC=C1)

$$$$
10026
  Mrv171c006011816382D          

  8  8  0  0  0  0            999 V2000
    0.3812    0.2407    0.0000 P   0  0  0  0  0  0  0  0  0  0  0  0
   -0.1491    0.8727    0.0000 O   0  0  0  0  0  0  0  0  0  0  0  0
    0.9115    0.8727    0.0000 O   0  0  0  0  0  0  0  0  0  0  0  0
   -0.3333   -0.1718    0.0000 C   0  0  0  0  0  0  0  0  0  0  0  0
   -0.3333   -0.9968    0.0000 C   0  0  0  0  0  0  0  0  0  0  0  0
    0.3812   -1.4093    0.0000 C   0  0  0  0  0  0  0  0  0  0  0  0
    1.0956   -0.9968    0.0000 C   0  0  0  0  0  0  0  0  0  0  0  0
    1.0956   -0.1718    0.0000 C   0  0  0  0  0  0  0  0  0  0  0  0
  1  2  2  0  0  0  0
  1  3  1  0  0  0  0
  4  1  1  0  0  0  0
  5  4  1  0  0  0  0
  6  5  1  0  0  0  0
  7  6  1  0  0  0  0
  8  7  1  0  0  0  0
  1  8  1  0  0  0  0
M  END
> <Original_SMILES>
OP1(=O)CCCCC1

> <Canonical_QSARr>
OP1(=O)CCCCC1

> <InChI_Code_QSARr>
InChI=1S/C5H11O2P/c6-8(7)4-2-1-3-5-8/h1-5H2,(H,6,7)

> <InChI Key_QSARr>
NNCQZOVCNZHBKO-UHFFFAOYSA-N

> <Salt_Solvent>
?

> <Salt_Solvent_ID>


> <pKa>
2.73

> <temp>
25

> <method>
potentiometric

> <type>
a/apparent

> <group>


> <basicOrAcidic>
acidic

> <Row-ID>
26

> <Smiles>
P1(=O)(O)(CCCCC1)

$$$$
10027
  Mrv171c006011816382D          

  8  8  0  0  0  0            999 V2000
    2.3220   -0.3094    0.0000 S   0  0  0  0  0  0  0  0  0  0  0  0
    2.3220    0.5156    0.0000 C   0  0  0  0  0  0  0  0  0  0  0  0
    1.6076    0.9281    0.0000 C   0  0  0  0  0  0  0  0  0  0  0  0
    1.6076    1.7531    0.0000 O   0  0  0  0  0  0  0  0  0  0  0  0
    0.8931    0.5156    0.0000 C   0  0  0  0  0  0  0  0  0  0  0  0
    0.8931   -0.3094    0.0000 C   0  0  0  0  0  0  0  0  0  0  0  0
    0.1786   -0.7219    0.0000 O   0  0  0  0  0  0  0  0  0  0  0  0
    1.6076   -0.7219    0.0000 C   0  0  0  0  0  0  0  0  0  0  0  0
  2  1  1  0  0  0  0
  3  2  1  0  0  0  0
  3  4  2  0  0  0  0
  5  3  1  0  0  0  0
  6  5  1  0  0  0  0
  6  7  2  0  0  0  0
  8  6  1  0  0  0  0
  1  8  1  0  0  0  0
M  END
> <Original_SMILES>
O=C1CSCC(=O)C1

> <Canonical_QSARr>
O=C1CSCC(=O)C1

> <InChI_Code_QSARr>
InChI=1S/C5H6O2S/c6-4-1-5(7)3-8-2-4/h1-3H2

> <InChI Key_QSARr>
VDHPFHUCOPGRLS-UHFFFAOYSA-N

> <Salt_Solvent>
?

> <Salt_Solvent_ID>


> <pKa>
4.34

> <temp>


> <method>
potentiometric

> <type>
a/apparent

> <group>


> <basicOrAcidic>
acidic

> <Row-ID>
27

> <Smiles>
S1(CC(=O)CC(C1)=O)

$$$$
10028
  Mrv171c006011816382D          

  8  8  0  0  0  0            999 V2000
   -0.6311    0.7769    0.0000 O   0  0  0  0  0  0  0  0  0  0  0  0
   -0.6311   -0.0481    0.0000 C   0  0  0  0  0  0  0  0  0  0  0  0
   -1.3744   -0.4061    0.0000 C   0  0  0  0  0  0  0  0  0  0  0  0
   -1.5580   -1.2104    0.0000 C   0  0  0  0  0  0  0  0  0  0  0  0
   -1.0436   -1.8554    0.0000 C   0  0  0  0  0  0  0  0  0  0  0  0
   -0.2186   -1.8554    0.0000 C   0  0  0  0  0  0  0  0  0  0  0  0
    0.2958   -1.2104    0.0000 C   0  0  0  0  0  0  0  0  0  0  0  0
    0.1122   -0.4061    0.0000 C   0  0  0  0  0  0  0  0  0  0  0  0
  1  2  2  0  0  0  0
  3  2  1  0  0  0  0
  4  3  2  0  0  0  0
  5  4  1  0  0  0  0
  6  5  2  0  0  0  0
  7  6  1  0  0  0  0
  8  7  2  0  0  0  0
  2  8  1  0  0  0  0
M  END
> <Original_SMILES>
O=C1C=CC=CC=C1

> <Canonical_QSARr>
O=C1C=CC=CC=C1

> <InChI_Code_QSARr>
InChI=1S/C7H6O/c8-7-5-3-1-2-4-6-7/h1-6H

> <InChI Key_QSARr>
QVWDCTQRORVHHT-UHFFFAOYSA-N

> <Salt_Solvent>
?

> <Salt_Solvent_ID>


> <pKa>
-0.82

> <temp>
25

> <method>


> <type>
a1/apparent

> <group>


> <basicOrAcidic>
basic

> <Row-ID>
28

> <Smiles>
O=C1(C=CC=CC=C1)

$$$$
10029
  Mrv171c006011816382D          

  8  8  0  0  0  0            999 V2000
   -0.6311    0.7769    0.0000 O   0  0  0  0  0  0  0  0  0  0  0  0
   -0.6311   -0.0481    0.0000 C   0  0  0  0  0  0  0  0  0  0  0  0
   -1.3744   -0.4061    0.0000 C   0  0  0  0  0  0  0  0  0  0  0  0
   -1.5580   -1.2104    0.0000 C   0  0  0  0  0  0  0  0  0  0  0  0
   -1.0436   -1.8554    0.0000 C   0  0  0  0  0  0  0  0  0  0  0  0
   -0.2186   -1.8554    0.0000 C   0  0  0  0  0  0  0  0  0  0  0  0
    0.2958   -1.2104    0.0000 C   0  0  0  0  0  0  0  0  0  0  0  0
    0.1122   -0.4061    0.0000 C   0  0  0  0  0  0  0  0  0  0  0  0
  1  2  1  0  0  0  0
  3  2  1  0  0  0  0
  4  3  2  0  0  0  0
  5  4  1  0  0  0  0
  6  5  2  0  0  0  0
  7  6  1  0  0  0  0
  8  7  2  0  0  0  0
  2  8  1  0  0  0  0
M  END
> <Original_SMILES>
OC1C=CC=CC=C1

> <Canonical_QSARr>
OC1C=CC=CC=C1

> <InChI_Code_QSARr>
InChI=1S/C7H8O/c8-7-5-3-1-2-4-6-7/h1-8H

> <InChI Key_QSARr>
VYFFZXBJEZVYLO-UHFFFAOYSA-N

> <Salt_Solvent>
?

> <Salt_Solvent_ID>


> <pKa>
-7.0

> <temp>
25

> <method>


> <type>
a1/apparent

> <group>
COH2(1+)

> <basicOrAcidic>
basic

> <Row-ID>
29

> <Smiles>
OC1(C=CC=CC=C1)

$$$$
10030
  Mrv171c006011816382D          

  8  8  0  0  0  0            999 V2000
    0.5359   -1.5469    0.0000 O   0  0  0  0  0  0  0  0  0  0  0  0
   -0.1786   -1.1344    0.0000 C   0  0  0  0  0  0  0  0  0  0  0  0
   -0.1786   -0.3094    0.0000 C   0  0  0  0  0  0  0  0  0  0  0  0
   -0.8931    0.1031    0.0000 C   0  0  0  0  0  0  0  0  0  0  0  0
   -0.8931    0.9281    0.0000 C   0  0  0  0  0  0  0  0  0  0  0  0
   -1.6076   -0.3094    0.0000 C   0  0  0  0  0  0  0  0  0  0  0  0
   -1.6076   -1.1344    0.0000 C   0  0  0  0  0  0  0  0  0  0  0  0
   -0.8931   -1.5469    0.0000 C   0  0  0  0  0  0  0  0  0  0  0  0
  1  2  1  0  0  0  0
  3  2  2  0  0  0  0
  4  3  1  0  0  0  0
  4  5  1  0  0  0  0
  6  4  2  0  0  0  0
  7  6  1  0  0  0  0
  8  7  2  0  0  0  0
  2  8  1  0  0  0  0
M  END
> <Original_SMILES>
CC1C=C(O)C=CC=1

> <Canonical_QSARr>
CC1C=C(O)C=CC=1

> <InChI_Code_QSARr>
InChI=1S/C7H8O/c1-6-3-2-4-7(8)5-6/h2-5,8H,1H3

> <InChI Key_QSARr>
RLSSMJSEOOYNOY-UHFFFAOYSA-N

> <Salt_Solvent>
?

> <Salt_Solvent_ID>


> <pKa>
10.01

> <temp>
22

> <method>
mean from 12

> <type>
a1/thermodynamic

> <group>
OH

> <basicOrAcidic>
acidic

> <Row-ID>
30

> <Smiles>
OC1(=CC(=CC=C1)C)

$$$$
10031
  Mrv171c006011816382D          

  8  8  0  0  0  0            999 V2000
   -0.7145   -2.4750    0.0000 O   0  0  0  0  0  0  0  0  0  0  0  0
   -0.7145   -1.6500    0.0000 C   0  0  0  0  0  0  0  0  0  0  0  0
    0.0000   -1.2375    0.0000 C   0  0  0  0  0  0  0  0  0  0  0  0
    0.0000   -0.4125    0.0000 C   0  0  0  0  0  0  0  0  0  0  0  0
   -0.7145   -0.0000    0.0000 C   0  0  0  0  0  0  0  0  0  0  0  0
   -0.7145    0.8250    0.0000 C   0  0  0  0  0  0  0  0  0  0  0  0
   -1.4289   -0.4125    0.0000 C   0  0  0  0  0  0  0  0  0  0  0  0
   -1.4289   -1.2375    0.0000 C   0  0  0  0  0  0  0  0  0  0  0  0
  1  2  1  0  0  0  0
  3  2  2  0  0  0  0
  4  3  1  0  0  0  0
  5  4  2  0  0  0  0
  5  6  1  0  0  0  0
  7  5  1  0  0  0  0
  8  7  2  0  0  0  0
  2  8  1  0  0  0  0
M  END
> <Original_SMILES>
CC1=CC=C(O)C=C1

> <Canonical_QSARr>
CC1=CC=C(O)C=C1

> <InChI_Code_QSARr>
InChI=1S/C7H8O/c1-6-2-4-7(8)5-3-6/h2-5,8H,1H3

> <InChI Key_QSARr>
IWDCLRJOBJJRNH-UHFFFAOYSA-N

> <Salt_Solvent>
?

> <Salt_Solvent_ID>


> <pKa>
10.22

> <temp>
22

> <method>
mean from 13

> <type>
a1/thermodynamic

> <group>
OH

> <basicOrAcidic>
acidic

> <Row-ID>
31

> <Smiles>
OC1(=CC=C(C)C=C1)

$$$$
10032
  Mrv171c006011816382D          

  8  8  0  0  0  0            999 V2000
    0.7145   -0.0000    0.0000 O   0  0  0  0  0  0  0  0  0  0  0  0
    0.0000   -0.4125    0.0000 C   0  0  0  0  0  0  0  0  0  0  0  0
   -0.7145    0.0000    0.0000 C   0  0  0  0  0  0  0  0  0  0  0  0
   -0.7145    0.8250    0.0000 C   0  0  0  0  0  0  0  0  0  0  0  0
   -1.4289   -0.4125    0.0000 C   0  0  0  0  0  0  0  0  0  0  0  0
   -1.4289   -1.2375    0.0000 C   0  0  0  0  0  0  0  0  0  0  0  0
   -0.7145   -1.6500    0.0000 C   0  0  0  0  0  0  0  0  0  0  0  0
    0.0000   -1.2375    0.0000 C   0  0  0  0  0  0  0  0  0  0  0  0
  1  2  1  0  0  0  0
  3  2  2  0  0  0  0
  3  4  1  0  0  0  0
  5  3  1  0  0  0  0
  6  5  2  0  0  0  0
  7  6  1  0  0  0  0
  8  7  2  0  0  0  0
  2  8  1  0  0  0  0
M  END
> <Original_SMILES>
CC1C=CC=CC=1O

> <Canonical_QSARr>
CC1C=CC=CC=1O

> <InChI_Code_QSARr>
InChI=1S/C7H8O/c1-6-4-2-3-5-7(6)8/h2-5,8H,1H3

> <InChI Key_QSARr>
QWVGKYWNOKOFNN-UHFFFAOYSA-N

> <Salt_Solvent>
?

> <Salt_Solvent_ID>


> <pKa>
10.22

> <temp>
22

> <method>
mean from 11

> <type>
a1/thermodynamic

> <group>
OH

> <basicOrAcidic>
acidic

> <Row-ID>
32

> <Smiles>
OC1(=C(C=CC=C1)C)

$$$$
10033
  Mrv171c006011816382D          

  8  8  0  0  0  0            999 V2000
    1.4289    2.1147    0.0000 O   0  0  0  0  0  0  0  0  0  0  0  0
    0.7145    1.7022    0.0000 C   0  0  0  0  0  0  0  0  0  0  0  0
    0.7145    0.8772    0.0000 C   0  0  0  0  0  0  0  0  0  0  0  0
    0.0470    0.3923    0.0000 C   0  0  0  0  0  0  0  0  0  0  0  0
    0.3020   -0.3923    0.0000 C   0  0  0  0  0  0  0  0  0  0  0  0
    1.1270   -0.3923    0.0000 C   0  0  0  0  0  0  0  0  0  0  0  0
    1.3819    0.3923    0.0000 C   0  0  0  0  0  0  0  0  0  0  0  0
   -0.0000    2.1147    0.0000 C   0  0  0  0  0  0  0  0  0  0  0  0
  1  2  2  0  0  0  0
  2  3  1  0  0  0  0
  4  3  2  0  0  0  0
  5  4  1  0  0  0  0
  6  5  2  0  0  0  0
  7  6  1  0  0  0  0
  3  7  1  0  0  0  0
  2  8  1  0  0  0  0
M  END
> <Original_SMILES>
CC(=O)C1CC=CC=1

> <Canonical_QSARr>
CC(=O)C1CC=CC=1

> <InChI_Code_QSARr>
InChI=1S/C7H8O/c1-6(8)7-4-2-3-5-7/h2-4H,5H2,1H3

> <InChI Key_QSARr>
XRPKZMVAXPQSCL-UHFFFAOYSA-N

> <Salt_Solvent>
?

> <Salt_Solvent_ID>


> <pKa>
8.84

> <temp>
30

> <method>
spectrophotometric

> <type>
a1/apparent

> <group>


> <basicOrAcidic>
acidic

> <Row-ID>
33

> <Smiles>
O=C(C1(=CC=CC1))C

$$$$
10034
  Mrv171c006011816382D          

  8  8  0  0  0  0            999 V2000
    0.7145   -0.0000    0.0000 Cl  0  0  0  0  0  0  0  0  0  0  0  0
    0.0000   -0.4125    0.0000 C   0  0  0  0  0  0  0  0  0  0  0  0
   -0.7145    0.0000    0.0000 C   0  0  0  0  0  0  0  0  0  0  0  0
   -0.7145    0.8250    0.0000 O   0  0  0  0  0  0  0  0  0  0  0  0
   -1.4289   -0.4125    0.0000 C   0  0  0  0  0  0  0  0  0  0  0  0
   -1.4289   -1.2375    0.0000 C   0  0  0  0  0  0  0  0  0  0  0  0
   -0.7145   -1.6500    0.0000 C   0  0  0  0  0  0  0  0  0  0  0  0
    0.0000   -1.2375    0.0000 C   0  0  0  0  0  0  0  0  0  0  0  0
  1  2  1  0  0  0  0
  3  2  2  0  0  0  0
  3  4  1  0  0  0  0
  5  3  1  0  0  0  0
  6  5  2  0  0  0  0
  7  6  1  0  0  0  0
  8  7  2  0  0  0  0
  2  8  1  0  0  0  0
M  END
> <Original_SMILES>
OC1C=CC=CC=1Cl

> <Canonical_QSARr>
OC1C=CC=CC=1Cl

> <InChI_Code_QSARr>
InChI=1S/C6H5ClO/c7-5-3-1-2-4-6(5)8/h1-4,8H

> <InChI Key_QSARr>
ISPYQTSUDJAMAB-UHFFFAOYSA-N

> <Salt_Solvent>
?

> <Salt_Solvent_ID>


> <pKa>
8.4

> <temp>
24

> <method>
mean from 6

> <type>
b1/apparent

> <group>


> <basicOrAcidic>
acidic

> <Row-ID>
34

> <Smiles>
ClC1(=C(O)C=CC=C1)

$$$$
10035
  Mrv171c006011816382D          

  8  8  0  0  0  0            999 V2000
    0.7145   -0.0000    0.0000 F   0  0  0  0  0  0  0  0  0  0  0  0
    0.0000   -0.4125    0.0000 C   0  0  0  0  0  0  0  0  0  0  0  0
   -0.7145    0.0000    0.0000 C   0  0  0  0  0  0  0  0  0  0  0  0
   -0.7145    0.8250    0.0000 O   0  0  0  0  0  0  0  0  0  0  0  0
   -1.4289   -0.4125    0.0000 C   0  0  0  0  0  0  0  0  0  0  0  0
   -1.4289   -1.2375    0.0000 C   0  0  0  0  0  0  0  0  0  0  0  0
   -0.7145   -1.6500    0.0000 C   0  0  0  0  0  0  0  0  0  0  0  0
    0.0000   -1.2375    0.0000 C   0  0  0  0  0  0  0  0  0  0  0  0
  1  2  1  0  0  0  0
  3  2  2  0  0  0  0
  3  4  1  0  0  0  0
  5  3  1  0  0  0  0
  6  5  2  0  0  0  0
  7  6  1  0  0  0  0
  8  7  2  0  0  0  0
  2  8  1  0  0  0  0
M  END
> <Original_SMILES>
OC1C=CC=CC=1F

> <Canonical_QSARr>
OC1C=CC=CC=1F

> <InChI_Code_QSARr>
InChI=1S/C6H5FO/c7-5-3-1-2-4-6(5)8/h1-4,8H

> <InChI Key_QSARr>
HFHFGHLXUCOHLN-UHFFFAOYSA-N

> <Salt_Solvent>
?

> <Salt_Solvent_ID>


> <pKa>
8.81

> <temp>
25

> <method>
potentiometric

> <type>
a1/apparent

> <group>


> <basicOrAcidic>
acidic

> <Row-ID>
35

> <Smiles>
FC1(=C(O)C=CC=C1)

$$$$
10036
  Mrv171c006011816382D          

  8  8  0  0  0  0            999 V2000
    0.7145   -0.0000    0.0000 I   0  0  0  0  0  0  0  0  0  0  0  0
    0.0000   -0.4125    0.0000 C   0  0  0  0  0  0  0  0  0  0  0  0
   -0.7145    0.0000    0.0000 C   0  0  0  0  0  0  0  0  0  0  0  0
   -0.7145    0.8250    0.0000 O   0  0  0  0  0  0  0  0  0  0  0  0
   -1.4289   -0.4125    0.0000 C   0  0  0  0  0  0  0  0  0  0  0  0
   -1.4289   -1.2375    0.0000 C   0  0  0  0  0  0  0  0  0  0  0  0
   -0.7145   -1.6500    0.0000 C   0  0  0  0  0  0  0  0  0  0  0  0
    0.0000   -1.2375    0.0000 C   0  0  0  0  0  0  0  0  0  0  0  0
  1  2  1  0  0  0  0
  3  2  2  0  0  0  0
  3  4  1  0  0  0  0
  5  3  1  0  0  0  0
  6  5  2  0  0  0  0
  7  6  1  0  0  0  0
  8  7  2  0  0  0  0
  2  8  1  0  0  0  0
M  END
> <Original_SMILES>
OC1C=CC=CC=1I

> <Canonical_QSARr>
OC1C=CC=CC=1I

> <InChI_Code_QSARr>
InChI=1S/C6H5IO/c7-5-3-1-2-4-6(5)8/h1-4,8H

> <InChI Key_QSARr>
KQDJTBPASNJQFQ-UHFFFAOYSA-N

> <Salt_Solvent>
?

> <Salt_Solvent_ID>


> <pKa>
8.4

> <temp>
25

> <method>
mean from 3

> <type>
thermodynamic

> <group>


> <basicOrAcidic>
acidic

> <Row-ID>
36

> <Smiles>
IC1(=C(O)C=CC=C1)

$$$$
10037
  Mrv171c006011816382D          

  8  8  0  0  0  0            999 V2000
    0.7145   -0.0000    0.0000 Br  0  0  0  0  0  0  0  0  0  0  0  0
    0.0000   -0.4125    0.0000 C   0  0  0  0  0  0  0  0  0  0  0  0
   -0.7145    0.0000    0.0000 C   0  0  0  0  0  0  0  0  0  0  0  0
   -0.7145    0.8250    0.0000 O   0  0  0  0  0  0  0  0  0  0  0  0
   -1.4289   -0.4125    0.0000 C   0  0  0  0  0  0  0  0  0  0  0  0
   -1.4289   -1.2375    0.0000 C   0  0  0  0  0  0  0  0  0  0  0  0
   -0.7145   -1.6500    0.0000 C   0  0  0  0  0  0  0  0  0  0  0  0
    0.0000   -1.2375    0.0000 C   0  0  0  0  0  0  0  0  0  0  0  0
  1  2  1  0  0  0  0
  3  2  2  0  0  0  0
  3  4  1  0  0  0  0
  5  3  1  0  0  0  0
  6  5  2  0  0  0  0
  7  6  1  0  0  0  0
  8  7  2  0  0  0  0
  2  8  1  0  0  0  0
M  END
> <Original_SMILES>
OC1C=CC=CC=1Br

> <Canonical_QSARr>
OC1C=CC=CC=1Br

> <InChI_Code_QSARr>
InChI=1S/C6H5BrO/c7-5-3-1-2-4-6(5)8/h1-4,8H

> <InChI Key_QSARr>
VADKRMSMGWJZCF-UHFFFAOYSA-N

> <Salt_Solvent>
?

> <Salt_Solvent_ID>


> <pKa>
8.4

> <temp>
25

> <method>
mean from 5

> <type>
a1/apparent

> <group>
OH

> <basicOrAcidic>
acidic

> <Row-ID>
37

> <Smiles>
[Br]C1(=C(O)C=CC=C1)

$$$$
10038
  Mrv171c006011816382D          

  8  8  0  0  0  0            999 V2000
    0.5359   -1.5469    0.0000 Cl  0  0  0  0  0  0  0  0  0  0  0  0
   -0.1786   -1.1344    0.0000 C   0  0  0  0  0  0  0  0  0  0  0  0
   -0.1786   -0.3094    0.0000 C   0  0  0  0  0  0  0  0  0  0  0  0
   -0.8931    0.1031    0.0000 C   0  0  0  0  0  0  0  0  0  0  0  0
   -0.8931    0.9281    0.0000 O   0  0  0  0  0  0  0  0  0  0  0  0
   -1.6076   -0.3094    0.0000 C   0  0  0  0  0  0  0  0  0  0  0  0
   -1.6076   -1.1344    0.0000 C   0  0  0  0  0  0  0  0  0  0  0  0
   -0.8931   -1.5469    0.0000 C   0  0  0  0  0  0  0  0  0  0  0  0
  1  2  1  0  0  0  0
  3  2  2  0  0  0  0
  4  3  1  0  0  0  0
  4  5  1  0  0  0  0
  6  4  2  0  0  0  0
  7  6  1  0  0  0  0
  8  7  2  0  0  0  0
  2  8  1  0  0  0  0
M  END
> <Original_SMILES>
OC1C=C(Cl)C=CC=1

> <Canonical_QSARr>
OC1C=C(Cl)C=CC=1

> <InChI_Code_QSARr>
InChI=1S/C6H5ClO/c7-5-2-1-3-6(8)4-5/h1-4,8H

> <InChI Key_QSARr>
HORNXRXVQWOLPJ-UHFFFAOYSA-N

> <Salt_Solvent>
?

> <Salt_Solvent_ID>


> <pKa>
8.96

> <temp>
25

> <method>
mean from 7

> <type>
a1/apparent

> <group>


> <basicOrAcidic>
acidic

> <Row-ID>
38

> <Smiles>
ClC1(=CC(O)=CC=C1)

$$$$
10039
  Mrv171c006011816382D          

  8  8  0  0  0  0            999 V2000
    0.5359   -1.5469    0.0000 I   0  0  0  0  0  0  0  0  0  0  0  0
   -0.1786   -1.1344    0.0000 C   0  0  0  0  0  0  0  0  0  0  0  0
   -0.1786   -0.3094    0.0000 C   0  0  0  0  0  0  0  0  0  0  0  0
   -0.8931    0.1031    0.0000 C   0  0  0  0  0  0  0  0  0  0  0  0
   -0.8931    0.9281    0.0000 O   0  0  0  0  0  0  0  0  0  0  0  0
   -1.6076   -0.3094    0.0000 C   0  0  0  0  0  0  0  0  0  0  0  0
   -1.6076   -1.1344    0.0000 C   0  0  0  0  0  0  0  0  0  0  0  0
   -0.8931   -1.5469    0.0000 C   0  0  0  0  0  0  0  0  0  0  0  0
  1  2  1  0  0  0  0
  3  2  2  0  0  0  0
  4  3  1  0  0  0  0
  4  5  1  0  0  0  0
  6  4  2  0  0  0  0
  7  6  1  0  0  0  0
  8  7  2  0  0  0  0
  2  8  1  0  0  0  0
M  END
> <Original_SMILES>
OC1C=C(I)C=CC=1

> <Canonical_QSARr>
OC1C=C(I)C=CC=1

> <InChI_Code_QSARr>
InChI=1S/C6H5IO/c7-5-2-1-3-6(8)4-5/h1-4,8H

> <InChI Key_QSARr>
FXTKWBZFNQHAAO-UHFFFAOYSA-N

> <Salt_Solvent>
?

> <Salt_Solvent_ID>


> <pKa>
9.02

> <temp>
25

> <method>
mean from 2

> <type>
thermodynamic

> <group>


> <basicOrAcidic>
acidic

> <Row-ID>
39

> <Smiles>
IC1(=CC(O)=CC=C1)

$$$$
10040
  Mrv171c006011816382D          

  8  8  0  0  0  0            999 V2000
    0.5359   -1.5469    0.0000 Br  0  0  0  0  0  0  0  0  0  0  0  0
   -0.1786   -1.1344    0.0000 C   0  0  0  0  0  0  0  0  0  0  0  0
   -0.1786   -0.3094    0.0000 C   0  0  0  0  0  0  0  0  0  0  0  0
   -0.8931    0.1031    0.0000 C   0  0  0  0  0  0  0  0  0  0  0  0
   -0.8931    0.9281    0.0000 O   0  0  0  0  0  0  0  0  0  0  0  0
   -1.6076   -0.3094    0.0000 C   0  0  0  0  0  0  0  0  0  0  0  0
   -1.6076   -1.1344    0.0000 C   0  0  0  0  0  0  0  0  0  0  0  0
   -0.8931   -1.5469    0.0000 C   0  0  0  0  0  0  0  0  0  0  0  0
  1  2  1  0  0  0  0
  3  2  2  0  0  0  0
  4  3  1  0  0  0  0
  4  5  1  0  0  0  0
  6  4  2  0  0  0  0
  7  6  1  0  0  0  0
  8  7  2  0  0  0  0
  2  8  1  0  0  0  0
M  END
> <Original_SMILES>
OC1C=C(Br)C=CC=1

> <Canonical_QSARr>
OC1C=C(Br)C=CC=1

> <InChI_Code_QSARr>
InChI=1S/C6H5BrO/c7-5-2-1-3-6(8)4-5/h1-4,8H

> <InChI Key_QSARr>
MNOJRWOWILAHAV-UHFFFAOYSA-N

> <Salt_Solvent>
?

> <Salt_Solvent_ID>


> <pKa>
8.99

> <temp>
25

> <method>
mean from 3

> <type>
thermodynamic

> <group>


> <basicOrAcidic>
acidic

> <Row-ID>
40

> <Smiles>
[Br]C1(=CC(O)=CC=C1)

$$$$
10041
  Mrv171c006011816382D          

  8  8  0  0  0  0            999 V2000
   -0.7145   -2.4750    0.0000 Cl  0  0  0  0  0  0  0  0  0  0  0  0
   -0.7145   -1.6500    0.0000 C   0  0  0  0  0  0  0  0  0  0  0  0
    0.0000   -1.2375    0.0000 C   0  0  0  0  0  0  0  0  0  0  0  0
    0.0000   -0.4125    0.0000 C   0  0  0  0  0  0  0  0  0  0  0  0
   -0.7145   -0.0000    0.0000 C   0  0  0  0  0  0  0  0  0  0  0  0
   -0.7145    0.8250    0.0000 O   0  0  0  0  0  0  0  0  0  0  0  0
   -1.4289   -0.4125    0.0000 C   0  0  0  0  0  0  0  0  0  0  0  0
   -1.4289   -1.2375    0.0000 C   0  0  0  0  0  0  0  0  0  0  0  0
  1  2  1  0  0  0  0
  3  2  2  0  0  0  0
  4  3  1  0  0  0  0
  5  4  2  0  0  0  0
  5  6  1  0  0  0  0
  7  5  1  0  0  0  0
  8  7  2  0  0  0  0
  2  8  1  0  0  0  0
M  END
> <Original_SMILES>
OC1=CC=C(Cl)C=C1

> <Canonical_QSARr>
OC1=CC=C(Cl)C=C1

> <InChI_Code_QSARr>
InChI=1S/C6H5ClO/c7-5-1-3-6(8)4-2-5/h1-4,8H

> <InChI Key_QSARr>
WXNZTHHGJRFXKQ-UHFFFAOYSA-N

> <Salt_Solvent>
?

> <Salt_Solvent_ID>


> <pKa>
9.29

> <temp>
24

> <method>
mean from 14

> <type>
a1/apparent

> <group>


> <basicOrAcidic>
acidic

> <Row-ID>
41

> <Smiles>
ClC1(=CC=C(O)C=C1)

$$$$
10042
  Mrv171c006011816382D          

  8  8  0  0  0  0            999 V2000
   -0.7145   -2.4750    0.0000 F   0  0  0  0  0  0  0  0  0  0  0  0
   -0.7145   -1.6500    0.0000 C   0  0  0  0  0  0  0  0  0  0  0  0
    0.0000   -1.2375    0.0000 C   0  0  0  0  0  0  0  0  0  0  0  0
    0.0000   -0.4125    0.0000 C   0  0  0  0  0  0  0  0  0  0  0  0
   -0.7145   -0.0000    0.0000 C   0  0  0  0  0  0  0  0  0  0  0  0
   -0.7145    0.8250    0.0000 O   0  0  0  0  0  0  0  0  0  0  0  0
   -1.4289   -0.4125    0.0000 C   0  0  0  0  0  0  0  0  0  0  0  0
   -1.4289   -1.2375    0.0000 C   0  0  0  0  0  0  0  0  0  0  0  0
  1  2  1  0  0  0  0
  3  2  2  0  0  0  0
  4  3  1  0  0  0  0
  5  4  2  0  0  0  0
  5  6  1  0  0  0  0
  7  5  1  0  0  0  0
  8  7  2  0  0  0  0
  2  8  1  0  0  0  0
M  END
> <Original_SMILES>
OC1=CC=C(F)C=C1

> <Canonical_QSARr>
OC1=CC=C(F)C=C1

> <InChI_Code_QSARr>
InChI=1S/C6H5FO/c7-5-1-3-6(8)4-2-5/h1-4,8H

> <InChI Key_QSARr>
RHMPLDJJXGPMEX-UHFFFAOYSA-N

> <Salt_Solvent>
?

> <Salt_Solvent_ID>


> <pKa>
9.88

> <temp>
25

> <method>
mean from 3

> <type>
a1/apparent

> <group>


> <basicOrAcidic>
acidic

> <Row-ID>
42

> <Smiles>
FC1(=CC=C(O)C=C1)

$$$$
10043
  Mrv171c006011816382D          

  8  8  0  0  0  0            999 V2000
   -0.7145   -2.4750    0.0000 I   0  0  0  0  0  0  0  0  0  0  0  0
   -0.7145   -1.6500    0.0000 C   0  0  0  0  0  0  0  0  0  0  0  0
    0.0000   -1.2375    0.0000 C   0  0  0  0  0  0  0  0  0  0  0  0
    0.0000   -0.4125    0.0000 C   0  0  0  0  0  0  0  0  0  0  0  0
   -0.7145   -0.0000    0.0000 C   0  0  0  0  0  0  0  0  0  0  0  0
   -0.7145    0.8250    0.0000 O   0  0  0  0  0  0  0  0  0  0  0  0
   -1.4289   -0.4125    0.0000 C   0  0  0  0  0  0  0  0  0  0  0  0
   -1.4289   -1.2375    0.0000 C   0  0  0  0  0  0  0  0  0  0  0  0
  1  2  1  0  0  0  0
  3  2  2  0  0  0  0
  4  3  1  0  0  0  0
  5  4  2  0  0  0  0
  5  6  1  0  0  0  0
  7  5  1  0  0  0  0
  8  7  2  0  0  0  0
  2  8  1  0  0  0  0
M  END
> <Original_SMILES>
OC1=CC=C(I)C=C1

> <Canonical_QSARr>
OC1=CC=C(I)C=C1

> <InChI_Code_QSARr>
InChI=1S/C6H5IO/c7-5-1-3-6(8)4-2-5/h1-4,8H

> <InChI Key_QSARr>
VSMDINRNYYEDRN-UHFFFAOYSA-N

> <Salt_Solvent>
?

> <Salt_Solvent_ID>


> <pKa>
9.32

> <temp>
25

> <method>
mean from 3

> <type>
a1/apparent

> <group>


> <basicOrAcidic>
acidic

> <Row-ID>
43

> <Smiles>
IC1(=CC=C(O)C=C1)

$$$$
10044
  Mrv171c006011816382D          

  8  8  0  0  0  0            999 V2000
   -0.7145   -2.4750    0.0000 Br  0  0  0  0  0  0  0  0  0  0  0  0
   -0.7145   -1.6500    0.0000 C   0  0  0  0  0  0  0  0  0  0  0  0
    0.0000   -1.2375    0.0000 C   0  0  0  0  0  0  0  0  0  0  0  0
    0.0000   -0.4125    0.0000 C   0  0  0  0  0  0  0  0  0  0  0  0
   -0.7145   -0.0000    0.0000 C   0  0  0  0  0  0  0  0  0  0  0  0
   -0.7145    0.8250    0.0000 O   0  0  0  0  0  0  0  0  0  0  0  0
   -1.4289   -0.4125    0.0000 C   0  0  0  0  0  0  0  0  0  0  0  0
   -1.4289   -1.2375    0.0000 C   0  0  0  0  0  0  0  0  0  0  0  0
  1  2  1  0  0  0  0
  3  2  2  0  0  0  0
  4  3  1  0  0  0  0
  5  4  2  0  0  0  0
  5  6  1  0  0  0  0
  7  5  1  0  0  0  0
  8  7  2  0  0  0  0
  2  8  1  0  0  0  0
M  END
> <Original_SMILES>
OC1=CC=C(Br)C=C1

> <Canonical_QSARr>
OC1=CC=C(Br)C=C1

> <InChI_Code_QSARr>
InChI=1S/C6H5BrO/c7-5-1-3-6(8)4-2-5/h1-4,8H

> <InChI Key_QSARr>
GZFGOTFRPZRKDS-UHFFFAOYSA-N

> <Salt_Solvent>
?

> <Salt_Solvent_ID>


> <pKa>
9.29

> <temp>
25

> <method>
mean from 7

> <type>
a1/apparent

> <group>
OH

> <basicOrAcidic>
acidic

> <Row-ID>
44

> <Smiles>
[Br]C1(=CC=C(O)C=C1)

$$$$
10045
  Mrv171c006011816382D          

  8  8  0  0  0  0            999 V2000
    0.8180   -0.2326    0.0000 O   0  0  0  0  0  0  0  0  0  0  0  0
    0.0334   -0.4876    0.0000 C   0  0  0  0  0  0  0  0  0  0  0  0
   -0.6340   -0.0026    0.0000 C   0  0  0  0  0  0  0  0  0  0  0  0
   -0.6340    0.8224    0.0000 O   0  0  0  0  0  0  0  0  0  0  0  0
   -1.3015   -0.4876    0.0000 C   0  0  0  0  0  0  0  0  0  0  0  0
   -1.0465   -1.2722    0.0000 C   0  0  0  0  0  0  0  0  0  0  0  0
   -0.2215   -1.2722    0.0000 C   0  0  0  0  0  0  0  0  0  0  0  0
    0.2634   -1.9396    0.0000 O   0  0  0  0  0  0  0  0  0  0  0  0
  1  2  2  0  0  0  0
  3  2  1  0  0  0  0
  3  4  2  0  0  0  0
  5  3  1  0  0  0  0
  6  5  1  0  0  0  0
  7  6  1  0  0  0  0
  2  7  1  0  0  0  0
  7  8  2  0  0  0  0
M  END
> <Original_SMILES>
O=C1C(=O)CCC1=O

> <Canonical_QSARr>
O=C1C(=O)CCC1=O

> <InChI_Code_QSARr>
InChI=1S/C5H4O3/c6-3-1-2-4(7)5(3)8/h1-2H2

> <InChI Key_QSARr>
IONFSDQYBFORDJ-UHFFFAOYSA-N

> <Salt_Solvent>
?

> <Salt_Solvent_ID>


> <pKa>
8.48

> <temp>
20

> <method>
potentiometric

> <type>
a/apparent

> <group>


> <basicOrAcidic>
acidic

> <Row-ID>
45

> <Smiles>
O=C1(C(=O)CCC1=O)

$$$$
10046
  Mrv171c006011816382D          

  8  8  0  0  0  0            999 V2000
    1.2211   -0.1549    0.0000 O   0  0  0  0  0  0  0  0  0  0  0  0
    0.4364   -0.4099    0.0000 C   0  0  0  0  0  0  0  0  0  0  0  0
   -0.2310    0.0751    0.0000 C   0  0  0  0  0  0  0  0  0  0  0  0
   -0.2310    0.9001    0.0000 O   0  0  0  0  0  0  0  0  0  0  0  0
   -0.8984   -0.4099    0.0000 C   0  0  0  0  0  0  0  0  0  0  0  0
   -1.6831   -0.1549    0.0000 O   0  0  0  0  0  0  0  0  0  0  0  0
   -0.6435   -1.1945    0.0000 C   0  0  0  0  0  0  0  0  0  0  0  0
    0.1815   -1.1945    0.0000 C   0  0  0  0  0  0  0  0  0  0  0  0
  1  2  2  0  0  0  0
  3  2  1  0  0  0  0
  3  4  1  0  0  0  0
  5  3  1  0  0  0  0
  5  6  2  0  0  0  0
  7  5  1  0  0  0  0
  8  7  1  0  0  0  0
  2  8  1  0  0  0  0
M  END
> <Original_SMILES>
OC1CCC(=O)C=1O

> <Canonical_QSARr>
OC1C(=O)CCC1=O

> <InChI_Code_QSARr>
InChI=1S/C5H6O3/c6-3-1-2-4(7)5(3)8/h5,8H,1-2H2

> <InChI Key_QSARr>
ROLYPZBJJHHNIT-UHFFFAOYSA-N

> <Salt_Solvent>
?

> <Salt_Solvent_ID>


> <pKa>
4.8

> <temp>
20

> <method>
potentiometric

> <type>
1/apparent

> <group>


> <basicOrAcidic>
acidic

> <Row-ID>
46

> <Smiles>
O=C1(C(O)=C(O)CC1)

$$$$
10047
  Mrv171c006011816382D          

  8  8  0  0  0  0            999 V2000
    0.8229   -0.2793    0.0000 O   0  0  0  0  0  0  0  0  0  0  0  0
    0.0383   -0.5342    0.0000 C   0  0  0  0  0  0  0  0  0  0  0  0
   -0.6291   -0.0493    0.0000 C   0  0  0  0  0  0  0  0  0  0  0  0
   -0.6291    0.7757    0.0000 O   0  0  0  0  0  0  0  0  0  0  0  0
   -1.2966   -0.5342    0.0000 C   0  0  0  0  0  0  0  0  0  0  0  0
   -1.0416   -1.3188    0.0000 C   0  0  0  0  0  0  0  0  0  0  0  0
   -1.5266   -1.9863    0.0000 O   0  0  0  0  0  0  0  0  0  0  0  0
   -0.2166   -1.3188    0.0000 C   0  0  0  0  0  0  0  0  0  0  0  0
  1  2  2  0  0  0  0
  3  2  1  0  0  0  0
  3  4  2  0  0  0  0
  5  3  1  0  0  0  0
  6  5  1  0  0  0  0
  6  7  2  0  0  0  0
  8  6  1  0  0  0  0
  2  8  1  0  0  0  0
M  END
> <Original_SMILES>
O=C1CC(=O)C(=O)C1

> <Canonical_QSARr>
O=C1CC(=O)C(=O)C1

> <InChI_Code_QSARr>
InChI=1S/C5H4O3/c6-3-1-4(7)5(8)2-3/h1-2H2

> <InChI Key_QSARr>
PLIKDTHMOISVIW-UHFFFAOYSA-N

> <Salt_Solvent>
?

> <Salt_Solvent_ID>


> <pKa>
3.0

> <temp>


> <method>


> <type>
a/apparent

> <group>


> <basicOrAcidic>
acidic

> <Row-ID>
47

> <Smiles>
O=C1(C(=O)CC(C1)=O)

$$$$
10048
  Mrv171c006011816382D          

  8  8  0  0  0  0            999 V2000
    0.6919    0.8381    0.0000 O   0  0  0  0  0  0  0  0  0  0  0  0
   -0.0226    0.4256    0.0000 C   0  0  0  0  0  0  0  0  0  0  0  0
   -0.7371    0.8381    0.0000 O   0  0  0  0  0  0  0  0  0  0  0  0
   -0.0226   -0.3994    0.0000 C   0  0  0  0  0  0  0  0  0  0  0  0
   -0.6901   -0.8844    0.0000 O   0  0  0  0  0  0  0  0  0  0  0  0
   -0.4351   -1.6690    0.0000 C   0  0  0  0  0  0  0  0  0  0  0  0
    0.3899   -1.6690    0.0000 C   0  0  0  0  0  0  0  0  0  0  0  0
    0.6448   -0.8844    0.0000 C   0  0  0  0  0  0  0  0  0  0  0  0
  1  2  2  0  0  0  0
  2  3  1  0  0  0  0
  2  4  1  0  0  0  0
  5  4  1  0  0  0  0
  6  5  1  0  0  0  0
  7  6  2  0  0  0  0
  8  7  1  0  0  0  0
  4  8  2  0  0  0  0
M  END
> <Original_SMILES>
OC(=O)C1=CC=CO1

> <Canonical_QSARr>
OC(=O)C1=CC=CO1

> <InChI_Code_QSARr>
InChI=1S/C5H4O3/c6-5(7)4-2-1-3-8-4/h1-3H,(H,6,7)

> <InChI Key_QSARr>
SMNDYUVBFMFKNZ-UHFFFAOYSA-N

> <Salt_Solvent>
?

> <Salt_Solvent_ID>


> <pKa>
3.18

> <temp>
22

> <method>
mean from 7

> <type>
a1/apparent

> <group>
COOH

> <basicOrAcidic>
acidic

> <Row-ID>
48

> <Smiles>
O=C(O)C=1(OC=CC=1)

$$$$
10049
  Mrv171c006011816382D          

  8  8  0  0  0  0            999 V2000
    0.6919    0.8381    0.0000 O   0  0  0  0  0  0  0  0  0  0  0  0
   -0.0226    0.4256    0.0000 C   0  0  0  0  0  0  0  0  0  0  0  0
   -0.7371    0.8381    0.0000 O   0  0  0  0  0  0  0  0  0  0  0  0
   -0.0226   -0.3994    0.0000 C   0  0  0  0  0  0  0  0  0  0  0  0
   -0.6901   -0.8844    0.0000 O   0  0  0  0  0  0  0  0  0  0  0  0
   -0.4351   -1.6690    0.0000 C   0  0  0  0  0  0  0  0  0  0  0  0
    0.3899   -1.6690    0.0000 C   0  0  0  0  0  0  0  0  0  0  0  0
    0.6448   -0.8844    0.0000 C   0  0  0  0  0  0  0  0  0  0  0  0
  1  2  2  0  0  0  0
  2  3  1  0  0  0  0
  2  4  1  0  0  0  0
  5  4  1  0  0  0  0
  6  5  1  0  0  0  0
  7  6  2  0  0  0  0
  8  7  1  0  0  0  0
  4  8  2  0  0  0  0
M  END
> <Original_SMILES>
OC(=O)C1=CC=CO1

> <Canonical_QSARr>
OC(=O)C1=CC=CO1

> <InChI_Code_QSARr>
InChI=1S/C5H4O3/c6-5(7)4-2-1-3-8-4/h1-3H,(H,6,7)

> <InChI Key_QSARr>
SMNDYUVBFMFKNZ-UHFFFAOYSA-N

> <Salt_Solvent>
?

> <Salt_Solvent_ID>


> <pKa>
-0.53

> <temp>
28

> <method>


> <type>
a1/apparent

> <group>
COO-H

> <basicOrAcidic>
basic

> <Row-ID>
49

> <Smiles>
O=C(O)C=1(OC=CC=1)

$$$$
10050
  Mrv171c006011816382D          

  8  8  0  0  0  0            999 V2000
   -0.9750   -0.1180    0.0000 O   0  0  0  0  0  0  0  0  0  0  0  0
   -0.1781    0.0956    0.0000 C   0  0  0  0  0  0  0  0  0  0  0  0
    0.0354    0.8924    0.0000 O   0  0  0  0  0  0  0  0  0  0  0  0
    0.4052   -0.4878    0.0000 C   0  0  0  0  0  0  0  0  0  0  0  0
    0.9886    0.0956    0.0000 O   0  0  0  0  0  0  0  0  0  0  0  0
   -0.1781   -1.0712    0.0000 C   0  0  0  0  0  0  0  0  0  0  0  0
    0.4052   -1.6545    0.0000 C   0  0  0  0  0  0  0  0  0  0  0  0
    0.9886   -1.0712    0.0000 C   0  0  0  0  0  0  0  0  0  0  0  0
  1  2  2  0  0  0  0
  2  3  1  0  0  0  0
  2  4  1  0  0  0  0
  4  5  1  0  0  0  0
  6  4  1  0  0  0  0
  7  6  1  0  0  0  0
  8  7  1  0  0  0  0
  4  8  1  0  0  0  0
M  END
> <Original_SMILES>
OC(=O)C1(O)CCC1

> <Canonical_QSARr>
OC(=O)C1(O)CCC1

> <InChI_Code_QSARr>
InChI=1S/C5H8O3/c6-4(7)5(8)2-1-3-5/h8H,1-3H2,(H,6,7)

> <InChI Key_QSARr>
XCBNHDSVRQZWLH-UHFFFAOYSA-N

> <Salt_Solvent>
?

> <Salt_Solvent_ID>


> <pKa>
3.88

> <temp>
25

> <method>
mean from 2

> <type>
thermodynamic

> <group>


> <basicOrAcidic>
acidic

> <Row-ID>
50

> <Smiles>
O=C(O)C1(O)(CCC1)

$$$$
10051
  Mrv171c006011816382D          

  8  8  0  0  0  0            999 V2000
    0.6919    0.8381    0.0000 O   0  0  0  0  0  0  0  0  0  0  0  0
   -0.0226    0.4256    0.0000 C   0  0  0  0  0  0  0  0  0  0  0  0
   -0.7371    0.8381    0.0000 O   0  0  0  0  0  0  0  0  0  0  0  0
   -0.0226   -0.3994    0.0000 C   0  0  0  0  0  0  0  0  0  0  0  0
   -0.6901   -0.8844    0.0000 C   0  0  0  0  0  0  0  0  0  0  0  0
   -0.4351   -1.6690    0.0000 O   0  0  0  0  0  0  0  0  0  0  0  0
    0.3899   -1.6690    0.0000 C   0  0  0  0  0  0  0  0  0  0  0  0
    0.6448   -0.8844    0.0000 C   0  0  0  0  0  0  0  0  0  0  0  0
  1  2  2  0  0  0  0
  2  3  1  0  0  0  0
  2  4  1  0  0  0  0
  5  4  2  0  0  0  0
  6  5  1  0  0  0  0
  7  6  1  0  0  0  0
  8  7  2  0  0  0  0
  4  8  1  0  0  0  0
M  END
> <Original_SMILES>
OC(=O)C1C=COC=1

> <Canonical_QSARr>
OC(=O)C1C=COC=1

> <InChI_Code_QSARr>
InChI=1S/C5H4O3/c6-5(7)4-1-2-8-3-4/h1-3H,(H,6,7)

> <InChI Key_QSARr>
IHCCAYCGZOLTEU-UHFFFAOYSA-N

> <Salt_Solvent>
?

> <Salt_Solvent_ID>


> <pKa>
-0.59

> <temp>
25

> <method>
potentiometric

> <type>
a1/apparent

> <group>
COOH

> <basicOrAcidic>
basic

> <Row-ID>
51

> <Smiles>
O=C(O)C1(=COC=C1)

$$$$
10052
  Mrv171c006011816382D          

  8  8  0  0  0  0            999 V2000
    0.6919    0.8381    0.0000 O   0  0  0  0  0  0  0  0  0  0  0  0
   -0.0226    0.4256    0.0000 C   0  0  0  0  0  0  0  0  0  0  0  0
   -0.7371    0.8381    0.0000 O   0  0  0  0  0  0  0  0  0  0  0  0
   -0.0226   -0.3994    0.0000 C   0  0  0  0  0  0  0  0  0  0  0  0
   -0.6901   -0.8844    0.0000 C   0  0  0  0  0  0  0  0  0  0  0  0
   -0.4351   -1.6690    0.0000 O   0  0  0  0  0  0  0  0  0  0  0  0
    0.3899   -1.6690    0.0000 C   0  0  0  0  0  0  0  0  0  0  0  0
    0.6448   -0.8844    0.0000 C   0  0  0  0  0  0  0  0  0  0  0  0
  1  2  2  0  0  0  0
  2  3  1  0  0  0  0
  2  4  1  0  0  0  0
  5  4  2  0  0  0  0
  6  5  1  0  0  0  0
  7  6  1  0  0  0  0
  8  7  2  0  0  0  0
  4  8  1  0  0  0  0
M  END
> <Original_SMILES>
OC(=O)C1C=COC=1

> <Canonical_QSARr>
OC(=O)C1C=COC=1

> <InChI_Code_QSARr>
InChI=1S/C5H4O3/c6-5(7)4-1-2-8-3-4/h1-3H,(H,6,7)

> <InChI Key_QSARr>
IHCCAYCGZOLTEU-UHFFFAOYSA-N

> <Salt_Solvent>
?

> <Salt_Solvent_ID>


> <pKa>
3.94

> <temp>
20

> <method>
mean from 4

> <type>
a1/thermodynamic

> <group>


> <basicOrAcidic>
acidic

> <Row-ID>
52

> <Smiles>
O=C(O)C1(=COC=C1)

$$$$
10053
  Mrv171c006011816382D          

  8  8  0  0  0  0            999 V2000
    0.4327   -1.8010    0.0000 O   0  0  0  0  0  0  0  0  0  0  0  0
    0.4327   -0.9760    0.0000 C   0  0  0  0  0  0  0  0  0  0  0  0
    1.1472   -0.5635    0.0000 O   0  0  0  0  0  0  0  0  0  0  0  0
   -0.2818   -0.5635    0.0000 C   0  0  0  0  0  0  0  0  0  0  0  0
   -0.6943    0.1510    0.0000 C   0  0  0  0  0  0  0  0  0  0  0  0
   -0.6943    0.9760    0.0000 O   0  0  0  0  0  0  0  0  0  0  0  0
   -1.4087    1.3885    0.0000 C   0  0  0  0  0  0  0  0  0  0  0  0
   -1.1068   -0.5635    0.0000 C   0  0  0  0  0  0  0  0  0  0  0  0
  1  2  2  0  0  0  0
  2  3  1  0  0  0  0
  2  4  1  0  0  0  0
  5  4  1  0  0  0  0
  5  6  1  0  0  0  0
  6  7  1  0  0  0  0
  8  5  1  0  0  0  0
  4  8  1  0  0  0  0
M  END
> <Original_SMILES>
CO[C@@H]1C[C@@H]1C(O)=O |&1:2,4|

> <Canonical_QSARr>
COC1CC1C(O)=O

> <InChI_Code_QSARr>
InChI=1S/C5H8O3/c1-8-4-2-3(4)5(6)7/h3-4H,2H2,1H3,(H,6,7)

> <InChI Key_QSARr>
LAWCUGGFTNCCKX-UHFFFAOYSA-N

> <Salt_Solvent>
?

> <Salt_Solvent_ID>


> <pKa>
4.76

> <temp>
25

> <method>
potentiometric

> <type>
a1/apparent

> <group>


> <basicOrAcidic>
acidic

> <Row-ID>
53

> <Smiles>
O=C(O)C1(C(OC)C1)

$$$$
10054
  Mrv171c006011816382D          

  8  8  0  0  0  0            999 V2000
    0.4327   -1.8010    0.0000 O   0  0  0  0  0  0  0  0  0  0  0  0
    0.4327   -0.9760    0.0000 C   0  0  0  0  0  0  0  0  0  0  0  0
    1.1472   -0.5635    0.0000 O   0  0  0  0  0  0  0  0  0  0  0  0
   -0.2818   -0.5635    0.0000 C   0  0  0  0  0  0  0  0  0  0  0  0
   -0.6943    0.1510    0.0000 C   0  0  0  0  0  0  0  0  0  0  0  0
   -0.6943    0.9760    0.0000 O   0  0  0  0  0  0  0  0  0  0  0  0
   -1.4087    1.3885    0.0000 C   0  0  0  0  0  0  0  0  0  0  0  0
   -1.1068   -0.5635    0.0000 C   0  0  0  0  0  0  0  0  0  0  0  0
  1  2  2  0  0  0  0
  2  3  1  0  0  0  0
  2  4  1  0  0  0  0
  5  4  1  0  0  0  0
  5  6  1  0  0  0  0
  6  7  1  0  0  0  0
  8  5  1  0  0  0  0
  4  8  1  0  0  0  0
M  END
> <Original_SMILES>
CO[C@@H]1C[C@H]1C(O)=O |&1:2,4|

> <Canonical_QSARr>
COC1CC1C(O)=O

> <InChI_Code_QSARr>
InChI=1S/C5H8O3/c1-8-4-2-3(4)5(6)7/h3-4H,2H2,1H3,(H,6,7)

> <InChI Key_QSARr>
LAWCUGGFTNCCKX-UHFFFAOYSA-N

> <Salt_Solvent>
?

> <Salt_Solvent_ID>


> <pKa>
4.47

> <temp>
25

> <method>
potentiometric

> <type>
a1/apparent

> <group>


> <basicOrAcidic>
acidic

> <Row-ID>
54

> <Smiles>
O=C(O)C1(C(OC)C1)

$$$$
10055
  Mrv171c006011816382D          

  8  8  0  0  0  0            999 V2000
    1.2211   -0.1549    0.0000 O   0  0  0  0  0  0  0  0  0  0  0  0
    0.4364   -0.4099    0.0000 C   0  0  0  0  0  0  0  0  0  0  0  0
   -0.2310    0.0751    0.0000 C   0  0  0  0  0  0  0  0  0  0  0  0
   -0.2310    0.9001    0.0000 O   0  0  0  0  0  0  0  0  0  0  0  0
   -0.8984   -0.4099    0.0000 C   0  0  0  0  0  0  0  0  0  0  0  0
   -1.6831   -0.1549    0.0000 O   0  0  0  0  0  0  0  0  0  0  0  0
   -0.6435   -1.1945    0.0000 C   0  0  0  0  0  0  0  0  0  0  0  0
    0.1815   -1.1945    0.0000 C   0  0  0  0  0  0  0  0  0  0  0  0
  1  2  2  0  0  0  0
  3  2  1  0  0  0  0
  3  4  1  0  0  0  0
  5  3  1  0  0  0  0
  5  6  2  0  0  0  0
  7  5  1  0  0  0  0
  8  7  1  0  0  0  0
  2  8  1  0  0  0  0
M  END
> <Original_SMILES>
[O-]C1CCC(=O)C=1O

> <Canonical_QSARr>
OC1C(=O)CCC1=O

> <InChI_Code_QSARr>
InChI=1S/C5H6O3/c6-3-1-2-4(7)5(3)8/h5,8H,1-2H2

> <InChI Key_QSARr>
ROLYPZBJJHHNIT-UHFFFAOYSA-N

> <Salt_Solvent>
?

> <Salt_Solvent_ID>


> <pKa>
12.9

> <temp>


> <method>
spectrophotometric

> <type>
2/apparent

> <group>


> <basicOrAcidic>
acidic

> <Row-ID>
55

> <Smiles>
O=C1(C(O)=C([O-])CC1)

$$$$
10056
  Mrv171c006011816382D          

  8  8  0  0  0  0            999 V2000
    0.8180   -0.2326    0.0000 Cl  0  0  0  0  0  0  0  0  0  0  0  0
    0.0334   -0.4876    0.0000 C   0  0  0  0  0  0  0  0  0  0  0  0
   -0.6340   -0.0026    0.0000 C   0  0  0  0  0  0  0  0  0  0  0  0
   -0.6340    0.8224    0.0000 O   0  0  0  0  0  0  0  0  0  0  0  0
   -1.3015   -0.4876    0.0000 O   0  0  0  0  0  0  0  0  0  0  0  0
   -1.0465   -1.2722    0.0000 C   0  0  0  0  0  0  0  0  0  0  0  0
   -0.2215   -1.2722    0.0000 C   0  0  0  0  0  0  0  0  0  0  0  0
    0.2634   -1.9396    0.0000 O   0  0  0  0  0  0  0  0  0  0  0  0
  1  2  1  0  0  0  0
  3  2  1  0  0  0  0
  3  4  2  0  0  0  0
  5  3  1  0  0  0  0
  6  5  1  0  0  0  0
  7  6  1  0  0  0  0
  2  7  1  0  0  0  0
  7  8  2  0  0  0  0
M  END
> <Original_SMILES>
O=C1OCC(=O)C1Cl

> <Canonical_QSARr>
O=C1OCC(=O)C1Cl

> <InChI_Code_QSARr>
InChI=1S/C4H3ClO3/c5-3-2(6)1-8-4(3)7/h3H,1H2

> <InChI Key_QSARr>
DJEJYZZJYYNADA-UHFFFAOYSA-N

> <Salt_Solvent>
?

> <Salt_Solvent_ID>


> <pKa>
2.13

> <temp>
25

> <method>
potentiometric

> <type>
a/apparent

> <group>


> <basicOrAcidic>
acidic

> <Row-ID>
56

> <Smiles>
ClC1(C(=O)OCC1=O)

$$$$
10057
  Mrv171c006011816382D          

  8  8  0  0  0  0            999 V2000
    0.8180   -0.2326    0.0000 I   0  0  0  0  0  0  0  0  0  0  0  0
    0.0334   -0.4876    0.0000 C   0  0  0  0  0  0  0  0  0  0  0  0
   -0.6340   -0.0026    0.0000 C   0  0  0  0  0  0  0  0  0  0  0  0
   -0.6340    0.8224    0.0000 O   0  0  0  0  0  0  0  0  0  0  0  0
   -1.3015   -0.4876    0.0000 O   0  0  0  0  0  0  0  0  0  0  0  0
   -1.0465   -1.2722    0.0000 C   0  0  0  0  0  0  0  0  0  0  0  0
   -0.2215   -1.2722    0.0000 C   0  0  0  0  0  0  0  0  0  0  0  0
    0.2634   -1.9396    0.0000 O   0  0  0  0  0  0  0  0  0  0  0  0
  1  2  1  0  0  0  0
  3  2  1  0  0  0  0
  3  4  2  0  0  0  0
  5  3  1  0  0  0  0
  6  5  1  0  0  0  0
  7  6  1  0  0  0  0
  2  7  1  0  0  0  0
  7  8  2  0  0  0  0
M  END
> <Original_SMILES>
O=C1OCC(=O)C1I

> <Canonical_QSARr>
O=C1OCC(=O)C1I

> <InChI_Code_QSARr>
InChI=1S/C4H3IO3/c5-3-2(6)1-8-4(3)7/h3H,1H2

> <InChI Key_QSARr>
PYWNZDJGHRWMJR-UHFFFAOYSA-N

> <Salt_Solvent>
?

> <Salt_Solvent_ID>


> <pKa>
2.31

> <temp>
25

> <method>
potentiometric

> <type>
a/apparent

> <group>


> <basicOrAcidic>
acidic

> <Row-ID>
57

> <Smiles>
IC1(C(=O)OCC1=O)

$$$$
10058
  Mrv171c006011816382D          

  8  8  0  0  0  0            999 V2000
    0.8180   -0.2326    0.0000 Br  0  0  0  0  0  0  0  0  0  0  0  0
    0.0334   -0.4876    0.0000 C   0  0  0  0  0  0  0  0  0  0  0  0
   -0.6340   -0.0026    0.0000 C   0  0  0  0  0  0  0  0  0  0  0  0
   -0.6340    0.8224    0.0000 O   0  0  0  0  0  0  0  0  0  0  0  0
   -1.3015   -0.4876    0.0000 O   0  0  0  0  0  0  0  0  0  0  0  0
   -1.0465   -1.2722    0.0000 C   0  0  0  0  0  0  0  0  0  0  0  0
   -0.2215   -1.2722    0.0000 C   0  0  0  0  0  0  0  0  0  0  0  0
    0.2634   -1.9396    0.0000 O   0  0  0  0  0  0  0  0  0  0  0  0
  1  2  1  0  0  0  0
  3  2  1  0  0  0  0
  3  4  2  0  0  0  0
  5  3  1  0  0  0  0
  6  5  1  0  0  0  0
  7  6  1  0  0  0  0
  2  7  1  0  0  0  0
  7  8  2  0  0  0  0
M  END
> <Original_SMILES>
O=C1OCC(=O)C1Br

> <Canonical_QSARr>
O=C1OCC(=O)C1Br

> <InChI_Code_QSARr>
InChI=1S/C4H3BrO3/c5-3-2(6)1-8-4(3)7/h3H,1H2

> <InChI Key_QSARr>
NQUQLVPYLYIBBR-UHFFFAOYSA-N

> <Salt_Solvent>
?

> <Salt_Solvent_ID>


> <pKa>
2.23

> <temp>
25

> <method>
potentiometric

> <type>
a/apparent

> <group>


> <basicOrAcidic>
acidic

> <Row-ID>
58

> <Smiles>
[Br]C1(C(=O)OCC1=O)

$$$$
10059
  Mrv171c006011816382D          

  8  8  0  0  0  0            999 V2000
    1.7990   -0.1056    0.0000 N   0  0  0  0  0  0  0  0  0  0  0  0
    2.0539    0.6790    0.0000 N   0  0  0  0  0  0  0  0  0  0  0  0
    1.3865    1.1639    0.0000 C   0  0  0  0  0  0  0  0  0  0  0  0
    1.3865    1.9889    0.0000 C   0  0  0  0  0  0  0  0  0  0  0  0
    0.7190    0.6790    0.0000 N   0  0  0  0  0  0  0  0  0  0  0  0
   -0.0656    0.9339    0.0000 N   0  0  0  0  0  0  0  0  0  0  0  0
    0.9740   -0.1056    0.0000 C   0  0  0  0  0  0  0  0  0  0  0  0
    0.4890   -0.7731    0.0000 C   0  0  0  0  0  0  0  0  0  0  0  0
  2  1  1  0  0  0  0
  3  2  2  0  0  0  0
  3  4  1  0  0  0  0
  5  3  1  0  0  0  0
  5  6  1  0  0  0  0
  7  5  1  0  0  0  0
  1  7  2  0  0  0  0
  7  8  1  0  0  0  0
M  END
> <Original_SMILES>
CC1=NN=C(C)N1N

> <Canonical_QSARr>
CC1=NN=C(C)N1N

> <InChI_Code_QSARr>
InChI=1S/C4H8N4/c1-3-6-7-4(2)8(3)5/h5H2,1-2H3

> <InChI Key_QSARr>
MIIKMZAVLKMOFM-UHFFFAOYSA-N

> <Salt_Solvent>
?

> <Salt_Solvent_ID>


> <pKa>
9.85

> <temp>
25

> <method>


> <type>
apparent

> <group>


> <basicOrAcidic>
acidic

> <Row-ID>
59

> <Smiles>
N=1(N=C(C)N(C=1C)N)

$$$$
10060
  Mrv171c006011816382D          

  8  8  0  0  0  0            999 V2000
    1.3964   -1.2304    0.0000 N   0  0  0  0  0  0  0  0  0  0  0  0
    2.2214   -1.2304    0.0000 N   0  0  0  0  0  0  0  0  0  0  0  0
    2.4763   -0.4457    0.0000 N   0  0  0  0  0  0  0  0  0  0  0  0
    1.8089    0.0392    0.0000 C   0  0  0  0  0  0  0  0  0  0  0  0
    1.8089    0.8642    0.0000 C   0  0  0  0  0  0  0  0  0  0  0  0
    2.5233    1.2767    0.0000 C   0  0  0  0  0  0  0  0  0  0  0  0
    2.5233    2.1017    0.0000 C   0  0  0  0  0  0  0  0  0  0  0  0
    1.1414   -0.4457    0.0000 N   0  0  0  0  0  0  0  0  0  0  0  0
  2  1  2  0  0  0  0
  3  2  1  0  0  0  0
  4  3  1  0  0  0  0
  4  5  1  0  0  0  0
  5  6  1  0  0  0  0
  6  7  1  0  0  0  0
  8  4  2  0  0  0  0
  1  8  1  0  0  0  0
M  END
> <Original_SMILES>
CCCC1NN=NN=1

> <Canonical_QSARr>
CCCC1NN=NN=1

> <InChI_Code_QSARr>
InChI=1S/C4H8N4/c1-2-3-4-5-7-8-6-4/h2-3H2,1H3,(H,5,6,7,8)

> <InChI Key_QSARr>
JAHCQVVOKAFXQU-UHFFFAOYSA-N

> <Salt_Solvent>
?

> <Salt_Solvent_ID>


> <pKa>
5.61

> <temp>
25

> <method>
potentiometric

> <type>
a/apparent

> <group>


> <basicOrAcidic>
acidic

> <Row-ID>
60

> <Smiles>
N1(=NNC(=N1)CCC)

$$$$
10061
  Mrv171c006011816382D          

  8  8  0  0  0  0            999 V2000
    1.0391   -1.6690    0.0000 N   0  0  0  0  0  0  0  0  0  0  0  0
    1.8641   -1.6690    0.0000 N   0  0  0  0  0  0  0  0  0  0  0  0
    2.1190   -0.8844    0.0000 N   0  0  0  0  0  0  0  0  0  0  0  0
    1.4516   -0.3994    0.0000 C   0  0  0  0  0  0  0  0  0  0  0  0
    1.4516    0.4256    0.0000 C   0  0  0  0  0  0  0  0  0  0  0  0
    0.7371    0.8381    0.0000 C   0  0  0  0  0  0  0  0  0  0  0  0
    2.1661    0.8381    0.0000 C   0  0  0  0  0  0  0  0  0  0  0  0
    0.7841   -0.8844    0.0000 N   0  0  0  0  0  0  0  0  0  0  0  0
  2  1  2  0  0  0  0
  3  2  1  0  0  0  0
  4  3  1  0  0  0  0
  4  5  1  0  0  0  0
  5  6  1  0  0  0  0
  5  7  1  0  0  0  0
  8  4  2  0  0  0  0
  1  8  1  0  0  0  0
M  END
> <Original_SMILES>
CC(C)C1NN=NN=1

> <Canonical_QSARr>
CC(C)C1NN=NN=1

> <InChI_Code_QSARr>
InChI=1S/C4H8N4/c1-3(2)4-5-7-8-6-4/h3H,1-2H3,(H,5,6,7,8)

> <InChI Key_QSARr>
RFFXUEDBNNOGDO-UHFFFAOYSA-N

> <Salt_Solvent>
?

> <Salt_Solvent_ID>


> <pKa>
5.55

> <temp>
25

> <method>
potentiometric

> <type>
a/apparent

> <group>


> <basicOrAcidic>
acidic

> <Row-ID>
61

> <Smiles>
N1(=NNC(=N1)C(C)C)

$$$$
10062
  Mrv171c006011816382D          

  8  8  0  0  0  0            999 V2000
    1.7862    0.8250    0.0000 N   0  0  0  0  0  0  0  0  0  0  0  0
    1.0717    1.2375    0.0000 C   0  0  0  0  0  0  0  0  0  0  0  0
    1.0717    2.0625    0.0000 N   0  0  0  0  0  0  0  0  0  0  0  0
    0.3572    0.8250    0.0000 N   0  0  0  0  0  0  0  0  0  0  0  0
    0.3572    0.0000    0.0000 C   0  0  0  0  0  0  0  0  0  0  0  0
    1.0717   -0.4125    0.0000 C   0  0  0  0  0  0  0  0  0  0  0  0
    1.7862   -0.0000    0.0000 C   0  0  0  0  0  0  0  0  0  0  0  0
    2.5006   -0.4125    0.0000 N   0  0  0  0  0  0  0  0  0  0  0  0
  2  1  2  0  0  0  0
  2  3  1  0  0  0  0
  4  2  1  0  0  0  0
  5  4  2  0  0  0  0
  6  5  1  0  0  0  0
  7  6  2  0  0  0  0
  1  7  1  0  0  0  0
  7  8  1  0  0  0  0
M  END
> <Original_SMILES>
NC1=CC=NC(N)=N1

> <Canonical_QSARr>
NC1=CC=NC(N)=N1

> <InChI_Code_QSARr>
InChI=1S/C4H6N4/c5-3-1-2-7-4(6)8-3/h1-2H,(H4,5,6,7,8)

> <InChI Key_QSARr>
YAAWASYJIRZXSZ-UHFFFAOYSA-N

> <Salt_Solvent>
?

> <Salt_Solvent_ID>


> <pKa>
7.26

> <temp>
20

> <method>
potentiometric

> <type>
a1/apparent

> <group>


> <basicOrAcidic>
basic

> <Row-ID>
62

> <Smiles>
N1(=C(N=CC=C1N)N)

$$$$
10063
  Mrv171c006011816382D          

  8  8  0  0  0  0            999 V2000
    2.1434    0.2062    0.0000 N   0  0  0  0  0  0  0  0  0  0  0  0
    1.4289    0.6188    0.0000 C   0  0  0  0  0  0  0  0  0  0  0  0
    1.4289    1.4438    0.0000 N   0  0  0  0  0  0  0  0  0  0  0  0
    0.7145    0.2063    0.0000 C   0  0  0  0  0  0  0  0  0  0  0  0
   -0.0000    0.6188    0.0000 N   0  0  0  0  0  0  0  0  0  0  0  0
    0.7145   -0.6187    0.0000 C   0  0  0  0  0  0  0  0  0  0  0  0
    1.4289   -1.0313    0.0000 N   0  0  0  0  0  0  0  0  0  0  0  0
    2.1434   -0.6188    0.0000 C   0  0  0  0  0  0  0  0  0  0  0  0
  2  1  2  0  0  0  0
  2  3  1  0  0  0  0
  4  2  1  0  0  0  0
  4  5  1  0  0  0  0
  6  4  2  0  0  0  0
  7  6  1  0  0  0  0
  8  7  2  0  0  0  0
  1  8  1  0  0  0  0
M  END
> <Original_SMILES>
NC1=CN=CN=C1N

> <Canonical_QSARr>
NC1=CN=CN=C1N

> <InChI_Code_QSARr>
InChI=1S/C4H6N4/c5-3-1-7-2-8-4(3)6/h1-2H,5H2,(H2,6,7,8)

> <InChI Key_QSARr>
PPAULTVPKLVLII-UHFFFAOYSA-N

> <Salt_Solvent>
?

> <Salt_Solvent_ID>


> <pKa>
9.33

> <temp>
20

> <method>


> <type>
a1/apparent

> <group>


> <basicOrAcidic>
acidic

> <Row-ID>
63

> <Smiles>
N1(=C(N)C(N)=CN=C1)

$$$$
10064
  Mrv171c006011816382D          

  8  8  0  0  0  0            999 V2000
    2.1434    0.2062    0.0000 N   0  0  0  0  0  0  0  0  0  0  0  0
    1.4289    0.6188    0.0000 C   0  0  0  0  0  0  0  0  0  0  0  0
    1.4289    1.4438    0.0000 N   0  0  0  0  0  0  0  0  0  0  0  0
    0.7145    0.2063    0.0000 C   0  0  0  0  0  0  0  0  0  0  0  0
   -0.0000    0.6188    0.0000 N   0  0  0  0  0  0  0  0  0  0  0  0
    0.7145   -0.6187    0.0000 C   0  0  0  0  0  0  0  0  0  0  0  0
    1.4289   -1.0313    0.0000 N   0  0  0  0  0  0  0  0  0  0  0  0
    2.1434   -0.6188    0.0000 C   0  0  0  0  0  0  0  0  0  0  0  0
  2  1  2  0  0  0  0
  2  3  1  0  0  0  0
  4  2  1  0  0  0  0
  4  5  1  0  0  0  0
  6  4  2  0  0  0  0
  7  6  1  0  0  0  0
  8  7  2  0  0  0  0
  1  8  1  0  0  0  0
M  END
> <Original_SMILES>
NC1=CN=CN=C1N

> <Canonical_QSARr>
NC1=CN=CN=C1N

> <InChI_Code_QSARr>
InChI=1S/C4H6N4/c5-3-1-7-2-8-4(3)6/h1-2H,5H2,(H2,6,7,8)

> <InChI Key_QSARr>
PPAULTVPKLVLII-UHFFFAOYSA-N

> <Salt_Solvent>
?

> <Salt_Solvent_ID>


> <pKa>
6.03

> <temp>
20

> <method>
mean from 2

> <type>
a2/apparent

> <group>


> <basicOrAcidic>
basic

> <Row-ID>
64

> <Smiles>
N1(=C(N)C(N)=CN=C1)

$$$$
10065
  Mrv171c006011816382D          

  8  8  0  0  0  0            999 V2000
   -0.9820   -2.3006    0.0000 S   0  0  0  0  0  0  0  0  0  0  0  0
   -0.4971   -1.6332    0.0000 C   0  0  0  0  0  0  0  0  0  0  0  0
    0.3279   -1.6332    0.0000 N   0  0  0  0  0  0  0  0  0  0  0  0
    0.5828   -0.8486    0.0000 N   0  0  0  0  0  0  0  0  0  0  0  0
   -0.0846   -0.3636    0.0000 C   0  0  0  0  0  0  0  0  0  0  0  0
   -0.0846    0.4614    0.0000 C   0  0  0  0  0  0  0  0  0  0  0  0
   -0.7520   -0.8486    0.0000 N   0  0  0  0  0  0  0  0  0  0  0  0
   -1.5367   -0.5936    0.0000 N   0  0  0  0  0  0  0  0  0  0  0  0
  1  2  1  0  0  0  0
  3  2  2  0  0  0  0
  4  3  1  0  0  0  0
  5  4  2  0  0  0  0
  5  6  1  0  0  0  0
  7  5  1  0  0  0  0
  2  7  1  0  0  0  0
  7  8  1  0  0  0  0
M  END
> <Original_SMILES>
CC1=NN=C(S)N1N

> <Canonical_QSARr>
CC1=NN=C(S)N1N

> <InChI_Code_QSARr>
InChI=1S/C3H6N4S/c1-2-5-6-3(8)7(2)4/h4H2,1H3,(H,6,8)

> <InChI Key_QSARr>
KBKNKJFPVHUXCW-UHFFFAOYSA-N

> <Salt_Solvent>
?

> <Salt_Solvent_ID>


> <pKa>
7.97

> <temp>
30

> <method>
potentiometric

> <type>
a1/apparent

> <group>


> <basicOrAcidic>
acidic

> <Row-ID>
65

> <Smiles>
SC1(=NN=C(N1N)C)

$$$$
10066
  Mrv171c006011816382D          

  8  8  0  0  0  0            999 V2000
    2.2650   -1.9265    0.0000 S   0  0  0  0  0  0  0  0  0  0  0  0
    1.7801   -1.2591    0.0000 C   0  0  0  0  0  0  0  0  0  0  0  0
    2.0350   -0.4744    0.0000 N   0  0  0  0  0  0  0  0  0  0  0  0
    1.3676    0.0105    0.0000 C   0  0  0  0  0  0  0  0  0  0  0  0
    1.3676    0.8355    0.0000 N   0  0  0  0  0  0  0  0  0  0  0  0
    0.7002   -0.4744    0.0000 N   0  0  0  0  0  0  0  0  0  0  0  0
    0.9551   -1.2591    0.0000 N   0  0  0  0  0  0  0  0  0  0  0  0
    3.0855   -1.8403    0.0000 C   0  0  0  0  0  0  0  0  0  0  0  0
  1  2  1  0  0  0  0
  3  2  2  0  0  0  0
  4  3  1  0  0  0  0
  4  5  1  0  0  0  0
  6  4  2  0  0  0  0
  7  6  1  0  0  0  0
  2  7  1  0  0  0  0
  1  8  1  0  0  0  0
M  END
> <Original_SMILES>
CSC1NN=C(N)N=1

> <Canonical_QSARr>
CSC1NN=C(N)N=1

> <InChI_Code_QSARr>
InChI=1S/C3H6N4S/c1-8-3-5-2(4)6-7-3/h1H3,(H3,4,5,6,7)

> <InChI Key_QSARr>
XGWWZKBCQLBJNH-UHFFFAOYSA-N

> <Salt_Solvent>
?

> <Salt_Solvent_ID>


> <pKa>
3.27

> <temp>
25

> <method>
potentiometric

> <type>
a1/apparent

> <group>


> <basicOrAcidic>
basic

> <Row-ID>
66

> <Smiles>
S(C1(=NC(N)=NN1))C

$$$$
10067
  Mrv171c006011816382D          

  8  8  0  0  0  0            999 V2000
    0.7145   -0.0000    0.0000 N   0  0  0  0  0  0  0  0  0  0  0  0
    0.0000   -0.4125    0.0000 C   0  0  0  0  0  0  0  0  0  0  0  0
   -0.7145    0.0000    0.0000 C   0  0  0  0  0  0  0  0  0  0  0  0
   -0.7145    0.8250    0.0000 N   0  0  0  0  0  0  0  0  0  0  0  0
   -1.4289   -0.4125    0.0000 C   0  0  0  0  0  0  0  0  0  0  0  0
   -1.4289   -1.2375    0.0000 C   0  0  0  0  0  0  0  0  0  0  0  0
   -0.7145   -1.6500    0.0000 C   0  0  0  0  0  0  0  0  0  0  0  0
    0.0000   -1.2375    0.0000 C   0  0  0  0  0  0  0  0  0  0  0  0
  1  2  1  0  0  0  0
  3  2  2  0  0  0  0
  3  4  1  0  0  0  0
  5  3  1  0  0  0  0
  6  5  2  0  0  0  0
  7  6  1  0  0  0  0
  8  7  2  0  0  0  0
  2  8  1  0  0  0  0
M  END
> <Original_SMILES>
NC1C=CC=CC=1N

> <Canonical_QSARr>
NC1C=CC=CC=1N

> <InChI_Code_QSARr>
InChI=1S/C6H8N2/c7-5-3-1-2-4-6(5)8/h1-4H,7-8H2

> <InChI Key_QSARr>
GEYOCULIXLDCMW-UHFFFAOYSA-N

> <Salt_Solvent>
?

> <Salt_Solvent_ID>


> <pKa>
4.43

> <temp>
22

> <method>
mean from 6

> <type>
a2/apparent

> <group>


> <basicOrAcidic>
basic

> <Row-ID>
67

> <Smiles>
NC1(=C(N)C=CC=C1)

$$$$
10068
  Mrv171c006011816382D          

  8  8  0  0  0  0            999 V2000
    0.7145   -0.0000    0.0000 N   0  0  0  0  0  0  0  0  0  0  0  0
    0.0000   -0.4125    0.0000 C   0  0  0  0  0  0  0  0  0  0  0  0
   -0.7145    0.0000    0.0000 C   0  0  0  0  0  0  0  0  0  0  0  0
   -0.7145    0.8250    0.0000 N   0  0  0  0  0  0  0  0  0  0  0  0
   -1.4289   -0.4125    0.0000 C   0  0  0  0  0  0  0  0  0  0  0  0
   -1.4289   -1.2375    0.0000 C   0  0  0  0  0  0  0  0  0  0  0  0
   -0.7145   -1.6500    0.0000 C   0  0  0  0  0  0  0  0  0  0  0  0
    0.0000   -1.2375    0.0000 C   0  0  0  0  0  0  0  0  0  0  0  0
  1  2  1  0  0  0  0
  3  2  1  0  0  0  0
  3  4  1  0  0  0  0
  5  3  1  0  0  0  0
  6  5  1  0  0  0  0
  7  6  1  0  0  0  0
  8  7  1  0  0  0  0
  2  8  1  0  0  0  0
M  END
> <Original_SMILES>
N[C@@H]1CCCC[C@@H]1N

> <Canonical_QSARr>
NC1CCCCC1N

> <InChI_Code_QSARr>
InChI=1S/C6H14N2/c7-5-3-1-2-4-6(5)8/h5-6H,1-4,7-8H2

> <InChI Key_QSARr>
SSJXIUAHEKJCMH-UHFFFAOYSA-N

> <Salt_Solvent>
?

> <Salt_Solvent_ID>


> <pKa>
9.84

> <temp>
20

> <method>
mean from 2

> <type>
a1/apparent

> <group>


> <basicOrAcidic>
basic

> <Row-ID>
68

> <Smiles>
NC1(C(N)CCCC1)

$$$$
10069
  Mrv171c006011816382D          

  8  8  0  0  0  0            999 V2000
    0.7145   -0.0000    0.0000 N   0  0  0  0  0  0  0  0  0  0  0  0
    0.0000   -0.4125    0.0000 C   0  0  0  0  0  0  0  0  0  0  0  0
   -0.7145    0.0000    0.0000 C   0  0  0  0  0  0  0  0  0  0  0  0
   -0.7145    0.8250    0.0000 N   0  0  0  0  0  0  0  0  0  0  0  0
   -1.4289   -0.4125    0.0000 C   0  0  0  0  0  0  0  0  0  0  0  0
   -1.4289   -1.2375    0.0000 C   0  0  0  0  0  0  0  0  0  0  0  0
   -0.7145   -1.6500    0.0000 C   0  0  0  0  0  0  0  0  0  0  0  0
    0.0000   -1.2375    0.0000 C   0  0  0  0  0  0  0  0  0  0  0  0
  1  2  1  0  0  0  0
  3  2  1  0  0  0  0
  3  4  1  0  0  0  0
  5  3  1  0  0  0  0
  6  5  1  0  0  0  0
  7  6  1  0  0  0  0
  8  7  1  0  0  0  0
  2  8  1  0  0  0  0
M  END
> <Original_SMILES>
N[C@@H]1CCCC[C@H]1N |&1:1,6|

> <Canonical_QSARr>
NC1CCCCC1N

> <InChI_Code_QSARr>
InChI=1S/C6H14N2/c7-5-3-1-2-4-6(5)8/h5-6H,1-4,7-8H2

> <InChI Key_QSARr>
SSJXIUAHEKJCMH-UHFFFAOYSA-N

> <Salt_Solvent>
?

> <Salt_Solvent_ID>


> <pKa>
9.75

> <temp>
22

> <method>
mean from 4

> <type>
a1/apparent

> <group>


> <basicOrAcidic>
basic

> <Row-ID>
69

> <Smiles>
NC1(C(N)CCCC1)

$$$$
10070
  Mrv171c006011816382D          

  8  8  0  0  0  0            999 V2000
    0.5359   -1.5469    0.0000 N   0  0  0  0  0  0  0  0  0  0  0  0
   -0.1786   -1.1344    0.0000 C   0  0  0  0  0  0  0  0  0  0  0  0
   -0.1786   -0.3094    0.0000 C   0  0  0  0  0  0  0  0  0  0  0  0
   -0.8931    0.1031    0.0000 C   0  0  0  0  0  0  0  0  0  0  0  0
   -0.8931    0.9281    0.0000 N   0  0  0  0  0  0  0  0  0  0  0  0
   -1.6076   -0.3094    0.0000 C   0  0  0  0  0  0  0  0  0  0  0  0
   -1.6076   -1.1344    0.0000 C   0  0  0  0  0  0  0  0  0  0  0  0
   -0.8931   -1.5469    0.0000 C   0  0  0  0  0  0  0  0  0  0  0  0
  1  2  1  0  0  0  0
  3  2  2  0  0  0  0
  4  3  1  0  0  0  0
  4  5  1  0  0  0  0
  6  4  2  0  0  0  0
  7  6  1  0  0  0  0
  8  7  2  0  0  0  0
  2  8  1  0  0  0  0
M  END
> <Original_SMILES>
NC1=CC(N)=CC=C1

> <Canonical_QSARr>
NC1=CC(N)=CC=C1

> <InChI_Code_QSARr>
InChI=1S/C6H8N2/c7-5-2-1-3-6(8)4-5/h1-4H,7-8H2

> <InChI Key_QSARr>
WZCQRUWWHSTZEM-UHFFFAOYSA-N

> <Salt_Solvent>
?

> <Salt_Solvent_ID>


> <pKa>
5.04

> <temp>
21

> <method>
mean from 9

> <type>
a1/apparent

> <group>
NH2

> <basicOrAcidic>
basic

> <Row-ID>
70

> <Smiles>
NC1(=CC(N)=CC=C1)

$$$$
10071
  Mrv171c006011816382D          

  8  8  0  0  0  0            999 V2000
   -0.7145   -2.4750    0.0000 N   0  0  0  0  0  0  0  0  0  0  0  0
   -0.7145   -1.6500    0.0000 C   0  0  0  0  0  0  0  0  0  0  0  0
   -0.0000   -1.2375    0.0000 C   0  0  0  0  0  0  0  0  0  0  0  0
   -0.0000   -0.4125    0.0000 C   0  0  0  0  0  0  0  0  0  0  0  0
   -0.7145   -0.0000    0.0000 N   0  0  0  0  0  0  0  0  0  0  0  0
   -0.7145    0.8250    0.0000 C   0  0  0  0  0  0  0  0  0  0  0  0
   -1.4289   -0.4125    0.0000 C   0  0  0  0  0  0  0  0  0  0  0  0
   -1.4289   -1.2375    0.0000 C   0  0  0  0  0  0  0  0  0  0  0  0
  1  2  2  0  0  0  0
  3  2  1  0  0  0  0
  4  3  2  0  0  0  0
  5  4  1  0  0  0  0
  5  6  1  0  0  0  0
  7  5  1  0  0  0  0
  8  7  2  0  0  0  0
  2  8  1  0  0  0  0
M  END
> <Original_SMILES>
CN1C=CC(=N)C=C1

> <Canonical_QSARr>
CN1C=CC(=N)C=C1

> <InChI_Code_QSARr>
InChI=1S/C6H8N2/c1-8-4-2-6(7)3-5-8/h2-5,7H,1H3

> <InChI Key_QSARr>
JWTVWQUUKNZIHH-UHFFFAOYSA-N

> <Salt_Solvent>
?

> <Salt_Solvent_ID>


> <pKa>
12.5

> <temp>
21

> <method>
potentiometric

> <type>
a/apparent

> <group>


> <basicOrAcidic>
basic

> <Row-ID>
71

> <Smiles>
N=C1(C=CN(C)C=C1)

$$$$
10072
  Mrv171c006011816382D          

  8  8  0  0  0  0            999 V2000
    2.1434    0.2062    0.0000 N   0  0  0  0  0  0  0  0  0  0  0  0
    1.4289    0.6188    0.0000 C   0  0  0  0  0  0  0  0  0  0  0  0
    1.4289    1.4438    0.0000 C   0  0  0  0  0  0  0  0  0  0  0  0
    0.7145    0.2063    0.0000 C   0  0  0  0  0  0  0  0  0  0  0  0
   -0.0000    0.6188    0.0000 C   0  0  0  0  0  0  0  0  0  0  0  0
    0.7145   -0.6187    0.0000 N   0  0  0  0  0  0  0  0  0  0  0  0
    1.4289   -1.0313    0.0000 C   0  0  0  0  0  0  0  0  0  0  0  0
    2.1434   -0.6188    0.0000 C   0  0  0  0  0  0  0  0  0  0  0  0
  2  1  2  0  0  0  0
  2  3  1  0  0  0  0
  4  2  1  0  0  0  0
  4  5  1  0  0  0  0
  6  4  2  0  0  0  0
  7  6  1  0  0  0  0
  8  7  2  0  0  0  0
  1  8  1  0  0  0  0
M  END
> <Original_SMILES>
CC1=NC=CN=C1C

> <Canonical_QSARr>
CC1=NC=CN=C1C

> <InChI_Code_QSARr>
InChI=1S/C6H8N2/c1-5-6(2)8-4-3-7-5/h3-4H,1-2H3

> <InChI Key_QSARr>
OXQOBQJCDNLAPO-UHFFFAOYSA-N

> <Salt_Solvent>
?

> <Salt_Solvent_ID>


> <pKa>
2.24

> <temp>
25

> <method>


> <type>
b1/apparent

> <group>
N(1+)-H

> <basicOrAcidic>
basic

> <Row-ID>
72

> <Smiles>
N1(=C(C(=NC=C1)C)C)

$$$$
10073
  Mrv171c006011816382D          

  8  8  0  0  0  0            999 V2000
    2.1434    0.8250    0.0000 N   0  0  0  0  0  0  0  0  0  0  0  0
    1.4289    1.2375    0.0000 C   0  0  0  0  0  0  0  0  0  0  0  0
    1.4289    2.0625    0.0000 C   0  0  0  0  0  0  0  0  0  0  0  0
    0.7145    0.8250    0.0000 C   0  0  0  0  0  0  0  0  0  0  0  0
    0.7145    0.0000    0.0000 N   0  0  0  0  0  0  0  0  0  0  0  0
    1.4289   -0.4125    0.0000 C   0  0  0  0  0  0  0  0  0  0  0  0
    1.4289   -1.2375    0.0000 C   0  0  0  0  0  0  0  0  0  0  0  0
    2.1434   -0.0000    0.0000 C   0  0  0  0  0  0  0  0  0  0  0  0
  2  1  2  0  0  0  0
  2  3  1  0  0  0  0
  4  2  1  0  0  0  0
  5  4  2  0  0  0  0
  6  5  1  0  0  0  0
  6  7  1  0  0  0  0
  8  6  2  0  0  0  0
  1  8  1  0  0  0  0
M  END
> <Original_SMILES>
CC1C=NC(C)=CN=1

> <Canonical_QSARr>
CC1C=NC(C)=CN=1

> <InChI_Code_QSARr>
InChI=1S/C6H8N2/c1-5-3-8-6(2)4-7-5/h3-4H,1-2H3

> <InChI Key_QSARr>
LCZUOKDVTBMCMX-UHFFFAOYSA-N

> <Salt_Solvent>
?

> <Salt_Solvent_ID>


> <pKa>
1.95

> <temp>
25

> <method>
mean from 3

> <type>
b1/apparent

> <group>
N(1+)-H

> <basicOrAcidic>
basic

> <Row-ID>
73

> <Smiles>
N1(=C(C=NC(=C1)C)C)

$$$$
10074
  Mrv171c006011816382D          

  8  8  0  0  0  0            999 V2000
    2.1434    0.8250    0.0000 N   0  0  0  0  0  0  0  0  0  0  0  0
    1.4289    1.2375    0.0000 C   0  0  0  0  0  0  0  0  0  0  0  0
    1.4289    2.0625    0.0000 C   0  0  0  0  0  0  0  0  0  0  0  0
    0.7145    0.8250    0.0000 C   0  0  0  0  0  0  0  0  0  0  0  0
    0.7145    0.0000    0.0000 N   0  0  0  0  0  0  0  0  0  0  0  0
    1.4289   -0.4125    0.0000 C   0  0  0  0  0  0  0  0  0  0  0  0
    1.4289   -1.2375    0.0000 C   0  0  0  0  0  0  0  0  0  0  0  0
    2.1434   -0.0000    0.0000 C   0  0  0  0  0  0  0  0  0  0  0  0
  2  1  1  0  0  0  0
  2  3  1  0  0  0  0
  4  2  1  0  0  0  0
  5  4  1  0  0  0  0
  6  5  1  0  0  0  0
  6  7  1  0  0  0  0
  8  6  1  0  0  0  0
  1  8  1  0  0  0  0
M  END
> <Original_SMILES>
C[C@@H]1CN[C@H](C)CN1 |&1:1,4|

> <Canonical_QSARr>
CC1CNC(C)CN1

> <InChI_Code_QSARr>
InChI=1S/C6H14N2/c1-5-3-8-6(2)4-7-5/h5-8H,3-4H2,1-2H3

> <InChI Key_QSARr>
NSMWYRLQHIXVAP-UHFFFAOYSA-N

> <Salt_Solvent>
?

> <Salt_Solvent_ID>


> <pKa>
9.98

> <temp>
25

> <method>
potentiometric

> <type>
b1/apparent

> <group>


> <basicOrAcidic>
basic

> <Row-ID>
74

> <Smiles>
N1(C(CNC(C1)C)C)

$$$$
10075
  Mrv171c006011816382D          

  8  8  0  0  0  0            999 V2000
    2.1434    0.8250    0.0000 N   0  0  0  0  0  0  0  0  0  0  0  0
    1.4289    1.2375    0.0000 C   0  0  0  0  0  0  0  0  0  0  0  0
    1.4289    2.0625    0.0000 C   0  0  0  0  0  0  0  0  0  0  0  0
    0.7145    0.8250    0.0000 C   0  0  0  0  0  0  0  0  0  0  0  0
    0.7145    0.0000    0.0000 N   0  0  0  0  0  0  0  0  0  0  0  0
    1.4289   -0.4125    0.0000 C   0  0  0  0  0  0  0  0  0  0  0  0
    1.4289   -1.2375    0.0000 C   0  0  0  0  0  0  0  0  0  0  0  0
    2.1434   -0.0000    0.0000 C   0  0  0  0  0  0  0  0  0  0  0  0
  2  1  1  0  0  0  0
  2  3  1  0  0  0  0
  4  2  1  0  0  0  0
  5  4  1  0  0  0  0
  6  5  1  0  0  0  0
  6  7  1  0  0  0  0
  8  6  1  0  0  0  0
  1  8  1  0  0  0  0
M  END
> <Original_SMILES>
C[C@@H]1CN[C@@H](C)CN1 |&1:1,4|

> <Canonical_QSARr>
CC1CNC(C)CN1

> <InChI_Code_QSARr>
InChI=1S/C6H14N2/c1-5-3-8-6(2)4-7-5/h5-8H,3-4H2,1-2H3

> <InChI Key_QSARr>
NSMWYRLQHIXVAP-UHFFFAOYSA-N

> <Salt_Solvent>
?

> <Salt_Solvent_ID>


> <pKa>
9.76

> <temp>
25

> <method>
mean from 2

> <type>
a2/apparent

> <group>


> <basicOrAcidic>
basic

> <Row-ID>
75

> <Smiles>
N1(C(CNC(C1)C)C)

$$$$
10076
  Mrv171c006011816382D          

  8  8  0  0  0  0            999 V2000
    0.5646    0.3218    0.0000 N   0  0  0  0  0  0  0  0  0  0  0  0
   -0.0674   -0.2085    0.0000 C   0  0  0  0  0  0  0  0  0  0  0  0
   -0.4799   -0.9230    0.0000 C   0  0  0  0  0  0  0  0  0  0  0  0
   -1.1943   -1.3355    0.0000 N   0  0  0  0  0  0  0  0  0  0  0  0
   -1.1943   -2.1605    0.0000 C   0  0  0  0  0  0  0  0  0  0  0  0
    0.3451   -0.9230    0.0000 C   0  0  0  0  0  0  0  0  0  0  0  0
   -0.6994    0.3218    0.0000 C   0  0  0  0  0  0  0  0  0  0  0  0
    0.4214    1.1342    0.0000 C   0  0  0  0  0  0  0  0  0  0  0  0
  1  2  1  0  0  0  0
  3  2  1  0  0  0  0
  3  4  1  0  0  0  0
  4  5  1  0  0  0  0
  6  3  1  0  0  0  0
  2  6  1  0  0  0  0
  2  7  1  0  0  0  0
  1  8  1  0  0  0  0
M  END
> <Original_SMILES>
C[C@@]1(C[C@@H]1NC)NC |&1:1,3|

> <Canonical_QSARr>
CC1(CC1NC)NC

> <InChI_Code_QSARr>
InChI=1S/C6H14N2/c1-6(8-3)4-5(6)7-2/h5,7-8H,4H2,1-3H3

> <InChI Key_QSARr>
CHGOHVBUSXYCKW-UHFFFAOYSA-N

> <Salt_Solvent>
?

> <Salt_Solvent_ID>


> <pKa>
9.05

> <temp>
25

> <method>


> <type>
a2/thermodynamic

> <group>
NH

> <basicOrAcidic>
basic

> <Row-ID>
76

> <Smiles>
N(C1(C(NC)C1)(C))C

$$$$
10077
  Mrv171c006011816382D          

  8  8  0  0  0  0            999 V2000
    1.2503   -0.7219    0.0000 N   0  0  0  0  0  0  0  0  0  0  0  0
    1.9648   -0.3094    0.0000 N   0  0  0  0  0  0  0  0  0  0  0  0
    1.9648    0.5156    0.0000 C   0  0  0  0  0  0  0  0  0  0  0  0
    1.2503    0.9281    0.0000 C   0  0  0  0  0  0  0  0  0  0  0  0
    1.2503    1.7531    0.0000 C   0  0  0  0  0  0  0  0  0  0  0  0
    0.5358    0.5156    0.0000 C   0  0  0  0  0  0  0  0  0  0  0  0
   -0.1786    0.9281    0.0000 C   0  0  0  0  0  0  0  0  0  0  0  0
    0.5358   -0.3094    0.0000 C   0  0  0  0  0  0  0  0  0  0  0  0
  2  1  2  0  0  0  0
  3  2  1  0  0  0  0
  4  3  2  0  0  0  0
  4  5  1  0  0  0  0
  6  4  1  0  0  0  0
  6  7  1  0  0  0  0
  8  6  2  0  0  0  0
  1  8  1  0  0  0  0
M  END
> <Original_SMILES>
CC1=CN=NC=C1C

> <Canonical_QSARr>
CC1=CN=NC=C1C

> <InChI_Code_QSARr>
InChI=1S/C6H8N2/c1-5-3-7-8-4-6(5)2/h3-4H,1-2H3

> <InChI Key_QSARr>
XVGNFWZFFMUSPR-UHFFFAOYSA-N

> <Salt_Solvent>
?

> <Salt_Solvent_ID>


> <pKa>
4.13

> <temp>
16

> <method>
potentiometric

> <type>
a/apparent

> <group>


> <basicOrAcidic>
basic

> <Row-ID>
77

> <Smiles>
N1(=NC=C(C)C(=C1)C)

$$$$
10078
  Mrv171c006011816382D          

  8  8  0  0  0  0            999 V2000
    0.5359   -0.3094    0.0000 N   0  0  0  0  0  0  0  0  0  0  0  0
    1.2504   -0.7219    0.0000 N   0  0  0  0  0  0  0  0  0  0  0  0
    1.9648   -0.3094    0.0000 C   0  0  0  0  0  0  0  0  0  0  0  0
    1.9648    0.5156    0.0000 C   0  0  0  0  0  0  0  0  0  0  0  0
    1.2504    0.9281    0.0000 C   0  0  0  0  0  0  0  0  0  0  0  0
    1.2504    1.7531    0.0000 C   0  0  0  0  0  0  0  0  0  0  0  0
    0.5359    0.5156    0.0000 C   0  0  0  0  0  0  0  0  0  0  0  0
   -0.1786    0.9281    0.0000 C   0  0  0  0  0  0  0  0  0  0  0  0
  2  1  2  0  0  0  0
  3  2  1  0  0  0  0
  4  3  2  0  0  0  0
  5  4  1  0  0  0  0
  5  6  1  0  0  0  0
  7  5  2  0  0  0  0
  1  7  1  0  0  0  0
  7  8  1  0  0  0  0
M  END
> <Original_SMILES>
CC1C=CN=NC=1C

> <Canonical_QSARr>
CC1C=CN=NC=1C

> <InChI_Code_QSARr>
InChI=1S/C6H8N2/c1-5-3-4-7-8-6(5)2/h3-4H,1-2H3

> <InChI Key_QSARr>
PCFHSNOQBDATHE-UHFFFAOYSA-N

> <Salt_Solvent>
?

> <Salt_Solvent_ID>


> <pKa>
4.1

> <temp>
16

> <method>
potentiometric

> <type>
a/apparent

> <group>


> <basicOrAcidic>
basic

> <Row-ID>
78

> <Smiles>
N1(=NC=CC(=C1C)C)

$$$$
10079
  Mrv171c006011816382D          

  8  8  0  0  0  0            999 V2000
    1.7990   -0.1056    0.0000 N   0  0  0  0  0  0  0  0  0  0  0  0
    2.0539    0.6790    0.0000 N   0  0  0  0  0  0  0  0  0  0  0  0
    1.3865    1.1639    0.0000 C   0  0  0  0  0  0  0  0  0  0  0  0
    1.3865    1.9889    0.0000 C   0  0  0  0  0  0  0  0  0  0  0  0
    0.7190    0.6790    0.0000 C   0  0  0  0  0  0  0  0  0  0  0  0
   -0.0656    0.9339    0.0000 C   0  0  0  0  0  0  0  0  0  0  0  0
    0.9740   -0.1056    0.0000 C   0  0  0  0  0  0  0  0  0  0  0  0
    0.4890   -0.7731    0.0000 C   0  0  0  0  0  0  0  0  0  0  0  0
  2  1  1  0  0  0  0
  3  2  1  0  0  0  0
  3  4  1  0  0  0  0
  5  3  2  0  0  0  0
  5  6  1  0  0  0  0
  7  5  1  0  0  0  0
  1  7  2  0  0  0  0
  7  8  1  0  0  0  0
M  END
> <Original_SMILES>
CC1=C(C)NN=C1C

> <Canonical_QSARr>
CC1=C(C)NN=C1C

> <InChI_Code_QSARr>
InChI=1S/C6H10N2/c1-4-5(2)7-8-6(4)3/h1-3H3,(H,7,8)

> <InChI Key_QSARr>
HUVAAOZUPLEYBH-UHFFFAOYSA-N

> <Salt_Solvent>
?

> <Salt_Solvent_ID>


> <pKa>
4.82

> <temp>
25

> <method>
potentiometric

> <type>
a1/apparent

> <group>


> <basicOrAcidic>
basic

> <Row-ID>
79

> <Smiles>
N=1(NC(C)=C(C=1C)C)

$$$$
10080
  Mrv171c006011816382D          

  8  8  0  0  0  0            999 V2000
    2.1435    0.0000    0.0000 N   0  0  0  0  0  0  0  0  0  0  0  0
    2.1435    0.8250    0.0000 N   0  0  0  0  0  0  0  0  0  0  0  0
    1.4290    1.2375    0.0000 C   0  0  0  0  0  0  0  0  0  0  0  0
    1.4290    2.0625    0.0000 C   0  0  0  0  0  0  0  0  0  0  0  0
    0.7145    0.8250    0.0000 C   0  0  0  0  0  0  0  0  0  0  0  0
    0.7145    0.0000    0.0000 C   0  0  0  0  0  0  0  0  0  0  0  0
    1.4290   -0.4125    0.0000 C   0  0  0  0  0  0  0  0  0  0  0  0
    1.4290   -1.2375    0.0000 C   0  0  0  0  0  0  0  0  0  0  0  0
  2  1  2  0  0  0  0
  3  2  1  0  0  0  0
  3  4  1  0  0  0  0
  5  3  2  0  0  0  0
  6  5  1  0  0  0  0
  7  6  2  0  0  0  0
  1  7  1  0  0  0  0
  7  8  1  0  0  0  0
M  END
> <Original_SMILES>
CC1=CC=C(C)N=N1

> <Canonical_QSARr>
CC1=CC=C(C)N=N1

> <InChI_Code_QSARr>
InChI=1S/C6H8N2/c1-5-3-4-6(2)8-7-5/h3-4H,1-2H3

> <InChI Key_QSARr>
BGVTUIRPHLSMJU-UHFFFAOYSA-N

> <Salt_Solvent>
?

> <Salt_Solvent_ID>


> <pKa>
3.99

> <temp>
16.5

> <method>
potentiometric

> <type>
a/apparent

> <group>


> <basicOrAcidic>
basic

> <Row-ID>
80

> <Smiles>
N1(=NC(=CC=C1C)C)

$$$$
10081
  Mrv171c006011816382D          

  8  8  0  0  0  0            999 V2000
    1.0718   -0.7219    0.0000 N   0  0  0  0  0  0  0  0  0  0  0  0
    1.0718   -1.5469    0.0000 N   0  0  0  0  0  0  0  0  0  0  0  0
    1.7862   -1.9594    0.0000 C   0  0  0  0  0  0  0  0  0  0  0  0
    2.5007   -1.5469    0.0000 C   0  0  0  0  0  0  0  0  0  0  0  0
    2.5007   -0.7219    0.0000 C   0  0  0  0  0  0  0  0  0  0  0  0
    1.7862   -0.3094    0.0000 C   0  0  0  0  0  0  0  0  0  0  0  0
    1.7862    0.5156    0.0000 C   0  0  0  0  0  0  0  0  0  0  0  0
    1.0718    0.9281    0.0000 C   0  0  0  0  0  0  0  0  0  0  0  0
  2  1  2  0  0  0  0
  3  2  1  0  0  0  0
  4  3  2  0  0  0  0
  5  4  1  0  0  0  0
  6  5  2  0  0  0  0
  1  6  1  0  0  0  0
  6  7  1  0  0  0  0
  7  8  1  0  0  0  0
M  END
> <Original_SMILES>
CCC1=CC=CN=N1

> <Canonical_QSARr>
CCC1=CC=CN=N1

> <InChI_Code_QSARr>
InChI=1S/C6H8N2/c1-2-6-4-3-5-7-8-6/h3-5H,2H2,1H3

> <InChI Key_QSARr>
VPHSTJOEAKXUBG-UHFFFAOYSA-N

> <Salt_Solvent>
?

> <Salt_Solvent_ID>


> <pKa>
3.58

> <temp>
16.5

> <method>
potentiometric

> <type>
a/apparent

> <group>


> <basicOrAcidic>
basic

> <Row-ID>
81

> <Smiles>
N1(=NC=CC=C1CC)

$$$$
10082
  Mrv171c006011816382D          

  8  8  0  0  0  0            999 V2000
    2.3476    0.1703    0.0000 N   0  0  0  0  0  0  0  0  0  0  0  0
    1.6802    0.6552    0.0000 N   0  0  0  0  0  0  0  0  0  0  0  0
    1.6802    1.4802    0.0000 C   0  0  0  0  0  0  0  0  0  0  0  0
    1.0127    0.1703    0.0000 C   0  0  0  0  0  0  0  0  0  0  0  0
    0.2281    0.4252    0.0000 C   0  0  0  0  0  0  0  0  0  0  0  0
    1.2677   -0.6143    0.0000 C   0  0  0  0  0  0  0  0  0  0  0  0
    0.7827   -1.2818    0.0000 C   0  0  0  0  0  0  0  0  0  0  0  0
    2.0927   -0.6143    0.0000 C   0  0  0  0  0  0  0  0  0  0  0  0
  2  1  1  0  0  0  0
  2  3  1  0  0  0  0
  4  2  1  0  0  0  0
  4  5  1  0  0  0  0
  6  4  2  0  0  0  0
  6  7  1  0  0  0  0
  8  6  1  0  0  0  0
  1  8  2  0  0  0  0
M  END
> <Original_SMILES>
CC1=C(C)C=NN1C

> <Canonical_QSARr>
CC1=C(C)C=NN1C

> <InChI_Code_QSARr>
InChI=1S/C6H10N2/c1-5-4-7-8(3)6(5)2/h4H,1-3H3

> <InChI Key_QSARr>
SUHBKHNLQCODJL-UHFFFAOYSA-N

> <Salt_Solvent>
?

> <Salt_Solvent_ID>


> <pKa>
3.58

> <temp>
25

> <method>
potentiometric

> <type>
a1/apparent

> <group>


> <basicOrAcidic>
basic

> <Row-ID>
82

> <Smiles>
N=1(N(C(C)=C(C=1)C)C)

$$$$
10083
  Mrv171c006011816382D          

  8  8  0  0  0  0            999 V2000
    2.0111    0.3646    0.0000 N   0  0  0  0  0  0  0  0  0  0  0  0
    1.3436    0.8495    0.0000 N   0  0  0  0  0  0  0  0  0  0  0  0
    1.3436    1.6745    0.0000 C   0  0  0  0  0  0  0  0  0  0  0  0
    0.6762    0.3646    0.0000 C   0  0  0  0  0  0  0  0  0  0  0  0
   -0.1084    0.6195    0.0000 C   0  0  0  0  0  0  0  0  0  0  0  0
    0.9311   -0.4200    0.0000 C   0  0  0  0  0  0  0  0  0  0  0  0
    1.7561   -0.4200    0.0000 C   0  0  0  0  0  0  0  0  0  0  0  0
    2.2410   -1.0875    0.0000 C   0  0  0  0  0  0  0  0  0  0  0  0
  2  1  1  0  0  0  0
  2  3  1  0  0  0  0
  4  2  1  0  0  0  0
  4  5  1  0  0  0  0
  6  4  2  0  0  0  0
  7  6  1  0  0  0  0
  1  7  2  0  0  0  0
  7  8  1  0  0  0  0
M  END
> <Original_SMILES>
CC1=CC(C)=NN1C

> <Canonical_QSARr>
CC1=CC(C)=NN1C

> <InChI_Code_QSARr>
InChI=1S/C6H10N2/c1-5-4-6(2)8(3)7-5/h4H,1-3H3

> <InChI Key_QSARr>
HNOQAFMOBRWDKQ-UHFFFAOYSA-N

> <Salt_Solvent>
?

> <Salt_Solvent_ID>


> <pKa>
3.96

> <temp>
25

> <method>
potentiometric

> <type>
a1/apparent

> <group>


> <basicOrAcidic>
basic

> <Row-ID>
83

> <Smiles>
N=1(N(C(C)=CC=1C)C)

$$$$
10084
  Mrv171c006011816382D          

  8  8  0  0  0  0            999 V2000
    1.7862    0.2062    0.0000 N   0  0  0  0  0  0  0  0  0  0  0  0
    1.0717    0.6188    0.0000 N   0  0  0  0  0  0  0  0  0  0  0  0
    1.0717    1.4438    0.0000 C   0  0  0  0  0  0  0  0  0  0  0  0
    0.3572    0.2063    0.0000 C   0  0  0  0  0  0  0  0  0  0  0  0
    0.3572   -0.6187    0.0000 C   0  0  0  0  0  0  0  0  0  0  0  0
    1.0717   -1.0312    0.0000 C   0  0  0  0  0  0  0  0  0  0  0  0
    1.7862   -0.6188    0.0000 C   0  0  0  0  0  0  0  0  0  0  0  0
    2.5006    0.6187    0.0000 C   0  0  0  0  0  0  0  0  0  0  0  0
  2  1  1  0  0  0  0
  2  3  1  0  0  0  0
  4  2  1  0  0  0  0
  5  4  1  0  0  0  0
  6  5  2  0  0  0  0
  7  6  1  0  0  0  0
  1  7  1  0  0  0  0
  1  8  1  0  0  0  0
M  END
> <Original_SMILES>
CN1CC=CCN1C

> <Canonical_QSARr>
CN1CC=CCN1C

> <InChI_Code_QSARr>
InChI=1S/C6H12N2/c1-7-5-3-4-6-8(7)2/h3-4H,5-6H2,1-2H3

> <InChI Key_QSARr>
YTOCHSMFDSTIKM-UHFFFAOYSA-N

> <Salt_Solvent>
?

> <Salt_Solvent_ID>


> <pKa>
5.7

> <temp>
25

> <method>
potentiometric

> <type>
a1/apparent

> <group>


> <basicOrAcidic>
basic

> <Row-ID>
84

> <Smiles>
N1(N(CC=CC1)C)(C)

$$$$
10085
  Mrv171c006011816382D          

  8  8  0  0  0  0            999 V2000
    1.7862    0.2062    0.0000 N   0  0  0  0  0  0  0  0  0  0  0  0
    1.0717    0.6188    0.0000 N   0  0  0  0  0  0  0  0  0  0  0  0
    1.0717    1.4438    0.0000 C   0  0  0  0  0  0  0  0  0  0  0  0
    0.3572    0.2063    0.0000 C   0  0  0  0  0  0  0  0  0  0  0  0
    0.3572   -0.6187    0.0000 C   0  0  0  0  0  0  0  0  0  0  0  0
    1.0717   -1.0312    0.0000 C   0  0  0  0  0  0  0  0  0  0  0  0
    1.7862   -0.6188    0.0000 C   0  0  0  0  0  0  0  0  0  0  0  0
    2.5006    0.6187    0.0000 C   0  0  0  0  0  0  0  0  0  0  0  0
  2  1  1  0  0  0  0
  2  3  1  0  0  0  0
  4  2  1  0  0  0  0
  5  4  1  0  0  0  0
  6  5  1  0  0  0  0
  7  6  1  0  0  0  0
  1  7  1  0  0  0  0
  1  8  1  0  0  0  0
M  END
> <Original_SMILES>
CN1CCCCN1C

> <Canonical_QSARr>
CN1CCCCN1C

> <InChI_Code_QSARr>
InChI=1S/C6H14N2/c1-7-5-3-4-6-8(7)2/h3-6H2,1-2H3

> <InChI Key_QSARr>
LPBMSFIXSFTBPY-UHFFFAOYSA-N

> <Salt_Solvent>
?

> <Salt_Solvent_ID>


> <pKa>
6.66

> <temp>
25

> <method>
potentiometric

> <type>
a1/apparent

> <group>


> <basicOrAcidic>
basic

> <Row-ID>
85

> <Smiles>
N1(N(CCCC1)C)(C)

$$$$
10086
  Mrv171c006011816382D          

  8  8  0  0  0  0            999 V2000
    1.4290   -0.4125    0.0000 N   0  0  0  0  0  0  0  0  0  0  0  0
    2.1434    0.0000    0.0000 N   0  0  0  0  0  0  0  0  0  0  0  0
    2.1434    0.8250    0.0000 C   0  0  0  0  0  0  0  0  0  0  0  0
    1.4290    1.2375    0.0000 C   0  0  0  0  0  0  0  0  0  0  0  0
    1.4290    2.0625    0.0000 C   0  0  0  0  0  0  0  0  0  0  0  0
    0.7145    0.8250    0.0000 C   0  0  0  0  0  0  0  0  0  0  0  0
    0.7145   -0.0000    0.0000 C   0  0  0  0  0  0  0  0  0  0  0  0
    0.0000   -0.4125    0.0000 C   0  0  0  0  0  0  0  0  0  0  0  0
  2  1  2  0  0  0  0
  3  2  1  0  0  0  0
  4  3  2  0  0  0  0
  4  5  1  0  0  0  0
  6  4  1  0  0  0  0
  7  6  2  0  0  0  0
  1  7  1  0  0  0  0
  7  8  1  0  0  0  0
M  END
> <Original_SMILES>
CC1C=C(C)N=NC=1

> <Canonical_QSARr>
CC1C=C(C)N=NC=1

> <InChI_Code_QSARr>
InChI=1S/C6H8N2/c1-5-3-6(2)8-7-4-5/h3-4H,1-2H3

> <InChI Key_QSARr>
VUVAQWSLVHOLPS-UHFFFAOYSA-N

> <Salt_Solvent>
?

> <Salt_Solvent_ID>


> <pKa>
4.11

> <temp>
17.5

> <method>
potentiometric

> <type>
a/apparent

> <group>


> <basicOrAcidic>
basic

> <Row-ID>
86

> <Smiles>
N1(=NC=C(C)C=C1C)

$$$$
10087
  Mrv171c006011816382D          

  8  8  0  0  0  0            999 V2000
    2.0919    0.7447    0.0000 N   0  0  0  0  0  0  0  0  0  0  0  0
    1.4244    1.2296    0.0000 N   0  0  0  0  0  0  0  0  0  0  0  0
    1.4244    2.0546    0.0000 C   0  0  0  0  0  0  0  0  0  0  0  0
    0.7570    0.7447    0.0000 C   0  0  0  0  0  0  0  0  0  0  0  0
    1.0119   -0.0399    0.0000 C   0  0  0  0  0  0  0  0  0  0  0  0
    0.5270   -0.7074    0.0000 C   0  0  0  0  0  0  0  0  0  0  0  0
    1.8369   -0.0399    0.0000 C   0  0  0  0  0  0  0  0  0  0  0  0
    2.3218   -0.7074    0.0000 C   0  0  0  0  0  0  0  0  0  0  0  0
  2  1  1  0  0  0  0
  2  3  1  0  0  0  0
  4  2  1  0  0  0  0
  5  4  2  0  0  0  0
  5  6  1  0  0  0  0
  7  5  1  0  0  0  0
  1  7  2  0  0  0  0
  7  8  1  0  0  0  0
M  END
> <Original_SMILES>
CC1=NN(C)C=C1C

> <Canonical_QSARr>
CC1=NN(C)C=C1C

> <InChI_Code_QSARr>
InChI=1S/C6H10N2/c1-5-4-8(3)7-6(5)2/h4H,1-3H3

> <InChI Key_QSARr>
GHGZGDGWFWIAQM-UHFFFAOYSA-N

> <Salt_Solvent>
?

> <Salt_Solvent_ID>


> <pKa>
3.56

> <temp>
25

> <method>
potentiometric

> <type>
a1/apparent

> <group>


> <basicOrAcidic>
basic

> <Row-ID>
87

> <Smiles>
N=1(N(C=C(C=1C)C)C)

$$$$
10088
  Mrv171c006011816382D          

  8  8  0  0  0  0            999 V2000
    0.2679    1.8047    0.0000 N   0  0  0  0  0  0  0  0  0  0  0  0
    0.2679    0.9797    0.0000 C   0  0  0  0  0  0  0  0  0  0  0  0
    0.2679    0.1547    0.0000 C   0  0  0  0  0  0  0  0  0  0  0  0
   -0.4465   -0.2578    0.0000 C   0  0  0  0  0  0  0  0  0  0  0  0
   -0.4465   -1.0828    0.0000 N   0  0  0  0  0  0  0  0  0  0  0  0
    0.2679   -1.4953    0.0000 C   0  0  0  0  0  0  0  0  0  0  0  0
    0.9824   -1.0828    0.0000 C   0  0  0  0  0  0  0  0  0  0  0  0
    0.9824   -0.2578    0.0000 C   0  0  0  0  0  0  0  0  0  0  0  0
  1  2  3  0  0  0  0
  2  3  1  0  0  0  0
  4  3  2  0  0  0  0
  5  4  1  0  0  0  0
  6  5  2  0  0  0  0
  7  6  1  0  0  0  0
  8  7  2  0  0  0  0
  3  8  1  0  0  0  0
M  END
> <Original_SMILES>
N#CC1=CN=CC=C1

> <Canonical_QSARr>
N#CC1=CN=CC=C1

> <InChI_Code_QSARr>
InChI=1S/C6H4N2/c7-4-6-2-1-3-8-5-6/h1-3,5H

> <InChI Key_QSARr>
GZPHSAQLYPIAIN-UHFFFAOYSA-N

> <Salt_Solvent>
?

> <Salt_Solvent_ID>


> <pKa>
1.48

> <temp>
24

> <method>
mean from 7

> <type>
a1/apparent

> <group>


> <basicOrAcidic>
basic

> <Row-ID>
88

> <Smiles>
N#CC1(=CN=CC=C1)

$$$$
10089
  Mrv171c006011816382D          

  8  8  0  0  0  0            999 V2000
    2.5007   -1.5469    0.0000 N   0  0  0  0  0  0  0  0  0  0  0  0
    2.5007   -0.7219    0.0000 C   0  0  0  0  0  0  0  0  0  0  0  0
    1.7862   -0.3094    0.0000 C   0  0  0  0  0  0  0  0  0  0  0  0
    1.7862    0.5156    0.0000 N   0  0  0  0  0  0  0  0  0  0  0  0
    1.0718    0.9281    0.0000 C   0  0  0  0  0  0  0  0  0  0  0  0
    1.0718   -0.7219    0.0000 C   0  0  0  0  0  0  0  0  0  0  0  0
    1.0718   -1.5469    0.0000 C   0  0  0  0  0  0  0  0  0  0  0  0
    1.7862   -1.9594    0.0000 C   0  0  0  0  0  0  0  0  0  0  0  0
  2  1  2  0  0  0  0
  3  2  1  0  0  0  0
  3  4  1  0  0  0  0
  4  5  1  0  0  0  0
  6  3  2  0  0  0  0
  7  6  1  0  0  0  0
  8  7  2  0  0  0  0
  1  8  1  0  0  0  0
M  END
> <Original_SMILES>
CNC1C=NC=CC=1

> <Canonical_QSARr>
CNC1C=NC=CC=1

> <InChI_Code_QSARr>
InChI=1S/C6H8N2/c1-7-6-3-2-4-8-5-6/h2-5,7H,1H3

> <InChI Key_QSARr>
DBGFNLVRAFYZBI-UHFFFAOYSA-N

> <Salt_Solvent>
?

> <Salt_Solvent_ID>


> <pKa>
6.41

> <temp>
20

> <method>
spectrophotometric

> <type>
a1/apparent

> <group>


> <basicOrAcidic>
basic

> <Row-ID>
89

> <Smiles>
N1(=CC(NC)=CC=C1)

$$$$
10090
  Mrv171c006011816382D          

  8  8  0  0  0  0            999 V2000
    2.6867   -1.6702    0.0000 N   0  0  0  0  0  0  0  0  0  0  0  0
    1.9723   -1.2577    0.0000 C   0  0  0  0  0  0  0  0  0  0  0  0
    1.5598   -0.5433    0.0000 C   0  0  0  0  0  0  0  0  0  0  0  0
    1.5598    0.2817    0.0000 N   0  0  0  0  0  0  0  0  0  0  0  0
    0.8453    0.6942    0.0000 C   0  0  0  0  0  0  0  0  0  0  0  0
    1.1473   -1.2577    0.0000 C   0  0  0  0  0  0  0  0  0  0  0  0
    0.4328   -1.6702    0.0000 C   0  0  0  0  0  0  0  0  0  0  0  0
    3.4012   -1.2577    0.0000 C   0  0  0  0  0  0  0  0  0  0  0  0
  1  2  1  0  0  0  0
  3  2  1  0  0  0  0
  3  4  1  0  0  0  0
  4  5  1  0  0  0  0
  6  3  1  0  0  0  0
  2  6  1  0  0  0  0
  6  7  1  0  0  0  0
  1  8  1  0  0  0  0
M  END
> <Original_SMILES>
CC1[C@@H](NC)[C@@H]1NC |&1:2,5|

> <Canonical_QSARr>
CC1C(NC)C1NC

> <InChI_Code_QSARr>
InChI=1S/C6H14N2/c1-4-5(7-2)6(4)8-3/h4-8H,1-3H3

> <InChI Key_QSARr>
UQNADEMUCMKKEQ-UHFFFAOYSA-N

> <Salt_Solvent>
?

> <Salt_Solvent_ID>


> <pKa>
9.03

> <temp>
25

> <method>


> <type>
a2/thermodynamic

> <group>
NH

> <basicOrAcidic>
basic

> <Row-ID>
90

> <Smiles>
N(C1(C(NC)C1C))C

$$$$
10091
  Mrv171c006011816382D          

  8  8  0  0  0  0            999 V2000
    2.6867   -1.6702    0.0000 N   0  0  0  0  0  0  0  0  0  0  0  0
    1.9723   -1.2577    0.0000 C   0  0  0  0  0  0  0  0  0  0  0  0
    1.5598   -0.5433    0.0000 C   0  0  0  0  0  0  0  0  0  0  0  0
    1.5598    0.2817    0.0000 N   0  0  0  0  0  0  0  0  0  0  0  0
    0.8453    0.6942    0.0000 C   0  0  0  0  0  0  0  0  0  0  0  0
    1.1473   -1.2577    0.0000 C   0  0  0  0  0  0  0  0  0  0  0  0
    0.4328   -1.6702    0.0000 C   0  0  0  0  0  0  0  0  0  0  0  0
    3.4012   -1.2577    0.0000 C   0  0  0  0  0  0  0  0  0  0  0  0
  1  2  1  0  0  0  0
  3  2  1  0  0  0  0
  3  4  1  0  0  0  0
  4  5  1  0  0  0  0
  6  3  1  0  0  0  0
  2  6  1  0  0  0  0
  6  7  1  0  0  0  0
  1  8  1  0  0  0  0
M  END
> <Original_SMILES>
C[C@H]1[C@H](NC)[C@@H]1NC

> <Canonical_QSARr>
CC1C(NC)C1NC

> <InChI_Code_QSARr>
InChI=1S/C6H14N2/c1-4-5(7-2)6(4)8-3/h4-8H,1-3H3

> <InChI Key_QSARr>
UQNADEMUCMKKEQ-UHFFFAOYSA-N

> <Salt_Solvent>
?

> <Salt_Solvent_ID>


> <pKa>
9.13

> <temp>
25

> <method>


> <type>
a2/thermodynamic

> <group>
NH

> <basicOrAcidic>
basic

> <Row-ID>
91

> <Smiles>
N(C1(C(NC)C1C))C

$$$$
10092
  Mrv171c006011816382D          

  8  8  0  0  0  0            999 V2000
    2.3220    0.5156    0.0000 N   0  0  0  0  0  0  0  0  0  0  0  0
    1.6076    0.9281    0.0000 C   0  0  0  0  0  0  0  0  0  0  0  0
    1.6076    1.7531    0.0000 C   0  0  0  0  0  0  0  0  0  0  0  0
    0.8931    0.5156    0.0000 C   0  0  0  0  0  0  0  0  0  0  0  0
    0.8931   -0.3094    0.0000 C   0  0  0  0  0  0  0  0  0  0  0  0
    0.1786   -0.7219    0.0000 C   0  0  0  0  0  0  0  0  0  0  0  0
    1.6076   -0.7219    0.0000 N   0  0  0  0  0  0  0  0  0  0  0  0
    2.3220   -0.3094    0.0000 C   0  0  0  0  0  0  0  0  0  0  0  0
  2  1  2  0  0  0  0
  2  3  1  0  0  0  0
  4  2  1  0  0  0  0
  5  4  2  0  0  0  0
  5  6  1  0  0  0  0
  7  5  1  0  0  0  0
  8  7  2  0  0  0  0
  1  8  1  0  0  0  0
M  END
> <Original_SMILES>
CC1C=C(C)N=CN=1

> <Canonical_QSARr>
CC1C=C(C)N=CN=1

> <InChI_Code_QSARr>
InChI=1S/C6H8N2/c1-5-3-6(2)8-4-7-5/h3-4H,1-2H3

> <InChI Key_QSARr>
LSBIUXKNVUBKRI-UHFFFAOYSA-N

> <Salt_Solvent>
?

> <Salt_Solvent_ID>


> <pKa>
2.7

> <temp>
20

> <method>
potentiometric

> <type>
a1/apparent

> <group>
NH(1+)

> <basicOrAcidic>
basic

> <Row-ID>
92

> <Smiles>
N1(=C(C=C(C)N=C1)C)

$$$$
10093
  Mrv171c006011816382D          

  8  8  0  0  0  0            999 V2000
    0.2679    1.8047    0.0000 N   0  0  0  0  0  0  0  0  0  0  0  0
    0.2679    0.9797    0.0000 C   0  0  0  0  0  0  0  0  0  0  0  0
    0.2679    0.1547    0.0000 C   0  0  0  0  0  0  0  0  0  0  0  0
   -0.4465   -0.2578    0.0000 N   0  0  0  0  0  0  0  0  0  0  0  0
   -0.4465   -1.0828    0.0000 C   0  0  0  0  0  0  0  0  0  0  0  0
    0.2679   -1.4953    0.0000 C   0  0  0  0  0  0  0  0  0  0  0  0
    0.9824   -1.0828    0.0000 C   0  0  0  0  0  0  0  0  0  0  0  0
    0.9824   -0.2578    0.0000 C   0  0  0  0  0  0  0  0  0  0  0  0
  1  2  3  0  0  0  0
  2  3  1  0  0  0  0
  4  3  2  0  0  0  0
  5  4  1  0  0  0  0
  6  5  2  0  0  0  0
  7  6  1  0  0  0  0
  8  7  2  0  0  0  0
  3  8  1  0  0  0  0
M  END
> <Original_SMILES>
N#CC1C=CC=CN=1

> <Canonical_QSARr>
N#CC1C=CC=CN=1

> <InChI_Code_QSARr>
InChI=1S/C6H4N2/c7-5-6-3-1-2-4-8-6/h1-4H

> <InChI Key_QSARr>
FFNVQNRYTPFDDP-UHFFFAOYSA-N

> <Salt_Solvent>
?

> <Salt_Solvent_ID>


> <pKa>
-0.26

> <temp>


> <method>
spectrophotometric

> <type>
a/apparent

> <group>


> <basicOrAcidic>
basic

> <Row-ID>
93

> <Smiles>
N#CC1(=NC=CC=C1)

$$$$
10094
  Mrv171c006011816382D          

  8  8  0  0  0  0            999 V2000
    2.5007   -0.7219    0.0000 N   0  0  0  0  0  0  0  0  0  0  0  0
    1.7862   -0.3094    0.0000 C   0  0  0  0  0  0  0  0  0  0  0  0
    1.7862    0.5156    0.0000 N   0  0  0  0  0  0  0  0  0  0  0  0
    1.0718    0.9281    0.0000 C   0  0  0  0  0  0  0  0  0  0  0  0
    1.0718   -0.7219    0.0000 C   0  0  0  0  0  0  0  0  0  0  0  0
    1.0718   -1.5469    0.0000 C   0  0  0  0  0  0  0  0  0  0  0  0
    1.7862   -1.9594    0.0000 C   0  0  0  0  0  0  0  0  0  0  0  0
    2.5007   -1.5469    0.0000 C   0  0  0  0  0  0  0  0  0  0  0  0
  2  1  2  0  0  0  0
  2  3  1  0  0  0  0
  3  4  1  0  0  0  0
  5  2  1  0  0  0  0
  6  5  2  0  0  0  0
  7  6  1  0  0  0  0
  8  7  2  0  0  0  0
  1  8  1  0  0  0  0
M  END
> <Original_SMILES>
CNC1C=CC=CN=1

> <Canonical_QSARr>
CNC1C=CC=CN=1

> <InChI_Code_QSARr>
InChI=1S/C6H8N2/c1-7-6-4-2-3-5-8-6/h2-5H,1H3,(H,7,8)

> <InChI Key_QSARr>
SVEUVITYHIHZQE-UHFFFAOYSA-N

> <Salt_Solvent>
?

> <Salt_Solvent_ID>


> <pKa>
7.13

> <temp>
20

> <method>
spectrophotometric

> <type>
a1/thermodynamic

> <group>


> <basicOrAcidic>
basic

> <Row-ID>
94

> <Smiles>
N1(=C(NC)C=CC=C1)

$$$$
10095
  Mrv171c006011816382D          

  8  8  0  0  0  0            999 V2000
    2.0889    0.7352    0.0000 N   0  0  0  0  0  0  0  0  0  0  0  0
    1.3456    1.0931    0.0000 C   0  0  0  0  0  0  0  0  0  0  0  0
    1.3456    1.9181    0.0000 C   0  0  0  0  0  0  0  0  0  0  0  0
    0.6023    0.7352    0.0000 N   0  0  0  0  0  0  0  0  0  0  0  0
    0.4187   -0.0691    0.0000 C   0  0  0  0  0  0  0  0  0  0  0  0
    0.9331   -0.7141    0.0000 C   0  0  0  0  0  0  0  0  0  0  0  0
    1.7581   -0.7141    0.0000 C   0  0  0  0  0  0  0  0  0  0  0  0
    2.2725   -0.0691    0.0000 C   0  0  0  0  0  0  0  0  0  0  0  0
  2  1  2  0  0  0  0
  2  3  1  0  0  0  0
  4  2  1  0  0  0  0
  5  4  1  0  0  0  0
  6  5  1  0  0  0  0
  7  6  1  0  0  0  0
  8  7  1  0  0  0  0
  1  8  1  0  0  0  0
M  END
> <Original_SMILES>
CC1NCCCCN=1

> <Canonical_QSARr>
CC1NCCCCN=1

> <InChI_Code_QSARr>
InChI=1S/C6H12N2/c1-6-7-4-2-3-5-8-6/h2-5H2,1H3,(H,7,8)

> <InChI Key_QSARr>
YSMWZGUYANZCOM-UHFFFAOYSA-N

> <Salt_Solvent>
?

> <Salt_Solvent_ID>


> <pKa>
12.7

> <temp>


> <method>
potentiometric

> <type>
a/apparent

> <group>


> <basicOrAcidic>
basic

> <Row-ID>
95

> <Smiles>
N1(=C(NCCCC1)C)

$$$$
10096
  Mrv171c006011816382D          

  8  8  0  0  0  0            999 V2000
    1.7862    0.8250    0.0000 N   0  0  0  0  0  0  0  0  0  0  0  0
    1.0717    1.2375    0.0000 C   0  0  0  0  0  0  0  0  0  0  0  0
    1.0717    2.0625    0.0000 N   0  0  0  0  0  0  0  0  0  0  0  0
    0.3572    0.8250    0.0000 C   0  0  0  0  0  0  0  0  0  0  0  0
    0.3572    0.0000    0.0000 C   0  0  0  0  0  0  0  0  0  0  0  0
    1.0717   -0.4125    0.0000 C   0  0  0  0  0  0  0  0  0  0  0  0
    1.7862   -0.0000    0.0000 C   0  0  0  0  0  0  0  0  0  0  0  0
    2.5006   -0.4125    0.0000 C   0  0  0  0  0  0  0  0  0  0  0  0
  2  1  2  0  0  0  0
  2  3  1  0  0  0  0
  4  2  1  0  0  0  0
  5  4  2  0  0  0  0
  6  5  1  0  0  0  0
  7  6  2  0  0  0  0
  1  7  1  0  0  0  0
  7  8  1  0  0  0  0
M  END
> <Original_SMILES>
CC1=CC=CC(N)=N1

> <Canonical_QSARr>
CC1=CC=CC(N)=N1

> <InChI_Code_QSARr>
InChI=1S/C6H8N2/c1-5-3-2-4-6(7)8-5/h2-4H,1H3,(H2,7,8)

> <InChI Key_QSARr>
QUXLCYFNVNNRBE-UHFFFAOYSA-N

> <Salt_Solvent>
?

> <Salt_Solvent_ID>


> <pKa>
7.4

> <temp>
30

> <method>
mean from 2

> <type>
a1/apparent

> <group>
N-H

> <basicOrAcidic>
basic

> <Row-ID>
96

> <Smiles>
N1(=C(N)C=CC=C1C)

$$$$
10097
  Mrv171c006011816382D          

  8  8  0  0  0  0            999 V2000
    2.4512   -0.6662    0.0000 N   0  0  0  0  0  0  0  0  0  0  0  0
    1.7838   -0.1812    0.0000 C   0  0  0  0  0  0  0  0  0  0  0  0
    1.7838    0.6438    0.0000 C   0  0  0  0  0  0  0  0  0  0  0  0
    1.0693    1.0563    0.0000 C   0  0  0  0  0  0  0  0  0  0  0  0
    1.1164   -0.6662    0.0000 N   0  0  0  0  0  0  0  0  0  0  0  0
    1.3713   -1.4508    0.0000 C   0  0  0  0  0  0  0  0  0  0  0  0
    2.1963   -1.4508    0.0000 C   0  0  0  0  0  0  0  0  0  0  0  0
    2.6812   -2.1182    0.0000 C   0  0  0  0  0  0  0  0  0  0  0  0
  2  1  2  0  0  0  0
  2  3  1  0  0  0  0
  3  4  1  0  0  0  0
  5  2  1  0  0  0  0
  6  5  1  0  0  0  0
  7  6  2  0  0  0  0
  1  7  1  0  0  0  0
  7  8  1  0  0  0  0
M  END
> <Original_SMILES>
CC1=CNC(CC)=N1

> <Canonical_QSARr>
CC1=CNC(CC)=N1

> <InChI_Code_QSARr>
InChI=1S/C6H10N2/c1-3-6-7-4-5(2)8-6/h4H,3H2,1-2H3,(H,7,8)

> <InChI Key_QSARr>
ULKLGIFJWFIQFF-UHFFFAOYSA-N

> <Salt_Solvent>
?

> <Salt_Solvent_ID>


> <pKa>
8.5

> <temp>
25

> <method>
potentiometric

> <type>
a1/apparent

> <group>


> <basicOrAcidic>
basic

> <Row-ID>
97

> <Smiles>
N1(=C(NC=C1C)CC)

$$$$
10098
  Mrv171c006011816382D          

  8  8  0  0  0  0            999 V2000
    2.1434    0.8250    0.0000 N   0  0  0  0  0  0  0  0  0  0  0  0
    1.4289    1.2375    0.0000 C   0  0  0  0  0  0  0  0  0  0  0  0
    1.4289    2.0625    0.0000 N   0  0  0  0  0  0  0  0  0  0  0  0
    0.7145    0.8250    0.0000 C   0  0  0  0  0  0  0  0  0  0  0  0
    0.7145    0.0000    0.0000 C   0  0  0  0  0  0  0  0  0  0  0  0
    1.4289   -0.4125    0.0000 C   0  0  0  0  0  0  0  0  0  0  0  0
    1.4289   -1.2375    0.0000 C   0  0  0  0  0  0  0  0  0  0  0  0
    2.1434   -0.0000    0.0000 C   0  0  0  0  0  0  0  0  0  0  0  0
  2  1  2  0  0  0  0
  2  3  1  0  0  0  0
  4  2  1  0  0  0  0
  5  4  2  0  0  0  0
  6  5  1  0  0  0  0
  6  7  1  0  0  0  0
  8  6  2  0  0  0  0
  1  8  1  0  0  0  0
M  END
> <Original_SMILES>
CC1C=CC(N)=NC=1

> <Canonical_QSARr>
CC1C=CC(N)=NC=1

> <InChI_Code_QSARr>
InChI=1S/C6H8N2/c1-5-2-3-6(7)8-4-5/h2-4H,1H3,(H2,7,8)

> <InChI Key_QSARr>
CMBSSVKZOPZBKW-UHFFFAOYSA-N

> <Salt_Solvent>
?

> <Salt_Solvent_ID>


> <pKa>
7.22

> <temp>
29

> <method>
mean from 3

> <type>
a1/apparent

> <group>


> <basicOrAcidic>
basic

> <Row-ID>
98

> <Smiles>
N1(=C(N)C=CC(=C1)C)

$$$$
10099
  Mrv171c006011816382D          

  8  8  0  0  0  0            999 V2000
    2.1434    0.2062    0.0000 N   0  0  0  0  0  0  0  0  0  0  0  0
    1.4289    0.6188    0.0000 C   0  0  0  0  0  0  0  0  0  0  0  0
    1.4289    1.4438    0.0000 N   0  0  0  0  0  0  0  0  0  0  0  0
    0.7145    0.2063    0.0000 C   0  0  0  0  0  0  0  0  0  0  0  0
   -0.0000    0.6188    0.0000 C   0  0  0  0  0  0  0  0  0  0  0  0
    0.7145   -0.6187    0.0000 C   0  0  0  0  0  0  0  0  0  0  0  0
    1.4289   -1.0313    0.0000 C   0  0  0  0  0  0  0  0  0  0  0  0
    2.1434   -0.6188    0.0000 C   0  0  0  0  0  0  0  0  0  0  0  0
  2  1  2  0  0  0  0
  2  3  1  0  0  0  0
  4  2  1  0  0  0  0
  4  5  1  0  0  0  0
  6  4  2  0  0  0  0
  7  6  1  0  0  0  0
  8  7  2  0  0  0  0
  1  8  1  0  0  0  0
M  END
> <Original_SMILES>
CC1=CC=CN=C1N

> <Canonical_QSARr>
CC1=CC=CN=C1N

> <InChI_Code_QSARr>
InChI=1S/C6H8N2/c1-5-3-2-4-8-6(5)7/h2-4H,1H3,(H2,7,8)

> <InChI Key_QSARr>
RGDQRXPEZUNWHX-UHFFFAOYSA-N

> <Salt_Solvent>
?

> <Salt_Solvent_ID>


> <pKa>
7.24

> <temp>
30

> <method>
mean from 2

> <type>
a1/apparent

> <group>
N-H

> <basicOrAcidic>
basic

> <Row-ID>
99

> <Smiles>
N1(=C(N)C(=CC=C1)C)

$$$$
10100
  Mrv171c006011816382D          

  8  8  0  0  0  0            999 V2000
    2.3220    0.5156    0.0000 N   0  0  0  0  0  0  0  0  0  0  0  0
    1.6076    0.9281    0.0000 C   0  0  0  0  0  0  0  0  0  0  0  0
    1.6076    1.7531    0.0000 N   0  0  0  0  0  0  0  0  0  0  0  0
    0.8931    0.5156    0.0000 C   0  0  0  0  0  0  0  0  0  0  0  0
    0.8931   -0.3094    0.0000 C   0  0  0  0  0  0  0  0  0  0  0  0
    0.1786   -0.7219    0.0000 C   0  0  0  0  0  0  0  0  0  0  0  0
    1.6076   -0.7219    0.0000 C   0  0  0  0  0  0  0  0  0  0  0  0
    2.3220   -0.3094    0.0000 C   0  0  0  0  0  0  0  0  0  0  0  0
  2  1  2  0  0  0  0
  2  3  1  0  0  0  0
  4  2  1  0  0  0  0
  5  4  2  0  0  0  0
  5  6  1  0  0  0  0
  7  5  1  0  0  0  0
  8  7  2  0  0  0  0
  1  8  1  0  0  0  0
M  END
> <Original_SMILES>
CC1=CC(N)=NC=C1

> <Canonical_QSARr>
CC1=CC(N)=NC=C1

> <InChI_Code_QSARr>
InChI=1S/C6H8N2/c1-5-2-3-8-6(7)4-5/h2-4H,1H3,(H2,7,8)

> <InChI Key_QSARr>
ORLGLBZRQYOWNA-UHFFFAOYSA-N

> <Salt_Solvent>
?

> <Salt_Solvent_ID>


> <pKa>
7.48

> <temp>
29

> <method>
mean from 3

> <type>
a1/apparent

> <group>


> <basicOrAcidic>
basic

> <Row-ID>
100

> <Smiles>
N1(=C(N)C=C(C)C=C1)

$$$$
10101
  Mrv171c006011816382D          

  8  8  0  0  0  0            999 V2000
    2.4763   -0.4457    0.0000 N   0  0  0  0  0  0  0  0  0  0  0  0
    1.8089    0.0392    0.0000 C   0  0  0  0  0  0  0  0  0  0  0  0
    1.8089    0.8642    0.0000 C   0  0  0  0  0  0  0  0  0  0  0  0
    2.5233    1.2767    0.0000 C   0  0  0  0  0  0  0  0  0  0  0  0
    2.5233    2.1017    0.0000 C   0  0  0  0  0  0  0  0  0  0  0  0
    1.1414   -0.4457    0.0000 N   0  0  0  0  0  0  0  0  0  0  0  0
    1.3964   -1.2304    0.0000 C   0  0  0  0  0  0  0  0  0  0  0  0
    2.2214   -1.2304    0.0000 C   0  0  0  0  0  0  0  0  0  0  0  0
  2  1  2  0  0  0  0
  2  3  1  0  0  0  0
  3  4  1  0  0  0  0
  4  5  1  0  0  0  0
  6  2  1  0  0  0  0
  7  6  1  0  0  0  0
  8  7  2  0  0  0  0
  1  8  1  0  0  0  0
M  END
> <Original_SMILES>
CCCC1NC=CN=1

> <Canonical_QSARr>
CCCC1NC=CN=1

> <InChI_Code_QSARr>
InChI=1S/C6H10N2/c1-2-3-6-7-4-5-8-6/h4-5H,2-3H2,1H3,(H,7,8)

> <InChI Key_QSARr>
MKBBSFGKFMQPPC-UHFFFAOYSA-N

> <Salt_Solvent>
?

> <Salt_Solvent_ID>


> <pKa>
8.02

> <temp>
24.9

> <method>
potentiometric

> <type>
a1/apparent

> <group>


> <basicOrAcidic>
basic

> <Row-ID>
101

> <Smiles>
N1(=C(NC=C1)CCC)

$$$$
10102
  Mrv171c006011816382D          

  8  8  0  0  0  0            999 V2000
    2.7636   -0.4604    0.0000 N   0  0  0  0  0  0  0  0  0  0  0  0
    2.0962    0.0246    0.0000 C   0  0  0  0  0  0  0  0  0  0  0  0
    2.0962    0.8496    0.0000 C   0  0  0  0  0  0  0  0  0  0  0  0
    1.4288   -0.4604    0.0000 N   0  0  0  0  0  0  0  0  0  0  0  0
    0.6441   -0.2054    0.0000 C   0  0  0  0  0  0  0  0  0  0  0  0
    0.0311   -0.7575    0.0000 C   0  0  0  0  0  0  0  0  0  0  0  0
    1.6837   -1.2450    0.0000 C   0  0  0  0  0  0  0  0  0  0  0  0
    2.5087   -1.2450    0.0000 C   0  0  0  0  0  0  0  0  0  0  0  0
  2  1  2  0  0  0  0
  2  3  1  0  0  0  0
  4  2  1  0  0  0  0
  4  5  1  0  0  0  0
  5  6  1  0  0  0  0
  7  4  1  0  0  0  0
  8  7  2  0  0  0  0
  1  8  1  0  0  0  0
M  END
> <Original_SMILES>
CCN1C=CN=C1C

> <Canonical_QSARr>
CCN1C=CN=C1C

> <InChI_Code_QSARr>
InChI=1S/C6H10N2/c1-3-8-5-4-7-6(8)2/h4-5H,3H2,1-2H3

> <InChI Key_QSARr>
NYYVCPHBKQYINK-UHFFFAOYSA-N

> <Salt_Solvent>
?

> <Salt_Solvent_ID>


> <pKa>
8.09

> <temp>
25

> <method>
potentiometric

> <type>
a1/apparent

> <group>
N(1+)-H

> <basicOrAcidic>
basic

> <Row-ID>
102

> <Smiles>
N1(=C(N(CC)C=C1)C)

$$$$
10103
  Mrv171c006011816382D          

  8  8  0  0  0  0            999 V2000
    0.2679    1.8047    0.0000 N   0  0  0  0  0  0  0  0  0  0  0  0
    0.2679    0.9797    0.0000 C   0  0  0  0  0  0  0  0  0  0  0  0
    0.2679    0.1547    0.0000 C   0  0  0  0  0  0  0  0  0  0  0  0
   -0.4465   -0.2578    0.0000 C   0  0  0  0  0  0  0  0  0  0  0  0
   -0.4465   -1.0828    0.0000 C   0  0  0  0  0  0  0  0  0  0  0  0
    0.2679   -1.4953    0.0000 N   0  0  0  0  0  0  0  0  0  0  0  0
    0.9824   -1.0828    0.0000 C   0  0  0  0  0  0  0  0  0  0  0  0
    0.9824   -0.2578    0.0000 C   0  0  0  0  0  0  0  0  0  0  0  0
  1  2  3  0  0  0  0
  2  3  1  0  0  0  0
  4  3  2  0  0  0  0
  5  4  1  0  0  0  0
  6  5  2  0  0  0  0
  7  6  1  0  0  0  0
  8  7  2  0  0  0  0
  3  8  1  0  0  0  0
M  END
> <Original_SMILES>
N#CC1C=CN=CC=1

> <Canonical_QSARr>
N#CC1C=CN=CC=1

> <InChI_Code_QSARr>
InChI=1S/C6H4N2/c7-5-6-1-3-8-4-2-6/h1-4H

> <InChI Key_QSARr>
GPHQHTOMRSGBNZ-UHFFFAOYSA-N

> <Salt_Solvent>
?

> <Salt_Solvent_ID>


> <pKa>
1.91

> <temp>
24

> <method>
mean from 5

> <type>
b1/apparent

> <group>
H

> <basicOrAcidic>
basic

> <Row-ID>
103

> <Smiles>
N#CC1(=CC=NC=C1)

$$$$
10104
  Mrv171c006011816382D          

  8  8  0  0  0  0            999 V2000
   -0.7145   -2.4750    0.0000 N   0  0  0  0  0  0  0  0  0  0  0  0
   -0.7145   -1.6500    0.0000 C   0  0  0  0  0  0  0  0  0  0  0  0
    0.0000   -1.2375    0.0000 C   0  0  0  0  0  0  0  0  0  0  0  0
    0.0000   -0.4125    0.0000 C   0  0  0  0  0  0  0  0  0  0  0  0
   -0.7145   -0.0000    0.0000 C   0  0  0  0  0  0  0  0  0  0  0  0
   -0.7145    0.8250    0.0000 N   0  0  0  0  0  0  0  0  0  0  0  0
   -1.4289   -0.4125    0.0000 C   0  0  0  0  0  0  0  0  0  0  0  0
   -1.4289   -1.2375    0.0000 C   0  0  0  0  0  0  0  0  0  0  0  0
  1  2  1  0  0  0  0
  3  2  2  0  0  0  0
  4  3  1  0  0  0  0
  5  4  2  0  0  0  0
  5  6  1  0  0  0  0
  7  5  1  0  0  0  0
  8  7  2  0  0  0  0
  2  8  1  0  0  0  0
M  END
> <Original_SMILES>
NC1C=CC(N)=CC=1

> <Canonical_QSARr>
NC1C=CC(N)=CC=1

> <InChI_Code_QSARr>
InChI=1S/C6H8N2/c7-5-1-2-6(8)4-3-5/h1-4H,7-8H2

> <InChI Key_QSARr>
CBCKQZAAMUWICA-UHFFFAOYSA-N

> <Salt_Solvent>
?

> <Salt_Solvent_ID>


> <pKa>
6.16

> <temp>
20

> <method>
mean from 14

> <type>
a1/apparent

> <group>
NH2

> <basicOrAcidic>
basic

> <Row-ID>
104

> <Smiles>
NC1(=CC=C(N)C=C1)

$$$$
10105
  Mrv171c006011816382D          

  8  8  0  0  0  0            999 V2000
    2.1434   -0.6188    0.0000 N   0  0  0  0  0  0  0  0  0  0  0  0
    2.1434    0.2063    0.0000 C   0  0  0  0  0  0  0  0  0  0  0  0
    1.4289    0.6188    0.0000 C   0  0  0  0  0  0  0  0  0  0  0  0
    1.4289    1.4438    0.0000 C   0  0  0  0  0  0  0  0  0  0  0  0
    0.7145    0.2063    0.0000 C   0  0  0  0  0  0  0  0  0  0  0  0
   -0.0000    0.6187    0.0000 N   0  0  0  0  0  0  0  0  0  0  0  0
    0.7145   -0.6187    0.0000 C   0  0  0  0  0  0  0  0  0  0  0  0
    1.4289   -1.0313    0.0000 C   0  0  0  0  0  0  0  0  0  0  0  0
  2  1  2  0  0  0  0
  3  2  1  0  0  0  0
  3  4  1  0  0  0  0
  5  3  2  0  0  0  0
  5  6  1  0  0  0  0
  7  5  1  0  0  0  0
  8  7  2  0  0  0  0
  1  8  1  0  0  0  0
M  END
> <Original_SMILES>
CC1C=NC=CC=1N

> <Canonical_QSARr>
CC1C=NC=CC=1N

> <InChI_Code_QSARr>
InChI=1S/C6H8N2/c1-5-4-8-3-2-6(5)7/h2-4H,1H3,(H2,7,8)

> <InChI Key_QSARr>
VGJLGPCXUGIXRQ-UHFFFAOYSA-N

> <Salt_Solvent>
?

> <Salt_Solvent_ID>


> <pKa>
9.15

> <temp>
20

> <method>
potentiometric

> <type>
a1/apparent

> <group>


> <basicOrAcidic>
basic

> <Row-ID>
105

> <Smiles>
N1(=CC(=C(N)C=C1)C)

$$$$
10106
  Mrv171c006011816382D          

  8  8  0  0  0  0            999 V2000
    1.7862   -1.9594    0.0000 N   0  0  0  0  0  0  0  0  0  0  0  0
    2.5007   -1.5469    0.0000 C   0  0  0  0  0  0  0  0  0  0  0  0
    2.5007   -0.7219    0.0000 C   0  0  0  0  0  0  0  0  0  0  0  0
    1.7862   -0.3094    0.0000 C   0  0  0  0  0  0  0  0  0  0  0  0
    1.7862    0.5156    0.0000 C   0  0  0  0  0  0  0  0  0  0  0  0
    1.0717    0.9281    0.0000 N   0  0  0  0  0  0  0  0  0  0  0  0
    1.0717   -0.7219    0.0000 C   0  0  0  0  0  0  0  0  0  0  0  0
    1.0717   -1.5469    0.0000 C   0  0  0  0  0  0  0  0  0  0  0  0
  2  1  2  0  0  0  0
  3  2  1  0  0  0  0
  4  3  2  0  0  0  0
  4  5  1  0  0  0  0
  5  6  1  0  0  0  0
  7  4  1  0  0  0  0
  8  7  2  0  0  0  0
  1  8  1  0  0  0  0
M  END
> <Original_SMILES>
NCC1C=CN=CC=1

> <Canonical_QSARr>
NCC1C=CN=CC=1

> <InChI_Code_QSARr>
InChI=1S/C6H8N2/c7-5-6-1-3-8-4-2-6/h1-4H,5,7H2

> <InChI Key_QSARr>
TXQWFIVRZNOPCK-UHFFFAOYSA-N

> <Salt_Solvent>
?

> <Salt_Solvent_ID>


> <pKa>
8.3

> <temp>
25

> <method>
potentiometric

> <type>
a1/apparent

> <group>


> <basicOrAcidic>
basic

> <Row-ID>
106

> <Smiles>
N1(=CC=C(CN)C=C1)

$$$$
10107
  Mrv171c006011816382D          

  8  8  0  0  0  0            999 V2000
    2.5007   -0.7219    0.0000 N   0  0  0  0  0  0  0  0  0  0  0  0
    1.7862   -0.3094    0.0000 C   0  0  0  0  0  0  0  0  0  0  0  0
    1.7862    0.5156    0.0000 C   0  0  0  0  0  0  0  0  0  0  0  0
    1.0717    0.9281    0.0000 N   0  0  0  0  0  0  0  0  0  0  0  0
    1.0717   -0.7219    0.0000 C   0  0  0  0  0  0  0  0  0  0  0  0
    1.0717   -1.5469    0.0000 C   0  0  0  0  0  0  0  0  0  0  0  0
    1.7862   -1.9594    0.0000 C   0  0  0  0  0  0  0  0  0  0  0  0
    2.5007   -1.5469    0.0000 C   0  0  0  0  0  0  0  0  0  0  0  0
  2  1  2  0  0  0  0
  2  3  1  0  0  0  0
  3  4  1  0  0  0  0
  5  2  1  0  0  0  0
  6  5  2  0  0  0  0
  7  6  1  0  0  0  0
  8  7  2  0  0  0  0
  1  8  1  0  0  0  0
M  END
> <Original_SMILES>
NCC1C=CC=CN=1

> <Canonical_QSARr>
NCC1C=CC=CN=1

> <InChI_Code_QSARr>
InChI=1S/C6H8N2/c7-5-6-3-1-2-4-8-6/h1-4H,5,7H2

> <InChI Key_QSARr>
WOXFMYVTSLAQMO-UHFFFAOYSA-N

> <Salt_Solvent>
?

> <Salt_Solvent_ID>


> <pKa>
3.5

> <temp>
25

> <method>
potentiometric

> <type>
a2/apparent

> <group>


> <basicOrAcidic>
basic

> <Row-ID>
107

> <Smiles>
N1(=C(C=CC=C1)CN)

$$$$
10108
  Mrv171c006011816382D          

  8  8  0  0  0  0            999 V2000
    2.5007   -0.7219    0.0000 N   0  0  0  0  0  0  0  0  0  0  0  0
    1.7862   -0.3094    0.0000 C   0  0  0  0  0  0  0  0  0  0  0  0
    1.7862    0.5156    0.0000 C   0  0  0  0  0  0  0  0  0  0  0  0
    1.0717    0.9281    0.0000 N   0  0  0  0  0  0  0  0  0  0  0  0
    1.0717   -0.7219    0.0000 C   0  0  0  0  0  0  0  0  0  0  0  0
    1.0717   -1.5469    0.0000 C   0  0  0  0  0  0  0  0  0  0  0  0
    1.7862   -1.9594    0.0000 C   0  0  0  0  0  0  0  0  0  0  0  0
    2.5007   -1.5469    0.0000 C   0  0  0  0  0  0  0  0  0  0  0  0
  2  1  2  0  0  0  0
  2  3  1  0  0  0  0
  3  4  1  0  0  0  0
  5  2  1  0  0  0  0
  6  5  2  0  0  0  0
  7  6  1  0  0  0  0
  8  7  2  0  0  0  0
  1  8  1  0  0  0  0
M  END
> <Original_SMILES>
NCC1C=CC=CN=1

> <Canonical_QSARr>
NCC1C=CC=CN=1

> <InChI_Code_QSARr>
InChI=1S/C6H8N2/c7-5-6-3-1-2-4-8-6/h1-4H,5,7H2

> <InChI Key_QSARr>
WOXFMYVTSLAQMO-UHFFFAOYSA-N

> <Salt_Solvent>
?

> <Salt_Solvent_ID>


> <pKa>
8.47

> <temp>
25

> <method>
mean from 4

> <type>
a1/apparent

> <group>


> <basicOrAcidic>
basic

> <Row-ID>
108

> <Smiles>
N1(=C(C=CC=C1)CN)

$$$$
10109
  Mrv171c006011816382D          

  8  8  0  0  0  0            999 V2000
    1.7862    0.8250    0.0000 N   0  0  0  0  0  0  0  0  0  0  0  0
    1.0717    1.2375    0.0000 C   0  0  0  0  0  0  0  0  0  0  0  0
    1.0717    2.0625    0.0000 C   0  0  0  0  0  0  0  0  0  0  0  0
    0.3572    0.8250    0.0000 C   0  0  0  0  0  0  0  0  0  0  0  0
    0.3572    0.0000    0.0000 N   0  0  0  0  0  0  0  0  0  0  0  0
    1.0717   -0.4125    0.0000 C   0  0  0  0  0  0  0  0  0  0  0  0
    1.7862   -0.0000    0.0000 C   0  0  0  0  0  0  0  0  0  0  0  0
    2.5006   -0.4125    0.0000 C   0  0  0  0  0  0  0  0  0  0  0  0
  2  1  2  0  0  0  0
  2  3  1  0  0  0  0
  4  2  1  0  0  0  0
  5  4  2  0  0  0  0
  6  5  1  0  0  0  0
  7  6  2  0  0  0  0
  1  7  1  0  0  0  0
  7  8  1  0  0  0  0
M  END
> <Original_SMILES>
CC1C=NC=C(C)N=1

> <Canonical_QSARr>
CC1C=NC=C(C)N=1

> <InChI_Code_QSARr>
InChI=1S/C6H8N2/c1-5-3-7-4-6(2)8-5/h3-4H,1-2H3

> <InChI Key_QSARr>
HJFZAYHYIWGLNL-UHFFFAOYSA-N

> <Salt_Solvent>
?

> <Salt_Solvent_ID>


> <pKa>
2.11

> <temp>
25

> <method>


> <type>
b1/apparent

> <group>
N(1+)-H

> <basicOrAcidic>
basic

> <Row-ID>
109

> <Smiles>
N1(=C(C=NC=C1C)C)

$$$$
10110
  Mrv171c006011816382D          

  8  8  0  0  0  0            999 V2000
    1.7862    0.8250    0.0000 N   0  0  0  0  0  0  0  0  0  0  0  0
    1.0717    1.2375    0.0000 C   0  0  0  0  0  0  0  0  0  0  0  0
    1.0717    2.0625    0.0000 C   0  0  0  0  0  0  0  0  0  0  0  0
    0.3572    0.8250    0.0000 C   0  0  0  0  0  0  0  0  0  0  0  0
    0.3572    0.0000    0.0000 N   0  0  0  0  0  0  0  0  0  0  0  0
    1.0717   -0.4125    0.0000 C   0  0  0  0  0  0  0  0  0  0  0  0
    1.7862   -0.0000    0.0000 C   0  0  0  0  0  0  0  0  0  0  0  0
    2.5006   -0.4125    0.0000 C   0  0  0  0  0  0  0  0  0  0  0  0
  2  1  1  0  0  0  0
  2  3  1  0  0  0  0
  4  2  1  0  0  0  0
  5  4  1  0  0  0  0
  6  5  1  0  0  0  0
  7  6  1  0  0  0  0
  1  7  1  0  0  0  0
  7  8  1  0  0  0  0
M  END
> <Original_SMILES>
C[C@@H]1CNC[C@H](C)N1

> <Canonical_QSARr>
CC1CNCC(C)N1

> <InChI_Code_QSARr>
InChI=1S/C6H14N2/c1-5-3-7-4-6(2)8-5/h5-8H,3-4H2,1-2H3

> <InChI Key_QSARr>
IFNWESYYDINUHV-UHFFFAOYSA-N

> <Salt_Solvent>
?

> <Salt_Solvent_ID>


> <pKa>
9.86

> <temp>
25

> <method>
potentiometric

> <type>
b1/apparent

> <group>


> <basicOrAcidic>
basic

> <Row-ID>
110

> <Smiles>
N1(C(CNCC1C)C)

$$$$
10111
  Mrv171c006011816382D          

  8  8  0  0  0  0            999 V2000
    2.5007   -1.5469    0.0000 N   0  0  0  0  0  0  0  0  0  0  0  0
    2.5007   -0.7219    0.0000 C   0  0  0  0  0  0  0  0  0  0  0  0
    1.7862   -0.3094    0.0000 C   0  0  0  0  0  0  0  0  0  0  0  0
    1.7862    0.5156    0.0000 C   0  0  0  0  0  0  0  0  0  0  0  0
    1.0718    0.9281    0.0000 N   0  0  0  0  0  0  0  0  0  0  0  0
    1.0718   -0.7219    0.0000 C   0  0  0  0  0  0  0  0  0  0  0  0
    1.0718   -1.5469    0.0000 C   0  0  0  0  0  0  0  0  0  0  0  0
    1.7862   -1.9594    0.0000 C   0  0  0  0  0  0  0  0  0  0  0  0
  2  1  2  0  0  0  0
  3  2  1  0  0  0  0
  3  4  1  0  0  0  0
  4  5  1  0  0  0  0
  6  3  2  0  0  0  0
  7  6  1  0  0  0  0
  8  7  2  0  0  0  0
  1  8  1  0  0  0  0
M  END
> <Original_SMILES>
NCC1C=NC=CC=1

> <Canonical_QSARr>
NCC1C=NC=CC=1

> <InChI_Code_QSARr>
InChI=1S/C6H8N2/c7-4-6-2-1-3-8-5-6/h1-3,5H,4,7H2

> <InChI Key_QSARr>
HDOUGSFASVGDCS-UHFFFAOYSA-N

> <Salt_Solvent>
?

> <Salt_Solvent_ID>


> <pKa>
8.33

> <temp>
25

> <method>
mean from 2

> <type>
a1/apparent

> <group>


> <basicOrAcidic>
basic

> <Row-ID>
111

> <Smiles>
N1(=CC(=CC=C1)CN)

$$$$
10112
  Mrv171c006011816382D          

  8  8  0  0  0  0            999 V2000
    2.3221    0.5156    0.0000 N   0  0  0  0  0  0  0  0  0  0  0  0
    1.6076    0.9281    0.0000 C   0  0  0  0  0  0  0  0  0  0  0  0
    1.6076    1.7531    0.0000 C   0  0  0  0  0  0  0  0  0  0  0  0
    0.8931    0.5156    0.0000 C   0  0  0  0  0  0  0  0  0  0  0  0
    0.8931   -0.3094    0.0000 C   0  0  0  0  0  0  0  0  0  0  0  0
    0.1786   -0.7219    0.0000 N   0  0  0  0  0  0  0  0  0  0  0  0
    1.6076   -0.7219    0.0000 C   0  0  0  0  0  0  0  0  0  0  0  0
    2.3221   -0.3094    0.0000 C   0  0  0  0  0  0  0  0  0  0  0  0
  2  1  2  0  0  0  0
  2  3  1  0  0  0  0
  4  2  1  0  0  0  0
  5  4  2  0  0  0  0
  5  6  1  0  0  0  0
  7  5  1  0  0  0  0
  8  7  2  0  0  0  0
  1  8  1  0  0  0  0
M  END
> <Original_SMILES>
CC1C=C(N)C=CN=1

> <Canonical_QSARr>
CC1C=C(N)C=CN=1

> <InChI_Code_QSARr>
InChI=1S/C6H8N2/c1-5-4-6(7)2-3-8-5/h2-4H,1H3,(H2,7,8)

> <InChI Key_QSARr>
GNCLPNMQEGMNTG-UHFFFAOYSA-N

> <Salt_Solvent>
?

> <Salt_Solvent_ID>


> <pKa>
9.44

> <temp>
30

> <method>


> <type>
a1/apparent

> <group>
N-H

> <basicOrAcidic>
basic

> <Row-ID>
112

> <Smiles>
N1(=C(C=C(N)C=C1)C)

$$$$
10113
  Mrv171c006011816372D          

  8  8  0  0  0  0            999 V2000
    1.6076    0.1031    0.0000 N   0  0  0  0  0  0  0  0  0  0  0  0
    0.8931   -0.3094    0.0000 C   0  0  0  0  0  0  0  0  0  0  0  0
    0.1786    0.1031    0.0000 C   0  0  0  0  0  0  0  0  0  0  0  0
    0.1786    0.9281    0.0000 N   0  0  0  0  0  0  0  0  0  0  0  0
   -0.5358   -0.3094    0.0000 C   0  0  0  0  0  0  0  0  0  0  0  0
   -0.5358   -1.1344    0.0000 C   0  0  0  0  0  0  0  0  0  0  0  0
    0.1786   -1.5469    0.0000 C   0  0  0  0  0  0  0  0  0  0  0  0
    0.8931   -1.1344    0.0000 C   0  0  0  0  0  0  0  0  0  0  0  0
  1  2  1  0  0  0  0
  3  2  1  0  0  0  0
  3  4  1  0  0  0  0
  5  3  2  0  0  0  0
  6  5  1  0  0  0  0
  7  6  2  0  0  0  0
  8  7  1  0  0  0  0
  2  8  2  0  0  0  0
M  END
> <Original_SMILES>
NC1C=CC=CC=1[NH3+]

> <Canonical_QSARr>
NC1=CC=CC=C1N

> <InChI_Code_QSARr>
InChI=1S/C6H8N2/c7-5-3-1-2-4-6(5)8/h1-4H,7-8H2

> <InChI Key_QSARr>
GEYOCULIXLDCMW-UHFFFAOYSA-N

> <Salt_Solvent>
?

> <Salt_Solvent_ID>


> <pKa>
1.3

> <temp>
22

> <method>
mean from 7

> <type>
a1/apparent

> <group>


> <basicOrAcidic>
basic

> <Row-ID>
113

> <Smiles>
[NH3+]C1(=C(N)C=CC=C1)

$$$$
10114
  Mrv171c006011816372D          

  8  8  0  0  0  0            999 V2000
    1.6076    0.1031    0.0000 N   0  0  0  0  0  0  0  0  0  0  0  0
    0.8931   -0.3094    0.0000 C   0  0  0  0  0  0  0  0  0  0  0  0
    0.1786    0.1031    0.0000 C   0  0  0  0  0  0  0  0  0  0  0  0
    0.1786    0.9281    0.0000 N   0  0  0  0  0  0  0  0  0  0  0  0
   -0.5358   -0.3094    0.0000 C   0  0  0  0  0  0  0  0  0  0  0  0
   -0.5358   -1.1344    0.0000 C   0  0  0  0  0  0  0  0  0  0  0  0
    0.1786   -1.5469    0.0000 C   0  0  0  0  0  0  0  0  0  0  0  0
    0.8931   -1.1344    0.0000 C   0  0  0  0  0  0  0  0  0  0  0  0
  1  2  1  0  0  0  0
  3  2  1  0  0  0  0
  3  4  1  0  0  0  0
  5  3  1  0  0  0  0
  6  5  1  0  0  0  0
  7  6  1  0  0  0  0
  8  7  1  0  0  0  0
  2  8  1  0  0  0  0
M  END
> <Original_SMILES>
N[C@@H]1CCCC[C@H]1[NH3+] |&1:1,6|

> <Canonical_QSARr>
NC1CCCCC1N

> <InChI_Code_QSARr>
InChI=1S/C6H14N2/c7-5-3-1-2-4-6(5)8/h5-6H,1-4,7-8H2

> <InChI Key_QSARr>
SSJXIUAHEKJCMH-UHFFFAOYSA-N

> <Salt_Solvent>
?

> <Salt_Solvent_ID>


> <pKa>
6.71

> <temp>
23

> <method>
mean from 5

> <type>
a2/apparent

> <group>


> <basicOrAcidic>
basic

> <Row-ID>
114

> <Smiles>
[NH3+]C1(C(N)CCCC1)

$$$$
10115
  Mrv171c006011816372D          

  8  8  0  0  0  0            999 V2000
    1.6076    0.1031    0.0000 N   0  0  0  0  0  0  0  0  0  0  0  0
    0.8931   -0.3094    0.0000 C   0  0  0  0  0  0  0  0  0  0  0  0
    0.1786    0.1031    0.0000 C   0  0  0  0  0  0  0  0  0  0  0  0
    0.1786    0.9281    0.0000 N   0  0  0  0  0  0  0  0  0  0  0  0
   -0.5358   -0.3094    0.0000 C   0  0  0  0  0  0  0  0  0  0  0  0
   -0.5358   -1.1344    0.0000 C   0  0  0  0  0  0  0  0  0  0  0  0
    0.1786   -1.5469    0.0000 C   0  0  0  0  0  0  0  0  0  0  0  0
    0.8931   -1.1344    0.0000 C   0  0  0  0  0  0  0  0  0  0  0  0
  1  2  1  0  0  0  0
  3  2  1  0  0  0  0
  3  4  1  0  0  0  0
  5  3  1  0  0  0  0
  6  5  1  0  0  0  0
  7  6  1  0  0  0  0
  8  7  1  0  0  0  0
  2  8  1  0  0  0  0
M  END
> <Original_SMILES>
N[C@@H]1CCCC[C@@H]1[NH3+] |&1:1,6|

> <Canonical_QSARr>
NC1CCCCC1N

> <InChI_Code_QSARr>
InChI=1S/C6H14N2/c7-5-3-1-2-4-6(5)8/h5-6H,1-4,7-8H2

> <InChI Key_QSARr>
SSJXIUAHEKJCMH-UHFFFAOYSA-N

> <Salt_Solvent>
?

> <Salt_Solvent_ID>


> <pKa>
6.35

> <temp>
20

> <method>
mean from 2

> <type>
a2/apparent

> <group>


> <basicOrAcidic>
basic

> <Row-ID>
115

> <Smiles>
[NH3+]C1(C(N)CCCC1)

$$$$
10116
  Mrv171c006011816372D          

  8  8  0  0  0  0            999 V2000
    1.7862    0.2062    0.0000 N   0  3  0  0  0  0  0  0  0  0  0  0
    1.0717    0.6188    0.0000 C   0  0  0  0  0  0  0  0  0  0  0  0
    1.0717    1.4438    0.0000 N   0  0  0  0  0  0  0  0  0  0  0  0
    0.3572    0.2063    0.0000 C   0  0  0  0  0  0  0  0  0  0  0  0
    0.3572   -0.6187    0.0000 C   0  0  0  0  0  0  0  0  0  0  0  0
    1.0717   -1.0312    0.0000 C   0  0  0  0  0  0  0  0  0  0  0  0
    1.7862   -0.6188    0.0000 C   0  0  0  0  0  0  0  0  0  0  0  0
    2.5006    0.6187    0.0000 C   0  0  0  0  0  0  0  0  0  0  0  0
  2  1  2  0  0  0  0
  2  3  1  0  0  0  0
  4  2  1  0  0  0  0
  5  4  2  0  0  0  0
  6  5  1  0  0  0  0
  7  6  2  0  0  0  0
  1  7  1  0  0  0  0
  1  8  1  0  0  0  0
M  CHG  1   1   1
M  END
> <Original_SMILES>
C[N+]1C=CC=CC=1N

> <Canonical_QSARr>
C[N+]1C=CC=CC=1N

> <InChI_Code_QSARr>
InChI=1S/C6H8N2/c1-8-5-3-2-4-6(8)7/h2-5,7H,1H3/p+1

> <InChI Key_QSARr>
SSDQZFNBHWFLIZ-UHFFFAOYSA-O

> <Salt_Solvent>
?

> <Salt_Solvent_ID>


> <pKa>
12.2

> <temp>
21

> <method>
potentiometric

> <type>
a/apparent

> <group>


> <basicOrAcidic>
acidic

> <Row-ID>
116

> <Smiles>
[N+]1(=C(N)C=CC=C1)(C)

$$$$
10117
  Mrv171c006011816372D          

  8  8  0  0  0  0            999 V2000
    1.9648   -1.1344    0.0000 N   0  0  0  0  0  0  0  0  0  0  0  0
    1.2503   -0.7219    0.0000 C   0  0  0  0  0  0  0  0  0  0  0  0
    1.2503    0.1031    0.0000 C   0  0  0  0  0  0  0  0  0  0  0  0
    0.5359    0.5156    0.0000 C   0  0  0  0  0  0  0  0  0  0  0  0
    0.5359    1.3406    0.0000 N   0  0  0  0  0  0  0  0  0  0  0  0
   -0.1786    0.1031    0.0000 C   0  0  0  0  0  0  0  0  0  0  0  0
   -0.1786   -0.7219    0.0000 C   0  0  0  0  0  0  0  0  0  0  0  0
    0.5359   -1.1344    0.0000 C   0  0  0  0  0  0  0  0  0  0  0  0
  1  2  1  0  0  0  0
  3  2  1  0  0  0  0
  4  3  2  0  0  0  0
  4  5  1  0  0  0  0
  6  4  1  0  0  0  0
  7  6  2  0  0  0  0
  8  7  1  0  0  0  0
  2  8  2  0  0  0  0
M  END
> <Original_SMILES>
NC1C=C([NH3+])C=CC=1

> <Canonical_QSARr>
NC1=CC(N)=CC=C1

> <InChI_Code_QSARr>
InChI=1S/C6H8N2/c7-5-2-1-3-6(8)4-5/h1-4H,7-8H2

> <InChI Key_QSARr>
WZCQRUWWHSTZEM-UHFFFAOYSA-N

> <Salt_Solvent>
?

> <Salt_Solvent_ID>


> <pKa>
2.46

> <temp>
22

> <method>
mean from 5

> <type>
b2/apparent

> <group>
NH%+&

> <basicOrAcidic>
basic

> <Row-ID>
117

> <Smiles>
[NH3+]C1(=CC(N)=CC=C1)

$$$$
10118
  Mrv171c006011816372D          

  8  8  0  0  0  0            999 V2000
   -0.8931   -0.3094    0.0000 N   0  0  0  0  0  0  0  0  0  0  0  0
   -0.1786   -0.7219    0.0000 C   0  0  0  0  0  0  0  0  0  0  0  0
    0.5358   -0.3094    0.0000 C   0  0  0  0  0  0  0  0  0  0  0  0
    0.5358    0.5156    0.0000 N   0  0  0  0  0  0  0  0  0  0  0  0
   -0.1786    0.9281    0.0000 C   0  0  0  0  0  0  0  0  0  0  0  0
   -0.1786    1.7531    0.0000 C   0  0  0  0  0  0  0  0  0  0  0  0
   -0.8931    0.5156    0.0000 C   0  0  0  0  0  0  0  0  0  0  0  0
   -1.6076    0.9281    0.0000 C   0  0  0  0  0  0  0  0  0  0  0  0
  2  1  2  0  0  0  0
  3  2  1  0  0  0  0
  4  3  2  0  0  0  0
  5  4  1  0  0  0  0
  5  6  1  0  0  0  0
  7  5  2  0  0  0  0
  1  7  1  0  0  0  0
  7  8  1  0  0  0  0
M  END
> <Original_SMILES>
CC1=[NH+]C=CN=C1C

> <Canonical_QSARr>
CC1N=CC=NC=1C

> <InChI_Code_QSARr>
InChI=1S/C6H8N2/c1-5-6(2)8-4-3-7-5/h3-4H,1-2H3

> <InChI Key_QSARr>
OXQOBQJCDNLAPO-UHFFFAOYSA-N

> <Salt_Solvent>
?

> <Salt_Solvent_ID>


> <pKa>
-4.17

> <temp>
25

> <method>


> <type>
b2/apparent

> <group>
N(1+)-H

> <basicOrAcidic>
basic

> <Row-ID>
118

> <Smiles>
[NH+]1(=C(C(=NC=C1)C)C)

$$$$
10119
  Mrv171c006011816372D          

  8  8  0  0  0  0            999 V2000
    1.5395   -0.4125    0.0000 N   0  0  0  0  0  0  0  0  0  0  0  0
    1.5395    0.4125    0.0000 C   0  0  0  0  0  0  0  0  0  0  0  0
    0.8250    0.8250    0.0000 C   0  0  0  0  0  0  0  0  0  0  0  0
    0.8250    1.6500    0.0000 C   0  0  0  0  0  0  0  0  0  0  0  0
    0.1105    0.4125    0.0000 N   0  0  0  0  0  0  0  0  0  0  0  0
    0.1105   -0.4125    0.0000 C   0  0  0  0  0  0  0  0  0  0  0  0
    0.8250   -0.8250    0.0000 C   0  0  0  0  0  0  0  0  0  0  0  0
    0.8250   -1.6500    0.0000 C   0  0  0  0  0  0  0  0  0  0  0  0
  2  1  2  0  0  0  0
  3  2  1  0  0  0  0
  3  4  1  0  0  0  0
  5  3  2  0  0  0  0
  6  5  1  0  0  0  0
  7  6  2  0  0  0  0
  1  7  1  0  0  0  0
  7  8  1  0  0  0  0
M  END
> <Original_SMILES>
CC1C=NC(C)=C[NH+]=1

> <Canonical_QSARr>
CC1C=NC(C)=CN=1

> <InChI_Code_QSARr>
InChI=1S/C6H8N2/c1-5-3-8-6(2)4-7-5/h3-4H,1-2H3

> <InChI Key_QSARr>
LCZUOKDVTBMCMX-UHFFFAOYSA-N

> <Salt_Solvent>
?

> <Salt_Solvent_ID>


> <pKa>
-4.42

> <temp>
25

> <method>


> <type>
b2/apparent

> <group>
N(1+)-H

> <basicOrAcidic>
basic

> <Row-ID>
119

> <Smiles>
[NH+]1(=C(C=NC(=C1)C)C)

$$$$
10120
  Mrv171c006011816372D          

  8  8  0  0  0  0            999 V2000
    1.5395   -0.4125    0.0000 N   0  0  0  0  0  0  0  0  0  0  0  0
    1.5395    0.4125    0.0000 C   0  0  0  0  0  0  0  0  0  0  0  0
    0.8250    0.8250    0.0000 C   0  0  0  0  0  0  0  0  0  0  0  0
    0.8250    1.6500    0.0000 C   0  0  0  0  0  0  0  0  0  0  0  0
    0.1105    0.4125    0.0000 N   0  0  0  0  0  0  0  0  0  0  0  0
    0.1105   -0.4125    0.0000 C   0  0  0  0  0  0  0  0  0  0  0  0
    0.8250   -0.8250    0.0000 C   0  0  0  0  0  0  0  0  0  0  0  0
    0.8250   -1.6500    0.0000 C   0  0  0  0  0  0  0  0  0  0  0  0
  2  1  1  0  0  0  0
  3  2  1  0  0  0  0
  3  4  1  0  0  0  0
  5  3  1  0  0  0  0
  6  5  1  0  0  0  0
  7  6  1  0  0  0  0
  1  7  1  0  0  0  0
  7  8  1  0  0  0  0
M  END
> <Original_SMILES>
C[C@@H]1CN[C@H](C)C[NH2+]1 |&1:1,4|

> <Canonical_QSARr>
CC1CNC(C)CN1

> <InChI_Code_QSARr>
InChI=1S/C6H14N2/c1-5-3-8-6(2)4-7-5/h5-8H,3-4H2,1-2H3

> <InChI Key_QSARr>
NSMWYRLQHIXVAP-UHFFFAOYSA-N

> <Salt_Solvent>
?

> <Salt_Solvent_ID>


> <pKa>
5.23

> <temp>
25

> <method>
potentiometric

> <type>
b2/apparent

> <group>


> <basicOrAcidic>
basic

> <Row-ID>
120

> <Smiles>
[NH2+]1(C(CNC(C1)C)C)

$$$$
10121
  Mrv171c006011816372D          

  8  8  0  0  0  0            999 V2000
    1.5395   -0.4125    0.0000 N   0  0  0  0  0  0  0  0  0  0  0  0
    1.5395    0.4125    0.0000 C   0  0  0  0  0  0  0  0  0  0  0  0
    0.8250    0.8250    0.0000 C   0  0  0  0  0  0  0  0  0  0  0  0
    0.8250    1.6500    0.0000 C   0  0  0  0  0  0  0  0  0  0  0  0
    0.1105    0.4125    0.0000 N   0  0  0  0  0  0  0  0  0  0  0  0
    0.1105   -0.4125    0.0000 C   0  0  0  0  0  0  0  0  0  0  0  0
    0.8250   -0.8250    0.0000 C   0  0  0  0  0  0  0  0  0  0  0  0
    0.8250   -1.6500    0.0000 C   0  0  0  0  0  0  0  0  0  0  0  0
  2  1  1  0  0  0  0
  3  2  1  0  0  0  0
  3  4  1  0  0  0  0
  5  3  1  0  0  0  0
  6  5  1  0  0  0  0
  7  6  1  0  0  0  0
  1  7  1  0  0  0  0
  7  8  1  0  0  0  0
M  END
> <Original_SMILES>
C[C@@H]1CN[C@@H](C)C[NH2+]1 |&1:1,4|

> <Canonical_QSARr>
CC1CNC(C)CN1

> <InChI_Code_QSARr>
InChI=1S/C6H14N2/c1-5-3-8-6(2)4-7-5/h5-8H,3-4H2,1-2H3

> <InChI Key_QSARr>
NSMWYRLQHIXVAP-UHFFFAOYSA-N

> <Salt_Solvent>
?

> <Salt_Solvent_ID>


> <pKa>
5.29

> <temp>
25

> <method>
mean from 2

> <type>
a1/apparent

> <group>


> <basicOrAcidic>
basic

> <Row-ID>
121

> <Smiles>
[NH2+]1(C(CNC(C1)C)C)

$$$$
10122
  Mrv171c006011816372D          

  8  8  0  0  0  0            999 V2000
    1.0760    0.9898    0.0000 N   0  0  0  0  0  0  0  0  0  0  0  0
    1.8512    0.7076    0.0000 C   0  0  0  0  0  0  0  0  0  0  0  0
    0.4440    0.4595    0.0000 C   0  0  0  0  0  0  0  0  0  0  0  0
    0.0315   -0.2550    0.0000 C   0  0  0  0  0  0  0  0  0  0  0  0
   -0.6830   -0.6675    0.0000 N   0  0  0  0  0  0  0  0  0  0  0  0
   -0.6830   -1.4925    0.0000 C   0  0  0  0  0  0  0  0  0  0  0  0
    0.8565   -0.2550    0.0000 C   0  0  0  0  0  0  0  0  0  0  0  0
   -0.1880    0.9898    0.0000 C   0  0  0  0  0  0  0  0  0  0  0  0
  1  2  1  0  0  0  0
  1  3  1  0  0  0  0
  4  3  1  0  0  0  0
  4  5  1  0  0  0  0
  5  6  1  0  0  0  0
  7  4  1  0  0  0  0
  3  7  1  0  0  0  0
  3  8  1  0  0  0  0
M  END
> <Original_SMILES>
CN[C@@H]1C[C@@]1(C)[NH2+]C |&1:2,4|

> <Canonical_QSARr>
CC1(CC1NC)NC

> <InChI_Code_QSARr>
InChI=1S/C6H14N2/c1-6(8-3)4-5(6)7-2/h5,7-8H,4H2,1-3H3

> <InChI Key_QSARr>
CHGOHVBUSXYCKW-UHFFFAOYSA-N

> <Salt_Solvent>
?

> <Salt_Solvent_ID>


> <pKa>
5.52

> <temp>
25

> <method>


> <type>
a1/thermodynamic

> <group>
NH

> <basicOrAcidic>
basic

> <Row-ID>
122

> <Smiles>
[NH2+](C1(C(NC)C1)(C))C

$$$$
10123
  Mrv171c006011816372D          

  8  8  0  0  0  0            999 V2000
   -0.9861   -0.9659    0.0000 N   0  0  0  0  0  0  0  0  0  0  0  0
   -0.2716   -1.3784    0.0000 C   0  0  0  0  0  0  0  0  0  0  0  0
    0.4428   -0.9659    0.0000 C   0  0  0  0  0  0  0  0  0  0  0  0
    0.4428   -0.1409    0.0000 C   0  0  0  0  0  0  0  0  0  0  0  0
   -0.2716    0.2716    0.0000 C   0  0  0  0  0  0  0  0  0  0  0  0
   -0.2716    1.0966    0.0000 N   0  0  0  0  0  0  0  0  0  0  0  0
   -0.9861    1.5091    0.0000 C   0  0  0  0  0  0  0  0  0  0  0  0
   -0.9861   -0.1409    0.0000 C   0  0  0  0  0  0  0  0  0  0  0  0
  2  1  2  0  0  0  0
  3  2  1  0  0  0  0
  4  3  2  0  0  0  0
  5  4  1  0  0  0  0
  5  6  1  0  0  0  0
  6  7  1  0  0  0  0
  8  5  2  0  0  0  0
  1  8  1  0  0  0  0
M  END
> <Original_SMILES>
CNC1C=[NH+]C=CC=1

> <Canonical_QSARr>
CNC1=CN=CC=C1

> <InChI_Code_QSARr>
InChI=1S/C6H8N2/c1-7-6-3-2-4-8-5-6/h2-5,7H,1H3

> <InChI Key_QSARr>
DBGFNLVRAFYZBI-UHFFFAOYSA-N

> <Salt_Solvent>
?

> <Salt_Solvent_ID>


> <pKa>
-2.17

> <temp>
20

> <method>
spectrophotometric

> <type>
a2/apparent

> <group>


> <basicOrAcidic>
basic

> <Row-ID>
123

> <Smiles>
[NH+]1(=CC(NC)=CC=C1)

$$$$
10124
  Mrv171c006011816372D          

  8  8  0  0  0  0            999 V2000
    1.4879   -0.8590    0.0000 N   0  0  0  0  0  0  0  0  0  0  0  0
    1.4879   -1.6840    0.0000 C   0  0  0  0  0  0  0  0  0  0  0  0
    0.7734   -0.4465    0.0000 C   0  0  0  0  0  0  0  0  0  0  0  0
    0.3609    0.2679    0.0000 C   0  0  0  0  0  0  0  0  0  0  0  0
    0.3609    1.0929    0.0000 N   0  0  0  0  0  0  0  0  0  0  0  0
   -0.3535    1.5054    0.0000 C   0  0  0  0  0  0  0  0  0  0  0  0
   -0.0516   -0.4465    0.0000 C   0  0  0  0  0  0  0  0  0  0  0  0
   -0.7660   -0.8590    0.0000 C   0  0  0  0  0  0  0  0  0  0  0  0
  1  2  1  0  0  0  0
  1  3  1  0  0  0  0
  4  3  1  0  0  0  0
  4  5  1  0  0  0  0
  5  6  1  0  0  0  0
  7  4  1  0  0  0  0
  3  7  1  0  0  0  0
  7  8  1  0  0  0  0
M  END
> <Original_SMILES>
CC1[C@@H](NC)[C@@H]1[NH2+]C |&1:2,5|

> <Canonical_QSARr>
CC1C(NC)C1NC

> <InChI_Code_QSARr>
InChI=1S/C6H14N2/c1-4-5(7-2)6(4)8-3/h4-8H,1-3H3

> <InChI Key_QSARr>
UQNADEMUCMKKEQ-UHFFFAOYSA-N

> <Salt_Solvent>
?

> <Salt_Solvent_ID>


> <pKa>
5.68

> <temp>
25

> <method>


> <type>
a1/thermodynamic

> <group>
NH

> <basicOrAcidic>
basic

> <Row-ID>
124

> <Smiles>
[NH2+](C1(C(NC)C1C))C

$$$$
10125
  Mrv171c006011816372D          

  8  8  0  0  0  0            999 V2000
    1.4879   -0.8590    0.0000 N   0  0  0  0  0  0  0  0  0  0  0  0
    1.4879   -1.6840    0.0000 C   0  0  0  0  0  0  0  0  0  0  0  0
    0.7734   -0.4465    0.0000 C   0  0  0  0  0  0  0  0  0  0  0  0
    0.3609    0.2679    0.0000 C   0  0  0  0  0  0  0  0  0  0  0  0
    0.3609    1.0929    0.0000 N   0  0  0  0  0  0  0  0  0  0  0  0
   -0.3535    1.5054    0.0000 C   0  0  0  0  0  0  0  0  0  0  0  0
   -0.0516   -0.4465    0.0000 C   0  0  0  0  0  0  0  0  0  0  0  0
   -0.7660   -0.8590    0.0000 C   0  0  0  0  0  0  0  0  0  0  0  0
  1  2  1  0  0  0  0
  1  3  1  0  0  0  0
  4  3  1  0  0  0  0
  4  5  1  0  0  0  0
  5  6  1  0  0  0  0
  7  4  1  0  0  0  0
  3  7  1  0  0  0  0
  7  8  1  0  0  0  0
M  END
> <Original_SMILES>
C[C@@H]1[C@@H](NC)[C@H]1[NH2+]C |&1:1,2,5|

> <Canonical_QSARr>
CC1C(NC)C1NC

> <InChI_Code_QSARr>
InChI=1S/C6H14N2/c1-4-5(7-2)6(4)8-3/h4-8H,1-3H3

> <InChI Key_QSARr>
UQNADEMUCMKKEQ-UHFFFAOYSA-N

> <Salt_Solvent>
?

> <Salt_Solvent_ID>


> <pKa>
3.68

> <temp>
25

> <method>


> <type>
a1/thermodynamic

> <group>
NH

> <basicOrAcidic>
basic

> <Row-ID>
125

> <Smiles>
[NH2+](C1(C(NC)C1C))C

$$$$
10126
  Mrv171c006011816372D          

  8  8  0  0  0  0            999 V2000
    0.8250   -1.6500    0.0000 N   0  0  0  0  0  0  0  0  0  0  0  0
    0.8250   -0.8250    0.0000 C   0  0  0  0  0  0  0  0  0  0  0  0
    1.5395   -0.4125    0.0000 C   0  0  0  0  0  0  0  0  0  0  0  0
    1.5395    0.4125    0.0000 C   0  0  0  0  0  0  0  0  0  0  0  0
    0.8250    0.8250    0.0000 C   0  0  0  0  0  0  0  0  0  0  0  0
    0.8250    1.6500    0.0000 N   0  0  0  0  0  0  0  0  0  0  0  0
    0.1105    0.4125    0.0000 C   0  0  0  0  0  0  0  0  0  0  0  0
    0.1105   -0.4125    0.0000 C   0  0  0  0  0  0  0  0  0  0  0  0
  1  2  1  0  0  0  0
  3  2  1  0  0  0  0
  4  3  2  0  0  0  0
  5  4  1  0  0  0  0
  5  6  1  0  0  0  0
  7  5  2  0  0  0  0
  8  7  1  0  0  0  0
  2  8  2  0  0  0  0
M  END
> <Original_SMILES>
NC1=CC=C([NH3+])C=C1

> <Canonical_QSARr>
NC1C=CC(N)=CC=1

> <InChI_Code_QSARr>
InChI=1S/C6H8N2/c7-5-1-2-6(8)4-3-5/h1-4H,7-8H2

> <InChI Key_QSARr>
CBCKQZAAMUWICA-UHFFFAOYSA-N

> <Salt_Solvent>
?

> <Salt_Solvent_ID>


> <pKa>
2.86

> <temp>
21

> <method>
mean from 10

> <type>
a1/apparent

> <group>


> <basicOrAcidic>
basic

> <Row-ID>
126

> <Smiles>
[NH3+]C1(=CC=C(N)C=C1)

$$$$
10127
  Mrv171c006011816372D          

  8  8  0  0  0  0            999 V2000
    1.2503    0.1031    0.0000 N   0  0  0  0  0  0  0  0  0  0  0  0
    0.5359    0.5156    0.0000 C   0  0  0  0  0  0  0  0  0  0  0  0
    0.5359    1.3406    0.0000 C   0  0  0  0  0  0  0  0  0  0  0  0
   -0.1786    0.1031    0.0000 C   0  0  0  0  0  0  0  0  0  0  0  0
   -0.1786   -0.7219    0.0000 N   0  0  0  0  0  0  0  0  0  0  0  0
    0.5359   -1.1344    0.0000 C   0  0  0  0  0  0  0  0  0  0  0  0
    1.2503   -0.7219    0.0000 C   0  0  0  0  0  0  0  0  0  0  0  0
    1.9648   -1.1344    0.0000 C   0  0  0  0  0  0  0  0  0  0  0  0
  2  1  2  0  0  0  0
  2  3  1  0  0  0  0
  4  2  1  0  0  0  0
  5  4  2  0  0  0  0
  6  5  1  0  0  0  0
  7  6  2  0  0  0  0
  1  7  1  0  0  0  0
  7  8  1  0  0  0  0
M  END
> <Original_SMILES>
CC1C=NC=C(C)[NH+]=1

> <Canonical_QSARr>
CC1C=NC=C(C)N=1

> <InChI_Code_QSARr>
InChI=1S/C6H8N2/c1-5-3-7-4-6(2)8-5/h3-4H,1-2H3

> <InChI Key_QSARr>
HJFZAYHYIWGLNL-UHFFFAOYSA-N

> <Salt_Solvent>
?

> <Salt_Solvent_ID>


> <pKa>
-4.48

> <temp>
25

> <method>


> <type>
b2/apparent

> <group>
N(1+)-H

> <basicOrAcidic>
basic

> <Row-ID>
127

> <Smiles>
[NH+]1(=C(C=NC=C1C)C)

$$$$
10128
  Mrv171c006011816372D          

  8  8  0  0  0  0            999 V2000
    1.2503    0.1031    0.0000 N   0  0  0  0  0  0  0  0  0  0  0  0
    0.5359    0.5156    0.0000 C   0  0  0  0  0  0  0  0  0  0  0  0
    0.5359    1.3406    0.0000 C   0  0  0  0  0  0  0  0  0  0  0  0
   -0.1786    0.1031    0.0000 C   0  0  0  0  0  0  0  0  0  0  0  0
   -0.1786   -0.7219    0.0000 N   0  0  0  0  0  0  0  0  0  0  0  0
    0.5359   -1.1344    0.0000 C   0  0  0  0  0  0  0  0  0  0  0  0
    1.2503   -0.7219    0.0000 C   0  0  0  0  0  0  0  0  0  0  0  0
    1.9648   -1.1344    0.0000 C   0  0  0  0  0  0  0  0  0  0  0  0
  2  1  1  0  0  0  0
  2  3  1  0  0  0  0
  4  2  1  0  0  0  0
  5  4  1  0  0  0  0
  6  5  1  0  0  0  0
  7  6  1  0  0  0  0
  1  7  1  0  0  0  0
  7  8  1  0  0  0  0
M  END
> <Original_SMILES>
C[C@@H]1CNC[C@H](C)[NH2+]1

> <Canonical_QSARr>
CC1CNCC(C)N1

> <InChI_Code_QSARr>
InChI=1S/C6H14N2/c1-5-3-7-4-6(2)8-5/h5-8H,3-4H2,1-2H3

> <InChI Key_QSARr>
IFNWESYYDINUHV-UHFFFAOYSA-N

> <Salt_Solvent>
?

> <Salt_Solvent_ID>


> <pKa>
5.4

> <temp>
25

> <method>
potentiometric

> <type>
b2/apparent

> <group>


> <basicOrAcidic>
basic

> <Row-ID>
128

> <Smiles>
[NH2+]1(C(CNCC1C)C)

$$$$
10129
  Mrv171c006011816372D          

  8  8  0  0  0  0            999 V2000
    0.8931    1.8563    0.0000 N   0  0  0  0  0  0  0  0  0  0  0  0
    0.1786    1.4438    0.0000 C   0  0  0  0  0  0  0  0  0  0  0  0
    0.1786    0.6188    0.0000 C   0  0  0  0  0  0  0  0  0  0  0  0
   -0.5358    0.2063    0.0000 C   0  0  0  0  0  0  0  0  0  0  0  0
   -0.5358   -0.6187    0.0000 C   0  0  0  0  0  0  0  0  0  0  0  0
    0.1786   -1.0312    0.0000 N   0  0  0  0  0  0  0  0  0  0  0  0
    0.8931   -0.6187    0.0000 C   0  0  0  0  0  0  0  0  0  0  0  0
    0.8931    0.2063    0.0000 C   0  0  0  0  0  0  0  0  0  0  0  0
  1  2  1  0  0  0  0
  2  3  1  0  0  0  0
  4  3  1  0  0  0  0
  5  4  2  0  0  0  0
  6  5  1  0  0  0  0
  7  6  2  0  0  0  0
  8  7  1  0  0  0  0
  3  8  2  0  0  0  0
M  END
> <Original_SMILES>
[NH3+]CC1C=CN=CC=1

> <Canonical_QSARr>
NCC1C=CN=CC=1

> <InChI_Code_QSARr>
InChI=1S/C6H8N2/c7-5-6-1-3-8-4-2-6/h1-4H,5,7H2

> <InChI Key_QSARr>
TXQWFIVRZNOPCK-UHFFFAOYSA-N

> <Salt_Solvent>
?

> <Salt_Solvent_ID>


> <pKa>
4.05

> <temp>
25

> <method>
potentiometric

> <type>
a2/apparent

> <group>


> <basicOrAcidic>
basic

> <Row-ID>
129

> <Smiles>
N1(=CC=C(C[NH3+])C=C1)

$$$$
10130
  Mrv171c006011816372D          

  8  8  0  0  0  0            999 V2000
    0.9861    1.6877    0.0000 N   0  0  0  0  0  0  0  0  0  0  0  0
    0.2716    1.2752    0.0000 C   0  0  0  0  0  0  0  0  0  0  0  0
    0.2716    0.4502    0.0000 C   0  0  0  0  0  0  0  0  0  0  0  0
   -0.4428    0.0377    0.0000 N   0  0  0  0  0  0  0  0  0  0  0  0
   -0.4428   -0.7873    0.0000 C   0  0  0  0  0  0  0  0  0  0  0  0
    0.2716   -1.1998    0.0000 C   0  0  0  0  0  0  0  0  0  0  0  0
    0.9861   -0.7873    0.0000 C   0  0  0  0  0  0  0  0  0  0  0  0
    0.9861    0.0377    0.0000 C   0  0  0  0  0  0  0  0  0  0  0  0
  1  2  1  0  0  0  0
  2  3  1  0  0  0  0
  4  3  1  0  0  0  0
  5  4  2  0  0  0  0
  6  5  1  0  0  0  0
  7  6  2  0  0  0  0
  8  7  1  0  0  0  0
  3  8  2  0  0  0  0
M  END
> <Original_SMILES>
[NH3+]CC1C=CC=CN=1

> <Canonical_QSARr>
NCC1=CC=CC=N1

> <InChI_Code_QSARr>
InChI=1S/C6H8N2/c7-5-6-3-1-2-4-8-6/h1-4H,5,7H2

> <InChI Key_QSARr>
WOXFMYVTSLAQMO-UHFFFAOYSA-N

> <Salt_Solvent>
?

> <Salt_Solvent_ID>


> <pKa>
3.1

> <temp>
30

> <method>
potentiometric

> <type>
a1/thermodynamic

> <group>


> <basicOrAcidic>
basic

> <Row-ID>
130

> <Smiles>
N1(=C(C=CC=C1)C[NH3+])

$$$$
10131
  Mrv171c006011816372D          

  8  8  0  0  0  0            999 V2000
    0.9861    1.5091    0.0000 N   0  0  0  0  0  0  0  0  0  0  0  0
    0.2716    1.0966    0.0000 C   0  0  0  0  0  0  0  0  0  0  0  0
    0.2716    0.2716    0.0000 C   0  0  0  0  0  0  0  0  0  0  0  0
   -0.4428   -0.1409    0.0000 C   0  0  0  0  0  0  0  0  0  0  0  0
   -0.4428   -0.9659    0.0000 N   0  0  0  0  0  0  0  0  0  0  0  0
    0.2716   -1.3784    0.0000 C   0  0  0  0  0  0  0  0  0  0  0  0
    0.9861   -0.9659    0.0000 C   0  0  0  0  0  0  0  0  0  0  0  0
    0.9861   -0.1409    0.0000 C   0  0  0  0  0  0  0  0  0  0  0  0
  1  2  1  0  0  0  0
  2  3  1  0  0  0  0
  4  3  2  0  0  0  0
  5  4  1  0  0  0  0
  6  5  2  0  0  0  0
  7  6  1  0  0  0  0
  8  7  2  0  0  0  0
  3  8  1  0  0  0  0
M  END
> <Original_SMILES>
[NH3+]CC1C=NC=CC=1

> <Canonical_QSARr>
NCC1=CN=CC=C1

> <InChI_Code_QSARr>
InChI=1S/C6H8N2/c7-4-6-2-1-3-8-5-6/h1-3,5H,4,7H2

> <InChI Key_QSARr>
HDOUGSFASVGDCS-UHFFFAOYSA-N

> <Salt_Solvent>
?

> <Salt_Solvent_ID>


> <pKa>
3.71

> <temp>
25

> <method>
potentiometric

> <type>
a2/apparent

> <group>


> <basicOrAcidic>
basic

> <Row-ID>
131

> <Smiles>
N1(=CC(=CC=C1)C[NH3+])

$$$$
10132
  Mrv171c006011816372D          

  8  8  0  0  0  0            999 V2000
    0.5358   -1.1344    0.0000 S   0  0  0  0  0  0  0  0  0  0  0  0
   -0.1786   -0.7219    0.0000 C   0  0  0  0  0  0  0  0  0  0  0  0
   -0.1786    0.1031    0.0000 N   0  0  0  0  0  0  0  0  0  0  0  0
   -0.8931    0.5156    0.0000 C   0  0  0  0  0  0  0  0  0  0  0  0
   -0.8931    1.3406    0.0000 S   0  0  0  0  0  0  0  0  0  0  0  0
   -1.6076    0.1031    0.0000 N   0  0  0  0  0  0  0  0  0  0  0  0
   -1.6076   -0.7219    0.0000 C   0  0  0  0  0  0  0  0  0  0  0  0
   -0.8931   -1.1344    0.0000 C   0  0  0  0  0  0  0  0  0  0  0  0
  1  2  1  0  0  0  0
  3  2  2  0  0  0  0
  4  3  1  0  0  0  0
  4  5  1  0  0  0  0
  6  4  2  0  0  0  0
  7  6  1  0  0  0  0
  8  7  2  0  0  0  0
  2  8  1  0  0  0  0
M  END
> <Original_SMILES>
[S-]C1=CC=NC([S-])=N1

> <Canonical_QSARr>
SC1C=CN=C(S)N=1

> <InChI_Code_QSARr>
InChI=1S/C4H4N2S2/c7-3-1-2-5-4(8)6-3/h1-2H,(H2,5,6,7,8)

> <InChI Key_QSARr>
ZEQIWKHCJWRNTH-UHFFFAOYSA-N

> <Salt_Solvent>
?

> <Salt_Solvent_ID>


> <pKa>
11.19

> <temp>
20

> <method>
potentiometric

> <type>
a2/apparent

> <group>


> <basicOrAcidic>
basic

> <Row-ID>
132

> <Smiles>
[S-]C1(=NC([S-])=CC=N1)

$$$$
10133
  Mrv171c006011816372D          

  8  8  0  0  0  0            999 V2000
   -1.9648   -1.1344    0.0000 S   0  0  0  0  0  0  0  0  0  0  0  0
   -1.2503   -0.7219    0.0000 C   0  0  0  0  0  0  0  0  0  0  0  0
   -0.5359   -1.1344    0.0000 C   0  0  0  0  0  0  0  0  0  0  0  0
    0.1786   -0.7219    0.0000 C   0  0  0  0  0  0  0  0  0  0  0  0
    0.1786    0.1031    0.0000 N   0  0  0  0  0  0  0  0  0  0  0  0
   -0.5359    0.5156    0.0000 C   0  0  0  0  0  0  0  0  0  0  0  0
   -0.5359    1.3406    0.0000 S   0  0  0  0  0  0  0  0  0  0  0  0
   -1.2503    0.1031    0.0000 N   0  0  0  0  0  0  0  0  0  0  0  0
  1  2  1  0  0  0  0
  3  2  2  0  0  0  0
  4  3  1  0  0  0  0
  5  4  2  0  0  0  0
  6  5  1  0  0  0  0
  6  7  1  0  0  0  0
  8  6  2  0  0  0  0
  2  8  1  0  0  0  0
M  END
> <Original_SMILES>
[S-]C1=CC=NC([S-])=[NH+]1

> <Canonical_QSARr>
SC1=CC=NC(S)=N1

> <InChI_Code_QSARr>
InChI=1S/C4H4N2S2/c7-3-1-2-5-4(8)6-3/h1-2H,(H2,5,6,7,8)

> <InChI Key_QSARr>
ZEQIWKHCJWRNTH-UHFFFAOYSA-N

> <Salt_Solvent>
?

> <Salt_Solvent_ID>


> <pKa>
6.46

> <temp>
20

> <method>
potentiometric

> <type>
a1/apparent

> <group>


> <basicOrAcidic>
basic

> <Row-ID>
133

> <Smiles>
[S-]C1(=[NH+]C([S-])=CC=N1)

$$$$
10134
  Mrv171c006011816382D          

  8  8  0  0  0  0            999 V2000
    0.8180   -0.2326    0.0000 Cl  0  0  0  0  0  0  0  0  0  0  0  0
    0.0334   -0.4876    0.0000 C   0  0  0  0  0  0  0  0  0  0  0  0
   -0.6340   -0.0026    0.0000 C   0  0  0  0  0  0  0  0  0  0  0  0
   -0.6340    0.8224    0.0000 C   0  0  0  0  0  0  0  0  0  0  0  0
   -1.3015   -0.4876    0.0000 N   0  0  0  0  0  0  0  0  0  0  0  0
   -1.0465   -1.2722    0.0000 N   0  0  0  0  0  0  0  0  0  0  0  0
   -0.2215   -1.2722    0.0000 C   0  0  0  0  0  0  0  0  0  0  0  0
    0.2634   -1.9396    0.0000 C   0  0  0  0  0  0  0  0  0  0  0  0
  1  2  1  0  0  0  0
  3  2  1  0  0  0  0
  3  4  1  0  0  0  0
  5  3  2  0  0  0  0
  6  5  1  0  0  0  0
  7  6  1  0  0  0  0
  2  7  2  0  0  0  0
  7  8  1  0  0  0  0
M  END
> <Original_SMILES>
CC1=NNC(C)=C1Cl

> <Canonical_QSARr>
CC1=NNC(C)=C1Cl

> <InChI_Code_QSARr>
InChI=1S/C5H7ClN2/c1-3-5(6)4(2)8-7-3/h1-2H3,(H,7,8)

> <InChI Key_QSARr>
JGTUBTJLRQIMAB-UHFFFAOYSA-N

> <Salt_Solvent>
?

> <Salt_Solvent_ID>


> <pKa>
2.23

> <temp>
20

> <method>
potentiometric

> <type>
a1/apparent

> <group>
=N-H

> <basicOrAcidic>
basic

> <Row-ID>
134

> <Smiles>
ClC=1(C(=NNC=1C)C)

$$$$
10135
  Mrv171c006011816382D          

  8  8  0  0  0  0            999 V2000
    0.7145   -0.0000    0.0000 F   0  0  0  0  0  0  0  0  0  0  0  0
    0.0000   -0.4125    0.0000 C   0  0  0  0  0  0  0  0  0  0  0  0
   -0.7145    0.0000    0.0000 C   0  0  0  0  0  0  0  0  0  0  0  0
   -0.7145    0.8250    0.0000 N   0  0  0  0  0  0  0  0  0  0  0  0
   -1.4289   -0.4125    0.0000 C   0  0  0  0  0  0  0  0  0  0  0  0
   -1.4289   -1.2375    0.0000 C   0  0  0  0  0  0  0  0  0  0  0  0
   -0.7145   -1.6500    0.0000 N   0  0  0  0  0  0  0  0  0  0  0  0
    0.0000   -1.2375    0.0000 C   0  0  0  0  0  0  0  0  0  0  0  0
  1  2  1  0  0  0  0
  3  2  2  0  0  0  0
  3  4  1  0  0  0  0
  5  3  1  0  0  0  0
  6  5  2  0  0  0  0
  7  6  1  0  0  0  0
  8  7  2  0  0  0  0
  2  8  1  0  0  0  0
M  END
> <Original_SMILES>
NC1C=CN=CC=1F

> <Canonical_QSARr>
NC1C=CN=CC=1F

> <InChI_Code_QSARr>
InChI=1S/C5H5FN2/c6-4-3-8-2-1-5(4)7/h1-3H,(H2,7,8)

> <InChI Key_QSARr>
UFIKBUVVVGSMGW-UHFFFAOYSA-N

> <Salt_Solvent>
?

> <Salt_Solvent_ID>


> <pKa>
4.77

> <temp>
20

> <method>
potentiometric

> <type>
a1/apparent

> <group>


> <basicOrAcidic>
basic

> <Row-ID>
135

> <Smiles>
FC1(=C(N)C=CN=C1)

$$$$
10136
  Mrv171c006011816382D          

  8  8  0  0  0  0            999 V2000
    0.7145   -0.0000    0.0000 Br  0  0  0  0  0  0  0  0  0  0  0  0
    0.0000   -0.4125    0.0000 C   0  0  0  0  0  0  0  0  0  0  0  0
   -0.7145    0.0000    0.0000 C   0  0  0  0  0  0  0  0  0  0  0  0
   -0.7145    0.8250    0.0000 N   0  0  0  0  0  0  0  0  0  0  0  0
   -1.4289   -0.4125    0.0000 C   0  0  0  0  0  0  0  0  0  0  0  0
   -1.4289   -1.2375    0.0000 C   0  0  0  0  0  0  0  0  0  0  0  0
   -0.7145   -1.6500    0.0000 N   0  0  0  0  0  0  0  0  0  0  0  0
    0.0000   -1.2375    0.0000 C   0  0  0  0  0  0  0  0  0  0  0  0
  1  2  1  0  0  0  0
  3  2  2  0  0  0  0
  3  4  1  0  0  0  0
  5  3  1  0  0  0  0
  6  5  2  0  0  0  0
  7  6  1  0  0  0  0
  8  7  2  0  0  0  0
  2  8  1  0  0  0  0
M  END
> <Original_SMILES>
NC1C=CN=CC=1Br

> <Canonical_QSARr>
NC1C=CN=CC=1Br

> <InChI_Code_QSARr>
InChI=1S/C5H5BrN2/c6-4-3-8-2-1-5(4)7/h1-3H,(H2,7,8)

> <InChI Key_QSARr>
DDQYSZWFFXOXER-UHFFFAOYSA-N

> <Salt_Solvent>
?

> <Salt_Solvent_ID>


> <pKa>
7.15

> <temp>
25

> <method>
mean from 2

> <type>
b1/apparent

> <group>


> <basicOrAcidic>
basic

> <Row-ID>
136

> <Smiles>
[Br]C1(=C(N)C=CN=C1)

$$$$
10137
  Mrv171c006011816382D          

  8  8  0  0  0  0            999 V2000
   -0.7145   -2.4750    0.0000 Cl  0  0  0  0  0  0  0  0  0  0  0  0
   -0.7145   -1.6500    0.0000 C   0  0  0  0  0  0  0  0  0  0  0  0
   -0.0000   -1.2375    0.0000 C   0  0  0  0  0  0  0  0  0  0  0  0
   -0.0000   -0.4125    0.0000 N   0  0  0  0  0  0  0  0  0  0  0  0
   -0.7145   -0.0000    0.0000 C   0  0  0  0  0  0  0  0  0  0  0  0
   -0.7145    0.8250    0.0000 N   0  0  0  0  0  0  0  0  0  0  0  0
   -1.4289   -0.4125    0.0000 C   0  0  0  0  0  0  0  0  0  0  0  0
   -1.4289   -1.2375    0.0000 C   0  0  0  0  0  0  0  0  0  0  0  0
  1  2  1  0  0  0  0
  3  2  2  0  0  0  0
  4  3  1  0  0  0  0
  5  4  2  0  0  0  0
  5  6  1  0  0  0  0
  7  5  1  0  0  0  0
  8  7  2  0  0  0  0
  2  8  1  0  0  0  0
M  END
> <Original_SMILES>
NC1C=CC(Cl)=CN=1

> <Canonical_QSARr>
NC1C=CC(Cl)=CN=1

> <InChI_Code_QSARr>
InChI=1S/C5H5ClN2/c6-4-1-2-5(7)8-3-4/h1-3H,(H2,7,8)

> <InChI Key_QSARr>
MAXBVGJEFDMHNV-UHFFFAOYSA-N

> <Salt_Solvent>
?

> <Salt_Solvent_ID>


> <pKa>
4.83

> <temp>


> <method>
potentiometric

> <type>
a/apparent

> <group>


> <basicOrAcidic>
basic

> <Row-ID>
137

> <Smiles>
ClC1(=CN=C(N)C=C1)

$$$$
10138
  Mrv171c006011816382D          

  8  8  0  0  0  0            999 V2000
   -1.2852    0.1173    0.0000 S   0  0  0  0  0  0  0  0  0  0  0  0
   -1.1137   -0.6897    0.0000 C   0  0  0  0  0  0  0  0  0  0  0  0
   -0.3290   -0.9446    0.0000 C   0  0  0  0  0  0  0  0  0  0  0  0
   -0.0741   -1.7293    0.0000 N   0  0  0  0  0  0  0  0  0  0  0  0
    0.7509   -1.7293    0.0000 C   0  0  0  0  0  0  0  0  0  0  0  0
    1.0058   -0.9446    0.0000 C   0  0  0  0  0  0  0  0  0  0  0  0
    0.3384   -0.4597    0.0000 N   0  0  0  0  0  0  0  0  0  0  0  0
    0.3384    0.3653    0.0000 C   0  0  0  0  0  0  0  0  0  0  0  0
  1  2  1  0  0  0  0
  2  3  1  0  0  0  0
  4  3  2  0  0  0  0
  5  4  1  0  0  0  0
  6  5  2  0  0  0  0
  7  6  1  0  0  0  0
  3  7  1  0  0  0  0
  7  8  1  0  0  0  0
M  END
> <Original_SMILES>
CN1C=CN=C1CS

> <Canonical_QSARr>
CN1C=CN=C1CS

> <InChI_Code_QSARr>
InChI=1S/C5H8N2S/c1-7-3-2-6-5(7)4-8/h2-3,8H,4H2,1H3

> <InChI Key_QSARr>
UVWSKIZHAMYEAZ-UHFFFAOYSA-N

> <Salt_Solvent>
?

> <Salt_Solvent_ID>


> <pKa>
8.88

> <temp>
25

> <method>
potentiometric

> <type>
a2/apparent

> <group>


> <basicOrAcidic>
acidic

> <Row-ID>
138

> <Smiles>
SCC1(=NC=CN1C)

$$$$
10139
  Mrv171c006011816382D          

  8  8  0  0  0  0            999 V2000
   -1.2852    0.1173    0.0000 S   0  0  0  0  0  0  0  0  0  0  0  0
   -1.1137   -0.6897    0.0000 C   0  0  0  0  0  0  0  0  0  0  0  0
   -0.3290   -0.9446    0.0000 C   0  0  0  0  0  0  0  0  0  0  0  0
   -0.0741   -1.7293    0.0000 N   0  0  0  0  0  0  0  0  0  0  0  0
    0.7509   -1.7293    0.0000 C   0  0  0  0  0  0  0  0  0  0  0  0
    1.0058   -0.9446    0.0000 C   0  0  0  0  0  0  0  0  0  0  0  0
    0.3384   -0.4597    0.0000 N   0  0  0  0  0  0  0  0  0  0  0  0
    0.3384    0.3653    0.0000 C   0  0  0  0  0  0  0  0  0  0  0  0
  1  2  1  0  0  0  0
  2  3  1  0  0  0  0
  4  3  2  0  0  0  0
  5  4  1  0  0  0  0
  6  5  2  0  0  0  0
  7  6  1  0  0  0  0
  3  7  1  0  0  0  0
  7  8  1  0  0  0  0
M  END
> <Original_SMILES>
CN1C=CN=C1CS

> <Canonical_QSARr>
CN1C=CN=C1CS

> <InChI_Code_QSARr>
InChI=1S/C5H8N2S/c1-7-3-2-6-5(7)4-8/h2-3,8H,4H2,1H3

> <InChI Key_QSARr>
UVWSKIZHAMYEAZ-UHFFFAOYSA-N

> <Salt_Solvent>
?

> <Salt_Solvent_ID>


> <pKa>
6.31

> <temp>
25

> <method>
potentiometric

> <type>
a1/apparent

> <group>


> <basicOrAcidic>
basic

> <Row-ID>
139

> <Smiles>
SCC1(=NC=CN1C)

$$$$
10140
  Mrv171c006011816382D          

  8  8  0  0  0  0            999 V2000
   -1.7862   -1.8562    0.0000 S   0  5  0  0  0  0  0  0  0  0  0  0
   -1.0717   -1.4437    0.0000 C   0  0  0  0  0  0  0  0  0  0  0  0
   -0.3572   -1.8563    0.0000 N   0  3  0  0  0  0  0  0  0  0  0  0
    0.3572   -1.4438    0.0000 C   0  0  0  0  0  0  0  0  0  0  0  0
    0.3572   -0.6188    0.0000 N   0  0  0  0  0  0  0  0  0  0  0  0
   -0.3572   -0.2063    0.0000 C   0  0  0  0  0  0  0  0  0  0  0  0
   -0.3572    0.6187    0.0000 C   0  0  0  0  0  0  0  0  0  0  0  0
   -1.0717   -0.6187    0.0000 C   0  0  0  0  0  0  0  0  0  0  0  0
  1  2  1  0  0  0  0
  3  2  2  0  0  0  0
  4  3  1  0  0  0  0
  5  4  2  0  0  0  0
  6  5  1  0  0  0  0
  6  7  1  0  0  0  0
  8  6  2  0  0  0  0
  2  8  1  0  0  0  0
M  CHG  2   1  -1   3   1
M  END
> <Original_SMILES>
CC1=CC([S-])=[NH+]C=N1

> <Canonical_QSARr>
CC1=CC([S-])=[NH+]C=N1

> <InChI_Code_QSARr>
InChI=1S/C5H6N2S/c1-4-2-5(8)7-3-6-4/h2-3H,1H3,(H,6,7,8)

> <InChI Key_QSARr>
HCADPDLQEAZJJN-UHFFFAOYSA-N

> <Salt_Solvent>
?

> <Salt_Solvent_ID>


> <pKa>
1.8

> <temp>


> <method>
potentiometric

> <type>
a1/apparent

> <group>


> <basicOrAcidic>
basic

> <Row-ID>
140

> <Smiles>
[S-]C1(=[NH+]C=NC(=C1)C)

$$$$
10141
  Mrv171c006011816382D          

  8  8  0  0  0  0            999 V2000
    0.5359   -1.5469    0.0000 S   0  5  0  0  0  0  0  0  0  0  0  0
   -0.1786   -1.1344    0.0000 C   0  0  0  0  0  0  0  0  0  0  0  0
   -0.1786   -0.3094    0.0000 N   0  3  0  0  0  0  0  0  0  0  0  0
   -0.8931    0.1031    0.0000 C   0  0  0  0  0  0  0  0  0  0  0  0
   -0.8931    0.9281    0.0000 C   0  0  0  0  0  0  0  0  0  0  0  0
   -1.6076   -0.3094    0.0000 C   0  0  0  0  0  0  0  0  0  0  0  0
   -1.6076   -1.1344    0.0000 C   0  0  0  0  0  0  0  0  0  0  0  0
   -0.8931   -1.5469    0.0000 N   0  0  0  0  0  0  0  0  0  0  0  0
  1  2  1  0  0  0  0
  3  2  2  0  0  0  0
  4  3  1  0  0  0  0
  4  5  1  0  0  0  0
  6  4  2  0  0  0  0
  7  6  1  0  0  0  0
  8  7  2  0  0  0  0
  2  8  1  0  0  0  0
M  CHG  2   1  -1   3   1
M  END
> <Original_SMILES>
CC1=CC=NC([S-])=[NH+]1

> <Canonical_QSARr>
CC1=CC=NC([S-])=[NH+]1

> <InChI_Code_QSARr>
InChI=1S/C5H6N2S/c1-4-2-3-6-5(8)7-4/h2-3H,1H3,(H,6,7,8)

> <InChI Key_QSARr>
BVPHXTUEZOQIBS-UHFFFAOYSA-N

> <Salt_Solvent>
?

> <Salt_Solvent_ID>


> <pKa>
2.2

> <temp>


> <method>
potentiometric

> <type>
a1/apparent

> <group>


> <basicOrAcidic>
basic

> <Row-ID>
141

> <Smiles>
[S-]C1(=[NH+]C(=CC=N1)C)

$$$$
10142
  Mrv171c006011816372D          

  8  8  0  0  0  0            999 V2000
   -0.5359   -1.1344    0.0000 S   0  0  0  0  0  0  0  0  0  0  0  0
    0.1786   -0.7219    0.0000 C   0  0  0  0  0  0  0  0  0  0  0  0
    0.8931   -1.1344    0.0000 N   0  0  0  0  0  0  0  0  0  0  0  0
    1.6075   -0.7219    0.0000 C   0  0  0  0  0  0  0  0  0  0  0  0
    1.6075    0.1031    0.0000 N   0  0  0  0  0  0  0  0  0  0  0  0
    0.8931    0.5156    0.0000 C   0  0  0  0  0  0  0  0  0  0  0  0
    0.8931    1.3406    0.0000 C   0  0  0  0  0  0  0  0  0  0  0  0
    0.1786    0.1031    0.0000 C   0  0  0  0  0  0  0  0  0  0  0  0
  1  2  1  0  0  0  0
  3  2  1  0  0  0  0
  4  3  2  0  0  0  0
  5  4  1  0  0  0  0
  6  5  2  0  0  0  0
  6  7  1  0  0  0  0
  8  6  1  0  0  0  0
  2  8  2  0  0  0  0
M  END
> <Original_SMILES>
CC1=CC([S-])=NC=N1

> <Canonical_QSARr>
CC1C=C(S)N=CN=1

> <InChI_Code_QSARr>
InChI=1S/C5H6N2S/c1-4-2-5(8)7-3-6-4/h2-3H,1H3,(H,6,7,8)

> <InChI Key_QSARr>
HCADPDLQEAZJJN-UHFFFAOYSA-N

> <Salt_Solvent>
?

> <Salt_Solvent_ID>


> <pKa>
7.3

> <temp>


> <method>
potentiometric

> <type>
a2/apparent

> <group>


> <basicOrAcidic>
basic

> <Row-ID>
142

> <Smiles>
[S-]C1(=NC=NC(=C1)C)

$$$$
10143
  Mrv171c006011816372D          

  8  8  0  0  0  0            999 V2000
    1.9648   -1.1344    0.0000 S   0  0  0  0  0  0  0  0  0  0  0  0
    1.2503   -0.7219    0.0000 C   0  0  0  0  0  0  0  0  0  0  0  0
    1.2503    0.1031    0.0000 N   0  0  0  0  0  0  0  0  0  0  0  0
    0.5359    0.5156    0.0000 C   0  0  0  0  0  0  0  0  0  0  0  0
    0.5359    1.3406    0.0000 C   0  0  0  0  0  0  0  0  0  0  0  0
   -0.1786    0.1031    0.0000 C   0  0  0  0  0  0  0  0  0  0  0  0
   -0.1786   -0.7219    0.0000 C   0  0  0  0  0  0  0  0  0  0  0  0
    0.5359   -1.1344    0.0000 N   0  0  0  0  0  0  0  0  0  0  0  0
  1  2  1  0  0  0  0
  3  2  1  0  0  0  0
  4  3  2  0  0  0  0
  4  5  1  0  0  0  0
  6  4  1  0  0  0  0
  7  6  2  0  0  0  0
  8  7  1  0  0  0  0
  2  8  2  0  0  0  0
M  END
> <Original_SMILES>
CC1=CC=NC([S-])=N1

> <Canonical_QSARr>
CC1C=CN=C(S)N=1

> <InChI_Code_QSARr>
InChI=1S/C5H6N2S/c1-4-2-3-6-5(8)7-4/h2-3H,1H3,(H,6,7,8)

> <InChI Key_QSARr>
BVPHXTUEZOQIBS-UHFFFAOYSA-N

> <Salt_Solvent>
?

> <Salt_Solvent_ID>


> <pKa>
8.0

> <temp>


> <method>
potentiometric

> <type>
a2/apparent

> <group>


> <basicOrAcidic>
basic

> <Row-ID>
143

> <Smiles>
[S-]C1(=NC(=CC=N1)C)

$$$$
10144
  Mrv171c006011816382D          

  8  8  0  0  0  0            999 V2000
    0.6919    0.8381    0.0000 O   0  0  0  0  0  0  0  0  0  0  0  0
   -0.0226    0.4256    0.0000 C   0  0  0  0  0  0  0  0  0  0  0  0
   -0.7371    0.8381    0.0000 O   0  0  0  0  0  0  0  0  0  0  0  0
   -0.0226   -0.3994    0.0000 C   0  0  0  0  0  0  0  0  0  0  0  0
   -0.6901   -0.8844    0.0000 N   0  0  0  0  0  0  0  0  0  0  0  0
   -0.4351   -1.6690    0.0000 N   0  0  0  0  0  0  0  0  0  0  0  0
    0.3899   -1.6690    0.0000 C   0  0  0  0  0  0  0  0  0  0  0  0
    0.6448   -0.8844    0.0000 C   0  0  0  0  0  0  0  0  0  0  0  0
  1  2  2  0  0  0  0
  2  3  1  0  0  0  0
  2  4  1  0  0  0  0
  5  4  2  0  0  0  0
  6  5  1  0  0  0  0
  7  6  1  0  0  0  0
  8  7  2  0  0  0  0
  4  8  1  0  0  0  0
M  END
> <Original_SMILES>
OC(=O)C1C=CNN=1

> <Canonical_QSARr>
OC(=O)C1C=CNN=1

> <InChI_Code_QSARr>
InChI=1S/C4H4N2O2/c7-4(8)3-1-2-5-6-3/h1-2H,(H,5,6)(H,7,8)

> <InChI Key_QSARr>
KOPFEFZSAMLEHK-UHFFFAOYSA-N

> <Salt_Solvent>
?

> <Salt_Solvent_ID>


> <pKa>
3.84

> <temp>
18

> <method>
potentiometric

> <type>
a/thermodynamic

> <group>


> <basicOrAcidic>
acidic

> <Row-ID>
144

> <Smiles>
O=C(O)C1(=NNC=C1)

$$$$
10145
  Mrv171c006011816382D          

  8  8  0  0  0  0            999 V2000
    0.4069   -1.8930    0.0000 O   0  0  0  0  0  0  0  0  0  0  0  0
   -0.0780   -1.2256    0.0000 C   0  0  0  0  0  0  0  0  0  0  0  0
    0.1770   -0.4409    0.0000 N   0  0  0  0  0  0  0  0  0  0  0  0
   -0.4905    0.0440    0.0000 C   0  0  0  0  0  0  0  0  0  0  0  0
   -0.4905    0.8690    0.0000 O   0  0  0  0  0  0  0  0  0  0  0  0
   -1.1579   -0.4409    0.0000 C   0  0  0  0  0  0  0  0  0  0  0  0
   -0.9030   -1.2256    0.0000 C   0  0  0  0  0  0  0  0  0  0  0  0
   -1.3879   -1.8930    0.0000 N   0  0  0  0  0  0  0  0  0  0  0  0
  1  2  2  0  0  0  0
  3  2  1  0  0  0  0
  4  3  1  0  0  0  0
  4  5  2  0  0  0  0
  6  4  1  0  0  0  0
  7  6  1  0  0  0  0
  2  7  1  0  0  0  0
  7  8  1  0  0  0  0
M  END
> <Original_SMILES>
N[C@@H]1CC(=O)NC1=O |&1:1|

> <Canonical_QSARr>
NC1CC(=O)NC1=O

> <InChI_Code_QSARr>
InChI=1S/C4H6N2O2/c5-2-1-3(7)6-4(2)8/h2H,1,5H2,(H,6,7,8)

> <InChI Key_QSARr>
YDNMHDRXNOHCJH-UHFFFAOYSA-N

> <Salt_Solvent>
?

> <Salt_Solvent_ID>


> <pKa>
9.0

> <temp>


> <method>
potentiometric

> <type>
a2/apparent

> <group>


> <basicOrAcidic>
basic

> <Row-ID>
145

> <Smiles>
O=C1(NC(=O)CC1N)

$$$$
10146
  Mrv171c006011816382D          

  8  8  0  0  0  0            999 V2000
    0.8229   -0.2793    0.0000 O   0  0  0  0  0  0  0  0  0  0  0  0
    0.0383   -0.5342    0.0000 C   0  0  0  0  0  0  0  0  0  0  0  0
   -0.6291   -0.0493    0.0000 N   0  0  0  0  0  0  0  0  0  0  0  0
   -0.6291    0.7757    0.0000 C   0  0  0  0  0  0  0  0  0  0  0  0
   -1.2966   -0.5342    0.0000 C   0  0  0  0  0  0  0  0  0  0  0  0
   -1.0416   -1.3188    0.0000 C   0  0  0  0  0  0  0  0  0  0  0  0
   -1.5266   -1.9863    0.0000 O   0  0  0  0  0  0  0  0  0  0  0  0
   -0.2166   -1.3188    0.0000 N   0  0  0  0  0  0  0  0  0  0  0  0
  1  2  2  0  0  0  0
  3  2  1  0  0  0  0
  3  4  1  0  0  0  0
  5  3  1  0  0  0  0
  6  5  1  0  0  0  0
  6  7  2  0  0  0  0
  8  6  1  0  0  0  0
  2  8  1  0  0  0  0
M  END
> <Original_SMILES>
CN1CC(=O)NC1=O

> <Canonical_QSARr>
CN1CC(=O)NC1=O

> <InChI_Code_QSARr>
InChI=1S/C4H6N2O2/c1-6-2-3(7)5-4(6)8/h2H2,1H3,(H,5,7,8)

> <InChI Key_QSARr>
RHYBFKMFHLPQPH-UHFFFAOYSA-N

> <Salt_Solvent>
?

> <Salt_Solvent_ID>


> <pKa>
11.4

> <temp>
25

> <method>


> <type>
a1/apparent

> <group>
N-H

> <basicOrAcidic>
acidic

> <Row-ID>
146

> <Smiles>
O=C1(N(CC(N1)=O)C)

$$$$
10147
  Mrv171c006011816372D          

  8  8  0  0  0  0            999 V2000
    0.8250   -1.6500    0.0000 O   0  0  0  0  0  0  0  0  0  0  0  0
    0.8250   -0.8250    0.0000 C   0  0  0  0  0  0  0  0  0  0  0  0
    1.5395   -0.4125    0.0000 C   0  0  0  0  0  0  0  0  0  0  0  0
    1.5395    0.4125    0.0000 C   0  0  0  0  0  0  0  0  0  0  0  0
    0.8250    0.8250    0.0000 C   0  0  0  0  0  0  0  0  0  0  0  0
    0.8250    1.6500    0.0000 O   0  0  0  0  0  0  0  0  0  0  0  0
    0.1105    0.4125    0.0000 N   0  0  0  0  0  0  0  0  0  0  0  0
    0.1105   -0.4125    0.0000 N   0  0  0  0  0  0  0  0  0  0  0  0
  1  2  1  0  0  0  0
  3  2  1  0  0  0  0
  4  3  2  0  0  0  0
  5  4  1  0  0  0  0
  5  6  1  0  0  0  0
  7  5  2  0  0  0  0
  8  7  1  0  0  0  0
  2  8  2  0  0  0  0
M  END
> <Original_SMILES>
[O-]C1C=CC([O-])=NN=1

> <Canonical_QSARr>
OC1C=CC(O)=NN=1

> <InChI_Code_QSARr>
InChI=1S/C4H4N2O2/c7-3-1-2-4(8)6-5-3/h1-2H,(H,5,7)(H,6,8)

> <InChI Key_QSARr>
BGRDGMRNKXEXQD-UHFFFAOYSA-N

> <Salt_Solvent>
?

> <Salt_Solvent_ID>


> <pKa>
13.0

> <temp>
20

> <method>
potentiometric

> <type>
a3/apparent

> <group>


> <basicOrAcidic>
basic

> <Row-ID>
147

> <Smiles>
[O-]C1(=NN=C([O-])C=C1)

$$$$
10148
  Mrv171c006011816382D          

  8  8  0  0  0  0            999 V2000
   -0.7145   -2.4750    0.0000 O   0  0  0  0  0  0  0  0  0  0  0  0
   -0.7145   -1.6500    0.0000 C   0  0  0  0  0  0  0  0  0  0  0  0
    0.0000   -1.2375    0.0000 N   0  0  0  0  0  0  0  0  0  0  0  0
    0.0000   -0.4125    0.0000 N   0  3  0  0  0  0  0  0  0  0  0  0
   -0.7145   -0.0000    0.0000 C   0  0  0  0  0  0  0  0  0  0  0  0
   -0.7145    0.8250    0.0000 O   0  5  0  0  0  0  0  0  0  0  0  0
   -1.4289   -0.4125    0.0000 C   0  0  0  0  0  0  0  0  0  0  0  0
   -1.4289   -1.2375    0.0000 C   0  0  0  0  0  0  0  0  0  0  0  0
  1  2  1  0  0  0  0
  3  2  2  0  0  0  0
  4  3  1  0  0  0  0
  5  4  2  0  0  0  0
  5  6  1  0  0  0  0
  7  5  1  0  0  0  0
  8  7  2  0  0  0  0
  2  8  1  0  0  0  0
M  CHG  2   4   1   6  -1
M  END
> <Original_SMILES>
[O-]C1C=CC(O)=N[NH+]=1

> <Canonical_QSARr>
[O-]C1C=CC(O)=N[NH+]=1

> <InChI_Code_QSARr>
InChI=1S/C4H4N2O2/c7-3-1-2-4(8)6-5-3/h1-2H,(H,5,7)(H,6,8)

> <InChI Key_QSARr>
BGRDGMRNKXEXQD-UHFFFAOYSA-N

> <Salt_Solvent>
?

> <Salt_Solvent_ID>


> <pKa>
5.73

> <temp>
22

> <method>
mean from 3

> <type>
a1/apparent

> <group>


> <basicOrAcidic>
acidic

> <Row-ID>
148

> <Smiles>
OC1(=N[NH+]=C([O-])C=C1)

$$$$
10149
  Mrv171c006011816382D          

  8  8  0  0  0  0            999 V2000
   -1.7862   -1.8562    0.0000 O   0  0  0  0  0  0  0  0  0  0  0  0
   -1.0717   -1.4437    0.0000 C   0  0  0  0  0  0  0  0  0  0  0  0
   -0.3572   -1.8563    0.0000 N   0  0  0  0  0  0  0  0  0  0  0  0
    0.3572   -1.4438    0.0000 C   0  0  0  0  0  0  0  0  0  0  0  0
    0.3572   -0.6188    0.0000 N   0  3  0  0  0  0  0  0  0  0  0  0
   -0.3572   -0.2063    0.0000 C   0  0  0  0  0  0  0  0  0  0  0  0
   -0.3572    0.6187    0.0000 O   0  5  0  0  0  0  0  0  0  0  0  0
   -1.0717   -0.6187    0.0000 C   0  0  0  0  0  0  0  0  0  0  0  0
  1  2  1  0  0  0  0
  3  2  2  0  0  0  0
  4  3  1  0  0  0  0
  5  4  2  0  0  0  0
  6  5  1  0  0  0  0
  6  7  1  0  0  0  0
  8  6  2  0  0  0  0
  2  8  1  0  0  0  0
M  CHG  2   5   1   7  -1
M  END
> <Original_SMILES>
[O-]C1=CC(O)=NC=[NH+]1

> <Canonical_QSARr>
[O-]C1=CC(O)=NC=[NH+]1

> <InChI_Code_QSARr>
InChI=1S/C4H4N2O2/c7-3-1-4(8)6-2-5-3/h1-2H,(H2,5,6,7,8)

> <InChI Key_QSARr>
DUFGYCAXVIUXIP-UHFFFAOYSA-N

> <Salt_Solvent>
?

> <Salt_Solvent_ID>


> <pKa>
5.4

> <temp>
20

> <method>
potentiometric

> <type>
a/apparent

> <group>


> <basicOrAcidic>
acidic

> <Row-ID>
149

> <Smiles>
OC1(=NC=[NH+]C(=C1)[O-])

$$$$
10150
  Mrv171c006011816382D          

  8  8  0  0  0  0            999 V2000
    0.6919    0.8381    0.0000 O   0  0  0  0  0  0  0  0  0  0  0  0
   -0.0226    0.4256    0.0000 N   0  3  0  0  0  0  0  0  0  0  0  0
   -0.7371    0.8381    0.0000 O   0  5  0  0  0  0  0  0  0  0  0  0
   -0.0226   -0.3994    0.0000 C   0  0  0  0  0  0  0  0  0  0  0  0
   -0.6901   -0.8844    0.0000 N   0  0  0  0  0  0  0  0  0  0  0  0
   -0.4351   -1.6690    0.0000 C   0  0  0  0  0  0  0  0  0  0  0  0
    0.3899   -1.6690    0.0000 C   0  0  0  0  0  0  0  0  0  0  0  0
    0.6448   -0.8844    0.0000 C   0  0  0  0  0  0  0  0  0  0  0  0
  1  2  2  0  0  0  0
  2  3  1  0  0  0  0
  2  4  1  0  0  0  0
  5  4  1  0  0  0  0
  6  5  1  0  0  0  0
  7  6  2  0  0  0  0
  8  7  1  0  0  0  0
  4  8  2  0  0  0  0
M  CHG  2   2   1   3  -1
M  END
> <Original_SMILES>
[O-][N+](=O)C1=CC=CN1

> <Canonical_QSARr>
[O-][N+](=O)C1=CC=CN1

> <InChI_Code_QSARr>
InChI=1S/C4H4N2O2/c7-6(8)4-2-1-3-5-4/h1-3,5H

> <InChI Key_QSARr>
FTBBGQKRYUTLMP-UHFFFAOYSA-N

> <Salt_Solvent>
?

> <Salt_Solvent_ID>


> <pKa>
10.6

> <temp>


> <method>
spectrophotometric

> <type>
a/apparent

> <group>


> <basicOrAcidic>
acidic

> <Row-ID>
150

> <Smiles>
O=[N+]([O-])C=1(NC=CC=1)

$$$$
10151
  Mrv171c006011816382D          

  8  8  0  0  0  0            999 V2000
    0.7145   -0.0000    0.0000 O   0  0  0  0  0  0  0  0  0  0  0  0
    0.0000   -0.4125    0.0000 C   0  0  0  0  0  0  0  0  0  0  0  0
   -0.7145    0.0000    0.0000 C   0  0  0  0  0  0  0  0  0  0  0  0
   -0.7145    0.8250    0.0000 O   0  5  0  0  0  0  0  0  0  0  0  0
   -1.4289   -0.4125    0.0000 N   0  3  0  0  0  0  0  0  0  0  0  0
   -1.4289   -1.2375    0.0000 C   0  0  0  0  0  0  0  0  0  0  0  0
   -0.7145   -1.6500    0.0000 N   0  0  0  0  0  0  0  0  0  0  0  0
    0.0000   -1.2375    0.0000 C   0  0  0  0  0  0  0  0  0  0  0  0
  1  2  1  0  0  0  0
  3  2  2  0  0  0  0
  3  4  1  0  0  0  0
  5  3  1  0  0  0  0
  6  5  2  0  0  0  0
  7  6  1  0  0  0  0
  8  7  2  0  0  0  0
  2  8  1  0  0  0  0
M  CHG  2   4  -1   5   1
M  END
> <Original_SMILES>
[O-]C1[NH+]=CN=CC=1O

> <Canonical_QSARr>
[O-]C1[NH+]=CN=CC=1O

> <InChI_Code_QSARr>
InChI=1S/C4H4N2O2/c7-3-1-5-2-6-4(3)8/h1-2,7H,(H,5,6,8)

> <InChI Key_QSARr>
URCOLWAKIPNTEM-UHFFFAOYSA-N

> <Salt_Solvent>
?

> <Salt_Solvent_ID>


> <pKa>
1.99

> <temp>
20

> <method>
potentiometric

> <type>
a1/thermodynamic

> <group>


> <basicOrAcidic>
basic

> <Row-ID>
151

> <Smiles>
OC1(=C([O-])[NH+]=CN=C1)

$$$$
10152
  Mrv171c006011816372D          

  8  8  0  0  0  0            999 V2000
    1.5395    0.4125    0.0000 N   0  0  0  0  0  0  0  0  0  0  0  0
    0.8250    0.8250    0.0000 C   0  0  0  0  0  0  0  0  0  0  0  0
    0.8250    1.6500    0.0000 O   0  0  0  0  0  0  0  0  0  0  0  0
    0.1105    0.4125    0.0000 C   0  0  0  0  0  0  0  0  0  0  0  0
    0.1105   -0.4125    0.0000 C   0  0  0  0  0  0  0  0  0  0  0  0
    0.8250   -0.8250    0.0000 C   0  0  0  0  0  0  0  0  0  0  0  0
    0.8250   -1.6500    0.0000 O   0  0  0  0  0  0  0  0  0  0  0  0
    1.5395   -0.4125    0.0000 N   0  0  0  0  0  0  0  0  0  0  0  0
  2  1  1  0  0  0  0
  2  3  1  0  0  0  0
  4  2  2  0  0  0  0
  5  4  1  0  0  0  0
  6  5  2  0  0  0  0
  6  7  1  0  0  0  0
  8  6  1  0  0  0  0
  1  8  2  0  0  0  0
M  END
> <Original_SMILES>
OC1C=CC(O)=N[NH+]=1

> <Canonical_QSARr>
OC1=CC=C(O)N=N1

> <InChI_Code_QSARr>
InChI=1S/C4H4N2O2/c7-3-1-2-4(8)6-5-3/h1-2H,(H,5,7)(H,6,8)

> <InChI Key_QSARr>
BGRDGMRNKXEXQD-UHFFFAOYSA-N

> <Salt_Solvent>
?

> <Salt_Solvent_ID>


> <pKa>
-2.2

> <temp>
20

> <method>
spectrophotometric

> <type>
a1/apparent

> <group>


> <basicOrAcidic>
acidic

> <Row-ID>
152

> <Smiles>
OC1(=[NH+]N=C(O)C=C1)

$$$$
10153
  Mrv171c006011816372D          

  8  8  0  0  0  0            999 V2000
    1.3472   -1.5297    0.0000 N   0  0  0  0  0  0  0  0  0  0  0  0
    0.8623   -0.8623    0.0000 C   0  0  0  0  0  0  0  0  0  0  0  0
    1.1173   -0.0777    0.0000 C   0  0  0  0  0  0  0  0  0  0  0  0
    0.4498    0.4072    0.0000 C   0  0  0  0  0  0  0  0  0  0  0  0
    0.4498    1.2322    0.0000 O   0  0  0  0  0  0  0  0  0  0  0  0
   -0.2176   -0.0777    0.0000 N   0  0  0  0  0  0  0  0  0  0  0  0
    0.0373   -0.8623    0.0000 C   0  0  0  0  0  0  0  0  0  0  0  0
   -0.4476   -1.5297    0.0000 O   0  0  0  0  0  0  0  0  0  0  0  0
  1  2  1  0  0  0  0
  3  2  1  0  0  0  0
  4  3  1  0  0  0  0
  4  5  2  0  0  0  0
  6  4  1  0  0  0  0
  7  6  1  0  0  0  0
  2  7  1  0  0  0  0
  7  8  2  0  0  0  0
M  END
> <Original_SMILES>
[NH3+][C@@H]1CC(=O)NC1=O |&1:1|

> <Canonical_QSARr>
NC1CC(=O)NC1=O

> <InChI_Code_QSARr>
InChI=1S/C4H6N2O2/c5-2-1-3(7)6-4(2)8/h2H,1,5H2,(H,6,7,8)

> <InChI Key_QSARr>
YDNMHDRXNOHCJH-UHFFFAOYSA-N

> <Salt_Solvent>
?

> <Salt_Solvent_ID>


> <pKa>
5.9

> <temp>


> <method>
potentiometric

> <type>
a1/apparent

> <group>


> <basicOrAcidic>
acidic

> <Row-ID>
153

> <Smiles>
O=C1(NC(=O)CC1[NH3+])

$$$$
10154
  Mrv171c006011816372D          

  8  8  0  0  0  0            999 V2000
   -0.8931    0.1031    0.0000 O   0  0  0  0  0  0  0  0  0  0  0  0
   -0.1786   -0.3094    0.0000 C   0  0  0  0  0  0  0  0  0  0  0  0
   -0.1786   -1.1344    0.0000 N   0  0  0  0  0  0  0  0  0  0  0  0
    0.5359   -1.5469    0.0000 C   0  0  0  0  0  0  0  0  0  0  0  0
    1.2503   -1.1344    0.0000 N   0  0  0  0  0  0  0  0  0  0  0  0
    1.2503   -0.3094    0.0000 C   0  0  0  0  0  0  0  0  0  0  0  0
    0.5359    0.1031    0.0000 C   0  0  0  0  0  0  0  0  0  0  0  0
    0.5359    0.9281    0.0000 O   0  0  0  0  0  0  0  0  0  0  0  0
  1  2  1  0  0  0  0
  3  2  1  0  0  0  0
  4  3  2  0  0  0  0
  5  4  1  0  0  0  0
  6  5  2  0  0  0  0
  7  6  1  0  0  0  0
  2  7  2  0  0  0  0
  7  8  1  0  0  0  0
M  END
> <Original_SMILES>
[O-]C1N=CN=CC=1O

> <Canonical_QSARr>
OC1C=NC=NC=1O

> <InChI_Code_QSARr>
InChI=1S/C4H4N2O2/c7-3-1-5-2-6-4(3)8/h1-2,7H,(H,5,6,8)

> <InChI Key_QSARr>
URCOLWAKIPNTEM-UHFFFAOYSA-N

> <Salt_Solvent>
?

> <Salt_Solvent_ID>


> <pKa>
11.61

> <temp>
20

> <method>
potentiometric

> <type>
a3/apparent

> <group>


> <basicOrAcidic>
acidic

> <Row-ID>
154

> <Smiles>
OC1(=C([O-])N=CN=C1)

$$$$
10155
  Mrv171c006011816372D          

  8  8  0  0  0  0            999 V2000
   -0.8931    0.1031    0.0000 O   0  0  0  0  0  0  0  0  0  0  0  0
   -0.1786   -0.3094    0.0000 C   0  0  0  0  0  0  0  0  0  0  0  0
   -0.1786   -1.1344    0.0000 N   0  0  0  0  0  0  0  0  0  0  0  0
    0.5359   -1.5469    0.0000 C   0  0  0  0  0  0  0  0  0  0  0  0
    1.2503   -1.1344    0.0000 N   0  0  0  0  0  0  0  0  0  0  0  0
    1.2503   -0.3094    0.0000 C   0  0  0  0  0  0  0  0  0  0  0  0
    0.5359    0.1031    0.0000 C   0  0  0  0  0  0  0  0  0  0  0  0
    0.5359    0.9281    0.0000 O   0  0  0  0  0  0  0  0  0  0  0  0
  1  2  1  0  0  0  0
  3  2  1  0  0  0  0
  4  3  2  0  0  0  0
  5  4  1  0  0  0  0
  6  5  2  0  0  0  0
  7  6  1  0  0  0  0
  2  7  2  0  0  0  0
  7  8  1  0  0  0  0
M  END
> <Original_SMILES>
[O-]C1N=CN=CC=1O

> <Canonical_QSARr>
OC1C=NC=NC=1O

> <InChI_Code_QSARr>
InChI=1S/C4H4N2O2/c7-3-1-5-2-6-4(3)8/h1-2,7H,(H,5,6,8)

> <InChI Key_QSARr>
URCOLWAKIPNTEM-UHFFFAOYSA-N

> <Salt_Solvent>
?

> <Salt_Solvent_ID>


> <pKa>
7.48

> <temp>
20

> <method>
potentiometric

> <type>
a2/apparent

> <group>


> <basicOrAcidic>
basic

> <Row-ID>
155

> <Smiles>
OC1(=C([O-])N=CN=C1)

$$$$
10156
  Mrv171c006011816382D          

  8  8  0  0  0  0            999 V2000
    1.4289    2.1147    0.0000 O   0  0  0  0  0  0  0  0  0  0  0  0
    0.7145    1.7022    0.0000 C   0  0  0  0  0  0  0  0  0  0  0  0
    0.7145    0.8772    0.0000 C   0  0  0  0  0  0  0  0  0  0  0  0
    0.0470    0.3923    0.0000 N   0  0  0  0  0  0  0  0  0  0  0  0
    0.3020   -0.3923    0.0000 N   0  0  0  0  0  0  0  0  0  0  0  0
    1.1270   -0.3923    0.0000 C   0  0  0  0  0  0  0  0  0  0  0  0
    1.3819    0.3923    0.0000 C   0  0  0  0  0  0  0  0  0  0  0  0
   -0.0000    2.1147    0.0000 C   0  0  0  0  0  0  0  0  0  0  0  0
  1  2  2  0  0  0  0
  2  3  1  0  0  0  0
  4  3  2  0  0  0  0
  5  4  1  0  0  0  0
  6  5  1  0  0  0  0
  7  6  2  0  0  0  0
  3  7  1  0  0  0  0
  2  8  1  0  0  0  0
M  END
> <Original_SMILES>
CC(=O)C1C=CNN=1

> <Canonical_QSARr>
CC(=O)C1C=CNN=1

> <InChI_Code_QSARr>
InChI=1S/C5H6N2O/c1-4(8)5-2-3-6-7-5/h2-3H,1H3,(H,6,7)

> <InChI Key_QSARr>
BHTZCIGVYSJBQB-UHFFFAOYSA-N

> <Salt_Solvent>
?

> <Salt_Solvent_ID>


> <pKa>
11.85

> <temp>


> <method>
spectrophotometric

> <type>
a/apparent

> <group>


> <basicOrAcidic>
acidic

> <Row-ID>
156

> <Smiles>
O=C(C1(=NNC=C1))C

$$$$
10157
  Mrv171c006011816382D          

  8  8  0  0  0  0            999 V2000
    0.7145   -0.0000    0.0000 O   0  0  0  0  0  0  0  0  0  0  0  0
    0.0000   -0.4125    0.0000 C   0  0  0  0  0  0  0  0  0  0  0  0
   -0.7145    0.0000    0.0000 C   0  0  0  0  0  0  0  0  0  0  0  0
   -0.7145    0.8250    0.0000 N   0  0  0  0  0  0  0  0  0  0  0  0
   -1.4289   -0.4125    0.0000 N   0  0  0  0  0  0  0  0  0  0  0  0
   -1.4289   -1.2375    0.0000 C   0  0  0  0  0  0  0  0  0  0  0  0
   -0.7145   -1.6500    0.0000 C   0  0  0  0  0  0  0  0  0  0  0  0
    0.0000   -1.2375    0.0000 C   0  0  0  0  0  0  0  0  0  0  0  0
  1  2  1  0  0  0  0
  3  2  2  0  0  0  0
  3  4  1  0  0  0  0
  5  3  1  0  0  0  0
  6  5  2  0  0  0  0
  7  6  1  0  0  0  0
  8  7  2  0  0  0  0
  2  8  1  0  0  0  0
M  END
> <Original_SMILES>
NC1N=CC=CC=1O

> <Canonical_QSARr>
NC1N=CC=CC=1O

> <InChI_Code_QSARr>
InChI=1S/C5H6N2O/c6-5-4(8)2-1-3-7-5/h1-3,8H,(H2,6,7)

> <InChI Key_QSARr>
BMTSZVZQNMNPCT-UHFFFAOYSA-N

> <Salt_Solvent>
?

> <Salt_Solvent_ID>


> <pKa>
9.5

> <temp>
20

> <method>


> <type>
a2/apparent

> <group>


> <basicOrAcidic>
acidic

> <Row-ID>
157

> <Smiles>
OC1(=C(N=CC=C1)N)

$$$$
10158
  Mrv171c006011816382D          

  8  8  0  0  0  0            999 V2000
    1.4289    2.1147    0.0000 O   0  0  0  0  0  0  0  0  0  0  0  0
    0.7145    1.7022    0.0000 C   0  0  0  0  0  0  0  0  0  0  0  0
    0.7145    0.8772    0.0000 N   0  0  0  0  0  0  0  0  0  0  0  0
    0.0470    0.3923    0.0000 N   0  0  0  0  0  0  0  0  0  0  0  0
    0.3020   -0.3923    0.0000 C   0  0  0  0  0  0  0  0  0  0  0  0
    1.1270   -0.3923    0.0000 C   0  0  0  0  0  0  0  0  0  0  0  0
    1.3819    0.3923    0.0000 C   0  0  0  0  0  0  0  0  0  0  0  0
    0.0000    2.1147    0.0000 C   0  0  0  0  0  0  0  0  0  0  0  0
  1  2  2  0  0  0  0
  2  3  1  0  0  0  0
  4  3  1  0  0  0  0
  5  4  2  0  0  0  0
  6  5  1  0  0  0  0
  7  6  2  0  0  0  0
  3  7  1  0  0  0  0
  2  8  1  0  0  0  0
M  END
> <Original_SMILES>
CC(=O)N1C=CC=N1

> <Canonical_QSARr>
CC(=O)N1C=CC=N1

> <InChI_Code_QSARr>
InChI=1S/C5H6N2O/c1-5(8)7-4-2-3-6-7/h2-4H,1H3

> <InChI Key_QSARr>
PGFTUYZICNEFJQ-UHFFFAOYSA-N

> <Salt_Solvent>
?

> <Salt_Solvent_ID>


> <pKa>
3.16

> <temp>
20

> <method>
potentiometric

> <type>
a1/thermodynamic

> <group>
NH2+

> <basicOrAcidic>
basic

> <Row-ID>
158

> <Smiles>
O=C(N1(N=CC=C1))C

$$$$
10159
  Mrv171c006011816382D          

  8  8  0  0  0  0            999 V2000
    0.6919    0.8381    0.0000 O   0  0  0  0  0  0  0  0  0  0  0  0
   -0.0226    0.4256    0.0000 C   0  0  0  0  0  0  0  0  0  0  0  0
   -0.7371    0.8381    0.0000 N   0  0  0  0  0  0  0  0  0  0  0  0
   -0.0226   -0.3994    0.0000 C   0  0  0  0  0  0  0  0  0  0  0  0
   -0.6901   -0.8844    0.0000 N   0  0  0  0  0  0  0  0  0  0  0  0
   -0.4351   -1.6690    0.0000 C   0  0  0  0  0  0  0  0  0  0  0  0
    0.3899   -1.6690    0.0000 C   0  0  0  0  0  0  0  0  0  0  0  0
    0.6448   -0.8844    0.0000 C   0  0  0  0  0  0  0  0  0  0  0  0
  1  2  2  0  0  0  0
  2  3  1  0  0  0  0
  2  4  1  0  0  0  0
  5  4  1  0  0  0  0
  6  5  1  0  0  0  0
  7  6  1  0  0  0  0
  8  7  1  0  0  0  0
  4  8  1  0  0  0  0
M  END
> <Original_SMILES>
NC(=O)[C@@H]1CCCN1 |&1:3|

> <Canonical_QSARr>
NC(=O)C1CCCN1

> <InChI_Code_QSARr>
InChI=1S/C5H10N2O/c6-5(8)4-2-1-3-7-4/h4,7H,1-3H2,(H2,6,8)

> <InChI Key_QSARr>
VLJNHYLEOZPXFW-UHFFFAOYSA-N

> <Salt_Solvent>
?

> <Salt_Solvent_ID>


> <pKa>
8.82

> <temp>


> <method>
potentiometric

> <type>
a/apparent

> <group>


> <basicOrAcidic>
acidic

> <Row-ID>
159

> <Smiles>
O=C(N)C1(NCCC1)

$$$$
10160
  Mrv171c006011816382D          

  8  8  0  0  0  0            999 V2000
    1.4289    2.1147    0.0000 O   0  0  0  0  0  0  0  0  0  0  0  0
    0.7145    1.7022    0.0000 C   0  0  0  0  0  0  0  0  0  0  0  0
    0.7145    0.8772    0.0000 N   0  0  0  0  0  0  0  0  0  0  0  0
    0.0470    0.3923    0.0000 C   0  0  0  0  0  0  0  0  0  0  0  0
    0.3020   -0.3923    0.0000 N   0  0  0  0  0  0  0  0  0  0  0  0
    1.1270   -0.3923    0.0000 C   0  0  0  0  0  0  0  0  0  0  0  0
    1.3819    0.3923    0.0000 C   0  0  0  0  0  0  0  0  0  0  0  0
    0.0000    2.1147    0.0000 C   0  0  0  0  0  0  0  0  0  0  0  0
  1  2  2  0  0  0  0
  2  3  1  0  0  0  0
  4  3  1  0  0  0  0
  5  4  2  0  0  0  0
  6  5  1  0  0  0  0
  7  6  2  0  0  0  0
  3  7  1  0  0  0  0
  2  8  1  0  0  0  0
M  END
> <Original_SMILES>
CC(=O)N1C=NC=C1

> <Canonical_QSARr>
CC(=O)N1C=NC=C1

> <InChI_Code_QSARr>
InChI=1S/C5H6N2O/c1-5(8)7-3-2-6-4-7/h2-4H,1H3

> <InChI Key_QSARr>
VIHYIVKEECZGOU-UHFFFAOYSA-N

> <Salt_Solvent>
?

> <Salt_Solvent_ID>


> <pKa>
3.6

> <temp>
25

> <method>


> <type>
b1/thermodynamic

> <group>


> <basicOrAcidic>
basic

> <Row-ID>
160

> <Smiles>
O=C(N1(C=NC=C1))C

$$$$
10161
  Mrv171c006011816382D          

  8  8  0  0  0  0            999 V2000
    0.3572    0.9281    0.0000 O   0  0  0  0  0  0  0  0  0  0  0  0
   -0.3572    0.5156    0.0000 C   0  0  0  0  0  0  0  0  0  0  0  0
   -0.3572   -0.3094    0.0000 N   0  0  0  0  0  0  0  0  0  0  0  0
   -1.0717   -0.7219    0.0000 C   0  0  0  0  0  0  0  0  0  0  0  0
   -1.0717   -1.5469    0.0000 C   0  0  0  0  0  0  0  0  0  0  0  0
   -0.3572   -1.9594    0.0000 N   0  0  0  0  0  0  0  0  0  0  0  0
    0.3572   -1.5469    0.0000 C   0  0  0  0  0  0  0  0  0  0  0  0
    0.3572   -0.7219    0.0000 C   0  0  0  0  0  0  0  0  0  0  0  0
  1  2  2  0  0  0  0
  2  3  1  0  0  0  0
  4  3  1  0  0  0  0
  5  4  1  0  0  0  0
  6  5  1  0  0  0  0
  7  6  1  0  0  0  0
  8  7  1  0  0  0  0
  3  8  1  0  0  0  0
M  END
> <Original_SMILES>
O=CN1CCNCC1

> <Canonical_QSARr>
O=CN1CCNCC1

> <InChI_Code_QSARr>
InChI=1S/C5H10N2O/c8-5-7-3-1-6-2-4-7/h5-6H,1-4H2

> <InChI Key_QSARr>
MSSDTZLYNMFTKN-UHFFFAOYSA-N

> <Salt_Solvent>
?

> <Salt_Solvent_ID>


> <pKa>
7.98

> <temp>
25

> <method>
mean from 3

> <type>
a1/apparent

> <group>
NH2%+&

> <basicOrAcidic>
basic

> <Row-ID>
161

> <Smiles>
O=CN1(CCNCC1)

$$$$
10162
  Mrv171c006011816382D          

  8  8  0  0  0  0            999 V2000
    1.7862    0.5156    0.0000 O   0  0  0  0  0  0  0  0  0  0  0  0
    1.7862   -0.3094    0.0000 C   0  0  0  0  0  0  0  0  0  0  0  0
    1.0718   -0.7219    0.0000 C   0  0  0  0  0  0  0  0  0  0  0  0
    1.0718   -1.5469    0.0000 N   0  0  0  0  0  0  0  0  0  0  0  0
    1.7862   -1.9594    0.0000 N   0  0  0  0  0  0  0  0  0  0  0  0
    2.5007   -1.5469    0.0000 C   0  0  0  0  0  0  0  0  0  0  0  0
    2.5007   -0.7219    0.0000 C   0  0  0  0  0  0  0  0  0  0  0  0
    1.0718    0.9281    0.0000 C   0  0  0  0  0  0  0  0  0  0  0  0
  1  2  1  0  0  0  0
  3  2  2  0  0  0  0
  4  3  1  0  0  0  0
  5  4  2  0  0  0  0
  6  5  1  0  0  0  0
  7  6  2  0  0  0  0
  2  7  1  0  0  0  0
  1  8  1  0  0  0  0
M  END
> <Original_SMILES>
COC1=CN=NC=C1

> <Canonical_QSARr>
COC1=CN=NC=C1

> <InChI_Code_QSARr>
InChI=1S/C5H6N2O/c1-8-5-2-3-6-7-4-5/h2-4H,1H3

> <InChI Key_QSARr>
NSGNREBTEFKPIL-UHFFFAOYSA-N

> <Salt_Solvent>
?

> <Salt_Solvent_ID>


> <pKa>
3.7

> <temp>
20

> <method>
potentiometric

> <type>
a/apparent

> <group>


> <basicOrAcidic>
basic

> <Row-ID>
162

> <Smiles>
O(C1(=CN=NC=C1))C

$$$$
10163
  Mrv171c006011816382D          

  8  8  0  0  0  0            999 V2000
    1.7862    0.5156    0.0000 O   0  0  0  0  0  0  0  0  0  0  0  0
    1.7862   -0.3094    0.0000 C   0  0  0  0  0  0  0  0  0  0  0  0
    1.0718   -0.7219    0.0000 N   0  0  0  0  0  0  0  0  0  0  0  0
    1.0718   -1.5469    0.0000 C   0  0  0  0  0  0  0  0  0  0  0  0
    1.7862   -1.9594    0.0000 C   0  0  0  0  0  0  0  0  0  0  0  0
    2.5007   -1.5469    0.0000 N   0  0  0  0  0  0  0  0  0  0  0  0
    2.5007   -0.7219    0.0000 C   0  0  0  0  0  0  0  0  0  0  0  0
    1.0718    0.9281    0.0000 C   0  0  0  0  0  0  0  0  0  0  0  0
  1  2  1  0  0  0  0
  3  2  2  0  0  0  0
  4  3  1  0  0  0  0
  5  4  2  0  0  0  0
  6  5  1  0  0  0  0
  7  6  2  0  0  0  0
  2  7  1  0  0  0  0
  1  8  1  0  0  0  0
M  END
> <Original_SMILES>
COC1C=NC=CN=1

> <Canonical_QSARr>
COC1C=NC=CN=1

> <InChI_Code_QSARr>
InChI=1S/C5H6N2O/c1-8-5-4-6-2-3-7-5/h2-4H,1H3

> <InChI Key_QSARr>
WKSXRWSOSLGSTN-UHFFFAOYSA-N

> <Salt_Solvent>
?

> <Salt_Solvent_ID>


> <pKa>
0.75

> <temp>
20

> <method>
potentiometric

> <type>
a/thermodynamic

> <group>


> <basicOrAcidic>
basic

> <Row-ID>
163

> <Smiles>
O(C1(=NC=CN=C1))C

$$$$
10164
  Mrv171c006011816382D          

  8  8  0  0  0  0            999 V2000
    1.7862    0.5156    0.0000 O   0  0  0  0  0  0  0  0  0  0  0  0
    1.7862   -0.3094    0.0000 C   0  0  0  0  0  0  0  0  0  0  0  0
    1.0718   -0.7219    0.0000 N   0  0  0  0  0  0  0  0  0  0  0  0
    1.0718   -1.5469    0.0000 N   0  0  0  0  0  0  0  0  0  0  0  0
    1.7862   -1.9594    0.0000 C   0  0  0  0  0  0  0  0  0  0  0  0
    2.5007   -1.5469    0.0000 C   0  0  0  0  0  0  0  0  0  0  0  0
    2.5007   -0.7219    0.0000 C   0  0  0  0  0  0  0  0  0  0  0  0
    1.0718    0.9281    0.0000 C   0  0  0  0  0  0  0  0  0  0  0  0
  1  2  1  0  0  0  0
  3  2  2  0  0  0  0
  4  3  1  0  0  0  0
  5  4  2  0  0  0  0
  6  5  1  0  0  0  0
  7  6  2  0  0  0  0
  2  7  1  0  0  0  0
  1  8  1  0  0  0  0
M  END
> <Original_SMILES>
COC1C=CC=NN=1

> <Canonical_QSARr>
COC1C=CC=NN=1

> <InChI_Code_QSARr>
InChI=1S/C5H6N2O/c1-8-5-3-2-4-6-7-5/h2-4H,1H3

> <InChI Key_QSARr>
ASFHDLDAWYTMJS-UHFFFAOYSA-N

> <Salt_Solvent>
?

> <Salt_Solvent_ID>


> <pKa>
2.52

> <temp>
20

> <method>
potentiometric

> <type>
a/apparent

> <group>


> <basicOrAcidic>
basic

> <Row-ID>
164

> <Smiles>
O(C1(=NN=CC=C1))C

$$$$
10165
  Mrv171c006011816382D          

  8  8  0  0  0  0            999 V2000
    1.7862    0.5156    0.0000 O   0  0  0  0  0  0  0  0  0  0  0  0
    1.7862   -0.3094    0.0000 C   0  0  0  0  0  0  0  0  0  0  0  0
    1.0718   -0.7219    0.0000 N   0  0  0  0  0  0  0  0  0  0  0  0
    1.0718   -1.5469    0.0000 C   0  0  0  0  0  0  0  0  0  0  0  0
    1.7862   -1.9594    0.0000 N   0  0  0  0  0  0  0  0  0  0  0  0
    2.5007   -1.5469    0.0000 C   0  0  0  0  0  0  0  0  0  0  0  0
    2.5007   -0.7219    0.0000 C   0  0  0  0  0  0  0  0  0  0  0  0
    1.0718    0.9281    0.0000 C   0  0  0  0  0  0  0  0  0  0  0  0
  1  2  1  0  0  0  0
  3  2  2  0  0  0  0
  4  3  1  0  0  0  0
  5  4  2  0  0  0  0
  6  5  1  0  0  0  0
  7  6  2  0  0  0  0
  2  7  1  0  0  0  0
  1  8  1  0  0  0  0
M  END
> <Original_SMILES>
COC1C=CN=CN=1

> <Canonical_QSARr>
COC1C=CN=CN=1

> <InChI_Code_QSARr>
InChI=1S/C5H6N2O/c1-8-5-2-3-6-4-7-5/h2-4H,1H3

> <InChI Key_QSARr>
PENVYHXKYYCYML-UHFFFAOYSA-N

> <Salt_Solvent>
?

> <Salt_Solvent_ID>


> <pKa>
2.5

> <temp>
20

> <method>
potentiometric

> <type>
a/apparent

> <group>


> <basicOrAcidic>
basic

> <Row-ID>
165

> <Smiles>
O(C1(=NC=NC=C1))C

$$$$
10166
  Mrv171c006011816382D          

  8  8  0  0  0  0            999 V2000
   -1.7862   -1.8562    0.0000 O   0  5  0  0  0  0  0  0  0  0  0  0
   -1.0717   -1.4437    0.0000 C   0  0  0  0  0  0  0  0  0  0  0  0
   -0.3572   -1.8563    0.0000 N   0  3  0  0  0  0  0  0  0  0  0  0
    0.3572   -1.4438    0.0000 C   0  0  0  0  0  0  0  0  0  0  0  0
    0.3572   -0.6188    0.0000 N   0  0  0  0  0  0  0  0  0  0  0  0
   -0.3572   -0.2063    0.0000 C   0  0  0  0  0  0  0  0  0  0  0  0
   -0.3572    0.6187    0.0000 C   0  0  0  0  0  0  0  0  0  0  0  0
   -1.0717   -0.6187    0.0000 C   0  0  0  0  0  0  0  0  0  0  0  0
  1  2  1  0  0  0  0
  3  2  2  0  0  0  0
  4  3  1  0  0  0  0
  5  4  2  0  0  0  0
  6  5  1  0  0  0  0
  6  7  1  0  0  0  0
  8  6  2  0  0  0  0
  2  8  1  0  0  0  0
M  CHG  2   1  -1   3   1
M  END
> <Original_SMILES>
CC1=CC([O-])=[NH+]C=N1

> <Canonical_QSARr>
CC1=CC([O-])=[NH+]C=N1

> <InChI_Code_QSARr>
InChI=1S/C5H6N2O/c1-4-2-5(8)7-3-6-4/h2-3H,1H3,(H,6,7,8)

> <InChI Key_QSARr>
LHRIUKSRPHFASO-UHFFFAOYSA-N

> <Salt_Solvent>
?

> <Salt_Solvent_ID>


> <pKa>
2.15

> <temp>


> <method>
potentiometric

> <type>
a1/apparent

> <group>


> <basicOrAcidic>
basic

> <Row-ID>
166

> <Smiles>
[O-]C1(=[NH+]C=NC(=C1)C)

$$$$
10167
  Mrv171c006011816382D          

  8  8  0  0  0  0            999 V2000
   -1.7862   -1.8562    0.0000 O   0  5  0  0  0  0  0  0  0  0  0  0
   -1.0717   -1.4437    0.0000 C   0  0  0  0  0  0  0  0  0  0  0  0
   -0.3572   -1.8563    0.0000 N   0  3  0  0  0  0  0  0  0  0  0  0
    0.3572   -1.4438    0.0000 C   0  0  0  0  0  0  0  0  0  0  0  0
    0.3572   -0.6188    0.0000 C   0  0  0  0  0  0  0  0  0  0  0  0
   -0.3572   -0.2063    0.0000 C   0  0  0  0  0  0  0  0  0  0  0  0
   -0.3572    0.6187    0.0000 C   0  0  0  0  0  0  0  0  0  0  0  0
   -1.0717   -0.6187    0.0000 N   0  0  0  0  0  0  0  0  0  0  0  0
  1  2  1  0  0  0  0
  3  2  2  0  0  0  0
  4  3  1  0  0  0  0
  5  4  2  0  0  0  0
  6  5  1  0  0  0  0
  6  7  1  0  0  0  0
  8  6  2  0  0  0  0
  2  8  1  0  0  0  0
M  CHG  2   1  -1   3   1
M  END
> <Original_SMILES>
CC1C=C[NH+]=C([O-])N=1

> <Canonical_QSARr>
CC1C=C[NH+]=C([O-])N=1

> <InChI_Code_QSARr>
InChI=1S/C5H6N2O/c1-4-2-3-6-5(8)7-4/h2-3H,1H3,(H,6,7,8)

> <InChI Key_QSARr>
AHHHDTLXONDKQF-UHFFFAOYSA-N

> <Salt_Solvent>
?

> <Salt_Solvent_ID>


> <pKa>
3.15

> <temp>


> <method>
potentiometric

> <type>
a1/apparent

> <group>


> <basicOrAcidic>
basic

> <Row-ID>
167

> <Smiles>
[O-]C1(=[NH+]C=CC(=N1)C)

$$$$
10168
  Mrv171c006011816382D          

  8  8  0  0  0  0            999 V2000
    0.7145   -0.0000    0.0000 O   0  5  0  0  0  0  0  0  0  0  0  0
    0.0000   -0.4125    0.0000 C   0  0  0  0  0  0  0  0  0  0  0  0
   -0.7145    0.0000    0.0000 N   0  3  0  0  0  0  0  0  0  0  0  0
   -0.7145    0.8250    0.0000 C   0  0  0  0  0  0  0  0  0  0  0  0
   -1.4289   -0.4125    0.0000 C   0  0  0  0  0  0  0  0  0  0  0  0
   -1.4289   -1.2375    0.0000 C   0  0  0  0  0  0  0  0  0  0  0  0
   -0.7145   -1.6500    0.0000 C   0  0  0  0  0  0  0  0  0  0  0  0
    0.0000   -1.2375    0.0000 N   0  0  0  0  0  0  0  0  0  0  0  0
  1  2  1  0  0  0  0
  3  2  2  0  0  0  0
  3  4  1  0  0  0  0
  5  3  1  0  0  0  0
  6  5  2  0  0  0  0
  7  6  1  0  0  0  0
  8  7  2  0  0  0  0
  2  8  1  0  0  0  0
M  CHG  2   1  -1   3   1
M  END
> <Original_SMILES>
C[N+]1C=CC=NC=1[O-]

> <Canonical_QSARr>
C[N+]1C=CC=NC=1[O-]

> <InChI_Code_QSARr>
InChI=1S/C5H6N2O/c1-7-4-2-3-6-5(7)8/h2-4H,1H3

> <InChI Key_QSARr>
LQKMCBPMBNUKSU-UHFFFAOYSA-N

> <Salt_Solvent>
?

> <Salt_Solvent_ID>


> <pKa>
2.5

> <temp>
20

> <method>
potentiometric

> <type>
a/apparent

> <group>


> <basicOrAcidic>
basic

> <Row-ID>
168

> <Smiles>
[O-]C1(=[N+](C=CC=N1)C)

$$$$
10169
  Mrv171c006011816382D          

  8  8  0  0  0  0            999 V2000
    0.7145   -0.0000    0.0000 O   0  5  0  0  0  0  0  0  0  0  0  0
    0.0000   -0.4125    0.0000 C   0  0  0  0  0  0  0  0  0  0  0  0
   -0.7145    0.0000    0.0000 N   0  3  0  0  0  0  0  0  0  0  0  0
   -0.7145    0.8250    0.0000 C   0  0  0  0  0  0  0  0  0  0  0  0
   -1.4289   -0.4125    0.0000 C   0  0  0  0  0  0  0  0  0  0  0  0
   -1.4289   -1.2375    0.0000 N   0  0  0  0  0  0  0  0  0  0  0  0
   -0.7145   -1.6500    0.0000 C   0  0  0  0  0  0  0  0  0  0  0  0
    0.0000   -1.2375    0.0000 C   0  0  0  0  0  0  0  0  0  0  0  0
  1  2  1  0  0  0  0
  3  2  2  0  0  0  0
  3  4  1  0  0  0  0
  5  3  1  0  0  0  0
  6  5  2  0  0  0  0
  7  6  1  0  0  0  0
  8  7  2  0  0  0  0
  2  8  1  0  0  0  0
M  CHG  2   1  -1   3   1
M  END
> <Original_SMILES>
C[N+]1C=NC=CC=1[O-]

> <Canonical_QSARr>
C[N+]1C=NC=CC=1[O-]

> <InChI_Code_QSARr>
InChI=1S/C5H6N2O/c1-7-4-6-3-2-5(7)8/h2-4H,1H3

> <InChI Key_QSARr>
PSXLJUKMMIHADB-UHFFFAOYSA-N

> <Salt_Solvent>
?

> <Salt_Solvent_ID>


> <pKa>
1.84

> <temp>
20

> <method>
potentiometric

> <type>
a/apparent

> <group>


> <basicOrAcidic>
basic

> <Row-ID>
169

> <Smiles>
[O-]C1(=[N+](C=NC=C1)C)

$$$$
10170
  Mrv171c006011816382D          

  8  8  0  0  0  0            999 V2000
   -0.7145   -2.4750    0.0000 O   0  5  0  0  0  0  0  0  0  0  0  0
   -0.7145   -1.6500    0.0000 N   0  3  0  0  0  0  0  0  0  0  0  0
    0.0000   -1.2375    0.0000 C   0  0  0  0  0  0  0  0  0  0  0  0
    0.0000   -0.4125    0.0000 C   0  0  0  0  0  0  0  0  0  0  0  0
   -0.7145   -0.0000    0.0000 C   0  0  0  0  0  0  0  0  0  0  0  0
   -0.7145    0.8250    0.0000 N   0  0  0  0  0  0  0  0  0  0  0  0
   -1.4289   -0.4125    0.0000 C   0  0  0  0  0  0  0  0  0  0  0  0
   -1.4289   -1.2375    0.0000 C   0  0  0  0  0  0  0  0  0  0  0  0
  1  2  1  0  0  0  0
  3  2  2  0  0  0  0
  4  3  1  0  0  0  0
  5  4  2  0  0  0  0
  5  6  1  0  0  0  0
  7  5  1  0  0  0  0
  8  7  2  0  0  0  0
  2  8  1  0  0  0  0
M  CHG  2   1  -1   2   1
M  END
> <Original_SMILES>
NC1C=C[N+]([O-])=CC=1

> <Canonical_QSARr>
NC1C=C[N+]([O-])=CC=1

> <InChI_Code_QSARr>
InChI=1S/C5H6N2O/c6-5-1-3-7(8)4-2-5/h1-4H,6H2

> <InChI Key_QSARr>
NDMWRWICFFKKDR-UHFFFAOYSA-N

> <Salt_Solvent>
?

> <Salt_Solvent_ID>


> <pKa>
3.61

> <temp>
23

> <method>
mean from 2

> <type>
a2/apparent

> <group>


> <basicOrAcidic>
basic

> <Row-ID>
170

> <Smiles>
[O-][N+]1(=CC=C(N)C=C1)

$$$$
10171
  Mrv171c006011816372D          

  8  8  0  0  0  0            999 V2000
    0.5358   -1.5469    0.0000 O   0  0  0  0  0  0  0  0  0  0  0  0
   -0.1786   -1.1344    0.0000 C   0  0  0  0  0  0  0  0  0  0  0  0
   -0.1786   -0.3094    0.0000 C   0  0  0  0  0  0  0  0  0  0  0  0
   -0.8931    0.1031    0.0000 N   0  3  0  0  0  0  0  0  0  0  0  0
   -0.8931    0.9281    0.0000 C   0  0  0  0  0  0  0  0  0  0  0  0
   -1.6076   -0.3094    0.0000 N   0  0  0  0  0  0  0  0  0  0  0  0
   -1.6076   -1.1344    0.0000 C   0  0  0  0  0  0  0  0  0  0  0  0
   -0.8931   -1.5469    0.0000 C   0  0  0  0  0  0  0  0  0  0  0  0
  1  2  1  0  0  0  0
  3  2  2  0  0  0  0
  4  3  1  0  0  0  0
  4  5  1  0  0  0  0
  6  4  2  0  0  0  0
  7  6  1  0  0  0  0
  8  7  2  0  0  0  0
  2  8  1  0  0  0  0
M  CHG  1   4   1
M  END
> <Original_SMILES>
C[N+]1C=C(O)C=CN=1

> <Canonical_QSARr>
C[N+]1C=C(O)C=CN=1

> <InChI_Code_QSARr>
InChI=1S/C5H6N2O/c1-7-4-5(8)2-3-6-7/h2-4H,1H3/p+1

> <InChI Key_QSARr>
LYRQZIKBKCAHTC-UHFFFAOYSA-O

> <Salt_Solvent>
?

> <Salt_Solvent_ID>


> <pKa>
1.74

> <temp>
20

> <method>
potentiometric

> <type>
a/apparent

> <group>


> <basicOrAcidic>
acidic

> <Row-ID>
171

> <Smiles>
OC1(=C[N+](=NC=C1)C)

$$$$
10172
  Mrv171c006011816372D          

  8  8  0  0  0  0            999 V2000
    0.7145   -0.0000    0.0000 O   0  0  0  0  0  0  0  0  0  0  0  0
    0.0000   -0.4125    0.0000 C   0  0  0  0  0  0  0  0  0  0  0  0
   -0.7145    0.0000    0.0000 N   0  3  0  0  0  0  0  0  0  0  0  0
   -0.7145    0.8250    0.0000 N   0  0  0  0  0  0  0  0  0  0  0  0
   -1.4289   -0.4125    0.0000 C   0  0  0  0  0  0  0  0  0  0  0  0
   -1.4289   -1.2375    0.0000 C   0  0  0  0  0  0  0  0  0  0  0  0
   -0.7145   -1.6500    0.0000 C   0  0  0  0  0  0  0  0  0  0  0  0
    0.0000   -1.2375    0.0000 C   0  0  0  0  0  0  0  0  0  0  0  0
  1  2  1  0  0  0  0
  3  2  2  0  0  0  0
  3  4  1  0  0  0  0
  5  3  1  0  0  0  0
  6  5  2  0  0  0  0
  7  6  1  0  0  0  0
  8  7  2  0  0  0  0
  2  8  1  0  0  0  0
M  CHG  1   3   1
M  END
> <Original_SMILES>
N[N+]1C=CC=CC=1O

> <Canonical_QSARr>
N[N+]1C=CC=CC=1O

> <InChI_Code_QSARr>
InChI=1S/C5H6N2O/c6-7-4-2-1-3-5(7)8/h1-4H,6H2/p+1

> <InChI Key_QSARr>
JADBQNNRRQRIFM-UHFFFAOYSA-O

> <Salt_Solvent>
?

> <Salt_Solvent_ID>


> <pKa>
2.1

> <temp>


> <method>


> <type>
a/apparent

> <group>


> <basicOrAcidic>
acidic

> <Row-ID>
172

> <Smiles>
OC1(=[N+](N)C=CC=C1)

$$$$
10173
  Mrv171c006011816372D          

  8  8  0  0  0  0            999 V2000
    1.9648   -1.1344    0.0000 O   0  0  0  0  0  0  0  0  0  0  0  0
    1.2503   -0.7219    0.0000 C   0  0  0  0  0  0  0  0  0  0  0  0
    1.2503    0.1031    0.0000 C   0  0  0  0  0  0  0  0  0  0  0  0
    0.5358    0.5156    0.0000 C   0  0  0  0  0  0  0  0  0  0  0  0
    0.5358    1.3406    0.0000 C   0  0  0  0  0  0  0  0  0  0  0  0
   -0.1787    0.1031    0.0000 N   0  0  0  0  0  0  0  0  0  0  0  0
   -0.1787   -0.7219    0.0000 C   0  0  0  0  0  0  0  0  0  0  0  0
    0.5358   -1.1344    0.0000 N   0  0  0  0  0  0  0  0  0  0  0  0
  1  2  1  0  0  0  0
  3  2  2  0  0  0  0
  4  3  1  0  0  0  0
  4  5  1  0  0  0  0
  6  4  2  0  0  0  0
  7  6  1  0  0  0  0
  8  7  2  0  0  0  0
  2  8  1  0  0  0  0
M  END
> <Original_SMILES>
CC1=CC([O-])=NC=N1

> <Canonical_QSARr>
CC1C=C(O)N=CN=1

> <InChI_Code_QSARr>
InChI=1S/C5H6N2O/c1-4-2-5(8)7-3-6-4/h2-3H,1H3,(H,6,7,8)

> <InChI Key_QSARr>
LHRIUKSRPHFASO-UHFFFAOYSA-N

> <Salt_Solvent>
?

> <Salt_Solvent_ID>


> <pKa>
9.0

> <temp>


> <method>
potentiometric

> <type>
a2/apparent

> <group>


> <basicOrAcidic>
basic

> <Row-ID>
173

> <Smiles>
[O-]C1(=NC=NC(=C1)C)

$$$$
10174
  Mrv171c006011816372D          

  8  8  0  0  0  0            999 V2000
    0.7145   -0.0000    0.0000 O   0  0  0  0  0  0  0  0  0  0  0  0
    0.0000   -0.4125    0.0000 C   0  0  0  0  0  0  0  0  0  0  0  0
   -0.7145    0.0000    0.0000 N   0  3  0  0  0  0  0  0  0  0  0  0
   -0.7145    0.8250    0.0000 C   0  0  0  0  0  0  0  0  0  0  0  0
   -1.4289   -0.4125    0.0000 C   0  0  0  0  0  0  0  0  0  0  0  0
   -1.4289   -1.2375    0.0000 C   0  0  0  0  0  0  0  0  0  0  0  0
   -0.7145   -1.6500    0.0000 N   0  0  0  0  0  0  0  0  0  0  0  0
    0.0000   -1.2375    0.0000 C   0  0  0  0  0  0  0  0  0  0  0  0
  1  2  1  0  0  0  0
  3  2  2  0  0  0  0
  3  4  1  0  0  0  0
  5  3  1  0  0  0  0
  6  5  2  0  0  0  0
  7  6  1  0  0  0  0
  8  7  2  0  0  0  0
  2  8  1  0  0  0  0
M  CHG  1   3   1
M  END
> <Original_SMILES>
C[N+]1C=CN=CC=1O

> <Canonical_QSARr>
C[N+]1C=CN=CC=1O

> <InChI_Code_QSARr>
InChI=1S/C5H6N2O/c1-7-3-2-6-4-5(7)8/h2-4H,1H3/p+1

> <InChI Key_QSARr>
AXDPIARTQUKALL-UHFFFAOYSA-O

> <Salt_Solvent>
?

> <Salt_Solvent_ID>


> <pKa>
-0.04

> <temp>
20

> <method>
spectrophotometric

> <type>
a/apparent

> <group>


> <basicOrAcidic>
acidic

> <Row-ID>
174

> <Smiles>
OC1(=[N+](C=CN=C1)C)

$$$$
10175
  Mrv171c006011816372D          

  8  8  0  0  0  0            999 V2000
   -0.7145   -2.4750    0.0000 O   0  0  0  0  0  0  0  0  0  0  0  0
   -0.7145   -1.6500    0.0000 C   0  0  0  0  0  0  0  0  0  0  0  0
   -0.0000   -1.2375    0.0000 N   0  0  0  0  0  0  0  0  0  0  0  0
   -0.0000   -0.4125    0.0000 C   0  0  0  0  0  0  0  0  0  0  0  0
   -0.7145   -0.0000    0.0000 N   0  3  0  0  0  0  0  0  0  0  0  0
   -0.7145    0.8250    0.0000 C   0  0  0  0  0  0  0  0  0  0  0  0
   -1.4289   -0.4125    0.0000 C   0  0  0  0  0  0  0  0  0  0  0  0
   -1.4289   -1.2375    0.0000 C   0  0  0  0  0  0  0  0  0  0  0  0
  1  2  1  0  0  0  0
  3  2  2  0  0  0  0
  4  3  1  0  0  0  0
  5  4  2  0  0  0  0
  5  6  1  0  0  0  0
  7  5  1  0  0  0  0
  8  7  2  0  0  0  0
  2  8  1  0  0  0  0
M  CHG  1   5   1
M  END
> <Original_SMILES>
C[N+]1=CN=C(O)C=C1

> <Canonical_QSARr>
C[N+]1=CN=C(O)C=C1

> <InChI_Code_QSARr>
InChI=1S/C5H6N2O/c1-7-3-2-5(8)6-4-7/h2-4H,1H3/p+1

> <InChI Key_QSARr>
NWLPRJINWFMRHH-UHFFFAOYSA-O

> <Salt_Solvent>
?

> <Salt_Solvent_ID>


> <pKa>
1.91

> <temp>
20

> <method>
mean from 2

> <type>
a/apparent

> <group>


> <basicOrAcidic>
acidic

> <Row-ID>
175

> <Smiles>
OC1(=NC=[N+](C)C=C1)

$$$$
10176
  Mrv171c006011816372D          

  8  8  0  0  0  0            999 V2000
   -0.5358   -1.1344    0.0000 O   0  0  0  0  0  0  0  0  0  0  0  0
    0.1786   -0.7219    0.0000 C   0  0  0  0  0  0  0  0  0  0  0  0
    0.8931   -1.1344    0.0000 N   0  0  0  0  0  0  0  0  0  0  0  0
    1.6076   -0.7219    0.0000 C   0  0  0  0  0  0  0  0  0  0  0  0
    1.6076    0.1031    0.0000 C   0  0  0  0  0  0  0  0  0  0  0  0
    0.8931    0.5156    0.0000 C   0  0  0  0  0  0  0  0  0  0  0  0
    0.8931    1.3406    0.0000 C   0  0  0  0  0  0  0  0  0  0  0  0
    0.1786    0.1031    0.0000 N   0  0  0  0  0  0  0  0  0  0  0  0
  1  2  1  0  0  0  0
  3  2  1  0  0  0  0
  4  3  2  0  0  0  0
  5  4  1  0  0  0  0
  6  5  2  0  0  0  0
  6  7  1  0  0  0  0
  8  6  1  0  0  0  0
  2  8  2  0  0  0  0
M  END
> <Original_SMILES>
CC1=CC=NC([O-])=N1

> <Canonical_QSARr>
CC1=CC=NC(O)=N1

> <InChI_Code_QSARr>
InChI=1S/C5H6N2O/c1-4-2-3-6-5(8)7-4/h2-3H,1H3,(H,6,7,8)

> <InChI Key_QSARr>
AHHHDTLXONDKQF-UHFFFAOYSA-N

> <Salt_Solvent>
?

> <Salt_Solvent_ID>


> <pKa>
9.8

> <temp>


> <method>
potentiometric

> <type>
a2/apparent

> <group>


> <basicOrAcidic>
basic

> <Row-ID>
176

> <Smiles>
[O-]C1(=NC(=CC=N1)C)

$$$$
10177
  Mrv171c006011816372D          

  8  8  0  0  0  0            999 V2000
    0.7145   -0.0000    0.0000 O   0  0  0  0  0  0  0  0  0  0  0  0
    0.0000   -0.4125    0.0000 N   0  3  0  0  0  0  0  0  0  0  0  0
   -0.7145    0.0000    0.0000 C   0  0  0  0  0  0  0  0  0  0  0  0
   -0.7145    0.8250    0.0000 N   0  0  0  0  0  0  0  0  0  0  0  0
   -1.4289   -0.4125    0.0000 C   0  0  0  0  0  0  0  0  0  0  0  0
   -1.4289   -1.2375    0.0000 C   0  0  0  0  0  0  0  0  0  0  0  0
   -0.7145   -1.6500    0.0000 C   0  0  0  0  0  0  0  0  0  0  0  0
    0.0000   -1.2375    0.0000 C   0  0  0  0  0  0  0  0  0  0  0  0
  1  2  1  0  0  0  0
  3  2  2  0  0  0  0
  3  4  1  0  0  0  0
  5  3  1  0  0  0  0
  6  5  2  0  0  0  0
  7  6  1  0  0  0  0
  8  7  2  0  0  0  0
  2  8  1  0  0  0  0
M  CHG  1   2   1
M  END
> <Original_SMILES>
NC1C=CC=C[N+]=1O

> <Canonical_QSARr>
NC1C=CC=C[N+]=1O

> <InChI_Code_QSARr>
InChI=1S/C5H6N2O/c6-5-3-1-2-4-7(5)8/h1-4,6,8H/p+1

> <InChI Key_QSARr>
KTPMVZCGIJJWCD-UHFFFAOYSA-O

> <Salt_Solvent>
?

> <Salt_Solvent_ID>


> <pKa>
2.67

> <temp>


> <method>
potentiometric

> <type>
a/apparent

> <group>


> <basicOrAcidic>
acidic

> <Row-ID>
177

> <Smiles>
O[N+]1(=C(N)C=CC=C1)

$$$$
10178
  Mrv171c006011816382D          

  8  8  0  0  0  0            999 V2000
    2.1299   -1.6451    0.0000 S   0  0  0  0  0  0  0  0  0  0  0  0
    2.3848   -0.8605    0.0000 N   0  0  0  0  0  0  0  0  0  0  0  0
    1.7174   -0.3755    0.0000 C   0  0  0  0  0  0  0  0  0  0  0  0
    1.7174    0.4495    0.0000 C   0  0  0  0  0  0  0  0  0  0  0  0
    2.4318    0.8620    0.0000 C   0  0  0  0  0  0  0  0  0  0  0  0
    1.0499   -0.8605    0.0000 N   0  0  0  0  0  0  0  0  0  0  0  0
    1.3049   -1.6451    0.0000 C   0  0  0  0  0  0  0  0  0  0  0  0
    0.8199   -2.3125    0.0000 O   0  0  0  0  0  0  0  0  0  0  0  0
  2  1  1  0  0  0  0
  3  2  2  0  0  0  0
  3  4  1  0  0  0  0
  4  5  1  0  0  0  0
  6  3  1  0  0  0  0
  7  6  2  0  0  0  0
  1  7  1  0  0  0  0
  7  8  1  0  0  0  0
M  END
> <Original_SMILES>
CCC1N=C(O)SN=1

> <Canonical_QSARr>
CCC1N=C(O)SN=1

> <InChI_Code_QSARr>
InChI=1S/C4H6N2OS/c1-2-3-5-4(7)8-6-3/h2H2,1H3,(H,5,6,7)

> <InChI Key_QSARr>
XFNCIUSUSNFNAT-UHFFFAOYSA-N

> <Salt_Solvent>
?

> <Salt_Solvent_ID>


> <pKa>
6.89

> <temp>
25

> <method>
potentiometric

> <type>
a/apparent

> <group>


> <basicOrAcidic>
acidic

> <Row-ID>
178

> <Smiles>
S1(N=C(CC)N=C1O)

$$$$
10179
  Mrv171c006011816382D          

  8  8  0  0  0  0            999 V2000
    2.0351   -0.4745    0.0000 S   0  0  0  0  0  0  0  0  0  0  0  0
    1.3676    0.0105    0.0000 C   0  0  0  0  0  0  0  0  0  0  0  0
    1.3676    0.8355    0.0000 N   0  0  0  0  0  0  0  0  0  0  0  0
    0.7002   -0.4745    0.0000 N   0  0  0  0  0  0  0  0  0  0  0  0
    0.9551   -1.2591    0.0000 C   0  0  0  0  0  0  0  0  0  0  0  0
    1.7801   -1.2591    0.0000 C   0  0  0  0  0  0  0  0  0  0  0  0
    2.2651   -1.9265    0.0000 O   0  0  0  0  0  0  0  0  0  0  0  0
    3.0855   -1.8403    0.0000 C   0  0  0  0  0  0  0  0  0  0  0  0
  2  1  1  0  0  0  0
  2  3  1  0  0  0  0
  4  2  2  0  0  0  0
  5  4  1  0  0  0  0
  6  5  2  0  0  0  0
  1  6  1  0  0  0  0
  6  7  1  0  0  0  0
  7  8  1  0  0  0  0
M  END
> <Original_SMILES>
COC1=CN=C(N)S1

> <Canonical_QSARr>
COC1=CN=C(N)S1

> <InChI_Code_QSARr>
InChI=1S/C4H6N2OS/c1-7-3-2-6-4(5)8-3/h2H,1H3,(H2,5,6)

> <InChI Key_QSARr>
OZNOHWKQLWLLAG-UHFFFAOYSA-N

> <Salt_Solvent>
?

> <Salt_Solvent_ID>


> <pKa>
4.98

> <temp>
25

> <method>
potentiometric

> <type>
a1/thermodynamic

> <group>


> <basicOrAcidic>
acidic

> <Row-ID>
179

> <Smiles>
S1(C(=NC=C1OC)N)

$$$$
10180
  Mrv171c006011816372D          

  8  8  0  0  0  0            999 V2000
   -1.9648   -1.1344    0.0000 S   0  0  0  0  0  0  0  0  0  0  0  0
   -1.2503   -0.7219    0.0000 C   0  0  0  0  0  0  0  0  0  0  0  0
   -0.5359   -1.1344    0.0000 N   0  0  0  0  0  0  0  0  0  0  0  0
    0.1786   -0.7219    0.0000 C   0  0  0  0  0  0  0  0  0  0  0  0
    0.1786    0.1031    0.0000 C   0  0  0  0  0  0  0  0  0  0  0  0
   -0.5359    0.5156    0.0000 C   0  0  0  0  0  0  0  0  0  0  0  0
   -0.5359    1.3406    0.0000 O   0  0  0  0  0  0  0  0  0  0  0  0
   -1.2503    0.1031    0.0000 N   0  0  0  0  0  0  0  0  0  0  0  0
  1  2  1  0  0  0  0
  3  2  2  0  0  0  0
  4  3  1  0  0  0  0
  5  4  2  0  0  0  0
  6  5  1  0  0  0  0
  6  7  1  0  0  0  0
  8  6  2  0  0  0  0
  2  8  1  0  0  0  0
M  END
> <Original_SMILES>
[O-]C1=CC=NC([S-])=N1

> <Canonical_QSARr>
OC1C=CN=C(S)N=1

> <InChI_Code_QSARr>
InChI=1S/C4H4N2OS/c7-3-1-2-5-4(8)6-3/h1-2H,(H2,5,6,7,8)

> <InChI Key_QSARr>
ZEMGGZBWXRYJHK-UHFFFAOYSA-N

> <Salt_Solvent>
?

> <Salt_Solvent_ID>


> <pKa>
12.7

> <temp>


> <method>
spectrophotometric

> <type>
a2/apparent

> <group>


> <basicOrAcidic>
basic

> <Row-ID>
180

> <Smiles>
[S-]C1(=NC([O-])=CC=N1)

$$$$
10181
  Mrv171c006011816382D          

  8  8  0  0  0  0            999 V2000
    0.5359   -1.5469    0.0000 Se  0  5  0  0  0  0  0  0  0  0  0  0
   -0.1786   -1.1344    0.0000 C   0  0  0  0  0  0  0  0  0  0  0  0
   -0.1786   -0.3094    0.0000 N   0  3  0  0  0  0  0  0  0  0  0  0
   -0.8931    0.1031    0.0000 C   0  0  0  0  0  0  0  0  0  0  0  0
   -0.8931    0.9281    0.0000 O   0  0  0  0  0  0  0  0  0  0  0  0
   -1.6076   -0.3094    0.0000 C   0  0  0  0  0  0  0  0  0  0  0  0
   -1.6076   -1.1344    0.0000 C   0  0  0  0  0  0  0  0  0  0  0  0
   -0.8931   -1.5469    0.0000 N   0  0  0  0  0  0  0  0  0  0  0  0
  1  2  1  0  0  0  0
  3  2  2  0  0  0  0
  4  3  1  0  0  0  0
  4  5  1  0  0  0  0
  6  4  2  0  0  0  0
  7  6  1  0  0  0  0
  8  7  2  0  0  0  0
  2  8  1  0  0  0  0
M  CHG  2   1  -1   3   1
M  END
> <Original_SMILES>
OC1=CC=NC([Se-])=[NH+]1

> <Canonical_QSARr>
OC1=CC=NC([Se-])=[NH+]1

> <InChI_Code_QSARr>
InChI=1S/C4H4N2OSe/c7-3-1-2-5-4(8)6-3/h1-2H,(H2,5,6,7,8)

> <InChI Key_QSARr>
NGXVPIDNNNKQIL-UHFFFAOYSA-N

> <Salt_Solvent>
?

> <Salt_Solvent_ID>


> <pKa>
7.18

> <temp>


> <method>
potentiometric

> <type>
a/apparent

> <group>


> <basicOrAcidic>
acidic

> <Row-ID>
181

> <Smiles>
[Se-]C1(=[NH+]C(O)=CC=N1)

$$$$
10182
  Mrv171c006011816372D          

  8  8  0  0  0  0            999 V2000
   -1.9648   -1.1344    0.0000 S   0  0  0  0  0  0  0  0  0  0  0  0
   -1.2503   -0.7219    0.0000 C   0  0  0  0  0  0  0  0  0  0  0  0
   -0.5359   -1.1344    0.0000 N   0  0  0  0  0  0  0  0  0  0  0  0
    0.1786   -0.7219    0.0000 C   0  0  0  0  0  0  0  0  0  0  0  0
    0.1786    0.1031    0.0000 C   0  0  0  0  0  0  0  0  0  0  0  0
   -0.5359    0.5156    0.0000 C   0  0  0  0  0  0  0  0  0  0  0  0
   -0.5359    1.3406    0.0000 O   0  0  0  0  0  0  0  0  0  0  0  0
   -1.2503    0.1031    0.0000 N   0  0  0  0  0  0  0  0  0  0  0  0
  1  2  1  0  0  0  0
  3  2  2  0  0  0  0
  4  3  1  0  0  0  0
  5  4  2  0  0  0  0
  6  5  1  0  0  0  0
  6  7  1  0  0  0  0
  8  6  2  0  0  0  0
  2  8  1  0  0  0  0
M  END
> <Original_SMILES>
[O-]C1=CC=NC([S-])=[NH+]1

> <Canonical_QSARr>
OC1C=CN=C(S)N=1

> <InChI_Code_QSARr>
InChI=1S/C4H4N2OS/c7-3-1-2-5-4(8)6-3/h1-2H,(H2,5,6,7,8)

> <InChI Key_QSARr>
ZEMGGZBWXRYJHK-UHFFFAOYSA-N

> <Salt_Solvent>
?

> <Salt_Solvent_ID>


> <pKa>
7.75

> <temp>


> <method>
spectrophotometric

> <type>
a1/apparent

> <group>


> <basicOrAcidic>
basic

> <Row-ID>
182

> <Smiles>
[S-]C1(=[NH+]C([O-])=CC=N1)

$$$$
10183
  Mrv171c006011816382D          

  8  8  0  0  0  0            999 V2000
    0.3572    0.9281    0.0000 N   0  0  0  0  0  0  0  0  0  0  0  0
   -0.3572    0.5156    0.0000 C   0  0  0  0  0  0  0  0  0  0  0  0
   -0.3572   -0.3094    0.0000 C   0  0  0  0  0  0  0  0  0  0  0  0
   -1.0717   -0.7219    0.0000 C   0  0  0  0  0  0  0  0  0  0  0  0
   -1.0717   -1.5469    0.0000 C   0  0  0  0  0  0  0  0  0  0  0  0
   -0.3572   -1.9594    0.0000 C   0  0  0  0  0  0  0  0  0  0  0  0
    0.3572   -1.5469    0.0000 C   0  0  0  0  0  0  0  0  0  0  0  0
    0.3572   -0.7219    0.0000 C   0  0  0  0  0  0  0  0  0  0  0  0
  1  2  1  0  0  0  0
  2  3  1  0  0  0  0
  4  3  2  0  0  0  0
  5  4  1  0  0  0  0
  6  5  2  0  0  0  0
  7  6  1  0  0  0  0
  8  7  2  0  0  0  0
  3  8  1  0  0  0  0
M  END
> <Original_SMILES>
NCC1C=CC=CC=1

> <Canonical_QSARr>
NCC1C=CC=CC=1

> <InChI_Code_QSARr>
InChI=1S/C7H9N/c8-6-7-4-2-1-3-5-7/h1-5H,6,8H2

> <InChI Key_QSARr>
WGQKYBSKWIADBV-UHFFFAOYSA-N

> <Salt_Solvent>
?

> <Salt_Solvent_ID>


> <pKa>
9.36

> <temp>
24

> <method>
mean from 13

> <type>
b1/apparent

> <group>
NH%+&

> <basicOrAcidic>
basic

> <Row-ID>
183

> <Smiles>
NCC1(=CC=CC=C1)

$$$$
10184
  Mrv171c006011816382D          

  8  8  0  0  0  0            999 V2000
    0.3572    0.9281    0.0000 N   0  0  0  0  0  0  0  0  0  0  0  0
   -0.3572    0.5156    0.0000 C   0  0  0  0  0  0  0  0  0  0  0  0
   -0.3572   -0.3094    0.0000 C   0  0  0  0  0  0  0  0  0  0  0  0
   -1.0717   -0.7219    0.0000 C   0  0  0  0  0  0  0  0  0  0  0  0
   -1.0717   -1.5469    0.0000 C   0  0  0  0  0  0  0  0  0  0  0  0
   -0.3572   -1.9594    0.0000 C   0  0  0  0  0  0  0  0  0  0  0  0
    0.3572   -1.5469    0.0000 C   0  0  0  0  0  0  0  0  0  0  0  0
    0.3572   -0.7219    0.0000 C   0  0  0  0  0  0  0  0  0  0  0  0
  1  2  1  0  0  0  0
  2  3  1  0  0  0  0
  4  3  1  0  0  0  0
  5  4  1  0  0  0  0
  6  5  1  0  0  0  0
  7  6  1  0  0  0  0
  8  7  1  0  0  0  0
  3  8  1  0  0  0  0
M  END
> <Original_SMILES>
NCC1CCCCC1

> <Canonical_QSARr>
NCC1CCCCC1

> <InChI_Code_QSARr>
InChI=1S/C7H15N/c8-6-7-4-2-1-3-5-7/h7H,1-6,8H2

> <InChI Key_QSARr>
AVKNGPAMCBSNSO-UHFFFAOYSA-N

> <Salt_Solvent>
?

> <Salt_Solvent_ID>


> <pKa>
10.52

> <temp>
20

> <method>
mean from 2

> <type>
a1/apparent

> <group>


> <basicOrAcidic>
basic

> <Row-ID>
184

> <Smiles>
NCC1(CCCCC1)

$$$$
10185
  Mrv171c006011816382D          

  8  8  0  0  0  0            999 V2000
    0.5359   -1.5469    0.0000 N   0  0  0  0  0  0  0  0  0  0  0  0
   -0.1786   -1.1344    0.0000 C   0  0  0  0  0  0  0  0  0  0  0  0
   -0.1786   -0.3094    0.0000 C   0  0  0  0  0  0  0  0  0  0  0  0
   -0.8931    0.1031    0.0000 C   0  0  0  0  0  0  0  0  0  0  0  0
   -0.8931    0.9281    0.0000 C   0  0  0  0  0  0  0  0  0  0  0  0
   -1.6076   -0.3094    0.0000 C   0  0  0  0  0  0  0  0  0  0  0  0
   -1.6076   -1.1344    0.0000 C   0  0  0  0  0  0  0  0  0  0  0  0
   -0.8931   -1.5469    0.0000 C   0  0  0  0  0  0  0  0  0  0  0  0
  1  2  1  0  0  0  0
  3  2  2  0  0  0  0
  4  3  1  0  0  0  0
  4  5  1  0  0  0  0
  6  4  2  0  0  0  0
  7  6  1  0  0  0  0
  8  7  2  0  0  0  0
  2  8  1  0  0  0  0
M  END
> <Original_SMILES>
CC1C=C(N)C=CC=1

> <Canonical_QSARr>
CC1C=C(N)C=CC=1

> <InChI_Code_QSARr>
InChI=1S/C7H9N/c1-6-3-2-4-7(8)5-6/h2-5H,8H2,1H3

> <InChI Key_QSARr>
JJYPMNFTHPTTDI-UHFFFAOYSA-N

> <Salt_Solvent>
?

> <Salt_Solvent_ID>


> <pKa>
4.7

> <temp>
24

> <method>
mean from 10

> <type>
a1/apparent

> <group>
NH3(+)

> <basicOrAcidic>
basic

> <Row-ID>
185

> <Smiles>
NC1(=CC(=CC=C1)C)

$$$$
10186
  Mrv171c006011816382D          

  8  8  0  0  0  0            999 V2000
   -0.7145   -2.4750    0.0000 N   0  0  0  0  0  0  0  0  0  0  0  0
   -0.7145   -1.6500    0.0000 C   0  0  0  0  0  0  0  0  0  0  0  0
    0.0000   -1.2375    0.0000 C   0  0  0  0  0  0  0  0  0  0  0  0
    0.0000   -0.4125    0.0000 C   0  0  0  0  0  0  0  0  0  0  0  0
   -0.7145   -0.0000    0.0000 C   0  0  0  0  0  0  0  0  0  0  0  0
   -0.7145    0.8250    0.0000 C   0  0  0  0  0  0  0  0  0  0  0  0
   -1.4289   -0.4125    0.0000 C   0  0  0  0  0  0  0  0  0  0  0  0
   -1.4289   -1.2375    0.0000 C   0  0  0  0  0  0  0  0  0  0  0  0
  1  2  1  0  0  0  0
  3  2  2  0  0  0  0
  4  3  1  0  0  0  0
  5  4  2  0  0  0  0
  5  6  1  0  0  0  0
  7  5  1  0  0  0  0
  8  7  2  0  0  0  0
  2  8  1  0  0  0  0
M  END
> <Original_SMILES>
CC1=CC=C(N)C=C1

> <Canonical_QSARr>
CC1=CC=C(N)C=C1

> <InChI_Code_QSARr>
InChI=1S/C7H9N/c1-6-2-4-7(8)5-3-6/h2-5H,8H2,1H3

> <InChI Key_QSARr>
RZXMPPFPUUCRFN-UHFFFAOYSA-N

> <Salt_Solvent>
?

> <Salt_Solvent_ID>


> <pKa>
5.04

> <temp>
23

> <method>
mean from 17

> <type>
b1/apparent

> <group>
NH%+&

> <basicOrAcidic>
basic

> <Row-ID>
186

> <Smiles>
NC1(=CC=C(C)C=C1)

$$$$
10187
  Mrv171c006011816382D          

  8  8  0  0  0  0            999 V2000
    0.7145   -0.0000    0.0000 N   0  0  0  0  0  0  0  0  0  0  0  0
    0.0000   -0.4125    0.0000 C   0  0  0  0  0  0  0  0  0  0  0  0
   -0.7145    0.0000    0.0000 C   0  0  0  0  0  0  0  0  0  0  0  0
   -0.7145    0.8250    0.0000 C   0  0  0  0  0  0  0  0  0  0  0  0
   -1.4289   -0.4125    0.0000 C   0  0  0  0  0  0  0  0  0  0  0  0
   -1.4289   -1.2375    0.0000 C   0  0  0  0  0  0  0  0  0  0  0  0
   -0.7145   -1.6500    0.0000 C   0  0  0  0  0  0  0  0  0  0  0  0
    0.0000   -1.2375    0.0000 C   0  0  0  0  0  0  0  0  0  0  0  0
  1  2  2  0  0  0  0
  3  2  1  0  0  0  0
  3  4  1  0  0  0  0
  5  3  1  0  0  0  0
  6  5  1  0  0  0  0
  7  6  1  0  0  0  0
  8  7  1  0  0  0  0
  2  8  1  0  0  0  0
M  END
> <Original_SMILES>
CC1CCCCC1=N

> <Canonical_QSARr>
CC1CCCCC1=N

> <InChI_Code_QSARr>
InChI=1S/C7H13N/c1-6-4-2-3-5-7(6)8/h6,8H,2-5H2,1H3

> <InChI Key_QSARr>
ZWWFCBCSHLJYNS-UHFFFAOYSA-N

> <Salt_Solvent>
?

> <Salt_Solvent_ID>


> <pKa>
9.38

> <temp>


> <method>
potentiometric

> <type>
a/apparent

> <group>


> <basicOrAcidic>
basic

> <Row-ID>
187

> <Smiles>
N=C1(C(CCCC1)C)

$$$$
10188
  Mrv171c006011816382D          

  8  8  0  0  0  0            999 V2000
    0.7145   -0.0000    0.0000 N   0  0  0  0  0  0  0  0  0  0  0  0
    0.0000   -0.4125    0.0000 C   0  0  0  0  0  0  0  0  0  0  0  0
   -0.7145    0.0000    0.0000 C   0  0  0  0  0  0  0  0  0  0  0  0
   -0.7145    0.8250    0.0000 C   0  0  0  0  0  0  0  0  0  0  0  0
   -1.4289   -0.4125    0.0000 C   0  0  0  0  0  0  0  0  0  0  0  0
   -1.4289   -1.2375    0.0000 C   0  0  0  0  0  0  0  0  0  0  0  0
   -0.7145   -1.6500    0.0000 C   0  0  0  0  0  0  0  0  0  0  0  0
    0.0000   -1.2375    0.0000 C   0  0  0  0  0  0  0  0  0  0  0  0
  1  2  1  0  0  0  0
  3  2  2  0  0  0  0
  3  4  1  0  0  0  0
  5  3  1  0  0  0  0
  6  5  2  0  0  0  0
  7  6  1  0  0  0  0
  8  7  2  0  0  0  0
  2  8  1  0  0  0  0
M  END
> <Original_SMILES>
CC1C=CC=CC=1N

> <Canonical_QSARr>
CC1C=CC=CC=1N

> <InChI_Code_QSARr>
InChI=1S/C7H9N/c1-6-4-2-3-5-7(6)8/h2-5H,8H2,1H3

> <InChI Key_QSARr>
RNVCVTLRINQCPJ-UHFFFAOYSA-N

> <Salt_Solvent>
?

> <Salt_Solvent_ID>


> <pKa>
4.45

> <temp>
23

> <method>
mean from 9

> <type>
a1/apparent

> <group>


> <basicOrAcidic>
basic

> <Row-ID>
188

> <Smiles>
NC1(=C(C=CC=C1)C)

$$$$
10189
  Mrv171c006011816382D          

  8  8  0  0  0  0            999 V2000
    0.7145   -0.0000    0.0000 N   0  0  0  0  0  0  0  0  0  0  0  0
    0.0000   -0.4125    0.0000 C   0  0  0  0  0  0  0  0  0  0  0  0
   -0.7145    0.0000    0.0000 C   0  0  0  0  0  0  0  0  0  0  0  0
   -0.7145    0.8250    0.0000 C   0  0  0  0  0  0  0  0  0  0  0  0
   -1.4289   -0.4125    0.0000 C   0  0  0  0  0  0  0  0  0  0  0  0
   -1.4289   -1.2375    0.0000 C   0  0  0  0  0  0  0  0  0  0  0  0
   -0.7145   -1.6500    0.0000 C   0  0  0  0  0  0  0  0  0  0  0  0
    0.0000   -1.2375    0.0000 C   0  0  0  0  0  0  0  0  0  0  0  0
  1  2  1  0  0  0  0
  3  2  1  0  0  0  0
  3  4  1  0  0  0  0
  5  3  1  0  0  0  0
  6  5  1  0  0  0  0
  7  6  1  0  0  0  0
  8  7  1  0  0  0  0
  2  8  1  0  0  0  0
M  END
> <Original_SMILES>
C[C@@H]1CCCC[C@@H]1N |&1:1,6|

> <Canonical_QSARr>
CC1CCCCC1N

> <InChI_Code_QSARr>
InChI=1S/C7H15N/c1-6-4-2-3-5-7(6)8/h6-7H,2-5,8H2,1H3

> <InChI Key_QSARr>
FEUISMYEFPANSS-UHFFFAOYSA-N

> <Salt_Solvent>
?

> <Salt_Solvent_ID>


> <pKa>
10.6

> <temp>
20

> <method>
potentiometric

> <type>
a/thermodynamic

> <group>


> <basicOrAcidic>
basic

> <Row-ID>
189

> <Smiles>
NC1(C(CCCC1)C)

$$$$
10190
  Mrv171c006011816382D          

  8  8  0  0  0  0            999 V2000
    0.7145   -0.0000    0.0000 N   0  0  0  0  0  0  0  0  0  0  0  0
    0.0000   -0.4125    0.0000 C   0  0  0  0  0  0  0  0  0  0  0  0
   -0.7145    0.0000    0.0000 C   0  0  0  0  0  0  0  0  0  0  0  0
   -0.7145    0.8250    0.0000 C   0  0  0  0  0  0  0  0  0  0  0  0
   -1.4289   -0.4125    0.0000 C   0  0  0  0  0  0  0  0  0  0  0  0
   -1.4289   -1.2375    0.0000 C   0  0  0  0  0  0  0  0  0  0  0  0
   -0.7145   -1.6500    0.0000 C   0  0  0  0  0  0  0  0  0  0  0  0
    0.0000   -1.2375    0.0000 C   0  0  0  0  0  0  0  0  0  0  0  0
  1  2  1  0  0  0  0
  3  2  1  0  0  0  0
  3  4  1  0  0  0  0
  5  3  1  0  0  0  0
  6  5  1  0  0  0  0
  7  6  1  0  0  0  0
  8  7  1  0  0  0  0
  2  8  1  0  0  0  0
M  END
> <Original_SMILES>
C[C@@H]1CCCC[C@H]1N |&1:1,6|

> <Canonical_QSARr>
CC1CCCCC1N

> <InChI_Code_QSARr>
InChI=1S/C7H15N/c1-6-4-2-3-5-7(6)8/h6-7H,2-5,8H2,1H3

> <InChI Key_QSARr>
FEUISMYEFPANSS-UHFFFAOYSA-N

> <Salt_Solvent>
?

> <Salt_Solvent_ID>


> <pKa>
10.62

> <temp>
20

> <method>
potentiometric

> <type>
a/thermodynamic

> <group>


> <basicOrAcidic>
basic

> <Row-ID>
190

> <Smiles>
NC1(C(CCCC1)C)

$$$$
10191
  Mrv171c006011816382D          

  8  8  0  0  0  0            999 V2000
    1.7581    0.3497    0.0000 N   0  0  0  0  0  0  0  0  0  0  0  0
    0.9959    0.6654    0.0000 C   0  0  0  0  0  0  0  0  0  0  0  0
    0.2337    0.3497    0.0000 C   0  0  0  0  0  0  0  0  0  0  0  0
   -0.0821   -0.4125    0.0000 C   0  0  0  0  0  0  0  0  0  0  0  0
    0.2337   -1.1747    0.0000 C   0  0  0  0  0  0  0  0  0  0  0  0
    0.9959   -1.4904    0.0000 C   0  0  0  0  0  0  0  0  0  0  0  0
    1.7581   -1.1747    0.0000 C   0  0  0  0  0  0  0  0  0  0  0  0
    2.0738   -0.4125    0.0000 C   0  0  0  0  0  0  0  0  0  0  0  0
  2  1  1  0  0  0  0
  3  2  1  0  0  0  0
  4  3  1  0  0  0  0
  5  4  1  0  0  0  0
  6  5  1  0  0  0  0
  7  6  1  0  0  0  0
  8  7  1  0  0  0  0
  1  8  1  0  0  0  0
M  END
> <Original_SMILES>
C1CCCCCCN1

> <Canonical_QSARr>
C1CCCCCCN1

> <InChI_Code_QSARr>
InChI=1S/C7H15N/c1-2-4-6-8-7-5-3-1/h8H,1-7H2

> <InChI Key_QSARr>
QXNDZONIWRINJR-UHFFFAOYSA-N

> <Salt_Solvent>
?

> <Salt_Solvent_ID>


> <pKa>
10.78

> <temp>
25

> <method>
potentiometric

> <type>
a1/apparent

> <group>
NH3(1+)

> <basicOrAcidic>
basic

> <Row-ID>
191

> <Smiles>
N1(CCCCCCC1)

$$$$
10192
  Mrv171c006011816382D          

  8  8  0  0  0  0            999 V2000
    2.3221   -0.3094    0.0000 N   0  0  0  0  0  0  0  0  0  0  0  0
    2.3221    0.5156    0.0000 C   0  0  0  0  0  0  0  0  0  0  0  0
    1.6076    0.9281    0.0000 C   0  0  0  0  0  0  0  0  0  0  0  0
    1.6076    1.7531    0.0000 C   0  0  0  0  0  0  0  0  0  0  0  0
    0.8931    0.5156    0.0000 C   0  0  0  0  0  0  0  0  0  0  0  0
    0.8931   -0.3094    0.0000 C   0  0  0  0  0  0  0  0  0  0  0  0
    0.1786   -0.7219    0.0000 C   0  0  0  0  0  0  0  0  0  0  0  0
    1.6076   -0.7219    0.0000 C   0  0  0  0  0  0  0  0  0  0  0  0
  2  1  2  0  0  0  0
  3  2  1  0  0  0  0
  3  4  1  0  0  0  0
  5  3  2  0  0  0  0
  6  5  1  0  0  0  0
  6  7  1  0  0  0  0
  8  6  2  0  0  0  0
  1  8  1  0  0  0  0
M  END
> <Original_SMILES>
CC1=CN=CC(C)=C1

> <Canonical_QSARr>
CC1=CN=CC(C)=C1

> <InChI_Code_QSARr>
InChI=1S/C7H9N/c1-6-3-7(2)5-8-4-6/h3-5H,1-2H3

> <InChI Key_QSARr>
HWWYDZCSSYKIAD-UHFFFAOYSA-N

> <Salt_Solvent>
?

> <Salt_Solvent_ID>


> <pKa>
6.15

> <temp>
25

> <method>
mean from 5

> <type>
a1/apparent

> <group>


> <basicOrAcidic>
basic

> <Row-ID>
192

> <Smiles>
N1(=CC(=CC(=C1)C)C)

$$$$
10193
  Mrv171c006011816382D          

  8  8  0  0  0  0            999 V2000
    2.1434   -0.6188    0.0000 N   0  0  0  0  0  0  0  0  0  0  0  0
    2.1434    0.2063    0.0000 C   0  0  0  0  0  0  0  0  0  0  0  0
    1.4289    0.6188    0.0000 C   0  0  0  0  0  0  0  0  0  0  0  0
    1.4289    1.4438    0.0000 C   0  0  0  0  0  0  0  0  0  0  0  0
    0.7145    0.2063    0.0000 C   0  0  0  0  0  0  0  0  0  0  0  0
   -0.0000    0.6187    0.0000 C   0  0  0  0  0  0  0  0  0  0  0  0
    0.7145   -0.6187    0.0000 C   0  0  0  0  0  0  0  0  0  0  0  0
    1.4289   -1.0313    0.0000 C   0  0  0  0  0  0  0  0  0  0  0  0
  2  1  2  0  0  0  0
  3  2  1  0  0  0  0
  3  4  1  0  0  0  0
  5  3  2  0  0  0  0
  5  6  1  0  0  0  0
  7  5  1  0  0  0  0
  8  7  2  0  0  0  0
  1  8  1  0  0  0  0
M  END
> <Original_SMILES>
CC1C=NC=CC=1C

> <Canonical_QSARr>
CC1C=NC=CC=1C

> <InChI_Code_QSARr>
InChI=1S/C7H9N/c1-6-3-4-8-5-7(6)2/h3-5H,1-2H3

> <InChI Key_QSARr>
NURQLCJSMXZBPC-UHFFFAOYSA-N

> <Salt_Solvent>
?

> <Salt_Solvent_ID>


> <pKa>
6.53

> <temp>
25

> <method>
mean from 4

> <type>
b1/apparent

> <group>
NH(1+)

> <basicOrAcidic>
basic

> <Row-ID>
193

> <Smiles>
N1(=CC(=C(C)C=C1)C)

$$$$
10194
  Mrv171c006011816382D          

  8  8  0  0  0  0            999 V2000
    1.7862   -1.9594    0.0000 N   0  0  0  0  0  0  0  0  0  0  0  0
    2.5007   -1.5469    0.0000 C   0  0  0  0  0  0  0  0  0  0  0  0
    2.5007   -0.7219    0.0000 C   0  0  0  0  0  0  0  0  0  0  0  0
    1.7862   -0.3094    0.0000 C   0  0  0  0  0  0  0  0  0  0  0  0
    1.7862    0.5156    0.0000 C   0  0  0  0  0  0  0  0  0  0  0  0
    1.0717    0.9281    0.0000 C   0  0  0  0  0  0  0  0  0  0  0  0
    1.0717   -0.7219    0.0000 C   0  0  0  0  0  0  0  0  0  0  0  0
    1.0717   -1.5469    0.0000 C   0  0  0  0  0  0  0  0  0  0  0  0
  2  1  2  0  0  0  0
  3  2  1  0  0  0  0
  4  3  2  0  0  0  0
  4  5  1  0  0  0  0
  5  6  2  0  0  0  0
  7  4  1  0  0  0  0
  8  7  2  0  0  0  0
  1  8  1  0  0  0  0
M  END
> <Original_SMILES>
C=CC1C=CN=CC=1

> <Canonical_QSARr>
C=CC1C=CN=CC=1

> <InChI_Code_QSARr>
InChI=1S/C7H7N/c1-2-7-3-5-8-6-4-7/h2-6H,1H2

> <InChI Key_QSARr>
KFDVPJUYSDEJTH-UHFFFAOYSA-N

> <Salt_Solvent>
?

> <Salt_Solvent_ID>


> <pKa>
5.62

> <temp>
25

> <method>
potentiometric

> <type>
a/thermodynamic

> <group>
NH+

> <basicOrAcidic>
basic

> <Row-ID>
194

> <Smiles>
N1(=CC=C(C=C)C=C1)

$$$$
10195
  Mrv171c006011816382D          

  8  8  0  0  0  0            999 V2000
    1.7862   -1.9594    0.0000 N   0  0  0  0  0  0  0  0  0  0  0  0
    2.5007   -1.5469    0.0000 C   0  0  0  0  0  0  0  0  0  0  0  0
    2.5007   -0.7219    0.0000 C   0  0  0  0  0  0  0  0  0  0  0  0
    1.7862   -0.3094    0.0000 C   0  0  0  0  0  0  0  0  0  0  0  0
    1.7862    0.5156    0.0000 C   0  0  0  0  0  0  0  0  0  0  0  0
    1.0717    0.9281    0.0000 C   0  0  0  0  0  0  0  0  0  0  0  0
    1.0717   -0.7219    0.0000 C   0  0  0  0  0  0  0  0  0  0  0  0
    1.0717   -1.5469    0.0000 C   0  0  0  0  0  0  0  0  0  0  0  0
  2  1  2  0  0  0  0
  3  2  1  0  0  0  0
  4  3  2  0  0  0  0
  4  5  1  0  0  0  0
  5  6  1  0  0  0  0
  7  4  1  0  0  0  0
  8  7  2  0  0  0  0
  1  8  1  0  0  0  0
M  END
> <Original_SMILES>
CCC1C=CN=CC=1

> <Canonical_QSARr>
CCC1C=CN=CC=1

> <InChI_Code_QSARr>
InChI=1S/C7H9N/c1-2-7-3-5-8-6-4-7/h3-6H,2H2,1H3

> <InChI Key_QSARr>
VJXRKZJMGVSXPX-UHFFFAOYSA-N

> <Salt_Solvent>
?

> <Salt_Solvent_ID>


> <pKa>
5.94

> <temp>
25

> <method>
mean from 5

> <type>
a1/apparent

> <group>
NH(+)

> <basicOrAcidic>
basic

> <Row-ID>
195

> <Smiles>
N1(=CC=C(CC)C=C1)

$$$$
10196
  Mrv171c006011816382D          

  8  8  0  0  0  0            999 V2000
    2.5007   -0.7219    0.0000 N   0  0  0  0  0  0  0  0  0  0  0  0
    1.7862   -0.3094    0.0000 C   0  0  0  0  0  0  0  0  0  0  0  0
    1.7862    0.5156    0.0000 C   0  0  0  0  0  0  0  0  0  0  0  0
    1.0718    0.9281    0.0000 C   0  0  0  0  0  0  0  0  0  0  0  0
    1.0718   -0.7219    0.0000 C   0  0  0  0  0  0  0  0  0  0  0  0
    1.0718   -1.5469    0.0000 C   0  0  0  0  0  0  0  0  0  0  0  0
    1.7862   -1.9594    0.0000 C   0  0  0  0  0  0  0  0  0  0  0  0
    2.5007   -1.5469    0.0000 C   0  0  0  0  0  0  0  0  0  0  0  0
  2  1  2  0  0  0  0
  2  3  1  0  0  0  0
  3  4  2  0  0  0  0
  5  2  1  0  0  0  0
  6  5  2  0  0  0  0
  7  6  1  0  0  0  0
  8  7  2  0  0  0  0
  1  8  1  0  0  0  0
M  END
> <Original_SMILES>
C=CC1C=CC=CN=1

> <Canonical_QSARr>
C=CC1C=CC=CN=1

> <InChI_Code_QSARr>
InChI=1S/C7H7N/c1-2-7-5-3-4-6-8-7/h2-6H,1H2

> <InChI Key_QSARr>
KGIGUEBEKRSTEW-UHFFFAOYSA-N

> <Salt_Solvent>
?

> <Salt_Solvent_ID>


> <pKa>
4.92

> <temp>
25

> <method>
potentiometric

> <type>
a/thermodynamic

> <group>
NH+

> <basicOrAcidic>
basic

> <Row-ID>
196

> <Smiles>
N1(=C(C=CC=C1)C=C)

$$$$
10197
  Mrv171c006011816382D          

  8  8  0  0  0  0            999 V2000
    2.5007   -0.7219    0.0000 N   0  0  0  0  0  0  0  0  0  0  0  0
    1.7862   -0.3094    0.0000 C   0  0  0  0  0  0  0  0  0  0  0  0
    1.7862    0.5156    0.0000 C   0  0  0  0  0  0  0  0  0  0  0  0
    1.0718    0.9281    0.0000 C   0  0  0  0  0  0  0  0  0  0  0  0
    1.0718   -0.7219    0.0000 C   0  0  0  0  0  0  0  0  0  0  0  0
    1.0718   -1.5469    0.0000 C   0  0  0  0  0  0  0  0  0  0  0  0
    1.7862   -1.9594    0.0000 C   0  0  0  0  0  0  0  0  0  0  0  0
    2.5007   -1.5469    0.0000 C   0  0  0  0  0  0  0  0  0  0  0  0
  2  1  2  0  0  0  0
  2  3  1  0  0  0  0
  3  4  1  0  0  0  0
  5  2  1  0  0  0  0
  6  5  2  0  0  0  0
  7  6  1  0  0  0  0
  8  7  2  0  0  0  0
  1  8  1  0  0  0  0
M  END
> <Original_SMILES>
CCC1C=CC=CN=1

> <Canonical_QSARr>
CCC1C=CC=CN=1

> <InChI_Code_QSARr>
InChI=1S/C7H9N/c1-2-7-5-3-4-6-8-7/h3-6H,2H2,1H3

> <InChI Key_QSARr>
NRGGMCIBEHEAIL-UHFFFAOYSA-N

> <Salt_Solvent>
?

> <Salt_Solvent_ID>


> <pKa>
5.98

> <temp>
25

> <method>
mean from 5

> <type>
a1/apparent

> <group>


> <basicOrAcidic>
basic

> <Row-ID>
197

> <Smiles>
N1(=C(C=CC=C1)CC)

$$$$
10198
  Mrv171c006011816382D          

  8  8  0  0  0  0            999 V2000
    2.1434    0.2062    0.0000 N   0  0  0  0  0  0  0  0  0  0  0  0
    1.4289    0.6188    0.0000 C   0  0  0  0  0  0  0  0  0  0  0  0
    1.4289    1.4438    0.0000 C   0  0  0  0  0  0  0  0  0  0  0  0
    0.7145    0.2063    0.0000 C   0  0  0  0  0  0  0  0  0  0  0  0
   -0.0000    0.6188    0.0000 C   0  0  0  0  0  0  0  0  0  0  0  0
    0.7145   -0.6187    0.0000 C   0  0  0  0  0  0  0  0  0  0  0  0
    1.4289   -1.0313    0.0000 C   0  0  0  0  0  0  0  0  0  0  0  0
    2.1434   -0.6188    0.0000 C   0  0  0  0  0  0  0  0  0  0  0  0
  2  1  2  0  0  0  0
  2  3  1  0  0  0  0
  4  2  1  0  0  0  0
  4  5  1  0  0  0  0
  6  4  2  0  0  0  0
  7  6  1  0  0  0  0
  8  7  2  0  0  0  0
  1  8  1  0  0  0  0
M  END
> <Original_SMILES>
CC1=NC=CC=C1C

> <Canonical_QSARr>
CC1=NC=CC=C1C

> <InChI_Code_QSARr>
InChI=1S/C7H9N/c1-6-4-3-5-8-7(6)2/h3-5H,1-2H3

> <InChI Key_QSARr>
HPYNZHMRTTWQTB-UHFFFAOYSA-N

> <Salt_Solvent>
?

> <Salt_Solvent_ID>


> <pKa>
6.57

> <temp>
25

> <method>
spectrophotometric

> <type>
a/thermodynamic

> <group>
NHE+

> <basicOrAcidic>
basic

> <Row-ID>
198

> <Smiles>
N1(=C(C(=CC=C1)C)C)

$$$$
10199
  Mrv171c006011816382D          

  8  8  0  0  0  0            999 V2000
    2.1434    0.8250    0.0000 N   0  0  0  0  0  0  0  0  0  0  0  0
    1.4289    1.2375    0.0000 C   0  0  0  0  0  0  0  0  0  0  0  0
    1.4289    2.0625    0.0000 C   0  0  0  0  0  0  0  0  0  0  0  0
    0.7145    0.8250    0.0000 C   0  0  0  0  0  0  0  0  0  0  0  0
    0.7145    0.0000    0.0000 C   0  0  0  0  0  0  0  0  0  0  0  0
    1.4289   -0.4125    0.0000 C   0  0  0  0  0  0  0  0  0  0  0  0
    1.4289   -1.2375    0.0000 C   0  0  0  0  0  0  0  0  0  0  0  0
    2.1434   -0.0000    0.0000 C   0  0  0  0  0  0  0  0  0  0  0  0
  2  1  2  0  0  0  0
  2  3  1  0  0  0  0
  4  2  1  0  0  0  0
  5  4  2  0  0  0  0
  6  5  1  0  0  0  0
  6  7  1  0  0  0  0
  8  6  2  0  0  0  0
  1  8  1  0  0  0  0
M  END
> <Original_SMILES>
CC1=CN=C(C)C=C1

> <Canonical_QSARr>
CC1=CN=C(C)C=C1

> <InChI_Code_QSARr>
InChI=1S/C7H9N/c1-6-3-4-7(2)8-5-6/h3-5H,1-2H3

> <InChI Key_QSARr>
XWKFPIODWVPXLX-UHFFFAOYSA-N

> <Salt_Solvent>
?

> <Salt_Solvent_ID>


> <pKa>
6.4

> <temp>
25

> <method>
spectrophotometric

> <type>
a/thermodynamic

> <group>
NHE+

> <basicOrAcidic>
basic

> <Row-ID>
199

> <Smiles>
N1(=C(C=CC(=C1)C)C)

$$$$
10200
  Mrv171c006011816382D          

  8  8  0  0  0  0            999 V2000
    2.3476    0.1703    0.0000 N   0  0  0  0  0  0  0  0  0  0  0  0
    1.6802    0.6552    0.0000 C   0  0  0  0  0  0  0  0  0  0  0  0
    1.6802    1.4802    0.0000 C   0  0  0  0  0  0  0  0  0  0  0  0
    1.0127    0.1703    0.0000 C   0  0  0  0  0  0  0  0  0  0  0  0
    0.2281    0.4252    0.0000 C   0  0  0  0  0  0  0  0  0  0  0  0
    1.2677   -0.6143    0.0000 C   0  0  0  0  0  0  0  0  0  0  0  0
    0.7827   -1.2818    0.0000 C   0  0  0  0  0  0  0  0  0  0  0  0
    2.0927   -0.6143    0.0000 C   0  0  0  0  0  0  0  0  0  0  0  0
  2  1  1  0  0  0  0
  2  3  1  0  0  0  0
  4  2  2  0  0  0  0
  4  5  1  0  0  0  0
  6  4  1  0  0  0  0
  6  7  1  0  0  0  0
  8  6  2  0  0  0  0
  1  8  1  0  0  0  0
M  END
> <Original_SMILES>
CC1C(C)=CNC=1C

> <Canonical_QSARr>
CC1C(C)=CNC=1C

> <InChI_Code_QSARr>
InChI=1S/C7H11N/c1-5-4-8-7(3)6(5)2/h4,8H,1-3H3

> <InChI Key_QSARr>
WTMJHBZSSSDBFQ-UHFFFAOYSA-N

> <Salt_Solvent>
?

> <Salt_Solvent_ID>


> <pKa>
3.94

> <temp>


> <method>
spectrophotometric

> <type>
a/apparent

> <group>


> <basicOrAcidic>
basic

> <Row-ID>
200

> <Smiles>
N1(C(=C(C)C(=C1)C)C)

$$$$
10201
  Mrv171c006011816382D          

  8  8  0  0  0  0            999 V2000
    1.7862    0.8250    0.0000 N   0  0  0  0  0  0  0  0  0  0  0  0
    1.0717    1.2375    0.0000 C   0  0  0  0  0  0  0  0  0  0  0  0
    1.0717    2.0625    0.0000 C   0  0  0  0  0  0  0  0  0  0  0  0
    0.3572    0.8250    0.0000 C   0  0  0  0  0  0  0  0  0  0  0  0
    0.3572    0.0000    0.0000 C   0  0  0  0  0  0  0  0  0  0  0  0
    1.0717   -0.4125    0.0000 C   0  0  0  0  0  0  0  0  0  0  0  0
    1.7862   -0.0000    0.0000 C   0  0  0  0  0  0  0  0  0  0  0  0
    2.5006   -0.4125    0.0000 C   0  0  0  0  0  0  0  0  0  0  0  0
  2  1  2  0  0  0  0
  2  3  1  0  0  0  0
  4  2  1  0  0  0  0
  5  4  2  0  0  0  0
  6  5  1  0  0  0  0
  7  6  2  0  0  0  0
  1  7  1  0  0  0  0
  7  8  1  0  0  0  0
M  END
> <Original_SMILES>
CC1C=CC=C(C)N=1

> <Canonical_QSARr>
CC1C=CC=C(C)N=1

> <InChI_Code_QSARr>
InChI=1S/C7H9N/c1-6-4-3-5-7(2)8-6/h3-5H,1-2H3

> <InChI Key_QSARr>
OISVCGZHLKNMSJ-UHFFFAOYSA-N

> <Salt_Solvent>
?

> <Salt_Solvent_ID>


> <pKa>
6.85

> <temp>
26

> <method>
mean from 9

> <type>
a1/apparent

> <group>


> <basicOrAcidic>
basic

> <Row-ID>
201

> <Smiles>
N1(=C(C=CC=C1C)C)

$$$$
10202
  Mrv171c006011816382D          

  8  8  0  0  0  0            999 V2000
    1.7862    0.8250    0.0000 N   0  0  0  0  0  0  0  0  0  0  0  0
    1.0717    1.2375    0.0000 C   0  0  0  0  0  0  0  0  0  0  0  0
    1.0717    2.0625    0.0000 C   0  0  0  0  0  0  0  0  0  0  0  0
    0.3572    0.8250    0.0000 C   0  0  0  0  0  0  0  0  0  0  0  0
    0.3572    0.0000    0.0000 C   0  0  0  0  0  0  0  0  0  0  0  0
    1.0717   -0.4125    0.0000 C   0  0  0  0  0  0  0  0  0  0  0  0
    1.7862   -0.0000    0.0000 C   0  0  0  0  0  0  0  0  0  0  0  0
    2.5006   -0.4125    0.0000 C   0  0  0  0  0  0  0  0  0  0  0  0
  2  1  1  0  0  0  0
  2  3  1  0  0  0  0
  4  2  1  0  0  0  0
  5  4  1  0  0  0  0
  6  5  1  0  0  0  0
  7  6  1  0  0  0  0
  1  7  1  0  0  0  0
  7  8  1  0  0  0  0
M  END
> <Original_SMILES>
C[C@@H]1CCC[C@H](C)N1

> <Canonical_QSARr>
CC1CCCC(C)N1

> <InChI_Code_QSARr>
InChI=1S/C7H15N/c1-6-4-3-5-7(2)8-6/h6-8H,3-5H2,1-2H3

> <InChI Key_QSARr>
SDGKUVSVPIIUCF-UHFFFAOYSA-N

> <Salt_Solvent>
?

> <Salt_Solvent_ID>


> <pKa>
10.99

> <temp>
30

> <method>
potentiometric

> <type>
a/apparent

> <group>
NH2+

> <basicOrAcidic>
basic

> <Row-ID>
202

> <Smiles>
N1(C(CCCC1C)C)

$$$$
10203
  Mrv171c006011816382D          

  8  8  0  0  0  0            999 V2000
    1.7862    0.5156    0.0000 N   0  0  0  0  0  0  0  0  0  0  0  0
    1.7862   -0.3094    0.0000 C   0  0  0  0  0  0  0  0  0  0  0  0
    1.0718   -0.7219    0.0000 C   0  0  0  0  0  0  0  0  0  0  0  0
    1.0718   -1.5469    0.0000 C   0  0  0  0  0  0  0  0  0  0  0  0
    1.7862   -1.9594    0.0000 C   0  0  0  0  0  0  0  0  0  0  0  0
    2.5007   -1.5469    0.0000 C   0  0  0  0  0  0  0  0  0  0  0  0
    2.5007   -0.7219    0.0000 C   0  0  0  0  0  0  0  0  0  0  0  0
    1.0718    0.9281    0.0000 C   0  0  0  0  0  0  0  0  0  0  0  0
  1  2  2  0  0  0  0
  3  2  1  0  0  0  0
  4  3  1  0  0  0  0
  5  4  1  0  0  0  0
  6  5  1  0  0  0  0
  7  6  1  0  0  0  0
  2  7  1  0  0  0  0
  1  8  1  0  0  0  0
M  END
> <Original_SMILES>
CN=C1CCCCC1

> <Canonical_QSARr>
CN=C1CCCCC1

> <InChI_Code_QSARr>
InChI=1S/C7H13N/c1-8-7-5-3-2-4-6-7/h2-6H2,1H3

> <InChI Key_QSARr>
FFDQGRWCKILEIP-UHFFFAOYSA-N

> <Salt_Solvent>
?

> <Salt_Solvent_ID>


> <pKa>
9.43

> <temp>


> <method>
potentiometric

> <type>
a/apparent

> <group>


> <basicOrAcidic>
basic

> <Row-ID>
203

> <Smiles>
N(=C1(CCCCC1))C

$$$$
10204
  Mrv171c006011816382D          

  8  8  0  0  0  0            999 V2000
    1.7862    0.5156    0.0000 N   0  0  0  0  0  0  0  0  0  0  0  0
    1.7862   -0.3094    0.0000 C   0  0  0  0  0  0  0  0  0  0  0  0
    1.0718   -0.7219    0.0000 C   0  0  0  0  0  0  0  0  0  0  0  0
    1.0718   -1.5469    0.0000 C   0  0  0  0  0  0  0  0  0  0  0  0
    1.7862   -1.9594    0.0000 C   0  0  0  0  0  0  0  0  0  0  0  0
    2.5007   -1.5469    0.0000 C   0  0  0  0  0  0  0  0  0  0  0  0
    2.5007   -0.7219    0.0000 C   0  0  0  0  0  0  0  0  0  0  0  0
    1.0718    0.9281    0.0000 C   0  0  0  0  0  0  0  0  0  0  0  0
  1  2  1  0  0  0  0
  3  2  2  0  0  0  0
  4  3  1  0  0  0  0
  5  4  2  0  0  0  0
  6  5  1  0  0  0  0
  7  6  2  0  0  0  0
  2  7  1  0  0  0  0
  1  8  1  0  0  0  0
M  END
> <Original_SMILES>
CNC1C=CC=CC=1

> <Canonical_QSARr>
CNC1C=CC=CC=1

> <InChI_Code_QSARr>
InChI=1S/C7H9N/c1-8-7-5-3-2-4-6-7/h2-6,8H,1H3

> <InChI Key_QSARr>
AFBPFSWMIHJQDM-UHFFFAOYSA-N

> <Salt_Solvent>
?

> <Salt_Solvent_ID>


> <pKa>
4.8

> <temp>
23

> <method>
mean from 13

> <type>
a1/apparent

> <group>


> <basicOrAcidic>
basic

> <Row-ID>
204

> <Smiles>
N(C1(=CC=CC=C1))C

$$$$
10205
  Mrv171c006011816382D          

  8  8  0  0  0  0            999 V2000
    1.7862   -0.3094    0.0000 N   0  0  0  0  0  0  0  0  0  0  0  0
    1.0718   -0.7219    0.0000 C   0  0  0  0  0  0  0  0  0  0  0  0
    1.0718   -1.5469    0.0000 C   0  0  0  0  0  0  0  0  0  0  0  0
    1.7862   -1.9594    0.0000 C   0  0  0  0  0  0  0  0  0  0  0  0
    2.5007   -1.5469    0.0000 C   0  0  0  0  0  0  0  0  0  0  0  0
    2.5007   -0.7219    0.0000 C   0  0  0  0  0  0  0  0  0  0  0  0
    1.7862    0.5156    0.0000 C   0  0  0  0  0  0  0  0  0  0  0  0
    1.0718    0.9281    0.0000 C   0  0  0  0  0  0  0  0  0  0  0  0
  2  1  1  0  0  0  0
  3  2  1  0  0  0  0
  4  3  1  0  0  0  0
  5  4  1  0  0  0  0
  6  5  1  0  0  0  0
  1  6  1  0  0  0  0
  1  7  1  0  0  0  0
  7  8  1  0  0  0  0
M  END
> <Original_SMILES>
CCN1CCCCC1

> <Canonical_QSARr>
CCN1CCCCC1

> <InChI_Code_QSARr>
InChI=1S/C7H15N/c1-2-8-6-4-3-5-7-8/h2-7H2,1H3

> <InChI Key_QSARr>
HTLZVHNRZJPSMI-UHFFFAOYSA-N

> <Salt_Solvent>
?

> <Salt_Solvent_ID>


> <pKa>
10.68

> <temp>
23

> <method>
mean from 2

> <type>
b1/apparent

> <group>
NH(1+)

> <basicOrAcidic>
basic

> <Row-ID>
205

> <Smiles>
N1(CCCCC1)(CC)

$$$$
10206
  Mrv171c006011816382D          

  8  8  0  0  0  0            999 V2000
    1.9062   -0.2533    0.0000 N   0  0  0  0  0  0  0  0  0  0  0  0
    2.1612    0.5313    0.0000 C   0  0  0  0  0  0  0  0  0  0  0  0
    1.4937    1.0162    0.0000 C   0  0  0  0  0  0  0  0  0  0  0  0
    1.4937    1.8412    0.0000 C   0  0  0  0  0  0  0  0  0  0  0  0
    0.8263    0.5313    0.0000 C   0  0  0  0  0  0  0  0  0  0  0  0
    0.0417    0.7863    0.0000 C   0  0  0  0  0  0  0  0  0  0  0  0
    1.0812   -0.2533    0.0000 C   0  0  0  0  0  0  0  0  0  0  0  0
    2.3912   -0.9207    0.0000 C   0  0  0  0  0  0  0  0  0  0  0  0
  2  1  1  0  0  0  0
  3  2  2  0  0  0  0
  3  4  1  0  0  0  0
  5  3  1  0  0  0  0
  5  6  1  0  0  0  0
  7  5  1  0  0  0  0
  1  7  1  0  0  0  0
  1  8  1  0  0  0  0
M  END
> <Original_SMILES>
CC1CN(C)C=C1C

> <Canonical_QSARr>
CC1CN(C)C=C1C

> <InChI_Code_QSARr>
InChI=1S/C7H13N/c1-6-4-8(3)5-7(6)2/h4,7H,5H2,1-3H3

> <InChI Key_QSARr>
GSCVMJPACRKDQD-UHFFFAOYSA-N

> <Salt_Solvent>
?

> <Salt_Solvent_ID>


> <pKa>
9.6

> <temp>


> <method>


> <type>
a/apparent

> <group>
NH+

> <basicOrAcidic>
basic

> <Row-ID>
206

> <Smiles>
N1(C=C(C)C(C1)C)(C)

$$$$
10207
  Mrv171c006011816382D          

  8  8  0  0  0  0            999 V2000
    1.3455    1.0931    0.0000 N   0  0  0  0  0  0  0  0  0  0  0  0
    0.6022    0.7352    0.0000 C   0  0  0  0  0  0  0  0  0  0  0  0
    0.4187   -0.0691    0.0000 C   0  0  0  0  0  0  0  0  0  0  0  0
    0.9330   -0.7142    0.0000 C   0  0  0  0  0  0  0  0  0  0  0  0
    1.7580   -0.7142    0.0000 C   0  0  0  0  0  0  0  0  0  0  0  0
    2.2724   -0.0691    0.0000 C   0  0  0  0  0  0  0  0  0  0  0  0
    2.0888    0.7352    0.0000 C   0  0  0  0  0  0  0  0  0  0  0  0
    1.3455    1.9181    0.0000 C   0  0  0  0  0  0  0  0  0  0  0  0
  2  1  1  0  0  0  0
  3  2  1  0  0  0  0
  4  3  1  0  0  0  0
  5  4  1  0  0  0  0
  6  5  1  0  0  0  0
  7  6  1  0  0  0  0
  1  7  1  0  0  0  0
  1  8  1  0  0  0  0
M  END
> <Original_SMILES>
CN1CCCCCC1

> <Canonical_QSARr>
CN1CCCCCC1

> <InChI_Code_QSARr>
InChI=1S/C7H15N/c1-8-6-4-2-3-5-7-8/h2-7H2,1H3

> <InChI Key_QSARr>
ZKUKXSWKWGHYKJ-UHFFFAOYSA-N

> <Salt_Solvent>
?

> <Salt_Solvent_ID>


> <pKa>
10.96

> <temp>
25

> <method>


> <type>
a1/apparent

> <group>


> <basicOrAcidic>
basic

> <Row-ID>
207

> <Smiles>
N1(CCCCCC1)(C)

$$$$
10208
  Mrv171c006011816382D          

  8  8  0  0  0  0            999 V2000
    1.7580   -0.9446    0.0000 N   0  0  0  0  0  0  0  0  0  0  0  0
    1.0906   -0.4597    0.0000 C   0  0  0  0  0  0  0  0  0  0  0  0
    1.0906    0.3653    0.0000 C   0  0  0  0  0  0  0  0  0  0  0  0
    0.4231   -0.9446    0.0000 C   0  0  0  0  0  0  0  0  0  0  0  0
    0.6781   -1.7293    0.0000 C   0  0  0  0  0  0  0  0  0  0  0  0
    1.5031   -1.7293    0.0000 C   0  0  0  0  0  0  0  0  0  0  0  0
    2.5426   -0.6897    0.0000 C   0  0  0  0  0  0  0  0  0  0  0  0
    2.7142    0.1173    0.0000 C   0  0  0  0  0  0  0  0  0  0  0  0
  2  1  1  0  0  0  0
  2  3  1  0  0  0  0
  4  2  2  0  0  0  0
  5  4  1  0  0  0  0
  6  5  1  0  0  0  0
  1  6  1  0  0  0  0
  1  7  1  0  0  0  0
  7  8  1  0  0  0  0
M  END
> <Original_SMILES>
CCN1CCC=C1C

> <Canonical_QSARr>
CCN1CCC=C1C

> <InChI_Code_QSARr>
InChI=1S/C7H13N/c1-3-8-6-4-5-7(8)2/h5H,3-4,6H2,1-2H3

> <InChI Key_QSARr>
MOEZDHDBWWXTTG-UHFFFAOYSA-N

> <Salt_Solvent>
?

> <Salt_Solvent_ID>


> <pKa>
11.88

> <temp>
27

> <method>
potentiometric

> <type>
a/apparent

> <group>
NH+

> <basicOrAcidic>
basic

> <Row-ID>
208

> <Smiles>
N1(C(=CCC1)C)(CC)

$$$$
10209
  Mrv171c006011816382D          

  8  8  0  0  0  0            999 V2000
    1.7580   -0.9446    0.0000 N   0  0  0  0  0  0  0  0  0  0  0  0
    1.0906   -0.4597    0.0000 C   0  0  0  0  0  0  0  0  0  0  0  0
    1.0906    0.3653    0.0000 C   0  0  0  0  0  0  0  0  0  0  0  0
    0.4231   -0.9446    0.0000 C   0  0  0  0  0  0  0  0  0  0  0  0
    0.6781   -1.7293    0.0000 C   0  0  0  0  0  0  0  0  0  0  0  0
    1.5031   -1.7293    0.0000 C   0  0  0  0  0  0  0  0  0  0  0  0
    2.5426   -0.6897    0.0000 C   0  0  0  0  0  0  0  0  0  0  0  0
    2.7142    0.1173    0.0000 C   0  0  0  0  0  0  0  0  0  0  0  0
  2  1  1  0  0  0  0
  2  3  1  0  0  0  0
  4  2  1  0  0  0  0
  5  4  1  0  0  0  0
  6  5  1  0  0  0  0
  1  6  1  0  0  0  0
  1  7  1  0  0  0  0
  7  8  1  0  0  0  0
M  END
> <Original_SMILES>
CCN1CCCC1C

> <Canonical_QSARr>
CCN1CCCC1C

> <InChI_Code_QSARr>
InChI=1S/C7H15N/c1-3-8-6-4-5-7(8)2/h7H,3-6H2,1-2H3

> <InChI Key_QSARr>
JKNXMPSMAZUQMJ-UHFFFAOYSA-N

> <Salt_Solvent>
?

> <Salt_Solvent_ID>


> <pKa>
10.6

> <temp>
27

> <method>
potentiometric

> <type>
a/apparent

> <group>
NH+

> <basicOrAcidic>
basic

> <Row-ID>
209

> <Smiles>
N1(C(CCC1)C)(CC)

$$$$
10210
  Mrv171c006011816382D          

  8  8  0  0  0  0            999 V2000
    1.4516   -0.3994    0.0000 N   0  0  0  0  0  0  0  0  0  0  0  0
    1.4516    0.4256    0.0000 C   0  0  0  0  0  0  0  0  0  0  0  0
    2.1661    0.8381    0.0000 C   0  0  0  0  0  0  0  0  0  0  0  0
    0.7371    0.8381    0.0000 C   0  0  0  0  0  0  0  0  0  0  0  0
    0.7841   -0.8844    0.0000 C   0  0  0  0  0  0  0  0  0  0  0  0
    1.0391   -1.6690    0.0000 C   0  0  0  0  0  0  0  0  0  0  0  0
    1.8641   -1.6690    0.0000 C   0  0  0  0  0  0  0  0  0  0  0  0
    2.1190   -0.8844    0.0000 C   0  0  0  0  0  0  0  0  0  0  0  0
  1  2  1  0  0  0  0
  2  3  1  0  0  0  0
  2  4  1  0  0  0  0
  5  1  1  0  0  0  0
  6  5  1  0  0  0  0
  7  6  1  0  0  0  0
  8  7  1  0  0  0  0
  1  8  1  0  0  0  0
M  END
> <Original_SMILES>
CC(C)N1CCCC1

> <Canonical_QSARr>
CC(C)N1CCCC1

> <InChI_Code_QSARr>
InChI=1S/C7H15N/c1-7(2)8-5-3-4-6-8/h7H,3-6H2,1-2H3

> <InChI Key_QSARr>
YQOPNAOQGQSUHF-UHFFFAOYSA-N

> <Salt_Solvent>
?

> <Salt_Solvent_ID>


> <pKa>
11.22

> <temp>
25

> <method>


> <type>
a1/apparent

> <group>


> <basicOrAcidic>
basic

> <Row-ID>
210

> <Smiles>
N1(C(C)C)(CCCC1)

$$$$
10211
  Mrv171c006011816382D          

  8  8  0  0  0  0            999 V2000
    1.7862    0.2062    0.0000 N   0  0  0  0  0  0  0  0  0  0  0  0
    1.0717    0.6188    0.0000 C   0  0  0  0  0  0  0  0  0  0  0  0
    1.0717    1.4438    0.0000 C   0  0  0  0  0  0  0  0  0  0  0  0
    0.3572    0.2063    0.0000 C   0  0  0  0  0  0  0  0  0  0  0  0
    0.3572   -0.6187    0.0000 C   0  0  0  0  0  0  0  0  0  0  0  0
    1.0717   -1.0312    0.0000 C   0  0  0  0  0  0  0  0  0  0  0  0
    1.7862   -0.6188    0.0000 C   0  0  0  0  0  0  0  0  0  0  0  0
    2.5006    0.6187    0.0000 C   0  0  0  0  0  0  0  0  0  0  0  0
  2  1  1  0  0  0  0
  2  3  1  0  0  0  0
  4  2  2  0  0  0  0
  5  4  1  0  0  0  0
  6  5  1  0  0  0  0
  7  6  1  0  0  0  0
  1  7  1  0  0  0  0
  1  8  1  0  0  0  0
M  END
> <Original_SMILES>
CC1=CCCCN1C

> <Canonical_QSARr>
CC1=CCCCN1C

> <InChI_Code_QSARr>
InChI=1S/C7H13N/c1-7-5-3-4-6-8(7)2/h5H,3-4,6H2,1-2H3

> <InChI Key_QSARr>
UESXQASBXUNZTI-UHFFFAOYSA-N

> <Salt_Solvent>
?

> <Salt_Solvent_ID>


> <pKa>
11.42

> <temp>
25.5

> <method>
potentiometric

> <type>
a/apparent

> <group>
NH+

> <basicOrAcidic>
basic

> <Row-ID>
211

> <Smiles>
N1(C(=CCCC1)C)(C)

$$$$
10212
  Mrv171c006011816382D          

  8  8  0  0  0  0            999 V2000
    1.7862    0.2062    0.0000 N   0  0  0  0  0  0  0  0  0  0  0  0
    1.0717    0.6188    0.0000 C   0  0  0  0  0  0  0  0  0  0  0  0
    1.0717    1.4438    0.0000 C   0  0  0  0  0  0  0  0  0  0  0  0
    0.3572    0.2063    0.0000 C   0  0  0  0  0  0  0  0  0  0  0  0
    0.3572   -0.6187    0.0000 C   0  0  0  0  0  0  0  0  0  0  0  0
    1.0717   -1.0312    0.0000 C   0  0  0  0  0  0  0  0  0  0  0  0
    1.7862   -0.6188    0.0000 C   0  0  0  0  0  0  0  0  0  0  0  0
    2.5006    0.6187    0.0000 C   0  0  0  0  0  0  0  0  0  0  0  0
  2  1  1  0  0  0  0
  2  3  1  0  0  0  0
  4  2  1  0  0  0  0
  5  4  1  0  0  0  0
  6  5  1  0  0  0  0
  7  6  1  0  0  0  0
  1  7  1  0  0  0  0
  1  8  1  0  0  0  0
M  END
> <Original_SMILES>
CC1CCCCN1C

> <Canonical_QSARr>
CC1CCCCN1C

> <InChI_Code_QSARr>
InChI=1S/C7H15N/c1-7-5-3-4-6-8(7)2/h7H,3-6H2,1-2H3

> <InChI Key_QSARr>
MWUISCCBFHLWLY-UHFFFAOYSA-N

> <Salt_Solvent>
?

> <Salt_Solvent_ID>


> <pKa>
10.26

> <temp>
25

> <method>
potentiometric

> <type>
a/apparent

> <group>
NH+

> <basicOrAcidic>
basic

> <Row-ID>
212

> <Smiles>
N1(C(CCCC1)C)(C)

$$$$
10213
  Mrv171c006011816382D          

  8  8  0  0  0  0            999 V2000
    2.5007   -1.5469    0.0000 N   0  0  0  0  0  0  0  0  0  0  0  0
    2.5007   -0.7219    0.0000 C   0  0  0  0  0  0  0  0  0  0  0  0
    1.7862   -0.3094    0.0000 C   0  0  0  0  0  0  0  0  0  0  0  0
    1.7862    0.5156    0.0000 C   0  0  0  0  0  0  0  0  0  0  0  0
    1.0718    0.9281    0.0000 C   0  0  0  0  0  0  0  0  0  0  0  0
    1.0718   -0.7219    0.0000 C   0  0  0  0  0  0  0  0  0  0  0  0
    1.0718   -1.5469    0.0000 C   0  0  0  0  0  0  0  0  0  0  0  0
    1.7862   -1.9594    0.0000 C   0  0  0  0  0  0  0  0  0  0  0  0
  2  1  2  0  0  0  0
  3  2  1  0  0  0  0
  3  4  1  0  0  0  0
  4  5  2  0  0  0  0
  6  3  2  0  0  0  0
  7  6  1  0  0  0  0
  8  7  2  0  0  0  0
  1  8  1  0  0  0  0
M  END
> <Original_SMILES>
C=CC1C=NC=CC=1

> <Canonical_QSARr>
C=CC1C=NC=CC=1

> <InChI_Code_QSARr>
InChI=1S/C7H7N/c1-2-7-4-3-5-8-6-7/h2-6H,1H2

> <InChI Key_QSARr>
DPZYLEIWHTWHCU-UHFFFAOYSA-N

> <Salt_Solvent>
?

> <Salt_Solvent_ID>


> <pKa>
4.87

> <temp>
25

> <method>
potentiometric

> <type>
a/thermodynamic

> <group>
NH%+&

> <basicOrAcidic>
basic

> <Row-ID>
213

> <Smiles>
N1(=CC(=CC=C1)C=C)

$$$$
10214
  Mrv171c006011816382D          

  8  8  0  0  0  0            999 V2000
    2.5007   -1.5469    0.0000 N   0  0  0  0  0  0  0  0  0  0  0  0
    2.5007   -0.7219    0.0000 C   0  0  0  0  0  0  0  0  0  0  0  0
    1.7862   -0.3094    0.0000 C   0  0  0  0  0  0  0  0  0  0  0  0
    1.7862    0.5156    0.0000 C   0  0  0  0  0  0  0  0  0  0  0  0
    1.0718    0.9281    0.0000 C   0  0  0  0  0  0  0  0  0  0  0  0
    1.0718   -0.7219    0.0000 C   0  0  0  0  0  0  0  0  0  0  0  0
    1.0718   -1.5469    0.0000 C   0  0  0  0  0  0  0  0  0  0  0  0
    1.7862   -1.9594    0.0000 C   0  0  0  0  0  0  0  0  0  0  0  0
  2  1  2  0  0  0  0
  3  2  1  0  0  0  0
  3  4  1  0  0  0  0
  4  5  1  0  0  0  0
  6  3  2  0  0  0  0
  7  6  1  0  0  0  0
  8  7  2  0  0  0  0
  1  8  1  0  0  0  0
M  END
> <Original_SMILES>
CCC1C=NC=CC=1

> <Canonical_QSARr>
CCC1C=NC=CC=1

> <InChI_Code_QSARr>
InChI=1S/C7H9N/c1-2-7-4-3-5-8-6-7/h3-6H,2H2,1H3

> <InChI Key_QSARr>
MFEIKQPHQINPRI-UHFFFAOYSA-N

> <Salt_Solvent>
?

> <Salt_Solvent_ID>


> <pKa>
5.57

> <temp>
25

> <method>
mean from 3

> <type>
a1/apparent

> <group>
NH(+)

> <basicOrAcidic>
basic

> <Row-ID>
214

> <Smiles>
N1(=CC(=CC=C1)CC)

$$$$
10215
  Mrv171c006011816382D          

  8  8  0  0  0  0            999 V2000
    2.3220    0.5156    0.0000 N   0  0  0  0  0  0  0  0  0  0  0  0
    1.6076    0.9281    0.0000 C   0  0  0  0  0  0  0  0  0  0  0  0
    1.6076    1.7531    0.0000 C   0  0  0  0  0  0  0  0  0  0  0  0
    0.8931    0.5156    0.0000 C   0  0  0  0  0  0  0  0  0  0  0  0
    0.8931   -0.3094    0.0000 C   0  0  0  0  0  0  0  0  0  0  0  0
    0.1786   -0.7219    0.0000 C   0  0  0  0  0  0  0  0  0  0  0  0
    1.6076   -0.7219    0.0000 C   0  0  0  0  0  0  0  0  0  0  0  0
    2.3220   -0.3094    0.0000 C   0  0  0  0  0  0  0  0  0  0  0  0
  2  1  2  0  0  0  0
  2  3  1  0  0  0  0
  4  2  1  0  0  0  0
  5  4  2  0  0  0  0
  5  6  1  0  0  0  0
  7  5  1  0  0  0  0
  8  7  2  0  0  0  0
  1  8  1  0  0  0  0
M  END
> <Original_SMILES>
CC1=CC(C)=NC=C1

> <Canonical_QSARr>
CC1=CC(C)=NC=C1

> <InChI_Code_QSARr>
InChI=1S/C7H9N/c1-6-3-4-8-7(2)5-6/h3-5H,1-2H3

> <InChI Key_QSARr>
JYYNAJVZFGKDEQ-UHFFFAOYSA-N

> <Salt_Solvent>
?

> <Salt_Solvent_ID>


> <pKa>
6.77

> <temp>
25

> <method>
mean from 4

> <type>
a1/apparent

> <group>


> <basicOrAcidic>
basic

> <Row-ID>
215

> <Smiles>
N1(=C(C=C(C)C=C1)C)

$$$$
10216
  Mrv171c006011816382D          

  8  8  0  0  0  0            999 V2000
    2.0532   -0.7128    0.0000 N   0  0  0  0  0  0  0  0  0  0  0  0
    1.3857   -0.2279    0.0000 C   0  0  0  0  0  0  0  0  0  0  0  0
    1.3857    0.5971    0.0000 C   0  0  0  0  0  0  0  0  0  0  0  0
    2.1002    1.0096    0.0000 C   0  0  0  0  0  0  0  0  0  0  0  0
    0.7183   -0.7128    0.0000 C   0  0  0  0  0  0  0  0  0  0  0  0
    0.9732   -1.4974    0.0000 C   0  0  0  0  0  0  0  0  0  0  0  0
    1.7982   -1.4974    0.0000 C   0  0  0  0  0  0  0  0  0  0  0  0
    2.8378   -0.4579    0.0000 C   0  0  0  0  0  0  0  0  0  0  0  0
  2  1  1  0  0  0  0
  2  3  1  0  0  0  0
  3  4  1  0  0  0  0
  5  2  1  0  0  0  0
  6  5  1  0  0  0  0
  7  6  1  0  0  0  0
  1  7  1  0  0  0  0
  1  8  1  0  0  0  0
M  END
> <Original_SMILES>
CCC1CCCN1C

> <Canonical_QSARr>
CCC1CCCN1C

> <InChI_Code_QSARr>
InChI=1S/C7H15N/c1-3-7-5-4-6-8(7)2/h7H,3-6H2,1-2H3

> <InChI Key_QSARr>
IDQXZLKEWHBPCA-UHFFFAOYSA-N

> <Salt_Solvent>
?

> <Salt_Solvent_ID>


> <pKa>
9.78

> <temp>


> <method>
potentiometric

> <type>
b/apparent

> <group>


> <basicOrAcidic>
basic

> <Row-ID>
216

> <Smiles>
N1(C(CCC1)CC)(C)

$$$$
10217
  Mrv171c006011816382D          

  8  8  0  0  0  0            999 V2000
   -1.7862   -1.8562    0.0000 Cl  0  0  0  0  0  0  0  0  0  0  0  0
   -1.0717   -1.4437    0.0000 C   0  0  0  0  0  0  0  0  0  0  0  0
   -0.3572   -1.8563    0.0000 C   0  0  0  0  0  0  0  0  0  0  0  0
    0.3572   -1.4438    0.0000 N   0  0  0  0  0  0  0  0  0  0  0  0
    0.3572   -0.6188    0.0000 C   0  0  0  0  0  0  0  0  0  0  0  0
   -0.3572   -0.2063    0.0000 C   0  0  0  0  0  0  0  0  0  0  0  0
   -0.3572    0.6187    0.0000 Cl  0  0  0  0  0  0  0  0  0  0  0  0
   -1.0717   -0.6187    0.0000 C   0  0  0  0  0  0  0  0  0  0  0  0
  1  2  1  0  0  0  0
  3  2  2  0  0  0  0
  4  3  1  0  0  0  0
  5  4  2  0  0  0  0
  6  5  1  0  0  0  0
  6  7  1  0  0  0  0
  8  6  2  0  0  0  0
  2  8  1  0  0  0  0
M  END
> <Original_SMILES>
ClC1=CN=CC(Cl)=C1

> <Canonical_QSARr>
ClC1=CN=CC(Cl)=C1

> <InChI_Code_QSARr>
InChI=1S/C5H3Cl2N/c6-4-1-5(7)3-8-2-4/h1-3H

> <InChI Key_QSARr>
WPGHPGAUFIJVJF-UHFFFAOYSA-N

> <Salt_Solvent>
?

> <Salt_Solvent_ID>


> <pKa>
0.55

> <temp>
25

> <method>
mean from 2

> <type>
a1/apparent

> <group>


> <basicOrAcidic>
basic

> <Row-ID>
217

> <Smiles>
ClC1(=CN=CC(=C1)Cl)

$$$$
10218
  Mrv171c006011816382D          

  8  8  0  0  0  0            999 V2000
    0.6919    0.8381    0.0000 S   0  0  0  0  0  0  0  0  0  0  0  0
   -0.0226    0.4256    0.0000 C   0  0  0  0  0  0  0  0  0  0  0  0
   -0.7371    0.8381    0.0000 S   0  0  0  0  0  0  0  0  0  0  0  0
   -0.0226   -0.3994    0.0000 N   0  0  0  0  0  0  0  0  0  0  0  0
   -0.6901   -0.8844    0.0000 C   0  0  0  0  0  0  0  0  0  0  0  0
   -0.4351   -1.6690    0.0000 C   0  0  0  0  0  0  0  0  0  0  0  0
    0.3899   -1.6690    0.0000 C   0  0  0  0  0  0  0  0  0  0  0  0
    0.6448   -0.8844    0.0000 C   0  0  0  0  0  0  0  0  0  0  0  0
  1  2  2  0  0  0  0
  2  3  1  0  0  0  0
  2  4  1  0  0  0  0
  5  4  1  0  0  0  0
  6  5  1  0  0  0  0
  7  6  1  0  0  0  0
  8  7  1  0  0  0  0
  4  8  1  0  0  0  0
M  END
> <Original_SMILES>
SC(=S)N1CCCC1

> <Canonical_QSARr>
SC(=S)N1CCCC1

> <InChI_Code_QSARr>
InChI=1S/C5H9NS2/c7-5(8)6-3-1-2-4-6/h1-4H2,(H,7,8)

> <InChI Key_QSARr>
VSWDORGPIHIGNW-UHFFFAOYSA-N

> <Salt_Solvent>
?

> <Salt_Solvent_ID>


> <pKa>
2.97

> <temp>
23

> <method>
mean from 2

> <type>
a1/apparent

> <group>
S-H

> <basicOrAcidic>
acidic

> <Row-ID>
218

> <Smiles>
S=C(S)N1(CCCC1)

$$$$
10219
  Mrv171c006011816382D          

  8  8  0  0  0  0            999 V2000
    0.7145   -0.0000    0.0000 Cl  0  0  0  0  0  0  0  0  0  0  0  0
    0.0000   -0.4125    0.0000 C   0  0  0  0  0  0  0  0  0  0  0  0
   -0.7145    0.0000    0.0000 C   0  0  0  0  0  0  0  0  0  0  0  0
   -0.7145    0.8250    0.0000 N   0  0  0  0  0  0  0  0  0  0  0  0
   -1.4289   -0.4125    0.0000 C   0  0  0  0  0  0  0  0  0  0  0  0
   -1.4289   -1.2375    0.0000 C   0  0  0  0  0  0  0  0  0  0  0  0
   -0.7145   -1.6500    0.0000 C   0  0  0  0  0  0  0  0  0  0  0  0
    0.0000   -1.2375    0.0000 C   0  0  0  0  0  0  0  0  0  0  0  0
  1  2  1  0  0  0  0
  3  2  2  0  0  0  0
  3  4  1  0  0  0  0
  5  3  1  0  0  0  0
  6  5  2  0  0  0  0
  7  6  1  0  0  0  0
  8  7  2  0  0  0  0
  2  8  1  0  0  0  0
M  END
> <Original_SMILES>
NC1C=CC=CC=1Cl

> <Canonical_QSARr>
NC1C=CC=CC=1Cl

> <InChI_Code_QSARr>
InChI=1S/C6H6ClN/c7-5-3-1-2-4-6(5)8/h1-4H,8H2

> <InChI Key_QSARr>
AKCRQHGQIJBRMN-UHFFFAOYSA-N

> <Salt_Solvent>
?

> <Salt_Solvent_ID>


> <pKa>
2.64

> <temp>
23

> <method>
mean from 9

> <type>
a1/apparent

> <group>


> <basicOrAcidic>
basic

> <Row-ID>
219

> <Smiles>
ClC1(=C(N)C=CC=C1)

$$$$
10220
  Mrv171c006011816382D          

  8  8  0  0  0  0            999 V2000
    0.7145   -0.0000    0.0000 F   0  0  0  0  0  0  0  0  0  0  0  0
    0.0000   -0.4125    0.0000 C   0  0  0  0  0  0  0  0  0  0  0  0
   -0.7145    0.0000    0.0000 C   0  0  0  0  0  0  0  0  0  0  0  0
   -0.7145    0.8250    0.0000 N   0  0  0  0  0  0  0  0  0  0  0  0
   -1.4289   -0.4125    0.0000 C   0  0  0  0  0  0  0  0  0  0  0  0
   -1.4289   -1.2375    0.0000 C   0  0  0  0  0  0  0  0  0  0  0  0
   -0.7145   -1.6500    0.0000 C   0  0  0  0  0  0  0  0  0  0  0  0
    0.0000   -1.2375    0.0000 C   0  0  0  0  0  0  0  0  0  0  0  0
  1  2  1  0  0  0  0
  3  2  2  0  0  0  0
  3  4  1  0  0  0  0
  5  3  1  0  0  0  0
  6  5  2  0  0  0  0
  7  6  1  0  0  0  0
  8  7  2  0  0  0  0
  2  8  1  0  0  0  0
M  END
> <Original_SMILES>
NC1C=CC=CC=1F

> <Canonical_QSARr>
NC1C=CC=CC=1F

> <InChI_Code_QSARr>
InChI=1S/C6H6FN/c7-5-3-1-2-4-6(5)8/h1-4H,8H2

> <InChI Key_QSARr>
FTZQXOJYPFINKJ-UHFFFAOYSA-N

> <Salt_Solvent>
?

> <Salt_Solvent_ID>


> <pKa>
2.96

> <temp>
25

> <method>
potentiometric

> <type>
b/thermodynamic

> <group>


> <basicOrAcidic>
basic

> <Row-ID>
220

> <Smiles>
FC1(=C(N)C=CC=C1)

$$$$
10221
  Mrv171c006011816382D          

  8  8  0  0  0  0            999 V2000
    0.7145   -0.0000    0.0000 Br  0  0  0  0  0  0  0  0  0  0  0  0
    0.0000   -0.4125    0.0000 C   0  0  0  0  0  0  0  0  0  0  0  0
   -0.7145    0.0000    0.0000 C   0  0  0  0  0  0  0  0  0  0  0  0
   -0.7145    0.8250    0.0000 N   0  0  0  0  0  0  0  0  0  0  0  0
   -1.4289   -0.4125    0.0000 C   0  0  0  0  0  0  0  0  0  0  0  0
   -1.4289   -1.2375    0.0000 C   0  0  0  0  0  0  0  0  0  0  0  0
   -0.7145   -1.6500    0.0000 C   0  0  0  0  0  0  0  0  0  0  0  0
    0.0000   -1.2375    0.0000 C   0  0  0  0  0  0  0  0  0  0  0  0
  1  2  1  0  0  0  0
  3  2  2  0  0  0  0
  3  4  1  0  0  0  0
  5  3  1  0  0  0  0
  6  5  2  0  0  0  0
  7  6  1  0  0  0  0
  8  7  2  0  0  0  0
  2  8  1  0  0  0  0
M  END
> <Original_SMILES>
NC1C=CC=CC=1Br

> <Canonical_QSARr>
NC1C=CC=CC=1Br

> <InChI_Code_QSARr>
InChI=1S/C6H6BrN/c7-5-3-1-2-4-6(5)8/h1-4H,8H2

> <InChI Key_QSARr>
AOPBDRUWRLBSDB-UHFFFAOYSA-N

> <Salt_Solvent>
?

> <Salt_Solvent_ID>


> <pKa>
2.4

> <temp>
24

> <method>
mean from 4

> <type>
b/apparent

> <group>


> <basicOrAcidic>
basic

> <Row-ID>
221

> <Smiles>
[Br]C1(=C(N)C=CC=C1)

$$$$
10222
  Mrv171c006011816382D          

  8  8  0  0  0  0            999 V2000
   -0.7145   -2.4750    0.0000 S   0  0  0  0  0  0  0  0  0  0  0  0
   -0.7145   -1.6500    0.0000 C   0  0  0  0  0  0  0  0  0  0  0  0
   -0.0000   -1.2375    0.0000 C   0  0  0  0  0  0  0  0  0  0  0  0
   -0.0000   -0.4125    0.0000 C   0  0  0  0  0  0  0  0  0  0  0  0
   -0.7145   -0.0000    0.0000 N   0  0  0  0  0  0  0  0  0  0  0  0
   -0.7145    0.8250    0.0000 C   0  0  0  0  0  0  0  0  0  0  0  0
   -1.4289   -0.4125    0.0000 C   0  0  0  0  0  0  0  0  0  0  0  0
   -1.4289   -1.2375    0.0000 C   0  0  0  0  0  0  0  0  0  0  0  0
  1  2  2  0  0  0  0
  3  2  1  0  0  0  0
  4  3  2  0  0  0  0
  5  4  1  0  0  0  0
  5  6  1  0  0  0  0
  7  5  1  0  0  0  0
  8  7  2  0  0  0  0
  2  8  1  0  0  0  0
M  END
> <Original_SMILES>
CN1C=CC(=S)C=C1

> <Canonical_QSARr>
CN1C=CC(=S)C=C1

> <InChI_Code_QSARr>
InChI=1S/C6H7NS/c1-7-4-2-6(8)3-5-7/h2-5H,1H3

> <InChI Key_QSARr>
AXSKLZVLVONUIC-UHFFFAOYSA-N

> <Salt_Solvent>
?

> <Salt_Solvent_ID>


> <pKa>
1.36

> <temp>
20

> <method>
mean from 2

> <type>
a/apparent

> <group>


> <basicOrAcidic>
basic

> <Row-ID>
222

> <Smiles>
S=C1(C=CN(C)C=C1)

$$$$
10223
  Mrv171c006011816382D          

  8  8  0  0  0  0            999 V2000
    0.5359   -1.5469    0.0000 Cl  0  0  0  0  0  0  0  0  0  0  0  0
   -0.1786   -1.1344    0.0000 C   0  0  0  0  0  0  0  0  0  0  0  0
   -0.1786   -0.3094    0.0000 C   0  0  0  0  0  0  0  0  0  0  0  0
   -0.8931    0.1031    0.0000 C   0  0  0  0  0  0  0  0  0  0  0  0
   -0.8931    0.9281    0.0000 N   0  0  0  0  0  0  0  0  0  0  0  0
   -1.6076   -0.3094    0.0000 C   0  0  0  0  0  0  0  0  0  0  0  0
   -1.6076   -1.1344    0.0000 C   0  0  0  0  0  0  0  0  0  0  0  0
   -0.8931   -1.5469    0.0000 C   0  0  0  0  0  0  0  0  0  0  0  0
  1  2  1  0  0  0  0
  3  2  2  0  0  0  0
  4  3  1  0  0  0  0
  4  5  1  0  0  0  0
  6  4  2  0  0  0  0
  7  6  1  0  0  0  0
  8  7  2  0  0  0  0
  2  8  1  0  0  0  0
M  END
> <Original_SMILES>
NC1C=C(Cl)C=CC=1

> <Canonical_QSARr>
NC1C=C(Cl)C=CC=1

> <InChI_Code_QSARr>
InChI=1S/C6H6ClN/c7-5-2-1-3-6(8)4-5/h1-4H,8H2

> <InChI Key_QSARr>
PNPCRKVUWYDDST-UHFFFAOYSA-N

> <Salt_Solvent>
?

> <Salt_Solvent_ID>


> <pKa>
3.59

> <temp>
24

> <method>
mean from 10

> <type>
a1/thermodynamic

> <group>
NH3(+)

> <basicOrAcidic>
basic

> <Row-ID>
223

> <Smiles>
ClC1(=CC(N)=CC=C1)

$$$$
10224
  Mrv171c006011816382D          

  8  8  0  0  0  0            999 V2000
    0.5359   -1.5469    0.0000 F   0  0  0  0  0  0  0  0  0  0  0  0
   -0.1786   -1.1344    0.0000 C   0  0  0  0  0  0  0  0  0  0  0  0
   -0.1786   -0.3094    0.0000 C   0  0  0  0  0  0  0  0  0  0  0  0
   -0.8931    0.1031    0.0000 C   0  0  0  0  0  0  0  0  0  0  0  0
   -0.8931    0.9281    0.0000 N   0  0  0  0  0  0  0  0  0  0  0  0
   -1.6076   -0.3094    0.0000 C   0  0  0  0  0  0  0  0  0  0  0  0
   -1.6076   -1.1344    0.0000 C   0  0  0  0  0  0  0  0  0  0  0  0
   -0.8931   -1.5469    0.0000 C   0  0  0  0  0  0  0  0  0  0  0  0
  1  2  1  0  0  0  0
  3  2  2  0  0  0  0
  4  3  1  0  0  0  0
  4  5  1  0  0  0  0
  6  4  2  0  0  0  0
  7  6  1  0  0  0  0
  8  7  2  0  0  0  0
  2  8  1  0  0  0  0
M  END
> <Original_SMILES>
NC1C=C(F)C=CC=1

> <Canonical_QSARr>
NC1C=C(F)C=CC=1

> <InChI_Code_QSARr>
InChI=1S/C6H6FN/c7-5-2-1-3-6(8)4-5/h1-4H,8H2

> <InChI Key_QSARr>
QZVQQUVWFIZUBQ-UHFFFAOYSA-N

> <Salt_Solvent>
?

> <Salt_Solvent_ID>


> <pKa>
3.41

> <temp>
25

> <method>
potentiometric

> <type>
b/thermodynamic

> <group>


> <basicOrAcidic>
basic

> <Row-ID>
224

> <Smiles>
FC1(=CC(N)=CC=C1)

$$$$
10225
  Mrv171c006011816382D          

  8  8  0  0  0  0            999 V2000
    0.5359   -1.5469    0.0000 I   0  0  0  0  0  0  0  0  0  0  0  0
   -0.1786   -1.1344    0.0000 C   0  0  0  0  0  0  0  0  0  0  0  0
   -0.1786   -0.3094    0.0000 C   0  0  0  0  0  0  0  0  0  0  0  0
   -0.8931    0.1031    0.0000 C   0  0  0  0  0  0  0  0  0  0  0  0
   -0.8931    0.9281    0.0000 N   0  0  0  0  0  0  0  0  0  0  0  0
   -1.6076   -0.3094    0.0000 C   0  0  0  0  0  0  0  0  0  0  0  0
   -1.6076   -1.1344    0.0000 C   0  0  0  0  0  0  0  0  0  0  0  0
   -0.8931   -1.5469    0.0000 C   0  0  0  0  0  0  0  0  0  0  0  0
  1  2  1  0  0  0  0
  3  2  2  0  0  0  0
  4  3  1  0  0  0  0
  4  5  1  0  0  0  0
  6  4  2  0  0  0  0
  7  6  1  0  0  0  0
  8  7  2  0  0  0  0
  2  8  1  0  0  0  0
M  END
> <Original_SMILES>
NC1C=C(I)C=CC=1

> <Canonical_QSARr>
NC1C=C(I)C=CC=1

> <InChI_Code_QSARr>
InChI=1S/C6H6IN/c7-5-2-1-3-6(8)4-5/h1-4H,8H2

> <InChI Key_QSARr>
FFCSRWGYGMRBGD-UHFFFAOYSA-N

> <Salt_Solvent>
?

> <Salt_Solvent_ID>


> <pKa>
3.59

> <temp>
25

> <method>
mean from 2

> <type>
a/apparent

> <group>


> <basicOrAcidic>
basic

> <Row-ID>
225

> <Smiles>
IC1(=CC(N)=CC=C1)

$$$$
10226
  Mrv171c006011816382D          

  8  8  0  0  0  0            999 V2000
    0.5359   -1.5469    0.0000 Br  0  0  0  0  0  0  0  0  0  0  0  0
   -0.1786   -1.1344    0.0000 C   0  0  0  0  0  0  0  0  0  0  0  0
   -0.1786   -0.3094    0.0000 C   0  0  0  0  0  0  0  0  0  0  0  0
   -0.8931    0.1031    0.0000 C   0  0  0  0  0  0  0  0  0  0  0  0
   -0.8931    0.9281    0.0000 N   0  0  0  0  0  0  0  0  0  0  0  0
   -1.6076   -0.3094    0.0000 C   0  0  0  0  0  0  0  0  0  0  0  0
   -1.6076   -1.1344    0.0000 C   0  0  0  0  0  0  0  0  0  0  0  0
   -0.8931   -1.5469    0.0000 C   0  0  0  0  0  0  0  0  0  0  0  0
  1  2  1  0  0  0  0
  3  2  2  0  0  0  0
  4  3  1  0  0  0  0
  4  5  1  0  0  0  0
  6  4  2  0  0  0  0
  7  6  1  0  0  0  0
  8  7  2  0  0  0  0
  2  8  1  0  0  0  0
M  END
> <Original_SMILES>
NC1C=C(Br)C=CC=1

> <Canonical_QSARr>
NC1C=C(Br)C=CC=1

> <InChI_Code_QSARr>
InChI=1S/C6H6BrN/c7-5-2-1-3-6(8)4-5/h1-4H,8H2

> <InChI Key_QSARr>
DHYHYLGCQVVLOQ-UHFFFAOYSA-N

> <Salt_Solvent>
?

> <Salt_Solvent_ID>


> <pKa>
3.41

> <temp>
24

> <method>
mean from 4

> <type>
apparent

> <group>


> <basicOrAcidic>
basic

> <Row-ID>
226

> <Smiles>
[Br]C1(=CC(N)=CC=C1)

$$$$
10227
  Mrv171c006011816382D          

  8  8  0  0  0  0            999 V2000
    1.7862    0.5156    0.0000 S   0  0  0  0  0  0  0  0  0  0  0  0
    1.7862   -0.3094    0.0000 C   0  0  0  0  0  0  0  0  0  0  0  0
    1.0718   -0.7219    0.0000 C   0  0  0  0  0  0  0  0  0  0  0  0
    1.0718   -1.5469    0.0000 N   0  0  0  0  0  0  0  0  0  0  0  0
    1.7862   -1.9594    0.0000 C   0  0  0  0  0  0  0  0  0  0  0  0
    2.5007   -1.5469    0.0000 C   0  0  0  0  0  0  0  0  0  0  0  0
    2.5007   -0.7219    0.0000 C   0  0  0  0  0  0  0  0  0  0  0  0
    1.0718    0.9281    0.0000 C   0  0  0  0  0  0  0  0  0  0  0  0
  1  2  1  0  0  0  0
  3  2  2  0  0  0  0
  4  3  1  0  0  0  0
  5  4  2  0  0  0  0
  6  5  1  0  0  0  0
  7  6  2  0  0  0  0
  2  7  1  0  0  0  0
  1  8  1  0  0  0  0
M  END
> <Original_SMILES>
CSC1=CN=CC=C1

> <Canonical_QSARr>
CSC1=CN=CC=C1

> <InChI_Code_QSARr>
InChI=1S/C6H7NS/c1-8-6-3-2-4-7-5-6/h2-5H,1H3

> <InChI Key_QSARr>
AULOGPOZBOCNSX-UHFFFAOYSA-N

> <Salt_Solvent>
?

> <Salt_Solvent_ID>


> <pKa>
4.45

> <temp>
20

> <method>
potentiometric

> <type>
a/apparent

> <group>
NH%+&

> <basicOrAcidic>
basic

> <Row-ID>
227

> <Smiles>
S(C1(=CN=CC=C1))C

$$$$
10228
  Mrv171c006011816382D          

  8  8  0  0  0  0            999 V2000
    1.7862    0.5156    0.0000 S   0  0  0  0  0  0  0  0  0  0  0  0
    1.7862   -0.3094    0.0000 C   0  0  0  0  0  0  0  0  0  0  0  0
    1.0718   -0.7219    0.0000 N   0  0  0  0  0  0  0  0  0  0  0  0
    1.0718   -1.5469    0.0000 C   0  0  0  0  0  0  0  0  0  0  0  0
    1.7862   -1.9594    0.0000 C   0  0  0  0  0  0  0  0  0  0  0  0
    2.5007   -1.5469    0.0000 C   0  0  0  0  0  0  0  0  0  0  0  0
    2.5007   -0.7219    0.0000 C   0  0  0  0  0  0  0  0  0  0  0  0
    1.0718    0.9281    0.0000 C   0  0  0  0  0  0  0  0  0  0  0  0
  1  2  1  0  0  0  0
  3  2  2  0  0  0  0
  4  3  1  0  0  0  0
  5  4  2  0  0  0  0
  6  5  1  0  0  0  0
  7  6  2  0  0  0  0
  2  7  1  0  0  0  0
  1  8  1  0  0  0  0
M  END
> <Original_SMILES>
CSC1C=CC=CN=1

> <Canonical_QSARr>
CSC1C=CC=CN=1

> <InChI_Code_QSARr>
InChI=1S/C6H7NS/c1-8-6-4-2-3-5-7-6/h2-5H,1H3

> <InChI Key_QSARr>
VLQBSKLZRSUMTJ-UHFFFAOYSA-N

> <Salt_Solvent>
?

> <Salt_Solvent_ID>


> <pKa>
3.62

> <temp>
20

> <method>
potentiometric

> <type>
apparent

> <group>
NH+

> <basicOrAcidic>
basic

> <Row-ID>
228

> <Smiles>
S(C1(=NC=CC=C1))C

$$$$
10229
  Mrv171c006011816382D          

  8  8  0  0  0  0            999 V2000
    1.7862    0.5156    0.0000 S   0  0  0  0  0  0  0  0  0  0  0  0
    1.7862   -0.3094    0.0000 C   0  0  0  0  0  0  0  0  0  0  0  0
    1.0718   -0.7219    0.0000 C   0  0  0  0  0  0  0  0  0  0  0  0
    1.0718   -1.5469    0.0000 C   0  0  0  0  0  0  0  0  0  0  0  0
    1.7862   -1.9594    0.0000 N   0  0  0  0  0  0  0  0  0  0  0  0
    2.5007   -1.5469    0.0000 C   0  0  0  0  0  0  0  0  0  0  0  0
    2.5007   -0.7219    0.0000 C   0  0  0  0  0  0  0  0  0  0  0  0
    1.0718    0.9281    0.0000 C   0  0  0  0  0  0  0  0  0  0  0  0
  1  2  1  0  0  0  0
  3  2  2  0  0  0  0
  4  3  1  0  0  0  0
  5  4  2  0  0  0  0
  6  5  1  0  0  0  0
  7  6  2  0  0  0  0
  2  7  1  0  0  0  0
  1  8  1  0  0  0  0
M  END
> <Original_SMILES>
CSC1C=CN=CC=1

> <Canonical_QSARr>
CSC1C=CN=CC=1

> <InChI_Code_QSARr>
InChI=1S/C6H7NS/c1-8-6-2-4-7-5-3-6/h2-5H,1H3

> <InChI Key_QSARr>
XCHSSZMKKXPBAI-UHFFFAOYSA-N

> <Salt_Solvent>
?

> <Salt_Solvent_ID>


> <pKa>
5.97

> <temp>
20

> <method>
potentiometric

> <type>
a/apparent

> <group>
NH%+&

> <basicOrAcidic>
basic

> <Row-ID>
229

> <Smiles>
S(C1(=CC=NC=C1))C

$$$$
10230
  Mrv171c006011816382D          

  8  8  0  0  0  0            999 V2000
   -0.7145   -2.4750    0.0000 Cl  0  0  0  0  0  0  0  0  0  0  0  0
   -0.7145   -1.6500    0.0000 C   0  0  0  0  0  0  0  0  0  0  0  0
    0.0000   -1.2375    0.0000 C   0  0  0  0  0  0  0  0  0  0  0  0
    0.0000   -0.4125    0.0000 C   0  0  0  0  0  0  0  0  0  0  0  0
   -0.7145   -0.0000    0.0000 C   0  0  0  0  0  0  0  0  0  0  0  0
   -0.7145    0.8250    0.0000 N   0  0  0  0  0  0  0  0  0  0  0  0
   -1.4289   -0.4125    0.0000 C   0  0  0  0  0  0  0  0  0  0  0  0
   -1.4289   -1.2375    0.0000 C   0  0  0  0  0  0  0  0  0  0  0  0
  1  2  1  0  0  0  0
  3  2  2  0  0  0  0
  4  3  1  0  0  0  0
  5  4  2  0  0  0  0
  5  6  1  0  0  0  0
  7  5  1  0  0  0  0
  8  7  2  0  0  0  0
  2  8  1  0  0  0  0
M  END
> <Original_SMILES>
NC1=CC=C(Cl)C=C1

> <Canonical_QSARr>
NC1=CC=C(Cl)C=C1

> <InChI_Code_QSARr>
InChI=1S/C6H6ClN/c7-5-1-3-6(8)4-2-5/h1-4H,8H2

> <InChI Key_QSARr>
QSNSCYSYFYORTR-UHFFFAOYSA-N

> <Salt_Solvent>
?

> <Salt_Solvent_ID>


> <pKa>
3.96

> <temp>
23

> <method>
mean from 9

> <type>
a1/apparent

> <group>
NH3(+)

> <basicOrAcidic>
basic

> <Row-ID>
230

> <Smiles>
ClC1(=CC=C(N)C=C1)

$$$$
10231
  Mrv171c006011816382D          

  8  8  0  0  0  0            999 V2000
   -0.7145   -2.4750    0.0000 F   0  0  0  0  0  0  0  0  0  0  0  0
   -0.7145   -1.6500    0.0000 C   0  0  0  0  0  0  0  0  0  0  0  0
    0.0000   -1.2375    0.0000 C   0  0  0  0  0  0  0  0  0  0  0  0
    0.0000   -0.4125    0.0000 C   0  0  0  0  0  0  0  0  0  0  0  0
   -0.7145   -0.0000    0.0000 C   0  0  0  0  0  0  0  0  0  0  0  0
   -0.7145    0.8250    0.0000 N   0  0  0  0  0  0  0  0  0  0  0  0
   -1.4289   -0.4125    0.0000 C   0  0  0  0  0  0  0  0  0  0  0  0
   -1.4289   -1.2375    0.0000 C   0  0  0  0  0  0  0  0  0  0  0  0
  1  2  1  0  0  0  0
  3  2  2  0  0  0  0
  4  3  1  0  0  0  0
  5  4  2  0  0  0  0
  5  6  1  0  0  0  0
  7  5  1  0  0  0  0
  8  7  2  0  0  0  0
  2  8  1  0  0  0  0
M  END
> <Original_SMILES>
NC1=CC=C(F)C=C1

> <Canonical_QSARr>
NC1=CC=C(F)C=C1

> <InChI_Code_QSARr>
InChI=1S/C6H6FN/c7-5-1-3-6(8)4-2-5/h1-4H,8H2

> <InChI Key_QSARr>
KRZCOLNOCZKSDF-UHFFFAOYSA-N

> <Salt_Solvent>
?

> <Salt_Solvent_ID>


> <pKa>
4.64

> <temp>
25

> <method>
potentiometric

> <type>
b/thermodynamic

> <group>


> <basicOrAcidic>
basic

> <Row-ID>
231

> <Smiles>
FC1(=CC=C(N)C=C1)

$$$$
10232
  Mrv171c006011816382D          

  8  8  0  0  0  0            999 V2000
   -0.7145   -2.4750    0.0000 I   0  0  0  0  0  0  0  0  0  0  0  0
   -0.7145   -1.6500    0.0000 C   0  0  0  0  0  0  0  0  0  0  0  0
    0.0000   -1.2375    0.0000 C   0  0  0  0  0  0  0  0  0  0  0  0
    0.0000   -0.4125    0.0000 C   0  0  0  0  0  0  0  0  0  0  0  0
   -0.7145   -0.0000    0.0000 C   0  0  0  0  0  0  0  0  0  0  0  0
   -0.7145    0.8250    0.0000 N   0  0  0  0  0  0  0  0  0  0  0  0
   -1.4289   -0.4125    0.0000 C   0  0  0  0  0  0  0  0  0  0  0  0
   -1.4289   -1.2375    0.0000 C   0  0  0  0  0  0  0  0  0  0  0  0
  1  2  1  0  0  0  0
  3  2  2  0  0  0  0
  4  3  1  0  0  0  0
  5  4  2  0  0  0  0
  5  6  1  0  0  0  0
  7  5  1  0  0  0  0
  8  7  2  0  0  0  0
  2  8  1  0  0  0  0
M  END
> <Original_SMILES>
NC1=CC=C(I)C=C1

> <Canonical_QSARr>
NC1=CC=C(I)C=C1

> <InChI_Code_QSARr>
InChI=1S/C6H6IN/c7-5-1-3-6(8)4-2-5/h1-4H,8H2

> <InChI Key_QSARr>
VLVCDUSVTXIWGW-UHFFFAOYSA-N

> <Salt_Solvent>
?

> <Salt_Solvent_ID>


> <pKa>
3.79

> <temp>
25

> <method>
mean from 3

> <type>
a/thermodynamic

> <group>


> <basicOrAcidic>
basic

> <Row-ID>
232

> <Smiles>
IC1(=CC=C(N)C=C1)

$$$$
10233
  Mrv171c006011816382D          

  8  8  0  0  0  0            999 V2000
   -0.7145   -2.4750    0.0000 Br  0  0  0  0  0  0  0  0  0  0  0  0
   -0.7145   -1.6500    0.0000 C   0  0  0  0  0  0  0  0  0  0  0  0
    0.0000   -1.2375    0.0000 C   0  0  0  0  0  0  0  0  0  0  0  0
    0.0000   -0.4125    0.0000 C   0  0  0  0  0  0  0  0  0  0  0  0
   -0.7145   -0.0000    0.0000 C   0  0  0  0  0  0  0  0  0  0  0  0
   -0.7145    0.8250    0.0000 N   0  0  0  0  0  0  0  0  0  0  0  0
   -1.4289   -0.4125    0.0000 C   0  0  0  0  0  0  0  0  0  0  0  0
   -1.4289   -1.2375    0.0000 C   0  0  0  0  0  0  0  0  0  0  0  0
  1  2  1  0  0  0  0
  3  2  2  0  0  0  0
  4  3  1  0  0  0  0
  5  4  2  0  0  0  0
  5  6  1  0  0  0  0
  7  5  1  0  0  0  0
  8  7  2  0  0  0  0
  2  8  1  0  0  0  0
M  END
> <Original_SMILES>
NC1=CC=C(Br)C=C1

> <Canonical_QSARr>
NC1=CC=C(Br)C=C1

> <InChI_Code_QSARr>
InChI=1S/C6H6BrN/c7-5-1-3-6(8)4-2-5/h1-4H,8H2

> <InChI Key_QSARr>
WDFQBORIUYODSI-UHFFFAOYSA-N

> <Salt_Solvent>
?

> <Salt_Solvent_ID>


> <pKa>
3.79

> <temp>
23

> <method>
mean from 6

> <type>
a1/apparent

> <group>
NH3(+)

> <basicOrAcidic>
basic

> <Row-ID>
233

> <Smiles>
[Br]C1(=CC=C(N)C=C1)

$$$$
10234
  Mrv171c006011816372D          

  8  8  0  0  0  0            999 V2000
    0.5358   -1.5469    0.0000 S   0  0  0  0  0  0  0  0  0  0  0  0
   -0.1786   -1.1344    0.0000 C   0  0  0  0  0  0  0  0  0  0  0  0
   -0.1786   -0.3094    0.0000 C   0  0  0  0  0  0  0  0  0  0  0  0
   -0.8931    0.1031    0.0000 N   0  3  0  0  0  0  0  0  0  0  0  0
   -0.8931    0.9281    0.0000 C   0  0  0  0  0  0  0  0  0  0  0  0
   -1.6076   -0.3094    0.0000 C   0  0  0  0  0  0  0  0  0  0  0  0
   -1.6076   -1.1344    0.0000 C   0  0  0  0  0  0  0  0  0  0  0  0
   -0.8931   -1.5469    0.0000 C   0  0  0  0  0  0  0  0  0  0  0  0
  1  2  1  0  0  0  0
  3  2  2  0  0  0  0
  4  3  1  0  0  0  0
  4  5  1  0  0  0  0
  6  4  2  0  0  0  0
  7  6  1  0  0  0  0
  8  7  2  0  0  0  0
  2  8  1  0  0  0  0
M  CHG  1   4   1
M  END
> <Original_SMILES>
C[N+]1C=C(S)C=CC=1

> <Canonical_QSARr>
C[N+]1C=C(S)C=CC=1

> <InChI_Code_QSARr>
InChI=1S/C6H7NS/c1-7-4-2-3-6(8)5-7/h2-5H,1H3/p+1

> <InChI Key_QSARr>
YLRKFAYBIJBIOW-UHFFFAOYSA-O

> <Salt_Solvent>
?

> <Salt_Solvent_ID>


> <pKa>
2.27

> <temp>
20

> <method>
potentiometric

> <type>
a/apparent

> <group>


> <basicOrAcidic>
acidic

> <Row-ID>
234

> <Smiles>
SC1(=C[N+](=CC=C1)C)

$$$$
10235
  Mrv171c006011816372D          

  8  8  0  0  0  0            999 V2000
    0.7145   -0.0000    0.0000 S   0  0  0  0  0  0  0  0  0  0  0  0
    0.0000   -0.4125    0.0000 C   0  0  0  0  0  0  0  0  0  0  0  0
   -0.7145    0.0000    0.0000 N   0  3  0  0  0  0  0  0  0  0  0  0
   -0.7145    0.8250    0.0000 C   0  0  0  0  0  0  0  0  0  0  0  0
   -1.4289   -0.4125    0.0000 C   0  0  0  0  0  0  0  0  0  0  0  0
   -1.4289   -1.2375    0.0000 C   0  0  0  0  0  0  0  0  0  0  0  0
   -0.7145   -1.6500    0.0000 C   0  0  0  0  0  0  0  0  0  0  0  0
    0.0000   -1.2375    0.0000 C   0  0  0  0  0  0  0  0  0  0  0  0
  1  2  1  0  0  0  0
  3  2  2  0  0  0  0
  3  4  1  0  0  0  0
  5  3  1  0  0  0  0
  6  5  2  0  0  0  0
  7  6  1  0  0  0  0
  8  7  2  0  0  0  0
  2  8  1  0  0  0  0
M  CHG  1   3   1
M  END
> <Original_SMILES>
C[N+]1C=CC=CC=1S

> <Canonical_QSARr>
C[N+]1C=CC=CC=1S

> <InChI_Code_QSARr>
InChI=1S/C6H7NS/c1-7-5-3-2-4-6(7)8/h2-5H,1H3/p+1

> <InChI Key_QSARr>
UHOAUPKGWPQNDM-UHFFFAOYSA-O

> <Salt_Solvent>
?

> <Salt_Solvent_ID>


> <pKa>
-1.42

> <temp>
24

> <method>
mean from 2

> <type>
a/apparent

> <group>


> <basicOrAcidic>
acidic

> <Row-ID>
235

> <Smiles>
SC1(=[N+](C=CC=C1)C)

$$$$
10236
  Mrv171c006011816382D          

  8  8  0  0  0  0            999 V2000
    0.6919    0.8381    0.0000 O   0  0  0  0  0  0  0  0  0  0  0  0
   -0.0226    0.4256    0.0000 C   0  0  0  0  0  0  0  0  0  0  0  0
   -0.7371    0.8381    0.0000 O   0  0  0  0  0  0  0  0  0  0  0  0
   -0.0226   -0.3994    0.0000 C   0  0  0  0  0  0  0  0  0  0  0  0
   -0.6901   -0.8844    0.0000 N   0  0  0  0  0  0  0  0  0  0  0  0
   -0.4351   -1.6690    0.0000 C   0  0  0  0  0  0  0  0  0  0  0  0
    0.3899   -1.6690    0.0000 C   0  0  0  0  0  0  0  0  0  0  0  0
    0.6448   -0.8844    0.0000 C   0  0  0  0  0  0  0  0  0  0  0  0
  1  2  2  0  0  0  0
  2  3  1  0  0  0  0
  2  4  1  0  0  0  0
  5  4  1  0  0  0  0
  6  5  1  0  0  0  0
  7  6  2  0  0  0  0
  8  7  1  0  0  0  0
  4  8  2  0  0  0  0
M  END
> <Original_SMILES>
OC(=O)C1=CC=CN1

> <Canonical_QSARr>
OC(=O)C1=CC=CN1

> <InChI_Code_QSARr>
InChI=1S/C5H5NO2/c7-5(8)4-2-1-3-6-4/h1-3,6H,(H,7,8)

> <InChI Key_QSARr>
WRHZVMBBRYBTKZ-UHFFFAOYSA-N

> <Salt_Solvent>
?

> <Salt_Solvent_ID>


> <pKa>
-0.65

> <temp>
25

> <method>
potentiometric

> <type>
a1/apparent

> <group>
COOH

> <basicOrAcidic>
basic

> <Row-ID>
236

> <Smiles>
O=C(O)C=1(NC=CC=1)

$$$$
10237
  Mrv171c006011816382D          

  8  8  0  0  0  0            999 V2000
    0.6919    0.8381    0.0000 O   0  0  0  0  0  0  0  0  0  0  0  0
   -0.0226    0.4256    0.0000 C   0  0  0  0  0  0  0  0  0  0  0  0
   -0.7371    0.8381    0.0000 O   0  0  0  0  0  0  0  0  0  0  0  0
   -0.0226   -0.3994    0.0000 C   0  0  0  0  0  0  0  0  0  0  0  0
   -0.6901   -0.8844    0.0000 N   0  0  0  0  0  0  0  0  0  0  0  0
   -0.4351   -1.6690    0.0000 C   0  0  0  0  0  0  0  0  0  0  0  0
    0.3899   -1.6690    0.0000 C   0  0  0  0  0  0  0  0  0  0  0  0
    0.6448   -0.8844    0.0000 C   0  0  0  0  0  0  0  0  0  0  0  0
  1  2  2  0  0  0  0
  2  3  1  0  0  0  0
  2  4  1  0  0  0  0
  5  4  1  0  0  0  0
  6  5  1  0  0  0  0
  7  6  2  0  0  0  0
  8  7  1  0  0  0  0
  4  8  2  0  0  0  0
M  END
> <Original_SMILES>
OC(=O)C1=CC=CN1

> <Canonical_QSARr>
OC(=O)C1=CC=CN1

> <InChI_Code_QSARr>
InChI=1S/C5H5NO2/c7-5(8)4-2-1-3-6-4/h1-3,6H,(H,7,8)

> <InChI Key_QSARr>
WRHZVMBBRYBTKZ-UHFFFAOYSA-N

> <Salt_Solvent>
?

> <Salt_Solvent_ID>


> <pKa>
4.35

> <temp>
20

> <method>
mean from 5

> <type>
a1/thermodynamic

> <group>


> <basicOrAcidic>
acidic

> <Row-ID>
237

> <Smiles>
O=C(O)C=1(NC=CC=1)

$$$$
10238
  Mrv171c006011816382D          

  8  8  0  0  0  0            999 V2000
    0.5359   -1.5469    0.0000 O   0  0  0  0  0  0  0  0  0  0  0  0
   -0.1786   -1.1344    0.0000 C   0  0  0  0  0  0  0  0  0  0  0  0
   -0.1786   -0.3094    0.0000 N   0  0  0  0  0  0  0  0  0  0  0  0
   -0.8931    0.1031    0.0000 C   0  0  0  0  0  0  0  0  0  0  0  0
   -0.8931    0.9281    0.0000 O   0  0  0  0  0  0  0  0  0  0  0  0
   -1.6076   -0.3094    0.0000 C   0  0  0  0  0  0  0  0  0  0  0  0
   -1.6076   -1.1344    0.0000 C   0  0  0  0  0  0  0  0  0  0  0  0
   -0.8931   -1.5469    0.0000 C   0  0  0  0  0  0  0  0  0  0  0  0
  1  2  2  0  0  0  0
  3  2  1  0  0  0  0
  4  3  1  0  0  0  0
  4  5  2  0  0  0  0
  6  4  1  0  0  0  0
  7  6  1  0  0  0  0
  8  7  1  0  0  0  0
  2  8  1  0  0  0  0
M  END
> <Original_SMILES>
O=C1CCCC(=O)N1

> <Canonical_QSARr>
O=C1CCCC(=O)N1

> <InChI_Code_QSARr>
InChI=1S/C5H7NO2/c7-4-2-1-3-5(8)6-4/h1-3H2,(H,6,7,8)

> <InChI Key_QSARr>
KNCYXPMJDCCGSJ-UHFFFAOYSA-N

> <Salt_Solvent>
?

> <Salt_Solvent_ID>


> <pKa>
11.43

> <temp>
25

> <method>
potentiometric

> <type>
a/thermodynamic

> <group>


> <basicOrAcidic>
acidic

> <Row-ID>
238

> <Smiles>
O=C1(NC(=O)CCC1)

$$$$
10239
  Mrv171c006011816382D          

  8  8  0  0  0  0            999 V2000
    0.6919    0.8381    0.0000 O   0  0  0  0  0  0  0  0  0  0  0  0
   -0.0226    0.4256    0.0000 C   0  0  0  0  0  0  0  0  0  0  0  0
   -0.7371    0.8381    0.0000 O   0  0  0  0  0  0  0  0  0  0  0  0
   -0.0226   -0.3994    0.0000 C   0  0  0  0  0  0  0  0  0  0  0  0
   -0.6901   -0.8844    0.0000 C   0  0  0  0  0  0  0  0  0  0  0  0
   -0.4351   -1.6690    0.0000 N   0  0  0  0  0  0  0  0  0  0  0  0
    0.3899   -1.6690    0.0000 C   0  0  0  0  0  0  0  0  0  0  0  0
    0.6448   -0.8844    0.0000 C   0  0  0  0  0  0  0  0  0  0  0  0
  1  2  2  0  0  0  0
  2  3  1  0  0  0  0
  2  4  1  0  0  0  0
  5  4  2  0  0  0  0
  6  5  1  0  0  0  0
  7  6  1  0  0  0  0
  8  7  2  0  0  0  0
  4  8  1  0  0  0  0
M  END
> <Original_SMILES>
OC(=O)C1C=CNC=1

> <Canonical_QSARr>
OC(=O)C1C=CNC=1

> <InChI_Code_QSARr>
InChI=1S/C5H5NO2/c7-5(8)4-1-2-6-3-4/h1-3,6H,(H,7,8)

> <InChI Key_QSARr>
DOYOPBSXEIZLRE-UHFFFAOYSA-N

> <Salt_Solvent>
?

> <Salt_Solvent_ID>


> <pKa>
4.98

> <temp>
20

> <method>
mean from 2

> <type>
a1/apparent

> <group>


> <basicOrAcidic>
acidic

> <Row-ID>
239

> <Smiles>
O=C(O)C1(=CNC=C1)

$$$$
10240
  Mrv171c006011816382D          

  8  8  0  0  0  0            999 V2000
    0.4074    1.3066    0.0000 N   0  0  0  0  0  0  0  0  0  0  0  0
   -0.3071    0.8941    0.0000 C   0  0  0  0  0  0  0  0  0  0  0  0
   -0.3071    0.0691    0.0000 C   0  0  0  0  0  0  0  0  0  0  0  0
   -0.9745   -0.4158    0.0000 O   0  0  0  0  0  0  0  0  0  0  0  0
   -0.7196   -1.2005    0.0000 C   0  0  0  0  0  0  0  0  0  0  0  0
    0.1054   -1.2005    0.0000 C   0  0  0  0  0  0  0  0  0  0  0  0
    0.3604   -0.4158    0.0000 C   0  0  0  0  0  0  0  0  0  0  0  0
    0.4074    2.1316    0.0000 O   0  0  0  0  0  0  0  0  0  0  0  0
  1  2  1  0  0  0  0
  2  3  1  0  0  0  0
  4  3  1  0  0  0  0
  5  4  1  0  0  0  0
  6  5  2  0  0  0  0
  7  6  1  0  0  0  0
  3  7  2  0  0  0  0
  1  8  2  0  0  0  0
M  END
> <Original_SMILES>
O/N=C\C1=CC=CO1

> <Canonical_QSARr>
O=NCC1=CC=CO1

> <InChI_Code_QSARr>
InChI=1S/C5H5NO2/c7-6-4-5-2-1-3-8-5/h1-3H,4H2

> <InChI Key_QSARr>
CNMGZCZZLXJIRT-UHFFFAOYSA-N

> <Salt_Solvent>
?

> <Salt_Solvent_ID>


> <pKa>
10.82

> <temp>
25

> <method>


> <type>
apparent

> <group>


> <basicOrAcidic>
acidic

> <Row-ID>
240

> <Smiles>
O1(C(=CC=C1)C=NO)

$$$$
10241
  Mrv171c006011816382D          

  8  8  0  0  0  0            999 V2000
    0.4074    1.3066    0.0000 N   0  0  0  0  0  0  0  0  0  0  0  0
   -0.3071    0.8941    0.0000 C   0  0  0  0  0  0  0  0  0  0  0  0
   -0.3071    0.0691    0.0000 C   0  0  0  0  0  0  0  0  0  0  0  0
   -0.9745   -0.4158    0.0000 O   0  0  0  0  0  0  0  0  0  0  0  0
   -0.7196   -1.2005    0.0000 C   0  0  0  0  0  0  0  0  0  0  0  0
    0.1054   -1.2005    0.0000 C   0  0  0  0  0  0  0  0  0  0  0  0
    0.3604   -0.4158    0.0000 C   0  0  0  0  0  0  0  0  0  0  0  0
    0.4074    2.1316    0.0000 O   0  0  0  0  0  0  0  0  0  0  0  0
  1  2  1  0  0  0  0
  2  3  1  0  0  0  0
  4  3  1  0  0  0  0
  5  4  1  0  0  0  0
  6  5  2  0  0  0  0
  7  6  1  0  0  0  0
  3  7  2  0  0  0  0
  1  8  2  0  0  0  0
M  END
> <Original_SMILES>
O/N=C/C1=CC=CO1

> <Canonical_QSARr>
O=NCC1=CC=CO1

> <InChI_Code_QSARr>
InChI=1S/C5H5NO2/c7-6-4-5-2-1-3-8-5/h1-3H,4H2

> <InChI Key_QSARr>
CNMGZCZZLXJIRT-UHFFFAOYSA-N

> <Salt_Solvent>
?

> <Salt_Solvent_ID>


> <pKa>
10.85

> <temp>
25

> <method>


> <type>
apparent

> <group>


> <basicOrAcidic>
acidic

> <Row-ID>
241

> <Smiles>
O1(C(=CC=C1)C=NO)

$$$$
10242
  Mrv171c006011816382D          

  8  8  0  0  0  0            999 V2000
    0.5358   -1.5469    0.0000 O   0  0  0  0  0  0  0  0  0  0  0  0
   -0.1786   -1.1344    0.0000 C   0  0  0  0  0  0  0  0  0  0  0  0
   -0.1786   -0.3094    0.0000 C   0  0  0  0  0  0  0  0  0  0  0  0
   -0.8931    0.1031    0.0000 N   0  3  0  0  0  0  0  0  0  0  0  0
   -0.8931    0.9281    0.0000 O   0  5  0  0  0  0  0  0  0  0  0  0
   -1.6076   -0.3094    0.0000 C   0  0  0  0  0  0  0  0  0  0  0  0
   -1.6076   -1.1344    0.0000 C   0  0  0  0  0  0  0  0  0  0  0  0
   -0.8931   -1.5469    0.0000 C   0  0  0  0  0  0  0  0  0  0  0  0
  1  2  1  0  0  0  0
  3  2  2  0  0  0  0
  4  3  1  0  0  0  0
  4  5  1  0  0  0  0
  6  4  2  0  0  0  0
  7  6  1  0  0  0  0
  8  7  2  0  0  0  0
  2  8  1  0  0  0  0
M  CHG  2   4   1   5  -1
M  END
> <Original_SMILES>
[O-][N+]1C=C(O)C=CC=1

> <Canonical_QSARr>
[O-][N+]1C=C(O)C=CC=1

> <InChI_Code_QSARr>
InChI=1S/C5H5NO2/c7-5-2-1-3-6(8)4-5/h1-4,7H

> <InChI Key_QSARr>
YMEZKRMAPQIBQH-UHFFFAOYSA-N

> <Salt_Solvent>
?

> <Salt_Solvent_ID>


> <pKa>
6.4

> <temp>


> <method>


> <type>
a/apparent

> <group>
H%+&

> <basicOrAcidic>
acidic

> <Row-ID>
242

> <Smiles>
OC1(=C[N+]([O-])=CC=C1)

$$$$
10243
  Mrv171c006011816372D          

  8  8  0  0  0  0            999 V2000
    1.9648   -1.1344    0.0000 O   0  0  0  0  0  0  0  0  0  0  0  0
    1.2503   -0.7219    0.0000 C   0  0  0  0  0  0  0  0  0  0  0  0
    1.2503    0.1031    0.0000 C   0  0  0  0  0  0  0  0  0  0  0  0
    0.5359    0.5156    0.0000 C   0  0  0  0  0  0  0  0  0  0  0  0
    0.5359    1.3406    0.0000 O   0  0  0  0  0  0  0  0  0  0  0  0
   -0.1786    0.1031    0.0000 N   0  0  0  0  0  0  0  0  0  0  0  0
   -0.1786   -0.7219    0.0000 C   0  0  0  0  0  0  0  0  0  0  0  0
    0.5359   -1.1344    0.0000 C   0  0  0  0  0  0  0  0  0  0  0  0
  1  2  1  0  0  0  0
  3  2  1  0  0  0  0
  4  3  2  0  0  0  0
  4  5  1  0  0  0  0
  6  4  1  0  0  0  0
  7  6  2  0  0  0  0
  8  7  1  0  0  0  0
  2  8  2  0  0  0  0
M  END
> <Original_SMILES>
[O-]C1=CC([O-])=NC=C1

> <Canonical_QSARr>
OC1C=C(O)N=CC=1

> <InChI_Code_QSARr>
InChI=1S/C5H5NO2/c7-4-1-2-6-5(8)3-4/h1-3H,(H2,6,7,8)

> <InChI Key_QSARr>
ZEZJPIDPVXJEME-UHFFFAOYSA-N

> <Salt_Solvent>
?

> <Salt_Solvent_ID>


> <pKa>
13.0

> <temp>
20

> <method>
potentiometric

> <type>
a3/apparent

> <group>


> <basicOrAcidic>
basic

> <Row-ID>
243

> <Smiles>
[O-]C1(=NC=CC(=C1)[O-])

$$$$
10244
  Mrv171c006011816382D          

  8  8  0  0  0  0            999 V2000
    0.7145   -0.0000    0.0000 O   0  0  0  0  0  0  0  0  0  0  0  0
    0.0000   -0.4125    0.0000 C   0  0  0  0  0  0  0  0  0  0  0  0
   -0.7145    0.0000    0.0000 C   0  0  0  0  0  0  0  0  0  0  0  0
   -0.7145    0.8250    0.0000 O   0  5  0  0  0  0  0  0  0  0  0  0
   -1.4289   -0.4125    0.0000 C   0  0  0  0  0  0  0  0  0  0  0  0
   -1.4289   -1.2375    0.0000 C   0  0  0  0  0  0  0  0  0  0  0  0
   -0.7145   -1.6500    0.0000 N   0  3  0  0  0  0  0  0  0  0  0  0
    0.0000   -1.2375    0.0000 C   0  0  0  0  0  0  0  0  0  0  0  0
  1  2  1  0  0  0  0
  3  2  2  0  0  0  0
  3  4  1  0  0  0  0
  5  3  1  0  0  0  0
  6  5  2  0  0  0  0
  7  6  1  0  0  0  0
  8  7  2  0  0  0  0
  2  8  1  0  0  0  0
M  CHG  2   4  -1   7   1
M  END
> <Original_SMILES>
[O-]C1C=C[NH+]=CC=1O

> <Canonical_QSARr>
[O-]C1C=C[NH+]=CC=1O

> <InChI_Code_QSARr>
InChI=1S/C5H5NO2/c7-4-1-2-6-3-5(4)8/h1-3,8H,(H,6,7)

> <InChI Key_QSARr>
ZCUUVWCJGRQCMZ-UHFFFAOYSA-N

> <Salt_Solvent>
?

> <Salt_Solvent_ID>


> <pKa>
9.6

> <temp>
22.5

> <method>
spectrophotometric

> <type>
a2/apparent

> <group>
3-hydroxy

> <basicOrAcidic>
acidic

> <Row-ID>
244

> <Smiles>
OC1(=C([O-])C=C[NH+]=C1)

$$$$
10245
  Mrv171c006011816382D          

  8  8  0  0  0  0            999 V2000
   -0.7145   -2.4750    0.0000 O   0  0  0  0  0  0  0  0  0  0  0  0
   -0.7145   -1.6500    0.0000 C   0  0  0  0  0  0  0  0  0  0  0  0
   -0.0000   -1.2375    0.0000 C   0  0  0  0  0  0  0  0  0  0  0  0
   -0.0000   -0.4125    0.0000 C   0  0  0  0  0  0  0  0  0  0  0  0
   -0.7145   -0.0000    0.0000 N   0  3  0  0  0  0  0  0  0  0  0  0
   -0.7145    0.8250    0.0000 O   0  5  0  0  0  0  0  0  0  0  0  0
   -1.4289   -0.4125    0.0000 C   0  0  0  0  0  0  0  0  0  0  0  0
   -1.4289   -1.2375    0.0000 C   0  0  0  0  0  0  0  0  0  0  0  0
  1  2  1  0  0  0  0
  3  2  2  0  0  0  0
  4  3  1  0  0  0  0
  5  4  2  0  0  0  0
  5  6  1  0  0  0  0
  7  5  1  0  0  0  0
  8  7  2  0  0  0  0
  2  8  1  0  0  0  0
M  CHG  2   5   1   6  -1
M  END
> <Original_SMILES>
[O-][N+]1C=CC(O)=CC=1

> <Canonical_QSARr>
[O-][N+]1C=CC(O)=CC=1

> <InChI_Code_QSARr>
InChI=1S/C5H5NO2/c7-5-1-3-6(8)4-2-5/h1-4,7H

> <InChI Key_QSARr>
DZNMBUOUGMTZRA-UHFFFAOYSA-N

> <Salt_Solvent>
?

> <Salt_Solvent_ID>


> <pKa>
5.76

> <temp>
25

> <method>
potentiometric

> <type>
a2/apparent

> <group>


> <basicOrAcidic>
acidic

> <Row-ID>
245

> <Smiles>
OC1(=CC=[N+]([O-])C=C1)

$$$$
10246
  Mrv171c006011816382D          

  8  8  0  0  0  0            999 V2000
    0.7145   -0.0000    0.0000 O   0  0  0  0  0  0  0  0  0  0  0  0
    0.0000   -0.4125    0.0000 N   0  3  0  0  0  0  0  0  0  0  0  0
   -0.7145    0.0000    0.0000 C   0  0  0  0  0  0  0  0  0  0  0  0
   -0.7145    0.8250    0.0000 O   0  5  0  0  0  0  0  0  0  0  0  0
   -1.4289   -0.4125    0.0000 C   0  0  0  0  0  0  0  0  0  0  0  0
   -1.4289   -1.2375    0.0000 C   0  0  0  0  0  0  0  0  0  0  0  0
   -0.7145   -1.6500    0.0000 C   0  0  0  0  0  0  0  0  0  0  0  0
    0.0000   -1.2375    0.0000 C   0  0  0  0  0  0  0  0  0  0  0  0
  1  2  1  0  0  0  0
  3  2  2  0  0  0  0
  3  4  1  0  0  0  0
  5  3  1  0  0  0  0
  6  5  2  0  0  0  0
  7  6  1  0  0  0  0
  8  7  2  0  0  0  0
  2  8  1  0  0  0  0
M  CHG  2   2   1   4  -1
M  END
> <Original_SMILES>
[O-]C1C=CC=C[N+]=1O

> <Canonical_QSARr>
[O-]C1C=CC=C[N+]=1O

> <InChI_Code_QSARr>
InChI=1S/C5H5NO2/c7-5-3-1-2-4-6(5)8/h1-4,8H

> <InChI Key_QSARr>
SNUSZUYTMHKCPM-UHFFFAOYSA-N

> <Salt_Solvent>
?

> <Salt_Solvent_ID>


> <pKa>
5.98

> <temp>
23

> <method>
mean from 4

> <type>
a2/apparent

> <group>


> <basicOrAcidic>
acidic

> <Row-ID>
246

> <Smiles>
O[N+]1(=C([O-])C=CC=C1)

$$$$
10247
  Mrv171c006011816382D          

  8  8  0  0  0  0            999 V2000
    0.5358   -1.5469    0.0000 O   0  0  0  0  0  0  0  0  0  0  0  0
   -0.1786   -1.1344    0.0000 C   0  0  0  0  0  0  0  0  0  0  0  0
   -0.1786   -0.3094    0.0000 C   0  0  0  0  0  0  0  0  0  0  0  0
   -0.8931    0.1031    0.0000 C   0  0  0  0  0  0  0  0  0  0  0  0
   -0.8931    0.9281    0.0000 O   0  5  0  0  0  0  0  0  0  0  0  0
   -1.6076   -0.3094    0.0000 N   0  3  0  0  0  0  0  0  0  0  0  0
   -1.6076   -1.1344    0.0000 C   0  0  0  0  0  0  0  0  0  0  0  0
   -0.8931   -1.5469    0.0000 C   0  0  0  0  0  0  0  0  0  0  0  0
  1  2  1  0  0  0  0
  3  2  2  0  0  0  0
  4  3  1  0  0  0  0
  4  5  1  0  0  0  0
  6  4  2  0  0  0  0
  7  6  1  0  0  0  0
  8  7  2  0  0  0  0
  2  8  1  0  0  0  0
M  CHG  2   5  -1   6   1
M  END
> <Original_SMILES>
[O-]C1C=C(O)C=C[NH+]=1

> <Canonical_QSARr>
[O-]C1C=C(O)C=C[NH+]=1

> <InChI_Code_QSARr>
InChI=1S/C5H5NO2/c7-4-1-2-6-5(8)3-4/h1-3H,(H2,6,7,8)

> <InChI Key_QSARr>
ZEZJPIDPVXJEME-UHFFFAOYSA-N

> <Salt_Solvent>
?

> <Salt_Solvent_ID>


> <pKa>
6.5

> <temp>
20

> <method>
potentiometric

> <type>
a2/apparent

> <group>


> <basicOrAcidic>
acidic

> <Row-ID>
247

> <Smiles>
OC1(=CC([O-])=[NH+]C=C1)

$$$$
10248
  Mrv171c006011816372D          

  8  8  0  0  0  0            999 V2000
    0.6419   -0.4642    0.0000 N   0  0  0  0  0  0  0  0  0  0  0  0
   -0.0256    0.0207    0.0000 C   0  0  0  0  0  0  0  0  0  0  0  0
   -0.0256    0.8457    0.0000 C   0  0  0  0  0  0  0  0  0  0  0  0
    0.6889    1.2582    0.0000 O   0  0  0  0  0  0  0  0  0  0  0  0
   -0.7400    1.2582    0.0000 O   0  0  0  0  0  0  0  0  0  0  0  0
   -0.6930   -0.4642    0.0000 C   0  0  0  0  0  0  0  0  0  0  0  0
   -0.4381   -1.2489    0.0000 C   0  0  0  0  0  0  0  0  0  0  0  0
    0.3869   -1.2489    0.0000 C   0  0  0  0  0  0  0  0  0  0  0  0
  2  1  1  0  0  0  0
  2  3  1  0  0  0  0
  3  4  1  0  0  0  0
  3  5  2  0  0  0  0
  6  2  1  0  0  0  0
  7  6  1  0  0  0  0
  8  7  1  0  0  0  0
  1  8  1  0  0  0  0
M  END
> <Original_SMILES>
OC(=O)C1CCC[NH2+]1

> <Canonical_QSARr>
OC(=O)C1CCCN1

> <InChI_Code_QSARr>
InChI=1S/C5H9NO2/c7-5(8)4-2-1-3-6-4/h4,6H,1-3H2,(H,7,8)

> <InChI Key_QSARr>
ONIBWKKTOPOVIA-UHFFFAOYSA-N

> <Salt_Solvent>
?

> <Salt_Solvent_ID>


> <pKa>
1.99

> <temp>
25

> <method>
mean from 2

> <type>
b/apparent

> <group>


> <basicOrAcidic>
acidic

> <Row-ID>
248

> <Smiles>
O=C(O)C1([NH2+]CCC1)

$$$$
10249
  Mrv171c006011816372D          

  8  8  0  0  0  0            999 V2000
    0.6419   -0.4642    0.0000 N   0  0  0  0  0  0  0  0  0  0  0  0
   -0.0256    0.0207    0.0000 C   0  0  0  0  0  0  0  0  0  0  0  0
   -0.0256    0.8457    0.0000 C   0  0  0  0  0  0  0  0  0  0  0  0
    0.6889    1.2582    0.0000 O   0  0  0  0  0  0  0  0  0  0  0  0
   -0.7400    1.2582    0.0000 O   0  0  0  0  0  0  0  0  0  0  0  0
   -0.6930   -0.4642    0.0000 C   0  0  0  0  0  0  0  0  0  0  0  0
   -0.4381   -1.2489    0.0000 C   0  0  0  0  0  0  0  0  0  0  0  0
    0.3869   -1.2489    0.0000 C   0  0  0  0  0  0  0  0  0  0  0  0
  2  1  1  0  0  0  0
  2  3  1  0  0  0  0
  3  4  1  0  0  0  0
  3  5  2  0  0  0  0
  6  2  1  0  0  0  0
  7  6  1  0  0  0  0
  8  7  1  0  0  0  0
  1  8  1  0  0  0  0
M  END
> <Original_SMILES>
OC(=O)[C@@H]1CCC[NH2+]1 |&1:3|

> <Canonical_QSARr>
OC(=O)C1CCCN1

> <InChI_Code_QSARr>
InChI=1S/C5H9NO2/c7-5(8)4-2-1-3-6-4/h4,6H,1-3H2,(H,7,8)

> <InChI Key_QSARr>
ONIBWKKTOPOVIA-UHFFFAOYSA-N

> <Salt_Solvent>
?

> <Salt_Solvent_ID>


> <pKa>
1.94

> <temp>
27

> <method>
mean from 6

> <type>
a1/apparent

> <group>
RR1NH2+

> <basicOrAcidic>
acidic

> <Row-ID>
249

> <Smiles>
O=C(O)C1([NH2+]CCC1)

$$$$
10250
  Mrv171c006011816372D          

  8  8  0  0  0  0            999 V2000
    0.7404    1.2609    0.0000 O   0  0  0  0  0  0  0  0  0  0  0  0
    0.0260    0.8484    0.0000 C   0  0  0  0  0  0  0  0  0  0  0  0
    0.0260    0.0234    0.0000 C   0  0  0  0  0  0  0  0  0  0  0  0
   -0.6415   -0.4615    0.0000 N   0  0  0  0  0  0  0  0  0  0  0  0
   -0.3865   -1.2462    0.0000 C   0  0  0  0  0  0  0  0  0  0  0  0
    0.4385   -1.2462    0.0000 C   0  0  0  0  0  0  0  0  0  0  0  0
    0.6934   -0.4615    0.0000 C   0  0  0  0  0  0  0  0  0  0  0  0
   -0.6885    1.2609    0.0000 O   0  0  0  0  0  0  0  0  0  0  0  0
  1  2  1  0  0  0  0
  2  3  1  0  0  0  0
  4  3  1  0  0  0  0
  5  4  1  0  0  0  0
  6  5  1  0  0  0  0
  7  6  1  0  0  0  0
  3  7  1  0  0  0  0
  2  8  2  0  0  0  0
M  END
> <Original_SMILES>
[O-]C(=O)C1CCCN1

> <Canonical_QSARr>
OC(=O)C1CCCN1

> <InChI_Code_QSARr>
InChI=1S/C5H9NO2/c7-5(8)4-2-1-3-6-4/h4,6H,1-3H2,(H,7,8)

> <InChI Key_QSARr>
ONIBWKKTOPOVIA-UHFFFAOYSA-N

> <Salt_Solvent>
?

> <Salt_Solvent_ID>


> <pKa>
10.61

> <temp>
23

> <method>
mean from 2

> <type>
a/apparent

> <group>


> <basicOrAcidic>
basic

> <Row-ID>
250

> <Smiles>
O=C([O-])C1(NCCC1)

$$$$
10251
  Mrv171c006011816372D          

  8  8  0  0  0  0            999 V2000
    0.7404    1.2609    0.0000 O   0  0  0  0  0  0  0  0  0  0  0  0
    0.0260    0.8484    0.0000 C   0  0  0  0  0  0  0  0  0  0  0  0
    0.0260    0.0234    0.0000 C   0  0  0  0  0  0  0  0  0  0  0  0
   -0.6415   -0.4615    0.0000 N   0  0  0  0  0  0  0  0  0  0  0  0
   -0.3865   -1.2462    0.0000 C   0  0  0  0  0  0  0  0  0  0  0  0
    0.4385   -1.2462    0.0000 C   0  0  0  0  0  0  0  0  0  0  0  0
    0.6934   -0.4615    0.0000 C   0  0  0  0  0  0  0  0  0  0  0  0
   -0.6885    1.2609    0.0000 O   0  0  0  0  0  0  0  0  0  0  0  0
  1  2  1  0  0  0  0
  2  3  1  0  0  0  0
  4  3  1  0  0  0  0
  5  4  1  0  0  0  0
  6  5  1  0  0  0  0
  7  6  1  0  0  0  0
  3  7  1  0  0  0  0
  2  8  2  0  0  0  0
M  END
> <Original_SMILES>
[O-]C(=O)[C@@H]1CCCN1 |&1:3|

> <Canonical_QSARr>
OC(=O)C1CCCN1

> <InChI_Code_QSARr>
InChI=1S/C5H9NO2/c7-5(8)4-2-1-3-6-4/h4,6H,1-3H2,(H,7,8)

> <InChI Key_QSARr>
ONIBWKKTOPOVIA-UHFFFAOYSA-N

> <Salt_Solvent>
?

> <Salt_Solvent_ID>


> <pKa>
10.56

> <temp>
27

> <method>
mean from 7

> <type>
a2/apparent

> <group>
COOH

> <basicOrAcidic>
basic

> <Row-ID>
251

> <Smiles>
O=C([O-])C1(NCCC1)

$$$$
10252
  Mrv171c006011816372D          

  8  8  0  0  0  0            999 V2000
    1.6076    0.5156    0.0000 N   0  0  0  0  0  0  0  0  0  0  0  0
    0.8931    0.9281    0.0000 C   0  0  0  0  0  0  0  0  0  0  0  0
    0.8931    1.7531    0.0000 O   0  0  0  0  0  0  0  0  0  0  0  0
    0.1786    0.5156    0.0000 C   0  0  0  0  0  0  0  0  0  0  0  0
    0.1786   -0.3094    0.0000 C   0  0  0  0  0  0  0  0  0  0  0  0
   -0.5358   -0.7219    0.0000 O   0  0  0  0  0  0  0  0  0  0  0  0
    0.8931   -0.7219    0.0000 C   0  0  0  0  0  0  0  0  0  0  0  0
    1.6076   -0.3094    0.0000 C   0  0  0  0  0  0  0  0  0  0  0  0
  2  1  2  0  0  0  0
  2  3  1  0  0  0  0
  4  2  1  0  0  0  0
  5  4  2  0  0  0  0
  5  6  1  0  0  0  0
  7  5  1  0  0  0  0
  8  7  2  0  0  0  0
  1  8  1  0  0  0  0
M  END
> <Original_SMILES>
OC1=CC(O)=[NH+]C=C1

> <Canonical_QSARr>
OC1=CC(O)=NC=C1

> <InChI_Code_QSARr>
InChI=1S/C5H5NO2/c7-4-1-2-6-5(8)3-4/h1-3H,(H2,6,7,8)

> <InChI Key_QSARr>
ZEZJPIDPVXJEME-UHFFFAOYSA-N

> <Salt_Solvent>
?

> <Salt_Solvent_ID>


> <pKa>
1.37

> <temp>
20

> <method>
potentiometric

> <type>
a1/apparent

> <group>


> <basicOrAcidic>
acidic

> <Row-ID>
252

> <Smiles>
OC1(=[NH+]C=CC(=C1)O)

$$$$
10253
  Mrv171c006011816372D          

  8  8  0  0  0  0            999 V2000
    0.5358   -1.1344    0.0000 N   0  0  0  0  0  0  0  0  0  0  0  0
    0.5358   -0.3094    0.0000 C   0  0  0  0  0  0  0  0  0  0  0  0
   -0.1786    0.1031    0.0000 C   0  0  0  0  0  0  0  0  0  0  0  0
   -0.1786    0.9281    0.0000 O   0  0  0  0  0  0  0  0  0  0  0  0
   -0.8931   -0.3094    0.0000 C   0  0  0  0  0  0  0  0  0  0  0  0
   -1.6076    0.1031    0.0000 O   0  0  0  0  0  0  0  0  0  0  0  0
   -0.8931   -1.1344    0.0000 C   0  0  0  0  0  0  0  0  0  0  0  0
   -0.1786   -1.5469    0.0000 C   0  0  0  0  0  0  0  0  0  0  0  0
  2  1  2  0  0  0  0
  3  2  1  0  0  0  0
  3  4  1  0  0  0  0
  5  3  2  0  0  0  0
  5  6  1  0  0  0  0
  7  5  1  0  0  0  0
  8  7  2  0  0  0  0
  1  8  1  0  0  0  0
M  END
> <Original_SMILES>
OC1C=[NH+]C=CC=1O

> <Canonical_QSARr>
OC1C=NC=CC=1O

> <InChI_Code_QSARr>
InChI=1S/C5H5NO2/c7-4-1-2-6-3-5(4)8/h1-3,8H,(H,6,7)

> <InChI Key_QSARr>
ZCUUVWCJGRQCMZ-UHFFFAOYSA-N

> <Salt_Solvent>
?

> <Salt_Solvent_ID>


> <pKa>
3.6

> <temp>
22.5

> <method>
spectrophotometric

> <type>
a1/apparent

> <group>
4-oxo

> <basicOrAcidic>
acidic

> <Row-ID>
253

> <Smiles>
OC1(=C(O)C=C[NH+]=C1)

$$$$
10254
  Mrv171c006011816372D          

  8  8  0  0  0  0            999 V2000
    0.7404    1.2609    0.0000 O   0  0  0  0  0  0  0  0  0  0  0  0
    0.0260    0.8484    0.0000 C   0  0  0  0  0  0  0  0  0  0  0  0
    0.0260    0.0234    0.0000 C   0  0  0  0  0  0  0  0  0  0  0  0
   -0.6415   -0.4615    0.0000 C   0  0  0  0  0  0  0  0  0  0  0  0
   -0.3865   -1.2462    0.0000 N   0  0  0  0  0  0  0  0  0  0  0  0
    0.4385   -1.2462    0.0000 C   0  0  0  0  0  0  0  0  0  0  0  0
    0.6934   -0.4615    0.0000 C   0  0  0  0  0  0  0  0  0  0  0  0
   -0.6885    1.2609    0.0000 O   0  0  0  0  0  0  0  0  0  0  0  0
  1  2  1  0  0  0  0
  2  3  1  0  0  0  0
  4  3  1  0  0  0  0
  5  4  1  0  0  0  0
  6  5  1  0  0  0  0
  7  6  1  0  0  0  0
  3  7  1  0  0  0  0
  2  8  2  0  0  0  0
M  END
> <Original_SMILES>
[O-]C(=O)C1CNCC1

> <Canonical_QSARr>
OC(=O)C1CNCC1

> <InChI_Code_QSARr>
InChI=1S/C5H9NO2/c7-5(8)4-1-2-6-3-4/h4,6H,1-3H2,(H,7,8)

> <InChI Key_QSARr>
JAEIBKXSIXOLOL-UHFFFAOYSA-N

> <Salt_Solvent>
?

> <Salt_Solvent_ID>


> <pKa>
10.72

> <temp>


> <method>


> <type>
a2/apparent

> <group>


> <basicOrAcidic>
basic

> <Row-ID>
254

> <Smiles>
O=C([O-])C1(CNCC1)

$$$$
10255
  Mrv171c006011816372D          

  8  8  0  0  0  0            999 V2000
   -0.4381   -1.2489    0.0000 N   0  0  0  0  0  0  0  0  0  0  0  0
    0.3869   -1.2489    0.0000 C   0  0  0  0  0  0  0  0  0  0  0  0
    0.6419   -0.4642    0.0000 C   0  0  0  0  0  0  0  0  0  0  0  0
   -0.0256    0.0207    0.0000 C   0  0  0  0  0  0  0  0  0  0  0  0
   -0.0256    0.8457    0.0000 C   0  0  0  0  0  0  0  0  0  0  0  0
   -0.7400    1.2582    0.0000 O   0  0  0  0  0  0  0  0  0  0  0  0
    0.6889    1.2582    0.0000 O   0  0  0  0  0  0  0  0  0  0  0  0
   -0.6930   -0.4642    0.0000 C   0  0  0  0  0  0  0  0  0  0  0  0
  2  1  1  0  0  0  0
  3  2  1  0  0  0  0
  4  3  1  0  0  0  0
  4  5  1  0  0  0  0
  5  6  1  0  0  0  0
  5  7  2  0  0  0  0
  8  4  1  0  0  0  0
  1  8  1  0  0  0  0
M  END
> <Original_SMILES>
OC(=O)C1C[NH2+]CC1

> <Canonical_QSARr>
OC(=O)C1CNCC1

> <InChI_Code_QSARr>
InChI=1S/C5H9NO2/c7-5(8)4-1-2-6-3-4/h4,6H,1-3H2,(H,7,8)

> <InChI Key_QSARr>
JAEIBKXSIXOLOL-UHFFFAOYSA-N

> <Salt_Solvent>
?

> <Salt_Solvent_ID>


> <pKa>
3.38

> <temp>


> <method>


> <type>
a1/apparent

> <group>


> <basicOrAcidic>
acidic

> <Row-ID>
255

> <Smiles>
O=C(O)C1(C[NH2+]CC1)

$$$$
10256
  Mrv171c006011816372D          

  8  8  0  0  0  0            999 V2000
    0.7145   -0.0000    0.0000 O   0  0  0  0  0  0  0  0  0  0  0  0
    0.0000   -0.4125    0.0000 N   0  3  0  0  0  0  0  0  0  0  0  0
   -0.7145    0.0000    0.0000 C   0  0  0  0  0  0  0  0  0  0  0  0
   -0.7145    0.8250    0.0000 O   0  0  0  0  0  0  0  0  0  0  0  0
   -1.4289   -0.4125    0.0000 C   0  0  0  0  0  0  0  0  0  0  0  0
   -1.4289   -1.2375    0.0000 C   0  0  0  0  0  0  0  0  0  0  0  0
   -0.7145   -1.6500    0.0000 C   0  0  0  0  0  0  0  0  0  0  0  0
    0.0000   -1.2375    0.0000 C   0  0  0  0  0  0  0  0  0  0  0  0
  1  2  1  0  0  0  0
  3  2  2  0  0  0  0
  3  4  1  0  0  0  0
  5  3  1  0  0  0  0
  6  5  2  0  0  0  0
  7  6  1  0  0  0  0
  8  7  2  0  0  0  0
  2  8  1  0  0  0  0
M  CHG  1   2   1
M  END
> <Original_SMILES>
OC1C=CC=C[N+]=1O

> <Canonical_QSARr>
OC1C=CC=C[N+]=1O

> <InChI_Code_QSARr>
InChI=1S/C5H5NO2/c7-5-3-1-2-4-6(5)8/h1-4,8H/p+1

> <InChI Key_QSARr>
SNUSZUYTMHKCPM-UHFFFAOYSA-O

> <Salt_Solvent>
?

> <Salt_Solvent_ID>


> <pKa>
-0.71

> <temp>
23

> <method>
mean from 4

> <type>
a1/apparent

> <group>


> <basicOrAcidic>
acidic

> <Row-ID>
256

> <Smiles>
O[N+]1(=C(O)C=CC=C1)

$$$$
10257
  Mrv171c006011816382D          

  8  8  0  0  0  0            999 V2000
    0.7404    1.2609    0.0000 O   0  5  0  0  0  0  0  0  0  0  0  0
    0.0260    0.8484    0.0000 N   0  3  0  0  0  0  0  0  0  0  0  0
   -0.6885    1.2609    0.0000 O   0  0  0  0  0  0  0  0  0  0  0  0
    0.0260    0.0234    0.0000 C   0  0  0  0  0  0  0  0  0  0  0  0
   -0.6415   -0.4615    0.0000 C   0  0  0  0  0  0  0  0  0  0  0  0
   -0.3865   -1.2462    0.0000 C   0  0  0  0  0  0  0  0  0  0  0  0
    0.4385   -1.2462    0.0000 C   0  0  0  0  0  0  0  0  0  0  0  0
    0.6934   -0.4615    0.0000 C   0  0  0  0  0  0  0  0  0  0  0  0
  1  2  1  0  0  0  0
  2  3  2  0  0  0  0
  2  4  1  0  0  0  0
  5  4  2  0  0  0  0
  6  5  1  0  0  0  0
  7  6  2  0  0  0  0
  8  7  1  0  0  0  0
  4  8  1  0  0  0  0
M  CHG  2   1  -1   2   1
M  END
> <Original_SMILES>
O[N+](=O)C1CC=CC=1

> <Canonical_QSARr>
[O-][N+](=O)C1CC=CC=1

> <InChI_Code_QSARr>
InChI=1S/C5H5NO2/c7-6(8)5-3-1-2-4-5/h1-3H,4H2

> <InChI Key_QSARr>
JGBDREPJSABWSI-UHFFFAOYSA-N

> <Salt_Solvent>
?

> <Salt_Solvent_ID>


> <pKa>
3.25

> <temp>
30

> <method>
spectrophotometric

> <type>
a1/apparent

> <group>


> <basicOrAcidic>
basic

> <Row-ID>
257

> <Smiles>
O=[N+](O)C1(=CC=CC1)

$$$$
10258
  Mrv171c006011816372D          

  8  8  0  0  0  0            999 V2000
   -0.7145   -2.4750    0.0000 O   0  0  0  0  0  0  0  0  0  0  0  0
   -0.7145   -1.6500    0.0000 N   0  3  0  0  0  0  0  0  0  0  0  0
    0.0000   -1.2375    0.0000 C   0  0  0  0  0  0  0  0  0  0  0  0
    0.0000   -0.4125    0.0000 C   0  0  0  0  0  0  0  0  0  0  0  0
   -0.7145   -0.0000    0.0000 C   0  0  0  0  0  0  0  0  0  0  0  0
   -0.7145    0.8250    0.0000 O   0  0  0  0  0  0  0  0  0  0  0  0
   -1.4289   -0.4125    0.0000 C   0  0  0  0  0  0  0  0  0  0  0  0
   -1.4289   -1.2375    0.0000 C   0  0  0  0  0  0  0  0  0  0  0  0
  1  2  1  0  0  0  0
  3  2  2  0  0  0  0
  4  3  1  0  0  0  0
  5  4  2  0  0  0  0
  5  6  1  0  0  0  0
  7  5  1  0  0  0  0
  8  7  2  0  0  0  0
  2  8  1  0  0  0  0
M  CHG  1   2   1
M  END
> <Original_SMILES>
OC1C=C[N+](O)=CC=1

> <Canonical_QSARr>
OC1C=C[N+](O)=CC=1

> <InChI_Code_QSARr>
InChI=1S/C5H5NO2/c7-5-1-3-6(8)4-2-5/h1-4,8H/p+1

> <InChI Key_QSARr>
NCDOCXYTOYFYHI-UHFFFAOYSA-O

> <Salt_Solvent>
?

> <Salt_Solvent_ID>


> <pKa>
2.4

> <temp>
24

> <method>
mean from 2

> <type>
a1/apparent

> <group>


> <basicOrAcidic>
acidic

> <Row-ID>
258

> <Smiles>
O[N+]1(=CC=C(O)C=C1)

$$$$
10259
  Mrv171c006011816382D          

  8  8  0  0  0  0            999 V2000
    0.8229   -0.2793    0.0000 S   0  0  0  0  0  0  0  0  0  0  0  0
    0.0383   -0.5342    0.0000 C   0  0  0  0  0  0  0  0  0  0  0  0
   -0.6291   -0.0493    0.0000 C   0  0  0  0  0  0  0  0  0  0  0  0
   -0.6291    0.7757    0.0000 O   0  0  0  0  0  0  0  0  0  0  0  0
   -1.2966   -0.5342    0.0000 N   0  0  0  0  0  0  0  0  0  0  0  0
   -1.0416   -1.3188    0.0000 C   0  0  0  0  0  0  0  0  0  0  0  0
   -1.5266   -1.9863    0.0000 O   0  0  0  0  0  0  0  0  0  0  0  0
   -0.2166   -1.3188    0.0000 C   0  0  0  0  0  0  0  0  0  0  0  0
  1  2  1  0  0  0  0
  3  2  1  0  0  0  0
  3  4  2  0  0  0  0
  5  3  1  0  0  0  0
  6  5  1  0  0  0  0
  6  7  2  0  0  0  0
  8  6  1  0  0  0  0
  2  8  1  0  0  0  0
M  END
> <Original_SMILES>
O=C1NC(=O)CC1S

> <Canonical_QSARr>
O=C1NC(=O)CC1S

> <InChI_Code_QSARr>
InChI=1S/C4H5NO2S/c6-3-1-2(8)4(7)5-3/h2,8H,1H2,(H,5,6,7)

> <InChI Key_QSARr>
PCLITYPZCQBLAC-UHFFFAOYSA-N

> <Salt_Solvent>
?

> <Salt_Solvent_ID>


> <pKa>
6.65

> <temp>


> <method>
potentiometric

> <type>
a/apparent

> <group>


> <basicOrAcidic>
acidic

> <Row-ID>
259

> <Smiles>
SC1(C(=O)NC(C1)=O)

$$$$
10260
  Mrv171c006011816382D          

  8  8  0  0  0  0            999 V2000
    2.1190   -0.8844    0.0000 S   0  0  0  0  0  0  0  0  0  0  0  0
    1.4516   -0.3994    0.0000 C   0  0  0  0  0  0  0  0  0  0  0  0
    1.4516    0.4256    0.0000 C   0  0  0  0  0  0  0  0  0  0  0  0
    2.1661    0.8381    0.0000 O   0  0  0  0  0  0  0  0  0  0  0  0
    0.7371    0.8381    0.0000 O   0  0  0  0  0  0  0  0  0  0  0  0
    0.7842   -0.8844    0.0000 C   0  0  0  0  0  0  0  0  0  0  0  0
    1.0391   -1.6690    0.0000 N   0  0  0  0  0  0  0  0  0  0  0  0
    1.8641   -1.6690    0.0000 C   0  0  0  0  0  0  0  0  0  0  0  0
  2  1  1  0  0  0  0
  2  3  1  0  0  0  0
  3  4  2  0  0  0  0
  3  5  1  0  0  0  0
  6  2  2  0  0  0  0
  7  6  1  0  0  0  0
  8  7  2  0  0  0  0
  1  8  1  0  0  0  0
M  END
> <Original_SMILES>
OC(=O)C1=CN=CS1

> <Canonical_QSARr>
OC(=O)C1=CN=CS1

> <InChI_Code_QSARr>
InChI=1S/C4H3NO2S/c6-4(7)3-1-5-2-8-3/h1-2H,(H,6,7)

> <InChI Key_QSARr>
YZVFSQQHQPPKNX-UHFFFAOYSA-N

> <Salt_Solvent>
?

> <Salt_Solvent_ID>


> <pKa>
2.99

> <temp>
24

> <method>
mean from 3

> <type>
a/apparent

> <group>


> <basicOrAcidic>
acidic

> <Row-ID>
260

> <Smiles>
S1(C(C(=O)O)=CN=C1)

$$$$
10261
  Mrv171c006011816382D          

  8  8  0  0  0  0            999 V2000
    1.0391   -1.6690    0.0000 S   0  0  0  0  0  0  0  0  0  0  0  0
    1.8641   -1.6690    0.0000 C   0  0  0  0  0  0  0  0  0  0  0  0
    2.1190   -0.8844    0.0000 N   0  0  0  0  0  0  0  0  0  0  0  0
    1.4516   -0.3994    0.0000 C   0  0  0  0  0  0  0  0  0  0  0  0
    1.4516    0.4256    0.0000 C   0  0  0  0  0  0  0  0  0  0  0  0
    0.7371    0.8381    0.0000 O   0  0  0  0  0  0  0  0  0  0  0  0
    2.1661    0.8381    0.0000 O   0  0  0  0  0  0  0  0  0  0  0  0
    0.7842   -0.8844    0.0000 C   0  0  0  0  0  0  0  0  0  0  0  0
  2  1  1  0  0  0  0
  3  2  2  0  0  0  0
  4  3  1  0  0  0  0
  4  5  1  0  0  0  0
  5  6  2  0  0  0  0
  5  7  1  0  0  0  0
  8  4  2  0  0  0  0
  1  8  1  0  0  0  0
M  END
> <Original_SMILES>
OC(=O)C1=CSC=N1

> <Canonical_QSARr>
OC(=O)C1=CSC=N1

> <InChI_Code_QSARr>
InChI=1S/C4H3NO2S/c6-4(7)3-1-8-2-5-3/h1-2H,(H,6,7)

> <InChI Key_QSARr>
HMVYYTRDXNKRBQ-UHFFFAOYSA-N

> <Salt_Solvent>
?

> <Salt_Solvent_ID>


> <pKa>
2.9

> <temp>


> <method>
potentiometric

> <type>
a1/apparent

> <group>


> <basicOrAcidic>
basic

> <Row-ID>
261

> <Smiles>
S1(C=NC(=C1)C(=O)O)

$$$$
10262
  Mrv171c006011816382D          

  8  8  0  0  0  0            999 V2000
    1.0391   -1.6690    0.0000 S   0  0  0  0  0  0  0  0  0  0  0  0
    1.8641   -1.6690    0.0000 C   0  0  0  0  0  0  0  0  0  0  0  0
    2.1190   -0.8844    0.0000 N   0  0  0  0  0  0  0  0  0  0  0  0
    1.4516   -0.3994    0.0000 C   0  0  0  0  0  0  0  0  0  0  0  0
    1.4516    0.4256    0.0000 C   0  0  0  0  0  0  0  0  0  0  0  0
    0.7371    0.8381    0.0000 O   0  0  0  0  0  0  0  0  0  0  0  0
    2.1661    0.8381    0.0000 O   0  0  0  0  0  0  0  0  0  0  0  0
    0.7842   -0.8844    0.0000 C   0  0  0  0  0  0  0  0  0  0  0  0
  2  1  1  0  0  0  0
  3  2  2  0  0  0  0
  4  3  1  0  0  0  0
  4  5  1  0  0  0  0
  5  6  2  0  0  0  0
  5  7  1  0  0  0  0
  8  4  2  0  0  0  0
  1  8  1  0  0  0  0
M  END
> <Original_SMILES>
OC(=O)C1=CSC=N1

> <Canonical_QSARr>
OC(=O)C1=CSC=N1

> <InChI_Code_QSARr>
InChI=1S/C4H3NO2S/c6-4(7)3-1-8-2-5-3/h1-2H,(H,6,7)

> <InChI Key_QSARr>
HMVYYTRDXNKRBQ-UHFFFAOYSA-N

> <Salt_Solvent>
?

> <Salt_Solvent_ID>


> <pKa>
3.64

> <temp>
25

> <method>
mean from 2

> <type>
a2/apparent

> <group>


> <basicOrAcidic>
acidic

> <Row-ID>
262

> <Smiles>
S1(C=NC(=C1)C(=O)O)

$$$$
10263
  Mrv171c006011816382D          

  8  8  0  0  0  0            999 V2000
    2.1190   -0.8844    0.0000 S   0  0  0  0  0  0  0  0  0  0  0  0
    1.4516   -0.3994    0.0000 C   0  0  0  0  0  0  0  0  0  0  0  0
    1.4516    0.4256    0.0000 C   0  0  0  0  0  0  0  0  0  0  0  0
    2.1661    0.8381    0.0000 O   0  0  0  0  0  0  0  0  0  0  0  0
    0.7371    0.8381    0.0000 O   0  0  0  0  0  0  0  0  0  0  0  0
    0.7841   -0.8844    0.0000 N   0  0  0  0  0  0  0  0  0  0  0  0
    1.0391   -1.6690    0.0000 C   0  0  0  0  0  0  0  0  0  0  0  0
    1.8641   -1.6690    0.0000 C   0  0  0  0  0  0  0  0  0  0  0  0
  2  1  1  0  0  0  0
  2  3  1  0  0  0  0
  3  4  2  0  0  0  0
  3  5  1  0  0  0  0
  6  2  2  0  0  0  0
  7  6  1  0  0  0  0
  8  7  2  0  0  0  0
  1  8  1  0  0  0  0
M  END
> <Original_SMILES>
OC(=O)C1=NC=CS1

> <Canonical_QSARr>
OC(=O)C1=NC=CS1

> <InChI_Code_QSARr>
InChI=1S/C4H3NO2S/c6-4(7)3-5-1-2-8-3/h1-2H,(H,6,7)

> <InChI Key_QSARr>
IJVLVRYLIMQVDD-UHFFFAOYSA-N

> <Salt_Solvent>
?

> <Salt_Solvent_ID>


> <pKa>
2.57

> <temp>
25

> <method>
mean from 3

> <type>
a1/apparent

> <group>


> <basicOrAcidic>
basic

> <Row-ID>
263

> <Smiles>
S1(C(=NC=C1)C(=O)O)

$$$$
10264
  Mrv171c006011816372D          

  8  8  0  0  0  0            999 V2000
    0.6930   -0.4642    0.0000 N   0  0  0  0  0  0  0  0  0  0  0  0
    0.0256    0.0207    0.0000 C   0  0  0  0  0  0  0  0  0  0  0  0
    0.0256    0.8457    0.0000 C   0  0  0  0  0  0  0  0  0  0  0  0
    0.7400    1.2582    0.0000 O   0  0  0  0  0  0  0  0  0  0  0  0
   -0.6889    1.2582    0.0000 O   0  0  0  0  0  0  0  0  0  0  0  0
   -0.6419   -0.4642    0.0000 C   0  0  0  0  0  0  0  0  0  0  0  0
   -0.3869   -1.2489    0.0000 S   0  0  0  0  0  0  0  0  0  0  0  0
    0.4381   -1.2489    0.0000 C   0  0  0  0  0  0  0  0  0  0  0  0
  2  1  1  0  0  0  0
  2  3  1  0  0  0  0
  3  4  2  0  0  0  0
  3  5  1  0  0  0  0
  6  2  1  0  0  0  0
  7  6  1  0  0  0  0
  8  7  1  0  0  0  0
  1  8  1  0  0  0  0
M  END
> <Original_SMILES>
OC(=O)[C@@H]1CSC[NH2+]1 |&1:3|

> <Canonical_QSARr>
OC(=O)C1CSCN1

> <InChI_Code_QSARr>
InChI=1S/C4H7NO2S/c6-4(7)3-1-8-2-5-3/h3,5H,1-2H2,(H,6,7)

> <InChI Key_QSARr>
DZLNHFMRPBPULJ-UHFFFAOYSA-N

> <Salt_Solvent>
?

> <Salt_Solvent_ID>


> <pKa>
1.58

> <temp>
20

> <method>
mean from 2

> <type>
a1/apparent

> <group>


> <basicOrAcidic>
acidic

> <Row-ID>
264

> <Smiles>
S1(C[NH2+]C(C1)C(=O)O)

$$$$
10265
  Mrv171c006011816372D          

  8  8  0  0  0  0            999 V2000
    0.7400    1.2582    0.0000 O   0  0  0  0  0  0  0  0  0  0  0  0
    0.0256    0.8457    0.0000 C   0  0  0  0  0  0  0  0  0  0  0  0
    0.0256    0.0207    0.0000 C   0  0  0  0  0  0  0  0  0  0  0  0
   -0.6419   -0.4642    0.0000 N   0  0  0  0  0  0  0  0  0  0  0  0
   -0.3869   -1.2489    0.0000 C   0  0  0  0  0  0  0  0  0  0  0  0
    0.4381   -1.2489    0.0000 S   0  0  0  0  0  0  0  0  0  0  0  0
    0.6930   -0.4642    0.0000 C   0  0  0  0  0  0  0  0  0  0  0  0
   -0.6889    1.2582    0.0000 O   0  0  0  0  0  0  0  0  0  0  0  0
  1  2  1  0  0  0  0
  2  3  1  0  0  0  0
  4  3  1  0  0  0  0
  5  4  1  0  0  0  0
  6  5  1  0  0  0  0
  7  6  1  0  0  0  0
  3  7  1  0  0  0  0
  2  8  2  0  0  0  0
M  END
> <Original_SMILES>
[O-]C(=O)C1CSCN1

> <Canonical_QSARr>
OC(=O)C1CSCN1

> <InChI_Code_QSARr>
InChI=1S/C4H7NO2S/c6-4(7)3-1-8-2-5-3/h3,5H,1-2H2,(H,6,7)

> <InChI Key_QSARr>
DZLNHFMRPBPULJ-UHFFFAOYSA-N

> <Salt_Solvent>
?

> <Salt_Solvent_ID>


> <pKa>
6.23

> <temp>
29

> <method>
mean from 2

> <type>
a1/apparent

> <group>


> <basicOrAcidic>
basic

> <Row-ID>
265

> <Smiles>
S1(CNC(C1)C(=O)[O-])

$$$$
10266
  Mrv171c006011816372D          

  8  8  0  0  0  0            999 V2000
    0.7400    1.2582    0.0000 O   0  0  0  0  0  0  0  0  0  0  0  0
    0.0256    0.8457    0.0000 C   0  0  0  0  0  0  0  0  0  0  0  0
    0.0256    0.0207    0.0000 C   0  0  0  0  0  0  0  0  0  0  0  0
   -0.6419   -0.4642    0.0000 N   0  0  0  0  0  0  0  0  0  0  0  0
   -0.3869   -1.2489    0.0000 C   0  0  0  0  0  0  0  0  0  0  0  0
    0.4381   -1.2489    0.0000 S   0  0  0  0  0  0  0  0  0  0  0  0
    0.6930   -0.4642    0.0000 C   0  0  0  0  0  0  0  0  0  0  0  0
   -0.6889    1.2582    0.0000 O   0  0  0  0  0  0  0  0  0  0  0  0
  1  2  1  0  0  0  0
  2  3  1  0  0  0  0
  4  3  1  0  0  0  0
  5  4  1  0  0  0  0
  6  5  1  0  0  0  0
  7  6  1  0  0  0  0
  3  7  1  0  0  0  0
  2  8  2  0  0  0  0
M  END
> <Original_SMILES>
[O-]C(=O)[C@@H]1CSCN1 |&1:3|

> <Canonical_QSARr>
OC(=O)C1CSCN1

> <InChI_Code_QSARr>
InChI=1S/C4H7NO2S/c6-4(7)3-1-8-2-5-3/h3,5H,1-2H2,(H,6,7)

> <InChI Key_QSARr>
DZLNHFMRPBPULJ-UHFFFAOYSA-N

> <Salt_Solvent>
?

> <Salt_Solvent_ID>


> <pKa>
6.14

> <temp>
20

> <method>
mean from 2

> <type>
a2/apparent

> <group>


> <basicOrAcidic>
basic

> <Row-ID>
266

> <Smiles>
S1(CNC(C1)C(=O)[O-])

$$$$
10267
  Mrv171c006011816382D          

  8  8  0  0  0  0            999 V2000
    0.7145   -0.0000    0.0000 O   0  0  0  0  0  0  0  0  0  0  0  0
    0.0000   -0.4125    0.0000 C   0  0  0  0  0  0  0  0  0  0  0  0
   -0.7145    0.0000    0.0000 C   0  0  0  0  0  0  0  0  0  0  0  0
   -0.7145    0.8250    0.0000 N   0  0  0  0  0  0  0  0  0  0  0  0
   -1.4289   -0.4125    0.0000 C   0  0  0  0  0  0  0  0  0  0  0  0
   -1.4289   -1.2375    0.0000 C   0  0  0  0  0  0  0  0  0  0  0  0
   -0.7145   -1.6500    0.0000 C   0  0  0  0  0  0  0  0  0  0  0  0
    0.0000   -1.2375    0.0000 C   0  0  0  0  0  0  0  0  0  0  0  0
  1  2  1  0  0  0  0
  3  2  2  0  0  0  0
  3  4  1  0  0  0  0
  5  3  1  0  0  0  0
  6  5  2  0  0  0  0
  7  6  1  0  0  0  0
  8  7  2  0  0  0  0
  2  8  1  0  0  0  0
M  END
> <Original_SMILES>
NC1C=CC=CC=1O

> <Canonical_QSARr>
NC1C=CC=CC=1O

> <InChI_Code_QSARr>
InChI=1S/C6H7NO/c7-5-3-1-2-4-6(5)8/h1-4,8H,7H2

> <InChI Key_QSARr>
CDAWCLOXVUBKRW-UHFFFAOYSA-N

> <Salt_Solvent>
?

> <Salt_Solvent_ID>


> <pKa>
9.71

> <temp>
23

> <method>
mean from 7

> <type>
a2/thermodynamic

> <group>
O-H

> <basicOrAcidic>
acidic

> <Row-ID>
267

> <Smiles>
OC1(=C(N)C=CC=C1)

$$$$
10268
  Mrv171c006011816382D          

  8  8  0  0  0  0            999 V2000
    0.7145   -0.0000    0.0000 O   0  0  0  0  0  0  0  0  0  0  0  0
    0.0000   -0.4125    0.0000 C   0  0  0  0  0  0  0  0  0  0  0  0
   -0.7145    0.0000    0.0000 C   0  0  0  0  0  0  0  0  0  0  0  0
   -0.7145    0.8250    0.0000 N   0  0  0  0  0  0  0  0  0  0  0  0
   -1.4289   -0.4125    0.0000 C   0  0  0  0  0  0  0  0  0  0  0  0
   -1.4289   -1.2375    0.0000 C   0  0  0  0  0  0  0  0  0  0  0  0
   -0.7145   -1.6500    0.0000 C   0  0  0  0  0  0  0  0  0  0  0  0
    0.0000   -1.2375    0.0000 C   0  0  0  0  0  0  0  0  0  0  0  0
  1  2  1  0  0  0  0
  3  2  2  0  0  0  0
  3  4  1  0  0  0  0
  5  3  1  0  0  0  0
  6  5  2  0  0  0  0
  7  6  1  0  0  0  0
  8  7  2  0  0  0  0
  2  8  1  0  0  0  0
M  END
> <Original_SMILES>
NC1C=CC=CC=1O

> <Canonical_QSARr>
NC1C=CC=CC=1O

> <InChI_Code_QSARr>
InChI=1S/C6H7NO/c7-5-3-1-2-4-6(5)8/h1-4,8H,7H2

> <InChI Key_QSARr>
CDAWCLOXVUBKRW-UHFFFAOYSA-N

> <Salt_Solvent>
?

> <Salt_Solvent_ID>


> <pKa>
4.55

> <temp>
23

> <method>
mean from 7

> <type>
a1/thermodynamic

> <group>
N(+)-H

> <basicOrAcidic>
basic

> <Row-ID>
268

> <Smiles>
OC1(=C(N)C=CC=C1)

$$$$
10269
  Mrv171c006011816382D          

  8  8  0  0  0  0            999 V2000
    0.7145   -0.0000    0.0000 O   0  0  0  0  0  0  0  0  0  0  0  0
    0.0000   -0.4125    0.0000 C   0  0  0  0  0  0  0  0  0  0  0  0
   -0.7145    0.0000    0.0000 C   0  0  0  0  0  0  0  0  0  0  0  0
   -0.7145    0.8250    0.0000 N   0  0  0  0  0  0  0  0  0  0  0  0
   -1.4289   -0.4125    0.0000 C   0  0  0  0  0  0  0  0  0  0  0  0
   -1.4289   -1.2375    0.0000 C   0  0  0  0  0  0  0  0  0  0  0  0
   -0.7145   -1.6500    0.0000 C   0  0  0  0  0  0  0  0  0  0  0  0
    0.0000   -1.2375    0.0000 C   0  0  0  0  0  0  0  0  0  0  0  0
  1  2  1  0  0  0  0
  3  2  1  0  0  0  0
  3  4  1  0  0  0  0
  5  3  1  0  0  0  0
  6  5  1  0  0  0  0
  7  6  1  0  0  0  0
  8  7  1  0  0  0  0
  2  8  1  0  0  0  0
M  END
> <Original_SMILES>
N[C@@H]1CCCC[C@H]1O |&1:1,6|

> <Canonical_QSARr>
NC1CCCCC1O

> <InChI_Code_QSARr>
InChI=1S/C6H13NO/c7-5-3-1-2-4-6(5)8/h5-6,8H,1-4,7H2

> <InChI Key_QSARr>
PQMCFTMVQORYJC-UHFFFAOYSA-N

> <Salt_Solvent>
?

> <Salt_Solvent_ID>


> <pKa>
9.35

> <temp>
25

> <method>
mean from 2

> <type>
b/thermodynamic

> <group>


> <basicOrAcidic>
basic

> <Row-ID>
269

> <Smiles>
OC1(C(N)CCCC1)

$$$$
10270
  Mrv171c006011816382D          

  8  8  0  0  0  0            999 V2000
    0.7145   -0.0000    0.0000 O   0  0  0  0  0  0  0  0  0  0  0  0
    0.0000   -0.4125    0.0000 C   0  0  0  0  0  0  0  0  0  0  0  0
   -0.7145    0.0000    0.0000 C   0  0  0  0  0  0  0  0  0  0  0  0
   -0.7145    0.8250    0.0000 N   0  0  0  0  0  0  0  0  0  0  0  0
   -1.4289   -0.4125    0.0000 C   0  0  0  0  0  0  0  0  0  0  0  0
   -1.4289   -1.2375    0.0000 C   0  0  0  0  0  0  0  0  0  0  0  0
   -0.7145   -1.6500    0.0000 C   0  0  0  0  0  0  0  0  0  0  0  0
    0.0000   -1.2375    0.0000 C   0  0  0  0  0  0  0  0  0  0  0  0
  1  2  1  0  0  0  0
  3  2  1  0  0  0  0
  3  4  1  0  0  0  0
  5  3  1  0  0  0  0
  6  5  1  0  0  0  0
  7  6  1  0  0  0  0
  8  7  1  0  0  0  0
  2  8  1  0  0  0  0
M  END
> <Original_SMILES>
N[C@@H]1CCCC[C@@H]1O |&1:1,6|

> <Canonical_QSARr>
NC1CCCCC1O

> <InChI_Code_QSARr>
InChI=1S/C6H13NO/c7-5-3-1-2-4-6(5)8/h5-6,8H,1-4,7H2

> <InChI Key_QSARr>
PQMCFTMVQORYJC-UHFFFAOYSA-N

> <Salt_Solvent>
?

> <Salt_Solvent_ID>


> <pKa>
9.72

> <temp>
25

> <method>
potentiometric

> <type>
a/apparent

> <group>


> <basicOrAcidic>
basic

> <Row-ID>
270

> <Smiles>
OC1(C(N)CCCC1)

$$$$
10271
  Mrv171c006011816382D          

  8  8  0  0  0  0            999 V2000
    0.5359   -1.5469    0.0000 O   0  0  0  0  0  0  0  0  0  0  0  0
   -0.1786   -1.1344    0.0000 C   0  0  0  0  0  0  0  0  0  0  0  0
   -0.1786   -0.3094    0.0000 C   0  0  0  0  0  0  0  0  0  0  0  0
   -0.8931    0.1031    0.0000 C   0  0  0  0  0  0  0  0  0  0  0  0
   -0.8931    0.9281    0.0000 N   0  0  0  0  0  0  0  0  0  0  0  0
   -1.6076   -0.3094    0.0000 C   0  0  0  0  0  0  0  0  0  0  0  0
   -1.6076   -1.1344    0.0000 C   0  0  0  0  0  0  0  0  0  0  0  0
   -0.8931   -1.5469    0.0000 C   0  0  0  0  0  0  0  0  0  0  0  0
  1  2  1  0  0  0  0
  3  2  2  0  0  0  0
  4  3  1  0  0  0  0
  4  5  1  0  0  0  0
  6  4  2  0  0  0  0
  7  6  1  0  0  0  0
  8  7  2  0  0  0  0
  2  8  1  0  0  0  0
M  END
> <Original_SMILES>
NC1C=C(O)C=CC=1

> <Canonical_QSARr>
NC1C=C(O)C=CC=1

> <InChI_Code_QSARr>
InChI=1S/C6H7NO/c7-5-2-1-3-6(8)4-5/h1-4,8H,7H2

> <InChI Key_QSARr>
CWLKGDAVCFYWJK-UHFFFAOYSA-N

> <Salt_Solvent>
?

> <Salt_Solvent_ID>


> <pKa>
9.85

> <temp>
23

> <method>
mean from 4

> <type>
a1/apparent

> <group>


> <basicOrAcidic>
acidic

> <Row-ID>
271

> <Smiles>
OC1(=CC(N)=CC=C1)

$$$$
10272
  Mrv171c006011816382D          

  8  8  0  0  0  0            999 V2000
    0.5359   -1.5469    0.0000 O   0  0  0  0  0  0  0  0  0  0  0  0
   -0.1786   -1.1344    0.0000 C   0  0  0  0  0  0  0  0  0  0  0  0
   -0.1786   -0.3094    0.0000 C   0  0  0  0  0  0  0  0  0  0  0  0
   -0.8931    0.1031    0.0000 C   0  0  0  0  0  0  0  0  0  0  0  0
   -0.8931    0.9281    0.0000 N   0  0  0  0  0  0  0  0  0  0  0  0
   -1.6076   -0.3094    0.0000 C   0  0  0  0  0  0  0  0  0  0  0  0
   -1.6076   -1.1344    0.0000 C   0  0  0  0  0  0  0  0  0  0  0  0
   -0.8931   -1.5469    0.0000 C   0  0  0  0  0  0  0  0  0  0  0  0
  1  2  1  0  0  0  0
  3  2  2  0  0  0  0
  4  3  1  0  0  0  0
  4  5  1  0  0  0  0
  6  4  2  0  0  0  0
  7  6  1  0  0  0  0
  8  7  2  0  0  0  0
  2  8  1  0  0  0  0
M  END
> <Original_SMILES>
NC1C=C(O)C=CC=1

> <Canonical_QSARr>
NC1C=C(O)C=CC=1

> <InChI_Code_QSARr>
InChI=1S/C6H7NO/c7-5-2-1-3-6(8)4-5/h1-4,8H,7H2

> <InChI Key_QSARr>
CWLKGDAVCFYWJK-UHFFFAOYSA-N

> <Salt_Solvent>
?

> <Salt_Solvent_ID>


> <pKa>
4.29

> <temp>
22

> <method>
mean from 5

> <type>
a1/apparent

> <group>
NH3(+)

> <basicOrAcidic>
basic

> <Row-ID>
272

> <Smiles>
OC1(=CC(N)=CC=C1)

$$$$
10273
  Mrv171c006011816382D          

  8  8  0  0  0  0            999 V2000
    0.5359   -1.5469    0.0000 O   0  0  0  0  0  0  0  0  0  0  0  0
   -0.1786   -1.1344    0.0000 C   0  0  0  0  0  0  0  0  0  0  0  0
   -0.1786   -0.3094    0.0000 C   0  0  0  0  0  0  0  0  0  0  0  0
   -0.8931    0.1031    0.0000 C   0  0  0  0  0  0  0  0  0  0  0  0
   -0.8931    0.9281    0.0000 N   0  0  0  0  0  0  0  0  0  0  0  0
   -1.6076   -0.3094    0.0000 C   0  0  0  0  0  0  0  0  0  0  0  0
   -1.6076   -1.1344    0.0000 C   0  0  0  0  0  0  0  0  0  0  0  0
   -0.8931   -1.5469    0.0000 C   0  0  0  0  0  0  0  0  0  0  0  0
  1  2  1  0  0  0  0
  3  2  1  0  0  0  0
  4  3  1  0  0  0  0
  4  5  1  0  0  0  0
  6  4  1  0  0  0  0
  7  6  1  0  0  0  0
  8  7  1  0  0  0  0
  2  8  1  0  0  0  0
M  END
> <Original_SMILES>
N[C@@H]1C[C@@H](O)CCC1 |&1:1,3|

> <Canonical_QSARr>
NC1CC(O)CCC1

> <InChI_Code_QSARr>
InChI=1S/C6H13NO/c7-5-2-1-3-6(8)4-5/h5-6,8H,1-4,7H2

> <InChI Key_QSARr>
NIQIPYGXPZUDDP-UHFFFAOYSA-N

> <Salt_Solvent>
?

> <Salt_Solvent_ID>


> <pKa>
10.1

> <temp>


> <method>


> <type>
a/apparent

> <group>


> <basicOrAcidic>
basic

> <Row-ID>
273

> <Smiles>
OC1(CC(N)CCC1)

$$$$
10274
  Mrv171c006011816382D          

  8  8  0  0  0  0            999 V2000
    0.5359   -1.5469    0.0000 O   0  0  0  0  0  0  0  0  0  0  0  0
   -0.1786   -1.1344    0.0000 C   0  0  0  0  0  0  0  0  0  0  0  0
   -0.1786   -0.3094    0.0000 C   0  0  0  0  0  0  0  0  0  0  0  0
   -0.8931    0.1031    0.0000 C   0  0  0  0  0  0  0  0  0  0  0  0
   -0.8931    0.9281    0.0000 N   0  0  0  0  0  0  0  0  0  0  0  0
   -1.6076   -0.3094    0.0000 C   0  0  0  0  0  0  0  0  0  0  0  0
   -1.6076   -1.1344    0.0000 C   0  0  0  0  0  0  0  0  0  0  0  0
   -0.8931   -1.5469    0.0000 C   0  0  0  0  0  0  0  0  0  0  0  0
  1  2  1  0  0  0  0
  3  2  1  0  0  0  0
  4  3  1  0  0  0  0
  4  5  1  0  0  0  0
  6  4  1  0  0  0  0
  7  6  1  0  0  0  0
  8  7  1  0  0  0  0
  2  8  1  0  0  0  0
M  END
> <Original_SMILES>
N[C@@H]1C[C@H](O)CCC1 |&1:1,3|

> <Canonical_QSARr>
NC1CC(O)CCC1

> <InChI_Code_QSARr>
InChI=1S/C6H13NO/c7-5-2-1-3-6(8)4-5/h5-6,8H,1-4,7H2

> <InChI Key_QSARr>
NIQIPYGXPZUDDP-UHFFFAOYSA-N

> <Salt_Solvent>
?

> <Salt_Solvent_ID>


> <pKa>
10.05

> <temp>


> <method>


> <type>
a/apparent

> <group>


> <basicOrAcidic>
basic

> <Row-ID>
274

> <Smiles>
OC1(CC(N)CCC1)

$$$$
10275
  Mrv171c006011816382D          

  8  8  0  0  0  0            999 V2000
   -0.7145   -2.4750    0.0000 O   0  0  0  0  0  0  0  0  0  0  0  0
   -0.7145   -1.6500    0.0000 C   0  0  0  0  0  0  0  0  0  0  0  0
   -0.0000   -1.2375    0.0000 C   0  0  0  0  0  0  0  0  0  0  0  0
   -0.0000   -0.4125    0.0000 C   0  0  0  0  0  0  0  0  0  0  0  0
   -0.7145   -0.0000    0.0000 N   0  0  0  0  0  0  0  0  0  0  0  0
   -0.7145    0.8250    0.0000 C   0  0  0  0  0  0  0  0  0  0  0  0
   -1.4289   -0.4125    0.0000 C   0  0  0  0  0  0  0  0  0  0  0  0
   -1.4289   -1.2375    0.0000 C   0  0  0  0  0  0  0  0  0  0  0  0
  1  2  2  0  0  0  0
  3  2  1  0  0  0  0
  4  3  2  0  0  0  0
  5  4  1  0  0  0  0
  5  6  1  0  0  0  0
  7  5  1  0  0  0  0
  8  7  2  0  0  0  0
  2  8  1  0  0  0  0
M  END
> <Original_SMILES>
CN1C=CC(=O)C=C1

> <Canonical_QSARr>
CN1C=CC(=O)C=C1

> <InChI_Code_QSARr>
InChI=1S/C6H7NO/c1-7-4-2-6(8)3-5-7/h2-5H,1H3

> <InChI Key_QSARr>
OYPBUQASUUMJKG-UHFFFAOYSA-N

> <Salt_Solvent>
?

> <Salt_Solvent_ID>


> <pKa>
3.33

> <temp>
20

> <method>
potentiometric

> <type>
a/apparent

> <group>


> <basicOrAcidic>
basic

> <Row-ID>
275

> <Smiles>
O=C1(C=CN(C)C=C1)

$$$$
10276
  Mrv171c006011816382D          

  8  8  0  0  0  0            999 V2000
    0.3572    0.9281    0.0000 O   0  0  0  0  0  0  0  0  0  0  0  0
   -0.3572    0.5156    0.0000 N   0  0  0  0  0  0  0  0  0  0  0  0
   -0.3572   -0.3094    0.0000 C   0  0  0  0  0  0  0  0  0  0  0  0
   -1.0717   -0.7219    0.0000 C   0  0  0  0  0  0  0  0  0  0  0  0
   -1.0717   -1.5469    0.0000 C   0  0  0  0  0  0  0  0  0  0  0  0
   -0.3572   -1.9594    0.0000 C   0  0  0  0  0  0  0  0  0  0  0  0
    0.3572   -1.5469    0.0000 C   0  0  0  0  0  0  0  0  0  0  0  0
    0.3572   -0.7219    0.0000 C   0  0  0  0  0  0  0  0  0  0  0  0
  1  2  1  0  0  0  0
  2  3  1  0  0  0  0
  4  3  2  0  0  0  0
  5  4  1  0  0  0  0
  6  5  2  0  0  0  0
  7  6  1  0  0  0  0
  8  7  2  0  0  0  0
  3  8  1  0  0  0  0
M  END
> <Original_SMILES>
ONC1C=CC=CC=1

> <Canonical_QSARr>
ONC1C=CC=CC=1

> <InChI_Code_QSARr>
InChI=1S/C6H7NO/c8-7-6-4-2-1-3-5-6/h1-5,7-8H

> <InChI Key_QSARr>
CKRZKMFTZCFYGB-UHFFFAOYSA-N

> <Salt_Solvent>
?

> <Salt_Solvent_ID>


> <pKa>
10.68

> <temp>
25

> <method>


> <type>
b1/thermodynamic

> <group>


> <basicOrAcidic>
acidic

> <Row-ID>
276

> <Smiles>
ONC1(=CC=CC=C1)

$$$$
10277
  Mrv171c006011816382D          

  8  8  0  0  0  0            999 V2000
    0.3572    0.9281    0.0000 O   0  0  0  0  0  0  0  0  0  0  0  0
   -0.3572    0.5156    0.0000 N   0  0  0  0  0  0  0  0  0  0  0  0
   -0.3572   -0.3094    0.0000 C   0  0  0  0  0  0  0  0  0  0  0  0
   -1.0717   -0.7219    0.0000 C   0  0  0  0  0  0  0  0  0  0  0  0
   -1.0717   -1.5469    0.0000 C   0  0  0  0  0  0  0  0  0  0  0  0
   -0.3572   -1.9594    0.0000 C   0  0  0  0  0  0  0  0  0  0  0  0
    0.3572   -1.5469    0.0000 C   0  0  0  0  0  0  0  0  0  0  0  0
    0.3572   -0.7219    0.0000 C   0  0  0  0  0  0  0  0  0  0  0  0
  1  2  1  0  0  0  0
  2  3  1  0  0  0  0
  4  3  2  0  0  0  0
  5  4  1  0  0  0  0
  6  5  2  0  0  0  0
  7  6  1  0  0  0  0
  8  7  2  0  0  0  0
  3  8  1  0  0  0  0
M  END
> <Original_SMILES>
ONC1C=CC=CC=1

> <Canonical_QSARr>
ONC1C=CC=CC=1

> <InChI_Code_QSARr>
InChI=1S/C6H7NO/c8-7-6-4-2-1-3-5-6/h1-5,7-8H

> <InChI Key_QSARr>
CKRZKMFTZCFYGB-UHFFFAOYSA-N

> <Salt_Solvent>
?

> <Salt_Solvent_ID>


> <pKa>
-0.32

> <temp>
25

> <method>
mean from 2

> <type>
a1/apparent

> <group>
N-O

> <basicOrAcidic>
basic

> <Row-ID>
277

> <Smiles>
ONC1(=CC=CC=C1)

$$$$
10278
  Mrv171c006011816382D          

  8  8  0  0  0  0            999 V2000
    1.7990   -0.1056    0.0000 O   0  0  0  0  0  0  0  0  0  0  0  0
    2.0539    0.6790    0.0000 N   0  0  0  0  0  0  0  0  0  0  0  0
    1.3865    1.1639    0.0000 C   0  0  0  0  0  0  0  0  0  0  0  0
    1.3865    1.9889    0.0000 C   0  0  0  0  0  0  0  0  0  0  0  0
    0.7190    0.6790    0.0000 C   0  0  0  0  0  0  0  0  0  0  0  0
   -0.0656    0.9339    0.0000 C   0  0  0  0  0  0  0  0  0  0  0  0
    0.9740   -0.1056    0.0000 C   0  0  0  0  0  0  0  0  0  0  0  0
    0.4890   -0.7731    0.0000 C   0  0  0  0  0  0  0  0  0  0  0  0
  2  1  1  0  0  0  0
  3  2  2  0  0  0  0
  3  4  1  0  0  0  0
  5  3  1  0  0  0  0
  5  6  1  0  0  0  0
  7  5  2  0  0  0  0
  1  7  1  0  0  0  0
  7  8  1  0  0  0  0
M  END
> <Original_SMILES>
CC1C(C)=NOC=1C

> <Canonical_QSARr>
CC1C(C)=NOC=1C

> <InChI_Code_QSARr>
InChI=1S/C6H9NO/c1-4-5(2)7-8-6(4)3/h1-3H3

> <InChI Key_QSARr>
MGHKWBQZEBMFOH-UHFFFAOYSA-N

> <Salt_Solvent>
?

> <Salt_Solvent_ID>


> <pKa>
-1.0

> <temp>
25

> <method>


> <type>
b/apparent

> <group>


> <basicOrAcidic>
basic

> <Row-ID>
278

> <Smiles>
O1(N=C(C)C(=C1C)C)

$$$$
10279
  Mrv171c006011816382D          

  8  8  0  0  0  0            999 V2000
    0.3572    0.9281    0.0000 O   0  0  0  0  0  0  0  0  0  0  0  0
   -0.3572    0.5156    0.0000 C   0  0  0  0  0  0  0  0  0  0  0  0
   -0.3572   -0.3094    0.0000 C   0  0  0  0  0  0  0  0  0  0  0  0
   -1.0717   -0.7219    0.0000 C   0  0  0  0  0  0  0  0  0  0  0  0
   -1.0717   -1.5469    0.0000 N   0  0  0  0  0  0  0  0  0  0  0  0
   -0.3572   -1.9594    0.0000 C   0  0  0  0  0  0  0  0  0  0  0  0
    0.3572   -1.5469    0.0000 C   0  0  0  0  0  0  0  0  0  0  0  0
    0.3572   -0.7219    0.0000 C   0  0  0  0  0  0  0  0  0  0  0  0
  1  2  2  0  0  0  0
  2  3  1  0  0  0  0
  4  3  2  0  0  0  0
  5  4  1  0  0  0  0
  6  5  2  0  0  0  0
  7  6  1  0  0  0  0
  8  7  2  0  0  0  0
  3  8  1  0  0  0  0
M  END
> <Original_SMILES>
O=CC1=CN=CC=C1

> <Canonical_QSARr>
O=CC1=CN=CC=C1

> <InChI_Code_QSARr>
InChI=1S/C6H5NO/c8-5-6-2-1-3-7-4-6/h1-5H

> <InChI Key_QSARr>
QJZUKDFHGGYHMC-UHFFFAOYSA-N

> <Salt_Solvent>
?

> <Salt_Solvent_ID>


> <pKa>
3.73

> <temp>
20

> <method>
mean from 4

> <type>
a1/apparent

> <group>
NH(1+)

> <basicOrAcidic>
basic

> <Row-ID>
279

> <Smiles>
O=CC1(=CN=CC=C1)

$$$$
10280
  Mrv171c006011816382D          

  8  8  0  0  0  0            999 V2000
    0.3572    0.9281    0.0000 O   0  0  0  0  0  0  0  0  0  0  0  0
   -0.3572    0.5156    0.0000 C   0  0  0  0  0  0  0  0  0  0  0  0
   -0.3572   -0.3094    0.0000 C   0  0  0  0  0  0  0  0  0  0  0  0
   -1.0717   -0.7219    0.0000 C   0  0  0  0  0  0  0  0  0  0  0  0
   -1.0717   -1.5469    0.0000 N   0  0  0  0  0  0  0  0  0  0  0  0
   -0.3572   -1.9594    0.0000 C   0  0  0  0  0  0  0  0  0  0  0  0
    0.3572   -1.5469    0.0000 C   0  0  0  0  0  0  0  0  0  0  0  0
    0.3572   -0.7219    0.0000 C   0  0  0  0  0  0  0  0  0  0  0  0
  1  2  1  0  0  0  0
  2  3  1  0  0  0  0
  4  3  2  0  0  0  0
  5  4  1  0  0  0  0
  6  5  2  0  0  0  0
  7  6  1  0  0  0  0
  8  7  2  0  0  0  0
  3  8  1  0  0  0  0
M  END
> <Original_SMILES>
OCC1=CN=CC=C1

> <Canonical_QSARr>
OCC1=CN=CC=C1

> <InChI_Code_QSARr>
InChI=1S/C6H7NO/c8-5-6-2-1-3-7-4-6/h1-4,8H,5H2

> <InChI Key_QSARr>
MVQVNTPHUGQQHK-UHFFFAOYSA-N

> <Salt_Solvent>
?

> <Salt_Solvent_ID>


> <pKa>
5.0

> <temp>
25

> <method>
potentiometric

> <type>
a1/apparent

> <group>


> <basicOrAcidic>
basic

> <Row-ID>
280

> <Smiles>
OCC1(=CN=CC=C1)

$$$$
10281
  Mrv171c006011816382D          

  8  8  0  0  0  0            999 V2000
    1.7862   -1.9594    0.0000 O   0  0  0  0  0  0  0  0  0  0  0  0
    2.5007   -1.5469    0.0000 C   0  0  0  0  0  0  0  0  0  0  0  0
    2.5007   -0.7219    0.0000 C   0  0  0  0  0  0  0  0  0  0  0  0
    1.7862   -0.3094    0.0000 N   0  0  0  0  0  0  0  0  0  0  0  0
    1.7862    0.5156    0.0000 C   0  0  0  0  0  0  0  0  0  0  0  0
    1.0717    0.9281    0.0000 C   0  0  0  0  0  0  0  0  0  0  0  0
    1.0717   -0.7219    0.0000 C   0  0  0  0  0  0  0  0  0  0  0  0
    1.0717   -1.5469    0.0000 C   0  0  0  0  0  0  0  0  0  0  0  0
  2  1  1  0  0  0  0
  3  2  1  0  0  0  0
  4  3  1  0  0  0  0
  4  5  1  0  0  0  0
  5  6  1  0  0  0  0
  7  4  1  0  0  0  0
  8  7  1  0  0  0  0
  1  8  1  0  0  0  0
M  END
> <Original_SMILES>
CCN1CCOCC1

> <Canonical_QSARr>
CCN1CCOCC1

> <InChI_Code_QSARr>
InChI=1S/C6H13NO/c1-2-7-3-5-8-6-4-7/h2-6H2,1H3

> <InChI Key_QSARr>
HVCNXQOWACZAFN-UHFFFAOYSA-N

> <Salt_Solvent>
?

> <Salt_Solvent_ID>


> <pKa>
7.72

> <temp>
25

> <method>
mean from 4

> <type>
a1/thermodynamic

> <group>


> <basicOrAcidic>
basic

> <Row-ID>
281

> <Smiles>
O1(CCN(CC)CC1)

$$$$
10282
  Mrv171c006011816382D          

  8  8  0  0  0  0            999 V2000
    1.7862    0.5156    0.0000 O   0  0  0  0  0  0  0  0  0  0  0  0
    1.7862   -0.3094    0.0000 C   0  0  0  0  0  0  0  0  0  0  0  0
    1.0718   -0.7219    0.0000 C   0  0  0  0  0  0  0  0  0  0  0  0
    1.0718   -1.5469    0.0000 N   0  0  0  0  0  0  0  0  0  0  0  0
    1.7862   -1.9594    0.0000 C   0  0  0  0  0  0  0  0  0  0  0  0
    2.5007   -1.5469    0.0000 C   0  0  0  0  0  0  0  0  0  0  0  0
    2.5007   -0.7219    0.0000 C   0  0  0  0  0  0  0  0  0  0  0  0
    1.0718    0.9281    0.0000 C   0  0  0  0  0  0  0  0  0  0  0  0
  1  2  1  0  0  0  0
  3  2  2  0  0  0  0
  4  3  1  0  0  0  0
  5  4  2  0  0  0  0
  6  5  1  0  0  0  0
  7  6  2  0  0  0  0
  2  7  1  0  0  0  0
  1  8  1  0  0  0  0
M  END
> <Original_SMILES>
COC1=CN=CC=C1

> <Canonical_QSARr>
COC1=CN=CC=C1

> <InChI_Code_QSARr>
InChI=1S/C6H7NO/c1-8-6-3-2-4-7-5-6/h2-5H,1H3

> <InChI Key_QSARr>
UMJSCPRVCHMLSP-UHFFFAOYSA-N

> <Salt_Solvent>
?

> <Salt_Solvent_ID>


> <pKa>
4.89

> <temp>
23

> <method>
mean from 4

> <type>
a1/apparent

> <group>


> <basicOrAcidic>
basic

> <Row-ID>
282

> <Smiles>
O(C1(=CN=CC=C1))C

$$$$
10283
  Mrv171c006011816382D          

  8  8  0  0  0  0            999 V2000
    0.3572    0.9281    0.0000 O   0  0  0  0  0  0  0  0  0  0  0  0
   -0.3572    0.5156    0.0000 C   0  0  0  0  0  0  0  0  0  0  0  0
   -0.3572   -0.3094    0.0000 C   0  0  0  0  0  0  0  0  0  0  0  0
   -1.0717   -0.7219    0.0000 N   0  0  0  0  0  0  0  0  0  0  0  0
   -1.0717   -1.5469    0.0000 C   0  0  0  0  0  0  0  0  0  0  0  0
   -0.3572   -1.9594    0.0000 C   0  0  0  0  0  0  0  0  0  0  0  0
    0.3572   -1.5469    0.0000 C   0  0  0  0  0  0  0  0  0  0  0  0
    0.3572   -0.7219    0.0000 C   0  0  0  0  0  0  0  0  0  0  0  0
  1  2  2  0  0  0  0
  2  3  1  0  0  0  0
  4  3  2  0  0  0  0
  5  4  1  0  0  0  0
  6  5  2  0  0  0  0
  7  6  1  0  0  0  0
  8  7  2  0  0  0  0
  3  8  1  0  0  0  0
M  END
> <Original_SMILES>
O=CC1C=CC=CN=1

> <Canonical_QSARr>
O=CC1C=CC=CN=1

> <InChI_Code_QSARr>
InChI=1S/C6H5NO/c8-5-6-3-1-2-4-7-6/h1-5H

> <InChI Key_QSARr>
CSDSSGBPEUDDEE-UHFFFAOYSA-N

> <Salt_Solvent>
?

> <Salt_Solvent_ID>


> <pKa>
3.86

> <temp>
20

> <method>
mean from 3

> <type>
a1/apparent

> <group>


> <basicOrAcidic>
basic

> <Row-ID>
283

> <Smiles>
O=CC1(=NC=CC=C1)

$$$$
10284
  Mrv171c006011816382D          

  8  8  0  0  0  0            999 V2000
    0.3572    0.9281    0.0000 O   0  0  0  0  0  0  0  0  0  0  0  0
   -0.3572    0.5156    0.0000 C   0  0  0  0  0  0  0  0  0  0  0  0
   -0.3572   -0.3094    0.0000 C   0  0  0  0  0  0  0  0  0  0  0  0
   -1.0717   -0.7219    0.0000 N   0  0  0  0  0  0  0  0  0  0  0  0
   -1.0717   -1.5469    0.0000 C   0  0  0  0  0  0  0  0  0  0  0  0
   -0.3572   -1.9594    0.0000 C   0  0  0  0  0  0  0  0  0  0  0  0
    0.3572   -1.5469    0.0000 C   0  0  0  0  0  0  0  0  0  0  0  0
    0.3572   -0.7219    0.0000 C   0  0  0  0  0  0  0  0  0  0  0  0
  1  2  1  0  0  0  0
  2  3  1  0  0  0  0
  4  3  2  0  0  0  0
  5  4  1  0  0  0  0
  6  5  2  0  0  0  0
  7  6  1  0  0  0  0
  8  7  2  0  0  0  0
  3  8  1  0  0  0  0
M  END
> <Original_SMILES>
OCC1C=CC=CN=1

> <Canonical_QSARr>
OCC1C=CC=CN=1

> <InChI_Code_QSARr>
InChI=1S/C6H7NO/c8-5-6-3-1-2-4-7-6/h1-4,8H,5H2

> <InChI Key_QSARr>
SHNUBALDGXWUJI-UHFFFAOYSA-N

> <Salt_Solvent>
?

> <Salt_Solvent_ID>


> <pKa>
4.66

> <temp>
25

> <method>
mean from 2

> <type>
a1/apparent

> <group>


> <basicOrAcidic>
basic

> <Row-ID>
284

> <Smiles>
OCC1(=NC=CC=C1)

$$$$
10285
  Mrv171c006011816382D          

  8  8  0  0  0  0            999 V2000
    1.7862    0.5156    0.0000 O   0  0  0  0  0  0  0  0  0  0  0  0
    1.7862   -0.3094    0.0000 C   0  0  0  0  0  0  0  0  0  0  0  0
    1.0718   -0.7219    0.0000 N   0  0  0  0  0  0  0  0  0  0  0  0
    1.0718   -1.5469    0.0000 C   0  0  0  0  0  0  0  0  0  0  0  0
    1.7862   -1.9594    0.0000 C   0  0  0  0  0  0  0  0  0  0  0  0
    2.5007   -1.5469    0.0000 C   0  0  0  0  0  0  0  0  0  0  0  0
    2.5007   -0.7219    0.0000 C   0  0  0  0  0  0  0  0  0  0  0  0
    1.0718    0.9281    0.0000 C   0  0  0  0  0  0  0  0  0  0  0  0
  1  2  1  0  0  0  0
  3  2  2  0  0  0  0
  4  3  1  0  0  0  0
  5  4  2  0  0  0  0
  6  5  1  0  0  0  0
  7  6  2  0  0  0  0
  2  7  1  0  0  0  0
  1  8  1  0  0  0  0
M  END
> <Original_SMILES>
COC1C=CC=CN=1

> <Canonical_QSARr>
COC1C=CC=CN=1

> <InChI_Code_QSARr>
InChI=1S/C6H7NO/c1-8-6-4-2-3-5-7-6/h2-5H,1H3

> <InChI Key_QSARr>
IWTFOFMTUOBLHG-UHFFFAOYSA-N

> <Salt_Solvent>
?

> <Salt_Solvent_ID>


> <pKa>
3.34

> <temp>
22

> <method>
mean from 3

> <type>
a1/apparent

> <group>
NH(1+)

> <basicOrAcidic>
basic

> <Row-ID>
285

> <Smiles>
O(C1(=NC=CC=C1))C

$$$$
10286
  Mrv171c006011816382D          

  8  8  0  0  0  0            999 V2000
    0.3572    0.9281    0.0000 O   0  0  0  0  0  0  0  0  0  0  0  0
   -0.3572    0.5156    0.0000 C   0  0  0  0  0  0  0  0  0  0  0  0
   -0.3572   -0.3094    0.0000 C   0  0  0  0  0  0  0  0  0  0  0  0
   -1.0717   -0.7219    0.0000 C   0  0  0  0  0  0  0  0  0  0  0  0
   -1.0717   -1.5469    0.0000 C   0  0  0  0  0  0  0  0  0  0  0  0
   -0.3572   -1.9594    0.0000 N   0  0  0  0  0  0  0  0  0  0  0  0
    0.3572   -1.5469    0.0000 C   0  0  0  0  0  0  0  0  0  0  0  0
    0.3572   -0.7219    0.0000 C   0  0  0  0  0  0  0  0  0  0  0  0
  1  2  2  0  0  0  0
  2  3  1  0  0  0  0
  4  3  2  0  0  0  0
  5  4  1  0  0  0  0
  6  5  2  0  0  0  0
  7  6  1  0  0  0  0
  8  7  2  0  0  0  0
  3  8  1  0  0  0  0
M  END
> <Original_SMILES>
O=CC1C=CN=CC=1

> <Canonical_QSARr>
O=CC1C=CN=CC=1

> <InChI_Code_QSARr>
InChI=1S/C6H5NO/c8-5-6-1-3-7-4-2-6/h1-5H

> <InChI Key_QSARr>
BGUWFUQJCDRPTL-UHFFFAOYSA-N

> <Salt_Solvent>
?

> <Salt_Solvent_ID>


> <pKa>
4.63

> <temp>
20

> <method>
mean from 3

> <type>
a1/apparent

> <group>
prot.

> <basicOrAcidic>
basic

> <Row-ID>
286

> <Smiles>
O=CC1(=CC=NC=C1)

$$$$
10287
  Mrv171c006011816382D          

  8  8  0  0  0  0            999 V2000
    0.3572    0.9281    0.0000 O   0  0  0  0  0  0  0  0  0  0  0  0
   -0.3572    0.5156    0.0000 C   0  0  0  0  0  0  0  0  0  0  0  0
   -0.3572   -0.3094    0.0000 C   0  0  0  0  0  0  0  0  0  0  0  0
   -1.0717   -0.7219    0.0000 C   0  0  0  0  0  0  0  0  0  0  0  0
   -1.0717   -1.5469    0.0000 C   0  0  0  0  0  0  0  0  0  0  0  0
   -0.3572   -1.9594    0.0000 N   0  0  0  0  0  0  0  0  0  0  0  0
    0.3572   -1.5469    0.0000 C   0  0  0  0  0  0  0  0  0  0  0  0
    0.3572   -0.7219    0.0000 C   0  0  0  0  0  0  0  0  0  0  0  0
  1  2  1  0  0  0  0
  2  3  1  0  0  0  0
  4  3  2  0  0  0  0
  5  4  1  0  0  0  0
  6  5  2  0  0  0  0
  7  6  1  0  0  0  0
  8  7  2  0  0  0  0
  3  8  1  0  0  0  0
M  END
> <Original_SMILES>
OCC1C=CN=CC=1

> <Canonical_QSARr>
OCC1C=CN=CC=1

> <InChI_Code_QSARr>
InChI=1S/C6H7NO/c8-5-6-1-3-7-4-2-6/h1-4,8H,5H2

> <InChI Key_QSARr>
PTMBWNZJOQBTBK-UHFFFAOYSA-N

> <Salt_Solvent>
?

> <Salt_Solvent_ID>


> <pKa>
5.41

> <temp>
25

> <method>
potentiometric

> <type>
a1/apparent

> <group>


> <basicOrAcidic>
basic

> <Row-ID>
287

> <Smiles>
OCC1(=CC=NC=C1)

$$$$
10288
  Mrv171c006011816382D          

  8  8  0  0  0  0            999 V2000
   -0.7145   -2.4750    0.0000 O   0  0  0  0  0  0  0  0  0  0  0  0
   -0.7145   -1.6500    0.0000 C   0  0  0  0  0  0  0  0  0  0  0  0
    0.0000   -1.2375    0.0000 C   0  0  0  0  0  0  0  0  0  0  0  0
    0.0000   -0.4125    0.0000 C   0  0  0  0  0  0  0  0  0  0  0  0
   -0.7145   -0.0000    0.0000 C   0  0  0  0  0  0  0  0  0  0  0  0
   -0.7145    0.8250    0.0000 N   0  0  0  0  0  0  0  0  0  0  0  0
   -1.4289   -0.4125    0.0000 C   0  0  0  0  0  0  0  0  0  0  0  0
   -1.4289   -1.2375    0.0000 C   0  0  0  0  0  0  0  0  0  0  0  0
  1  2  1  0  0  0  0
  3  2  2  0  0  0  0
  4  3  1  0  0  0  0
  5  4  2  0  0  0  0
  5  6  1  0  0  0  0
  7  5  1  0  0  0  0
  8  7  2  0  0  0  0
  2  8  1  0  0  0  0
M  END
> <Original_SMILES>
NC1=CC=C(O)C=C1

> <Canonical_QSARr>
NC1=CC=C(O)C=C1

> <InChI_Code_QSARr>
InChI=1S/C6H7NO/c7-5-1-3-6(8)4-2-5/h1-4,8H,7H2

> <InChI Key_QSARr>
PLIKAWJENQZMHA-UHFFFAOYSA-N

> <Salt_Solvent>
?

> <Salt_Solvent_ID>


> <pKa>
10.06

> <temp>
22

> <method>
mean from 5

> <type>
a1/apparent

> <group>


> <basicOrAcidic>
acidic

> <Row-ID>
288

> <Smiles>
OC1(=CC=C(N)C=C1)

$$$$
10289
  Mrv171c006011816382D          

  8  8  0  0  0  0            999 V2000
   -0.7145   -2.4750    0.0000 O   0  0  0  0  0  0  0  0  0  0  0  0
   -0.7145   -1.6500    0.0000 C   0  0  0  0  0  0  0  0  0  0  0  0
    0.0000   -1.2375    0.0000 C   0  0  0  0  0  0  0  0  0  0  0  0
    0.0000   -0.4125    0.0000 C   0  0  0  0  0  0  0  0  0  0  0  0
   -0.7145   -0.0000    0.0000 C   0  0  0  0  0  0  0  0  0  0  0  0
   -0.7145    0.8250    0.0000 N   0  0  0  0  0  0  0  0  0  0  0  0
   -1.4289   -0.4125    0.0000 C   0  0  0  0  0  0  0  0  0  0  0  0
   -1.4289   -1.2375    0.0000 C   0  0  0  0  0  0  0  0  0  0  0  0
  1  2  1  0  0  0  0
  3  2  2  0  0  0  0
  4  3  1  0  0  0  0
  5  4  2  0  0  0  0
  5  6  1  0  0  0  0
  7  5  1  0  0  0  0
  8  7  2  0  0  0  0
  2  8  1  0  0  0  0
M  END
> <Original_SMILES>
NC1=CC=C(O)C=C1

> <Canonical_QSARr>
NC1=CC=C(O)C=C1

> <InChI_Code_QSARr>
InChI=1S/C6H7NO/c7-5-1-3-6(8)4-2-5/h1-4,8H,7H2

> <InChI Key_QSARr>
PLIKAWJENQZMHA-UHFFFAOYSA-N

> <Salt_Solvent>
?

> <Salt_Solvent_ID>


> <pKa>
5.54

> <temp>
23

> <method>
mean from 8

> <type>
b1/apparent

> <group>
NH3(+)

> <basicOrAcidic>
basic

> <Row-ID>
289

> <Smiles>
OC1(=CC=C(N)C=C1)

$$$$
10290
  Mrv171c006011816382D          

  8  8  0  0  0  0            999 V2000
    1.7862    0.5156    0.0000 O   0  0  0  0  0  0  0  0  0  0  0  0
    1.7862   -0.3094    0.0000 C   0  0  0  0  0  0  0  0  0  0  0  0
    1.0718   -0.7219    0.0000 C   0  0  0  0  0  0  0  0  0  0  0  0
    1.0718   -1.5469    0.0000 C   0  0  0  0  0  0  0  0  0  0  0  0
    1.7862   -1.9594    0.0000 N   0  0  0  0  0  0  0  0  0  0  0  0
    2.5007   -1.5469    0.0000 C   0  0  0  0  0  0  0  0  0  0  0  0
    2.5007   -0.7219    0.0000 C   0  0  0  0  0  0  0  0  0  0  0  0
    1.0718    0.9281    0.0000 C   0  0  0  0  0  0  0  0  0  0  0  0
  1  2  1  0  0  0  0
  3  2  2  0  0  0  0
  4  3  1  0  0  0  0
  5  4  2  0  0  0  0
  6  5  1  0  0  0  0
  7  6  2  0  0  0  0
  2  7  1  0  0  0  0
  1  8  1  0  0  0  0
M  END
> <Original_SMILES>
COC1C=CN=CC=1

> <Canonical_QSARr>
COC1C=CN=CC=1

> <InChI_Code_QSARr>
InChI=1S/C6H7NO/c1-8-6-2-4-7-5-3-6/h2-5H,1H3

> <InChI Key_QSARr>
XQABVLBGNWBWIV-UHFFFAOYSA-N

> <Salt_Solvent>
?

> <Salt_Solvent_ID>


> <pKa>
6.65

> <temp>
23

> <method>
mean from 4

> <type>
a1/apparent

> <group>


> <basicOrAcidic>
basic

> <Row-ID>
290

> <Smiles>
O(C1(=CC=NC=C1))C

$$$$
10291
  Mrv171c006011816372D          

  8  8  0  0  0  0            999 V2000
    0.5358   -1.5469    0.0000 O   0  0  0  0  0  0  0  0  0  0  0  0
   -0.1786   -1.1344    0.0000 C   0  0  0  0  0  0  0  0  0  0  0  0
   -0.1786   -0.3094    0.0000 C   0  0  0  0  0  0  0  0  0  0  0  0
   -0.8931    0.1031    0.0000 N   0  3  0  0  0  0  0  0  0  0  0  0
   -0.8931    0.9281    0.0000 C   0  0  0  0  0  0  0  0  0  0  0  0
   -1.6076   -0.3094    0.0000 C   0  0  0  0  0  0  0  0  0  0  0  0
   -1.6076   -1.1344    0.0000 C   0  0  0  0  0  0  0  0  0  0  0  0
   -0.8931   -1.5469    0.0000 C   0  0  0  0  0  0  0  0  0  0  0  0
  1  2  1  0  0  0  0
  3  2  2  0  0  0  0
  4  3  1  0  0  0  0
  4  5  1  0  0  0  0
  6  4  2  0  0  0  0
  7  6  1  0  0  0  0
  8  7  2  0  0  0  0
  2  8  1  0  0  0  0
M  CHG  1   4   1
M  END
> <Original_SMILES>
C[N+]1C=C(O)C=CC=1

> <Canonical_QSARr>
C[N+]1C=C(O)C=CC=1

> <InChI_Code_QSARr>
InChI=1S/C6H7NO/c1-7-4-2-3-6(8)5-7/h2-5H,1H3/p+1

> <InChI Key_QSARr>
FZVAZYLFYPULKX-UHFFFAOYSA-O

> <Salt_Solvent>
?

> <Salt_Solvent_ID>


> <pKa>
4.96

> <temp>
20

> <method>
mean from 3

> <type>
a/apparent

> <group>


> <basicOrAcidic>
acidic

> <Row-ID>
291

> <Smiles>
OC1(=C[N+](=CC=C1)C)

$$$$
10292
  Mrv171c006011816372D          

  8  8  0  0  0  0            999 V2000
    0.7145   -0.0000    0.0000 O   0  0  0  0  0  0  0  0  0  0  0  0
    0.0000   -0.4125    0.0000 C   0  0  0  0  0  0  0  0  0  0  0  0
   -0.7145    0.0000    0.0000 N   0  3  0  0  0  0  0  0  0  0  0  0
   -0.7145    0.8250    0.0000 C   0  0  0  0  0  0  0  0  0  0  0  0
   -1.4289   -0.4125    0.0000 C   0  0  0  0  0  0  0  0  0  0  0  0
   -1.4289   -1.2375    0.0000 C   0  0  0  0  0  0  0  0  0  0  0  0
   -0.7145   -1.6500    0.0000 C   0  0  0  0  0  0  0  0  0  0  0  0
    0.0000   -1.2375    0.0000 C   0  0  0  0  0  0  0  0  0  0  0  0
  1  2  1  0  0  0  0
  3  2  2  0  0  0  0
  3  4  1  0  0  0  0
  5  3  1  0  0  0  0
  6  5  2  0  0  0  0
  7  6  1  0  0  0  0
  8  7  2  0  0  0  0
  2  8  1  0  0  0  0
M  CHG  1   3   1
M  END
> <Original_SMILES>
C[N+]1C=CC=CC=1O

> <Canonical_QSARr>
C[N+]1C=CC=CC=1O

> <InChI_Code_QSARr>
InChI=1S/C6H7NO/c1-7-5-3-2-4-6(7)8/h2-5H,1H3/p+1

> <InChI Key_QSARr>
DVVGIUUJYPYENY-UHFFFAOYSA-O

> <Salt_Solvent>
?

> <Salt_Solvent_ID>


> <pKa>
0.32

> <temp>
20

> <method>
spectrophotometric

> <type>
a/apparent

> <group>


> <basicOrAcidic>
acidic

> <Row-ID>
292

> <Smiles>
OC1(=[N+](C=CC=C1)C)

$$$$
10293
  Mrv171c006011816372D          

  8  8  0  0  0  0            999 V2000
    0.5359   -1.5469    0.0000 O   0  0  0  0  0  0  0  0  0  0  0  0
   -0.1786   -1.1344    0.0000 N   0  3  0  0  0  0  0  0  0  0  0  0
   -0.1786   -0.3094    0.0000 C   0  0  0  0  0  0  0  0  0  0  0  0
   -0.8931    0.1031    0.0000 C   0  0  0  0  0  0  0  0  0  0  0  0
   -0.8931    0.9281    0.0000 C   0  0  0  0  0  0  0  0  0  0  0  0
   -1.6076   -0.3094    0.0000 C   0  0  0  0  0  0  0  0  0  0  0  0
   -1.6076   -1.1344    0.0000 C   0  0  0  0  0  0  0  0  0  0  0  0
   -0.8931   -1.5469    0.0000 C   0  0  0  0  0  0  0  0  0  0  0  0
  1  2  1  0  0  0  0
  3  2  2  0  0  0  0
  4  3  1  0  0  0  0
  4  5  1  0  0  0  0
  6  4  2  0  0  0  0
  7  6  1  0  0  0  0
  8  7  2  0  0  0  0
  2  8  1  0  0  0  0
M  CHG  1   2   1
M  END
> <Original_SMILES>
CC1C=[N+](O)C=CC=1

> <Canonical_QSARr>
CC1C=[N+](O)C=CC=1

> <InChI_Code_QSARr>
InChI=1S/C6H8NO/c1-6-3-2-4-7(8)5-6/h2-5,8H,1H3/q+1

> <InChI Key_QSARr>
RFYUVLUNRJOEOW-UHFFFAOYSA-N

> <Salt_Solvent>
?

> <Salt_Solvent_ID>


> <pKa>
1.08

> <temp>
25

> <method>
spectrophotometric

> <type>
a/apparent

> <group>


> <basicOrAcidic>
acidic

> <Row-ID>
293

> <Smiles>
O[N+]1(=CC(=CC=C1)C)

$$$$
10294
  Mrv171c006011816372D          

  8  8  0  0  0  0            999 V2000
   -0.7145   -2.4750    0.0000 O   0  0  0  0  0  0  0  0  0  0  0  0
   -0.7145   -1.6500    0.0000 N   0  3  0  0  0  0  0  0  0  0  0  0
    0.0000   -1.2375    0.0000 C   0  0  0  0  0  0  0  0  0  0  0  0
    0.0000   -0.4125    0.0000 C   0  0  0  0  0  0  0  0  0  0  0  0
   -0.7145   -0.0000    0.0000 C   0  0  0  0  0  0  0  0  0  0  0  0
   -0.7145    0.8250    0.0000 C   0  0  0  0  0  0  0  0  0  0  0  0
   -1.4289   -0.4125    0.0000 C   0  0  0  0  0  0  0  0  0  0  0  0
   -1.4289   -1.2375    0.0000 C   0  0  0  0  0  0  0  0  0  0  0  0
  1  2  1  0  0  0  0
  3  2  2  0  0  0  0
  4  3  1  0  0  0  0
  5  4  2  0  0  0  0
  5  6  1  0  0  0  0
  7  5  1  0  0  0  0
  8  7  2  0  0  0  0
  2  8  1  0  0  0  0
M  CHG  1   2   1
M  END
> <Original_SMILES>
CC1C=C[N+](O)=CC=1

> <Canonical_QSARr>
CC1C=C[N+](O)=CC=1

> <InChI_Code_QSARr>
InChI=1S/C6H8NO/c1-6-2-4-7(8)5-3-6/h2-5,8H,1H3/q+1

> <InChI Key_QSARr>
KBWCJCSTDQPGLN-UHFFFAOYSA-N

> <Salt_Solvent>
?

> <Salt_Solvent_ID>


> <pKa>
1.29

> <temp>
25

> <method>
spectrophotometric

> <type>
a/apparent

> <group>


> <basicOrAcidic>
acidic

> <Row-ID>
294

> <Smiles>
O[N+]1(=CC=C(C)C=C1)

$$$$
10295
  Mrv171c006011816382D          

  8  8  0  0  0  0            999 V2000
    2.6812   -2.1182    0.0000 S   0  0  0  0  0  0  0  0  0  0  0  0
    2.1963   -1.4508    0.0000 C   0  0  0  0  0  0  0  0  0  0  0  0
    2.4512   -0.6662    0.0000 O   0  0  0  0  0  0  0  0  0  0  0  0
    1.7838   -0.1812    0.0000 C   0  0  0  0  0  0  0  0  0  0  0  0
    1.7838    0.6438    0.0000 C   0  0  0  0  0  0  0  0  0  0  0  0
    1.0693    1.0563    0.0000 C   0  0  0  0  0  0  0  0  0  0  0  0
    1.1164   -0.6662    0.0000 C   0  0  0  0  0  0  0  0  0  0  0  0
    1.3713   -1.4508    0.0000 N   0  0  0  0  0  0  0  0  0  0  0  0
  1  2  2  0  0  0  0
  3  2  1  0  0  0  0
  4  3  1  0  0  0  0
  4  5  1  0  0  0  0
  5  6  2  0  0  0  0
  7  4  1  0  0  0  0
  8  7  1  0  0  0  0
  2  8  1  0  0  0  0
M  END
> <Original_SMILES>
C=C[C@@H]1CNC(=S)O1 |&1:2|

> <Canonical_QSARr>
C=CC1CNC(=S)O1

> <InChI_Code_QSARr>
InChI=1S/C5H7NOS/c1-2-4-3-6-5(8)7-4/h2,4H,1,3H2,(H,6,8)

> <InChI Key_QSARr>
UZQVYLOFLQICCT-UHFFFAOYSA-N

> <Salt_Solvent>
?

> <Salt_Solvent_ID>


> <pKa>
10.25

> <temp>


> <method>
mean from 2

> <type>
a/apparent

> <group>


> <basicOrAcidic>
acidic

> <Row-ID>
295

> <Smiles>
S=C1(OC(C=C)CN1)

$$$$
10296
  Mrv171c006011816372D          

  8  8  0  0  0  0            999 V2000
   -0.5358   -1.1344    0.0000 O   0  0  0  0  0  0  0  0  0  0  0  0
    0.1786   -0.7219    0.0000 C   0  0  0  0  0  0  0  0  0  0  0  0
    0.8931   -1.1344    0.0000 C   0  0  0  0  0  0  0  0  0  0  0  0
    1.6076   -0.7219    0.0000 C   0  0  0  0  0  0  0  0  0  0  0  0
    1.6076    0.1031    0.0000 C   0  0  0  0  0  0  0  0  0  0  0  0
    0.8931    0.5156    0.0000 C   0  0  0  0  0  0  0  0  0  0  0  0
    0.8931    1.3406    0.0000 Cl  0  0  0  0  0  0  0  0  0  0  0  0
    0.1786    0.1031    0.0000 N   0  0  0  0  0  0  0  0  0  0  0  0
  1  2  1  0  0  0  0
  3  2  2  0  0  0  0
  4  3  1  0  0  0  0
  5  4  2  0  0  0  0
  6  5  1  0  0  0  0
  6  7  1  0  0  0  0
  8  6  2  0  0  0  0
  2  8  1  0  0  0  0
M  END
> <Original_SMILES>
[O-]C1=CC=CC(Cl)=N1

> <Canonical_QSARr>
OC1=CC=CC(Cl)=N1

> <InChI_Code_QSARr>
InChI=1S/C5H4ClNO/c6-4-2-1-3-5(8)7-4/h1-3H,(H,7,8)

> <InChI Key_QSARr>
CLNNBQDAAGDAHI-UHFFFAOYSA-N

> <Salt_Solvent>
?

> <Salt_Solvent_ID>


> <pKa>
7.76

> <temp>
10

> <method>


> <type>
a1/thermodynamic

> <group>


> <basicOrAcidic>
basic

> <Row-ID>
296

> <Smiles>
ClC1(=NC([O-])=CC=C1)

$$$$
10297
  Mrv171c006011816372D          

  8  8  0  0  0  0            999 V2000
   -0.8931    0.1031    0.0000 O   0  0  0  0  0  0  0  0  0  0  0  0
   -0.1786   -0.3094    0.0000 C   0  0  0  0  0  0  0  0  0  0  0  0
   -0.1786   -1.1344    0.0000 C   0  0  0  0  0  0  0  0  0  0  0  0
    0.5359   -1.5469    0.0000 C   0  0  0  0  0  0  0  0  0  0  0  0
    1.2503   -1.1344    0.0000 N   0  0  0  0  0  0  0  0  0  0  0  0
    1.2503   -0.3094    0.0000 C   0  0  0  0  0  0  0  0  0  0  0  0
    0.5359    0.1031    0.0000 C   0  0  0  0  0  0  0  0  0  0  0  0
    0.5359    0.9281    0.0000 Br  0  0  0  0  0  0  0  0  0  0  0  0
  1  2  1  0  0  0  0
  3  2  1  0  0  0  0
  4  3  2  0  0  0  0
  5  4  1  0  0  0  0
  6  5  2  0  0  0  0
  7  6  1  0  0  0  0
  2  7  2  0  0  0  0
  7  8  1  0  0  0  0
M  END
> <Original_SMILES>
[O-]C1C=CN=CC=1Br

> <Canonical_QSARr>
OC1C=CN=CC=1Br

> <InChI_Code_QSARr>
InChI=1S/C5H4BrNO/c6-4-3-7-2-1-5(4)8/h1-3H,(H,7,8)

> <InChI Key_QSARr>
JWHZKNRXTDYNJO-UHFFFAOYSA-N

> <Salt_Solvent>
?

> <Salt_Solvent_ID>


> <pKa>
9.4

> <temp>
25

> <method>
mean from 2

> <type>
a1/apparent

> <group>
N-H

> <basicOrAcidic>
basic

> <Row-ID>
297

> <Smiles>
[Br]C1(=C([O-])C=CN=C1)

$$$$
10298
  Mrv171c006011816382D          

  8  8  0  0  0  0            999 V2000
    0.7801   -0.2983    0.0000 O   0  0  0  0  0  0  0  0  0  0  0  0
   -0.0045   -0.5533    0.0000 C   0  0  0  0  0  0  0  0  0  0  0  0
   -0.6720   -0.0684    0.0000 N   0  0  0  0  0  0  0  0  0  0  0  0
   -0.6720    0.7566    0.0000 O   0  0  0  0  0  0  0  0  0  0  0  0
   -1.3394   -0.5533    0.0000 C   0  0  0  0  0  0  0  0  0  0  0  0
   -2.1240   -0.2983    0.0000 O   0  0  0  0  0  0  0  0  0  0  0  0
   -1.0845   -1.3379    0.0000 C   0  0  0  0  0  0  0  0  0  0  0  0
   -0.2595   -1.3379    0.0000 C   0  0  0  0  0  0  0  0  0  0  0  0
  1  2  2  0  0  0  0
  3  2  1  0  0  0  0
  3  4  1  0  0  0  0
  5  3  1  0  0  0  0
  5  6  2  0  0  0  0
  7  5  1  0  0  0  0
  8  7  1  0  0  0  0
  2  8  1  0  0  0  0
M  END
> <Original_SMILES>
ON1C(=O)CCC1=O

> <Canonical_QSARr>
ON1C(=O)CCC1=O

> <InChI_Code_QSARr>
InChI=1S/C4H5NO3/c6-3-1-2-4(7)5(3)8/h8H,1-2H2

> <InChI Key_QSARr>
NQTADLQHYWFPDB-UHFFFAOYSA-N

> <Salt_Solvent>
?

> <Salt_Solvent_ID>


> <pKa>
6.04

> <temp>
25

> <method>
mean from 2

> <type>
a1/apparent

> <group>
OH

> <basicOrAcidic>
acidic

> <Row-ID>
298

> <Smiles>
O=C1(N(O)C(=O)CC1)

$$$$
10299
  Mrv171c006011816382D          

  8  8  0  0  0  0            999 V2000
    0.6919    0.8381    0.0000 O   0  0  0  0  0  0  0  0  0  0  0  0
   -0.0226    0.4256    0.0000 C   0  0  0  0  0  0  0  0  0  0  0  0
   -0.7371    0.8381    0.0000 O   0  0  0  0  0  0  0  0  0  0  0  0
   -0.0226   -0.3994    0.0000 C   0  0  0  0  0  0  0  0  0  0  0  0
   -0.6901   -0.8844    0.0000 C   0  0  0  0  0  0  0  0  0  0  0  0
   -0.4351   -1.6690    0.0000 O   0  0  0  0  0  0  0  0  0  0  0  0
    0.3899   -1.6690    0.0000 N   0  0  0  0  0  0  0  0  0  0  0  0
    0.6448   -0.8844    0.0000 C   0  0  0  0  0  0  0  0  0  0  0  0
  1  2  2  0  0  0  0
  2  3  1  0  0  0  0
  2  4  1  0  0  0  0
  5  4  2  0  0  0  0
  6  5  1  0  0  0  0
  7  6  1  0  0  0  0
  8  7  2  0  0  0  0
  4  8  1  0  0  0  0
M  END
> <Original_SMILES>
OC(=O)C1C=NOC=1

> <Canonical_QSARr>
OC(=O)C1C=NOC=1

> <InChI_Code_QSARr>
InChI=1S/C4H3NO3/c6-4(7)3-1-5-8-2-3/h1-2H,(H,6,7)

> <InChI Key_QSARr>
LYPXTDXYEQEIIN-UHFFFAOYSA-N

> <Salt_Solvent>
?

> <Salt_Solvent_ID>


> <pKa>
3.39

> <temp>
15

> <method>
potentiometric

> <type>
a/thermodynamic

> <group>


> <basicOrAcidic>
acidic

> <Row-ID>
299

> <Smiles>
O=C(O)C1(=CON=C1)

$$$$
10300
  Mrv171c006011816382D          

  8  8  0  0  0  0            999 V2000
    1.3964   -1.2304    0.0000 N   0  0  0  0  0  0  0  0  0  0  0  0
    2.2214   -1.2304    0.0000 N   0  0  0  0  0  0  0  0  0  0  0  0
    2.4763   -0.4457    0.0000 N   0  0  0  0  0  0  0  0  0  0  0  0
    1.8089    0.0392    0.0000 C   0  0  0  0  0  0  0  0  0  0  0  0
    1.8089    0.8642    0.0000 N   0  0  0  0  0  0  0  0  0  0  0  0
    2.5233    1.2767    0.0000 C   0  0  0  0  0  0  0  0  0  0  0  0
    2.5233    2.1017    0.0000 C   0  0  0  0  0  0  0  0  0  0  0  0
    1.1414   -0.4457    0.0000 N   0  0  0  0  0  0  0  0  0  0  0  0
  2  1  2  0  0  0  0
  3  2  1  0  0  0  0
  4  3  1  0  0  0  0
  4  5  1  0  0  0  0
  5  6  1  0  0  0  0
  6  7  1  0  0  0  0
  8  4  2  0  0  0  0
  1  8  1  0  0  0  0
M  END
> <Original_SMILES>
CCNC1NN=NN=1

> <Canonical_QSARr>
CCNC1NN=NN=1

> <InChI_Code_QSARr>
InChI=1S/C3H7N5/c1-2-4-3-5-7-8-6-3/h2H2,1H3,(H2,4,5,6,7,8)

> <InChI Key_QSARr>
AYZFMCOIISJDHU-UHFFFAOYSA-N

> <Salt_Solvent>
?

> <Salt_Solvent_ID>


> <pKa>
6.12

> <temp>
25

> <method>
potentiometric

> <type>
a/apparent

> <group>


> <basicOrAcidic>
acidic

> <Row-ID>
300

> <Smiles>
N1(=NNC(=N1)NCC)

$$$$
10301
  Mrv171c006011816382D          

  8  8  0  0  0  0            999 V2000
    1.0391   -1.6690    0.0000 N   0  0  0  0  0  0  0  0  0  0  0  0
    1.8641   -1.6690    0.0000 N   0  0  0  0  0  0  0  0  0  0  0  0
    2.1190   -0.8844    0.0000 N   0  0  0  0  0  0  0  0  0  0  0  0
    1.4516   -0.3994    0.0000 C   0  0  0  0  0  0  0  0  0  0  0  0
    1.4516    0.4256    0.0000 N   0  0  0  0  0  0  0  0  0  0  0  0
    0.7371    0.8381    0.0000 C   0  0  0  0  0  0  0  0  0  0  0  0
    2.1661    0.8381    0.0000 C   0  0  0  0  0  0  0  0  0  0  0  0
    0.7842   -0.8844    0.0000 N   0  0  0  0  0  0  0  0  0  0  0  0
  2  1  2  0  0  0  0
  3  2  1  0  0  0  0
  4  3  1  0  0  0  0
  4  5  1  0  0  0  0
  5  6  1  0  0  0  0
  5  7  1  0  0  0  0
  8  4  2  0  0  0  0
  1  8  1  0  0  0  0
M  END
> <Original_SMILES>
CN(C)C1NN=NN=1

> <Canonical_QSARr>
CN(C)C1NN=NN=1

> <InChI_Code_QSARr>
InChI=1S/C3H7N5/c1-8(2)3-4-6-7-5-3/h1-2H3,(H,4,5,6,7)

> <InChI Key_QSARr>
XUYRDKGAGMTGRC-UHFFFAOYSA-N

> <Salt_Solvent>
?

> <Salt_Solvent_ID>


> <pKa>
5.92

> <temp>
25

> <method>
potentiometric

> <type>
a/apparent

> <group>


> <basicOrAcidic>
acidic

> <Row-ID>
301

> <Smiles>
N1(=NNC(=N1)N(C)C)

$$$$
10302
  Mrv171c006011816372D          

  8  8  0  0  0  0            999 V2000
    1.9062   -0.2533    0.0000 N   0  3  0  0  0  0  0  0  0  0  0  0
    2.1612    0.5313    0.0000 N   0  0  0  0  0  0  0  0  0  0  0  0
    1.4937    1.0162    0.0000 N   0  0  0  0  0  0  0  0  0  0  0  0
    1.4937    1.8412    0.0000 C   0  0  0  0  0  0  0  0  0  0  0  0
    0.8263    0.5313    0.0000 C   0  0  0  0  0  0  0  0  0  0  0  0
    0.0417    0.7863    0.0000 N   0  0  0  0  0  0  0  0  0  0  0  0
    1.0812   -0.2533    0.0000 N   0  0  0  0  0  0  0  0  0  0  0  0
    2.3912   -0.9207    0.0000 C   0  0  0  0  0  0  0  0  0  0  0  0
  2  1  2  0  0  0  0
  3  2  1  0  0  0  0
  3  4  1  0  0  0  0
  5  3  1  0  0  0  0
  5  6  1  0  0  0  0
  7  5  2  0  0  0  0
  1  7  1  0  0  0  0
  1  8  1  0  0  0  0
M  CHG  1   1   1
M  END
> <Original_SMILES>
CN1N=[N+](C)N=C1N

> <Canonical_QSARr>
CN1N=[N+](C)N=C1N

> <InChI_Code_QSARr>
InChI=1S/C3H8N5/c1-7-3(4)5-8(2)6-7/h1-2H3,(H2,4,5,6)/q+1

> <InChI Key_QSARr>
HUDKEZNKBRZZMR-UHFFFAOYSA-N

> <Salt_Solvent>
?

> <Salt_Solvent_ID>


> <pKa>
2.5

> <temp>


> <method>
potentiometric

> <type>
b/apparent

> <group>


> <basicOrAcidic>
acidic

> <Row-ID>
302

> <Smiles>
[N+]1(=NN(C)C(=N1)N)(C)

$$$$
10303
  Mrv171c006011816372D          

  8  8  0  0  0  0            999 V2000
    0.7400    1.2582    0.0000 N   0  0  0  0  0  0  0  0  0  0  0  0
    0.0256    0.8457    0.0000 C   0  0  0  0  0  0  0  0  0  0  0  0
   -0.6889    1.2582    0.0000 C   0  0  0  0  0  0  0  0  0  0  0  0
    0.0256    0.0207    0.0000 C   0  0  0  0  0  0  0  0  0  0  0  0
   -0.6419   -0.4642    0.0000 N   0  0  0  0  0  0  0  0  0  0  0  0
   -0.3869   -1.2489    0.0000 N   0  0  0  0  0  0  0  0  0  0  0  0
    0.4381   -1.2489    0.0000 N   0  0  0  0  0  0  0  0  0  0  0  0
    0.6930   -0.4642    0.0000 N   0  0  0  0  0  0  0  0  0  0  0  0
  1  2  1  0  0  0  0
  2  3  1  0  0  0  0
  2  4  1  0  0  0  0
  5  4  1  0  0  0  0
  6  5  1  0  0  0  0
  7  6  2  0  0  0  0
  8  7  1  0  0  0  0
  4  8  2  0  0  0  0
M  END
> <Original_SMILES>
CC([NH3+])C1NN=NN=1

> <Canonical_QSARr>
CC(N)C1NN=NN=1

> <InChI_Code_QSARr>
InChI=1S/C3H7N5/c1-2(4)3-5-7-8-6-3/h2H,4H2,1H3,(H,5,6,7,8)

> <InChI Key_QSARr>
NDMDHZMRQFSFOZ-UHFFFAOYSA-N

> <Salt_Solvent>
?

> <Salt_Solvent_ID>


> <pKa>
2.63

> <temp>
25

> <method>
potentiometric

> <type>
a1/apparent

> <group>


> <basicOrAcidic>
acidic

> <Row-ID>
303

> <Smiles>
N1(=NNC(=N1)C([NH3+])C)

$$$$
10304
  Mrv171c006011816372D          

  8  8  0  0  0  0            999 V2000
    0.6930   -0.4642    0.0000 N   0  0  0  0  0  0  0  0  0  0  0  0
    0.0256    0.0207    0.0000 C   0  0  0  0  0  0  0  0  0  0  0  0
    0.0256    0.8457    0.0000 C   0  0  0  0  0  0  0  0  0  0  0  0
    0.7400    1.2582    0.0000 N   0  0  0  0  0  0  0  0  0  0  0  0
   -0.6889    1.2582    0.0000 C   0  0  0  0  0  0  0  0  0  0  0  0
   -0.6419   -0.4642    0.0000 N   0  0  0  0  0  0  0  0  0  0  0  0
   -0.3869   -1.2489    0.0000 N   0  0  0  0  0  0  0  0  0  0  0  0
    0.4381   -1.2489    0.0000 N   0  0  0  0  0  0  0  0  0  0  0  0
  2  1  2  0  0  0  0
  2  3  1  0  0  0  0
  3  4  1  0  0  0  0
  3  5  1  0  0  0  0
  6  2  1  0  0  0  0
  7  6  2  0  0  0  0
  8  7  1  0  0  0  0
  1  8  1  0  0  0  0
M  END
> <Original_SMILES>
CC(N)C1[N-]N=NN=1

> <Canonical_QSARr>
CC(N)C1=NNN=N1

> <InChI_Code_QSARr>
InChI=1S/C3H7N5/c1-2(4)3-5-7-8-6-3/h2H,4H2,1H3,(H,5,6,7,8)

> <InChI Key_QSARr>
NDMDHZMRQFSFOZ-UHFFFAOYSA-N

> <Salt_Solvent>
?

> <Salt_Solvent_ID>


> <pKa>
8.77

> <temp>
25

> <method>
potentiometric

> <type>
a2/apparent

> <group>


> <basicOrAcidic>
acidic

> <Row-ID>
304

> <Smiles>
N1(=N[N-]C(=N1)C(N)C)

$$$$
10305
  Mrv171c006011816372D          

  8  8  0  0  0  0            999 V2000
    0.4234    1.8268    0.0000 N   0  0  0  0  0  0  0  0  0  0  0  0
    0.4234    1.0018    0.0000 C   0  0  0  0  0  0  0  0  0  0  0  0
   -0.2911    0.5893    0.0000 C   0  0  0  0  0  0  0  0  0  0  0  0
   -0.2911   -0.2357    0.0000 C   0  0  0  0  0  0  0  0  0  0  0  0
   -0.9585   -0.7206    0.0000 N   0  0  0  0  0  0  0  0  0  0  0  0
   -0.7036   -1.5053    0.0000 N   0  0  0  0  0  0  0  0  0  0  0  0
    0.1214   -1.5053    0.0000 N   0  0  0  0  0  0  0  0  0  0  0  0
    0.3763   -0.7206    0.0000 N   0  0  0  0  0  0  0  0  0  0  0  0
  1  2  1  0  0  0  0
  2  3  1  0  0  0  0
  3  4  1  0  0  0  0
  5  4  1  0  0  0  0
  6  5  1  0  0  0  0
  7  6  2  0  0  0  0
  8  7  1  0  0  0  0
  4  8  2  0  0  0  0
M  END
> <Original_SMILES>
[NH3+]CCC1NN=NN=1

> <Canonical_QSARr>
NCCC1NN=NN=1

> <InChI_Code_QSARr>
InChI=1S/C3H7N5/c4-2-1-3-5-7-8-6-3/h1-2,4H2,(H,5,6,7,8)

> <InChI Key_QSARr>
MZYXHLMULHPGKX-UHFFFAOYSA-N

> <Salt_Solvent>
?

> <Salt_Solvent_ID>


> <pKa>
3.99

> <temp>
25

> <method>
potentiometric

> <type>
a1/apparent

> <group>


> <basicOrAcidic>
acidic

> <Row-ID>
305

> <Smiles>
N1(=NNC(=N1)CC[NH3+])

$$$$
10306
  Mrv171c006011816382D          

  8  8  0  0  0  0            999 V2000
    2.4763   -0.4457    0.0000 N   0  0  0  0  0  0  0  0  0  0  0  0
    1.8089    0.0392    0.0000 N   0  0  0  0  0  0  0  0  0  0  0  0
    1.8089    0.8642    0.0000 C   0  0  0  0  0  0  0  0  0  0  0  0
    2.5233    1.2767    0.0000 C   0  0  0  0  0  0  0  0  0  0  0  0
    2.5233    2.1017    0.0000 C   0  0  0  0  0  0  0  0  0  0  0  0
    1.1414   -0.4457    0.0000 C   0  0  0  0  0  0  0  0  0  0  0  0
    1.3964   -1.2304    0.0000 N   0  0  0  0  0  0  0  0  0  0  0  0
    2.2214   -1.2304    0.0000 C   0  0  0  0  0  0  0  0  0  0  0  0
  2  1  1  0  0  0  0
  2  3  1  0  0  0  0
  3  4  1  0  0  0  0
  4  5  1  0  0  0  0
  6  2  1  0  0  0  0
  7  6  2  0  0  0  0
  8  7  1  0  0  0  0
  1  8  2  0  0  0  0
M  END
> <Original_SMILES>
CCCN1C=NC=N1

> <Canonical_QSARr>
CCCN1C=NC=N1

> <InChI_Code_QSARr>
InChI=1S/C5H9N3/c1-2-3-8-5-6-4-7-8/h4-5H,2-3H2,1H3

> <InChI Key_QSARr>
CUOVNMDNRAZFDH-UHFFFAOYSA-N

> <Salt_Solvent>
?

> <Salt_Solvent_ID>


> <pKa>
2.36

> <temp>
25

> <method>
potentiometric

> <type>
a1/apparent

> <group>


> <basicOrAcidic>
basic

> <Row-ID>
306

> <Smiles>
N=1(N(C=NC=1)CCC)

$$$$
10307
  Mrv171c006011816382D          

  8  8  0  0  0  0            999 V2000
    2.1434    0.2063    0.0000 N   0  0  0  0  0  0  0  0  0  0  0  0
    1.4290    0.6188    0.0000 C   0  0  0  0  0  0  0  0  0  0  0  0
    1.4290    1.4438    0.0000 C   0  0  0  0  0  0  0  0  0  0  0  0
    0.7145    0.2063    0.0000 C   0  0  0  0  0  0  0  0  0  0  0  0
    0.0000    0.6188    0.0000 N   0  0  0  0  0  0  0  0  0  0  0  0
    0.7145   -0.6187    0.0000 C   0  0  0  0  0  0  0  0  0  0  0  0
    1.4290   -1.0312    0.0000 N   0  0  0  0  0  0  0  0  0  0  0  0
    2.1434   -0.6187    0.0000 C   0  0  0  0  0  0  0  0  0  0  0  0
  2  1  2  0  0  0  0
  2  3  1  0  0  0  0
  4  2  1  0  0  0  0
  4  5  1  0  0  0  0
  6  4  2  0  0  0  0
  7  6  1  0  0  0  0
  8  7  2  0  0  0  0
  1  8  1  0  0  0  0
M  END
> <Original_SMILES>
CC1=NC=NC=C1N

> <Canonical_QSARr>
CC1=NC=NC=C1N

> <InChI_Code_QSARr>
InChI=1S/C5H7N3/c1-4-5(6)2-7-3-8-4/h2-3H,6H2,1H3

> <InChI Key_QSARr>
DQNDDUOCVSWTOW-UHFFFAOYSA-N

> <Salt_Solvent>
?

> <Salt_Solvent_ID>


> <pKa>
3.15

> <temp>


> <method>
potentiometric

> <type>
a/apparent

> <group>


> <basicOrAcidic>
basic

> <Row-ID>
307

> <Smiles>
N1(=C(C(N)=CN=C1)C)

$$$$
10308
  Mrv171c006011816382D          

  8  8  0  0  0  0            999 V2000
    2.4763   -0.4457    0.0000 N   0  0  0  0  0  0  0  0  0  0  0  0
    1.8089    0.0392    0.0000 C   0  0  0  0  0  0  0  0  0  0  0  0
    1.8089    0.8642    0.0000 C   0  0  0  0  0  0  0  0  0  0  0  0
    2.5233    1.2767    0.0000 C   0  0  0  0  0  0  0  0  0  0  0  0
    2.5233    2.1017    0.0000 N   0  0  0  0  0  0  0  0  0  0  0  0
    1.1414   -0.4457    0.0000 C   0  0  0  0  0  0  0  0  0  0  0  0
    1.3964   -1.2304    0.0000 N   0  0  0  0  0  0  0  0  0  0  0  0
    2.2214   -1.2304    0.0000 C   0  0  0  0  0  0  0  0  0  0  0  0
  2  1  1  0  0  0  0
  2  3  1  0  0  0  0
  3  4  1  0  0  0  0
  4  5  1  0  0  0  0
  6  2  2  0  0  0  0
  7  6  1  0  0  0  0
  8  7  1  0  0  0  0
  1  8  2  0  0  0  0
M  END
> <Original_SMILES>
NCCC1=CNC=N1

> <Canonical_QSARr>
NCCC1=CNC=N1

> <InChI_Code_QSARr>
InChI=1S/C5H9N3/c6-2-1-5-3-7-4-8-5/h3-4H,1-2,6H2,(H,7,8)

> <InChI Key_QSARr>
NTYJJOPFIAHURM-UHFFFAOYSA-N

> <Salt_Solvent>
?

> <Salt_Solvent_ID>


> <pKa>
9.87

> <temp>
25

> <method>
mean from 8

> <type>
a2/thermodynamic

> <group>
H%+&

> <basicOrAcidic>
basic

> <Row-ID>
308

> <Smiles>
N=1(C(=CNC=1)CCN)

$$$$
10309
  Mrv171c006011816382D          

  8  8  0  0  0  0            999 V2000
    2.1434   -0.6188    0.0000 N   0  0  0  0  0  0  0  0  0  0  0  0
    2.1434    0.2063    0.0000 C   0  0  0  0  0  0  0  0  0  0  0  0
    1.4289    0.6188    0.0000 C   0  0  0  0  0  0  0  0  0  0  0  0
    1.4289    1.4438    0.0000 N   0  0  0  0  0  0  0  0  0  0  0  0
    0.7145    0.2063    0.0000 C   0  0  0  0  0  0  0  0  0  0  0  0
   -0.0000    0.6187    0.0000 N   0  0  0  0  0  0  0  0  0  0  0  0
    0.7145   -0.6187    0.0000 C   0  0  0  0  0  0  0  0  0  0  0  0
    1.4289   -1.0313    0.0000 C   0  0  0  0  0  0  0  0  0  0  0  0
  2  1  2  0  0  0  0
  3  2  1  0  0  0  0
  3  4  1  0  0  0  0
  5  3  2  0  0  0  0
  5  6  1  0  0  0  0
  7  5  1  0  0  0  0
  8  7  2  0  0  0  0
  1  8  1  0  0  0  0
M  END
> <Original_SMILES>
NC1C=NC=CC=1N

> <Canonical_QSARr>
NC1C=NC=CC=1N

> <InChI_Code_QSARr>
InChI=1S/C5H7N3/c6-4-1-2-8-3-5(4)7/h1-3H,7H2,(H2,6,8)

> <InChI Key_QSARr>
OYTKINVCDFNREN-UHFFFAOYSA-N

> <Salt_Solvent>
?

> <Salt_Solvent_ID>


> <pKa>
9.06

> <temp>
20

> <method>
mean from 2

> <type>
a1/apparent

> <group>


> <basicOrAcidic>
basic

> <Row-ID>
309

> <Smiles>
N1(=CC(N)=C(N)C=C1)

$$$$
10310
  Mrv171c006011816382D          

  8  8  0  0  0  0            999 V2000
    2.5007   -0.7219    0.0000 N   0  0  0  0  0  0  0  0  0  0  0  0
    1.7862   -0.3094    0.0000 C   0  0  0  0  0  0  0  0  0  0  0  0
    1.7862    0.5156    0.0000 N   0  0  0  0  0  0  0  0  0  0  0  0
    1.0718    0.9281    0.0000 C   0  0  0  0  0  0  0  0  0  0  0  0
    1.0718   -0.7219    0.0000 N   0  0  0  0  0  0  0  0  0  0  0  0
    1.0718   -1.5469    0.0000 C   0  0  0  0  0  0  0  0  0  0  0  0
    1.7862   -1.9594    0.0000 C   0  0  0  0  0  0  0  0  0  0  0  0
    2.5007   -1.5469    0.0000 C   0  0  0  0  0  0  0  0  0  0  0  0
  2  1  2  0  0  0  0
  2  3  1  0  0  0  0
  3  4  1  0  0  0  0
  5  2  1  0  0  0  0
  6  5  2  0  0  0  0
  7  6  1  0  0  0  0
  8  7  2  0  0  0  0
  1  8  1  0  0  0  0
M  END
> <Original_SMILES>
CNC1N=CC=CN=1

> <Canonical_QSARr>
CNC1N=CC=CN=1

> <InChI_Code_QSARr>
InChI=1S/C5H7N3/c1-6-5-7-3-2-4-8-5/h2-4H,1H3,(H,6,7,8)

> <InChI Key_QSARr>
BQNXHDSGGRTFNX-UHFFFAOYSA-N

> <Salt_Solvent>
?

> <Salt_Solvent_ID>


> <pKa>
3.82

> <temp>
22

> <method>
potentiometric

> <type>
a/apparent

> <group>


> <basicOrAcidic>
basic

> <Row-ID>
310

> <Smiles>
N1(=C(N=CC=C1)NC)

$$$$
10311
  Mrv171c006011816382D          

  8  8  0  0  0  0            999 V2000
    1.7862    0.8250    0.0000 N   0  0  0  0  0  0  0  0  0  0  0  0
    1.0717    1.2375    0.0000 C   0  0  0  0  0  0  0  0  0  0  0  0
    1.0717    2.0625    0.0000 N   0  0  0  0  0  0  0  0  0  0  0  0
    0.3572    0.8250    0.0000 N   0  0  0  0  0  0  0  0  0  0  0  0
    0.3572    0.0000    0.0000 C   0  0  0  0  0  0  0  0  0  0  0  0
    1.0717   -0.4125    0.0000 C   0  0  0  0  0  0  0  0  0  0  0  0
    1.7862   -0.0000    0.0000 C   0  0  0  0  0  0  0  0  0  0  0  0
    2.5006   -0.4125    0.0000 C   0  0  0  0  0  0  0  0  0  0  0  0
  2  1  2  0  0  0  0
  2  3  1  0  0  0  0
  4  2  1  0  0  0  0
  5  4  2  0  0  0  0
  6  5  1  0  0  0  0
  7  6  2  0  0  0  0
  1  7  1  0  0  0  0
  7  8  1  0  0  0  0
M  END
> <Original_SMILES>
CC1=CC=NC(N)=N1

> <Canonical_QSARr>
CC1=CC=NC(N)=N1

> <InChI_Code_QSARr>
InChI=1S/C5H7N3/c1-4-2-3-7-5(6)8-4/h2-3H,1H3,(H2,6,7,8)

> <InChI Key_QSARr>
GHCFWKFREBNSPC-UHFFFAOYSA-N

> <Salt_Solvent>
?

> <Salt_Solvent_ID>


> <pKa>
4.2

> <temp>
20

> <method>
mean from 2

> <type>
a/apparent

> <group>


> <basicOrAcidic>
basic

> <Row-ID>
311

> <Smiles>
N1(=C(N=CC=C1C)N)

$$$$
10312
  Mrv171c006011816382D          

  8  8  0  0  0  0            999 V2000
    2.1434    0.2062    0.0000 N   0  0  0  0  0  0  0  0  0  0  0  0
    1.4289    0.6188    0.0000 C   0  0  0  0  0  0  0  0  0  0  0  0
    1.4289    1.4438    0.0000 N   0  0  0  0  0  0  0  0  0  0  0  0
    0.7145    0.2063    0.0000 N   0  0  0  0  0  0  0  0  0  0  0  0
   -0.0000    0.6188    0.0000 C   0  0  0  0  0  0  0  0  0  0  0  0
    0.7145   -0.6187    0.0000 C   0  0  0  0  0  0  0  0  0  0  0  0
    1.4289   -1.0313    0.0000 C   0  0  0  0  0  0  0  0  0  0  0  0
    2.1434   -0.6188    0.0000 C   0  0  0  0  0  0  0  0  0  0  0  0
  2  1  1  0  0  0  0
  2  3  2  0  0  0  0
  4  2  1  0  0  0  0
  4  5  1  0  0  0  0
  6  4  1  0  0  0  0
  7  6  2  0  0  0  0
  8  7  1  0  0  0  0
  1  8  2  0  0  0  0
M  END
> <Original_SMILES>
CN1C=CC=NC1=N

> <Canonical_QSARr>
CN1C=CC=NC1=N

> <InChI_Code_QSARr>
InChI=1S/C5H7N3/c1-8-4-2-3-7-5(8)6/h2-4,6H,1H3

> <InChI Key_QSARr>
PTCUWHZWXMQWHX-UHFFFAOYSA-N

> <Salt_Solvent>
?

> <Salt_Solvent_ID>


> <pKa>
10.75

> <temp>
20

> <method>
potentiometric

> <type>
a/apparent

> <group>


> <basicOrAcidic>
basic

> <Row-ID>
312

> <Smiles>
N=1(C(=N)N(C=CC=1)C)

$$$$
10313
  Mrv171c006011816382D          

  8  8  0  0  0  0            999 V2000
    2.1434    0.2062    0.0000 N   0  0  0  0  0  0  0  0  0  0  0  0
    1.4289    0.6188    0.0000 C   0  0  0  0  0  0  0  0  0  0  0  0
    1.4289    1.4438    0.0000 N   0  0  0  0  0  0  0  0  0  0  0  0
    0.7145    0.2063    0.0000 C   0  0  0  0  0  0  0  0  0  0  0  0
   -0.0000    0.6188    0.0000 N   0  0  0  0  0  0  0  0  0  0  0  0
    0.7145   -0.6187    0.0000 C   0  0  0  0  0  0  0  0  0  0  0  0
    1.4289   -1.0313    0.0000 C   0  0  0  0  0  0  0  0  0  0  0  0
    2.1434   -0.6188    0.0000 C   0  0  0  0  0  0  0  0  0  0  0  0
  2  1  2  0  0  0  0
  2  3  1  0  0  0  0
  4  2  1  0  0  0  0
  4  5  1  0  0  0  0
  6  4  2  0  0  0  0
  7  6  1  0  0  0  0
  8  7  2  0  0  0  0
  1  8  1  0  0  0  0
M  END
> <Original_SMILES>
NC1=NC=CC=C1N

> <Canonical_QSARr>
NC1=NC=CC=C1N

> <InChI_Code_QSARr>
InChI=1S/C5H7N3/c6-4-2-1-3-8-5(4)7/h1-3H,6H2,(H2,7,8)

> <InChI Key_QSARr>
ZZYXNRREDYWPLN-UHFFFAOYSA-N

> <Salt_Solvent>
?

> <Salt_Solvent_ID>


> <pKa>
6.84

> <temp>


> <method>


> <type>
a/apparent

> <group>


> <basicOrAcidic>
basic

> <Row-ID>
313

> <Smiles>
N1(=C(N)C(N)=CC=C1)

$$$$
10314
  Mrv171c006011816382D          

  8  8  0  0  0  0            999 V2000
    2.5007   -0.7219    0.0000 N   0  0  0  0  0  0  0  0  0  0  0  0
    1.7862   -0.3094    0.0000 C   0  0  0  0  0  0  0  0  0  0  0  0
    1.7862    0.5156    0.0000 N   0  0  0  0  0  0  0  0  0  0  0  0
    1.0718    0.9281    0.0000 C   0  0  0  0  0  0  0  0  0  0  0  0
    1.0718   -0.7219    0.0000 C   0  0  0  0  0  0  0  0  0  0  0  0
    1.0718   -1.5469    0.0000 C   0  0  0  0  0  0  0  0  0  0  0  0
    1.7862   -1.9594    0.0000 N   0  0  0  0  0  0  0  0  0  0  0  0
    2.5007   -1.5469    0.0000 C   0  0  0  0  0  0  0  0  0  0  0  0
  2  1  2  0  0  0  0
  2  3  1  0  0  0  0
  3  4  1  0  0  0  0
  5  2  1  0  0  0  0
  6  5  2  0  0  0  0
  7  6  1  0  0  0  0
  8  7  2  0  0  0  0
  1  8  1  0  0  0  0
M  END
> <Original_SMILES>
CNC1C=CN=CN=1

> <Canonical_QSARr>
CNC1C=CN=CN=1

> <InChI_Code_QSARr>
InChI=1S/C5H7N3/c1-6-5-2-3-7-4-8-5/h2-4H,1H3,(H,6,7,8)

> <InChI Key_QSARr>
VERCQLOBLOLFMW-UHFFFAOYSA-N

> <Salt_Solvent>
?

> <Salt_Solvent_ID>


> <pKa>
6.12

> <temp>
23

> <method>
potentiometric

> <type>
a/apparent

> <group>


> <basicOrAcidic>
basic

> <Row-ID>
314

> <Smiles>
N1(=C(NC)C=CN=C1)

$$$$
10315
  Mrv171c006011816382D          

  8  8  0  0  0  0            999 V2000
    2.3220    0.5156    0.0000 N   0  0  0  0  0  0  0  0  0  0  0  0
    1.6075    0.9281    0.0000 C   0  0  0  0  0  0  0  0  0  0  0  0
    1.6075    1.7531    0.0000 N   0  0  0  0  0  0  0  0  0  0  0  0
    0.8930    0.5156    0.0000 C   0  0  0  0  0  0  0  0  0  0  0  0
    0.8930   -0.3094    0.0000 C   0  0  0  0  0  0  0  0  0  0  0  0
    0.1786   -0.7219    0.0000 C   0  0  0  0  0  0  0  0  0  0  0  0
    1.6075   -0.7219    0.0000 N   0  0  0  0  0  0  0  0  0  0  0  0
    2.3220   -0.3094    0.0000 C   0  0  0  0  0  0  0  0  0  0  0  0
  2  1  2  0  0  0  0
  2  3  1  0  0  0  0
  4  2  1  0  0  0  0
  5  4  2  0  0  0  0
  5  6  1  0  0  0  0
  7  5  1  0  0  0  0
  8  7  2  0  0  0  0
  1  8  1  0  0  0  0
M  END
> <Original_SMILES>
CC1=CC(N)=NC=N1

> <Canonical_QSARr>
CC1=CC(N)=NC=N1

> <InChI_Code_QSARr>
InChI=1S/C5H7N3/c1-4-2-5(6)8-3-7-4/h2-3H,1H3,(H2,6,7,8)

> <InChI Key_QSARr>
LAERIBHKDNBVOO-UHFFFAOYSA-N

> <Salt_Solvent>
?

> <Salt_Solvent_ID>


> <pKa>
6.25

> <temp>


> <method>
potentiometric

> <type>
a/apparent

> <group>


> <basicOrAcidic>
basic

> <Row-ID>
315

> <Smiles>
N1(=C(N)C=C(C)N=C1)

$$$$
10316
  Mrv171c006011816382D          

  8  8  0  0  0  0            999 V2000
    1.3964   -1.2304    0.0000 N   0  0  0  0  0  0  0  0  0  0  0  0
    2.2214   -1.2304    0.0000 C   0  0  0  0  0  0  0  0  0  0  0  0
    2.4763   -0.4457    0.0000 N   0  0  0  0  0  0  0  0  0  0  0  0
    1.8089    0.0392    0.0000 C   0  0  0  0  0  0  0  0  0  0  0  0
    1.8089    0.8642    0.0000 C   0  0  0  0  0  0  0  0  0  0  0  0
    2.5233    1.2767    0.0000 C   0  0  0  0  0  0  0  0  0  0  0  0
    2.5233    2.1017    0.0000 N   0  0  0  0  0  0  0  0  0  0  0  0
    1.1414   -0.4457    0.0000 C   0  0  0  0  0  0  0  0  0  0  0  0
  2  1  2  0  0  0  0
  3  2  1  0  0  0  0
  4  3  1  0  0  0  0
  4  5  1  0  0  0  0
  5  6  1  0  0  0  0
  6  7  1  0  0  0  0
  8  4  2  0  0  0  0
  1  8  1  0  0  0  0
M  END
> <Original_SMILES>
NCCC1=CN=CN1

> <Canonical_QSARr>
NCCC1=CN=CN1

> <InChI_Code_QSARr>
InChI=1S/C5H9N3/c6-2-1-5-3-7-4-8-5/h3-4H,1-2,6H2,(H,7,8)

> <InChI Key_QSARr>
NTYJJOPFIAHURM-UHFFFAOYSA-N

> <Salt_Solvent>
?

> <Salt_Solvent_ID>


> <pKa>
9.4

> <temp>
24

> <method>
mean from 3

> <type>
b1/thermodynamic

> <group>


> <basicOrAcidic>
basic

> <Row-ID>
316

> <Smiles>
N1(=CNC(=C1)CCN)

$$$$
10317
  Mrv171c006011816372D          

  8  8  0  0  0  0            999 V2000
    0.4074    2.1316    0.0000 N   0  0  0  0  0  0  0  0  0  0  0  0
    0.4074    1.3066    0.0000 C   0  0  0  0  0  0  0  0  0  0  0  0
   -0.3071    0.8941    0.0000 C   0  0  0  0  0  0  0  0  0  0  0  0
   -0.3071    0.0691    0.0000 C   0  0  0  0  0  0  0  0  0  0  0  0
   -0.9745   -0.4158    0.0000 N   0  0  0  0  0  0  0  0  0  0  0  0
   -0.7196   -1.2005    0.0000 C   0  0  0  0  0  0  0  0  0  0  0  0
    0.1054   -1.2005    0.0000 N   0  0  0  0  0  0  0  0  0  0  0  0
    0.3604   -0.4158    0.0000 C   0  0  0  0  0  0  0  0  0  0  0  0
  1  2  1  0  0  0  0
  2  3  1  0  0  0  0
  3  4  1  0  0  0  0
  5  4  1  0  0  0  0
  6  5  2  0  0  0  0
  7  6  1  0  0  0  0
  8  7  1  0  0  0  0
  4  8  2  0  0  0  0
M  END
> <Original_SMILES>
[NH3+]CCC1=CNC=N1

> <Canonical_QSARr>
NCCC1=CNC=N1

> <InChI_Code_QSARr>
InChI=1S/C5H9N3/c6-2-1-5-3-7-4-8-5/h3-4H,1-2,6H2,(H,7,8)

> <InChI Key_QSARr>
NTYJJOPFIAHURM-UHFFFAOYSA-N

> <Salt_Solvent>
?

> <Salt_Solvent_ID>


> <pKa>
6.08

> <temp>
25

> <method>
mean from 8

> <type>
a1/thermodynamic

> <group>
H%+&

> <basicOrAcidic>
basic

> <Row-ID>
317

> <Smiles>
N=1(C(=CNC=1)CC[NH3+])

$$$$
10318
  Mrv171c006011816372D          

  8  8  0  0  0  0            999 V2000
    0.4234    1.8268    0.0000 N   0  0  0  0  0  0  0  0  0  0  0  0
    0.4234    1.0018    0.0000 C   0  0  0  0  0  0  0  0  0  0  0  0
   -0.2911    0.5893    0.0000 C   0  0  0  0  0  0  0  0  0  0  0  0
   -0.2911   -0.2357    0.0000 C   0  0  0  0  0  0  0  0  0  0  0  0
   -0.9585   -0.7206    0.0000 N   0  0  0  0  0  0  0  0  0  0  0  0
   -0.7036   -1.5053    0.0000 C   0  0  0  0  0  0  0  0  0  0  0  0
    0.1214   -1.5053    0.0000 N   0  0  0  0  0  0  0  0  0  0  0  0
    0.3763   -0.7206    0.0000 C   0  0  0  0  0  0  0  0  0  0  0  0
  1  2  1  0  0  0  0
  2  3  1  0  0  0  0
  3  4  1  0  0  0  0
  5  4  1  0  0  0  0
  6  5  1  0  0  0  0
  7  6  2  0  0  0  0
  8  7  1  0  0  0  0
  4  8  2  0  0  0  0
M  END
> <Original_SMILES>
[NH3+]CCC1=CN=CN1

> <Canonical_QSARr>
NCCC1=CN=CN1

> <InChI_Code_QSARr>
InChI=1S/C5H9N3/c6-2-1-5-3-7-4-8-5/h3-4H,1-2,6H2,(H,7,8)

> <InChI Key_QSARr>
NTYJJOPFIAHURM-UHFFFAOYSA-N

> <Salt_Solvent>
?

> <Salt_Solvent_ID>


> <pKa>
6.28

> <temp>
24

> <method>
mean from 3

> <type>
a2/apparent

> <group>


> <basicOrAcidic>
basic

> <Row-ID>
318

> <Smiles>
N1(=CNC(=C1)CC[NH3+])

$$$$
10319
  Mrv171c006011816382D          

  8  8  0  0  0  0            999 V2000
   -1.7862   -1.8562    0.0000 S   0  5  0  0  0  0  0  0  0  0  0  0
   -1.0717   -1.4437    0.0000 C   0  0  0  0  0  0  0  0  0  0  0  0
   -0.3572   -1.8563    0.0000 N   0  3  0  0  0  0  0  0  0  0  0  0
    0.3572   -1.4438    0.0000 C   0  0  0  0  0  0  0  0  0  0  0  0
    0.3572   -0.6188    0.0000 C   0  0  0  0  0  0  0  0  0  0  0  0
   -0.3572   -0.2063    0.0000 C   0  0  0  0  0  0  0  0  0  0  0  0
   -0.3572    0.6187    0.0000 N   0  0  0  0  0  0  0  0  0  0  0  0
   -1.0717   -0.6187    0.0000 N   0  0  0  0  0  0  0  0  0  0  0  0
  1  2  1  0  0  0  0
  3  2  2  0  0  0  0
  4  3  1  0  0  0  0
  5  4  2  0  0  0  0
  6  5  1  0  0  0  0
  6  7  1  0  0  0  0
  8  6  2  0  0  0  0
  2  8  1  0  0  0  0
M  CHG  2   1  -1   3   1
M  END
> <Original_SMILES>
NC1C=C[NH+]=C([S-])N=1

> <Canonical_QSARr>
NC1C=C[NH+]=C([S-])N=1

> <InChI_Code_QSARr>
InChI=1S/C4H5N3S/c5-3-1-2-6-4(8)7-3/h1-2H,(H3,5,6,7,8)

> <InChI Key_QSARr>
DCPSTSVLRXOYGS-UHFFFAOYSA-N

> <Salt_Solvent>
?

> <Salt_Solvent_ID>


> <pKa>
3.32

> <temp>
20

> <method>
potentiometric

> <type>
a1/apparent

> <group>


> <basicOrAcidic>
basic

> <Row-ID>
319

> <Smiles>
[S-]C1(=[NH+]C=CC(=N1)N)

$$$$
10320
  Mrv171c006011816372D          

  8  8  0  0  0  0            999 V2000
    1.9648   -1.1344    0.0000 S   0  0  0  0  0  0  0  0  0  0  0  0
    1.2503   -0.7219    0.0000 C   0  0  0  0  0  0  0  0  0  0  0  0
    1.2503    0.1031    0.0000 N   0  0  0  0  0  0  0  0  0  0  0  0
    0.5359    0.5156    0.0000 C   0  0  0  0  0  0  0  0  0  0  0  0
    0.5359    1.3406    0.0000 N   0  0  0  0  0  0  0  0  0  0  0  0
   -0.1786    0.1031    0.0000 C   0  0  0  0  0  0  0  0  0  0  0  0
   -0.1786   -0.7219    0.0000 C   0  0  0  0  0  0  0  0  0  0  0  0
    0.5359   -1.1344    0.0000 N   0  0  0  0  0  0  0  0  0  0  0  0
  1  2  1  0  0  0  0
  3  2  1  0  0  0  0
  4  3  2  0  0  0  0
  4  5  1  0  0  0  0
  6  4  1  0  0  0  0
  7  6  2  0  0  0  0
  8  7  1  0  0  0  0
  2  8  2  0  0  0  0
M  END
> <Original_SMILES>
NC1=CC=NC([S-])=N1

> <Canonical_QSARr>
NC1C=CN=C(S)N=1

> <InChI_Code_QSARr>
InChI=1S/C4H5N3S/c5-3-1-2-6-4(8)7-3/h1-2H,(H3,5,6,7,8)

> <InChI Key_QSARr>
DCPSTSVLRXOYGS-UHFFFAOYSA-N

> <Salt_Solvent>
?

> <Salt_Solvent_ID>


> <pKa>
10.63

> <temp>
20

> <method>
potentiometric

> <type>
a2/apparent

> <group>


> <basicOrAcidic>
basic

> <Row-ID>
320

> <Smiles>
[S-]C1(=NC(N)=CC=N1)

$$$$
10321
  Mrv171c006011816382D          

  8  8  0  0  0  0            999 V2000
    0.8180   -0.2326    0.0000 O   0  0  0  0  0  0  0  0  0  0  0  0
    0.0334   -0.4875    0.0000 N   0  0  0  0  0  0  0  0  0  0  0  0
   -0.6340   -0.0026    0.0000 C   0  0  0  0  0  0  0  0  0  0  0  0
   -0.6340    0.8224    0.0000 C   0  0  0  0  0  0  0  0  0  0  0  0
   -1.3015   -0.4875    0.0000 N   0  0  0  0  0  0  0  0  0  0  0  0
   -1.0465   -1.2722    0.0000 N   0  0  0  0  0  0  0  0  0  0  0  0
   -0.2215   -1.2722    0.0000 C   0  0  0  0  0  0  0  0  0  0  0  0
    0.2634   -1.9396    0.0000 C   0  0  0  0  0  0  0  0  0  0  0  0
  1  2  1  0  0  0  0
  3  2  1  0  0  0  0
  3  4  1  0  0  0  0
  5  3  2  0  0  0  0
  6  5  1  0  0  0  0
  7  6  2  0  0  0  0
  2  7  1  0  0  0  0
  7  8  1  0  0  0  0
M  END
> <Original_SMILES>
CC1=NN=C(C)N1O

> <Canonical_QSARr>
CC1=NN=C(C)N1O

> <InChI_Code_QSARr>
InChI=1S/C4H7N3O/c1-3-5-6-4(2)7(3)8/h8H,1-2H3

> <InChI Key_QSARr>
QPSOQJFXVRIXDK-UHFFFAOYSA-N

> <Salt_Solvent>
?

> <Salt_Solvent_ID>


> <pKa>
6.5

> <temp>
25

> <method>


> <type>
a/apparent

> <group>


> <basicOrAcidic>
acidic

> <Row-ID>
321

> <Smiles>
ON1(C(=NN=C1C)C)

$$$$
10322
  Mrv171c006011816382D          

  8  8  0  0  0  0            999 V2000
   -1.7862   -1.8562    0.0000 O   0  5  0  0  0  0  0  0  0  0  0  0
   -1.0717   -1.4437    0.0000 C   0  0  0  0  0  0  0  0  0  0  0  0
   -0.3572   -1.8563    0.0000 N   0  3  0  0  0  0  0  0  0  0  0  0
    0.3572   -1.4438    0.0000 C   0  0  0  0  0  0  0  0  0  0  0  0
    0.3572   -0.6188    0.0000 C   0  0  0  0  0  0  0  0  0  0  0  0
   -0.3572   -0.2063    0.0000 C   0  0  0  0  0  0  0  0  0  0  0  0
   -0.3572    0.6187    0.0000 N   0  0  0  0  0  0  0  0  0  0  0  0
   -1.0717   -0.6187    0.0000 N   0  0  0  0  0  0  0  0  0  0  0  0
  1  2  1  0  0  0  0
  3  2  2  0  0  0  0
  4  3  1  0  0  0  0
  5  4  2  0  0  0  0
  6  5  1  0  0  0  0
  6  7  1  0  0  0  0
  8  6  2  0  0  0  0
  2  8  1  0  0  0  0
M  CHG  2   1  -1   3   1
M  END
> <Original_SMILES>
NC1C=C[NH+]=C([O-])N=1

> <Canonical_QSARr>
NC1C=C[NH+]=C([O-])N=1

> <InChI_Code_QSARr>
InChI=1S/C4H5N3O/c5-3-1-2-6-4(8)7-3/h1-2H,(H3,5,6,7,8)

> <InChI Key_QSARr>
OPTASPLRGRRNAP-UHFFFAOYSA-N

> <Salt_Solvent>
?

> <Salt_Solvent_ID>


> <pKa>
4.61

> <temp>
21

> <method>
mean from 7

> <type>
a1/apparent

> <group>


> <basicOrAcidic>
basic

> <Row-ID>
322

> <Smiles>
[O-]C1(=[NH+]C=CC(=N1)N)

$$$$
10323
  Mrv171c006011816372D          

  8  8  0  0  0  0            999 V2000
   -0.5358   -1.1344    0.0000 O   0  0  0  0  0  0  0  0  0  0  0  0
    0.1786   -0.7219    0.0000 C   0  0  0  0  0  0  0  0  0  0  0  0
    0.8931   -1.1344    0.0000 C   0  0  0  0  0  0  0  0  0  0  0  0
    1.6076   -0.7219    0.0000 C   0  0  0  0  0  0  0  0  0  0  0  0
    1.6076    0.1031    0.0000 N   0  0  0  0  0  0  0  0  0  0  0  0
    0.8931    0.5156    0.0000 C   0  0  0  0  0  0  0  0  0  0  0  0
    0.8931    1.3406    0.0000 N   0  0  0  0  0  0  0  0  0  0  0  0
    0.1786    0.1031    0.0000 N   0  0  0  0  0  0  0  0  0  0  0  0
  1  2  1  0  0  0  0
  3  2  2  0  0  0  0
  4  3  1  0  0  0  0
  5  4  2  0  0  0  0
  6  5  1  0  0  0  0
  6  7  1  0  0  0  0
  8  6  2  0  0  0  0
  2  8  1  0  0  0  0
M  END
> <Original_SMILES>
NC1N=C([O-])C=CN=1

> <Canonical_QSARr>
NC1=NC(O)=CC=N1

> <InChI_Code_QSARr>
InChI=1S/C4H5N3O/c5-4-6-2-1-3(8)7-4/h1-2H,(H3,5,6,7,8)

> <InChI Key_QSARr>
XQCZBXHVTFVIFE-UHFFFAOYSA-N

> <Salt_Solvent>
?

> <Salt_Solvent_ID>


> <pKa>
9.42

> <temp>
25

> <method>
potentiometric

> <type>
apparent

> <group>


> <basicOrAcidic>
basic

> <Row-ID>
323

> <Smiles>
[O-]C1(=NC(=NC=C1)N)

$$$$
10324
  Mrv171c006011816372D          

  8  8  0  0  0  0            999 V2000
   -0.5359   -0.7219    0.0000 N   0  0  0  0  0  0  0  0  0  0  0  0
    0.1786   -0.3094    0.0000 C   0  0  0  0  0  0  0  0  0  0  0  0
    0.1786    0.5156    0.0000 C   0  0  0  0  0  0  0  0  0  0  0  0
   -0.5359    0.9281    0.0000 C   0  0  0  0  0  0  0  0  0  0  0  0
   -0.5359    1.7531    0.0000 O   0  0  0  0  0  0  0  0  0  0  0  0
   -1.2503    0.5156    0.0000 N   0  0  0  0  0  0  0  0  0  0  0  0
   -1.2503   -0.3094    0.0000 C   0  0  0  0  0  0  0  0  0  0  0  0
   -1.9648   -0.7219    0.0000 N   0  0  0  0  0  0  0  0  0  0  0  0
  2  1  1  0  0  0  0
  3  2  2  0  0  0  0
  4  3  1  0  0  0  0
  4  5  1  0  0  0  0
  6  4  2  0  0  0  0
  7  6  1  0  0  0  0
  1  7  2  0  0  0  0
  7  8  1  0  0  0  0
M  END
> <Original_SMILES>
NC1N=C(O)C=C[NH+]=1

> <Canonical_QSARr>
NC1N=C(O)C=CN=1

> <InChI_Code_QSARr>
InChI=1S/C4H5N3O/c5-4-6-2-1-3(8)7-4/h1-2H,(H3,5,6,7,8)

> <InChI Key_QSARr>
XQCZBXHVTFVIFE-UHFFFAOYSA-N

> <Salt_Solvent>
?

> <Salt_Solvent_ID>


> <pKa>
4.01

> <temp>
25

> <method>
potentiometric

> <type>
apparent

> <group>


> <basicOrAcidic>
acidic

> <Row-ID>
324

> <Smiles>
OC1(=NC(=[NH+]C=C1)N)

$$$$
10325
  Mrv171c006011816372D          

  8  8  0  0  0  0            999 V2000
    0.4763   -1.6939    0.0000 O   0  0  0  0  0  0  0  0  0  0  0  0
   -0.0087   -1.0264    0.0000 C   0  0  0  0  0  0  0  0  0  0  0  0
    0.2463   -0.2418    0.0000 C   0  0  0  0  0  0  0  0  0  0  0  0
   -0.4212    0.2431    0.0000 N   0  0  0  0  0  0  0  0  0  0  0  0
   -0.4212    1.0681    0.0000 C   0  0  0  0  0  0  0  0  0  0  0  0
   -1.0886   -0.2418    0.0000 C   0  0  0  0  0  0  0  0  0  0  0  0
   -1.8732    0.0131    0.0000 N   0  0  0  0  0  0  0  0  0  0  0  0
   -0.8337   -1.0264    0.0000 N   0  0  0  0  0  0  0  0  0  0  0  0
  1  2  1  0  0  0  0
  3  2  2  0  0  0  0
  4  3  1  0  0  0  0
  4  5  1  0  0  0  0
  6  4  1  0  0  0  0
  6  7  1  0  0  0  0
  8  6  2  0  0  0  0
  2  8  1  0  0  0  0
M  END
> <Original_SMILES>
CN1C=C([O-])N=C1N

> <Canonical_QSARr>
CN1C=C(O)N=C1N

> <InChI_Code_QSARr>
InChI=1S/C4H7N3O/c1-7-2-3(8)6-4(7)5/h2,8H,1H3,(H2,5,6)

> <InChI Key_QSARr>
BTXYOFGSUFEOLA-UHFFFAOYSA-N

> <Salt_Solvent>
?

> <Salt_Solvent_ID>


> <pKa>
13.4

> <temp>
22

> <method>
spectrophotometric

> <type>
a1/apparent

> <group>


> <basicOrAcidic>
basic

> <Row-ID>
325

> <Smiles>
[O-]C=1(N=C(N)N(C=1)C)

$$$$
10326
  Mrv171c006011816372D          

  8  8  0  0  0  0            999 V2000
    0.3132    0.8318    0.0000 N   0  0  0  0  0  0  0  0  0  0  0  0
   -0.3542    1.3168    0.0000 C   0  0  0  0  0  0  0  0  0  0  0  0
   -0.3542    2.1418    0.0000 O   0  0  0  0  0  0  0  0  0  0  0  0
   -1.0216    0.8318    0.0000 C   0  0  0  0  0  0  0  0  0  0  0  0
   -0.7667    0.0472    0.0000 N   0  0  0  0  0  0  0  0  0  0  0  0
   -1.2516   -0.6202    0.0000 C   0  0  0  0  0  0  0  0  0  0  0  0
    0.0583    0.0472    0.0000 C   0  0  0  0  0  0  0  0  0  0  0  0
    0.5432   -0.6202    0.0000 N   0  0  0  0  0  0  0  0  0  0  0  0
  2  1  1  0  0  0  0
  2  3  1  0  0  0  0
  4  2  2  0  0  0  0
  5  4  1  0  0  0  0
  5  6  1  0  0  0  0
  7  5  1  0  0  0  0
  1  7  2  0  0  0  0
  7  8  1  0  0  0  0
M  END
> <Original_SMILES>
CN1C=C(O)[NH+]=C1N

> <Canonical_QSARr>
CN1C=C(O)N=C1N

> <InChI_Code_QSARr>
InChI=1S/C4H7N3O/c1-7-2-3(8)6-4(7)5/h2,8H,1H3,(H2,5,6)

> <InChI Key_QSARr>
BTXYOFGSUFEOLA-UHFFFAOYSA-N

> <Salt_Solvent>
?

> <Salt_Solvent_ID>


> <pKa>
4.9

> <temp>
20

> <method>
mean from 6

> <type>
b/apparent

> <group>


> <basicOrAcidic>
acidic

> <Row-ID>
[truncated: 13,649,621 more chars]
