# Supplementary material for: Open-source QSAR models for pKa prediction using multiple machine learning approaches
Source: J Cheminform. 2019 Sep 18;11:60. doi: 10.1186/s13321-019-0384-1 (PMC6749653; doi:10.1186/s13321-019-0384-1)
Supplement: Supplementary file 1 — Additional file 1. Original and curated pKa data used for modeling. [file 13321_2019_384_MOESM1_ESM.zip › Opt1_acidic_tr.csv]

Molecule name	OriginalSmiles	Canonical_QSARr	InChI_Code_QSARr	InChI Key_QSARr	Salt_Solvent (Concatenate)	temp	method	type	group	basicOrAcidic	pKa
13700	S(=O)(=O)(O)C1(=CC=C([N+](=O)[O-])C=C1)	[O-][N+](=O)C1C=CC(=CC=1)S(O)(=O)=O	InChI=1S/C6H5NO5S/c8-7(9)5-1-3-6(4-2-5)13(10,11)12/h1-4H,(H,10,11,12)	SPXOTSHWBDUUMT-UHFFFAOYSA-N	?	36	spectrophotometric	a1/apparent	H	acidic	-7.15
13701	S(=O)(=O)(O)C1(=CC([N+](=O)[O-])=CC=C1)	[O-][N+](=O)C1C=C(C=CC=1)S(O)(=O)=O	InChI=1S/C6H5NO5S/c8-7(9)5-2-1-3-6(4-5)13(10,11)12/h1-4H,(H,10,11,12)	ONMOULMPIIOVTQ-UHFFFAOYSA-N	?	36	spectrophotometric	a1/apparent	H	acidic	-7.1
12109	S(=O)(=O)(O)C1(=CC(=CC=C1)C(F)(F)F)	OS(=O)(=O)C1=CC(=CC=C1)C(F)(F)F	InChI=1S/C7H5F3O3S/c8-7(9,10)5-2-1-3-6(4-5)14(11,12)13/h1-4H,(H,11,12,13)	LVMOKIQHDKDNBI-UHFFFAOYSA-N	?	36	spectrophotometric	a1/apparent	H	acidic	-6.93
14280	[Br]C1(=CC=C(S(=O)(=O)O)C=C1)	OS(=O)(=O)C1C=CC(Br)=CC=1	InChI=1S/C6H5BrO3S/c7-5-1-3-6(4-2-5)11(8,9)10/h1-4H,(H,8,9,10)	PXACTUVBBMDKRW-UHFFFAOYSA-N	?	36	spectrophotometric	a1/apparent	H	acidic	-6.72
11155	SC1(=[N+](C=CC=2(C1=CC=CC=2))C)	C[N+]1C=CC2=CC=CC=C2C=1S	InChI=1S/C10H9NS/c1-11-7-6-8-4-2-3-5-9(8)10(11)12/h2-7H,1H3/p+1	IEXYLQOPBXUDSK-UHFFFAOYSA-O	?	20	spectrophotometric	a/apparent	?	acidic	-2.13
13352	OC1(=C(C#N)C=[NH+]C=2(C1=CC=CC=2))	N#CC1C=NC2=CC=CC=C2C=1O	InChI=1S/C10H6N2O/c11-5-7-6-12-9-4-2-1-3-8(9)10(7)13/h1-4,6H,(H,12,13)	RBNLMAXLHADNEU-UHFFFAOYSA-N	?	20	spectrophotometric	a1/apparent	?	acidic	-2.08
13876	OC1(=[NH+]N=CC=2(C1=CC=CC=2))	OC1N=NC=C2C=CC=CC2=1	InChI=1S/C8H6N2O/c11-8-7-4-2-1-3-6(7)5-9-10-8/h1-5H,(H,10,11)	IJAPPYDYQCXOEF-UHFFFAOYSA-N	?	20	spectrophotometric	a1/apparent	?	acidic	-2.0
17838	OC1(=[NH+]N=CC=C1)	OC1=CC=CN=N1	InChI=1S/C4H4N2O/c7-4-2-1-3-5-6-4/h1-3H,(H,6,7)	AAILEWXSEQLMNI-UHFFFAOYSA-N	?	20	spectrophotometric	a1/apparent	?	acidic	-1.8
17072	O([N+]1(=C(O)C=CC=C1))CC2(=CC=CC=C2)	OC1C=CC=C[N+]=1OCC1C=CC=CC=1	InChI=1S/C12H11NO2/c14-12-8-4-5-9-13(12)15-10-11-6-2-1-3-7-11/h1-9H,10H2/p+1	XPXARICFNFFNEK-UHFFFAOYSA-O	?		spectrophotometric	a/apparent	?	acidic	-1.7
11607	O=[N+]([O-])C1(=CC=[N+](O)C=C1)	[O-][N+](=O)C1=CC=[N+](O)C=C1	InChI=1S/C5H5N2O3/c8-6-3-1-5(2-4-6)7(9)10/h1-4,8H/q+1	JJADLNQMXAFVCU-UHFFFAOYSA-N	?		spectrophotometric	a/apparent	?	acidic	-1.7
14979	O[N+]=1(C=3(C([N+]([O-])=C2(C=1C=CC=C2))=CC=CC=3))	[O-][N+]1=C2C=CC=CC2=[N+](O)C2=CC=CC=C12	InChI=1S/C12H9N2O2/c15-13-9-5-1-2-6-10(9)14(16)12-8-4-3-7-11(12)13/h1-8,15H/q+1	OINNCVINXPJGJH-UHFFFAOYSA-N	?	23	spectrophotometric	a/apparent	?	acidic	-1.62
13924	SC2(=[NH+]C=1(C(=CC=CC=1)C=C2))	SC1C=CC2=CC=CC=C2N=1	InChI=1S/C9H7NS/c11-9-6-5-7-3-1-2-4-8(7)10-9/h1-6H,(H,10,11)	KXZSVYHFYHTNBI-UHFFFAOYSA-N	?	20	spectrophotometric	a1/apparent	?	acidic	-1.44
10235	SC1(=[N+](C=CC=C1)C)	C[N+]1C=CC=CC=1S	InChI=1S/C6H7NS/c1-7-5-3-2-4-6(7)8/h2-5H,1H3/p+1	UHOAUPKGWPQNDM-UHFFFAOYSA-O	?	24	mean from 2	a/apparent	?	acidic	-1.42
13083	O([N+]1(=C(O)C=CC=C1))C	CO[N+]1C=CC=CC=1O	InChI=1S/C6H7NO2/c1-9-7-5-3-2-4-6(7)8/h2-5H,1H3/p+1	QQIZPGDMEQYXPB-UHFFFAOYSA-O	?		spectrophotometric	a/apparent	?	acidic	-1.3
17875	SC1(=[NH+]C=CC=C1)	SC1C=CC=CN=1	InChI=1S/C5H5NS/c7-5-3-1-2-4-6-5/h1-4H,(H,6,7)	WHMDPDGBKYUEMW-UHFFFAOYSA-N	?	20	mean from 2	a1/apparent	?	acidic	-1.22
16743	O3(C(N2(C1(=NC(=[NH+]C(=C1N=C2)O)N)))CC(C3CO)O)	NC1N=C(O)C2N=CN(C3CC(O)C(CO)O3)C=2N=1	InChI=1S/C10H13N5O4/c11-10-13-8-7(9(18)14-10)12-3-15(8)6-1-4(17)5(2-16)19-6/h3-6,16-17H,1-2H2,(H3,11,13,14,18)	YKBGVTZYEHREMT-UHFFFAOYSA-N	?	25	potentiometric	a1/apparent	H(+)	acidic	-0.97
11190	O=C2(N(C1(=C(C=CC=C1)C=C2))C)	CN1C(=O)C=CC2C=CC=CC1=2	InChI=1S/C10H9NO/c1-11-9-5-3-2-4-8(9)6-7-10(11)12/h2-7H,1H3	QYEMNJMSULGQRD-UHFFFAOYSA-N	?	20	spectrophotometric	a/apparent	?	acidic	-0.71
11596	O[N+]1(=C(C=C(C#N)C=C1)C)	CC1C=C(C=C[N+]=1O)C#N	InChI=1S/C7H7N2O/c1-6-4-7(5-8)2-3-9(6)10/h2-4,10H,1H3/q+1	OZUYEBOXYYWOOK-UHFFFAOYSA-N	?		spectrophotometric	a/apparent	?	acidic	-0.67
14373	O[N+]1(=C(C=C(C#N)C=C1C)C)	CC1C=C(C=C(C)[N+]=1O)C#N	InChI=1S/C8H9N2O/c1-6-3-8(5-9)4-7(2)10(6)11/h3-4,11H,1-2H3/q+1	YIQIJOCZXURANB-UHFFFAOYSA-N	?		spectrophotometric	a/apparent	?	acidic	-0.61
12553	O2(CCN(C1(=NC(=NC(=C1)N)N))CC2)	NC1N=C(C=C(N)N=1)N1CCOCC1	InChI=1S/C8H13N5O/c9-6-5-7(12-8(10)11-6)13-1-3-14-4-2-13/h5H,1-4H2,(H4,9,10,11,12)	DFSFIKNJVGWSMU-UHFFFAOYSA-N	?	20		a2/thermodynamic	?	acidic	-0.35
13886	OC=1(C=2(C([NH+]=NC=1)=CC=CC=2))	OC1C=NN=C2C=CC=CC2=1	InChI=1S/C8H6N2O/c11-8-5-9-10-7-4-2-1-3-6(7)8/h1-5H,(H,10,11)	UFMBERDMCRCVSM-UHFFFAOYSA-N	?	20	spectrophotometric	a1/apparent	?	acidic	-0.35
12257	O=C(OCC)C1(=CC(=[N+](O)C(=C1)C)C)	CC1=CC(=CC(C)=[N+]1O)C(=O)OCC	InChI=1S/C10H14NO3/c1-4-14-10(12)9-5-7(2)11(13)8(3)6-9/h5-6,13H,4H2,1-3H3/q+1	AVGUAQOGRHFITN-UHFFFAOYSA-N	?		spectrophotometric	a/apparent	?	acidic	-0.13
10174	OC1(=[N+](C=CN=C1)C)	C[N+]1C=CN=CC=1O	InChI=1S/C5H6N2O/c1-7-3-2-6-4-5(7)8/h2-4H,1H3/p+1	AXDPIARTQUKALL-UHFFFAOYSA-O	?	20	spectrophotometric	a/apparent	?	acidic	-0.04
10885	O=C(O)C1(=CC(=[N+](O)C(=C1)C)C)	CC1C=C(C=C(C)[N+]=1O)C(O)=O	InChI=1S/C8H9NO3/c1-5-3-7(8(10)11)4-6(2)9(5)12/h3-4H,1-2H3,(H-,10,11,12)/p+1	SNSJQCGPTAGKHM-UHFFFAOYSA-O	?		spectrophotometric	a/apparent	?	acidic	-0.01
12256	O=C(OCCCC)C1(=C[N+](O)=CC=C1)	CCCCOC(=O)C1C=CC=[N+](O)C=1	InChI=1S/C10H14NO3/c1-2-3-7-14-10(12)9-5-4-6-11(13)8-9/h4-6,8,13H,2-3,7H2,1H3/q+1	ADZQSRVCJHYPMM-UHFFFAOYSA-N	?		spectrophotometric	a/apparent	?	acidic	0.03
13875	OC=1([NH+]=NC2(=CC=CC=C2(C=1)))	OC1=CC2C=CC=CC=2N=N1	InChI=1S/C8H6N2O/c11-8-5-6-3-1-2-4-7(6)9-10-8/h1-5H,(H,10,11)	CXUGAWWYKSOLEL-UHFFFAOYSA-N	?	20	spectrophotometric	a1/apparent	?	acidic	0.21
17627	FC(F)(F)C(=O)O	OC(=O)C(F)(F)F	InChI=1S/C2HF3O2/c3-2(4,5)1(6)7/h(H,6,7)	DTQVDTLACAAQTR-UHFFFAOYSA-N	?	23	mean from 3	a1/apparent	?	acidic	0.23
13296	OC1(=[NH+]C([O-])=[N+](C)C2(=C1N(C=N2)C))	CN1C=NC2C1=C(O)N=C(O)[N+]=2C	InChI=1S/C7H8N4O2/c1-10-3-8-5-4(10)6(12)9-7(13)11(5)2/h3H,1-2H3,(H,9,12,13)/p+1	YAPQBXQYLJRXSA-UHFFFAOYSA-O	?		spectrophotometric	a1/apparent	?	acidic	0.3
17204	OC=1(C=3(C([NH+]=C2(C=1C=CC=C2))=CC=CC=3))	OC1C2=CC=CC=C2N=C2C=CC=CC2=1	InChI=1S/C13H9NO/c15-13-9-5-1-3-7-11(9)14-12-8-4-2-6-10(12)13/h1-8H,(H,14,15)	FZEYVTFCMJSGMP-UHFFFAOYSA-N	?	20	spectrophotometric	a/apparent	?	acidic	0.32
10292	OC1(=[N+](C=CC=C1)C)	C[N+]1C=CC=CC=1O	InChI=1S/C6H7NO/c1-7-5-3-2-4-6(7)8/h2-5H,1H3/p+1	DVVGIUUJYPYENY-UHFFFAOYSA-O	?	20	spectrophotometric	a/apparent	?	acidic	0.32
13266	O=C2(C(=O)C(C1(=CC=CC=C1))C2=O)	OC1=C(C2C=CC=CC=2)C(=O)C1=O	InChI=1S/C10H6O3/c11-8-7(9(12)10(8)13)6-4-2-1-3-5-6/h1-5,11H	YSWWAKJDYMKMGU-UHFFFAOYSA-N	?	20	spectrophotometric	a/apparent	?	acidic	0.37
12780	[O+]1(=C(C=C(O)C=C1C)C)	CC1C=C(O)C=C(C)[O+]=1	InChI=1S/C7H8O2/c1-5-3-7(8)4-6(2)9-5/h3-4H,1-2H3/p+1	VSYFZULSKMFUJJ-UHFFFAOYSA-O	?	25		b/thermodynamic	?	acidic	0.38
11077	O=C(O)C1(=[NH+]C=2(C=CC=CC=2(N1)))	OC(=O)C1NC2C=CC=CC=2N=1	InChI=1S/C8H6N2O2/c11-8(12)7-9-5-3-1-2-4-6(5)10-7/h1-4H,(H,9,10)(H,11,12)	RHXSYTACTOMVLJ-UHFFFAOYSA-N	?	24.9	spectrophotometric	a1/apparent	?	acidic	0.4
11107	OC2(=[NH+]C=1(C(=CC=CC=1)N=C2C))	CC1=NC2=CC=CC=C2N=C1O	InChI=1S/C9H8N2O/c1-6-9(12)11-8-5-3-2-4-7(8)10-6/h2-5H,1H3,(H,11,12)	BMIMNRPAEPIYDN-UHFFFAOYSA-N	?	20	spectrophotometric	a1/apparent	?	acidic	0.48
10494	S=C(O)NCCCC	CCCCNC(O)=S	InChI=1S/C5H11NOS/c1-2-3-4-6-5(7)8/h2-4H2,1H3,(H2,6,7,8)	COCRWDUVMPPPMO-UHFFFAOYSA-N	?	25		a1/apparent	n-BuNHCSO	acidic	0.67
16663	FC1(=CC(=CC=C1)CN2(C=C(C(=O)N)C(C#N)C=C2))	NC(=O)C1=CN(CC2C=C(F)C=CC=2)C=CC1C#N	InChI=1S/C14H12FN3O/c15-12-3-1-2-10(6-12)8-18-5-4-11(7-16)13(9-18)14(17)19/h1-6,9,11H,8H2,(H2,17,19)	XQOSFQKVWWUQEY-UHFFFAOYSA-N	?	25	spectrophotometric	a1/apparent	-CN	acidic	0.68
12456	OC1(=[NH+]C(=CN=C1C2(=CC=CC=C2))C)	CC1=CN=C(C(O)=N1)C1C=CC=CC=1	InChI=1S/C11H10N2O/c1-8-7-12-10(11(14)13-8)9-5-3-2-4-6-9/h2-7H,1H3,(H,13,14)	GVDVWMAMSQPUDQ-UHFFFAOYSA-N	?	25	spectrophotometric	a2/apparent	?	acidic	0.7
17892	O[N+]1(=CC=CC=C1)	O[N+]1C=CC=CC=1	InChI=1S/C5H6NO/c7-6-4-2-1-3-5-6/h1-5,7H/q+1	DEINLRGVTJVCOS-UHFFFAOYSA-N	?	24	mean from 3	a/apparent	?	acidic	0.77
13928	SC=1(C=2(C([NH+]=CC=1)=CC=CC=2))	SC1C=CN=C2C=CC=CC2=1	InChI=1S/C9H7NS/c11-9-5-6-10-8-4-2-1-3-7(8)9/h1-6H,(H,10,11)	ROYCCMJSURLMLI-UHFFFAOYSA-N	?	20	spectrophotometric	a1/apparent	?	acidic	0.77
13555	O=C1(N(C(C(=O)O)=CC(N1C)=O)C)	CN1C(=O)C=C(C(O)=O)N(C)C1=O	InChI=1S/C7H8N2O4/c1-8-4(6(11)12)3-5(10)9(2)7(8)13/h3H,1-2H3,(H,11,12)	ZXDYFTWNWCMEOS-UHFFFAOYSA-N	?		spectrophotometric	a/apparent	?	acidic	0.8
14377	S(C1(=[N+](C(O)=CC=N1)C))CC	C[N+]1C(O)=CC=NC=1SCC	InChI=1S/C7H10N2OS/c1-3-11-7-8-5-4-6(10)9(7)2/h4-5H,3H2,1-2H3/p+1	VGFDVXGBZMECHY-UHFFFAOYSA-O	?		spectrophotometric	a/apparent	?	acidic	0.9
11710	O=C(O)C1(=[NH+]C(=CC=C1)C)	CC1=CC=CC(=N1)C(O)=O	InChI=1S/C7H7NO2/c1-5-3-2-4-6(8-5)7(9)10/h2-4H,1H3,(H,9,10)	LTUUGSGSUZRPRV-UHFFFAOYSA-N	?	25	spectrophotometric	a1/apparent	?	acidic	0.9
17475	S=C(O)NCC	CCNC(O)=S	InChI=1S/C3H7NOS/c1-2-4-3(5)6/h2H2,1H3,(H2,4,5,6)	MDPAAGYNXXEGKJ-UHFFFAOYSA-N	?	25		a1/apparent	CH3NHCOS(-	acidic	0.92
11118	O[N+]1(=C([NH+]=C2(N=CNC2(=C1N)))N)	NC1=C2NC=NC2=NC(N)=[N+]1O	InChI=1S/C5H6N6O/c6-3-2-4(9-1-8-2)10-5(7)11(3)12/h1,12H,(H4,6,7,8,9,10)/p+1	DFHCVINAZNYTFH-UHFFFAOYSA-O	?		spectrophotometric	a1/apparent	?	acidic	1.0
15720	O[N+]2(=CC=C(C=CC1(=CC=C([NH+](C)C)C=C1))C=C2)	CN(C)C1C=CC(/C=C/C2C=C[N+](O)=CC=2)=CC=1	InChI=1S/C15H17N2O/c1-16(2)15-7-5-13(6-8-15)3-4-14-9-11-17(18)12-10-14/h3-12,18H,1-2H3/q+1	XTBMQKIWSTZEGG-UHFFFAOYSA-N	?	24.85	spectrophotometric	b2/apparent	O-H	acidic	1.05
17836	OC1(=CN=[NH+]C=C1)	OC1=CN=NC=C1	InChI=1S/C4H4N2O/c7-4-1-2-5-6-3-4/h1-3H,(H,5,7)	VHVUTJZQFZBIRR-UHFFFAOYSA-N	?	20	spectrophotometric	a1/apparent	?	acidic	1.07
15216	O=C(O)C1(=C([NH+]=NC(=C1)C2(=CC=CC=C2))NCC[NH+]3(CCOCC3))	OC(=O)C1C=C(N=NC=1NCCN1CCOCC1)C1C=CC=CC=1	InChI=1S/C17H20N4O3/c22-17(23)14-12-15(13-4-2-1-3-5-13)19-20-16(14)18-6-7-21-8-10-24-11-9-21/h1-5,12H,6-11H2,(H,18,20)(H,22,23)	JAEOCKSFMAVRDL-UHFFFAOYSA-N	?	25	spectrophotometric	a3/apparent	?	acidic	1.1
17186	O[N+]=1(C=3(C(N=C2(C=1C=CC=C2))=CC=CC=3))	O[N+]1C2=CC=CC=C2N=C2C=CC=CC=12	InChI=1S/C12H9N2O/c15-14-11-7-3-1-5-9(11)13-10-6-2-4-8-12(10)14/h1-8H,(H,13,15)/q+1	JIDKFJCPUCPXGX-UHFFFAOYSA-N	?	23	spectrophotometric	a/thermodynamic	?	acidic	1.12
15515	O=C2(C1(=C(O)[NH+]=CN=C1C(=O)C3(=C2N=C(C)N3C)))	CC1=NC2=C(C(=O)C3N=CN=C(O)C=3C2=O)N1C	InChI=1S/C11H8N4O3/c1-4-14-7-8(15(4)2)10(17)6-5(9(7)16)11(18)13-3-12-6/h3H,1-2H3,(H,12,13,18)	FKHYFHLCLOJQBU-UHFFFAOYSA-N	?	30	spectrophotometric	a1/apparent	N-H	acidic	1.15
12937	OC1(=[NH+]C(O)=CC(=[NH+]1)C)	CC1=CC(O)=NC(O)=N1	InChI=1S/C5H6N2O2/c1-3-2-4(8)7-5(9)6-3/h2H,1H3,(H2,6,7,8,9)	SHVCSCWHWMSGTE-UHFFFAOYSA-N	?		potentiometric	a1/apparent	?	acidic	1.2
10783	S(=O)(O)C1(=CC([N+](=O)[O-])=CC=C1)	[O-][N+](=O)C1C=C(C=CC=1)S(O)=O	InChI=1S/C6H5NO4S/c8-7(9)5-2-1-3-6(4-5)12(10)11/h1-4H,(H,10,11)	AVHXRJBDMUSUCQ-UHFFFAOYSA-N	?	25	mean from 2	a1/apparent	?	acidic	1.21
14246	O=C(O)C(=O)C1(=CC=CC=C1)	OC(=O)C(=O)C1C=CC=CC=1	InChI=1S/C8H6O3/c9-7(8(10)11)6-4-2-1-3-5-6/h1-5H,(H,10,11)	FAQJJMHZNSSFSM-UHFFFAOYSA-N	?	25	mean from 3	apparent	?	acidic	1.22
13073	O=C(O)C1(=[NH+]C=CC=C1)	OC(=O)C1C=CC=CN=1	InChI=1S/C6H5NO2/c8-6(9)5-3-1-2-4-7-5/h1-4H,(H,8,9)	SIOXPEMLGUPBBT-UHFFFAOYSA-N	?	23	mean from 9	a1/apparent	COO(1-)	acidic	1.25
17512	O=C(O)C=O	OC(=O)C=O	InChI=1S/C2H2O3/c3-1-2(4)5/h1H,(H,4,5)	HHLFWLYXYJOTON-UHFFFAOYSA-N	?	25	spectrophotometric	a1/apparent	OH	acidic	1.26
10294	O[N+]1(=CC=C(C)C=C1)	CC1C=C[N+](O)=CC=1	InChI=1S/C6H8NO/c1-6-2-4-7(8)5-3-6/h2-5,8H,1H3/q+1	KBWCJCSTDQPGLN-UHFFFAOYSA-N	?	25	spectrophotometric	a/apparent	?	acidic	1.29
10688	O=C(O)CC([NH3+])C1(=[NH+]C=CC=C1)	NC(C=C(O)O)C1C=CC=CN=1	InChI=1S/C8H10N2O2/c9-6(5-8(11)12)7-3-1-2-4-10-7/h1-6,11-12H,9H2	XBQMNJLDUCGMBD-UHFFFAOYSA-N	?	23	potentiometric	b2/apparent	?	acidic	1.3
13882	OC=1([NH+]=CC2(=CC=CC=C2(N=1)))	OC1=NC2C=CC=CC=2C=N1	InChI=1S/C8H6N2O/c11-8-9-5-6-3-1-2-4-7(6)10-8/h1-5H,(H,9,10,11)	AVRPFRMDMNDIDH-UHFFFAOYSA-N	?	20	spectrophotometric	a1/apparent	?	acidic	1.3
11550	O=C(O)C1(=[NH+]C=CC=C1N)	NC1=CC=CN=C1C(O)=O	InChI=1S/C6H6N2O2/c7-4-2-1-3-8-5(4)6(9)10/h1-3H,7H2,(H,9,10)	BOOMHTFCWOJWFO-UHFFFAOYSA-N	?	25	potentiometric	b/apparent	?	acidic	1.33
10512	O=C1(OC(=O)C(C(=O)C)C(=C1)C)	CC(=O)C1=C(O)OC(=O)C=C1C	InChI=1S/C8H8O4/c1-4-3-6(10)12-8(11)7(4)5(2)9/h3,11H,1-2H3	HURSXDKEYMJYED-UHFFFAOYSA-N	?	20	potentiometric	a/apparent	?	acidic	1.34
13513	O=C(O)C(=O)C1(=CC(=C(C)C=C1)C)	CC1C=C(C=CC=1C)C(=O)C(O)=O	InChI=1S/C10H10O3/c1-6-3-4-8(5-7(6)2)9(11)10(12)13/h3-5H,1-2H3,(H,12,13)	ISPFBCQRXZHOGR-UHFFFAOYSA-N	?	25	potentiometric	a/apparent	?	acidic	1.36
17205	O[N+]=1(C=3(C(C=C2(C=1C=CC=C2))=CC=CC=3))	O[N+]1C2=CC=CC=C2C=C2C=CC=CC=12	InChI=1S/C13H10NO/c15-14-12-7-3-1-5-10(12)9-11-6-2-4-8-13(11)14/h1-9,15H/q+1	PTPCXXSKXGSYBD-UHFFFAOYSA-N	?	23	spectrophotometric	a/thermodynamic	?	acidic	1.37
10824	O=C(O)C1(=C([NH+](C)C)C=CC=C1)	CN(C)C1=CC=CC=C1C(O)=O	InChI=1S/C9H11NO2/c1-10(2)8-6-4-3-5-7(8)9(11)12/h3-6H,1-2H3,(H,11,12)	DVVXXHVHGGWWPE-UHFFFAOYSA-N	?	25	potentiometric	a1/apparent	?	acidic	1.4
15079	O=[N+]([O-])C=2(C=1(C(=NC=CC=1)C(C(=O)O)=CC=2))	[O-][N+](=O)C1=CC=C(C(O)=O)C2=NC=CC=C12	InChI=1S/C10H6N2O4/c13-10(14)7-3-4-8(12(15)16)6-2-1-5-11-9(6)7/h1-5H,(H,13,14)	HXHZCOASPJWXPP-UHFFFAOYSA-N	?		potentiometric	b/thermodynamic	?	acidic	1.41
13635	ClC1(=C(C([N+](=O)[O-])=CC=C1)C(=O)O)	[O-][N+](=O)C1=CC=CC(Cl)=C1C(O)=O	InChI=1S/C7H4ClNO4/c8-4-2-1-3-5(9(12)13)6(4)7(10)11/h1-3H,(H,10,11)	JYHOMEFOTKWQPN-UHFFFAOYSA-N	?	25	mean from 2	a1/apparent	COOH	acidic	1.41
13514	O=C(O)C(=O)C1(=C(C=CC(=C1)C)C)	CC1=CC(C(=O)C(O)=O)=C(C)C=C1	InChI=1S/C10H10O3/c1-6-3-4-7(2)8(5-6)9(11)10(12)13/h3-5H,1-2H3,(H,12,13)	NDYSRCJHIBVQTC-UHFFFAOYSA-N	?	25	potentiometric	a/apparent	?	acidic	1.45
16183	O=C(C2(=NC1(=C(O)[NH+]=C(N)N=C1NC2)))C(O)C	CC(O)=C(O)C1CNC2N=C(N)N=C(O)C=2N=1	InChI=1S/C9H11N5O3/c1-3(15)6(16)4-2-11-7-5(12-4)8(17)14-9(10)13-7/h15-16H,2H2,1H3,(H4,10,11,13,14,17)	FYDGMRRMOMSOLR-UHFFFAOYSA-N	?		spectrophotometric	a1/apparent	?	acidic	1.45
13143	N#CC=1(N=NNC=1C#N)	N#CC1NN=NC=1C#N	InChI=1S/C4HN5/c5-1-3-4(2-6)8-9-7-3/h(H,7,8,9)	IVANFNGOSJTZFM-UHFFFAOYSA-N	?	25	conductometric	a/thermodynamic	?	acidic	1.47
17753	ClC(=NO)C(=O)O	OC(=O)C(Cl)N=O	InChI=1S/C2H2ClNO3/c3-1(4-7)2(5)6/h1H,(H,5,6)	RPAJUFYQIGWMBB-UHFFFAOYSA-N	?	20	mean from 2	a1/apparent	?	acidic	1.5
11368	O=C1(C=C(OC=C1)C(=O)O)	OC(=O)C1=CC(=O)C=CO1	InChI=1S/C6H4O4/c7-4-1-2-10-5(3-4)6(8)9/h1-3H,(H,8,9)	UFMDRPPBUAPWBK-UHFFFAOYSA-N	?	25	conductometric	a/thermodynamic	?	acidic	1.5
15043	O=C1(C=C(OC(=C1)C(=O)O)C2(=CC=CC=C2))	OC(=O)C1=CC(=O)C=C(O1)C1C=CC=CC=1	InChI=1S/C12H8O4/c13-9-6-10(8-4-2-1-3-5-8)16-11(7-9)12(14)15/h1-7H,(H,14,15)	ZBLMDHRGZBRWNO-UHFFFAOYSA-N	?	25	conductometric	a/thermodynamic	?	acidic	1.51
13098	S1(C[NH+](C)C(C1)C(=O)O)	CN1CSCC1=C(O)O	InChI=1S/C5H9NO2S/c1-6-3-9-2-4(6)5(7)8/h7-8H,2-3H2,1H3	VRAKCJWPVLDUSG-UHFFFAOYSA-N	?	24	potentiometric	a1/apparent	?	acidic	1.51
10592	O=C(O)C(=O)C1(=CC=C(C)C=C1)	CC1C=CC(=CC=1)C(=O)C(O)=O	InChI=1S/C9H8O3/c1-6-2-4-7(5-3-6)8(10)9(11)12/h2-5H,1H3,(H,11,12)	UIIIPQVTXBPHTI-UHFFFAOYSA-N	?		potentiometric	a/apparent	?	acidic	1.52
17132	S1(C(=NC=C1)N=NC2(=C(O)C=C(O)C=C2))	OC1=CC(O)=C(C=C1)N=NC1=NC=CS1	InChI=1S/C9H7N3O2S/c13-6-1-2-7(8(14)5-6)11-12-9-10-3-4-15-9/h1-5,13-14H	SHNIKUXMZFPPCS-UHFFFAOYSA-N	?	20	potentiometric	a1/apparent	?	acidic	1.56
12568	ClC2(=NN(C1(=NC([N+](=O)[O-])=NN1))C=N2)	[O-][N+](=O)C1=NNC(=N1)N1C=NC(Cl)=N1	InChI=1S/C4H2ClN7O2/c5-2-6-1-11(10-2)3-7-4(9-8-3)12(13)14/h1H,(H,7,8,9)	SZJVKIBTWWUTTK-UHFFFAOYSA-N	?	20	spectrophotometric	a1/apparent	N-H	acidic	1.59
15157	O=[N+]([O-])C2(=C1(N=NN(C1=CC(=C2)[N+](=O)[O-])O))	[O-][N+](=O)C1=CC(=C2N=NN(O)C2=C1)[N+]([O-])=O	InChI=1S/C6H3N5O5/c12-9-4-1-3(10(13)14)2-5(11(15)16)6(4)7-8-9/h1-2,12H	NYRLDLUBCJTICL-UHFFFAOYSA-N	?	30	spectrophotometric	a1/apparent	N-OH	acidic	1.6
11562	O(C1(=[NH+]C(O)=CC(=N1)C))C	CC1C=C(O)N=C(N=1)OC	InChI=1S/C6H8N2O2/c1-4-3-5(9)8-6(7-4)10-2/h3H,1-2H3,(H,7,8,9)	CRYUGFDHGVCIJW-UHFFFAOYSA-N	?		potentiometric	a1/apparent	?	acidic	1.6
12569	[Br]C2(=NN(C1(=NC([N+](=O)[O-])=NN1))C=N2)	[O-][N+](=O)C1=NNC(=N1)N1C=NC(Br)=N1	InChI=1S/C4H2BrN7O2/c5-2-6-1-11(10-2)3-7-4(9-8-3)12(13)14/h1H,(H,7,8,9)	IQBZCQBIJVBEDH-UHFFFAOYSA-N	?	20	spectrophotometric	a1/apparent	N-H	acidic	1.63
12795	P(=O)(O)C1(=CC=CC=C1)	OP(=O)C1C=CC=CC=1	InChI=1S/C6H7O2P/c7-9(8)6-4-2-1-3-5-6/h1-5,9H,(H,7,8)	MLCHBQKMVKNBOV-UHFFFAOYSA-N	?	20	mean from 2	1/apparent	?	acidic	1.63
14057	O=C(O)C#CC#CC#CCC	CCC#CC#CC#CC(O)=O	InChI=1S/C9H6O2/c1-2-3-4-5-6-7-8-9(10)11/h2H2,1H3,(H,10,11)	KJCTYMBMJUFPNN-UHFFFAOYSA-N	?	25	potentiometric	a/apparent	?	acidic	1.67
10681	O=C(O)C([NH3+])CC1(=C[NH+]=CC=C1)	N=C(CC1C=CC=NC=1)C(O)O	InChI=1S/C8H10N2O2/c9-7(8(11)12)4-6-2-1-3-10-5-6/h1-3,5,8-9,11-12H,4H2	PUKKLOIYGGUDIZ-UHFFFAOYSA-N	?	23	potentiometric	b2/apparent	?	acidic	1.69
14653	OC1(=[NH+]C(=CN=C1CC(C)C)CC(C)C)	CC(C)CC1=NC=C(CC(C)C)N=C1O	InChI=1S/C12H20N2O/c1-8(2)5-10-7-13-11(6-9(3)4)12(15)14-10/h7-9H,5-6H2,1-4H3,(H,14,15)	UYYRKEKHAYEACU-UHFFFAOYSA-N	?		spectrophotometric	a/apparent	?	acidic	1.7
11609	O=[N+]([O-])NC=1(N=NN(N=1)C)	CN1N=C(N[N+]([O-])=O)N=N1	InChI=1S/C2H4N6O2/c1-7-4-2(3-6-7)5-8(9)10/h1H3,(H,4,5)	RDIQHTSMBPQBIR-UHFFFAOYSA-N	?	25	potentiometric	a1/apparent	N-H	acidic	1.7
13068	O=C(O)C1(=CC=[NH+]C=C1)	OC(=O)C1C=CN=CC=1	InChI=1S/C6H5NO2/c8-6(9)5-1-3-7-4-2-5/h1-4H,(H,8,9)	TWBYWOBDOCUKOW-UHFFFAOYSA-N	?	23	mean from 8	a1/apparent	NH(1+)	acidic	1.71
12792	S(=O)(O)C1(=CC=CC=C1)	OS(=O)C1C=CC=CC=1	InChI=1S/C6H6O2S/c7-9(8)6-4-2-1-3-5-6/h1-5H,(H,7,8)	JEHKKBHWRAXMCH-UHFFFAOYSA-N	?	24	mean from 2	a1/apparent	SOOH	acidic	1.72
11708	O=C(O)C1(=CC=[N+](C)C=C1)	C[N+]1=CC=C(C=C1)C(O)=O	InChI=1S/C7H7NO2/c1-8-4-2-6(3-5-8)7(9)10/h2-5H,1H3/p+1	QITIEADGFBVLCV-UHFFFAOYSA-O	?	26	spectrophotometric	a/apparent	?	acidic	1.72
12939	O(C1(=C(O)[NH+]=CN=C1))C	COC1C=NC=NC=1O	InChI=1S/C5H6N2O2/c1-9-4-2-6-3-7-5(4)8/h2-3H,1H3,(H,6,7,8)	WOKGGVGWBXBJPK-UHFFFAOYSA-N	?	20	potentiometric	a1/thermodynamic	?	acidic	1.75
11225	S1(=O)(=O)(NC(=O)C2(=C1C=CC=C2))	O=C1NS(=O)(=O)C2C=CC=CC1=2	InChI=1S/C7H5NO3S/c9-7-5-3-1-2-4-6(5)12(10,11)8-7/h1-4H,(H,8,9)	CVHZOJJKTDOEJC-UHFFFAOYSA-N	?	18	mean from 3	a1/apparent	NH	acidic	1.76
13389	O=C(O)C2(=[NH+]C=1(C(=CC=CC=1)C=C2))	OC(=O)C1C=CC2=CC=CC=C2N=1	InChI=1S/C10H7NO2/c12-10(13)9-6-5-7-3-1-2-4-8(7)11-9/h1-6H,(H,12,13)	LOAUVZALPPNFOQ-UHFFFAOYSA-N	?	19	mean from 2	a1/apparent	?	acidic	1.79
10889	O=C(O)C#CC[NH+]1(CCOCC1)	OC(=O)C#CCN1CCOCC1	InChI=1S/C8H11NO3/c10-8(11)2-1-3-9-4-6-12-7-5-9/h3-7H2,(H,10,11)	ZISHHSWJMOOXKT-UHFFFAOYSA-N	?	20	potentiometric	a1/apparent	?	acidic	1.79
11426	S(=O)(O)C1(=CC=C(C)C=C1)	CC1=CC=C(C=C1)S(O)=O	InChI=1S/C7H8O2S/c1-6-2-4-7(5-3-6)10(8)9/h2-5H,1H3,(H,8,9)	FXJVNINSOKCNJP-UHFFFAOYSA-N	?	25	mean from 2	apparent	?	acidic	1.82
10915	O=C(O)C([NH3+])CC=1(N(C=[NH+]C=1)C)	CN1C=NC=C1CC(=N)C(O)O	InChI=1S/C7H11N3O2/c1-10-4-9-3-5(10)2-6(8)7(11)12/h3-4,7-8,11-12H,2H2,1H3	HVLOOGGWSPSKQD-UHFFFAOYSA-N	?	24	mean from 2	a1/apparent	?	acidic	1.84
13799	OC1(=[NH+]C=NC2(=C1N=CN2C))	CN1C=NC2C(O)=NC=NC1=2	InChI=1S/C6H6N4O/c1-10-3-9-4-5(10)7-2-8-6(4)11/h2-3H,1H3,(H,7,8,11)	PESGUQRDJASXOR-UHFFFAOYSA-N	?		potentiometric	a1/apparent	?	acidic	1.86
11425	S(=O)(O)CC1(=CC=CC=C1)	OS(=O)CC1C=CC=CC=1	InChI=1S/C7H8O2S/c8-10(9)6-7-4-2-1-3-5-7/h1-5H,6H2,(H,8,9)	NVSONFIVLCXXDH-UHFFFAOYSA-N	?	20	mean from 2	a1/apparent	SOOH	acidic	1.86
17491	O=C(O)C#C	C#CC(O)=O	InChI=1S/C3H2O2/c1-2-3(4)5/h1H,(H,4,5)	UORVCLMRJXCDCP-UHFFFAOYSA-N	?	25	mean from 2	a1/thermodynamic	COOH	acidic	1.89
14197	S(=O)(O)CCC1(=CC=CC=C1)	OS(=O)CCC1C=CC=CC=1	InChI=1S/C8H10O2S/c9-11(10)7-6-8-4-2-1-3-5-8/h1-5H,6-7H2,(H,9,10)	KITFTNNLESTGSF-UHFFFAOYSA-N	?	20	potentiometric	a/apparent	?	acidic	1.89
15346	O3(C(N2(C1(=NC(=[NH+]C(=C1N=C2)O)N)))C(O)C(C3CO)O)	NC1N=C(O)C2N=CN(C3OC(CO)C(O)C3O)C=2N=1	InChI=1S/C10H13N5O5/c11-10-13-7-4(8(19)14-10)12-2-15(7)9-6(18)5(17)3(1-16)20-9/h2-3,5-6,9,16-18H,1H2,(H3,11,13,14,19)	NYHBQMYGNKIUIF-UHFFFAOYSA-N	?	21	mean from 2	a1/apparent	?	acidic	1.9
13396	O=C(O)C=2(C1(=[NH+]C=CC=C1C=CC=2))	OC(=O)C1C=CC=C2C=CC=NC2=1	InChI=1S/C10H7NO2/c12-10(13)8-5-1-3-7-4-2-6-11-9(7)8/h1-6H,(H,12,13)	QRDZFPUVLYEQTA-UHFFFAOYSA-N	?	23	mean from 5	b/thermodynamic	?	acidic	1.9
17345	[Br]C#CC(=O)O	OC(=O)C#CBr	InChI=1S/C3HBrO2/c4-2-1-3(5)6/h(H,5,6)	ZSHNFLCNZCPFAB-UHFFFAOYSA-N	?	25	conductometric	a1/thermodynamic	COOH	acidic	1.9
12712	OC(C#N)=C(C#N)C#N	N#CC(O)=C(C#N)C#N	InChI=1S/C5HN3O/c6-1-4(2-7)5(9)3-8/h9H	PJLBWHZBXIBFIM-UHFFFAOYSA-N	?		potentiometric	a/apparent	?	acidic	1.9
13226	N#CC(C#N)=C(C#N)C(C#N)C#N	N#CC(C(C#N)C#N)=C(C#N)C#N	InChI=1S/C8HN5/c9-1-6(2-10)8(5-13)7(3-11)4-12/h6H	JHRFTUUPRRIVKE-UHFFFAOYSA-N	?	25	potentiometric	a/apparent	?	acidic	1.9
12574	O=C(O)C#CC#CCC	CCC#CC#CC(O)=O	InChI=1S/C7H6O2/c1-2-3-4-5-6-7(8)9/h2H2,1H3,(H,8,9)	JJRPKYYXFGMQGE-UHFFFAOYSA-N	?	25	potentiometric	a/apparent	?	acidic	1.91
13138	O=C(O)C1([NH2+]CC(C1)O)	OC(O)C1CC(O)CN=1	InChI=1S/C5H9NO3/c7-3-1-4(5(8)9)6-2-3/h3,5,7-9H,1-2H2	WJWKTZPSBZACNN-UHFFFAOYSA-N	?	20	mean from 2	b/apparent	?	acidic	1.92
12540	N1(=NNC(=N1)C([NH3+])CC2(=CC=CC=C2))	NC(CC1C=CC=CC=1)C1NN=NN=1	InChI=1S/C9H11N5/c10-8(9-11-13-14-12-9)6-7-4-2-1-3-5-7/h1-5,8H,6,10H2,(H,11,12,13,14)	NXQBRADSLPEODL-UHFFFAOYSA-N	?	25	potentiometric	a1/apparent	?	acidic	1.93
14156	S1(C(OC(C1C)=O)(C(=O)O)C)	CC1SC(C)(OC=1O)C(O)=O	InChI=1S/C6H8O4S/c1-3-4(7)10-6(2,11-3)5(8)9/h7H,1-2H3,(H,8,9)	JBHNKPDAXLYGKH-UHFFFAOYSA-N	?	18	conductometric	a/apparent	?	acidic	1.94
14894	O=C(O)C1([NH2+]CC(C1CC(=O)OC)C(=C)C)	CC(=C)C1CN=C(C1C=C(O)OC)C(O)O	InChI=1S/C11H17NO4/c1-6(2)8-5-12-10(11(14)15)7(8)4-9(13)16-3/h4,7-8,11,13-15H,1,5H2,2-3H3	WGRRQLUYFIJJJA-UHFFFAOYSA-N	?			a1/apparent	?	acidic	1.95
12103	O=C(O)C(=O)C=CC1(=CC=C(C)C=C1)	CC1C=CC(C=CC(=O)C(O)=O)=CC=1	InChI=1S/C11H10O3/c1-8-2-4-9(5-3-8)6-7-10(12)11(13)14/h2-7H,1H3,(H,13,14)	OPXZMUYXMAYBPG-UHFFFAOYSA-N	?	25	potentiometric	a/apparent	?	acidic	1.96
13512	O=C(O)C(=O)C=CC1(=CC=CC=C1)	OC(=O)C(=O)C=CC1C=CC=CC=1	InChI=1S/C10H8O3/c11-9(10(12)13)7-6-8-4-2-1-3-5-8/h1-7H,(H,12,13)	YQOUMBVFEWZLME-UHFFFAOYSA-N	?	25	potentiometric	a/apparent	?	acidic	1.97
12663	O=C(O)C[NH+](CC)CC	CCN(CC)C=C(O)O	InChI=1S/C6H13NO2/c1-3-7(4-2)5-6(8)9/h5,8-9H,3-4H2,1-2H3	XQUVBRCEPRDUBR-UHFFFAOYSA-N	?	24	mean from 2	a1/apparent	?	acidic	1.98
14371	O=C([N+]1(=CC=C(C#N)C=C1))C	C=C(O)[N+]1=CC=C(C=C1)C#N	InChI=1S/C8H6N2O/c1-7(11)10-4-2-8(6-9)3-5-10/h2-5H,1H2/p+1	VLOGRUHUVSDAGT-UHFFFAOYSA-O	?	25		a1/apparent	?	acidic	1.98
17719	O=C(O)C[NH+](C)C	CN(C)C=C(O)O	InChI=1S/C4H9NO2/c1-5(2)3-4(6)7/h3,6-7H,1-2H3	SMQMESHEELJFRA-UHFFFAOYSA-N	?	24	mean from 2	a2	?	acidic	1.99
17069	O=C(O)C1([NH+]2(C(C(C)CC1)CCC(C2)C))	CC1CCC(=C(O)O)N2CC(C)CCC21	InChI=1S/C12H21NO2/c1-8-3-5-10-9(2)4-6-11(12(14)15)13(10)7-8/h8-10,14-15H,3-7H2,1-2H3	CZDPAYWUBDBFSY-UHFFFAOYSA-N	?			a1/apparent	?	acidic	2.0
17657	S=C(S)NCC[NH3+]	NCCNC(S)=S	InChI=1S/C3H8N2S2/c4-1-2-5-3(6)7/h1-2,4H2,(H2,5,6,7)	NJGRNRAXMBFJJY-UHFFFAOYSA-N	?	25		a1/apparent	S-H	acidic	2.0
13481	O=[N+]([O-])C1(=NNC(=N1)N2(N=CN=C2))	[O-][N+](=O)C1=NNC(=N1)N1C=NC=N1	InChI=1S/C4H3N7O2/c12-11(13)4-7-3(8-9-4)10-2-5-1-6-10/h1-2H,(H,7,8,9)	WNCPFOXYUZCJNT-UHFFFAOYSA-N	?	20	spectrophotometric	a1/apparent	N-H	acidic	2.0
13796	OC1(=[N+](C=NC2(=C1NC=N2))C)	C[N+]1C=NC2N=CNC=2C=1O	InChI=1S/C6H6N4O/c1-10-3-9-5-4(6(10)11)7-2-8-5/h2-3H,1H3,(H,7,8,11)/p+1	PGXGQSPWPVYNRZ-UHFFFAOYSA-O	?		spectrophotometric	a1/apparent	?	acidic	2.0
14654	O=C(O)C1([NH2+]CC(C1CC(=O)N)C(=C)C)	CC(=C)C1CN=C(C1CC(=N)O)C(O)O	InChI=1S/C10H16N2O3/c1-5(2)7-4-12-9(10(14)15)6(7)3-8(11)13/h6-7,10,14-15H,1,3-4H2,2H3,(H2,11,13)	ISKJWPWBCHBQMO-UHFFFAOYSA-N	?			a1/apparent	?	acidic	2.01
13740	O=C1(C(O)=C1C2(=CC=CC=C2))	OC1C(=O)C=1C1C=CC=CC=1	InChI=1S/C9H6O2/c10-8-7(9(8)11)6-4-2-1-3-5-6/h1-5,10H	BKHVEEOKBDBVHE-UHFFFAOYSA-N	?	25	spectrophotometric	a1/apparent	?	acidic	2.01
14385	O=[N+]([O-])NC1(=NN=NN1CC)	CCN1N=NN=C1N[N+]([O-])=O	InChI=1S/C3H6N6O2/c1-2-8-3(4-6-7-8)5-9(10)11/h2H2,1H3,(H,4,5,7)	CFMHWMIDRAWWDT-UHFFFAOYSA-N	?	25	mean from 2	a1/apparent	N-H	acidic	2.02
13624	ClC1(=C([N+](=O)[O-])C=CC=C1C(=O)O)	[O-][N+](=O)C1C=CC=C(C(O)=O)C=1Cl	InChI=1S/C7H4ClNO4/c8-6-4(7(10)11)2-1-3-5(6)9(12)13/h1-3H,(H,10,11)	JRQDVRIQJJPHEQ-UHFFFAOYSA-N	?	25	conductometric	a/thermodynamic	?	acidic	2.02
13086	O(C1(=CC=[N+](O)C=C1))C	COC1C=C[N+](O)=CC=1	InChI=1S/C6H8NO2/c1-9-6-2-4-7(8)5-3-6/h2-5,8H,1H3/q+1	YYJKWWCNTUULMK-UHFFFAOYSA-N	?		potentiometric	a/apparent	proton.	acidic	2.05
10544	S(=O)(O)CCCC1(=CC=CC=C1)	OS(=O)CCCC1C=CC=CC=1	InChI=1S/C9H12O2S/c10-12(11)8-4-7-9-5-2-1-3-6-9/h1-3,5-6H,4,7-8H2,(H,10,11)	CFSNYACSOSNGMO-UHFFFAOYSA-N	?	20	potentiometric	a/apparent	?	acidic	2.05
13921	SC=2(C1(=[NH+]C=CC=C1C=CC=2))	SC1C=CC=C2C=CC=NC2=1	InChI=1S/C9H7NS/c11-8-5-1-3-7-4-2-6-10-9(7)8/h1-6,11H	MHTSJSRDFXZFHQ-UHFFFAOYSA-N	?	20	spectrophotometric	a1/apparent	?	acidic	2.05
14541	O=[N+]([O-])C=1(OC(C(=O)O)=CC=1)	[O-][N+](=O)C1=CC=C(O1)C(O)=O	InChI=1S/C5H3NO5/c7-5(8)3-1-2-4(11-3)6(9)10/h1-2H,(H,7,8)	IODMEDPPCXSFLD-UHFFFAOYSA-N	?	20	potentiometric	a/apparent	?	acidic	2.06
10952	FC2(=CC=C(C1(=C(O)C1=O))C=C2)	OC1C(=O)C=1C1C=CC(F)=CC=1	InChI=1S/C9H5FO2/c10-6-3-1-5(2-4-6)7-8(11)9(7)12/h1-4,11H	YAZHOMRIZYKYQD-UHFFFAOYSA-N	?	25	spectrophotometric	a1/apparent	?	acidic	2.07
17279	ClC1(=NN=NN1)	ClC1NN=NN=1	InChI=1S/CHClN4/c2-1-3-5-6-4-1/h(H,3,4,5,6)	AKTHZWMYNACDDW-UHFFFAOYSA-N	?		potentiometric	a/apparent	?	acidic	2.07
10691	O=C(N)C1(=CC(=[N+](O)C(=C1)C)C)	CC1=CC(=CC(C)=[N+]1O)C(N)=O	InChI=1S/C8H10N2O2/c1-5-3-7(8(9)11)4-6(2)10(5)12/h3-4H,1-2H3,(H2-,9,11,12)/p+1	VERJTPLDDZVZAX-UHFFFAOYSA-O	?		spectrophotometric	a/apparent	?	acidic	2.08
16054	N#CC(NC(C#N)=C(C#N)C#N)=C(C#N)C#N	N#CC(=NC(C#N)=C(C#N)C#N)C(C#N)C#N	InChI=1S/C10HN7/c11-1-7(2-12)9(5-15)17-10(6-16)8(3-13)4-14/h7H	CHNOMIWAZBNIAG-UHFFFAOYSA-N	?			a/apparent	?	acidic	2.1
10172	OC1(=[N+](N)C=CC=C1)	N[N+]1C=CC=CC=1O	InChI=1S/C5H6N2O/c6-7-4-2-1-3-5(7)8/h1-4H,6H2/p+1	JADBQNNRRQRIFM-UHFFFAOYSA-O	?			a/apparent	?	acidic	2.1
16968	O=C(O)CN1(N=NN=C1C2(=CC=CC=C2))	OC(O)=CN1N=NN=C1C1C=CC=CC=1	InChI=1S/C9H8N4O2/c14-8(15)6-13-9(10-11-12-13)7-4-2-1-3-5-7/h1-6,14-15H	NKSNDPYCSQTRON-UHFFFAOYSA-N	?	25	potentiometric	a1/apparent	COOH	acidic	2.11
12860	O=C(O)CN1(N=NC=N1)	OC(O)=CN1N=NC=N1	InChI=1S/C3H4N4O2/c8-3(9)1-7-5-2-4-6-7/h1-2,8-9H	GMAXIVSAGRBSEY-UHFFFAOYSA-N	?	25	potentiometric	a1/apparent	COOH	acidic	2.12
13884	OC1(=[NH+]C=NC=2(C1=CC=CC=2))	OC1=NC=NC2=CC=CC=C21	InChI=1S/C8H6N2O/c11-8-6-3-1-2-4-7(6)9-5-10-8/h1-5H,(H,9,10,11)	QMNUDYFKZYBWQX-UHFFFAOYSA-N	?	20	potentiometric	a1/apparent	?	acidic	2.12
13617	O=[N+]([O-])C1(=C(C(=CC=C1)C)C(=O)O)	CC1=CC=CC(=C1C(O)=O)[N+]([O-])=O	InChI=1S/C8H7NO4/c1-5-3-2-4-6(9(12)13)7(5)8(10)11/h2-4H,1H3,(H,10,11)	CCXSGQZMYLXTOI-UHFFFAOYSA-N	?	21	mean from 3	a1/apparent	COOH	acidic	2.13
17281	[Br]C1(=NN=NN1)	BrC1NN=NN=1	InChI=1S/CHBrN4/c2-1-3-5-6-4-1/h(H,3,4,5,6)	HFULRRXNTBESRB-UHFFFAOYSA-N	?		potentiometric	a/apparent	?	acidic	2.13
11493	O=C(O)CN1(N=NN=C1C)	CC1=NN=NN1C=C(O)O	InChI=1S/C4H6N4O2/c1-3-5-6-7-8(3)2-4(9)10/h2,9-10H,1H3	GDUACQJKANABTG-UHFFFAOYSA-N	?	25	potentiometric	a1/apparent	COOH	acidic	2.16
13631	ClC1(=CC([N+](=O)[O-])=CC(=C1)C(=O)O)	[O-][N+](=O)C1C=C(Cl)C=C(C=1)C(O)=O	InChI=1S/C7H4ClNO4/c8-5-1-4(7(10)11)2-6(3-5)9(12)13/h1-3H,(H,10,11)	YLQAJBKACBLUCM-UHFFFAOYSA-N	?	25	conductometric	a/thermodynamic	?	acidic	2.17
17128	O=C(O)C([NH3+])CC1(=NNC2(=C1C=CC=C2))	N=C(CC1=NNC2=CC=CC=C21)C(O)O	InChI=1S/C10H11N3O2/c11-7(10(14)15)5-9-6-3-1-2-4-8(6)12-13-9/h1-4,10-11,14-15H,5H2,(H,12,13)	JXKBMHROUWEAAK-UHFFFAOYSA-N	?		potentiometric	a1/apparent	?	acidic	2.2
17616	S(=O)(O)CCCC	CCCCS(O)=O	InChI=1S/C4H10O2S/c1-2-3-4-7(5)6/h2-4H2,1H3,(H,5,6)	DCBILZQETXFXAY-UHFFFAOYSA-N	?	20	mean from 3	a1/apparent	SOOH	acidic	2.2
14573	O=C(O)C([NH3+])CN1(N=CC=C1)	N=C(CN1C=CC=N1)C(O)O	InChI=1S/C6H9N3O2/c7-5(6(10)11)4-9-3-1-2-8-9/h1-3,6-7,10-11H,4H2	IGZLPKYEPZJWCH-UHFFFAOYSA-N	?			a/apparent	?	acidic	2.2
16946	O=C1(C(O)=C1C2(=CC=C(C(C)(C)C)C=C2))	CC(C)(C)C1C=CC(=CC=1)C1=C(O)C1=O	InChI=1S/C13H14O2/c1-13(2,3)9-6-4-8(5-7-9)10-11(14)12(10)15/h4-7,14H,1-3H3	SYGXYFJWFCJGQK-UHFFFAOYSA-N	?	25	spectrophotometric	a1/apparent	?	acidic	2.21
12857	SC1(=[NH+]C=NC(=C1N)N)	NC1C(S)=NC=NC=1N	InChI=1S/C4H6N4S/c5-2-3(6)7-1-8-4(2)9/h1H,5H2,(H3,6,7,8,9)	LFJKVEOWXYKQGT-UHFFFAOYSA-N	?		mean from 2	a1/apparent	?	acidic	2.21
12664	O=C(O)C([NH2+]CCC)C	CCCN=C(C)C(O)O	InChI=1S/C6H13NO2/c1-3-4-7-5(2)6(8)9/h6,8-9H,3-4H2,1-2H3	WWSVBEMQNBETIN-UHFFFAOYSA-N	?	25	potentiometric	apparent	CO2H	acidic	2.21
17720	O=C(O)C([NH2+]C)C	CN=C(C)C(O)O	InChI=1S/C4H9NO2/c1-3(5-2)4(6)7/h4,6-7H,1-2H3	RGIAKCODSSBRKT-UHFFFAOYSA-N	?	25	potentiometric	apparent	CO2H	acidic	2.22
10456	O=C(O)C([NH2+]CC)C	CCN=C(C)C(O)O	InChI=1S/C5H11NO2/c1-3-6-4(2)5(7)8/h5,7-8H,3H2,1-2H3	XMSGLSVWJUGOMH-UHFFFAOYSA-N	?	25	potentiometric	apparent	CO2H	acidic	2.22
10058	[Br]C1(C(=O)OCC1=O)	OC1OCC(=O)C=1Br	InChI=1S/C4H3BrO3/c5-3-2(6)1-8-4(3)7/h7H,1H2	COOFLZGRGJYHTB-UHFFFAOYSA-N	?	25	potentiometric	a/apparent	?	acidic	2.23
11492	O=C(O)CN1(N=NC(=N1)C)	CC1=NN(C=C(O)O)N=N1	InChI=1S/C4H6N4O2/c1-3-5-7-8(6-3)2-4(9)10/h2,9-10H,1H3	AIDQPLZZKWGAEI-UHFFFAOYSA-N	?	25	potentiometric	a1/apparent	COOH	acidic	2.23
13699	S1(=O)(=O)(CN(C(=O)C)C(C1)C(=O)O)	C=C(O)N1CS(=O)(=O)CC1=C(O)O	InChI=1S/C6H9NO5S/c1-4(8)7-3-13(11,12)2-5(7)6(9)10/h8-10H,1-3H2	CDUGTRBXYJFUJF-UHFFFAOYSA-N	?	20	potentiometric	a/apparent	?	acidic	2.23
13647	O=C(O)C(C#N)CC1(=CC=CC=C1)	N#CC(CC1C=CC=CC=1)=C(O)O	InChI=1S/C10H9NO2/c11-7-9(10(12)13)6-8-4-2-1-3-5-8/h1-5,12-13H,6H2	NUGQZOYXXKGQLD-UHFFFAOYSA-N	?	25	conductometric	apparent	?	acidic	2.24
17455	O=C(O)C[NH2+]C	CN=CC(O)O	InChI=1S/C3H7NO2/c1-4-2-3(5)6/h2-3,5-6H,1H3	FTKWPCCYILUHFL-UHFFFAOYSA-N	?	23	mean from 5	a1/apparent	COOH	acidic	2.24
17843	OC1(=[NH+]C=CC=N1)	OC1N=CC=CN=1	InChI=1S/C4H4N2O/c7-4-5-2-1-3-6-4/h1-3H,(H,5,6,7)	VTGOHKSTWXHQJK-UHFFFAOYSA-N	?		potentiometric	a1/apparent	?	acidic	2.24
15189	N#CC(C#N)=C(C(C#N)C#N)C(C#N)C#N	N#CC(C#N)C(C(C#N)C#N)=C(C#N)C#N	InChI=1S/C10H2N6/c11-1-7(2-12)10(8(3-13)4-14)9(5-15)6-16/h7-8H	WBOFCAJJDIYFGQ-UHFFFAOYSA-N	?	25	potentiometric	a2/apparent	?	acidic	2.25
16489	O=C(O)C(NC(=O)C([NH3+])CC=1([NH+]=CNC=1))CC=2([NH+]=CNC=2)	N=C(CC1=CNC=N1)C(O)NC(CC1=CNC=N1)=C(O)O	InChI=1S/C12H16N6O3/c13-9(1-7-3-14-5-16-7)11(19)18-10(12(20)21)2-8-4-15-6-17-8/h3-6,11,13,18-21H,1-2H2,(H,14,16)(H,15,17)	BLZSXQJXNOHNHY-UHFFFAOYSA-N	?	25	potentiometric	a1/apparent	?	acidic	2.25
10912	O=[N+]([O-])C1(=C(NN=C1C)C(=O)O)	CC1=NNC(C(O)=O)=C1[N+]([O-])=O	InChI=1S/C5H5N3O4/c1-2-4(8(11)12)3(5(9)10)7-6-2/h1H3,(H,6,7)(H,9,10)	RFGSRUNVFVKCGD-UHFFFAOYSA-N	?	18	potentiometric	a/thermodynamic	?	acidic	2.26
17063	O=C1(OC(C2(C[NH2+]C(C2(C1))C(=O)O))(C)C)	CC1(C)OC(O)=CC2C1CN=C2C(O)O	InChI=1S/C10H15NO4/c1-10(2)6-4-11-8(9(13)14)5(6)3-7(12)15-10/h3,5-6,9,12-14H,4H2,1-2H3	ADVUYKHOGSPFMH-UHFFFAOYSA-N	?			a1/apparent	?	acidic	2.27
17493	S(=O)(O)CC	CCS(O)=O	InChI=1S/C2H6O2S/c1-2-5(3)4/h2H2,1H3,(H,3,4)	RQIFXTOWUNAUJC-UHFFFAOYSA-N	?	20	conductometric	a1/apparent	SOOH	acidic	2.27
12861	O=C(O)CN1(N=NN=C1)	OC(O)=CN1C=NN=N1	InChI=1S/C3H4N4O2/c8-3(9)1-7-2-4-5-6-7/h1-2,8-9H	FKBZWORSXYIOTR-UHFFFAOYSA-N	?	25	potentiometric	a1/apparent	COOH	acidic	2.27
11595	O[N+]1(=C(N(C)C)C=CC=C1)	CN(C)C1C=CC=C[N+]=1O	InChI=1S/C7H11N2O/c1-8(2)7-5-3-4-6-9(7)10/h3-6,10H,1-2H3/q+1	JUMNTWQQQPEVDH-UHFFFAOYSA-N	?		potentiometric	a/apparent	?	acidic	2.27
13976	OC=1(C=2(C([NH+]=CC=1)=CC=CC=2))	OC1C=CN=C2C=CC=CC2=1	InChI=1S/C9H7NO/c11-9-5-6-10-8-4-2-1-3-7(8)9/h1-6H,(H,10,11)	PMZDQRJGMBOQBF-UHFFFAOYSA-N	?	20	potentiometric	a1/apparent	?	acidic	2.27
12201	O=C(O)C(C#N)(CC1(=CC=CC=C1))C	CC(CC1C=CC=CC=1)(C#N)C(O)=O	InChI=1S/C11H11NO2/c1-11(8-12,10(13)14)7-9-5-3-2-4-6-9/h2-6H,7H2,1H3,(H,13,14)	XOKVFRWKAZRXOS-UHFFFAOYSA-N	?	25	conductometric	a/thermodynamic	?	acidic	2.29
13202	O=C(O)CN(CC(=O)O)CC(=O)N	N=C(O)CN(C=C(O)O)C=C(O)O	InChI=1S/C6H10N2O5/c7-4(9)1-8(2-5(10)11)3-6(12)13/h2-3,10-13H,1H2,(H2,7,9)	OTDSBUBMBLMHNI-UHFFFAOYSA-N	?	20	mean from 2	a1/apparent	?	acidic	2.29
11722	O=C(O)C1(=C[N+](=CC=C1)C)	C[N+]1C=C(C=CC=1)C(O)=O	InChI=1S/C7H7NO2/c1-8-4-2-3-6(5-8)7(9)10/h2-5H,1H3/p+1	WWNNZCOKKKDOPX-UHFFFAOYSA-O	?	22	mean from 4	a1/thermodynamic	?	acidic	2.29
16223	N#CC(C#N)=C(C1(=CC=CC=C1))C(C#N)C#N	N#CC(C#N)=C(C(C#N)C#N)C1C=CC=CC=1	InChI=1S/C13H6N4/c14-6-11(7-15)13(12(8-16)9-17)10-4-2-1-3-5-10/h1-5,11H	SNQOPTUJDBYSRE-UHFFFAOYSA-N	?			a/apparent	?	acidic	2.3
12593	O=C(O)C(=O)C(C)(C)C	CC(C)(C)C(=O)C(O)=O	InChI=1S/C6H10O3/c1-6(2,3)4(7)5(8)9/h1-3H3,(H,8,9)	IAWVHZJZHDSEOC-UHFFFAOYSA-N	?	20	potentiometric	a/apparent	?	acidic	2.3
13398	[Br]C1(=C(ON=C1C2(=CC=CC=C2))O)	OC1ON=C(C=1Br)C1C=CC=CC=1	InChI=1S/C9H6BrNO2/c10-7-8(11-13-9(7)12)6-4-2-1-3-5-6/h1-5,12H	RNZWXMWCMSSQAE-UHFFFAOYSA-N	?		spectrophotometric	a/apparent	?	acidic	2.3
10057	IC1(C(=O)OCC1=O)	OC1OCC(=O)C=1I	InChI=1S/C4H3IO3/c5-3-2(6)1-8-4(3)7/h7H,1H2	TUZDQCNENQWHBU-UHFFFAOYSA-N	?	25	potentiometric	a/apparent	?	acidic	2.31
17718	O=C(O)C[NH2+]CC	CCN=CC(O)O	InChI=1S/C4H9NO2/c1-2-5-3-4(6)7/h3-4,6-7H,2H2,1H3	CSFVKTYZTWXLAD-UHFFFAOYSA-N	?	25	mean from 2	apparent	CO2H	acidic	2.31
10454	O=C(O)C[NH2+]CCC	CCCN=CC(O)O	InChI=1S/C5H11NO2/c1-2-3-6-4-5(7)8/h4-5,7-8H,2-3H2,1H3	LFBYROQJOXLJSE-UHFFFAOYSA-N	?	25	mean from 2	thermodynamic	CO2H	acidic	2.31
12661	O=C(O)C[NH2+]CCCC	CCCCN=CC(O)O	InChI=1S/C6H13NO2/c1-2-3-4-7-5-6(8)9/h5-6,8-9H,2-4H2,1H3	LMAWUSFQIDAPEF-UHFFFAOYSA-N	?	25	mean from 2	apparent	CO2H	acidic	2.32
16756	O=C1(C(=C(O)C(C1CC=C(C)C)O)C(=O)CC(C)C)	CC(C)=CCC1C(O)C(O)=C(C(O)=CC(C)C)C=1O	InChI=1S/C15H22O4/c1-8(2)5-6-10-13(17)12(15(19)14(10)18)11(16)7-9(3)4/h5,7,9,14,16-19H,6H2,1-4H3	SVGFBMIDSRPTCM-UHFFFAOYSA-N	?	25	potentiometric	a/apparent	?	acidic	2.35
17349	S(=O)(O)CCC	CCCS(O)=O	InChI=1S/C3H8O2S/c1-2-3-6(4)5/h2-3H2,1H3,(H,4,5)	YGUNSCNKBIOMSG-UHFFFAOYSA-N	?	20	conductometric	a1/apparent	SOOH	acidic	2.35
10455	O=C(O)C[NH2+]C(C)C	CC(C)N=CC(O)O	InChI=1S/C5H11NO2/c1-4(2)6-3-5(7)8/h3-5,7-8H,1-2H3	USENCRUIRHUOQL-UHFFFAOYSA-N	?	25	potentiometric	a1/apparent	?	acidic	2.35
12265	O=[N+]([O-])C1(=CC=C(C(C#N)C#N)C=C1)	N#CC(C#N)C1C=CC(=CC=1)[N+]([O-])=O	InChI=1S/C9H5N3O2/c10-5-8(6-11)7-1-3-9(4-2-7)12(13)14/h1-4,8H	HXEPLLFRQAVQQJ-UHFFFAOYSA-N	?	25	spectrophotometric	a1/apparent	?	acidic	2.35
17230	S(=O)(O)C	CS(O)=O	InChI=1S/CH4O2S/c1-4(2)3/h1H3,(H,2,3)	XNEFVTBPCXGIRX-UHFFFAOYSA-N	?	20	conductometric	a1/apparent	SOOH	acidic	2.35
17710	O=C(O)C(C#N)C	CC(C#N)=C(O)O	InChI=1S/C4H5NO2/c1-3(2-5)4(6)7/h6-7H,1H3	YGBHHLWQHCDCQX-UHFFFAOYSA-N	?		conductometric	apparent	?	acidic	2.37
15550	O=C(O)C=1(OC=2(C=CC(=CC=2(C=1))CN3(C=[NH+]C=C3)))	OC(=O)C1=CC2C=C(CN3C=NC=C3)C=CC=2O1	InChI=1S/C13H10N2O3/c16-13(17)12-6-10-5-9(1-2-11(10)18-12)7-15-4-3-14-8-15/h1-6,8H,7H2,(H,16,17)	XVWMKFJWXSGCNR-UHFFFAOYSA-N	?	25		a1/apparent	COOH	acidic	2.38
11807	O=C(O)CN1(N=NN=C1N)	NC1=NN=NN1C=C(O)O	InChI=1S/C3H5N5O2/c4-3-5-6-7-8(3)1-2(9)10/h1,9-10H,(H2,4,5,7)	QEYCIFHEZSDYPD-UHFFFAOYSA-N	?	25	potentiometric	a1/apparent	COOH	acidic	2.38
15436	O=[N+]([O-])C2(=C(C(C(=O)C1(=CC=CC=C1))=CC=C2)C(=O)O)	[O-][N+](=O)C1C=CC=C(C=1C(O)=O)C(=O)C1C=CC=CC=1	InChI=1S/C14H9NO5/c16-13(9-5-2-1-3-6-9)10-7-4-8-11(15(19)20)12(10)14(17)18/h1-8H,(H,17,18)	WRXSPQXXLMCAGM-UHFFFAOYSA-N	?	20	potentiometric	a/thermodynamic	?	acidic	2.39
17721	O=C(O)C([NH3+])(C)C	CC(C)(N)C(O)=O	InChI=1S/C4H9NO2/c1-4(2,5)3(6)7/h5H2,1-2H3,(H,6,7)	FUOOLUPWFVMBKG-UHFFFAOYSA-N	?	22	mean from 3	a1/apparent	COOH	acidic	2.39
14915	O=C(O)C1([NH2+]CC(C1CC(=O)OC)C(O)C)	CC(O)C1CN=C(C1C=C(O)OC)C(O)O	InChI=1S/C10H17NO5/c1-5(12)7-4-11-9(10(14)15)6(7)3-8(13)16-2/h3,5-7,10,12-15H,4H2,1-2H3	SDHPNHLAOIMRHB-UHFFFAOYSA-N	?			a1/apparent	?	acidic	2.4
11154	SC=1(C=[N+](C2(=CC=CC=C2(C=1)))C)	C[N+]1=CC(S)=CC2=CC=CC=C12	InChI=1S/C10H9NS/c1-11-7-9(12)6-8-4-2-3-5-10(8)11/h2-7H,1H3/p+1	SKZKBWJZNNZNOK-UHFFFAOYSA-O	?	20	spectrophotometric	a/apparent	?	acidic	2.4
10258	O[N+]1(=CC=C(O)C=C1)	OC1C=C[N+](O)=CC=1	InChI=1S/C5H5NO2/c7-5-1-3-6(8)4-2-5/h1-4,8H/p+1	NCDOCXYTOYFYHI-UHFFFAOYSA-O	?	24	mean from 2	a1/apparent	?	acidic	2.4
13542	O=C(O)C1([NH+]=C(N)NC1C(O)C[NH3+])	NC1NC(C(O)CN)C(N=1)=C(O)O	InChI=1S/C6H12N4O3/c7-1-2(11)3-4(5(12)13)10-6(8)9-3/h2-3,11-13H,1,7H2,(H3,8,9,10)	LIORDZDUPBSJKD-UHFFFAOYSA-N	?	17	potentiometric	a1/apparent	?	acidic	2.4
11712	O=C(O)C([NH3+])CC1(C(=C)C1)	C=C1CC1CC(=N)C(O)O	InChI=1S/C7H11NO2/c1-4-2-5(4)3-6(8)7(9)10/h5,7-10H,1-3H2	XQDNTGKOVMTIOM-UHFFFAOYSA-N	?			a1/apparent	?	acidic	2.4
13936	O2(C1(=[NH+]C(O)=CC(=C1CC2)C))	CC1=CC(O)=NC2OCCC=21	InChI=1S/C8H9NO2/c1-5-4-7(10)9-8-6(5)2-3-11-8/h4H,2-3H2,1H3,(H,9,10)	IVBKRUDIWDASEH-UHFFFAOYSA-N	?	20	mean from 2	a1/apparent	?	acidic	2.42
12826	SC(=O)C1(=CC=CC=C1)	O=C(S)C1C=CC=CC=1	InChI=1S/C7H6OS/c8-7(9)6-4-2-1-3-5-6/h1-5H,(H,8,9)	UIJGNTRUPZPVNG-UHFFFAOYSA-N	?	22	spectrophotometric	a1/apparent	COSH	acidic	2.44
17062	O=C1(OC2(C(C)C)(C[NH2+]C(C2(C1))C(=O)O))	CC(C)C12CN=C(C1C=C(O)O2)C(O)O	InChI=1S/C10H15NO4/c1-5(2)10-4-11-8(9(13)14)6(10)3-7(12)15-10/h3,5-6,9,12-14H,4H2,1-2H3	CQOFBKAAFRTJQM-UHFFFAOYSA-N	?		mean from 2	a1/apparent	?	acidic	2.45
17453	O=C(O)CC#N	N#CC=C(O)O	InChI=1S/C3H3NO2/c4-2-1-3(5)6/h1,5-6H	RFFFBCWBINVJFF-UHFFFAOYSA-N	?	26	mean from 4	a1/apparent	COOH	acidic	2.46
16280	O=C1(N(C(=O)CC1[NH3+])CCCCC([NH3+])C(=O)O)	N=C1CC(=O)N(CCCCC(=N)C(O)O)C1O	InChI=1S/C10H17N3O4/c11-6(10(16)17)3-1-2-4-13-8(14)5-7(12)9(13)15/h9-12,15-17H,1-5H2	GSBZIUGMPYNKER-UHFFFAOYSA-N	?	20	potentiometric	a1/apparent	?	acidic	2.5
10302	[N+]1(=NN(C)C(=N1)N)(C)	CN1N=[N+](C)N=C1N	InChI=1S/C3H8N5/c1-7-3(4)5-8(2)6-7/h1-2H3,(H2,4,5,6)/q+1	HUDKEZNKBRZZMR-UHFFFAOYSA-N	?		potentiometric	b/apparent	?	acidic	2.5
13074	O=C(O)C1([NH2+]CCCC1)	OC(O)C1CCCCN=1	InChI=1S/C6H11NO2/c8-6(9)5-3-1-2-4-7-5/h6,8-9H,1-4H2	GCXSXZOWOFVXOR-UHFFFAOYSA-N	?	25	potentiometric	a1/apparent	?	acidic	2.5
10782	S1(=O)(CN(C(=O)C)C(C1)C(=O)O)	C=C(O)N1CS(=O)CC1=C(O)O	InChI=1S/C6H9NO4S/c1-4(8)7-3-12(11)2-5(7)6(9)10/h8-10H,1-3H2	RMHVJCKPYREUFT-UHFFFAOYSA-N	?	20	potentiometric	a/apparent	?	acidic	2.5
15063	O=[N+]([O-])C2(=C(O)C=1(NN=CC=1C(=C2)[N+](=O)[O-]))	[O-][N+](=O)C1C=C(C2C=NNC=2C=1O)[N+]([O-])=O	InChI=1S/C7H4N4O5/c12-7-5(11(15)16)1-4(10(13)14)3-2-8-9-6(3)7/h1-2,12H,(H,8,9)	PIJCDFRRVBDTOD-UHFFFAOYSA-N	?	25	potentiometric	a/apparent	?	acidic	2.5
17614	ClC(C(=O)O)C=C	C=CC(Cl)=C(O)O	InChI=1S/C4H5ClO2/c1-2-3(5)4(6)7/h2,6-7H,1H2	NYNQSVNBCKXGTB-UHFFFAOYSA-N	?	25	conductometric	a/thermodynamic	?	acidic	2.54
11837	O=C(O)C#CCC(C)(C)C	CC(C)(C)CC#CC(O)=O	InChI=1S/C8H12O2/c1-8(2,3)6-4-5-7(9)10/h6H2,1-3H3,(H,9,10)	JNUHCWCASOFEJM-UHFFFAOYSA-N	?	25		a/apparent	?	acidic	2.54
14868	OC1(=C(C=C(C(O)=C(C#N)C#N)C=C1C)C)	CC1C=C(C=C(C)C=1O)C(O)=C(C#N)C#N	InChI=1S/C12H10N2O2/c1-7-3-9(4-8(2)11(7)15)12(16)10(5-13)6-14/h3-4,15-16H,1-2H3	BWDUZGXJMYIUCP-UHFFFAOYSA-N	?			a/thermodynamic	?	acidic	2.55
13614	O=[N+]([O-])C1(=C(C(=O)O)C=C(C)C=C1)	CC1=CC(C(O)=O)=C(C=C1)[N+]([O-])=O	InChI=1S/C8H7NO4/c1-5-2-3-7(9(12)13)6(4-5)8(10)11/h2-4H,1H3,(H,10,11)	QRRSIFNWHCKMSW-UHFFFAOYSA-N	?	20	potentiometric	a/thermodynamic	?	acidic	2.55
17500	FCC(=O)O	OC(O)=CF	InChI=1S/C2H3FO2/c3-1-2(4)5/h1,4-5H	RCQJUKQEIMDQQU-UHFFFAOYSA-N	?	15	conductometric	a/thermodynamic	?	acidic	2.56
13082	O([N+]1(=CC=C(O)C=C1))C	CO[N+]1C=CC(O)=CC=1	InChI=1S/C6H7NO2/c1-9-7-4-2-6(8)3-5-7/h2-5H,1H3/p+1	ZZMBOQHEQKZJHQ-UHFFFAOYSA-O	?		potentiometric	a/apparent	?	acidic	2.57
11349	N#CC(C#N)=C(N)C(C#N)C#N	N=C(C(C#N)C#N)C(C#N)C#N	InChI=1S/C7H3N5/c8-1-5(2-9)7(12)6(3-10)4-11/h5-6,12H	KEUDISIOUZCXLB-UHFFFAOYSA-N	?	25		a/apparent	?	acidic	2.58
14203	ClC1(=C(C(=CC=C1)C)C(=O)O)	CC1=CC=CC(Cl)=C1C(O)=O	InChI=1S/C8H7ClO2/c1-5-3-2-4-6(9)7(5)8(10)11/h2-4H,1H3,(H,10,11)	CEFMMQYDPGCYMG-UHFFFAOYSA-N	?	20	mean from 2	a1/apparent	COOH	acidic	2.59
11449	SC(=O)C1(=CC=C(C)C=C1)	CC1=CC=C(C=C1)C(=O)S	InChI=1S/C8H8OS/c1-6-2-4-7(5-3-6)8(9)10/h2-5H,1H3,(H,9,10)	PJHWTWHVCOZCPU-UHFFFAOYSA-N	?	22	spectrophotometric	a1/apparent	COSH	acidic	2.59
17605	O=C(O)C#CCC	CCC#CC(O)=O	InChI=1S/C5H6O2/c1-2-3-4-5(6)7/h2H2,1H3,(H,6,7)	MINRDQDGBLQBGD-UHFFFAOYSA-N	?	25	potentiometric	a/apparent	?	acidic	2.6
11301	[Br]C(=C(C#N)C#N)C(C#N)C#N	N#CC(C#N)C(Br)=C(C#N)C#N	InChI=1S/C7HBrN4/c8-7(5(1-9)2-10)6(3-11)4-12/h5H	IEOFLDOMOKFQTN-UHFFFAOYSA-N	?			a/apparent	?	acidic	2.6
12979	O[N+]1(=C(NC)C=CC=C1)	CNC1C=CC=C[N+]=1O	InChI=1S/C6H8N2O/c1-7-6-4-2-3-5-8(6)9/h2-5,9H,1H3/p+1	BIABGLGSACFDEW-UHFFFAOYSA-O	?		potentiometric	a/apparent	?	acidic	2.61
14636	O=C(O)C(NC(=O)C[NH3+])CC=1([NH+]=CNC=1)	N=CC(O)NC(CC1=CNC=N1)=C(O)O	InChI=1S/C8H12N4O3/c9-2-7(13)12-6(8(14)15)1-5-3-10-4-11-5/h2-4,7,9,12-15H,1H2,(H,10,11)	VCPPROGDWXHQPS-UHFFFAOYSA-N	?	25	potentiometric	a1/apparent	CO2-H	acidic	2.61
15230	S1(C(C(C(=O)O)N3(C1C(NC(=O)CC2(=CC=C(O)C=C2))C3=O))(C)C)	CC1(C)SC2C(=NC(O)=CC3C=CC(O)=CC=3)C(O)N2C1=C(O)O	InChI=1S/C16H18N2O5S/c1-16(2)12(15(22)23)18-13(21)11(14(18)24-16)17-10(20)7-8-3-5-9(19)6-4-8/h3-7,13-14,19-23H,1-2H3	FTZJBQTWFQFNOU-UHFFFAOYSA-N	?	23	potentiometric	a/apparent	?	acidic	2.62
17897	N1(=NNC(=N1)C[NH3+])	NCC1NN=NN=1	InChI=1S/C2H5N5/c3-1-2-4-6-7-5-2/h1,3H2,(H,4,5,6,7)	ZHCLIFKUVIFYBY-UHFFFAOYSA-N	?	25	potentiometric	a1/apparent	?	acidic	2.62
12062	O=C(O)C12(OC1CC[NH2+]C2)	OC(=O)C12CNCCC1O2	InChI=1S/C6H9NO3/c8-5(9)6-3-7-2-1-4(6)10-6/h4,7H,1-3H2,(H,8,9)	YDQZPAOBSMQNLN-UHFFFAOYSA-N	?	24		a1/apparent	COOH	acidic	2.63
16230	O=C(O)C(NC(=O)CC[NH3+])CC=1(N(C=[NH+]C=1)C)	CN1C=NC=C1CC(/N=C(/O)\CCN)=C(O)O	InChI=1S/C10H16N4O3/c1-14-6-12-5-7(14)4-8(10(16)17)13-9(15)2-3-11/h5-6,16-17H,2-4,11H2,1H3,(H,13,15)	MAPCBGPQHARUJY-UHFFFAOYSA-N	?	22	potentiometric	a1/apparent	?	acidic	2.64
13880	OC1(=[NH+]C=CC=2(C1=NC=CC=2))	OC1=NC=CC2C=CC=NC=21	InChI=1S/C8H6N2O/c11-8-7-6(3-5-10-8)2-1-4-9-7/h1-5H,(H,10,11)	VTUQISVBYRDYAW-UHFFFAOYSA-N	?	20	potentiometric	a1/apparent	?	acidic	2.64
12576	O=C(O)C#CC(C)(C)C	CC(C)(C)C#CC(O)=O	InChI=1S/C7H10O2/c1-7(2,3)5-4-6(8)9/h1-3H3,(H,8,9)	NAQCQFVKNLZQHE-UHFFFAOYSA-N	?	25	potentiometric	a/apparent	?	acidic	2.66
11711	O=C(O)C1([NH3+])(CCCCC1)	NC1(CCCCC1)C(O)=O	InChI=1S/C7H13NO2/c8-7(6(9)10)4-2-1-3-5-7/h1-5,8H2,(H,9,10)	WOXWUZCRWJWTRT-UHFFFAOYSA-N	?	25		a/apparent	?	acidic	2.66
10177	O[N+]1(=C(N)C=CC=C1)	NC1C=CC=C[N+]=1O	InChI=1S/C5H6N2O/c6-5-3-1-2-4-7(5)8/h1-4,6,8H/p+1	KTPMVZCGIJJWCD-UHFFFAOYSA-O	?		potentiometric	a/apparent	?	acidic	2.67
14436	S1(C([N+](=O)[O-])=CC=C1C(=O)O)	[O-][N+](=O)C1=CC=C(S1)C(O)=O	InChI=1S/C5H3NO4S/c7-5(8)3-1-2-4(11-3)6(9)10/h1-2H,(H,7,8)	UNEPVPOHGXLUIR-UHFFFAOYSA-N	?	25	mean from 2	a1/apparent	COOH	acidic	2.68
14434	S1(C(=C([N+](=O)[O-])C=C1)C(=O)O)	[O-][N+](=O)C1C=CSC=1C(O)=O	InChI=1S/C5H3NO4S/c7-5(8)4-3(6(9)10)1-2-11-4/h1-2H,(H,7,8)	LTFGKKLLQUAPGE-UHFFFAOYSA-N	?	25		a1/apparent	COOH	acidic	2.68
13613	O=[N+]([O-])C1(=C(C(=O)O)C=CC(=C1)C)	CC1=CC(=C(C=C1)C(O)=O)[N+]([O-])=O	InChI=1S/C8H7NO4/c1-5-2-3-6(8(10)11)7(4-5)9(12)13/h2-4H,1H3,(H,10,11)	KZLLSSGOPIGKDO-UHFFFAOYSA-N	?	20	potentiometric	a/thermodynamic	?	acidic	2.68
12714	O=C(O)CONC(=[NH2+])N	NC(=N)NOC=C(O)O	InChI=1S/C3H7N3O3/c4-3(5)6-9-1-2(7)8/h1,7-8H,(H4,4,5,6)	SHIFXMFWMWEXOT-UHFFFAOYSA-N	?	23	potentiometric	a1/apparent	?	acidic	2.69
12850	ClC1(=COC(=C1)C(=O)O)	OC(=O)C1=CC(Cl)=CO1	InChI=1S/C5H3ClO3/c6-3-1-4(5(7)8)9-2-3/h1-2H,(H,7,8)	BPYVAQCDJRTUHR-UHFFFAOYSA-N	?	20		a/apparent	?	acidic	2.69
14774	O=C2(OCC13(C5(C(C(=O)CC1C(OC3(C2))(C)C)(C4(OC4C(=O)O)(CC(C5)(CC6(COCC6))C))C)))	CC1(C)OC2C=C(O)OCC32C1C=C(O)C1(C)C3CC(C)(CC2CCOC2)CC21OC2=C(O)O	InChI=1S/C26H36O8/c1-22(2)15-7-17(27)24(4)16(25(15)13-32-19(28)8-18(25)33-22)10-23(3,9-14-5-6-31-11-14)12-26(24)20(34-26)21(29)30/h7-8,14-16,18,27-30H,5-6,9-13H2,1-4H3	HMQQGBNWHAMPHS-UHFFFAOYSA-N	?	20	potentiometric	a/apparent	?	acidic	2.7
12931	O=C(O)C1(=NC=CN=C1)	OC(=O)C1C=NC=CN=1	InChI=1S/C5H4N2O2/c8-5(9)4-3-6-1-2-7-4/h1-3H,(H,8,9)	NIPZZXUFJPQHNH-UHFFFAOYSA-N	?		potentiometric	a2/apparent	?	acidic	2.7
14209	IC1(=C(C(=CC=C1)C)C(=O)O)	CC1=CC=CC(I)=C1C(O)=O	InChI=1S/C8H7IO2/c1-5-3-2-4-6(9)7(5)8(10)11/h2-4H,1H3,(H,10,11)	LLVYMVJLXNNRND-UHFFFAOYSA-N	?	20	potentiometric	a/thermodynamic	?	acidic	2.7
14947	N1(=NNC(=N1)C3(=C(C2(=NN=NN2))C=CC=C3))	C1=CC=CC(C2NN=NN=2)=C1C1NN=NN=1	InChI=1S/C8H6N8/c1-2-4-6(8-11-15-16-12-8)5(3-1)7-9-13-14-10-7/h1-4H,(H,9,10,13,14)(H,11,12,15,16)	OQTRDGZKQAZJNM-UHFFFAOYSA-N	?	20	spectrophotometric	a1/apparent	NH	acidic	2.71
11369	S1(=O)(=O)(CC(=O)CC(C1)=O)	OC1CS(=O)(=O)CC(=O)C=1	InChI=1S/C5H6O4S/c6-4-1-5(7)3-10(8,9)2-4/h1,6H,2-3H2	JRAYFYLUBKSLPN-UHFFFAOYSA-N	?		potentiometric	a/apparent	?	acidic	2.72
10026	P1(=O)(O)(CCCCC1)	OP1(=O)CCCCC1	InChI=1S/C5H11O2P/c6-8(7)4-2-1-3-5-8/h1-5H2,(H,6,7)	NNCQZOVCNZHBKO-UHFFFAOYSA-N	?	25	potentiometric	a/apparent	?	acidic	2.73
13629	FC1(=C(C(=O)O)C=C([N+](=O)[O-])C=C1)	[O-][N+](=O)C1=CC(C(O)=O)=C(F)C=C1	InChI=1S/C7H4FNO4/c8-6-2-1-4(9(12)13)3-5(6)7(10)11/h1-3H,(H,10,11)	ICXSHFWYCHJILC-UHFFFAOYSA-N	?	25	conductometric	apparent	?	acidic	2.73
15532	S3(C2(=C(C=C(CN1(C=[NH+]C=C1))C=C2)C=C3C(=O)O))	OC(=O)C1=CC2=CC(CN3C=NC=C3)=CC=C2S1	InChI=1S/C13H10N2O2S/c16-13(17)12-6-10-5-9(1-2-11(10)18-12)7-15-4-3-14-8-15/h1-6,8H,7H2,(H,16,17)	GEEZPHMQJXJCBB-UHFFFAOYSA-N	?	25		a1/apparent	COOH	acidic	2.74
14181	ClC1(=C(C(=O)O)C=CC(=C1)Cl)	OC(=O)C1C=CC(Cl)=CC=1Cl	InChI=1S/C7H4Cl2O2/c8-4-1-2-5(7(10)11)6(9)3-4/h1-3H,(H,10,11)	ATCRIUVQKHMXSH-UHFFFAOYSA-N	?	25	mean from 4	a1/thermodynamic	COOH	acidic	2.74
17617	S(=O)(O)CC(C)C	CC(C)CS(O)=O	InChI=1S/C4H10O2S/c1-4(2)3-7(5)6/h4H,3H2,1-2H3,(H,5,6)	WLPRUDLQOPCFNL-UHFFFAOYSA-N	?	20	conductometric	a1/apparent	SOOH	acidic	2.75
16764	O=C(O)C(NC(=O)C([NH3+])CC(C)C)CC=1([NH+]=CNC=1)	CC(C)CC(=N)C(O)NC(CC1=CNC=N1)=C(O)O	InChI=1S/C12H20N4O3/c1-7(2)3-9(13)11(17)16-10(12(18)19)4-8-5-14-6-15-8/h5-7,11,13,16-19H,3-4H2,1-2H3,(H,14,15)	MHVCFZCSMMLJCG-UHFFFAOYSA-N	?	25	potentiometric	a3/apparent	COOH	acidic	2.76
16897	S1(C(C(C(=O)O)N3(C1C(NC(=O)CC2(=CC=CC=C2))C3=O))(C)C)	CC1(C)SC2C(=NC(O)=CC3C=CC=CC=3)C(O)N2C1=C(O)O	InChI=1S/C16H18N2O4S/c1-16(2)12(15(21)22)18-13(20)11(14(18)23-16)17-10(19)8-9-6-4-3-5-7-9/h3-8,13-14,19-22H,1-2H3	LTAJHFZLYAAGBA-UHFFFAOYSA-N	?	25	potentiometric	a/apparent	?	acidic	2.76
15264	OC2(=[NH+]C=1(C(=CC=CC=1)C(=C2)C(O)C3([NH+]4(CC(O)(C=C)C(C3)CC4))))	C=CC1(O)CN2CCC1CC2C(O)C1=CC(O)=NC2=CC=CC=C21	InChI=1S/C19H22N2O3/c1-2-19(24)11-21-8-7-12(19)9-16(21)18(23)14-10-17(22)20-15-6-4-3-5-13(14)15/h2-6,10,12,16,18,23-24H,1,7-9,11H2,(H,20,22)	CKTWUPKTWOKVDJ-UHFFFAOYSA-N	?			a1/apparent	?	acidic	2.76
14898	S(=O)(=O)(N(CC)CC)C1(=C(SC=C1)C(=O)O)	CCN(CC)S(=O)(=O)C1C=CSC=1C(O)=O	InChI=1S/C9H13NO4S2/c1-3-10(4-2)16(13,14)7-5-6-15-8(7)9(11)12/h5-6H,3-4H2,1-2H3,(H,11,12)	YGXZNMUFTJSNCI-UHFFFAOYSA-N	?	25		a1/apparent	COOH	acidic	2.77
15659	O=C(O)C(=O)C(C1(=CC=CC=C1))C2(=CC=CC=C2)	OC(=C(C1C=CC=CC=1)C1C=CC=CC=1)C(O)=O	InChI=1S/C15H12O3/c16-14(15(17)18)13(11-7-3-1-4-8-11)12-9-5-2-6-10-12/h1-10,16H,(H,17,18)	CBLCIBTYWSLBLR-UHFFFAOYSA-N	?		potentiometric	a/thermodynamic	?	acidic	2.78
17752	O=C(O)C(O)C[NH3+]	NCC(O)=C(O)O	InChI=1S/C3H7NO3/c4-1-2(5)3(6)7/h5-7H,1,4H2	WQQTVMDBIWUNEJ-UHFFFAOYSA-N	?	25	potentiometric	apparent	CO2H	acidic	2.78
16971	O=C(O)CC(C1(=[NH+]C=CN1))C2(=[NH+]C=CN2)	OC(O)=CC(C1NC=CN=1)C1NC=CN=1	InChI=1S/C9H10N4O2/c14-7(15)5-6(8-10-1-2-11-8)9-12-3-4-13-9/h1-6,14-15H,(H,10,11)(H,12,13)	AERKCKJUJKBKSI-UHFFFAOYSA-N	?	24.9	potentiometric	a1/apparent	COOH	acidic	2.79
16398	S1(C(C(C(=O)O)N3(C1C(NC(=O)COC2(=CC=C(C)C=C2))C3=O))(C)C)	CC1C=CC(=CC=1)OC=C(O)N=C1C2SC(C)(C)C(=C(O)O)N2C1O	InChI=1S/C17H20N2O5S/c1-9-4-6-10(7-5-9)24-8-11(20)18-12-14(21)19-13(16(22)23)17(2,3)25-15(12)19/h4-8,14-15,20-23H,1-3H3	ZDXSKYDWKJYRIS-UHFFFAOYSA-N	?	24		a/apparent	?	acidic	2.8
12935	O=C(O)C1(=CN=NC=C1)	OC(=O)C1C=CN=NC=1	InChI=1S/C5H4N2O2/c8-5(9)4-1-2-6-7-3-4/h1-3H,(H,8,9)	JUSIWJONLKBPDU-UHFFFAOYSA-N	?			a/apparent	?	acidic	2.8
15418	O=[N+]([O-])C=1(C=2(C(C(O)=C(C=1)C[NH+](CC)CC)=CC=CC=2))	CCN(CC1C=C(C2=CC=CC=C2C=1O)[N+]([O-])=O)CC	InChI=1S/C15H18N2O3/c1-3-16(4-2)10-11-9-14(17(19)20)12-7-5-6-8-13(12)15(11)18/h5-9,18H,3-4,10H2,1-2H3	RVMDQSIRTSDBRH-UHFFFAOYSA-N	?	25	spectrophotometric	a1/apparent	OH	acidic	2.82
17740	S=C(S)NCCO	OCCNC(S)=S	InChI=1S/C3H7NOS2/c5-2-1-4-3(6)7/h5H,1-2H2,(H2,4,6,7)	MMLBEXXDOLIGCR-UHFFFAOYSA-N	?	25		a1/apparent	S-H	acidic	2.82
10360	[Br]C(C(=O)O)C(C)C	CC(C)C(Br)=C(O)O	InChI=1S/C5H9BrO2/c1-3(2)4(6)5(7)8/h3,7-8H,1-2H3	OZPGSAOMUMGMFM-UHFFFAOYSA-N	?	20		a1/apparent	?	acidic	2.82
14433	S1(C(C(=O)O)=CC(=C1)[N+](=O)[O-])	[O-][N+](=O)C1C=C(SC=1)C(O)=O	InChI=1S/C5H3NO4S/c7-5(8)4-1-3(2-11-4)6(9)10/h1-2H,(H,7,8)	SZHKHACZQDMGGI-UHFFFAOYSA-N	?	25	mean from 2	a/apparent	?	acidic	2.83
15427	S(C1(=C(C(=O)O)C=C([N+](=O)[O-])C=C1))C2(=CC=C(C)C=C2)	CC1C=CC(=CC=1)SC1C=CC(=CC=1C(O)=O)[N+]([O-])=O	InChI=1S/C14H11NO4S/c1-9-2-5-11(6-3-9)20-13-7-4-10(15(18)19)8-12(13)14(16)17/h2-8H,1H3,(H,16,17)	IOGPWPIPIPXYDP-UHFFFAOYSA-N	?	25	potentiometric	a1/apparent	OH	acidic	2.84
16466	S1(C(C(C(=O)O)N2(C1C(NC(=O)CC=CCC)C2=O))(C)C)	CCC=CC=C(O)N=C1C2SC(C)(C)C(=C(O)O)N2C1O	InChI=1S/C14H20N2O4S/c1-4-5-6-7-8(17)15-9-11(18)16-10(13(19)20)14(2,3)21-12(9)16/h5-7,11-12,17-20H,4H2,1-3H3	AEHZWJCERIRXTN-UHFFFAOYSA-N	?	25	potentiometric	a/apparent	?	acidic	2.84
15617	S(=O)(=O)(NC1(=CC=C(S(=O)(=O)C)C=C1))C(F)(F)F	CS(=O)(=O)C1C=CC(=CC=1)NS(=O)(=O)C(F)(F)F	InChI=1S/C8H8F3NO4S2/c1-17(13,14)7-4-2-6(3-5-7)12-18(15,16)8(9,10)11/h2-5,12H,1H3	GHTSSHVAUOEDTA-UHFFFAOYSA-N	?	25	potentiometric	a1/apparent	?	acidic	2.84
10973	O=C(O)C=1(OC=2(C=CC=CC=2(C=1)))	OC(=O)C1=CC2C=CC=CC=2O1	InChI=1S/C9H6O3/c10-9(11)8-5-6-3-1-2-4-7(6)12-8/h1-5H,(H,10,11)	OFFSPAZVIVZPHU-UHFFFAOYSA-N	?	20	mean from 2	a1/apparent	?	acidic	2.84
16436	O=C(OC1(OC(C(=O)O)C(O)C(C1O)O))C2(=CC=CC=C2)	OC(O)=C1OC(OC(=O)C2C=CC=CC=2)C(O)C(O)C1O	InChI=1S/C13H14O8/c14-7-8(15)10(11(17)18)20-13(9(7)16)21-12(19)6-4-2-1-3-5-6/h1-5,7-9,13-18H	JXNKKACNRQXLKZ-UHFFFAOYSA-N	?			1/apparent	?	acidic	2.85
10492	S=C(S)NCCOC	COCCNC(S)=S	InChI=1S/C4H9NOS2/c1-6-3-2-5-4(7)8/h2-3H2,1H3,(H2,5,7,8)	GCLYKPRQCGUZGH-UHFFFAOYSA-N	?	25		a1/apparent	S-H	acidic	2.85
12929	O=C(O)C1(=NC=CC=N1)	OC(=O)C1N=CC=CN=1	InChI=1S/C5H4N2O2/c8-5(9)4-6-2-1-3-7-4/h1-3H,(H,8,9)	ZFCHNZDUMIOWFV-UHFFFAOYSA-N	?		potentiometric	a2/apparent	?	acidic	2.85
14288	O=C(O)CC1(=NN=NN1CC)	CCN1N=NN=C1C=C(O)O	InChI=1S/C5H8N4O2/c1-2-9-4(3-5(10)11)6-7-8-9/h3,10-11H,2H2,1H3	AMVIAGPVPLNRSK-UHFFFAOYSA-N	?	25	potentiometric	a1/apparent	COOH	acidic	2.85
13872	OC=2(C1(=NC=CC=C1[NH+]=CC=2))	OC1C=CN=C2C=CC=NC2=1	InChI=1S/C8H6N2O/c11-7-3-5-9-6-2-1-4-10-8(6)7/h1-5H,(H,9,11)	NSPLFNGUPLZYHV-UHFFFAOYSA-N	?	20	potentiometric	a1/apparent	?	acidic	2.85
17280	IC1(=NN=NN1)	IC1NN=NN=1	InChI=1S/CHIN4/c2-1-3-5-6-4-1/h(H,3,4,5,6)	ZTLJPKSDOIYBHM-UHFFFAOYSA-N	?		potentiometric	a/apparent	?	acidic	2.85
15435	O=[N+]([O-])C2(=CC(=C(C(=O)C1(=CC=CC=C1))C=C2)C(=O)O)	[O-][N+](=O)C1=CC(C(O)=O)=C(C=C1)C(=O)C1C=CC=CC=1	InChI=1S/C14H9NO5/c16-13(9-4-2-1-3-5-9)11-7-6-10(15(19)20)8-12(11)14(17)18/h1-8H,(H,17,18)	FWPIEGIWZHMCKQ-UHFFFAOYSA-N	?	20	potentiometric	a/thermodynamic	?	acidic	2.86
11792	O=C(O)C1(=CC=[N+]([O-])C=C1)	[O-][N+]1=CC=C(C=C1)C(O)=O	InChI=1S/C6H5NO3/c8-6(9)5-1-3-7(10)4-2-5/h1-4H,(H,8,9)	QCWTWMJMLSKQCJ-UHFFFAOYSA-N	?		potentiometric	a2/apparent	?	acidic	2.86
15437	O=[N+]([O-])C1(=C(C(C(=O)O)=CC=C1)C(=O)C2(=CC=CC=C2))	[O-][N+](=O)C1C=CC=C(C(O)=O)C=1C(=O)C1C=CC=CC=1	InChI=1S/C14H9NO5/c16-13(9-5-2-1-3-6-9)12-10(14(17)18)7-4-8-11(12)15(19)20/h1-8H,(H,17,18)	VQCAQTNPROLAJK-UHFFFAOYSA-N	?	20	potentiometric	a/thermodynamic	?	acidic	2.87
11927	S=C(OCC(=O)O)N(C)C	CN(C)C(=S)OC=C(O)O	InChI=1S/C5H9NO3S/c1-6(2)5(10)9-3-4(7)8/h3,7-8H,1-2H3	ZVJQRQVKTNTPLG-UHFFFAOYSA-N	?	25	potentiometric	a1/apparent	?	acidic	2.87
17340	ClC(C(=O)O)C	CC(Cl)=C(O)O	InChI=1S/C3H5ClO2/c1-2(4)3(5)6/h5-6H,1H3	CIPZHAOJHQVCSV-UHFFFAOYSA-N	?	18	potentiometric	apparent	?	acidic	2.88
12483	[Br]C1(=C(O)C([N+](=O)[O-])=CC2(=C1CC2=O))	[O-][N+](=O)C1=CC2=C(C=C2O)C(Br)=C1O	InChI=1S/C8H4BrNO4/c9-7-4-2-6(11)3(4)1-5(8(7)12)10(13)14/h1-2,11-12H	LOIKJZKTIZRXSL-UHFFFAOYSA-N	?	25	potentiometric	a1/thermodynamic	OH	acidic	2.88
12241	O=[N+]([O-])C1(=CC=C(OCC(=O)O)C=C1)	[O-][N+](=O)C1=CC=C(C=C1)OC=C(O)O	InChI=1S/C8H7NO5/c10-8(11)5-14-7-3-1-6(2-4-7)9(12)13/h1-5,10-11H	ORQTTZQLFBRCFU-UHFFFAOYSA-N	?	25		thermodynamic	?	acidic	2.89
14188	[Br]C1(=C(C(=O)O)C=CC=C1C)	CC1=CC=CC(C(O)=O)=C1Br	InChI=1S/C8H7BrO2/c1-5-3-2-4-6(7(5)9)8(10)11/h2-4H,1H3,(H,10,11)	LSRTWJCYIWGKCQ-UHFFFAOYSA-N	?	20	potentiometric	a/thermodynamic	?	acidic	2.9
12239	O=[N+]([O-])C1(=C(OCC(=O)O)C=CC=C1)	[O-][N+](=O)C1C=CC=CC=1OC=C(O)O	InChI=1S/C8H7NO5/c10-8(11)5-14-7-4-2-1-3-6(7)9(12)13/h1-5,10-11H	BKDJBSJYKGQGGG-UHFFFAOYSA-N	?	25		apparent	?	acidic	2.9
13330	O=C(O)CC1([NH2+]NC2(=C1C=CC=C2))	OC(O)=CC1NNC2=CC=CC=C21	InChI=1S/C9H10N2O2/c12-9(13)5-8-6-3-1-2-4-7(6)10-11-8/h1-5,8,10-13H	MOIGYTCAXWGSNT-UHFFFAOYSA-N	?			a1/apparent	?	acidic	2.9
15271	O=C(O)C1(N(C(=O)CNC(=O)CNC(=O)C[NH3+])CCC1)	N=CC(O)NCC(O)=NC=C(O)N1CCCC1=C(O)O	InChI=1S/C11H18N4O5/c12-4-8(16)13-5-9(17)14-6-10(18)15-3-1-2-7(15)11(19)20/h4,6,8,12-13,16,18-20H,1-3,5H2,(H,14,17)	YRENNZDMOAYXIC-UHFFFAOYSA-N	?	25	potentiometric	a1/apparent	?	acidic	2.91
16738	O2(C=1(C(OC)=CC3(=C(O)C=C([NH+]=C3(C=1C(=C2C)C))C)))	COC1=CC2=C(O)C=C(C)N=C2C2=C1OC(C)=C2C	InChI=1S/C15H15NO3/c1-7-5-11(17)10-6-12(18-4)15-13(14(10)16-7)8(2)9(3)19-15/h5-6H,1-4H3,(H,16,17)	JXOQSDNAQDPDAZ-UHFFFAOYSA-N	?	20	spectrophotometric	a1/thermodynamic	NH(+)	acidic	2.91
13611	O=[N+]([O-])C1(=C(C(=O)O)C=CC=C1C)	CC1=CC=CC(C(O)=O)=C1[N+]([O-])=O	InChI=1S/C8H7NO4/c1-5-3-2-4-6(8(10)11)7(5)9(12)13/h2-4H,1H3,(H,10,11)	DGDAVTPQCQXLGU-UHFFFAOYSA-N	?	20	potentiometric	a/thermodynamic	?	acidic	2.91
16294	O=C(O)C2(O)(C1(=C(C=CC=C1)C3(=C2C=CC=C3)))	OC(=O)C1(O)C2C=CC=CC=2C2C=CC=CC1=2	InChI=1S/C14H10O3/c15-13(16)14(17)11-7-3-1-5-9(11)10-6-2-4-8-12(10)14/h1-8,17H,(H,15,16)	GXAMYUGOODKVRM-UHFFFAOYSA-N	?	25		apparent	?	acidic	2.92
14187	IC1(=C(C(=O)O)C=CC=C1C)	CC1=CC=CC(C(O)=O)=C1I	InChI=1S/C8H7IO2/c1-5-3-2-4-6(7(5)9)8(10)11/h2-4H,1H3,(H,10,11)	PZUXUOZSSYKAMX-UHFFFAOYSA-N	?	20	potentiometric	a/thermodynamic	?	acidic	2.92
11434	[Br]C1(=C(C(=O)O)C=CC=C1)	OC(=O)C1C=CC=CC=1Br	InChI=1S/C7H5BrO2/c8-6-4-2-1-3-5(6)7(9)10/h1-4H,(H,9,10)	XRXMNWGCKISMOH-UHFFFAOYSA-N	?	21	mean from 3	a1/apparent	H(+)	acidic	2.93
12851	IC=1(OC(C(=O)O)=CC=1)	OC(=O)C1=CC=C(I)O1	InChI=1S/C5H3IO3/c6-4-2-1-3(9-4)5(7)8/h1-2H,(H,7,8)	UKRYIKCRRFOEOD-UHFFFAOYSA-N	?	20	potentiometric	a/apparent	?	acidic	2.94
14555	S1(CN(C(=O)C)C(C1)C(=O)O)	C=C(O)N1CSCC1=C(O)O	InChI=1S/C6H9NO3S/c1-4(8)7-3-11-2-5(7)6(9)10/h8-10H,1-3H2	HFUCGUGJMJTSFM-UHFFFAOYSA-N	?	20	mean from 2	a/apparent	?	acidic	2.94
12273	O=C(O)C(NC(=O)C)CC=1([NH+]=CNC=1)	C/C(/O)=N\C(CC1=CNC=N1)=C(O)O	InChI=1S/C8H11N3O3/c1-5(12)11-7(8(13)14)2-6-3-9-4-10-6/h3-4,13-14H,2H2,1H3,(H,9,10)(H,11,12)	XDRNOONALRPQTA-UHFFFAOYSA-N	?	25	potentiometric	a1/apparent	COOH	acidic	2.94
11794	O=C(O)C1([N+]([O-])=CCC1)(C)	CC1(CCC=[N+]1[O-])C(O)=O	InChI=1S/C6H9NO3/c1-6(5(8)9)3-2-4-7(6)10/h4H,2-3H2,1H3,(H,8,9)	QHSWDTIJMXEPJS-UHFFFAOYSA-N	?			a/apparent	?	acidic	2.95
10740	O=C(O)C1(N(C(=O)C[NH3+])CCC1)	N=CC(O)N1CCCC1=C(O)O	InChI=1S/C7H12N2O3/c8-4-6(10)9-3-1-2-5(9)7(11)12/h4,6,8,10-12H,1-3H2	RPBNEHXMGHRUCX-UHFFFAOYSA-N	?	25	potentiometric	a1/apparent	?	acidic	2.95
11661	S=C(S)NC1(CCCCC1)	SC(=S)NC1CCCCC1	InChI=1S/C7H13NS2/c9-7(10)8-6-4-2-1-3-5-6/h6H,1-5H2,(H2,8,9,10)	AGCJLSMWWRLQTK-UHFFFAOYSA-N	?	20		a/apparent	?	acidic	2.95
11431	ClC1(=C(C(=O)O)C=CC=C1)	OC(=O)C1C=CC=CC=1Cl	InChI=1S/C7H5ClO2/c8-6-4-2-1-3-5(6)7(9)10/h1-4H,(H,9,10)	IKCLCGXPQILATA-UHFFFAOYSA-N	?	25	mean from 11	a1/apparent	H(+)	acidic	2.95
14223	IC1(=C(C(=O)O)C=C(C)C=C1)	CC1=CC(C(O)=O)=C(I)C=C1	InChI=1S/C8H7IO2/c1-5-2-3-7(9)6(4-5)8(10)11/h2-4H,1H3,(H,10,11)	INGWGCDYAJKXKP-UHFFFAOYSA-N	?	20	potentiometric	a/thermodynamic	?	acidic	2.95
16257	S(=O)(=O)(N(CC)CC)C1(=C(C(=O)O)C=CC=C1)	CCN(CC)S(=O)(=O)C1C=CC=CC=1C(O)=O	InChI=1S/C11H15NO4S/c1-3-12(4-2)17(15,16)10-8-6-5-7-9(10)11(13)14/h5-8H,3-4H2,1-2H3,(H,13,14)	NFUPCSUIJPOOMJ-UHFFFAOYSA-N	?	25		a1/apparent	COOH	acidic	2.96
12859	SC1(=[NH+]C=C(N)C(=N1)N)	NC1=NC(S)=NC=C1N	InChI=1S/C4H6N4S/c5-2-1-7-4(9)8-3(2)6/h1H,5H2,(H3,6,7,8,9)	KDVXWCSUTDEXFF-UHFFFAOYSA-N	?		potentiometric	a1/apparent	?	acidic	2.96
15439	O=C(O)C2(OC(OC1(=CC([NH3+])=CC=C1))C(O)C(C2O)O)	NC1=CC(=CC=C1)OC1OC(C(O)C(O)C1O)=C(O)O	InChI=1S/C12H15NO7/c13-5-2-1-3-6(4-5)19-12-9(16)7(14)8(15)10(20-12)11(17)18/h1-4,7-9,12,14-18H,13H2	NZGKLOFHPSOEFY-UHFFFAOYSA-N	?	22	potentiometric	apparent	?	acidic	2.97
17346	[Br]C(C(=O)O)C	CC(Br)=C(O)O	InChI=1S/C3H5BrO2/c1-2(4)3(5)6/h5-6H,1H3	NZSBXBVHTAQEIH-UHFFFAOYSA-N	?	20		a1/apparent	?	acidic	2.97
10218	S=C(S)N1(CCCC1)	SC(=S)N1CCCC1	InChI=1S/C5H9NS2/c7-5(8)6-3-1-2-4-6/h1-4H2,(H,7,8)	VSWDORGPIHIGNW-UHFFFAOYSA-N	?	23	mean from 2	a1/apparent	S-H	acidic	2.97
11911	S=C(SC)N(CC(=O)O)C	CN(C=C(O)O)C(=S)SC	InChI=1S/C5H9NO2S2/c1-6(3-4(7)8)5(9)10-2/h3,7-8H,1-2H3	JOVCAFZQMGXWOY-UHFFFAOYSA-N	?	25	mean from 2	a1/apparent	?	acidic	2.98
12549	O=[N+]([O-])C2(=C(C1(=NN=NN1))C=CC=C2)	[O-][N+](=O)C1C=CC=CC=1C1NN=NN=1	InChI=1S/C7H5N5O2/c13-12(14)6-4-2-1-3-5(6)7-8-10-11-9-7/h1-4H,(H,8,9,10,11)	HENCYJMPEDACFZ-UHFFFAOYSA-N	?	20	spectrophotometric	a1/apparent	NH	acidic	2.98
13620	O=[N+]([O-])C1(=C(C(C(=O)O)=CC=C1)C)	CC1C(=CC=CC=1[N+]([O-])=O)C(O)=O	InChI=1S/C8H7NO4/c1-5-6(8(10)11)3-2-4-7(5)9(12)13/h2-4H,1H3,(H,10,11)	YPQAFWHSMWWPLX-UHFFFAOYSA-N	?	20	potentiometric	a/thermodynamic	?	acidic	2.98
10260	S1(C(C(=O)O)=CN=C1)	OC(=O)C1=CN=CS1	InChI=1S/C4H3NO2S/c6-4(7)3-1-5-2-8-3/h1-2H,(H,6,7)	YZVFSQQHQPPKNX-UHFFFAOYSA-N	?	24	mean from 3	a/apparent	?	acidic	2.99
14382	O=C(O)C(O)CC=1([NH+]=CNC=1)	OC(O)=C(O)CC1=CNC=N1	InChI=1S/C6H8N2O3/c9-5(6(10)11)1-4-2-7-3-8-4/h2-3,9-11H,1H2,(H,7,8)	YCMZPNUKOOHINY-UHFFFAOYSA-N	?	30	potentiometric	a1/apparent	?	acidic	2.99
14998	OC3(=CC2(=[N+](C=1(C(=CC=CC=1)N=C2C=C3))C))	C[N+]1C2=CC=CC=C2N=C2C=CC(O)=CC=12	InChI=1S/C13H10N2O/c1-15-12-5-3-2-4-10(12)14-11-7-6-9(16)8-13(11)15/h2-8H,1H3/p+1	HAQCALIJITZJCC-UHFFFAOYSA-O	?	30	potentiometric	a/apparent	?	acidic	3.0
16323	O=C(O)C=1(C=3(C([NH+]=C2(C=1C=CC=C2))=CC=CC=3))	OC(=O)C1C2=CC=CC=C2N=C2C=CC=CC2=1	InChI=1S/C14H9NO2/c16-14(17)13-9-5-1-3-7-11(9)15-12-8-4-2-6-10(12)13/h1-8H,(H,16,17)	IYRYQBAAHMBIFT-UHFFFAOYSA-N	?	20	spectrophotometric	a1/apparent	?	acidic	3.0
16915	O=C(O)C3(OC(OC2(=CC=1(C(=[NH+]C=CC=1)C=C2)))C(O)C(C3O)O)	OC(O)=C1OC(OC2=CC3=CC=CN=C3C=C2)C(O)C(O)C1O	InChI=1S/C15H15NO7/c17-10-11(18)13(14(20)21)23-15(12(10)19)22-8-3-4-9-7(6-8)2-1-5-16-9/h1-6,10-12,15,17-21H	BNRCLKJBNHUWMB-UHFFFAOYSA-N	?	22	potentiometric	a1/apparent	?	acidic	3.0
16911	O=C(O)C3(OC(OC=1(C=[NH+]C2(=CC=CC=C2(C=1))))C(O)C(C3O)O)	OC(O)=C1OC(OC2=CC3C=CC=CC=3N=C2)C(O)C(O)C1O	InChI=1S/C15H15NO7/c17-10-11(18)13(14(20)21)23-15(12(10)19)22-8-5-7-3-1-2-4-9(7)16-6-8/h1-6,10-12,15,17-21H	IPJVYZWQHXCELT-UHFFFAOYSA-N	?	22	potentiometric	a1/apparent	?	acidic	3.0
16538	O=[N+]([O-])C=1(C=3(C(C(O)=C(C=1)C[NH+]2(CCOCC2))=CC=CC=3))	[O-][N+](=O)C1=CC(CN2CCOCC2)=C(O)C2=CC=CC=C21	InChI=1S/C15H16N2O4/c18-15-11(10-16-5-7-21-8-6-16)9-14(17(19)20)12-3-1-2-4-13(12)15/h1-4,9,18H,5-8,10H2	USGIQJYPTKPHGI-UHFFFAOYSA-N	?	25	spectrophotometric	a1/apparent	OH	acidic	3.0
13087	ClC=1(SC(C(=O)O)=CN=1)	OC(=O)C1=CN=C(Cl)S1	InChI=1S/C4H2ClNO2S/c5-4-6-1-2(9-4)3(7)8/h1H,(H,7,8)	HNJOKQPEJIWTRF-UHFFFAOYSA-N	?	25	potentiometric	a/apparent	?	acidic	3.0
10047	O=C1(C(=O)CC(C1)=O)	OC1=CC(=O)CC1=O	InChI=1S/C5H4O3/c6-3-1-4(7)5(8)2-3/h1,7H,2H2	HLLPEXXYFOWVMA-UHFFFAOYSA-N	?			a/apparent	?	acidic	3.0
10661	O=C1(NC(C(=O)O)C(C1)C(=O)N)	NC(=O)C1C=C(O)N=C1C(O)O	InChI=1S/C6H8N2O4/c7-5(10)2-1-3(9)8-4(2)6(11)12/h1-2,6,9,11-12H,(H2,7,10)	KKRJGTKDSMBNQO-UHFFFAOYSA-N	?	20	potentiometric	a/apparent	?	acidic	3.0
14286	S1(C(C(=O)O)=CC=C1C(=O)C)	C=C(O)C1=CC=C(S1)C(O)=O	InChI=1S/C7H6O3S/c1-4(8)5-2-3-6(11-5)7(9)10/h2-3,8H,1H2,(H,9,10)	VNYWBJZMRQVUHL-UHFFFAOYSA-N	?	25	potentiometric	a1/apparent	?	acidic	3.0
14186	ClC1(=C(C(=O)O)C=CC=C1C)	CC1=CC=CC(C(O)=O)=C1Cl	InChI=1S/C8H7ClO2/c1-5-3-2-4-6(7(5)9)8(10)11/h2-4H,1H3,(H,10,11)	LWOKLXMNGXXORN-UHFFFAOYSA-N	?	20	potentiometric	a/thermodynamic	?	acidic	3.0
16912	O=C(O)C3(OC(OC=2(C1(=[NH+]C=CC=C1C=CC=2)))C(O)C(C3O)O)	OC(O)=C1OC(OC2C=CC=C3C=CC=NC3=2)C(O)C(O)C1O	InChI=1S/C15H15NO7/c17-10-11(18)13(14(20)21)23-15(12(10)19)22-8-5-1-3-7-4-2-6-16-9(7)8/h1-6,10-12,15,17-21H	PNJFEGIXFKRPIW-UHFFFAOYSA-N	?	22	potentiometric	a1/apparent	?	acidic	3.01
11887	O=C(OCC(=O)O)N(C)C	CN(C)C(=O)OC=C(O)O	InChI=1S/C5H9NO4/c1-6(2)5(9)10-3-4(7)8/h3,7-8H,1-2H3	YXMJQCIDZBADHE-UHFFFAOYSA-N	?	25	potentiometric	a1/apparent	?	acidic	3.01
13095	S1(C(=NC=C1C)C(=O)O)	CC1=CN=C(S1)C(O)=O	InChI=1S/C5H5NO2S/c1-3-2-6-4(9-3)5(7)8/h2H,1H3,(H,7,8)	UYDGNRLMYZMDOG-UHFFFAOYSA-N	?	25	potentiometric	a/apparent	?	acidic	3.03
12237	O=[N+]([O-])C1(=CC(=CC=C1)C(O)C(=O)O)	[O-][N+](=O)C1=CC(=CC=C1)C(O)=C(O)O	InChI=1S/C8H7NO5/c10-7(8(11)12)5-2-1-3-6(4-5)9(13)14/h1-4,10-12H	TZSNZTMTBBPCNC-UHFFFAOYSA-N	?	25	conductometric	thermodynamic	?	acidic	3.03
12657	O=C(O)C(C#N)=C(C)C	CC(C)=C(C#N)C(O)=O	InChI=1S/C6H7NO2/c1-4(2)5(3-7)6(8)9/h1-2H3,(H,8,9)	IMCBZLGYAYZSAM-UHFFFAOYSA-N	?	20		a/apparent	?	acidic	3.04
14866	O=[N+]([O-])C1(=CC=C(CCC([NH3+])C(=O)O)C=C1)	N=C(CCC1C=CC(=CC=1)[N+]([O-])=O)C(O)O	InChI=1S/C10H12N2O4/c11-9(10(13)14)6-3-7-1-4-8(5-2-7)12(15)16/h1-2,4-5,10-11,13-14H,3,6H2	KIDVNDXEXDSFSD-UHFFFAOYSA-N	?		potentiometric	a1/apparent	?	acidic	3.05
16062	O=C(O)C(O)(C1(=CC=CC=C1))C2(=CC=CC=C2)	OC(=O)C(O)(C1C=CC=CC=1)C1C=CC=CC=1	InChI=1S/C14H12O3/c15-13(16)14(17,11-7-3-1-4-8-11)12-9-5-2-6-10-12/h1-10,17H,(H,15,16)	UKXSKSHDVLQNKG-UHFFFAOYSA-N	?	18	mean from 2	a1/apparent	COOH	acidic	3.05
11904	O=C(O)C([NH3+])CCC(C)C	CC(C)CCC(=N)C(O)O	InChI=1S/C7H15NO2/c1-5(2)3-4-6(8)7(9)10/h5,7-10H,3-4H2,1-2H3	OSVWQXUZLAKYRT-UHFFFAOYSA-N	?	24	mean from 2	a1/apparent	COOH	acidic	3.06
13656	O=C(O)C=C(C#N)C1(=CC=CC=C1)	N#CC(=CC(O)=O)C1C=CC=CC=1	InChI=1S/C10H7NO2/c11-7-9(6-10(12)13)8-4-2-1-3-5-8/h1-6H,(H,12,13)	ICKZIDPIMZGODJ-UHFFFAOYSA-N	?	25	conductometric	a/apparent	?	acidic	3.07
17273	P1(=O)(O)(CCC1)	OP1(=O)CCC1	InChI=1S/C3H7O2P/c4-6(5)2-1-3-6/h1-3H2,(H,4,5)	GXFXXRGXUCTBEU-UHFFFAOYSA-N	?	25	potentiometric	a/apparent	?	acidic	3.07
11259	OC1(=[NH+]C(=NC2(=C1N=CN2C))N)	CN1C=NC2C(O)=NC(N)=NC1=2	InChI=1S/C6H7N5O/c1-11-2-8-3-4(11)9-6(7)10-5(3)12/h2H,1H3,(H3,7,9,10,12)	UUWJNBOCAPUTBK-UHFFFAOYSA-N	?	22	spectrophotometric	a1/apparent	?	acidic	3.07
17497	P(=O)(O)(C)C	CP(C)(O)=O	InChI=1S/C2H7O2P/c1-5(2,3)4/h1-2H3,(H,3,4)	GOJNABIZVJCYFL-UHFFFAOYSA-N	?	25	potentiometric	a/apparent	?	acidic	3.08
12547	O=[N+]([O-])C2(=CC=C(C1(=NN=NN1))C=C2)	[O-][N+](=O)C1C=CC(=CC=1)C1NN=NN=1	InChI=1S/C7H5N5O2/c13-12(14)6-3-1-5(2-4-6)7-8-10-11-9-7/h1-4H,(H,8,9,10,11)	MIUOBAHGBPSRKY-UHFFFAOYSA-N	?	20	spectrophotometric	a1/apparent	NH	acidic	3.08
17635	O=C(O)CC(=O)C	CC(=O)C=C(O)O	InChI=1S/C4H6O3/c1-3(5)2-4(6)7/h2,6-7H,1H3	MJVWCRHYQDKUHG-UHFFFAOYSA-N	?	20	mean from 4	a1/apparent	?	acidic	3.09
11705	O=C(O)C1(=CC([NH3+])=CC=C1)	NC1=CC(=CC=C1)C(O)=O	InChI=1S/C7H7NO2/c8-6-3-1-2-5(4-6)7(9)10/h1-4H,8H2,(H,9,10)	XFDUHJPVQKIXHO-UHFFFAOYSA-N	?	25	mean from 8	a1/thermodynamic	COOH	acidic	3.09
14224	[Br]C1(=C(C(=O)O)C=CC(=C1)C)	CC1C=CC(C(O)=O)=C(Br)C=1	InChI=1S/C8H7BrO2/c1-5-2-3-6(8(10)11)7(9)4-5/h2-4H,1H3,(H,10,11)	ZZYYOHPHSYCHQG-UHFFFAOYSA-N	?	20	potentiometric	a/thermodynamic	?	acidic	3.09
10612	O=C(O)C#COC1(=CC=CC=C1)	OC(=O)C#COC1C=CC=CC=1	InChI=1S/C9H6O3/c10-9(11)6-7-12-8-4-2-1-3-5-8/h1-5H,(H,10,11)	ZQJTVDZFDAKIFV-UHFFFAOYSA-N	?	25	conductometric	a1/thermodynamic	COOH	acidic	3.09
15440	O=C(O)C2(OC(OC1(=CC=C([NH3+])C=C1))C(O)C(C2O)O)	NC1=CC=C(C=C1)OC1OC(C(O)C(O)C1O)=C(O)O	InChI=1S/C12H15NO7/c13-5-1-3-6(4-2-5)19-12-9(16)7(14)8(15)10(20-12)11(17)18/h1-4,7-9,12,14-18H,13H2	QQTHUBSAKQNDRL-UHFFFAOYSA-N	?	22	potentiometric	apparent	?	acidic	3.1
15253	S1(C(C(C(=O)O)N2(C1C([NH+]=C2CCCC([NH3+])C(=O)[O-])C(=O)[O-]))(C)C)	CC1(C)SC2C(N=C(CCCC(=N)C(O)O)N2C1=C(O)O)=C(O)O	InChI=1S/C14H21N3O6S/c1-14(2)9(13(22)23)17-7(5-3-4-6(15)11(18)19)16-8(12(20)21)10(17)24-14/h10-11,15,18-23H,3-5H2,1-2H3	WTOBBAMLNCZDKT-UHFFFAOYSA-N	?	20	potentiometric	a1/apparent	?	acidic	3.1
16920	O=C(O)C3(OC(OC=2(C=1(C(=[NH+]C=CC=1)C=CC=2)))C(O)C(C3O)O)	OC(O)=C1OC(OC2C=CC=C3N=CC=CC=23)C(O)C(O)C1O	InChI=1S/C15H15NO7/c17-10-11(18)13(14(20)21)23-15(12(10)19)22-9-5-1-4-8-7(9)3-2-6-16-8/h1-6,10-12,15,17-21H	AUINEYLKSXXUPY-UHFFFAOYSA-N	?	22	potentiometric	a1/apparent	?	acidic	3.1
17690	S=C(S)NC(C)C	CC(C)NC(S)=S	InChI=1S/C4H9NS2/c1-3(2)5-4(6)7/h3H,1-2H3,(H2,5,6,7)	UCPWEJNQKVUTLV-UHFFFAOYSA-N	?	25		apparent	?	acidic	3.1
11818	SC1(=[NH+]C=CC(=N1)NCC)	CCNC1C=CN=C(S)N=1	InChI=1S/C6H9N3S/c1-2-7-5-3-4-8-6(10)9-5/h3-4H,2H2,1H3,(H2,7,8,9,10)	USRSRJYWYYKJAY-UHFFFAOYSA-N	?	20	potentiometric	a1/apparent	?	acidic	3.1
16978	ClC1(=C([N+](=O)[O-])C=C2(N(O)N=NC2(=C1C)))	CC1C(Cl)=C(C=C2C=1N=NN2O)[N+]([O-])=O	InChI=1S/C7H5ClN4O3/c1-3-6(8)4(12(14)15)2-5-7(3)9-10-11(5)13/h2,13H,1H3	OVWVZJMDKNWSIO-UHFFFAOYSA-N	?	25	potentiometric	a1/apparent	OH	acidic	3.1
14189	[Br]C1(C(=O)CC(C)(C)CC1=O)	CC1(C)C=C(O)C(Br)C(O)=C1	InChI=1S/C8H11BrO2/c1-8(2)3-5(10)7(9)6(11)4-8/h3-4,7,10-11H,1-2H3	YRBSVURGLQGTOV-UHFFFAOYSA-N	?	20	spectrophotometric	a/apparent	?	acidic	3.1
10953	S2(C1(=C(C=CC=C1)C=C2C(=O)O))	OC(=O)C1=CC2C=CC=CC=2S1	InChI=1S/C9H6O2S/c10-9(11)8-5-6-3-1-2-4-7(6)12-8/h1-5H,(H,10,11)	DYSJMQABFPKAQM-UHFFFAOYSA-N	?	20	spectrophotometric	a1/apparent	?	acidic	3.1
16969	O=C(O)CC1(=NN=NN1C2(=CC=CC=C2))	OC(O)=CC1=NN=NN1C1C=CC=CC=1	InChI=1S/C9H8N4O2/c14-9(15)6-8-10-11-12-13(8)7-4-2-1-3-5-7/h1-6,14-15H	GVWPLZYYFOCPKR-UHFFFAOYSA-N	?			a/apparent	?	acidic	3.1
14936	O=[N+]([O-])C1(=CC=C(C(=O)N[N+](C)(C)C)C=C1)	C[N+](C)(C)NC(=O)C1=CC=C(C=C1)[N+]([O-])=O	InChI=1S/C10H13N3O3/c1-13(2,3)11-10(14)8-4-6-9(7-5-8)12(15)16/h4-7H,1-3H3/p+1	CLRPIVYDYCSVLW-UHFFFAOYSA-O	?	20	mean from 2	a1/apparent	?	acidic	3.11
12330	O=C(O)C=1(C=2(C(C=CC=1C)=CC=CC=2))	CC1C=CC2=CC=CC=C2C=1C(O)=O	InChI=1S/C12H10O2/c1-8-6-7-9-4-2-3-5-10(9)11(8)12(13)14/h2-7H,1H3,(H,13,14)	ZSPDYGICHBLYSD-UHFFFAOYSA-N	?	25	spectrophotometric	a/thermodynamic	?	acidic	3.11
12785	[Br]C1(=CSC(=C1)C(=O)O)	OC(=O)C1=CC(Br)=CS1	InChI=1S/C5H3BrO2S/c6-3-1-4(5(7)8)9-2-3/h1-2H,(H,7,8)	HJZFPRVFLBBAMU-UHFFFAOYSA-N	?	25	potentiometric	a/apparent	?	acidic	3.11
12852	S1(=O)(CC(=O)CC(C1)=O)	OC1CS(=O)CC(=O)C=1	InChI=1S/C5H6O3S/c6-4-1-5(7)3-9(8)2-4/h1,6H,2-3H2	KYVAKNFNKQTLNP-UHFFFAOYSA-N	?		potentiometric	a/apparent	?	acidic	3.12
14221	ClC1(=C(C(=O)O)C=C(C)C=C1)	CC1=CC(C(O)=O)=C(Cl)C=C1	InChI=1S/C8H7ClO2/c1-5-2-3-7(9)6(4-5)8(10)11/h2-4H,1H3,(H,10,11)	LEBWXJZAWTVKFL-UHFFFAOYSA-N	?	20	potentiometric	a/thermodynamic	?	acidic	3.12
16944	O=C(O)C1(=C(OC)C(=CC2(=C1COC2))C)	CC1=CC2COCC=2C(=C1OC)C(O)=O	InChI=1S/C11H12O4/c1-6-3-7-4-15-5-8(7)9(11(12)13)10(6)14-2/h3H,4-5H2,1-2H3,(H,12,13)	XZJKVPFIAANGFJ-UHFFFAOYSA-N	?		potentiometric	a/apparent	?	acidic	3.13
16232	S(=O)(=O)(NC1(=CC=C(CC([NH3+])C(=O)O)C=C1))C	CS(=O)(=O)NC1C=CC(CC(=N)C(O)O)=CC=1	InChI=1S/C10H14N2O4S/c1-17(15,16)12-8-4-2-7(3-5-8)6-9(11)10(13)14/h2-5,10-14H,6H2,1H3	ANDICJROMADHJF-UHFFFAOYSA-N	?	26		a1/apparent	?	acidic	3.15
15568	OC1(=[NH+]C(=NC2(=C1N=CN2C3(C=CC(C3)CO)))N)	NC1N=C(O)C2N=CN(C3CC(CO)C=C3)C=2N=1	InChI=1S/C11H13N5O2/c12-11-14-9-8(10(18)15-11)13-5-16(9)7-2-1-6(3-7)4-17/h1-2,5-7,17H,3-4H2,(H3,12,14,15,18)	XSSYCIGJYCVRRK-UHFFFAOYSA-N	?	25	spectrophotometric	a1/apparent	NH	acidic	3.15
12754	O=C(O)C1(OCCOC1)	OC(O)=C1COCCO1	InChI=1S/C5H8O4/c6-5(7)4-3-8-1-2-9-4/h6-7H,1-3H2	YECXBMSXHAPVJH-UHFFFAOYSA-N	?	25	potentiometric	a/apparent	?	acidic	3.15
14244	O=C(O)COC1(=CC=CC=C1)	OC(O)=COC1C=CC=CC=1	InChI=1S/C8H8O3/c9-8(10)6-11-7-4-2-1-3-5-7/h1-6,9-10H	OBYCMCNMAWPXFG-UHFFFAOYSA-N	?	21	mean from 8	a1/apparent	?	acidic	3.15
10588	O=C(O)COC1(=CC=C(C)C=C1)	CC1C=CC(=CC=1)OC=C(O)O	InChI=1S/C9H10O3/c1-7-2-4-8(5-3-7)12-6-9(10)11/h2-6,10-11H,1H3	YFIWWAZCIATQOM-UHFFFAOYSA-N	?	25		apparent	?	acidic	3.15
14937	O=[N+]([O-])C1(=CC(C(=O)N[N+](C)(C)C)=CC=C1)	C[N+](C)(C)NC(=O)C1C=C(C=CC=1)[N+]([O-])=O	InChI=1S/C10H13N3O3/c1-13(2,3)11-10(14)8-5-4-6-9(7-8)12(15)16/h4-7H,1-3H3/p+1	QUZUHTAFMYFBBF-UHFFFAOYSA-O	?	20	mean from 2	a1/apparent	?	acidic	3.16
17501	ICC(=O)O	OC(O)=CI	InChI=1S/C2H3IO2/c3-1-2(4)5/h1,4-5H	HSEHSKDYRQACTC-UHFFFAOYSA-N	?	16	mean from 3	apparent	?	acidic	3.16
12691	O=C(O)CN(C(=O)C)C	CN(C=C(O)O)C(=C)O	InChI=1S/C5H9NO3/c1-4(7)6(2)3-5(8)9/h3,7-9H,1H2,2H3	OWDWVPVJVHVJIW-UHFFFAOYSA-N	?	40	mean from 2	a1/apparent	COOH	acidic	3.16
16979	ClC2(=C1(N=NN(C1=C(C)C(=C2)[N+](=O)[O-])O))	CC1C(=CC(Cl)=C2N=NN(O)C2=1)[N+]([O-])=O	InChI=1S/C7H5ClN4O3/c1-3-5(12(14)15)2-4(8)6-7(3)11(13)10-9-6/h2,13H,1H3	WDZCLWRGSRLTLJ-UHFFFAOYSA-N	?	25	potentiometric	a1/apparent	OH	acidic	3.17
10589	O=C(O)COC1(=C(C=CC=C1)C)	CC1C=CC=CC=1OC=C(O)O	InChI=1S/C9H10O3/c1-7-4-2-3-5-8(7)12-6-9(10)11/h2-6,10-11H,1H3	YQJYVZCUAQQZLM-UHFFFAOYSA-N	?	25		apparent	?	acidic	3.17
10048	O=C(O)C=1(OC=CC=1)	OC(=O)C1=CC=CO1	InChI=1S/C5H4O3/c6-5(7)4-2-1-3-8-4/h1-3H,(H,6,7)	SMNDYUVBFMFKNZ-UHFFFAOYSA-N	?	22	mean from 7	a1/apparent	COOH	acidic	3.18
12180	S(C1(=C([N+](=O)[O-])C=CC=C1))CC(=O)O	[O-][N+](=O)C1C=CC=CC=1SC=C(O)O	InChI=1S/C8H7NO4S/c10-8(11)5-14-7-4-2-1-3-6(7)9(12)13/h1-5,10-11H	FZBRCKJJKAAHKP-UHFFFAOYSA-N	?	22	mean from 2	a1/apparent	COOH	acidic	3.18
13268	O=C1(C(O)=CC(=O)C2(=C1C=CC=C2))	OC1=CC(=O)C2C=CC=CC=2C1=O	InChI=1S/C10H6O3/c11-8-5-9(12)10(13)7-4-2-1-3-6(7)8/h1-5,12H	CSFWPUWCSPOLJW-UHFFFAOYSA-N	?	25	mean from 2	a/apparent	?	acidic	3.19
12685	S=C(SC)NCC(=O)O	CSC(=S)N=CC(O)O	InChI=1S/C4H7NO2S2/c1-9-4(8)5-2-3(6)7/h2-3,6-7H,1H3	CQRJWDITXCHUIO-UHFFFAOYSA-N	?	25	spectrophotometric	a1/apparent	?	acidic	3.19
15758	O=C1(OC2(C(C)C)(CN(C(=O)C)C(C2(C1))C(=O)O))	CC(C)C12CN(C(=C)O)C(C1C=C(O)O2)=C(O)O	InChI=1S/C12H17NO5/c1-6(2)12-5-13(7(3)14)10(11(16)17)8(12)4-9(15)18-12/h4,6,8,14-17H,3,5H2,1-2H3	UPZUCCJQWYKAPA-UHFFFAOYSA-N	?			a1/apparent	?	acidic	3.2
10911	SC1(=[NH+]C=CC(=N1)NCCCC)	CCCCNC1C=CN=C(S)N=1	InChI=1S/C8H13N3S/c1-2-3-5-9-7-4-6-10-8(12)11-7/h4,6H,2-3,5H2,1H3,(H2,9,10,11,12)	ULHKLBLPKSMLQU-UHFFFAOYSA-N	?	20	potentiometric	a1/apparent	?	acidic	3.2
14267	O=C1(C=CC(C(=O)O)=CC=C1)	OC(=O)C1=CC=CC(=O)C=C1	InChI=1S/C8H6O3/c9-7-3-1-2-6(4-5-7)8(10)11/h1-5H,(H,10,11)	LDJBJXRAHZSWIB-UHFFFAOYSA-N	?	24		a/apparent	?	acidic	3.2
14222	IC1(=C(C(=O)O)C=CC(=C1)C)	CC1C=CC(C(O)=O)=C(I)C=1	InChI=1S/C8H7IO2/c1-5-2-3-6(8(10)11)7(9)4-5/h2-4H,1H3,(H,10,11)	WNVUYAMRIXEZAT-UHFFFAOYSA-N	?	20	potentiometric	a/thermodynamic	?	acidic	3.2
13356	O1(N=C(C)C(=C1O)C=2(ON=C(C=2)C))	CC1=NOC(O)=C1C1=CC(C)=NO1	InChI=1S/C8H8N2O3/c1-4-3-6(12-9-4)7-5(2)10-13-8(7)11/h3,11H,1-2H3	SAIARCBBXDSCKK-UHFFFAOYSA-N	?	16	potentiometric	a/apparent	?	acidic	3.2
14490	O=C(O)C1(=C([NH3+])C=CC=C1C)	CC1C=CC=C(N)C=1C(O)=O	InChI=1S/C8H9NO2/c1-5-3-2-4-6(9)7(5)8(10)11/h2-4H,9H2,1H3,(H,10,11)	XHYVBIXKORFHFM-UHFFFAOYSA-N	?	25	potentiometric	a1/apparent	COOH	acidic	3.2
17343	IC(C(=O)O)C	CC(I)=C(O)O	InChI=1S/C3H5IO2/c1-2(4)3(5)6/h5-6H,1H3	AKSVZLHXNNXLBG-UHFFFAOYSA-N	?	25		apparent	?	acidic	3.21
16980	ClC1(=C(C([N+](=O)[O-])=C2(N(O)N=NC2(=C1)))C)	CC1=C(Cl)C=C2N=NN(O)C2=C1[N+]([O-])=O	InChI=1S/C7H5ClN4O3/c1-3-4(8)2-5-7(6(3)12(14)15)11(13)10-9-5/h2,13H,1H3	VIAKEJFEIKEODU-UHFFFAOYSA-N	?	25	potentiometric	a1/apparent	OH	acidic	3.21
11156	SC=2(C=1(C(=[N+](C=CC=1)C)C=CC=2))	C[N+]1C=CC=C2C(S)=CC=CC=12	InChI=1S/C10H9NS/c1-11-7-3-4-8-9(11)5-2-6-10(8)12/h2-7H,1H3/p+1	YRKPYPYAOIVLAX-UHFFFAOYSA-O	?	20	spectrophotometric	a/apparent	?	acidic	3.22
16497	O=C(O)C2(OC(OC1(=CC=C(C#N)C=C1))C(O)C(C2O)O)	N#CC1C=CC(=CC=1)OC1OC(C(O)C(O)C1O)=C(O)O	InChI=1S/C13H13NO7/c14-5-6-1-3-7(4-2-6)20-13-10(17)8(15)9(16)11(21-13)12(18)19/h1-4,8-10,13,15-19H	NHLLQTCDPXZNLQ-UHFFFAOYSA-N	?	22	potentiometric	a/apparent	?	acidic	3.22
10742	O=[N+]([O-])C1(=NN(C)C(=N1)NN=O)	CN1N=C(N=C1NN=O)[N+]([O-])=O	InChI=1S/C3H4N6O3/c1-8-2(5-7-10)4-3(6-8)9(11)12/h1H3,(H,4,5,6,10)	ODHSHVLJRPLHCV-UHFFFAOYSA-N	?	25	spectrophotometric	a1/apparent	N-H	acidic	3.22
17619	P(=O)(O)(CC)CC	CCP(O)(=O)CC	InChI=1S/C4H11O2P/c1-3-7(5,6)4-2/h3-4H2,1-2H3,(H,5,6)	KTLIMPGQZDZPSB-UHFFFAOYSA-N	?	25	mean from 2	a1/apparent	OH	acidic	3.22
17613	ClC(C(=O)O)=CC	CC=C(Cl)C(O)=O	InChI=1S/C4H5ClO2/c1-2-3(5)4(6)7/h2H,1H3,(H,6,7)	WMDBQMYVAIBBDH-UHFFFAOYSA-N	?	25	conductometric	a/thermodynamic	?	acidic	3.22
13188	P(=O)(O)(CCCCC)CCCCC	CCCCCP(O)(=O)CCCCC	InChI=1S/C10H23O2P/c1-3-5-7-9-13(11,12)10-8-6-4-2/h3-10H2,1-2H3,(H,11,12)	KUFDFOXPFQCUST-UHFFFAOYSA-N	?	25	potentiometric	a1/apparent	OH	acidic	3.23
11924	O=C(O)C(=CC(=O)NC)C	CC(=CC(=O)NC)C(O)=O	InChI=1S/C6H9NO3/c1-4(6(9)10)3-5(8)7-2/h3H,1-2H3,(H,7,8)(H,9,10)	RMFNVKHKGWYFEJ-UHFFFAOYSA-N	?	39	spectrophotometric	a1/apparent	?	acidic	3.23
12572	O=C(O)CC#CC#CC	CC#CC#CC=C(O)O	InChI=1S/C7H6O2/c1-2-3-4-5-6-7(8)9/h6,8-9H,1H3	YBNHEJHPCVHJJY-UHFFFAOYSA-N	?	25	potentiometric	a/apparent	?	acidic	3.23
14944	FC12(CC3(F)(CC(C1)(F)CC(C2)(C(=O)O)C3))	OC(=O)C12CC3(F)CC(F)(C1)CC(F)(C2)C3	InChI=1S/C11H13F3O2/c12-9-1-8(7(15)16)2-10(13,4-9)6-11(14,3-8)5-9/h1-6H2,(H,15,16)	QBRDOUHHJWRTHN-UHFFFAOYSA-N	?		potentiometric	a1/apparent	COOH	acidic	3.24
14593	P(=O)(O)(CCCCCC)CCCCCC	CCCCCCP(O)(=O)CCCCCC	InChI=1S/C12H27O2P/c1-3-5-7-9-11-15(13,14)12-10-8-6-4-2/h3-12H2,1-2H3,(H,13,14)	NGKCHGKFHQDOPZ-UHFFFAOYSA-N	?	25	potentiometric	a1/apparent	OH	acidic	3.24
14435	S1(C([N+](=O)[O-])=CC(=C1)C(=O)O)	[O-][N+](=O)C1=CC(=CS1)C(O)=O	InChI=1S/C5H3NO4S/c7-5(8)3-1-4(6(9)10)11-2-3/h1-2H,(H,7,8)	VNJUNWUOAKEIKG-UHFFFAOYSA-N	?	24	mean from 2	a1/apparent	?	acidic	3.24
11905	O=C(O)C([NH3+])CC(CC)C	CC(CC(=N)C(O)O)CC	InChI=1S/C7H15NO2/c1-3-5(2)4-6(8)7(9)10/h5,7-10H,3-4H2,1-2H3	WJWNDKYCTZSCTN-UHFFFAOYSA-N	?	24.85	potentiometric	a1/apparent	COOH	acidic	3.25
12546	O=[N+]([O-])C2(=CC(C1(=NN=NN1))=CC=C2)	[O-][N+](=O)C1=CC(=CC=C1)C1NN=NN=1	InChI=1S/C7H5N5O2/c13-12(14)6-3-1-2-5(4-6)7-8-10-11-9-7/h1-4H,(H,8,9,10,11)	ZJFFBXHGOXPKCP-UHFFFAOYSA-N	?	20	spectrophotometric	a1/apparent	NH	acidic	3.25
14065	P(=O)(O)(CC(C)C)CC(C)C	CC(C)CP(O)(=O)CC(C)C	InChI=1S/C8H19O2P/c1-7(2)5-11(9,10)6-8(3)4/h7-8H,5-6H2,1-4H3,(H,9,10)	DRDKFCAHTAHYER-UHFFFAOYSA-N	?	25	potentiometric	a1/apparent	OH	acidic	3.25
13189	P(=O)(O)(CCC(C)C)CCC(C)C	CC(C)CCP(O)(=O)CCC(C)C	InChI=1S/C10H23O2P/c1-9(2)5-7-13(11,12)8-6-10(3)4/h9-10H,5-8H2,1-4H3,(H,11,12)	BBMQPOBFBRNWAD-UHFFFAOYSA-N	?	25	potentiometric	a1/apparent	OH	acidic	3.26
13093	S1(C(C(=O)O)=CN=C1C)	CC1=NC=C(S1)C(O)=O	InChI=1S/C5H5NO2S/c1-3-6-2-4(9-3)5(7)8/h2H,1H3,(H,7,8)	QCXCIYPOMMIBHO-UHFFFAOYSA-N	?	25	potentiometric	a/apparent	?	acidic	3.26
11366	O=C1(OC=C(C(=O)O)C=C1)	OC(=O)C1C=CC(=O)OC=1	InChI=1S/C6H4O4/c7-5-2-1-4(3-10-5)6(8)9/h1-3H,(H,8,9)	ORGPJDKNYMVLFL-UHFFFAOYSA-N	?	25	conductometric	a/thermodynamic	?	acidic	3.26
14712	O=[N+]([O-])C1(=C(C(C(=O)O)=CC=C1)C(=O)C)	C=C(O)C1C(=CC=CC=1[N+]([O-])=O)C(O)=O	InChI=1S/C9H7NO5/c1-5(11)8-6(9(12)13)3-2-4-7(8)10(14)15/h2-4,11H,1H2,(H,12,13)	RKOZFBAQHJWKGB-UHFFFAOYSA-N	?	20	potentiometric	a/thermodynamic	?	acidic	3.26
14220	ClC1(=C(C(=O)O)C=CC(=C1)C)	CC1C=CC(C(O)=O)=C(Cl)C=1	InChI=1S/C8H7ClO2/c1-5-2-3-6(8(10)11)7(9)4-5/h2-4H,1H3,(H,10,11)	MYJUBDJLKREUGU-UHFFFAOYSA-N	?	20	potentiometric	a/thermodynamic	?	acidic	3.27
14710	O=[N+]([O-])C1(=CC(=C(C(=O)C)C=C1)C(=O)O)	C=C(O)C1C=CC(=CC=1C(O)=O)[N+]([O-])=O	InChI=1S/C9H7NO5/c1-5(11)7-3-2-6(10(14)15)4-8(7)9(12)13/h2-4,11H,1H2,(H,12,13)	DAIFNSWIBKSFCI-UHFFFAOYSA-N	?	20	potentiometric	a/thermodynamic	?	acidic	3.27
13090	[Br]C=1(SC=C(N=1)C(=O)O)	OC(=O)C1=CSC(Br)=N1	InChI=1S/C4H2BrNO2S/c5-4-6-2(1-9-4)3(7)8/h1H,(H,7,8)	BEGREHRAUWCAHV-UHFFFAOYSA-N	?	25	potentiometric	a/apparent	?	acidic	3.28
11398	O=C(O)[C+]1(C=CC=CC=C1)	OC(=O)[C+]1C=CC=CC=C1	InChI=1S/C8H6O2/c9-8(10)7-5-3-1-2-4-6-7/h1-6H/p+1	LDJDQNKTUAEYST-UHFFFAOYSA-O	?			a/apparent	?	acidic	3.29
15438	O=C(O)C2(OC(OC1(=C([NH3+])C=CC=C1))C(O)C(C2O)O)	NC1=CC=CC=C1OC1OC(C(O)C(O)C1O)=C(O)O	InChI=1S/C12H15NO7/c13-5-3-1-2-4-6(5)19-12-9(16)7(14)8(15)10(20-12)11(17)18/h1-4,7-9,12,14-18H,13H2	CMDDJOJLBKBFJG-UHFFFAOYSA-N	?	22	potentiometric	apparent	?	acidic	3.3
15528	O2(N=C3(CC[NH+](CC1(=CC=CC=C1))CCC3(=C2O)))	OC1ON=C2CCN(CC3C=CC=CC=3)CCC2=1	InChI=1S/C14H16N2O2/c17-14-12-6-8-16(9-7-13(12)15-18-14)10-11-4-2-1-3-5-11/h1-5,17H,6-10H2	KNZRBASXGUSDGM-UHFFFAOYSA-N	?	25	potentiometric	a1/apparent	?	acidic	3.3
13088	ClC=1(SC=C(N=1)C(=O)O)	OC(=O)C1=CSC(Cl)=N1	InChI=1S/C4H2ClNO2S/c5-4-6-2(1-9-4)3(7)8/h1H,(H,7,8)	UVYJJJQMZPCYKY-UHFFFAOYSA-N	?	25	potentiometric	a/apparent	?	acidic	3.3
12786	[Br]C=1(SC(C(=O)O)=CC=1)	OC(=O)C1=CC=C(Br)S1	InChI=1S/C5H3BrO2S/c6-4-2-1-3(9-4)5(7)8/h1-2H,(H,7,8)	COWZPSUDTMGBAT-UHFFFAOYSA-N	?	25	potentiometric	a/apparent	?	acidic	3.3
13050	O=C(O)CN1(C=CC=C1)	OC(O)=CN1C=CC=C1	InChI=1S/C6H7NO2/c8-6(9)5-7-3-1-2-4-7/h1-5,8-9H	LJIWYOAAEWGLFG-UHFFFAOYSA-N	?	25		a1/apparent	COO-H	acidic	3.3
13842	O1(N=C2(CC[NH2+]CCC2(=C1O)))	OC1ON=C2CCNCCC2=1	InChI=1S/C7H10N2O2/c10-7-5-1-3-8-4-2-6(5)9-11-7/h8,10H,1-4H2	ADCZCHGZOJHXPU-UHFFFAOYSA-N	?	25	potentiometric	a1/apparent	?	acidic	3.3
12366	O=C(O)C2(C1(=NN=NN1C(C)CCC2))	CC1CCCC(C2=NN=NN21)=C(O)O	InChI=1S/C8H12N4O2/c1-5-3-2-4-6(8(13)14)7-9-10-11-12(5)7/h5,13-14H,2-4H2,1H3	GASPKPZUPPIYPT-UHFFFAOYSA-N	?			a/apparent	?	acidic	3.3
16949	O=C(O)C=1(C=2(C(C=C(C=1C)C)=CC=CC=2))	CC1=CC2=CC=CC=C2C(C(O)=O)=C1C	InChI=1S/C13H12O2/c1-8-7-10-5-3-4-6-11(10)12(9(8)2)13(14)15/h3-7H,1-2H3,(H,14,15)	RBBDPYXZGDGBSL-UHFFFAOYSA-N	?	25	spectrophotometric	a/apparent	?	acidic	3.33
12586	P(=O)(O)(CCC)CCC	CCCP(O)(=O)CCC	InChI=1S/C6H15O2P/c1-3-5-9(7,8)6-4-2/h3-6H2,1-2H3,(H,7,8)	WMDPJKZHARKRQI-UHFFFAOYSA-N	?	25	mean from 2	a1/apparent	OH	acidic	3.33
13625	ClC1(=C([N+](=O)[O-])C=C(C(=O)O)C=C1)	[O-][N+](=O)C1C=C(C=CC=1Cl)C(O)=O	InChI=1S/C7H4ClNO4/c8-5-2-1-4(7(10)11)3-6(5)9(12)13/h1-3H,(H,10,11)	DFXQXFGFOLXAPO-UHFFFAOYSA-N	?	25	mean from 2	a1/thermodynamic	COOH	acidic	3.33
13520	O=C(O)C=CC(=O)C1(=CC=CC=C1)	OC(=O)C=CC(=O)C1C=CC=CC=1	InChI=1S/C10H8O3/c11-9(6-7-10(12)13)8-4-2-1-3-5-8/h1-7H,(H,12,13)	PLPDHGOODMBBGN-UHFFFAOYSA-N	?	25	spectrophotometric	a1/apparent	COOH	acidic	3.34
11912	S=C(SCC(=O)O)N(C)C	CN(C)C(=S)SC=C(O)O	InChI=1S/C5H9NO2S2/c1-6(2)5(9)10-3-4(7)8/h3,7-8H,1-2H3	AFVRIFOMUNAJPD-UHFFFAOYSA-N	?	25	mean from 2	a1/apparent	?	acidic	3.34
14258	O=C(O)C1(=C(O)C=CC=C1C)	CC1=CC=CC(O)=C1C(O)=O	InChI=1S/C8H8O3/c1-5-3-2-4-6(9)7(5)8(10)11/h2-4,9H,1H3,(H,10,11)	HCJMNOSIAGSZBM-UHFFFAOYSA-N	?	22	mean from 3	a1/apparent	COOH	acidic	3.35
14217	[Br]C1(=C(C(C(=O)O)=CC=C1)C)	CC1=C(Br)C=CC=C1C(O)=O	InChI=1S/C8H7BrO2/c1-5-6(8(10)11)3-2-4-7(5)9/h2-4H,1H3,(H,10,11)	BJGKVCKGUBYULR-UHFFFAOYSA-N	?	20	potentiometric	a/thermodynamic	?	acidic	3.36
13511	O=C(O)C(OC1(=C(C=CC=C1)C))C	CC1C=CC=CC=1OC(C)=C(O)O	InChI=1S/C10H12O3/c1-7-5-3-4-6-9(7)13-8(2)10(11)12/h3-6,11-12H,1-2H3	GBQOFYGKOFZHNV-UHFFFAOYSA-N	?	25	potentiometric	a/apparent	?	acidic	3.37
15267	O=C(O)C1(OC(OC(=O)C(CC)CC)C(O)C(C1O)O)	CCC(CC)=C(O)OC1OC(C(O)C(O)C1O)=C(O)O	InChI=1S/C12H20O8/c1-3-5(4-2)11(18)20-12-8(15)6(13)7(14)9(19-12)10(16)17/h6-8,12-18H,3-4H2,1-2H3	SCCKKMWVFYPWTQ-UHFFFAOYSA-N	?	22	potentiometric	a/apparent	?	acidic	3.37
13270	O=C(O)C2(OC1(=C(C=CC=C1)CC2))	OC(O)=C1CCC2C=CC=CC=2O1	InChI=1S/C10H10O3/c11-10(12)9-6-5-7-3-1-2-4-8(7)13-9/h1-4,11-12H,5-6H2	OFQNBSGSDNWJAJ-UHFFFAOYSA-N	?	25	potentiometric	a/apparent	?	acidic	3.38
14622	O=C(O)C=CC(=O)C1(=CC=C(CC)C=C1)	CCC1C=CC(=CC=1)C(=O)C=CC(O)=O	InChI=1S/C12H12O3/c1-2-9-3-5-10(6-4-9)11(13)7-8-12(14)15/h3-8H,2H2,1H3,(H,14,15)	HXYKRLIOEWKYLP-UHFFFAOYSA-N	?	25	spectrophotometric	a1/apparent	COOH	acidic	3.38
16377	O=C(O)C(C2(=CC=C(C1(=CC=CC=C1))C=C2))C(O)(C3(=CC=CC=C3))C	CC(O)(C(C1C=CC(=CC=1)C1C=CC=CC=1)=C(O)O)C1C=CC=CC=1	InChI=1S/C22H20O3/c1-22(25,19-10-6-3-7-11-19)20(21(23)24)18-14-12-17(13-15-18)16-8-4-2-5-9-16/h2-15,23-25H,1H3	ALCACJWGMNRIOU-UHFFFAOYSA-N	?	25	mean from 2	a1/thermodynamic	?	acidic	3.38
10255	O=C(O)C1(C[NH2+]CC1)	OC(O)=C1CNCC1	InChI=1S/C5H9NO2/c7-5(8)4-1-2-6-3-4/h6-8H,1-3H2	QDEXIVDHHFCAKJ-UHFFFAOYSA-N	?			a1/apparent	?	acidic	3.38
14945	N1(=NNC(=N1)C3(=CC(C=2(N=NNN=2))=CC=C3))	C1C(=CC=CC=1C1NN=NN=1)C1N=NNN=1	InChI=1S/C8H6N8/c1-2-5(7-9-13-14-10-7)4-6(3-1)8-11-15-16-12-8/h1-4H,(H,9,10,13,14)(H,11,12,15,16)	JUWKXYNFODBPTJ-UHFFFAOYSA-N	?	20	spectrophotometric	a1/apparent	NH	acidic	3.38
10299	O=C(O)C1(=CON=C1)	OC(=O)C1C=NOC=1	InChI=1S/C4H3NO3/c6-4(7)3-1-5-8-2-3/h1-2H,(H,6,7)	LYPXTDXYEQEIIN-UHFFFAOYSA-N	?	15	potentiometric	a/thermodynamic	?	acidic	3.39
13376	O=C(O)CN2(C1(=C(C=CC=C1)C=C2))	OC(O)=CN1C=CC2C=CC=CC1=2	InChI=1S/C10H9NO2/c12-10(13)7-11-6-5-8-3-1-2-4-9(8)11/h1-7,12-13H	KJHXDNAPYKKSMW-UHFFFAOYSA-N	?	25		a1/apparent	COO-H	acidic	3.4
14841	O=C(O)C=CC(=O)C1(=CC=C(C(C)C)C=C1)	CC(C)C1C=CC(=CC=1)C(=O)C=CC(O)=O	InChI=1S/C13H14O3/c1-9(2)10-3-5-11(6-4-10)12(14)7-8-13(15)16/h3-9H,1-2H3,(H,15,16)	RVKCMDZQHQJWAK-UHFFFAOYSA-N	?	25	spectrophotometric	a1/apparent	COOH	acidic	3.4
13560	SC1(=C([N+](=O)[O-])C=C([N+](=O)[O-])C=C1)	[O-][N+](=O)C1C=C(C=CC=1S)[N+]([O-])=O	InChI=1S/C6H4N2O4S/c9-7(10)4-1-2-6(13)5(3-4)8(11)12/h1-3,13H	MHKRINONGZJSSL-UHFFFAOYSA-N	?	25	spectrophotometric	a1/apparent	H(1+)	acidic	3.4
12178	S(C1(=CC([N+](=O)[O-])=CC=C1))CC(=O)O	[O-][N+](=O)C1C=C(C=CC=1)SC=C(O)O	InChI=1S/C8H7NO4S/c10-8(11)5-14-7-3-1-2-6(4-7)9(12)13/h1-5,10-11H	SYZMSZYILUFRSK-UHFFFAOYSA-N	?	25	potentiometric	a1/apparent	?	acidic	3.4
10552	S(C(C(=O)O)=C)C1(CCCCC1)	C=C(SC1CCCCC1)C(O)=O	InChI=1S/C9H14O2S/c1-7(9(10)11)12-8-5-3-2-4-6-8/h8H,1-6H2,(H,10,11)	JLYYAPQYJMNHQB-UHFFFAOYSA-N	?	20	potentiometric	a/thermodynamic	?	acidic	3.4
11323	S=C(S)N(CC(C)C)CC(C)C	CC(C)CN(CC(C)C)C(S)=S	InChI=1S/C9H19NS2/c1-7(2)5-10(9(11)12)6-8(3)4/h7-8H,5-6H2,1-4H3,(H,11,12)	CBQPQMSTIARRSA-UHFFFAOYSA-N	?	23		a1/apparent	S-H	acidic	3.4
16439	O=C(O)C(C2(=CC=C(C1(=CC=CC=C1))C=C2))C(O)(CC)C	CCC(C)(O)C(C1C=CC(=CC=1)C1C=CC=CC=1)=C(O)O	InChI=1S/C18H20O3/c1-3-18(2,21)16(17(19)20)15-11-9-14(10-12-15)13-7-5-4-6-8-13/h4-12,19-21H,3H2,1-2H3	XPWHSSFPNGEIEN-UHFFFAOYSA-N	?	25	mean from 2	a1/thermodynamic	?	acidic	3.41
12783	ClC=1(SC(C(=O)O)=CC=1)	OC(=O)C1=CC=C(Cl)S1	InChI=1S/C5H3ClO2S/c6-4-2-1-3(9-4)5(7)8/h1-2H,(H,7,8)	QZLSBOVWPHXCLT-UHFFFAOYSA-N	?	25	potentiometric	a/apparent	?	acidic	3.41
10345	O=C(O)CC#CC=C	C=CC#CC=C(O)O	InChI=1S/C6H6O2/c1-2-3-4-5-6(7)8/h2,5,7-8H,1H2	JRQHYXODJYTEQK-UHFFFAOYSA-N	?	25	potentiometric	a/apparent	?	acidic	3.41
16222	O=C(O)C=CC(=O)C1(=CC=C(C(C)(C)C)C=C1)	CC(C)(C)C1C=CC(=CC=1)C(=O)C=CC(O)=O	InChI=1S/C14H16O3/c1-14(2,3)11-6-4-10(5-7-11)12(15)8-9-13(16)17/h4-9H,1-3H3,(H,16,17)	APBQKTQKFFYBES-UHFFFAOYSA-N	?	25	spectrophotometric	a1/apparent	COOH	acidic	3.42
12837	O=C(O)C=1(OC(C)=CC=1)	CC1=CC=C(O1)C(O)=O	InChI=1S/C6H6O3/c1-4-2-3-5(9-4)6(7)8/h2-3H,1H3,(H,7,8)	OVOCLWJUABOAPL-UHFFFAOYSA-N	?	20	potentiometric	a/apparent	?	acidic	3.42
14127	O=C(O)C(C(=O)N)(C(=C)C)C	CC(=C)C(C)(C(N)=O)C(O)=O	InChI=1S/C7H11NO3/c1-4(2)7(3,5(8)9)6(10)11/h1H2,2-3H3,(H2,8,9)(H,10,11)	HOWPRTSFZUAUHP-UHFFFAOYSA-N	?	25		a/apparent	?	acidic	3.42
12102	O=C(O)C(OC1(=C(C=CC=C1)C))CC	CC1C=CC=CC=1OC(CC)=C(O)O	InChI=1S/C11H14O3/c1-3-9(11(12)13)14-10-7-5-4-6-8(10)2/h4-7,12-13H,3H2,1-2H3	TZHVXYUYNWWATP-UHFFFAOYSA-N	?	25	potentiometric	a/apparent	?	acidic	3.43
10025	[Se]1(C(C(=O)O)=CC=C1)	OC(=O)C1=CC=C[Se]1	InChI=1S/C5H4O2Se/c6-5(7)4-2-1-3-8-4/h1-3H,(H,6,7)	WAQBFLCVNNZBQR-UHFFFAOYSA-N	?	25		a1/thermodynamic	?	acidic	3.43
10776	O=[N+]([O-])C1(=CC=C(C(=O)O)C=C1)	[O-][N+](=O)C1C=CC(=CC=1)C(O)=O	InChI=1S/C7H5NO4/c9-7(10)5-1-3-6(4-2-5)8(11)12/h1-4H,(H,9,10)	OTLNPYWUJOZPPA-UHFFFAOYSA-N	?	24	mean from 20	a1/apparent	?	acidic	3.43
14206	ClC1(=C(C(C(=O)O)=CC=C1)C)	CC1=C(Cl)C=CC=C1C(O)=O	InChI=1S/C8H7ClO2/c1-5-6(8(10)11)3-2-4-7(5)9/h2-4H,1H3,(H,10,11)	HXGHMCLCSPQMOR-UHFFFAOYSA-N	?	20	potentiometric	a/thermodynamic	?	acidic	3.43
10826	O=C(O)CC[N+]1(CCCCC1)(C)	C[N+]1(CC=C(O)O)CCCCC1	InChI=1S/C9H17NO2/c1-10(8-5-9(11)12)6-3-2-4-7-10/h5H,2-4,6-8H2,1H3,(H-,11,12)/p+1	YEWQJFUKGOVBET-UHFFFAOYSA-O	?	25		a1/apparent	?	acidic	3.43
10519	O=C(O)CC#CC1(=CC=CC=C1)	OC(O)=CC#CC1C=CC=CC=1	InChI=1S/C10H8O2/c11-10(12)8-4-7-9-5-2-1-3-6-9/h1-3,5-6,8,11-12H	WGQKYKRQCRHUIT-UHFFFAOYSA-N	?	25	potentiometric	a/apparent	?	acidic	3.44
12105	O=C(O)C=CC(=O)C1(=CC=C(C)C=C1)	CC1C=CC(=CC=1)C(=O)C=CC(O)=O	InChI=1S/C11H10O3/c1-8-2-4-9(5-3-8)10(12)6-7-11(13)14/h2-7H,1H3,(H,13,14)	VNJMEFZKYZHWEO-UHFFFAOYSA-N	?	25	spectrophotometric	a1/apparent	COOH	acidic	3.44
14617	O=C(O)C1(=C(C=C(C(C)(C)C)C=C1C)C)	CC1C=C(C=C(C)C=1C(O)=O)C(C)(C)C	InChI=1S/C13H18O2/c1-8-6-10(13(3,4)5)7-9(2)11(8)12(14)15/h6-7H,1-5H3,(H,14,15)	BEVOWXHJERCALW-UHFFFAOYSA-N	?	25	conductometric	a/thermodynamic	?	acidic	3.44
11495	O=C(O)CC=1(N=NN(N=1)C)	CN1N=NC(C=C(O)O)=N1	InChI=1S/C4H6N4O2/c1-8-6-3(5-7-8)2-4(9)10/h2,9-10H,1H3	GVCKOYNCYXUMRR-UHFFFAOYSA-N	?	25	potentiometric	a1/apparent	COOH	acidic	3.44
15626	O=[N+]([O-])C1(=CC(NC(C#N)=C(C#N)C#N)=CC=C1)	N#CC(=NC1=CC(=CC=C1)[N+]([O-])=O)C(C#N)C#N	InChI=1S/C11H5N5O2/c12-5-8(6-13)11(7-14)15-9-2-1-3-10(4-9)16(17)18/h1-4,8H	CPOCDCFSHQRRQO-UHFFFAOYSA-N	?	25	spectrophotometric	a1/apparent	?	acidic	3.45
15213	O=C(O)C(C2(=CC=C(C1(=CC=CC=C1))C=C2))C3(O)(CCC(C)CC3)	CC1CCC(O)(CC1)C(C1C=CC(=CC=1)C1C=CC=CC=1)=C(O)O	InChI=1S/C21H24O3/c1-15-11-13-21(24,14-12-15)19(20(22)23)18-9-7-17(8-10-18)16-5-3-2-4-6-16/h2-10,15,22-24H,11-14H2,1H3	KRIZDEOJUOKHOB-UHFFFAOYSA-N	?	25		a1/thermodynamic	?	acidic	3.45
14135	O=[N+]([O-])C([N+](=O)[O-])CCC#N	N#CCCC([N+]([O-])=O)[N+]([O-])=O	InChI=1S/C4H5N3O4/c5-3-1-2-4(6(8)9)7(10)11/h4H,1-2H2	QWMNXNLVLDGIKF-UHFFFAOYSA-N	?	25	spectrophotometric	a1/thermodynamic	?	acidic	3.45
12181	[Se](C1(=C([N+](=O)[O-])C=CC=C1))CC(=O)O	[O-][N+](=O)C1C=CC=CC=1[Se]C=C(O)O	InChI=1S/C8H7NO4Se/c10-8(11)5-14-7-4-2-1-3-6(7)9(12)13/h1-5,10-11H	FMJHFIWAJGEJSC-UHFFFAOYSA-N	?	22	mean from 2	a1/apparent	COOH	acidic	3.45
16948	O=C(O)C2(=C(C1(=CC=CC=C1))C=CC=C2)	OC(=O)C1C=CC=CC=1C1C=CC=CC=1	InChI=1S/C13H10O2/c14-13(15)12-9-5-4-8-11(12)10-6-2-1-3-7-10/h1-9H,(H,14,15)	ILYSAKHOYBPSPC-UHFFFAOYSA-N	?	25	potentiometric	a1/apparent	COOH	acidic	3.46
10024	S1(C(C(=O)O)=CC=C1)	OC(=O)C1=CC=CS1	InChI=1S/C5H4O2S/c6-5(7)4-2-1-3-8-4/h1-3H,(H,6,7)	QERYCTSHXKAMIS-UHFFFAOYSA-N	?	22	mean from 7	a1/apparent	COOH	acidic	3.46
10548	S(C1(=C(C=CC=C1)C))CC(=O)O	CC1C=CC=CC=1SC=C(O)O	InChI=1S/C9H10O2S/c1-7-4-2-3-5-8(7)12-6-9(10)11/h2-6,10-11H,1H3	ZJPZUQQGJWBVIZ-UHFFFAOYSA-N	?	24	mean from 2	a1/apparent	COOH	acidic	3.46
10606	O=C(O)C1(=C(OC)C=CC=C1C)	CC1=CC=CC(OC)=C1C(O)=O	InChI=1S/C9H10O3/c1-6-4-3-5-7(12-2)8(6)9(10)11/h3-5H,1-2H3,(H,10,11)	MICCJGFEXKNBLU-UHFFFAOYSA-N	?	20	potentiometric	a/thermodynamic	?	acidic	3.46
16956	P(=O)(O)(C1(CCCCC1))C2(CCCCC2)	OP(=O)(C1CCCCC1)C1CCCCC1	InChI=1S/C12H23O2P/c13-15(14,11-7-3-1-4-8-11)12-9-5-2-6-10-12/h11-12H,1-10H2,(H,13,14)	NPEWVJINTXPNRF-UHFFFAOYSA-N	?	25	potentiometric	a1/apparent	OH	acidic	3.47
10775	O=[N+]([O-])C1(=CC(C(=O)O)=CC=C1)	[O-][N+](=O)C1=CC(=CC=C1)C(O)=O	InChI=1S/C7H5NO4/c9-7(10)5-2-1-3-6(4-5)8(11)12/h1-4H,(H,9,10)	AFPHTEQTJZKQAQ-UHFFFAOYSA-N	?	25	mean from 19	a1/apparent	COOH	acidic	3.47
15954	O=C1(N(C(C(=O)O)C(C)C)CC1NC(=O)CC2(=CC=CC=C2))	CC(C)C(=C(O)O)N1CC(/N=C(/O)\CC2C=CC=CC=2)=C1O	InChI=1S/C16H20N2O4/c1-10(2)14(16(21)22)18-9-12(15(18)20)17-13(19)8-11-6-4-3-5-7-11/h3-7,10,20-22H,8-9H2,1-2H3,(H,17,19)	KWUKIAJUFFRPKV-UHFFFAOYSA-N	?	23	potentiometric	a/apparent	?	acidic	3.48
13633	[Br]C1(=C(O)C(=CC(=C1)[N+](=O)[O-])C=O)	[O-][N+](=O)C1C=C(C=O)C(O)=C(Br)C=1	InChI=1S/C7H4BrNO4/c8-6-2-5(9(12)13)1-4(3-10)7(6)11/h1-3,11H	BESBCGANGAEHPM-UHFFFAOYSA-N	?	25	spectrophotometric	a1/apparent	?	acidic	3.48
11833	O=C(O)COOC(C)(C)C	CC(C)(C)OOC=C(O)O	InChI=1S/C6H12O4/c1-6(2,3)10-9-4-5(7)8/h4,7-8H,1-3H3	GZMGZADDZCQBKY-UHFFFAOYSA-N	?	25	potentiometric	a1/apparent	COO-H	acidic	3.49
14488	O=C(O)CC1(=CC=C([NH3+])C=C1)	NC1C=CC(C=C(O)O)=CC=1	InChI=1S/C8H9NO2/c9-7-3-1-6(2-4-7)5-8(10)11/h1-5,10-11H,9H2	BGWIMDWNHZAHTN-UHFFFAOYSA-N	?	20	potentiometric	a/thermodynamic	?	acidic	3.49
13494	S(C=CC1(=CC=CC=C1))CC(=O)O	OC(O)=CSC=CC1C=CC=CC=1	InChI=1S/C10H10O2S/c11-10(12)8-13-7-6-9-4-2-1-3-5-9/h1-8,11-12H	WXJAZPUOFPAHJS-UHFFFAOYSA-N	?		mean from 2	a/apparent	?	acidic	3.5
14556	ClC1(=CC([N+](=O)[O-])=C(O)C=C1)	[O-][N+](=O)C1C=C(Cl)C=CC=1O	InChI=1S/C6H4ClNO3/c7-4-1-2-6(9)5(3-4)8(10)11/h1-3,9H	NWSIFTLPLKCTSX-UHFFFAOYSA-N	?	25	potentiometric	a1/apparent	?	acidic	3.5
11549	O=C(O)C=1(N(C=C(C=1)[NH3+])C)	CN1C=C(N)C=C1C(O)=O	InChI=1S/C6H8N2O2/c1-8-3-4(7)2-5(8)6(9)10/h2-3H,7H2,1H3,(H,9,10)	MUEOQEUSJMFYHV-UHFFFAOYSA-N	?		potentiometric	a1/apparent	?	acidic	3.5
13541	O=C(N)C1(=C(NN=C1CC(=O)O)N)	NC1NN=C(C=C(O)O)C=1C(N)=O	InChI=1S/C6H8N4O3/c7-5-4(6(8)13)2(9-10-5)1-3(11)12/h1,11-12H,(H2,8,13)(H3,7,9,10)	ZLMNYXZWELZLOY-UHFFFAOYSA-N	?			a/apparent	?	acidic	3.5
11396	O=C1(C(C(=O)C1CC)CC)	CCC1C(O)=C(CC)C1=O	InChI=1S/C8H12O2/c1-3-5-7(9)6(4-2)8(5)10/h5,9H,3-4H2,1-2H3	DYKOGWMQOXNHDP-UHFFFAOYSA-N	?		potentiometric	a/apparent	?	acidic	3.5
15619	S(=O)(=O)(NC1(=CC(=CC=C1)C(F)(F)F))C(F)(F)F	O=S(=O)(NC1=CC(=CC=C1)C(F)(F)F)C(F)(F)F	InChI=1S/C8H5F6NO2S/c9-7(10,11)5-2-1-3-6(4-5)15-18(16,17)8(12,13)14/h1-4,15H	CRYDVKASIYLFRN-UHFFFAOYSA-N	?	25	potentiometric	a1/apparent	?	acidic	3.5
16029	[Br]C12(C(=O)OC4(C1CC3(C2(C(=O)O)C34)))	OC(=O)C12C3CC4C(OC(=O)C14Br)C23	InChI=1S/C9H7BrO4/c10-9-3-1-2-4(5(3)14-7(9)13)8(2,9)6(11)12/h2-5H,1H2,(H,11,12)	ZQOUFQWEPGTCOP-UHFFFAOYSA-N	?		potentiometric	a/apparent	?	acidic	3.5
10020	ClC1(Cl)(C(C(=O)O)C1)	OC(O)=C1CC1(Cl)Cl	InChI=1S/C4H4Cl2O2/c5-4(6)1-2(4)3(7)8/h7-8H,1H2	SJSFJAGFDVTAME-UHFFFAOYSA-N	?	23	potentiometric	a/apparent	?	acidic	3.51
11348	O=C(N)C#CC#CC=CC(=O)O	NC(=O)C#CC#CC=CC(O)=O	InChI=1S/C8H5NO3/c9-7(10)5-3-1-2-4-6-8(11)12/h4,6H,(H2,9,10)(H,11,12)	OCJRAKXVNGISKJ-UHFFFAOYSA-N	?	25	mean from 2	a/apparent	?	acidic	3.52
14183	S(C1(=CC=CC=C1))CC(=O)O	OC(O)=CSC1C=CC=CC=1	InChI=1S/C8H8O2S/c9-8(10)6-11-7-4-2-1-3-5-7/h1-6,9-10H	LFBALWBOKWZLHD-UHFFFAOYSA-N	?	25		apparent	?	acidic	3.52
13487	O=C(O)C1(=C(C=CC=C1)C(C)(C)C)	CC(C)(C)C1C=CC=CC=1C(O)=O	InChI=1S/C11H14O2/c1-11(2,3)9-7-5-4-6-8(9)10(12)13/h4-7H,1-3H3,(H,12,13)	ZDFKSZDMHJHQHS-UHFFFAOYSA-N	?	25	conductometric	a/thermodynamic	?	acidic	3.53
15051	O=C(O)C2(=C(OC1(=CC=CC=C1))C=CC=C2)	OC(=O)C1C=CC=CC=1OC1C=CC=CC=1	InChI=1S/C13H10O3/c14-13(15)11-8-4-5-9-12(11)16-10-6-2-1-3-7-10/h1-9H,(H,14,15)	PKRSYEPBQPFNRB-UHFFFAOYSA-N	?	25	conductometric	thermodynamic	?	acidic	3.53
17364	O=C(O)COC	COC=C(O)O	InChI=1S/C3H6O3/c1-6-2-3(4)5/h2,4-5H,1H3	VDIGIBRHJPQQPP-UHFFFAOYSA-N	?	22	mean from 4	a1/apparent	?	acidic	3.53
13623	S(=O)(=O)(N)C1(=CC=C(C(=O)O)C=C1)	NS(=O)(=O)C1C=CC(=CC=1)C(O)=O	InChI=1S/C7H7NO4S/c8-13(11,12)6-3-1-5(2-4-6)7(9)10/h1-4H,(H,9,10)(H2,8,11,12)	UCAGLBKTLXCODC-UHFFFAOYSA-N	?	20	mean from 4	a1/apparent	COOH	acidic	3.53
13435	N#CC2(=CC=C(C1(=NN=NN1))C=C2)	N#CC1C=CC(=CC=1)C1NN=NN=1	InChI=1S/C8H5N5/c9-5-6-1-3-7(4-2-6)8-10-12-13-11-8/h1-4H,(H,10,11,12,13)	KFSAVNQQBAZFIP-UHFFFAOYSA-N	?	20	spectrophotometric	a1/apparent	NH	acidic	3.53
14458	O=C(O)C1(=CC=C(C#N)C=C1)	N#CC1C=CC(=CC=1)C(O)=O	InChI=1S/C8H5NO2/c9-5-6-1-3-7(4-2-6)8(10)11/h1-4H,(H,10,11)	ADCUEPOHPCPMCE-UHFFFAOYSA-N	?	22	mean from 5	a1/apparent	COOH	acidic	3.53
16068	O=C(O)C2(=C(C(=O)C1(=CC=CC=C1))C=CC=C2)	OC(=O)C1C=CC=CC=1C(=O)C1C=CC=CC=1	InChI=1S/C14H10O3/c15-13(10-6-2-1-3-7-10)11-8-4-5-9-12(11)14(16)17/h1-9H,(H,16,17)	FGTYTUFKXYPTML-UHFFFAOYSA-N	?	25	conductometric	a/thermodynamic	?	acidic	3.54
13092	S1(C(=C(C)N=C1)C(=O)O)	CC1N=CSC=1C(O)=O	InChI=1S/C5H5NO2S/c1-3-4(5(7)8)9-2-6-3/h2H,1H3,(H,7,8)	ZGWGSEUMABQEMD-UHFFFAOYSA-N	?	20	mean from 2	a/thermodynamic	?	acidic	3.54
11793	O=C(O)C1(=[N+]([O-])C=CC=C1)	[O-][N+]1C=CC=CC=1C(O)=O	InChI=1S/C6H5NO3/c8-6(9)5-3-1-2-4-7(5)10/h1-4H,(H,8,9)	FHYMLBVGNFVFBT-UHFFFAOYSA-N	?	30	mean from 2	a1/apparent	?	acidic	3.54
16320	O=C(O)CN2(C1(=C(C=CC=C1)C3(=C2C=CC=C3)))	OC(O)=CN1C2C=CC=CC=2C2C=CC=CC1=2	InChI=1S/C14H11NO2/c16-14(17)9-15-12-7-3-1-5-10(12)11-6-2-4-8-13(11)15/h1-9,16-17H	FRUJTPHBAZMRKQ-UHFFFAOYSA-N	?	25		a1/apparent	COO-H	acidic	3.55
15635	O=C(O)CC[NH2+]CCCCCCCCCCCC	CCCCCCCCCCCCNCC=C(O)O	InChI=1S/C15H31NO2/c1-2-3-4-5-6-7-8-9-10-11-13-16-14-12-15(17)18/h12,16-18H,2-11,13-14H2,1H3	PQQNLDVXHLXASC-UHFFFAOYSA-N	?	30	potentiometric	a1/apparent	?	acidic	3.55
12110	O=C(O)C1(OC(OC)C(O)C(C1O)O)	COC1OC(C(O)C(O)C1O)=C(O)O	InChI=1S/C7H12O7/c1-13-7-4(10)2(8)3(9)5(14-7)6(11)12/h2-4,7-12H,1H3	PKWMTGDAXGSQHE-UHFFFAOYSA-N	?		conductometric	a/apparent	?	acidic	3.55
12179	[Se](C1(=CC([N+](=O)[O-])=CC=C1))CC(=O)O	[O-][N+](=O)C1C=C(C=CC=1)[Se]C=C(O)O	InChI=1S/C8H7NO4Se/c10-8(11)5-14-7-3-1-2-6(4-7)9(12)13/h1-5,10-11H	JUGSTLPLVBFOMA-UHFFFAOYSA-N	?	20	potentiometric	a1/apparent	COOH	acidic	3.55
12303	O=C(O)CC[NH2+]CCCCCCCC	CCCCCCCCNCC=C(O)O	InChI=1S/C11H23NO2/c1-2-3-4-5-6-7-9-12-10-8-11(13)14/h8,12-14H,2-7,9-10H2,1H3	XDAMSIFQLMOKPC-UHFFFAOYSA-N	?	30	potentiometric	a1/apparent	?	acidic	3.56
12587	P(=O)(O)(C(C)C)C(C)C	CC(C)P(O)(=O)C(C)C	InChI=1S/C6H15O2P/c1-5(2)9(7,8)6(3)4/h5-6H,1-4H3,(H,7,8)	UHHOEOSKGDFVPB-UHFFFAOYSA-N	?	25	potentiometric	a/apparent	?	acidic	3.56
10021	[Br]C1([Br])(C(C(=O)O)C1)	OC(O)=C1CC1(Br)Br	InChI=1S/C4H4Br2O2/c5-4(6)1-2(4)3(7)8/h7-8H,1H2	ZIRYCGROPNZMQW-UHFFFAOYSA-N	?	24	potentiometric	a/apparent	?	acidic	3.57
12867	OC1(=[NH+]C=NC(=C1N)N)	NC1C(O)=NC=NC=1N	InChI=1S/C4H6N4O/c5-2-3(6)7-1-8-4(2)9/h1H,5H2,(H3,6,7,8,9)	PWRHKLKFADDKHS-UHFFFAOYSA-N	?		potentiometric	a2/apparent	?	acidic	3.57
11261	OC1(=[NH+]C(=NC2(=C1N(C=N2)C))N)	CN1C=NC2N=C(N)N=C(O)C1=2	InChI=1S/C6H7N5O/c1-11-2-8-4-3(11)5(12)10-6(7)9-4/h2H,1H3,(H3,7,9,10,12)	FZWGECJQACGGTI-UHFFFAOYSA-N	?	22	mean from 2	a2/apparent	?	acidic	3.57
10537	S(C1(=CC=C(C)C=C1))CC(=O)O	CC1C=CC(=CC=1)SC=C(O)O	InChI=1S/C9H10O2S/c1-7-2-4-8(5-3-7)12-6-9(10)11/h2-6,10-11H,1H3	IHASEJXMTWGTKS-UHFFFAOYSA-N	?	24	mean from 2	a1/apparent	COOH	acidic	3.57
15156	O=[N+]([O-])C1(=NC=2(N(C(=O)N(C(C=2(N1))=O)C)C))	CN1C(=O)C2NC(=NC=2N(C)C1=O)[N+]([O-])=O	InChI=1S/C7H7N5O4/c1-10-4-3(5(13)11(2)7(10)14)8-6(9-4)12(15)16/h1-2H3,(H,8,9)	ZWBASWPKNUWUSZ-UHFFFAOYSA-N	?		potentiometric	a1/apparent	?	acidic	3.58
14211	[Br]C1(=CC(=C(C)C=C1)C(=O)O)	CC1C=CC(Br)=CC=1C(O)=O	InChI=1S/C8H7BrO2/c1-5-2-3-6(9)4-7(5)8(10)11/h2-4H,1H3,(H,10,11)	SEENCYZQHCUTSB-UHFFFAOYSA-N	?	20	potentiometric	a/thermodynamic	?	acidic	3.58
16884	O=C(O)C(C2(=CC=C(C1(=CC=CC=C1))C=C2))C3(O)(CCCCC3)	OC(O)=C(C1C=CC(=CC=1)C1C=CC=CC=1)C1(O)CCCCC1	InChI=1S/C20H22O3/c21-19(22)18(20(23)13-5-2-6-14-20)17-11-9-16(10-12-17)15-7-3-1-4-8-15/h1,3-4,7-12,21-23H,2,5-6,13-14H2	UKKISNPZQHTFAC-UHFFFAOYSA-N	?	25		a1/thermodynamic	?	acidic	3.59
17462	O=C(O)CC[NH3+]	NCC=C(O)O	InChI=1S/C3H7NO2/c4-2-1-3(5)6/h1,5-6H,2,4H2	TUUJJZOJQFUADW-UHFFFAOYSA-N	?	25	mean from 18	a1/apparent	NH3+	acidic	3.59
11724	O=C(O)C1(C([NH3+])CCCC1)	NC1CCCCC1=C(O)O	InChI=1S/C7H13NO2/c8-6-4-2-1-3-5(6)7(9)10/h6,9-10H,1-4,8H2	SUOHGEWIDDIQMM-UHFFFAOYSA-N	?	25	mean from 3	1/apparent	?	acidic	3.59
16435	O=C(O)C2(=C(OC1(OC(C(O)C(C1O)O)CO))C=CC=C2)	OC(=O)C1C=CC=CC=1OC1OC(CO)C(O)C(O)C1O	InChI=1S/C13H16O8/c14-5-8-9(15)10(16)11(17)13(21-8)20-7-4-2-1-3-6(7)12(18)19/h1-4,8-11,13-17H,5H2,(H,18,19)	TZPBMNKOLMSJPF-UHFFFAOYSA-N	?		potentiometric	a/apparent	?	acidic	3.6
15329	O=C3(C1(=C(NC=2(CC(C)(C)CC(C=2(C1))=O))CC(C3)(C)C))	CC1(C)CC2N=C3CC(C)(C)C=C(O)C3CC=2C(O)=C1	InChI=1S/C17H23NO2/c1-16(2)6-12-10(14(19)8-16)5-11-13(18-12)7-17(3,4)9-15(11)20/h8-10,19-20H,5-7H2,1-4H3	XSNNMSXCCGASQO-UHFFFAOYSA-N	?	20	spectrophotometric	a1/apparent	C-H	acidic	3.6
17604	O=C(O)CC#CC	CC#CC=C(O)O	InChI=1S/C5H6O2/c1-2-3-4-5(6)7/h4,6-7H,1H3	VPZKURFLDJIAMN-UHFFFAOYSA-N	?	25	potentiometric	a/apparent	?	acidic	3.6
11432	FC1(=C(C(=O)O)C=CC=C1)	OC(=O)C1C=CC=CC=1F	InChI=1S/C7H5FO2/c8-6-4-2-1-3-5(6)7(9)10/h1-4H,(H,9,10)	NSTREUWFTAOOKS-UHFFFAOYSA-N	?	25		a1/apparent	H(+)	acidic	3.6
12135	O=C1(NC(C(=O)NC(C(=O)O)C)CC1)	CC(=NC(O)=C1CCC(O)=N1)C(O)O	InChI=1S/C8H12N2O4/c1-4(8(13)14)9-7(12)5-2-3-6(11)10-5/h8,12-14H,2-3H2,1H3,(H,10,11)	ZNZNHJCKMYCBFR-UHFFFAOYSA-N	?			a/apparent	?	acidic	3.6
14457	O=C(O)C1(=CC(C#N)=CC=C1)	N#CC1C=C(C=CC=1)C(O)=O	InChI=1S/C8H5NO2/c9-5-6-2-1-3-7(4-6)8(10)11/h1-4H,(H,10,11)	GYLKKXHEIIFTJH-UHFFFAOYSA-N	?	23	mean from 4	a1/thermodynamic	COOH	acidic	3.6
17631	O=C(O)COCC	CCOC=C(O)O	InChI=1S/C4H8O3/c1-2-7-3-4(5)6/h3,5-6H,2H2,1H3	QWTKDXMDOQYBKU-UHFFFAOYSA-N	?	18	mean from 2	a1/apparent	O-H	acidic	3.61
10473	O=C(O)CC[NH2+]CC	CCNCC=C(O)O	InChI=1S/C5H11NO2/c1-2-6-4-3-5(7)8/h3,6-8H,2,4H2,1H3	LNBRZHDHZVEDCU-UHFFFAOYSA-N	?	30	potentiometric	a1/apparent	?	acidic	3.61
10995	ClC2(=CC(C1(=NN=NN1))=CC=C2)	ClC1=CC(=CC=C1)C1NN=NN=1	InChI=1S/C7H5ClN4/c8-6-3-1-2-5(4-6)7-9-11-12-10-7/h1-4H,(H,9,10,11,12)	OLEWPGUJZBDDKJ-UHFFFAOYSA-N	?	20	spectrophotometric	a1/apparent	NH	acidic	3.61
11341	O=C(O)CC[NH2+]CCCCCC	CCCCCCNCC=C(O)O	InChI=1S/C9H19NO2/c1-2-3-4-5-7-10-8-6-9(11)12/h6,10-12H,2-5,7-8H2,1H3	IHTJNGYISSVULE-UHFFFAOYSA-N	?	30	potentiometric	a1/apparent	?	acidic	3.61
14207	IC1(=CC(=C(C)C=C1)C(=O)O)	CC1C=CC(I)=CC=1C(O)=O	InChI=1S/C8H7IO2/c1-5-2-3-6(9)4-7(5)8(10)11/h2-4H,1H3,(H,10,11)	WUBHOZQZSHGUFI-UHFFFAOYSA-N	?	20	potentiometric	a/thermodynamic	?	acidic	3.62
13618	O=[N+]([O-])C1(=C(C=CC(=C1)C(=O)O)C)	CC1C=CC(=CC=1[N+]([O-])=O)C(O)=O	InChI=1S/C8H7NO4/c1-5-2-3-6(8(10)11)4-7(5)9(12)13/h2-4H,1H3,(H,10,11)	BBEWSMNRCUXQRF-UHFFFAOYSA-N	?	20	potentiometric	a/thermodynamic	?	acidic	3.62
12364	O=C(O)C2(=CC=C(C1(=NN=NN1))C=C2)	OC(=O)C1C=CC(=CC=1)C1NN=NN=1	InChI=1S/C8H6N4O2/c13-8(14)6-3-1-5(2-4-6)7-9-11-12-10-7/h1-4H,(H,13,14)(H,9,10,11,12)	GEKBULKUEADYRB-UHFFFAOYSA-N	?	20	spectrophotometric	a1/apparent	?	acidic	3.63
14201	ClC1(=CC(=C(C)C=C1)C(=O)O)	CC1C=CC(Cl)=CC=1C(O)=O	InChI=1S/C8H7ClO2/c1-5-2-3-6(9)4-7(5)8(10)11/h2-4H,1H3,(H,10,11)	CSAPESWNZDOAFU-UHFFFAOYSA-N	?	20	potentiometric	a/thermodynamic	?	acidic	3.63
10525	O=C(O)C1(=C(C=CC=C1)C(C)C)	CC(C)C1C=CC=CC=1C(O)=O	InChI=1S/C10H12O2/c1-7(2)8-5-3-4-6-9(8)10(11)12/h3-7H,1-2H3,(H,11,12)	BANZVKGLDQDFDV-UHFFFAOYSA-N	?	25	potentiometric	a/thermodynamic	?	acidic	3.64
10262	S1(C=NC(=C1)C(=O)O)	OC(=O)C1=CSC=N1	InChI=1S/C4H3NO2S/c6-4(7)3-1-8-2-5-3/h1-2H,(H,6,7)	HMVYYTRDXNKRBQ-UHFFFAOYSA-N	?	25	mean from 2	a2/apparent	?	acidic	3.64
14195	S1(C(C(=O)O)=CC(=C1)C(C)C)	CC(C)C1C=C(SC=1)C(O)=O	InChI=1S/C8H10O2S/c1-5(2)6-3-7(8(9)10)11-4-6/h3-5H,1-2H3,(H,9,10)	VFZFHLPZEOBVTG-UHFFFAOYSA-N	?	25	mean from 2	a1/apparent	?	acidic	3.64
16290	O=C(O)C=1(C=3(C(C=C2(C=1C=CC=C2))=CC=CC=3))	OC(=O)C1C2=CC=CC=C2C=C2C=CC=CC2=1	InChI=1S/C15H10O2/c16-15(17)14-12-7-3-1-5-10(12)9-11-6-2-4-8-13(11)14/h1-9H,(H,16,17)	XGWFJBFNAQHLEF-UHFFFAOYSA-N	?	20	mean from 2	thermodynamic	?	acidic	3.65
13619	O=[N+]([O-])C1(=C(C=C(C(=O)O)C=C1)C)	CC1C=C(C=CC=1[N+]([O-])=O)C(O)=O	InChI=1S/C8H7NO4/c1-5-4-6(8(10)11)2-3-7(5)9(12)13/h2-4H,1H3,(H,10,11)	XDTTUTIFWDAMIX-UHFFFAOYSA-N	?	20	potentiometric	a/thermodynamic	?	acidic	3.65
10622	O=C1(C(C(=O)CC(C1)(C)C)C=O)	CC1(C)C=C(O)C(C=O)C(O)=C1	InChI=1S/C9H12O3/c1-9(2)3-7(11)6(5-10)8(12)4-9/h3-6,11-12H,1-2H3	FWWBVPDGTMONQL-UHFFFAOYSA-N	?			a/apparent	?	acidic	3.65
16035	O=C(OC(C)(C)C)NC(C(=O)O)CCC(=O)N	CC(C)(C)OC(=O)N=C(CCC(=N)O)C(O)O	InChI=1S/C10H18N2O5/c1-10(2,3)17-9(16)12-6(8(14)15)4-5-7(11)13/h8,14-15H,4-5H2,1-3H3,(H2,11,13)	FCMCTFUJCNIWMM-UHFFFAOYSA-N	?	20	potentiometric	a1/apparent	COOH	acidic	3.66
16940	O=C1(NC(C(=O)NC(C(=O)NC(C(=O)O)C)CCC(=O)N)CC1)	CC(NC(O)C(CCC(=N)O)=NC(O)=C1CCC(O)=N1)=C(O)O	InChI=1S/C13H20N4O6/c1-6(13(22)23)15-11(20)8(2-4-9(14)18)17-12(21)7-3-5-10(19)16-7/h11,15,20-23H,2-5H2,1H3,(H2,14,18)(H,16,19)	OHCIPJHWHOCGST-UHFFFAOYSA-N	?			a/apparent	?	acidic	3.67
17337	S(CC(=O)O)C	CSC=C(O)O	InChI=1S/C3H6O2S/c1-6-2-3(4)5/h2,4-5H,1H3	USWVJTFZTIYLRO-UHFFFAOYSA-N	?	24	mean from 3	a1/apparent	COOH	acidic	3.67
14745	OC#N	N=C=O	InChI=1S/CHNO/c2-1-3/h2H	OWIKHYCFFJSOEH-UHFFFAOYSA-N	?	22	mean from 4	a/apparent	?	acidic	3.67
14733	O=CO	OC=O	InChI=1S/CH2O2/c2-1-3/h1H,(H,2,3)	BDAGIHXWWSANSR-UHFFFAOYSA-N	?	23	mean from 14	a1/apparent	O-H	acidic	3.69
10516	O=C(O)C=C=CC1(=CC=CC=C1)	OC(=O)C=C=CC1C=CC=CC=1	InChI=1S/C10H8O2/c11-10(12)8-4-7-9-5-2-1-3-6-9/h1-3,5-8H,(H,11,12)	LHLLILMLCBGAJN-UHFFFAOYSA-N	?	25	potentiometric	a/apparent	?	acidic	3.7
12325	O=C(O)C=1(OC=2(C=CC=CC=2(C=1OC)))	COC1=C(OC2C=CC=CC1=2)C(O)=O	InChI=1S/C10H8O4/c1-13-8-6-4-2-3-5-7(6)14-9(8)10(11)12/h2-5H,1H3,(H,11,12)	MZOCFIBSONGMJF-UHFFFAOYSA-N	?	20	potentiometric	a/apparent	?	acidic	3.7
16082	O=C(O)C(C1(=NN=NN1C2(CCCCC2)))(C)C	CC(C)(C(O)=O)C1=NN=NN1C1CCCCC1	InChI=1S/C11H18N4O2/c1-11(2,10(16)17)9-12-13-14-15(9)8-6-4-3-5-7-8/h8H,3-7H2,1-2H3,(H,16,17)	RSDLODHXXOVJOX-UHFFFAOYSA-N	?			a/apparent	?	acidic	3.7
13253	O=C(O)C=1(C=2(C(C=CC=1)=CC=CC=2))	OC(=O)C1=CC=CC2=CC=CC=C21	InChI=1S/C11H8O2/c12-11(13)10-7-3-5-8-4-1-2-6-9(8)10/h1-7H,(H,12,13)	LNETULKMXZVUST-UHFFFAOYSA-N	?	25	mean from 2	a1/apparent	COOH	acidic	3.7
16289	O=C(O)C=3(C=1(C(=CC2(=CC=CC=C2(C=1)))C=CC=3))	OC(=O)C1=CC=CC2=CC3=CC=CC=C3C=C21	InChI=1S/C15H10O2/c16-15(17)13-7-3-6-12-8-10-4-1-2-5-11(10)9-14(12)13/h1-9H,(H,16,17)	CCFAKBRKTKVJPO-UHFFFAOYSA-N	?	20	mean from 2	thermodynamic	?	acidic	3.7
12787	[Br]C=1(SC=C(C=1)C(=O)O)	OC(=O)C1C=C(Br)SC=1	InChI=1S/C5H3BrO2S/c6-4-1-3(2-9-4)5(7)8/h1-2H,(H,7,8)	YCNXGPMGMAKDPM-UHFFFAOYSA-N	?	25	mean from 2	a1/apparent	?	acidic	3.7
10892	[Br]C1(=C(O)C([Br])=CC(=C1)[N+](=O)[O-])	[O-][N+](=O)C1=CC(Br)=C(O)C(Br)=C1	InChI=1S/C6H3Br2NO3/c7-4-1-3(9(11)12)2-5(8)6(4)10/h1-2,10H	WBHYZUAQCSHXCT-UHFFFAOYSA-N	?	25	potentiometric	apparent	?	acidic	3.7
10891	ClC1(=C(O)C(Cl)=CC(=C1)[N+](=O)[O-])	[O-][N+](=O)C1=CC(Cl)=C(O)C(Cl)=C1	InChI=1S/C6H3Cl2NO3/c7-4-1-3(9(11)12)2-5(8)6(4)10/h1-2,10H	PXSGFTWBZNPNIC-UHFFFAOYSA-N	?	25	potentiometric	apparent	?	acidic	3.7
10894	S1(C(=NC(=C1)C(=O)O)C(=O)CC)	CC=C(O)C1=NC(=CS1)C(O)=O	InChI=1S/C7H7NO3S/c1-2-5(9)6-8-4(3-12-6)7(10)11/h2-3,9H,1H3,(H,10,11)	BULRARWYWLECHV-UHFFFAOYSA-N	?		potentiometric	a/apparent	?	acidic	3.7
17236	SC(=O)C	C=C(O)S	InChI=1S/C2H4OS/c1-2(3)4/h3-4H,1H2	UTDYWWXJGRYPOG-UHFFFAOYSA-N	?	25	potentiometric	a1/apparent	COSH	acidic	3.71
11867	S=C(N(C)C)NCC(=O)O	CN(C)C(=S)N=CC(O)O	InChI=1S/C5H10N2O2S/c1-7(2)5(10)6-3-4(8)9/h3-4,8-9H,1-2H3	FLDDBGLRBWHXDM-UHFFFAOYSA-N	?	25	spectrophotometric	a1/apparent	?	acidic	3.71
10362	S(C(C)C)CC(=O)O	CC(C)SC=C(O)O	InChI=1S/C5H10O2S/c1-4(2)8-3-5(6)7/h3-4,6-7H,1-2H3	SILPBBRBNGSOIQ-UHFFFAOYSA-N	?	25	conductometric	apparent	?	acidic	3.72
12843	O=C(O)CC=1(OC=CC=1)	OC(O)=CC1=CC=CO1	InChI=1S/C6H6O3/c7-6(8)4-5-2-1-3-9-5/h1-4,7-8H	XIGYPALUCDNIFY-UHFFFAOYSA-N	?	25		a1/thermodynamic	?	acidic	3.72
10611	O=C(O)C1(=C(C(OC)=CC=C1)C)	CC1C(=CC=CC=1C(O)=O)OC	InChI=1S/C9H10O3/c1-6-7(9(10)11)4-3-5-8(6)12-2/h3-5H,1-2H3,(H,10,11)	JPCISVSOTKMFPG-UHFFFAOYSA-N	?	20	potentiometric	a/thermodynamic	?	acidic	3.72
13527	O=C(O)C1(=C(C(OCC)=CC=C1)C)	CC1C(=CC=CC=1C(O)=O)OCC	InChI=1S/C10H12O3/c1-3-13-9-6-4-5-8(7(9)2)10(11)12/h4-6H,3H2,1-2H3,(H,11,12)	QZGFHAXSXBAKFG-UHFFFAOYSA-N	?	20	potentiometric	a/thermodynamic	?	acidic	3.73
10998	[Br]C2(=CC=C(C1(=NN=NN1))C=C2)	BrC1C=CC(=CC=1)C1NN=NN=1	InChI=1S/C7H5BrN4/c8-6-3-1-5(2-4-6)7-9-11-12-10-7/h1-4H,(H,9,10,11,12)	YMZMDMWMKVPGDP-UHFFFAOYSA-N	?	20	spectrophotometric	a1/apparent	NH	acidic	3.73
14272	O=C1(C(C(=O)O)=CC=CC=C1)	OC(=O)C1=CC=CC=CC1=O	InChI=1S/C8H6O3/c9-7-5-3-1-2-4-6(7)8(10)11/h1-5H,(H,10,11)	BDRBXVVMRFJYBH-UHFFFAOYSA-N	?	25	potentiometric	a/thermodynamic	?	acidic	3.73
10551	S(CC1(=CC=CC=C1))CC(=O)O	OC(O)=CSCC1C=CC=CC=1	InChI=1S/C9H10O2S/c10-9(11)7-12-6-8-4-2-1-3-5-8/h1-5,7,10-11H,6H2	VMGVILQKFFEVPW-UHFFFAOYSA-N	?	25	conductometric	thermodynamic	?	acidic	3.73
12363	O=C(O)C2(=CC(C1(=NN=NN1))=CC=C2)	OC(=O)C1=CC(=CC=C1)C1NN=NN=1	InChI=1S/C8H6N4O2/c13-8(14)6-3-1-2-5(4-6)7-9-11-12-10-7/h1-4H,(H,13,14)(H,9,10,11,12)	MIERACSHCALJOM-UHFFFAOYSA-N	?	20	spectrophotometric	a1/apparent	?	acidic	3.74
14202	ClC1(=CC(=C(C(=O)O)C=C1)C)	CC1C=C(Cl)C=CC=1C(O)=O	InChI=1S/C8H7ClO2/c1-5-4-6(9)2-3-7(5)8(10)11/h2-4H,1H3,(H,10,11)	XXFKOBGFMUIWDH-UHFFFAOYSA-N	?	20	potentiometric	a/thermodynamic	?	acidic	3.75
14185	[Se](C1(=CC=CC=C1))CC(=O)O	OC(O)=C[Se]C1C=CC=CC=1	InChI=1S/C8H8O2Se/c9-8(10)6-11-7-4-2-1-3-5-7/h1-6,9-10H	CMKIJRQWWIOBBS-UHFFFAOYSA-N	?	20	mean from 2	a1/apparent	?	acidic	3.75
16271	S(=O)(=O)(NC1(=CC(C(=O)C)=CC=C1))C(F)(F)F	C=C(O)C1C=C(C=CC=1)NS(=O)(=O)C(F)(F)F	InChI=1S/C9H8F3NO3S/c1-6(14)7-3-2-4-8(5-7)13-17(15,16)9(10,11)12/h2-5,13-14H,1H2	WBTRBWHAFDIPPQ-UHFFFAOYSA-N	?	25	potentiometric	a1/apparent	?	acidic	3.75
12339	O=C1(C2(C(C)(C)C(C1C(=O)O)CC2)(C))	CC1(C)C2CCC1(C)C(O)=C2C(O)=O	InChI=1S/C11H16O3/c1-10(2)6-4-5-11(10,3)8(12)7(6)9(13)14/h6,12H,4-5H2,1-3H3,(H,13,14)	OORRLWOGTIEOQJ-UHFFFAOYSA-N	?	25	mean from 2	apparent	?	acidic	3.76
16526	S(=O)(=O)(NC(=O)OC(C)(C)C)C1(=CC=C(S(=O)(=O)C)C=C1)	CS(=O)(=O)C1C=CC(=CC=1)S(=O)(=O)NC(=O)OC(C)(C)C	InChI=1S/C12H17NO6S2/c1-12(2,3)19-11(14)13-21(17,18)10-7-5-9(6-8-10)20(4,15)16/h5-8H,1-4H3,(H,13,14)	WSZTYAFHGFMQMV-UHFFFAOYSA-N	?	25	potentiometric	a1/apparent	NH	acidic	3.76
15372	O=C(O)C(C2(=CC=C(C1(=CC=CC=C1))C=C2))C(O)(C)C	CC(C)(O)C(C1C=CC(=CC=1)C1C=CC=CC=1)=C(O)O	InChI=1S/C17H18O3/c1-17(2,20)15(16(18)19)14-10-8-13(9-11-14)12-6-4-3-5-7-12/h3-11,18-20H,1-2H3	DSOCPOFENQQXHM-UHFFFAOYSA-N	?	25		a1/thermodynamic	?	acidic	3.76
15373	O=C(O)C(C2(=CC=C(C1(CCCCC1))C=C2))C(O)(C)C	CC(C)(O)C(C1C=CC(=CC=1)C1CCCCC1)=C(O)O	InChI=1S/C17H24O3/c1-17(2,20)15(16(18)19)14-10-8-13(9-11-14)12-6-4-3-5-7-12/h8-12,18-20H,3-7H2,1-2H3	FCWDXXABTWGUNG-UHFFFAOYSA-N	?	25	mean from 2	a1/thermodynamic	?	acidic	3.76
17777	O=C1(OCC(C1)=O)	OC1=CC(=O)CO1	InChI=1S/C4H4O3/c5-3-1-4(6)7-2-3/h1,6H,2H2	YQCKTPIJASVZFF-UHFFFAOYSA-N	?	25	potentiometric	a/apparent	?	acidic	3.76
17620	S(C(C(=O)O)C)C	CC(SC)=C(O)O	InChI=1S/C4H8O2S/c1-3(7-2)4(5)6/h5-6H,1-2H3	FQUFQXCBQMMOBP-UHFFFAOYSA-N	?	25		apparent	?	acidic	3.76
12798	S1(C(C(=O)O)=CC=C1C)	CC1=CC=C(S1)C(O)=O	InChI=1S/C6H6O2S/c1-4-2-3-5(9-4)6(7)8/h2-3H,1H3,(H,7,8)	VCNGNQLPFHVODE-UHFFFAOYSA-N	?		potentiometric	a/apparent	?	acidic	3.76
14212	[Br]C1(=CC(=C(C(=O)O)C=C1)C)	CC1C=C(Br)C=CC=1C(O)=O	InChI=1S/C8H7BrO2/c1-5-4-6(9)2-3-7(5)8(10)11/h2-4H,1H3,(H,10,11)	RVCJOGNLYVNRDN-UHFFFAOYSA-N	?	20	potentiometric	a/thermodynamic	?	acidic	3.77
10534	S(C1(=CC=C(S)C=C1))CC(=O)O	OC(O)=CSC1C=CC(S)=CC=1	InChI=1S/C8H8O2S2/c9-8(10)5-12-7-3-1-6(11)2-4-7/h1-5,9-11H	KAVMKHXJVHRMQZ-UHFFFAOYSA-N	?	25		apparent	?	acidic	3.77
12589	S(C(C(=O)O)C)C(C)C	CC(SC(C)C)=C(O)O	InChI=1S/C6H12O2S/c1-4(2)9-5(3)6(7)8/h4,7-8H,1-3H3	SVXREJOYXHOUME-UHFFFAOYSA-N	?	25		apparent	?	acidic	3.78
13657	O=C(O)CC(C#N)C1(=CC=CC=C1)	N#CC(C=C(O)O)C1C=CC=CC=1	InChI=1S/C10H9NO2/c11-7-9(6-10(12)13)8-4-2-1-3-5-8/h1-6,9,12-13H	FDVJUPCUWMHKRW-UHFFFAOYSA-N	?	25	conductometric	1/thermodynamic	?	acidic	3.79
11417	[Br]C1(=CC(C(=O)O)=CC=C1)	OC(=O)C1C=C(Br)C=CC=1	InChI=1S/C7H5BrO2/c8-6-3-1-2-5(4-6)7(9)10/h1-4H,(H,9,10)	VOIZNVUXCQLQHS-UHFFFAOYSA-N	?	22	mean from 5	a1/apparent	?	acidic	3.79
14208	IC1(=CC(=C(C(=O)O)C=C1)C)	CC1C=C(I)C=CC=1C(O)=O	InChI=1S/C8H7IO2/c1-5-4-6(9)2-3-7(5)8(10)11/h2-4H,1H3,(H,10,11)	KISJQMPHSCFGKR-UHFFFAOYSA-N	?	20	potentiometric	a/thermodynamic	?	acidic	3.79
10549	[Se](C1(=C(C=CC=C1)C))CC(=O)O	CC1C=CC=CC=1[Se]C=C(O)O	InChI=1S/C9H10O2Se/c1-7-4-2-3-5-8(7)12-6-9(10)11/h2-6,10-11H,1H3	OJZKIZYDLPEYML-UHFFFAOYSA-N	?	24	mean from 2	a1/apparent	COOH	acidic	3.79
11161	O=C(O)C=1(NC=2(C=CC=CC=2(C=1)))	OC(=O)C1=CC2C=CC=CC=2N1	InChI=1S/C9H7NO2/c11-9(12)8-5-6-3-1-2-4-7(6)10-8/h1-5,10H,(H,11,12)	HCUARRIEZVDMPT-UHFFFAOYSA-N	?	22	mean from 3	a1/apparent	?	acidic	3.79
13496	S(CC(=O)O)CCC1(=CC=CC=C1)	OC(O)=CSCCC1C=CC=CC=1	InChI=1S/C10H12O2S/c11-10(12)8-13-7-6-9-4-2-1-3-5-9/h1-5,8,11-12H,6-7H2	DXKXQFAQWDLQSB-UHFFFAOYSA-N	?	18	potentiometric	thermodynamic	?	acidic	3.8
14789	O=C(O)C=1(C=NN(C=1)CCCC[NH+]4(CCN(CC2(=[NH+]C=3(C=CC=CC=3(N2CCOCC))))CC4))	CCOCCN1C2C=CC=CC=2N=C1CN1CCN(CCCCN2C=C(C=N2)C(O)=O)CC1	InChI=1S/C24H34N6O3/c1-2-33-16-15-30-22-8-4-3-7-21(22)26-23(30)19-28-13-11-27(12-14-28)9-5-6-10-29-18-20(17-25-29)24(31)32/h3-4,7-8,17-18H,2,5-6,9-16,19H2,1H3,(H,31,32)	CLDBSQIUONWKPM-UHFFFAOYSA-N	?	25	potentiometric	a1/apparent	?	acidic	3.8
10361	S(C(C(=O)O)C)CC	CC(SCC)=C(O)O	InChI=1S/C5H10O2S/c1-3-8-4(2)5(6)7/h6-7H,3H2,1-2H3	ROSRJVLNNPILGA-UHFFFAOYSA-N	?	25		apparent	?	acidic	3.8
12784	ClC=1(SC=C(C=1)C(=O)O)	OC(=O)C1C=C(Cl)SC=1	InChI=1S/C5H3ClO2S/c6-4-1-3(2-9-4)5(7)8/h1-2H,(H,7,8)	POVPYUUZOZBLOH-UHFFFAOYSA-N	?	25	potentiometric	a1/apparent	?	acidic	3.8
14128	O=C(O)CC(O)C[N+](C)(C)C	C[N+](C)(C)CC(O)C=C(O)O	InChI=1S/C7H15NO3/c1-8(2,3)5-6(9)4-7(10)11/h4,6,9H,5H2,1-3H3,(H-,10,11)/p+1	MTLOEZJTZRZPOK-UHFFFAOYSA-O	?	25	potentiometric	a1/apparent	?	acidic	3.8
11408	ClC1(=CC(C(=O)O)=CC=C1)	OC(=O)C1C=C(Cl)C=CC=1	InChI=1S/C7H5ClO2/c8-6-3-1-2-5(4-6)7(9)10/h1-4H,(H,9,10)	LULAYUGMBFYYEX-UHFFFAOYSA-N	?	24	mean from 12	a1/apparent	COOH	acidic	3.8
10625	S1(C(C(=O)C)=CC=C1CC(=O)O)	C=C(O)C1=CC=C(C=C(O)O)S1	InChI=1S/C8H8O3S/c1-5(9)7-3-2-6(12-7)4-8(10)11/h2-4,9-11H,1H2	GVWDBLHMGQXDBY-UHFFFAOYSA-N	?	25	potentiometric	a/apparent	?	acidic	3.8
16961	O=C(O)C=1(C(OC)=CC2(=CC=CC=C2(C=1)))	COC1=CC2=CC=CC=C2C=C1C(O)=O	InChI=1S/C12H10O3/c1-15-11-7-9-5-3-2-4-8(9)6-10(11)12(13)14/h2-7H,1H3,(H,13,14)	RTBQQRFTCVDODF-UHFFFAOYSA-N	?	25	conductometric	a/apparent	?	acidic	3.82
16710	S2(C1(=C(C=C(C(=O)O)C=C1)C(=C2CN3(C=[NH+]C=C3))C))	CC1=C(CN2C=NC=C2)SC2=CC=C(C=C21)C(O)=O	InChI=1S/C14H12N2O2S/c1-9-11-6-10(14(17)18)2-3-12(11)19-13(9)7-16-5-4-15-8-16/h2-6,8H,7H2,1H3,(H,17,18)	FFCLQMGMGYVLJX-UHFFFAOYSA-N	?	25		a1/apparent	COOH	acidic	3.82
12584	S(C(C(=O)O)C)CCC	CC(SCCC)=C(O)O	InChI=1S/C6H12O2S/c1-3-4-9-5(2)6(7)8/h7-8H,3-4H2,1-2H3	OZNPUUGVOSMKDD-UHFFFAOYSA-N	?	25		apparent	?	acidic	3.82
16413	O3(C([N+]2(=C(O)N=C(NCCC1(=CC=CC=C1))C(=C2)C))CC(C3CO)O)	CC1=C[N+](C2CC(O)C(CO)O2)=C(O)N=C1NCCC1C=CC=CC=1	InChI=1S/C18H23N3O4/c1-12-10-21(16-9-14(23)15(11-22)25-16)18(24)20-17(12)19-8-7-13-5-3-2-4-6-13/h2-6,10,14-16,22-23H,7-9,11H2,1H3,(H,19,20,24)/p+1	GIFRQYHVEONJBG-UHFFFAOYSA-O	?		spectrophotometric	a/apparent	?	acidic	3.83
10476	O=C(O)C=CCC[NH3+]	NCCC=CC(O)=O	InChI=1S/C5H9NO2/c6-4-2-1-3-5(7)8/h1,3H,2,4,6H2,(H,7,8)	ZCMCFTFHSMPGKZ-UHFFFAOYSA-N	?	22		a1/apparent	?	acidic	3.83
11001	[Br]C2(=C(C1(=NN=NN1))C=CC=C2)	BrC1C=CC=CC=1C1NN=NN=1	InChI=1S/C7H5BrN4/c8-6-4-2-1-3-5(6)7-9-11-12-10-7/h1-4H,(H,9,10,11,12)	YHVBXKTXLJTDRI-UHFFFAOYSA-N	?	20	spectrophotometric	a1/apparent	NH	acidic	3.83
14264	O=C(O)C1(=C(C(O)=CC=C1)C)	CC1=C(C=CC=C1O)C(O)=O	InChI=1S/C8H8O3/c1-5-6(8(10)11)3-2-4-7(5)9/h2-4,9H,1H3,(H,10,11)	RIERSGULWXEJKL-UHFFFAOYSA-N	?	20	potentiometric	a/thermodynamic	?	acidic	3.83
10144	O=C(O)C1(=NNC=C1)	OC(=O)C1C=CNN=1	InChI=1S/C4H4N2O2/c7-4(8)3-1-2-5-6-3/h1-2H,(H,5,6)(H,7,8)	KOPFEFZSAMLEHK-UHFFFAOYSA-N	?	18	potentiometric	a/thermodynamic	?	acidic	3.84
12838	O=C(O)C1(OCCCC1)	OC(O)=C1CCCCO1	InChI=1S/C6H10O3/c7-6(8)5-3-1-2-4-9-5/h7-8H,1-4H2	DXHSPNHNLIJABC-UHFFFAOYSA-N	?	24	mean from 2	a/apparent	?	acidic	3.84
10600	O=C(O)C1(=C(C=CC(=C1)OC)C)	CC1C=CC(=CC=1C(O)=O)OC	InChI=1S/C9H10O3/c1-6-3-4-7(12-2)5-8(6)9(10)11/h3-5H,1-2H3,(H,10,11)	OJDIEULKBFEZGD-UHFFFAOYSA-N	?	20	potentiometric	a/thermodynamic	?	acidic	3.84
10604	O=C(O)C1(=C(OC)C(=CC=C1)C)	CC1=CC=CC(=C1OC)C(O)=O	InChI=1S/C9H10O3/c1-6-4-3-5-7(9(10)11)8(6)12-2/h3-5H,1-2H3,(H,10,11)	KISMEIDIHLMTCQ-UHFFFAOYSA-N	?	20	potentiometric	a/thermodynamic	?	acidic	3.84
10596	O=C(O)C1(=CC(C(=O)C)=CC=C1)	C=C(O)C1C=C(C=CC=1)C(O)=O	InChI=1S/C9H8O3/c1-6(10)7-3-2-4-8(5-7)9(11)12/h2-5,10H,1H2,(H,11,12)	DMLWAHYFPBSUOJ-UHFFFAOYSA-N	?	25	mean from 2	a1/thermodynamic	COOH	acidic	3.84
12799	S1(C(=CC=C1)CC(=O)O)	OC(O)=CC1=CC=CS1	InChI=1S/C6H6O2S/c7-6(8)4-5-2-1-3-9-5/h1-4,7-8H	VOMGCAVFHNQKBF-UHFFFAOYSA-N	?	25	mean from 2	a1/thermodynamic	?	acidic	3.85
12982	O[N+]1(=CC=C(NC)C=C1)	CNC1C=C[N+](O)=CC=1	InChI=1S/C6H8N2O/c1-7-6-2-4-8(9)5-3-6/h2-5,9H,1H3/p+1	UOBWINCHWLZZBS-UHFFFAOYSA-O	?		potentiometric	a/apparent	?	acidic	3.85
10602	O=C(O)C1(=C(C=CC=C1)COC)	COCC1C=CC=CC=1C(O)=O	InChI=1S/C9H10O3/c1-12-6-7-4-2-3-5-8(7)9(10)11/h2-5H,6H2,1H3,(H,10,11)	SZBJAHPVWKIPIU-UHFFFAOYSA-N	?	25		a1/apparent	CO2H	acidic	3.85
12253	O=C(O)C(C(=O)N1(CCCCC1))CC	CCC(C(=O)N1CCCCC1)=C(O)O	InChI=1S/C10H17NO3/c1-2-8(10(13)14)9(12)11-6-4-3-5-7-11/h13-14H,2-7H2,1H3	KTEFMPUMENJBMT-UHFFFAOYSA-N	?			a/apparent	?	acidic	3.86
17344	[Br]CCC(=O)O	OC(O)=CCBr	InChI=1S/C3H5BrO2/c4-2-1-3(5)6/h1,5-6H,2H2	IFYUEWJFRJZMFH-UHFFFAOYSA-N	?	20		a1/apparent	?	acidic	3.86
14469	O=C(O)C1(C(C#N)CCCC1)	N#CC1CCCCC1=C(O)O	InChI=1S/C8H11NO2/c9-5-6-3-1-2-4-7(6)8(10)11/h6,10-11H,1-4H2	QTZYZNNMHFERBC-UHFFFAOYSA-N	?	25	conductometric	thermodynamic	?	acidic	3.86
10050	O=C(O)C1(O)(CCC1)	OC(=O)C1(O)CCC1	InChI=1S/C5H8O3/c6-4(7)5(8)2-1-3-5/h8H,1-3H2,(H,6,7)	XCBNHDSVRQZWLH-UHFFFAOYSA-N	?	25	mean from 2	thermodynamic	?	acidic	3.88
10996	IC2(=CC=C(C1(=NN=NN1))C=C2)	IC1C=CC(=CC=1)C1NN=NN=1	InChI=1S/C7H5IN4/c8-6-3-1-5(2-4-6)7-9-11-12-10-7/h1-4H,(H,9,10,11,12)	HAHMPMXOMXURJC-UHFFFAOYSA-N	?	20	spectrophotometric	a1/apparent	NH	acidic	3.88
15269	O=C(O)C1(OC(OC(C(C)C)C(C)C)C(O)C(C1O)O)	CC(C)C(OC1OC(C(O)C(O)C1O)=C(O)O)C(C)C	InChI=1S/C13H24O7/c1-5(2)10(6(3)4)19-13-9(16)7(14)8(15)11(20-13)12(17)18/h5-10,13-18H,1-4H3	HFNKTZWZAYXIHD-UHFFFAOYSA-N	?	22	potentiometric	a/apparent	?	acidic	3.89
11399	ClC=1(SC(CC(=O)O)=CC=1)	OC(O)=CC1=CC=C(Cl)S1	InChI=1S/C6H5ClO2S/c7-5-2-1-4(10-5)3-6(8)9/h1-3,8-9H	OKPIRZJZERAACB-UHFFFAOYSA-N	?	25	potentiometric	a/apparent	?	acidic	3.89
14184	S(C1(=C(C(=O)O)C=CC=C1))C	CSC1C=CC=CC=1C(O)=O	InChI=1S/C8H8O2S/c1-11-7-5-3-2-4-6(7)8(9)10/h2-5H,1H3,(H,9,10)	LWJQGKJCZOGGPJ-UHFFFAOYSA-N	?	25		a1/apparent	H(+)	acidic	3.89
13326	O[N+]=1(C=2(C(C(NO)=CC=1)=CC=CC=2))	ONC1=CC=[N+](O)C2=CC=CC=C21	InChI=1S/C9H8N2O2/c12-10-8-5-6-11(13)9-4-2-1-3-7(8)9/h1-6,12-13H/p+1	KCGKBOFRVKLKOO-UHFFFAOYSA-O	?	25	mean from 2	a1/apparent	N-O	acidic	3.89
15483	O3(C(OC2(C(OC([N+]1(=C(O)N=C(N)C=C1))CC2)C))C(O)C(O)C(C3C)[NH+](C)C)	CN(C)C1C(O)C(O)C(OC1C)OC1CCC(OC1C)[N+]1=CC=C(N)N=C1O	InChI=1S/C18H30N4O6/c1-9-11(5-6-13(26-9)22-8-7-12(19)20-18(22)25)28-17-16(24)15(23)14(21(3)4)10(2)27-17/h7-11,13-17,23-24H,5-6H2,1-4H3,(H2,19,20,25)/p+1	XWEBNXCXASNJFB-UHFFFAOYSA-O	?		potentiometric	a1/apparent	?	acidic	3.9
14051	ClC2(=C1(N=NN(C1=CC=C2)O))	ON1N=NC2=C(Cl)C=CC=C12	InChI=1S/C6H4ClN3O/c7-4-2-1-3-5-6(4)8-9-10(5)11/h1-3,11H	XUQBZZQPEHDPFH-UHFFFAOYSA-N	?	25	potentiometric	a1/apparent	OH	acidic	3.9
11597	O[N+]1(=CC=C(N(C)C)C=C1)	CN(C)C1C=C[N+](O)=CC=1	InChI=1S/C7H11N2O/c1-8(2)7-3-5-9(10)6-4-7/h3-6,10H,1-2H3/q+1	JFVVCALPURGJLO-UHFFFAOYSA-N	?	24	mean from 2	b1/apparent	O-H	acidic	3.9
11411	FC1(=CC(C(=O)O)=CC=C1)	OC(=O)C1C=C(F)C=CC=1	InChI=1S/C7H5FO2/c8-6-3-1-2-5(4-6)7(9)10/h1-4H,(H,9,10)	MXNBDFWNYRNIBH-UHFFFAOYSA-N	?	16	mean from 2	a1/thermodynamic	COOH	acidic	3.9
12172	O=[N+]([O-])C=CC1(=CC(C(=O)O)=CC=C1)	[O-][N+](=O)C=CC1=CC(=CC=C1)C(O)=O	InChI=1S/C9H7NO4/c11-9(12)8-3-1-2-7(6-8)4-5-10(13)14/h1-6H,(H,11,12)	GGKIXJPRNNYPLG-UHFFFAOYSA-N	?	25	potentiometric	a/apparent	?	acidic	3.9
12199	O=C(O)CC(C#N)CC1(=CC=CC=C1)	N#CC(CC1C=CC=CC=1)C=C(O)O	InChI=1S/C11H11NO2/c12-8-10(7-11(13)14)6-9-4-2-1-3-5-9/h1-5,7,10,13-14H,6H2	OXGRLCKRFRAPRN-UHFFFAOYSA-N	?	25	conductometric	a/apparent	?	acidic	3.91
13299	O(C2(=CC(C1(=NN=NN1))=CC=C2))C	COC1=CC(=CC=C1)C1NN=NN=1	InChI=1S/C8H8N4O/c1-13-7-4-2-3-6(5-7)8-9-11-12-10-8/h2-5H,1H3,(H,9,10,11,12)	KVMUPWSDGZTZGM-UHFFFAOYSA-N	?	20	spectrophotometric	a1/apparent	NH	acidic	3.91
12198	O=C(O)C(C1(=CC=CC=C1))CCC#N	N#CCCC(C1C=CC=CC=1)=C(O)O	InChI=1S/C11H11NO2/c12-8-4-7-10(11(13)14)9-5-2-1-3-6-9/h1-3,5-6,13-14H,4,7H2	OVFHNEDMAIYLLG-UHFFFAOYSA-N	?	25	conductometric	a/apparent	?	acidic	3.92
12683	O=C(O)CCC[NH2+]CC	CCNCCC=C(O)O	InChI=1S/C6H13NO2/c1-2-7-5-3-4-6(8)9/h4,7-9H,2-3,5H2,1H3	CXGUMNARIVWLJE-UHFFFAOYSA-N	?	25	potentiometric	a1/apparent	?	acidic	3.92
14255	O=C(O)C1(=C(C=CC(=C1)O)C)	CC1C=CC(O)=CC=1C(O)=O	InChI=1S/C8H8O3/c1-5-2-3-6(9)4-7(5)8(10)11/h2-4,9H,1H3,(H,10,11)	ZIOYQUNKXJQXQY-UHFFFAOYSA-N	?	20	potentiometric	a/thermodynamic	?	acidic	3.92
10660	O=C1(NCC(=O)NC1CC(=O)O)	OC1N=CC(O)NC=1CC(O)=O	InChI=1S/C6H8N2O4/c9-4-2-7-6(12)3(8-4)1-5(10)11/h2,4,8-9,12H,1H2,(H,10,11)	UGRCAJMEOMDYCJ-UHFFFAOYSA-N	?	25	potentiometric	a/apparent	?	acidic	3.93
11176	O=C(O)C1(=CCC2([NH+](C1CC2)C))	CN1C2CCC1CC=C2C(O)=O	InChI=1S/C9H13NO2/c1-10-6-2-4-7(9(11)12)8(10)5-3-6/h4,6,8H,2-3,5H2,1H3,(H,11,12)	HZGRVVUQEIBCMS-UHFFFAOYSA-N	?	16		a/apparent	?	acidic	3.93
10052	O=C(O)C1(=COC=C1)	OC(=O)C1C=COC=1	InChI=1S/C5H4O3/c6-5(7)4-1-2-8-3-4/h1-3H,(H,6,7)	IHCCAYCGZOLTEU-UHFFFAOYSA-N	?	20	mean from 4	a1/thermodynamic	?	acidic	3.94
12173	O=[N+]([O-])C=CC1(=CC=C(C(=O)O)C=C1)	[O-][N+](=O)C=CC1C=CC(=CC=1)C(O)=O	InChI=1S/C9H7NO4/c11-9(12)8-3-1-7(2-4-8)5-6-10(13)14/h1-6H,(H,11,12)	GFQGFOJCOPZGPB-UHFFFAOYSA-N	?	25	potentiometric	a/apparent	?	acidic	3.94
14690	O=C(O)C(C(C#N)C1(=CC=CC=C1))(C)C	CC(C)(C(C#N)C1C=CC=CC=1)C(O)=O	InChI=1S/C12H13NO2/c1-12(2,11(14)15)10(8-13)9-6-4-3-5-7-9/h3-7,10H,1-2H3,(H,14,15)	JVZINQFFPOILEM-UHFFFAOYSA-N	?	25	conductometric	apparent	?	acidic	3.95
10431	S=C(S)N(CC)CC	CCN(CC)C(S)=S	InChI=1S/C5H11NS2/c1-3-6(4-2)5(7)8/h3-4H2,1-2H3,(H,7,8)	LMBWSYZSUOEYSN-UHFFFAOYSA-N	?	25		a/apparent	?	acidic	3.95
10452	O=C(O)CC(C#N)C	CC(C=C(O)O)C#N	InChI=1S/C5H7NO2/c1-4(3-6)2-5(7)8/h2,4,7-8H,1H3	QZWPYSOANOAOEO-UHFFFAOYSA-N	?	25	conductometric	apparent	?	acidic	3.95
11926	O=C(O)C(C(=O)N)=C(C)C	CC(C)=C(C(N)=O)C(O)=O	InChI=1S/C6H9NO3/c1-3(2)4(5(7)8)6(9)10/h1-2H3,(H2,7,8)(H,9,10)	ZGXJCRZEBWFJNI-UHFFFAOYSA-N	?	25		a/apparent	?	acidic	3.95
12715	O=C(O)C12(CCC(C1)C2)	OC(=O)C12CC(C1)CC2	InChI=1S/C7H10O2/c8-6(9)7-2-1-5(3-7)4-7/h5H,1-4H2,(H,8,9)	UOABUWSTCXPWNK-UHFFFAOYSA-N	?	25	mean from 2	a1/apparent	?	acidic	3.96
11402	SC1(=CC(C(=O)O)=CC=C1)	OC(=O)C1C=C(S)C=CC=1	InChI=1S/C7H6O2S/c8-7(9)5-2-1-3-6(10)4-5/h1-4,10H,(H,8,9)	RSFDFESMVAIVKO-UHFFFAOYSA-N	?	25	potentiometric	a1/apparent	COOH	acidic	3.96
14215	[Br]C1(=C(C=CC(=C1)C(=O)O)C)	CC1C=CC(=CC=1Br)C(O)=O	InChI=1S/C8H7BrO2/c1-5-2-3-6(8(10)11)4-7(5)9/h2-4H,1H3,(H,10,11)	ZFJOMUKPDWNRFI-UHFFFAOYSA-N	?	20	potentiometric	a/thermodynamic	?	acidic	3.96
11898	O=C(O)C(C(C#N)C)(C)C	CC(C#N)C(C)(C)C(O)=O	InChI=1S/C7H11NO2/c1-5(4-8)7(2,3)6(9)10/h5H,1-3H3,(H,9,10)	JITNLZXUSMVYOK-UHFFFAOYSA-N	?	25	conductometric	a1/thermodynamic	?	acidic	3.97
12566	FC(F)(F)C2(=CC=1(N(O)N=NC=1C=C2))	ON1N=NC2C=CC(=CC1=2)C(F)(F)F	InChI=1S/C7H4F3N3O/c8-7(9,10)4-1-2-5-6(3-4)13(14)12-11-5/h1-3,14H	DGIBHCWBCOAPDN-UHFFFAOYSA-N	?	25	potentiometric	a1/apparent	OH	acidic	3.97
14174	O=C(O)C1(=C(C=CC(=C1)C)C)	CC1=CC(C(O)=O)=C(C)C=C1	InChI=1S/C9H10O2/c1-6-3-4-7(2)8(5-6)9(10)11/h3-5H,1-2H3,(H,10,11)	XZRHNAFEYMSXRG-UHFFFAOYSA-N	?	24	mean from 5	a1/thermodynamic	C(=O)O-H	acidic	3.97
12695	O=C(O)C=CC(=O)NC	CNC(=O)C=CC(O)=O	InChI=1S/C5H7NO3/c1-6-4(7)2-3-5(8)9/h2-3H,1H3,(H,6,7)(H,8,9)	DFQUBYCHLQAFOW-UHFFFAOYSA-N	?	39	spectrophotometric	a1/apparent	?	acidic	3.98
11409	ClC1(=CC=C(C(=O)O)C=C1)	OC(=O)C1C=CC(Cl)=CC=1	InChI=1S/C7H5ClO2/c8-6-3-1-5(2-4-6)7(9)10/h1-4H,(H,9,10)	XRHGYUZYPHTUJZ-UHFFFAOYSA-N	?	23	mean from 11	a1/apparent	?	acidic	3.98
13373	O=[N+]([O-])C1(=C(O)C=CC2(=C1CC2=O))	[O-][N+](=O)C1C2C=C(O)C=2C=CC=1O	InChI=1S/C8H5NO4/c10-6-2-1-4-5(3-7(4)11)8(6)9(12)13/h1-3,10-11H	DVQITWVOZNSBSI-UHFFFAOYSA-N	?	25	potentiometric	a1/thermodynamic	OH	acidic	3.98
10305	N1(=NNC(=N1)CC[NH3+])	NCCC1NN=NN=1	InChI=1S/C3H7N5/c4-2-1-3-5-7-8-6-3/h1-2,4H2,(H,5,6,7,8)	MZYXHLMULHPGKX-UHFFFAOYSA-N	?	25	potentiometric	a1/apparent	?	acidic	3.99
12928	O=C(O)C1(=NNC(=C1)C)	CC1=CC(=NN1)C(O)=O	InChI=1S/C5H6N2O2/c1-3-2-4(5(8)9)7-6-3/h2H,1H3,(H,6,7)(H,8,9)	WSMQKESQZFQMFW-UHFFFAOYSA-N	?	22	potentiometric	a/thermodynamic	?	acidic	3.99
11418	[Br]C1(=CC=C(C(=O)O)C=C1)	OC(=O)C1C=CC(Br)=CC=1	InChI=1S/C7H5BrO2/c8-6-3-1-5(2-4-6)7(9)10/h1-4H,(H,9,10)	TUXYZHVUPGXXQG-UHFFFAOYSA-N	?	20	mean from 3	a1/apparent	?	acidic	3.99
16571	O=C(O)C(C1(=C(C=C(C)C=C1C)C))C2(=CC=CC=C2)	CC1C=C(C)C=C(C)C=1C(C1C=CC=CC=1)=C(O)O	InChI=1S/C17H18O2/c1-11-9-12(2)15(13(3)10-11)16(17(18)19)14-7-5-4-6-8-14/h4-10,18-19H,1-3H3	FIISCISWFWQNHO-UHFFFAOYSA-N	?			a/apparent	?	acidic	4.0
10789	[Se](=O)(O)C1(=CC=C([N+](=O)[O-])C=C1)	[O-][N+](=O)C1C=CC(=CC=1)[Se](O)=O	InChI=1S/C6H5NO4Se/c8-7(9)5-1-3-6(4-2-5)12(10)11/h1-4H,(H,10,11)	USMJVDATOXYUHA-UHFFFAOYSA-N	?	25	potentiometric	a/apparent	?	acidic	4.0
11558	O=C(O)CCC=1([NH+]=CNC=1)	OC(O)=CCC1=CNC=N1	InChI=1S/C6H8N2O2/c9-6(10)2-1-5-3-7-4-8-5/h2-4,9-10H,1H2,(H,7,8)	HGFCMLRDXQCETL-UHFFFAOYSA-N	?	20	potentiometric	a1/apparent	?	acidic	4.0
16437	O=C(O)C(C2(=CC=C(C1(=CC=CC=C1))C=C2))C(O)CCC	CCCC(O)C(=C(O)O)C1C=CC(=CC=1)C1C=CC=CC=1	InChI=1S/C18H20O3/c1-2-6-16(19)17(18(20)21)15-11-9-14(10-12-15)13-7-4-3-5-8-13/h3-5,7-12,16,19-21H,2,6H2,1H3	OKMSDTQXYOZXTD-UHFFFAOYSA-N	?	25	mean from 2	a1/thermodynamic	?	acidic	4.01
10324	OC1(=NC(=[NH+]C=C1)N)	NC1N=C(O)C=CN=1	InChI=1S/C4H5N3O/c5-4-6-2-1-3(8)7-4/h1-2H,(H3,5,6,7,8)	XQCZBXHVTFVIFE-UHFFFAOYSA-N	?	25	potentiometric	apparent	?	acidic	4.01
11168	O2(N=C(C1(=CC=CC=C1))C=C2O)	OC1=CC(=NO1)C1C=CC=CC=1	InChI=1S/C9H7NO2/c11-9-6-8(10-12-9)7-4-2-1-3-5-7/h1-6,11H	LTZXORXEHPKYKI-UHFFFAOYSA-N	?		spectrophotometric	a/apparent	?	acidic	4.01
11906	O=C(O)CCC[N+](C)(C)C	C[N+](C)(C)CCC=C(O)O	InChI=1S/C7H15NO2/c1-8(2,3)6-4-5-7(9)10/h5H,4,6H2,1-3H3,(H-,9,10)/p+1	SWJDYLQQTFXKSR-UHFFFAOYSA-O	?	25	potentiometric	a1/apparent	?	acidic	4.02
11810	ClC1(=NN(C)C(=N1)NN=O)	CN1N=C(Cl)N=C1NN=O	InChI=1S/C3H4ClN5O/c1-9-3(6-8-10)5-2(4)7-9/h1H3,(H,5,6,7,10)	MTDCGPHKFFACFE-UHFFFAOYSA-N	?	25	spectrophotometric	a1/apparent	N-H	acidic	4.03
10469	O=C(O)CCC[NH2+]C	CNCCC=C(O)O	InChI=1S/C5H11NO2/c1-6-4-2-3-5(7)8/h3,6-8H,2,4H2,1H3	UOIPIPHHEAFLIV-UHFFFAOYSA-N	?	24.9	spectrophotometric	a1/apparent	O-H	acidic	4.03
14216	[Br]C1(=C(C=C(C(=O)O)C=C1)C)	CC1C=C(C=CC=1Br)C(O)=O	InChI=1S/C8H7BrO2/c1-5-4-6(8(10)11)2-3-7(5)9/h2-4H,1H3,(H,10,11)	KWVXDZLVCISXIB-UHFFFAOYSA-N	?	20	potentiometric	a/thermodynamic	?	acidic	4.03
15779	O2(C([N+]1(=C(O)N=C(NC)C(=C1)C))CC(C2CO)O)	CC1=C[N+](C2CC(O)C(CO)O2)=C(O)N=C1NC	InChI=1S/C11H17N3O4/c1-6-4-14(11(17)13-10(6)12-2)9-3-7(16)8(5-15)18-9/h4,7-9,15-16H,3,5H2,1-2H3,(H,12,13,17)/p+1	SUURDKULGPGHGO-UHFFFAOYSA-O	?		spectrophotometric	a/apparent	?	acidic	4.04
17338	ClCCC(=O)O	OC(O)=CCCl	InChI=1S/C3H5ClO2/c4-2-1-3(5)6/h1,5-6H,2H2	MSADAOXJUGEIRH-UHFFFAOYSA-N	?	18	mean from 2	a1/apparent	?	acidic	4.04
17891	OC1(=CC=[NH+]C=C1)	OC1C=CN=CC=1	InChI=1S/C5H5NO/c7-5-1-3-6-4-2-5/h1-4H,(H,6,7)	GCNTZFIIOFTKIY-UHFFFAOYSA-N	?	24	mean from 2	a1/apparent	NH(+)	acidic	4.04
12648	O=C(O)CC(C#N)(C)C	CC(C)(C=C(O)O)C#N	InChI=1S/C6H9NO2/c1-6(2,4-7)3-5(8)9/h3,8-9H,1-2H3	PXHCXSIIYORHHY-UHFFFAOYSA-N	?	25	conductometric	a1/apparent	?	acidic	4.04
14245	O=C(O)C1(O)(CCCCCC1)	OC(=O)C1(O)CCCCCC1	InChI=1S/C8H14O3/c9-7(10)8(11)5-3-1-2-4-6-8/h11H,1-6H2,(H,9,10)	IVOHSGDSPNQSDJ-UHFFFAOYSA-N	?	25	conductometric	apparent	?	acidic	4.04
14122	O=C(O)CCC#CC#CC[NH3+]	NCC#CC#CCC=C(O)O	InChI=1S/C8H9NO2/c9-7-5-3-1-2-4-6-8(10)11/h6,10-11H,4,7,9H2	SRUIXOHMXRMONN-UHFFFAOYSA-N	?	20	mean from 2	a1/apparent	?	acidic	4.05
17733	O=C(O)CCC[NH3+]	NCCC=C(O)O	InChI=1S/C4H9NO2/c5-3-1-2-4(6)7/h2,6-7H,1,3,5H2	FVLGBQWPJCHCCG-UHFFFAOYSA-N	?	25	mean from 7	a1/apparent	COOH	acidic	4.06
14204	ClC1(=C(C=CC(=C1)C(=O)O)C)	CC1C=CC(=CC=1Cl)C(O)=O	InChI=1S/C8H7ClO2/c1-5-2-3-6(8(10)11)4-7(5)9/h2-4H,1H3,(H,10,11)	SDKUOEOJAXGCLU-UHFFFAOYSA-N	?	20	potentiometric	a/thermodynamic	?	acidic	4.06
13704	O=C(O)C1(=CC=C(CC(=O)N)C=C1)	N=C(O)CC1C=CC(=CC=1)C(O)=O	InChI=1S/C9H9NO3/c10-8(11)5-6-1-3-7(4-2-6)9(12)13/h1-4H,5H2,(H2,10,11)(H,12,13)	YMKXCDDRWMQOBA-UHFFFAOYSA-N	?	25		a1/thermodynamic	COO-H	acidic	4.06
17503	PCC(=O)O	OC(O)=CP	InChI=1S/C2H5O2P/c3-2(4)1-5/h1,3-4H,5H2	IYUOMKWZHFURLW-UHFFFAOYSA-N	?	25	potentiometric	a1/apparent	?	acidic	4.07
10784	[Se](=O)(O)C1(=CC([N+](=O)[O-])=CC=C1)	[O-][N+](=O)C1C=C(C=CC=1)[Se](O)=O	InChI=1S/C6H5NO4Se/c8-7(9)5-2-1-3-6(4-5)12(10)11/h1-4H,(H,10,11)	ORRAQNGIGLIGBB-UHFFFAOYSA-N	?	25	potentiometric	apparent	?	acidic	4.07
12845	O=C(O)CC1(=COC=C1)	OC(O)=CC1=COC=C1	InChI=1S/C6H6O3/c7-6(8)3-5-1-2-9-4-5/h1-4,7-8H	RUCGLGNOVCLZCY-UHFFFAOYSA-N	?	25		a1/thermodynamic	?	acidic	4.07
14205	ClC1(=C(C=C(C(=O)O)C=C1)C)	CC1C=C(C=CC=1Cl)C(O)=O	InChI=1S/C8H7ClO2/c1-5-4-6(8(10)11)2-3-7(5)9/h2-4H,1H3,(H,10,11)	MRUKIIWRMSYKML-UHFFFAOYSA-N	?	20	potentiometric	a/thermodynamic	?	acidic	4.07
15358	O=C(O)C3(=CC1(=C(N(C)C(=C1C)CN2(C=[NH+]C=C2))C=C3))	CN1C(CN2C=NC=C2)=C(C)C2=CC(=CC=C12)C(O)=O	InChI=1S/C15H15N3O2/c1-10-12-7-11(15(19)20)3-4-13(12)17(2)14(10)8-18-6-5-16-9-18/h3-7,9H,8H2,1-2H3,(H,19,20)	MMLBTGWLFUJNGP-UHFFFAOYSA-N	?	25		a1/apparent	COOH	acidic	4.08
17771	[Br]C1(C(C(=O)O)C1)	OC(O)=C1CC1Br	InChI=1S/C4H5BrO2/c5-3-1-2(3)4(6)7/h3,6-7H,1H2	BAODAIZTEAQGNE-UHFFFAOYSA-N	?	25	potentiometric	a1/apparent	?	acidic	4.09
11288	ClC2(=C(C=1(N=NN(C=1C=C2)O))C)	CC1=C(Cl)C=CC2=C1N=NN2O	InChI=1S/C7H6ClN3O/c1-4-5(8)2-3-6-7(4)9-10-11(6)12/h2-3,12H,1H3	JYPUXYSLKKKPCY-UHFFFAOYSA-N	?	25	potentiometric	a1/apparent	OH	acidic	4.09
10985	N1(=NNC(=N1)C2(=C(C=CC=C2)C))	CC1C=CC=CC=1C1NN=NN=1	InChI=1S/C8H8N4/c1-6-4-2-3-5-7(6)8-9-11-12-10-8/h2-5H,1H3,(H,9,10,11,12)	MTBUOESFHRORQT-UHFFFAOYSA-N	?	20	spectrophotometric	a1/apparent	NH	acidic	4.09
16599	O=[N+]([O-])C2(=CC1(=[NH+]C=C(C(=O)OCC)C(=C1C=C2)O))	CCOC(=O)C1=CN=C2C=C(C=CC2=C1O)[N+]([O-])=O	InChI=1S/C12H10N2O5/c1-2-19-12(16)9-6-13-10-5-7(14(17)18)3-4-8(10)11(9)15/h3-6H,2H2,1H3,(H,13,15)	LYNIYLCGKJWHSC-UHFFFAOYSA-N	?	30	potentiometric	a1/apparent	H(1+)	acidic	4.1
12610	O=[N+]([O-])C(=[N+](O)[O-])CC	CC/C(=[N+](/[O-])\O)/[N+]([O-])=O	InChI=1S/C3H6N2O4/c1-2-3(4(6)7)5(8)9/h2H2,1H3,(H,6,7)	ZETYZKDYWSQXGG-UHFFFAOYSA-N	?	25	potentiometric	apparent	?	acidic	4.1
10970	O=C2(OC1(=C(C=CC=C1)C(=C2)O))	OC1=CC(=O)OC2C=CC=CC=21	InChI=1S/C9H6O3/c10-7-5-9(11)12-8-4-2-1-3-6(7)8/h1-5,10H	VXIXUWQIVKSKSA-UHFFFAOYSA-N	?	20	potentiometric	a1/apparent	H of OH	acidic	4.1
13661	O=C(O)CCC[N+]1(CCCCC1)(C)	C[N+]1(CCC=C(O)O)CCCCC1	InChI=1S/C10H19NO2/c1-11(7-3-2-4-8-11)9-5-6-10(12)13/h6H,2-5,7-9H2,1H3,(H-,12,13)/p+1	KLANBWUPDFSDSU-UHFFFAOYSA-O	?	25		a1/apparent	?	acidic	4.11
12839	O=C(O)C1(O)(CCCC1)	OC(=O)C1(O)CCCC1	InChI=1S/C6H10O3/c7-5(8)6(9)3-1-2-4-6/h9H,1-4H2,(H,7,8)	JJABOWZNFOCHMN-UHFFFAOYSA-N	?	25	conductometric	apparent	?	acidic	4.11
13219	O=C(O)CCC#CC#CCCC[NH3+]	NCCCC#CC#CCC=C(O)O	InChI=1S/C10H13NO2/c11-9-7-5-3-1-2-4-6-8-10(12)13/h8,12-13H,5-7,9,11H2	CEDHIFXXGWMUCO-UHFFFAOYSA-N	?	20	mean from 3	a1/apparent	?	acidic	4.12
11345	O=C(O)CCC#CC#CCC[NH3+]	NCCC#CC#CCC=C(O)O	InChI=1S/C9H11NO2/c10-8-6-4-2-1-3-5-7-9(11)12/h7,11-12H,5-6,8,10H2	OROGSCALHOUMNI-UHFFFAOYSA-N	?	20		a1/apparent	?	acidic	4.12
16438	O=C(O)C(C2(=CC=C(C1(=CC=CC=C1))C=C2))C(O)C(C)C	CC(C)C(O)C(=C(O)O)C1=CC=C(C=C1)C1=CC=CC=C1	InChI=1S/C18H20O3/c1-12(2)17(19)16(18(20)21)15-10-8-14(9-11-15)13-6-4-3-5-7-13/h3-12,17,19-21H,1-2H3	HIPSZYMRUDMAMH-UHFFFAOYSA-N	?	25	mean from 2	a1/thermodynamic	?	acidic	4.13
10470	O=C(O)CCC([NH3+])C	CC(N)CC=C(O)O	InChI=1S/C5H11NO2/c1-4(6)2-3-5(7)8/h3-4,7-8H,2,6H2,1H3	SMCJOTSESRXXMB-UHFFFAOYSA-N	?	25	potentiometric	apparent	CO2H	acidic	4.13
10584	O=C(O)C1(=CC(OC)=C(C)C=C1)	CC1C=CC(=CC=1OC)C(O)=O	InChI=1S/C9H10O3/c1-6-3-4-7(9(10)11)5-8(6)12-2/h3-5H,1-2H3,(H,10,11)	CEAVPXDEPGAVDA-UHFFFAOYSA-N	?	20	potentiometric	a/thermodynamic	?	acidic	4.13
17621	ClCC=CC(=O)O	OC(=O)C=CCCl	InChI=1S/C4H5ClO2/c5-3-1-2-4(6)7/h1-2H,3H2,(H,6,7)	TVOMCUWVZVBDBG-UHFFFAOYSA-N	?	25	conductometric	a/thermodynamic	?	acidic	4.14
13509	O=C(O)C1(=CC(OC(C)C)=CC=C1)	CC(C)OC1C=C(C=CC=1)C(O)=O	InChI=1S/C10H12O3/c1-7(2)13-9-5-3-4-8(6-9)10(11)12/h3-7H,1-2H3,(H,11,12)	QPVBLLQBUNVSJT-UHFFFAOYSA-N	?	20	potentiometric	thermodynamic	?	acidic	4.15
17348	PC(C(=O)O)C	CC(P)=C(O)O	InChI=1S/C3H7O2P/c1-2(6)3(4)5/h4-5H,6H2,1H3	HMEFNOVQVLYGLY-UHFFFAOYSA-N	?	25	potentiometric	a1/apparent	?	acidic	4.15
14053	ClC2(=CC=1(N(O)N=NC=1C=C2))	ON1N=NC2C=CC(Cl)=CC1=2	InChI=1S/C6H4ClN3O/c7-4-1-2-5-6(3-4)10(11)9-8-5/h1-3,11H	TZCYLJGNWDVJRA-UHFFFAOYSA-N	?	25	potentiometric	a1/apparent	OH	acidic	4.15
10984	N1(=NNC(=N1)C2(=CC(=CC=C2)C))	CC1C=C(C=CC=1)C1NN=NN=1	InChI=1S/C8H8N4/c1-6-3-2-4-7(5-6)8-9-11-12-10-8/h2-5H,1H3,(H,9,10,11,12)	GWZNHKMUSLKULV-UHFFFAOYSA-N	?	20	spectrophotometric	a1/apparent	NH	acidic	4.15
10609	O=C(O)C1(=C(C(=O)C)C=CC=C1)	C=C(O)C1C=CC=CC=1C(O)=O	InChI=1S/C9H8O3/c1-6(10)7-4-2-3-5-8(7)9(11)12/h2-5,10H,1H2,(H,11,12)	DJKLUGGAQRXDON-UHFFFAOYSA-N	?	23	mean from 3	a1/apparent	H(+)	acidic	4.15
15800	S(=O)(=O)(NC=1(ON=C(C=1C)C))C2(=CC=C(N)C=C2)	CC1=C(NS(=O)(=O)C2C=CC(N)=CC=2)ON=C1C	InChI=1S/C11H13N3O3S/c1-7-8(2)13-17-11(7)14-18(15,16)10-5-3-9(12)4-6-10/h3-6,14H,12H2,1-2H3	NHUHCSRWZMLRLA-UHFFFAOYSA-N	?	25	potentiometric	a1/apparent	?	acidic	4.16
15371	O=C(O)C(C2(=CC=C(C1(=CC=CC=C1))C=C2))C(O)CC	CCC(O)C(C1C=CC(=CC=1)C1C=CC=CC=1)=C(O)O	InChI=1S/C17H18O3/c1-2-15(18)16(17(19)20)14-10-8-13(9-11-14)12-6-4-3-5-7-12/h3-11,15,18-20H,2H2,1H3	KOUAOXUCLFGDEJ-UHFFFAOYSA-N	?	25	mean from 2	a1/thermodynamic	?	acidic	4.16
11412	FC1(=CC=C(C(=O)O)C=C1)	OC(=O)C1C=CC(F)=CC=1	InChI=1S/C7H5FO2/c8-6-3-1-5(2-4-6)7(9)10/h1-4H,(H,9,10)	BBYDXOIZLAWGSL-UHFFFAOYSA-N	?	25	potentiometric	b1/apparent	COOH	acidic	4.16
14610	O=C(O)CCC#CC#CCCCCC[NH3+]	NCCCCCC#CC#CCC=C(O)O	InChI=1S/C12H17NO2/c13-11-9-7-5-3-1-2-4-6-8-10-12(14)15/h10,14-15H,3,5,7-9,11,13H2	HAMIRWFGOJJEGO-UHFFFAOYSA-N	?	20	mean from 2	a1/apparent	?	acidic	4.17
16378	O=C(O)C(C2(=CC=C(C1(=CC=CC=C1))C=C2))C(O)C3(=CC(=CC=C3)C)	CC1C=C(C=CC=1)C(O)C(C1C=CC(=CC=1)C1C=CC=CC=1)=C(O)O	InChI=1S/C22H20O3/c1-15-6-5-9-19(14-15)21(23)20(22(24)25)18-12-10-17(11-13-18)16-7-3-2-4-8-16/h2-14,21,23-25H,1H3	RDYBPPLAGJXCCO-UHFFFAOYSA-N	?	25	mean from 2	a1/thermodynamic	?	acidic	4.17
16288	O=C(O)C3(=CC=1(C(=CC2(=CC=CC=C2(C=1)))C=C3))	OC(=O)C1=CC2=CC3=CC=CC=C3C=C2C=C1	InChI=1S/C15H10O2/c16-15(17)13-6-5-12-7-10-3-1-2-4-11(10)8-14(12)9-13/h1-9H,(H,16,17)	RZRJYURCNBXIST-UHFFFAOYSA-N	?	20	mean from 2	thermodynamic	?	acidic	4.18
16376	O=C(O)C(C2(=CC=C(C1(CCCCC1))C=C2))C(O)C3(=CC=C(C)C=C3)	CC1C=CC(=CC=1)C(O)C(C1C=CC(=CC=1)C1CCCCC1)=C(O)O	InChI=1S/C22H26O3/c1-15-7-9-19(10-8-15)21(23)20(22(24)25)18-13-11-17(12-14-18)16-5-3-2-4-6-16/h7-14,16,21,23-25H,2-6H2,1H3	QYNDPZNRYBAWBO-UHFFFAOYSA-N	?	25	mean from 2	a1/thermodynamic	?	acidic	4.18
14052	ClC2(=CC=1(N=NN(C=1C=C2)O))	ON1N=NC2C=C(Cl)C=CC1=2	InChI=1S/C6H4ClN3O/c7-4-1-2-6-5(3-4)8-9-10(6)11/h1-3,11H	KCOPVBJLGFRNOG-UHFFFAOYSA-N	?	25	potentiometric	a1/apparent	OH	acidic	4.18
14252	O=C(O)C1(=CC=C(CO)C=C1)	OC(=O)C1=CC=C(CO)C=C1	InChI=1S/C8H8O3/c9-5-6-1-3-7(4-2-6)8(10)11/h1-4,9H,5H2,(H,10,11)	WWYFPDXEIFBNKE-UHFFFAOYSA-N	?	25		a1/thermodynamic	COO-H	acidic	4.18
14177	O=C(O)C1(=C(C=C(C)C=C1)C)	CC1C=CC(C(O)=O)=C(C)C=1	InChI=1S/C9H10O2/c1-6-3-4-8(9(10)11)7(2)5-6/h3-5H,1-2H3,(H,10,11)	BKYWPNROPGQIFZ-UHFFFAOYSA-N	?	25	conductometric	a/thermodynamic	?	acidic	4.18
10598	O=C(O)C1(=CC=C(COC)C=C1)	COCC1=CC=C(C=C1)C(O)=O	InChI=1S/C9H10O3/c1-12-6-7-2-4-8(5-3-7)9(10)11/h2-5H,6H2,1H3,(H,10,11)	OORFINRYBCDBEN-UHFFFAOYSA-N	?	25		a1/thermodynamic	COO-H	acidic	4.18
10972	O=C(O)C=2(C1(=C(C=CC=C1)OC=2))	OC(=O)C1=COC2C=CC=CC=21	InChI=1S/C9H6O3/c10-9(11)7-5-12-8-4-2-1-3-6(7)8/h1-5H,(H,10,11)	BENJFDPHDCGUAQ-UHFFFAOYSA-N	?	20	spectrophotometric	a1/apparent	?	acidic	4.18
15212	O=C(O)C(C2(=CC=C(C1(=CC=CC=C1))C=C2))C(O)C3(CCCCC3)	OC(O)=C(C(O)C1CCCCC1)C1C=CC(=CC=1)C1C=CC=CC=1	InChI=1S/C21H24O3/c22-20(18-9-5-2-6-10-18)19(21(23)24)17-13-11-16(12-14-17)15-7-3-1-4-8-15/h1,3-4,7-8,11-14,18,20,22-24H,2,5-6,9-10H2	HUZLHXVYPNHGIV-UHFFFAOYSA-N	?	25	mean from 2	a1/thermodynamic	?	acidic	4.19
16379	O=C(O)C(C2(=CC=C(C1(=CC=CC=C1))C=C2))C(O)C3(=C(C=CC=C3)C)	CC1C=CC=CC=1C(O)C(C1C=CC(=CC=1)C1C=CC=CC=1)=C(O)O	InChI=1S/C22H20O3/c1-15-7-5-6-10-19(15)21(23)20(22(24)25)18-13-11-17(12-14-18)16-8-3-2-4-9-16/h2-14,21,23-25H,1H3	HCNCHHUOCPKIPM-UHFFFAOYSA-N	?	25	mean from 2	a1/thermodynamic	?	acidic	4.19
11404	S1(C(=CC(=C1)C(=O)O)CC)	CCC1=CC(=CS1)C(O)=O	InChI=1S/C7H8O2S/c1-2-6-3-5(4-10-6)7(8)9/h3-4H,2H2,1H3,(H,8,9)	WGPALAIKGVKNGT-UHFFFAOYSA-N	?	25	potentiometric	a/apparent	?	acidic	4.19
12254	O=[N+]([O-])C1(=C(C=C(O)C(=C1)C)C(C)C)	CC1=CC(=C(C=C1O)C(C)C)[N+]([O-])=O	InChI=1S/C10H13NO3/c1-6(2)8-5-10(12)7(3)4-9(8)11(13)14/h4-6,12H,1-3H3	RLRCXCWTFYFSHS-UHFFFAOYSA-N	?	25	potentiometric	apparent	?	acidic	4.2
13269	O=C2(OC1(=C(C(=CC=C1)C)C(=C2)O))	CC1=CC=CC2OC(=O)C=C(O)C=21	InChI=1S/C10H8O3/c1-6-3-2-4-8-10(6)7(11)5-9(12)13-8/h2-5,11H,1H3	SGMVRLBDQDWGRZ-UHFFFAOYSA-N	?	20	potentiometric	a1/apparent	H of OH	acidic	4.2
15590	O=C(O)C1(=CC=C(NC(C#N)=C(C#N)C#N)C=C1)	N#CC(=NC1C=CC(=CC=1)C(O)=O)C(C#N)C#N	InChI=1S/C12H6N4O2/c13-5-9(6-14)11(7-15)16-10-3-1-8(2-4-10)12(17)18/h1-4,9H,(H,17,18)	GDZVARYUJQLMJZ-UHFFFAOYSA-N	?	25	spectrophotometric	a1/apparent	?	acidic	4.2
16576	O=C(C1(=CC(=CC=C1)C(C(=O)O)C))C2(=CC=CC=C2)	CC(C1C=C(C=CC=1)C(=O)C1C=CC=CC=1)=C(O)O	InChI=1S/C16H14O3/c1-11(16(18)19)13-8-5-9-14(10-13)15(17)12-6-3-2-4-7-12/h2-10,18-19H,1H3	KKINPCMIELWESU-UHFFFAOYSA-N	?	25	mean from 3	a1/apparent	COOH	acidic	4.2
14805	[Br]C1(=C(O)C([Br])=CC(=C1)C2(OS(=O)(=O)C3(=C2C=CC=C3))(C4(=CC([Br])=C(O)C(=C4)[Br])))	OC1C(Br)=CC(=CC=1Br)C1(OS(=O)(=O)C2C=CC=CC1=2)C1=CC(Br)=C(O)C(Br)=C1	InChI=1S/C19H10Br4O5S/c20-12-5-9(6-13(21)17(12)24)19(10-7-14(22)18(25)15(23)8-10)11-3-1-2-4-16(11)29(26,27)28-19/h1-8,24-25H	UDSAIICHUKSCKT-UHFFFAOYSA-N	?	25	spectrophotometric	a2/thermodynamic	OH	acidic	4.2
10340	O=C(O)C=CC#CC	CC#CC=CC(O)=O	InChI=1S/C6H6O2/c1-2-3-4-5-6(7)8/h4-5H,1H3,(H,7,8)	LQEYNFDYEHLTBP-UHFFFAOYSA-N	?	25	potentiometric	a/apparent	?	acidic	4.2
12765	O=C1(C(CC(C1)=O)(C)C)	CC1(C)CC(=O)C=C1O	InChI=1S/C7H10O2/c1-7(2)4-5(8)3-6(7)9/h3,9H,4H2,1-2H3	YRLQHQAYLBTLSD-UHFFFAOYSA-N	?	20	spectrophotometric	a/apparent	?	acidic	4.2
14237	O=C1(C(C(=O)CC(C1)=O)(C)C)	CC1(C)C(O)=CC(=O)C=C1O	InChI=1S/C8H10O3/c1-8(2)6(10)3-5(9)4-7(8)11/h3-4,10-11H,1-2H3	ZITLVRQXJUFZOO-UHFFFAOYSA-N	?	25	potentiometric	1/apparent	?	acidic	4.2
12098	O=C(O)C1(=CC(OC)=C(O)C(=C1)OC)	COC1=CC(=CC(OC)=C1O)C(O)=O	InChI=1S/C9H10O5/c1-13-6-3-5(9(11)12)4-7(14-2)8(6)10/h3-4,10H,1-2H3,(H,11,12)	JMSVCTWVEWCHDZ-UHFFFAOYSA-N	?	20	potentiometric	a1/thermodynamic	?	acidic	4.2
15197	O=C(O)CCC#CC#CCCCCCC[NH3+]	NCCCCCCC#CC#CCC=C(O)O	InChI=1S/C13H19NO2/c14-12-10-8-6-4-2-1-3-5-7-9-11-13(15)16/h11,15-16H,2,4,6,8-10,12,14H2	SLAGTTQWSMEAPV-UHFFFAOYSA-N	?	20	mean from 2	a1/apparent	?	acidic	4.21
16493	S(=O)(=O)(NC(=O)OCC1(=CC=CC=C1))C2(=CC=C(C)C=C2)	CC1=CC=C(C=C1)S(=O)(=O)NC(=O)OCC1C=CC=CC=1	InChI=1S/C15H15NO4S/c1-12-7-9-14(10-8-12)21(18,19)16-15(17)20-11-13-5-3-2-4-6-13/h2-10H,11H2,1H3,(H,16,17)	VVJROXSMRPGOPI-UHFFFAOYSA-N	?	25	potentiometric	a1/apparent	NH	acidic	4.21
11772	O[N+](C1(=CC=CC=C1))(C)C	C[N+](C)(O)C1C=CC=CC=1	InChI=1S/C8H12NO/c1-9(2,10)8-6-4-3-5-7-8/h3-7,10H,1-2H3/q+1	IDJYJIGKAWDPEZ-UHFFFAOYSA-N	?	20	potentiometric	a/thermodynamic	?	acidic	4.21
15992	FC12(CC3(C(=O)O)(CC(C1)CC(C2)C3))	OC(=O)C12CC3(F)CC(C1)CC(C2)C3	InChI=1S/C11H15FO2/c12-11-4-7-1-8(5-11)3-10(2-7,6-11)9(13)14/h7-8H,1-6H2,(H,13,14)	SJULXDNAWKQQEV-UHFFFAOYSA-N	?		potentiometric	a1/apparent	COOH	acidic	4.22
15654	FC2(=C(C1(=CC=CC=C1))C=CC(=C2)C(C(=O)O)C)	CC(C1=CC(F)=C(C=C1)C1C=CC=CC=1)=C(O)O	InChI=1S/C15H13FO2/c1-10(15(17)18)12-7-8-13(14(16)9-12)11-5-3-2-4-6-11/h2-9,17-18H,1H3	MYFSCZWQZLWFNZ-UHFFFAOYSA-N	?	25		a1/apparent	COOH	acidic	4.22
12251	O=C(N)C(C1(=CC=CC=C1))CC(=O)O	N=C(O)C(CC(O)=O)C1C=CC=CC=1	InChI=1S/C10H11NO3/c11-10(14)8(6-9(12)13)7-4-2-1-3-5-7/h1-5,8H,6H2,(H2,11,14)(H,12,13)	PPOIRHDTIDWACH-UHFFFAOYSA-N	?	25	mean from 2	thermodynamic	?	acidic	4.23
17347	PCCC(=O)O	OC(O)=CCP	InChI=1S/C3H7O2P/c4-3(5)1-2-6/h1,4-5H,2,6H2	ASZGGXCLEPGBAO-UHFFFAOYSA-N	?	25	potentiometric	a1/apparent	?	acidic	4.23
15766	OCC[NH+](CCC1(=NN=NN1))CCC2(=NN=NN2)	OCCN(CCC1NN=NN=1)CCC1NN=NN=1	InChI=1S/C8H15N9O/c18-6-5-17(3-1-7-9-13-14-10-7)4-2-8-11-15-16-12-8/h18H,1-6H2,(H,9,10,13,14)(H,11,12,15,16)	FJPFPQIARKUOPJ-UHFFFAOYSA-N	?	20	potentiometric	a1/apparent	N-H	acidic	4.23
14199	S(C1(=CC=C(C(=O)O)C=C1))C	CSC1C=CC(=CC=1)C(O)=O	InChI=1S/C8H8O2S/c1-11-7-4-2-6(3-5-7)8(9)10/h2-5H,1H3,(H,9,10)	KWHCPERWLHBLOT-UHFFFAOYSA-N	?	25	mean from 2	a1/apparent	COOH	acidic	4.23
10586	O=C(O)C(C1(=CC=CC=C1))CO	OC(O)=C(CO)C1C=CC=CC=1	InChI=1S/C9H10O3/c10-6-8(9(11)12)7-4-2-1-3-5-7/h1-5,10-12H,6H2	PRIXJEKVJGPKFL-UHFFFAOYSA-N	?		potentiometric	a/apparent	?	acidic	4.23
13522	O=C(O)C1(=C(OCCC)C=CC=C1)	CCCOC1C=CC=CC=1C(O)=O	InChI=1S/C10H12O3/c1-2-7-13-9-6-4-3-5-8(9)10(11)12/h3-6H,2,7H2,1H3,(H,11,12)	OXOWWPXTTOCKKU-UHFFFAOYSA-N	?	20	potentiometric	thermodynamic	?	acidic	4.24
13498	[Si](C1(=CC(C(=O)O)=CC=C1))(C)(C)C	C[Si](C)(C)C1=CC(=CC=C1)C(O)=O	InChI=1S/C10H14O2Si/c1-13(2,3)9-6-4-5-8(7-9)10(11)12/h4-7H,1-3H3,(H,11,12)	IGKYAVPWIPSEPG-UHFFFAOYSA-N	?	25	potentiometric	a1/thermodynamic	?	acidic	4.24
12329	O=C(O)CC=1(C=2(C(C=CC=1)=CC=CC=2))	OC(O)=CC1=CC=CC2=CC=CC=C21	InChI=1S/C12H10O2/c13-12(14)8-10-6-3-5-9-4-1-2-7-11(9)10/h1-8,13-14H	UNYCJINQUAWGRF-UHFFFAOYSA-N	?	25	mean from 3	a1/apparent	COOH	acidic	4.24
15211	O=C(O)C(C2(=CC=C(C1(CCCCC1))C=C2))C(O)C3(=CC=CC=C3)	OC(O)=C(C(O)C1C=CC=CC=1)C1C=CC(=CC=1)C1CCCCC1	InChI=1S/C21H24O3/c22-20(18-9-5-2-6-10-18)19(21(23)24)17-13-11-16(12-14-17)15-7-3-1-4-8-15/h2,5-6,9-15,20,22-24H,1,3-4,7-8H2	XQGOPCBCRRNISV-UHFFFAOYSA-N	?	25	mean from 2	a1/thermodynamic	?	acidic	4.24
12800	S1(C(=CC(=C1)C(=O)O)C)	CC1=CC(=CS1)C(O)=O	InChI=1S/C6H6O2S/c1-4-2-5(3-9-4)6(7)8/h2-3H,1H3,(H,7,8)	VFORWJLUXKGLAH-UHFFFAOYSA-N	?	25	potentiometric	a1/apparent	?	acidic	4.24
14066	P(=O)(O)(C(C)(C)C)C(C)(C)C	CC(C)(C)P(O)(=O)C(C)(C)C	InChI=1S/C8H19O2P/c1-7(2,3)11(9,10)8(4,5)6/h1-6H3,(H,9,10)	GZWFFPNAVPOUBD-UHFFFAOYSA-N	?	25	potentiometric	apparent	?	acidic	4.24
10951	S2(C1(=C(C=CC=C1)C(=C2)C(=O)O))	OC(=O)C1=CSC2C=CC=CC=21	InChI=1S/C9H6O2S/c10-9(11)7-5-12-8-4-2-1-3-6(7)8/h1-5H,(H,10,11)	DRBLTQNCQJXSNU-UHFFFAOYSA-N	?	20	spectrophotometric	a1/apparent	?	acidic	4.24
15210	O=C(O)C(C2(=CC=C(C1(=CC=CC=C1))C=C2))C(O)C3(=CC=CC=C3)	OC(O)=C(C(O)C1C=CC=CC=1)C1C=CC(=CC=1)C1C=CC=CC=1	InChI=1S/C21H18O3/c22-20(18-9-5-2-6-10-18)19(21(23)24)17-13-11-16(12-14-17)15-7-3-1-4-8-15/h1-14,20,22-24H	LHMQKHCDNXJBJI-UHFFFAOYSA-N	?	25	mean from 2	a1/thermodynamic	?	acidic	4.25
17489	O=C(O)C=C	C=CC(O)=O	InChI=1S/C3H4O2/c1-2-3(4)5/h2H,1H2,(H,4,5)	NIXOWILDQLNWCW-UHFFFAOYSA-N	?	25	mean from 4	apparent	?	acidic	4.25
12840	O=C(O)C1(COCCC1)	OC(O)=C1COCCC1	InChI=1S/C6H10O3/c7-6(8)5-2-1-3-9-4-5/h7-8H,1-4H2	QXQHXICHFFJHID-UHFFFAOYSA-N	?	18	potentiometric	a/apparent	?	acidic	4.25
12328	O=C(O)CC2(=CC=1(C(=CC=CC=1)C=C2))	OC(O)=CC1=CC2C=CC=CC=2C=C1	InChI=1S/C12H10O2/c13-12(14)8-9-5-6-10-3-1-2-4-11(10)7-9/h1-8,13-14H	NIESIKNHMAXLKP-UHFFFAOYSA-N	?	25	conductometric	a2/thermodynamic	?	acidic	4.26
10477	O=C(O)CCCC[NH3+]	NCCCC=C(O)O	InChI=1S/C5H11NO2/c6-4-2-1-3-5(7)8/h3,7-8H,1-2,4,6H2	GRKOSGNSRORRHE-UHFFFAOYSA-N	?	24	mean from 3	a1/apparent	COOH	acidic	4.26
14341	O=C(O)CCCC=1([NH+]=CNC=1)	OC(O)=CCCC1=CNC=N1	InChI=1S/C7H10N2O2/c10-7(11)3-1-2-6-4-8-5-9-6/h3-5,10-11H,1-2H2,(H,8,9)	OWHNOELWUDQOLU-UHFFFAOYSA-N	?	26	potentiometric	a1/apparent	?	acidic	4.26
13499	[Si](C1(=CC=C(C(=O)O)C=C1))(C)(C)C	C[Si](C)(C)C1C=CC(=CC=1)C(O)=O	InChI=1S/C10H14O2Si/c1-13(2,3)9-6-4-8(5-7-9)10(11)12/h4-7H,1-3H3,(H,11,12)	GKAWVRLBRQRXAG-UHFFFAOYSA-N	?	25	potentiometric	a/thermodynamic	?	acidic	4.27
14321	O=C(O)C=1(NC=[NH+]C=1C(=O)[O-])	OC(=O)C1NC=NC=1C(O)=O	InChI=1S/C5H4N2O4/c8-4(9)2-3(5(10)11)7-1-6-2/h1H,(H,6,7)(H,8,9)(H,10,11)	ZEVWQFWTGHFIDH-UHFFFAOYSA-N	?	25	mean from 2	a1/apparent	?	acidic	4.27
11376	O=C(O)CC1(=CC=CC=C1)	OC(O)=CC1C=CC=CC=1	InChI=1S/C8H8O2/c9-8(10)6-7-4-2-1-3-5-7/h1-6,9-10H	BKUZZZJNRDDTRP-UHFFFAOYSA-N	?	24	mean from 8	a1/apparent	?	acidic	4.27
12269	OC(C1(=CC=C(N)C=C1))=C(C#N)C#N	NC1C=CC(=CC=1)C(O)=C(C#N)C#N	InChI=1S/C10H7N3O/c11-5-8(6-12)10(14)7-1-3-9(13)4-2-7/h1-4,14H,13H2	GIMKYDWAWVRQKI-UHFFFAOYSA-N	?			a/apparent	?	acidic	4.28
17600	O=C(O)CC=CC	CC=CC=C(O)O	InChI=1S/C5H8O2/c1-2-3-4-5(6)7/h2-4,6-7H,1H3	GHPWOVIAXFUGOY-UHFFFAOYSA-N	?	20		a1/apparent	CO2H	acidic	4.28
11021	OC2(=CC=C(C1(=NN=NN1))C=C2)	OC1C=CC(=CC=1)C1NN=NN=1	InChI=1S/C7H6N4O/c12-6-3-1-5(2-4-6)7-8-10-11-9-7/h1-4,12H,(H,8,9,10,11)	QOYMNYWFHZFXHR-UHFFFAOYSA-N	?	20	spectrophotometric	a1/apparent	NH	acidic	4.28
13582	OC(=N[N+](C)(C)C)C1(=CC=CC=C1)	C[N+](C)(C)/N=C(/O)\C1C=CC=CC=1	InChI=1S/C10H14N2O/c1-12(2,3)11-10(13)9-7-5-4-6-8-9/h4-8H,1-3H3/p+1	MOYSUNPDEZJCAO-UHFFFAOYSA-O	?	24	mean from 2	a1/apparent	?	acidic	4.29
16374	O=C(O)C(C2(=CC=C(C1(=CC=CC=C1))C=C2))C(O)CC3(=CC=CC=C3)	OC(O)=C(C(O)CC1C=CC=CC=1)C1C=CC(=CC=1)C1C=CC=CC=1	InChI=1S/C22H20O3/c23-20(15-16-7-3-1-4-8-16)21(22(24)25)19-13-11-18(12-14-19)17-9-5-2-6-10-17/h1-14,20,23-25H,15H2	NMSXZLQJGRWDOA-UHFFFAOYSA-N	?	25	mean from 2	a1/thermodynamic	?	acidic	4.29
12844	O=C1(OCC(C1CC)=O)	CCC1C(=O)COC=1O	InChI=1S/C6H8O3/c1-2-4-5(7)3-9-6(4)8/h8H,2-3H2,1H3	HLXSLUYCFCFSKU-UHFFFAOYSA-N	?		potentiometric	a/apparent	?	acidic	4.29
16572	O=C(O)C(C2(=CC=C(C1(=CC=CC=C1))C=C2))C(O)C	CC(O)C(C1C=CC(=CC=1)C1C=CC=CC=1)=C(O)O	InChI=1S/C16H16O3/c1-11(17)15(16(18)19)14-9-7-13(8-10-14)12-5-3-2-4-6-12/h2-11,17-19H,1H3	KFQJHQOZVOQDPN-UHFFFAOYSA-N	?	25	mean from 2	a1/thermodynamic	?	acidic	4.3
14826	O=C1(OC(C4(OC3(OC(C(C(C(C1C)O)C)OC2(OC(CC(C2O)[N+](O)(C)C)C))(CC3C)C)(C(=C4)C))(C))CC)	CCC1OC(O)=C(C)C(O)C(C)C(OC2OC(C)CC(C2O)[N+](C)(C)O)C2(C)CC(C)C3(O2)OC1(C)C=C3C |t:5|	InChI=1S/C29H49NO9/c1-11-21-27(7)13-15(2)29(38-27)16(3)14-28(8,39-29)24(18(5)22(31)19(6)25(33)36-21)37-26-23(32)20(30(9,10)34)12-17(4)35-26/h13,16-18,20-24,26,31-32,34H,11-12,14H2,1-10H3/p+1/b25-19-	RDJWSNSBNOHODQ-PLRJNAJWSA-O	?		potentiometric	a/apparent	?	acidic	4.3
11307	O=C(N)C(NC=O)CCC(=O)O	NC(O)C(CC=C(O)O)=NC=O	InChI=1S/C6H10N2O4/c7-6(12)4(8-3-9)1-2-5(10)11/h2-3,6,10-12H,1,7H2	DZAFGKRHAGRCJV-UHFFFAOYSA-N	?		potentiometric	a/apparent	COOH	acidic	4.3
14170	O=C(O)C1(=CC(=CC(=C1)C)C)	CC1=CC(=CC(C)=C1)C(O)=O	InChI=1S/C9H10O2/c1-6-3-7(2)5-8(4-6)9(10)11/h3-5H,1-2H3,(H,10,11)	UMVOQQDNEYOJOK-UHFFFAOYSA-N	?	23	mean from 6	a1/thermodynamic	COOH	acidic	4.3
12462	O=C(N1(CCC2(=NOC(=C2(CC1))O)))C	C=C(O)N1CCC2C(CC1)=NOC=2O	InChI=1S/C9H12N2O3/c1-6(12)11-4-2-7-8(3-5-11)10-14-9(7)13/h12-13H,1-5H2	MUIPFLOIMCNPKB-UHFFFAOYSA-N	?	25	potentiometric	a1/apparent	?	acidic	4.3
10524	O=C(O)C1(=CC=C(C(C)C)C=C1)	CC(C)C1C=CC(=CC=1)C(O)=O	InChI=1S/C10H12O2/c1-7(2)8-3-5-9(6-4-8)10(11)12/h3-7H,1-2H3,(H,11,12)	CKMXAIVXVKGGFM-UHFFFAOYSA-N	?	25	mean from 2	apparent	?	acidic	4.31
11458	O=C(O)C=CC1(=COC=C1)	OC(=O)C=CC1C=COC=1	InChI=1S/C7H6O3/c8-7(9)2-1-6-3-4-10-5-6/h1-5H,(H,8,9)	JHAPZUDWRRBZHZ-UHFFFAOYSA-N	?	25		a1/thermodynamic	?	acidic	4.31
15209	S(C(C1(=CC=CC=C1))(C2(=CC=CC=C2))C3(=CC=CC=C3))CC(=O)O	OC(O)=CSC(C1C=CC=CC=1)(C1C=CC=CC=1)C1C=CC=CC=1	InChI=1S/C21H18O2S/c22-20(23)16-24-21(17-10-4-1-5-11-17,18-12-6-2-7-13-18)19-14-8-3-9-15-19/h1-16,22-23H	QIQGKXMIHZNLBZ-UHFFFAOYSA-N	?	25	potentiometric	thermodynamic	?	acidic	4.32
14243	O=C(O)C1(=CC(O)=C(C)C=C1)	CC1C=CC(=CC=1O)C(O)=O	InChI=1S/C8H8O3/c1-5-2-3-6(8(10)11)4-7(5)9/h2-4,9H,1H3,(H,10,11)	ZQLCWPXBHUALQC-UHFFFAOYSA-N	?	20	potentiometric	a/thermodynamic	?	acidic	4.32
13377	O=C(O)C=1(NC=2(C=CC=CC=2(C=1C)))	CC1=C(NC2C=CC=CC=21)C(O)=O	InChI=1S/C10H9NO2/c1-6-7-4-2-3-5-8(7)11-9(6)10(12)13/h2-5,11H,1H3,(H,12,13)	NCXGWFIXUJHVLI-UHFFFAOYSA-N	?	25		apparent	?	acidic	4.33
12207	O=C(O)CCCC[N+]1(CCCCC1)(C)	C[N+]1(CCCC=C(O)O)CCCCC1	InChI=1S/C11H21NO2/c1-12(8-4-2-5-9-12)10-6-3-7-11(13)14/h7H,2-6,8-10H2,1H3,(H-,13,14)/p+1	YMJVAXPRWINBNQ-UHFFFAOYSA-O	?	25		a1/apparent	?	acidic	4.33
17327	O=C(O)CC=C	C=CC=C(O)O	InChI=1S/C4H6O2/c1-2-3-4(5)6/h2-3,5-6H,1H2	DMRQNVSXQIVTKL-UHFFFAOYSA-N	?	21	mean from 3	a1/apparent	?	acidic	4.33
11406	S1(C(=CC=C1)CCC(=O)O)	OC(O)=CCC1=CC=CS1	InChI=1S/C7H8O2S/c8-7(9)4-3-6-2-1-5-10-6/h1-2,4-5,8-9H,3H2	FQYRFRMBFVKMEP-UHFFFAOYSA-N	?	25		a1/thermodynamic	?	acidic	4.34
15620	O=C1(NC(=O)CCC1(C(=O)OCC)CCC(=O)O)	CCOC(=O)C1(CC=C(O)O)CCC(O)=NC1=O	InChI=1S/C11H15NO6/c1-2-18-10(17)11(6-4-8(14)15)5-3-7(13)12-9(11)16/h4,14-15H,2-3,5-6H2,1H3,(H,12,13,16)	RURSZIUGISDAQF-UHFFFAOYSA-N	?			a/apparent	?	acidic	4.35
16689	O=C1(C(O)=C(C(=O)C2(=C1C=CC=C2))C3(=CC=CC=C3))	OC1=C(C2C=CC=CC=2)C(=O)C2C=CC=CC=2C1=O	InChI=1S/C16H10O3/c17-14-11-8-4-5-9-12(11)15(18)16(19)13(14)10-6-2-1-3-7-10/h1-9,19H	KUKDVSFMDRAXML-UHFFFAOYSA-N	?		spectrophotometric	a/apparent	?	acidic	4.35
10597	O=C(O)C1(=CC(=C(OC)C=C1)C)	CC1C=C(C=CC=1OC)C(O)=O	InChI=1S/C9H10O3/c1-6-5-7(9(10)11)3-4-8(6)12-2/h3-5H,1-2H3,(H,10,11)	DNMUMZLKDOZMEY-UHFFFAOYSA-N	?	20	potentiometric	a/thermodynamic	?	acidic	4.35
12156	O=[N+]([O-])C1(=CC([N+](C)(C)C)=C(O)C=C1)	C[N+](C)(C)C1C=C(C=CC=1O)[N+]([O-])=O	InChI=1S/C9H12N2O3/c1-11(2,3)8-6-7(10(13)14)4-5-9(8)12/h4-6H,1-3H3/p+1	NUQYKOQFSMSEKV-UHFFFAOYSA-O	?	25		a1/apparent	?	acidic	4.35
13486	O=C(O)C1(=CC=C(C(C)(C)C)C=C1)	CC(C)(C)C1C=CC(=CC=1)C(O)=O	InChI=1S/C11H14O2/c1-11(2,3)9-6-4-8(5-7-9)10(12)13/h4-7H,1-3H3,(H,12,13)	KDVYCTOWXSLNNI-UHFFFAOYSA-N	?	25	potentiometric	a1/thermodynamic	COOH	acidic	4.36
14056	O=C(O)CCOOC(C)(C)C	CC(C)(C)OOCC=C(O)O	InChI=1S/C7H14O4/c1-7(2,3)11-10-5-4-6(8)9/h4,8-9H,5H2,1-3H3	DQRLAQWMYYIXAF-UHFFFAOYSA-N	?	25	mean from 2	a1/apparent	COO-H	acidic	4.36
11026	OC2(=C(C1(=NN=NN1))C=CC=C2)	OC1C=CC=CC=1C1NN=NN=1	InChI=1S/C7H6N4O/c12-6-4-2-1-3-5(6)7-8-10-11-9-7/h1-4,12H,(H,8,9,10,11)	FPUQYVARGFDCGZ-UHFFFAOYSA-N	?	20	spectrophotometric	a1/apparent	NH	acidic	4.36
11468	O=C(O)CCC=1(OC=CC=1)	OC(O)=CCC1=CC=CO1	InChI=1S/C7H8O3/c8-7(9)4-3-6-2-1-5-10-6/h1-2,4-5,8-9H,3H2	FHEBFMRYHRVJSL-UHFFFAOYSA-N	?	25		a1/thermodynamic	?	acidic	4.36
12659	O=C(O)CCCCC[NH3+]	NCCCCC=C(O)O	InChI=1S/C6H13NO2/c7-5-3-1-2-4-6(8)9/h4,8-9H,1-3,5,7H2	MPBGGRBFOSYISD-UHFFFAOYSA-N	?	24	mean from 2	a1/apparent	COOH	acidic	4.37
14372	O[N+]1(=C(C=C(N(C)C)C=C1)C)	CC1C=C(C=C[N+]=1O)N(C)C	InChI=1S/C8H13N2O/c1-7-6-8(9(2)3)4-5-10(7)11/h4-6,11H,1-3H3/q+1	KTMJSBMTKVPYNZ-UHFFFAOYSA-N	?		spectrophotometric	a/apparent	?	acidic	4.37
11380	O=C(O)C1(=CC=C(C)C=C1)	CC1=CC=C(C=C1)C(O)=O	InChI=1S/C8H8O2/c1-6-2-4-7(5-3-6)8(9)10/h2-5H,1H3,(H,9,10)	LPNBBFKOUUSUDB-UHFFFAOYSA-N	?	24	mean from 7	a1/apparent	COOH	acidic	4.37
15563	N3(=C(NCCC1(=CC=CC=C1))C2(=C(NN=C2)N=C3))	C(CNC1=NC=NC2NN=CC=21)C1C=CC=CC=1	InChI=1S/C13H13N5/c1-2-4-10(5-3-1)6-7-14-12-11-8-17-18-13(11)16-9-15-12/h1-5,8-9H,6-7H2,(H2,14,15,16,17,18)	JMOYUDXVINOCCT-UHFFFAOYSA-N	?	20	spectrophotometric	a/apparent	?	acidic	4.38
10607	O=C(O)C1(=C(OC)C=C(C)C=C1)	CC1C=CC(=C(C=1)OC)C(O)=O	InChI=1S/C9H10O3/c1-6-3-4-7(9(10)11)8(5-6)12-2/h3-5H,1-2H3,(H,10,11)	SOWDWUPMHVDZGL-UHFFFAOYSA-N	?	20	potentiometric	a/thermodynamic	?	acidic	4.38
13384	O=C(O)CC=2(C1(=C(C=CC=C1)NC=2))	OC(O)=CC1=CNC2C=CC=CC=21	InChI=1S/C10H9NO2/c12-10(13)5-7-6-11-9-4-2-1-3-8(7)9/h1-6,11-13H	XLJMMNKBXPUJHX-UHFFFAOYSA-N	?	23	mean from 4	a1/apparent	COOH	acidic	4.39
13534	O=C1(C(=C(C)C(C1)C(C(=O)O)C)C)	CC1C(O)=CC(C(C)=C(O)O)C=1C	InChI=1S/C10H14O3/c1-5-6(2)9(11)4-8(5)7(3)10(12)13/h4,8,11-13H,1-3H3	HXCWEQAWNVVEPP-UHFFFAOYSA-N	?	25	potentiometric	a/apparent	?	acidic	4.4
16186	O2(C([N+]1(=C(O)N=C(N)C(=C1)C))CC(C2CO)O)	CC1=C[N+](C2CC(O)C(CO)O2)=C(O)N=C1N	InChI=1S/C10H15N3O4/c1-5-3-13(10(16)12-9(5)11)8-2-6(15)7(4-14)17-8/h3,6-8,14-15H,2,4H2,1H3,(H2,11,12,16)/p+1	LUCHPKXVUGJYGU-UHFFFAOYSA-O	?		mean from 3	a1/apparent	?	acidic	4.4
12185	O=C(O)CCC(C#N)C1(=CC=CC=C1)	N#CC(CC=C(O)O)C1C=CC=CC=1	InChI=1S/C11H11NO2/c12-8-10(6-7-11(13)14)9-4-2-1-3-5-9/h1-5,7,10,13-14H,6H2	MEAKJGHTJRXWHC-UHFFFAOYSA-N	?	25	conductometric	1/thermodynamic	?	acidic	4.4
16079	O=C(O)C2(C1(=NN=NN1CCC(C2)C(C)(C)C))	CC(C)(C)C1CC(C2=NN=NN2CC1)=C(O)O	InChI=1S/C11H18N4O2/c1-11(2,3)7-4-5-15-9(12-13-14-15)8(6-7)10(16)17/h7,16-17H,4-6H2,1-3H3	LPNHEIHKETXPOX-UHFFFAOYSA-N	?			a/apparent	?	acidic	4.4
16254	O=[N+]([O-])C1(=CC=C(C(C(=O)O)=CC(=C)C)C=C1)	CC(=C)C=C(C(O)=O)C1C=CC(=CC=1)[N+]([O-])=O	InChI=1S/C12H11NO4/c1-8(2)7-11(12(14)15)9-3-5-10(6-4-9)13(16)17/h3-7H,1H2,2H3,(H,14,15)	NUBNWDLQKKAASL-UHFFFAOYSA-N	?		potentiometric	a/apparent	?	acidic	4.4
10007	O=C1(OCC(=C1O)O)	OC1C(=O)OCC=1O	InChI=1S/C4H4O4/c5-2-1-8-4(7)3(2)6/h5-6H,1H2	QGLKIVPNOUPWOW-UHFFFAOYSA-N	?	25	potentiometric	a2/apparent	?	acidic	4.4
10613	O=C(O)CC(O)C1(=CC=CC=C1)	OC(O)=CC(O)C1C=CC=CC=1	InChI=1S/C9H10O3/c10-8(6-9(11)12)7-4-2-1-3-5-7/h1-6,8,10-12H	NNSNLCIFHDIGMA-UHFFFAOYSA-N	?	18	potentiometric	1/thermodynamic	?	acidic	4.4
10610	O=C(O)C1(C(C(=O)C)CC=CC1)	C=C(O)C1CC=CCC1=C(O)O	InChI=1S/C9H12O3/c1-6(10)7-4-2-3-5-8(7)9(11)12/h2-3,7,10-12H,1,4-5H2	SBSGQJVXUMWKOU-UHFFFAOYSA-N	?			a/apparent	?	acidic	4.4
14169	O=C(O)C=1(C=CC=CC=CC=1)	OC(=O)C1C=CC=CC=CC=1 |c:4,6,8,t:10|	InChI=1S/C9H8O2/c10-9(11)8-6-4-2-1-3-5-7-8/h1-7H,(H,10,11)/b2-1-,3-1?,4-2?,5-3-,6-4-,7-5?,8-6?,8-7+	JTSWCHSPSNVWLC-FXPPOMFJSA-N	?		potentiometric	a/apparent	?	acidic	4.4
17059	O=[N+]([O-])C1(=CC(=CC=C1)C2(C(C(=O)O)C2))	[O-][N+](=O)C1=CC(=CC=C1)C1CC1=C(O)O	InChI=1S/C10H9NO4/c12-10(13)9-5-8(9)6-2-1-3-7(4-6)11(14)15/h1-4,8,12-13H,5H2	OLWCLIREWGQYGE-UHFFFAOYSA-N	?	25	potentiometric	a/apparent	?	acidic	4.41
14171	O=C(O)C1(=CC(=C(C)C=C1)C)	CC1C=CC(=CC=1C)C(O)=O	InChI=1S/C9H10O2/c1-6-3-4-8(9(10)11)5-7(6)2/h3-5H,1-2H3,(H,10,11)	OPVAJFQBSDUNQA-UHFFFAOYSA-N	?	25	conductometric	a/thermodynamic	?	acidic	4.41
10940	O=C(O)C2(=CC=C(C1(CC1))C=C2)	OC(=O)C1C=CC(=CC=1)C1CC1	InChI=1S/C10H10O2/c11-10(12)9-5-3-8(4-6-9)7-1-2-7/h3-7H,1-2H2,(H,11,12)	GJCRWEAWEDESNZ-UHFFFAOYSA-N	?	25	potentiometric	a1/apparent	?	acidic	4.42
14694	O=C(O)CCCCC[N+]1(CCCCC1)(C)	C[N+]1(CCCCC=C(O)O)CCCCC1	InChI=1S/C12H23NO2/c1-13(10-6-3-7-11-13)9-5-2-4-8-12(14)15/h8H,2-7,9-11H2,1H3,(H-,14,15)/p+1	DXTVWLYIEAUFQC-UHFFFAOYSA-O	?	25		a1/apparent	?	acidic	4.44
16066	O=C(O)C2(=CC=C(OCC1(=CC=CC=C1))C=C2)	OC(=O)C1C=CC(=CC=1)OCC1C=CC=CC=1	InChI=1S/C14H12O3/c15-14(16)12-6-8-13(9-7-12)17-10-11-4-2-1-3-5-11/h1-9H,10H2,(H,15,16)	AQSCHALQLXXKKC-UHFFFAOYSA-N	?	25	spectrophotometric	a1/apparent	?	acidic	4.44
16528	O=C1(C(O)=C(C(=O)C2(=C1C=CC=C2))C=CC3(=CC=CC=C3))	OC1=C(C=CC2C=CC=CC=2)C(=O)C2C=CC=CC=2C1=O	InChI=1S/C18H12O3/c19-16-13-8-4-5-9-14(13)17(20)18(21)15(16)11-10-12-6-2-1-3-7-12/h1-11,21H	FMAJLTGEJGSZBH-UHFFFAOYSA-N	?		spectrophotometric	a/apparent	?	acidic	4.44
11459	O=C(O)CCC1(=COC=C1)	OC(O)=CCC1=COC=C1	InChI=1S/C7H8O3/c8-7(9)2-1-6-3-4-10-5-6/h2-5,8-9H,1H2	CSMFGBOFTIJFKH-UHFFFAOYSA-N	?	25		a1/thermodynamic	?	acidic	4.44
13524	O=C(O)C1(=CC=C(OCC=C)C=C1)	C=CCOC1C=CC(=CC=1)C(O)=O	InChI=1S/C10H10O3/c1-2-7-13-9-5-3-8(4-6-9)10(11)12/h2-6H,1,7H2,(H,11,12)	DYDWKSVZHZNBLO-UHFFFAOYSA-N	?	25	spectrophotometric	a1/apparent	?	acidic	4.45
13275	O=C(O)C12(C(OC)=CC(CC1)CC2)	COC1=CC2CCC1(CC2)C(O)=O	InChI=1S/C10H14O3/c1-13-8-6-7-2-4-10(8,5-3-7)9(11)12/h6-7H,2-5H2,1H3,(H,11,12)	DKDOCPLCBLEPBS-UHFFFAOYSA-N	?	25	spectrophotometric	a1/apparent	COOH	acidic	4.45
14848	[Br]C1(=CC=C(NC(C#N)=C(C#N)C#N)C=C1)	N#CC(=NC1C=CC(Br)=CC=1)C(C#N)C#N	InChI=1S/C11H5BrN4/c12-9-1-3-10(4-2-9)16-11(7-15)8(5-13)6-14/h1-4,8H	SANRSGURADXUHZ-UHFFFAOYSA-N	?	25	spectrophotometric	a1/apparent	?	acidic	4.45
13154	ON=NC1(=NC=NN1C)	CN1N=CN=C1NN=O	InChI=1S/C3H5N5O/c1-8-3(6-7-9)4-2-5-8/h2H,1H3,(H,4,5,6,9)	YLDPSOKZVOUEHG-UHFFFAOYSA-N	?	25	spectrophotometric	a1/apparent	O-H	acidic	4.45
11020	S1(=O)(=O)(N=CNC2(=C1N=CN2C))	CN1C=NC2=C1NC=NS2(=O)=O	InChI=1S/C5H6N4O2S/c1-9-3-7-5-4(9)6-2-8-12(5,10)11/h2-3H,1H3,(H,6,8)	KQNHRYVCCJCMKH-UHFFFAOYSA-N	?	21	potentiometric	a1/apparent	?	acidic	4.45
14263	O=C(O)C1(=CC=C(OC)C=C1)	COC1C=CC(=CC=1)C(O)=O	InChI=1S/C8H8O3/c1-11-7-4-2-6(3-5-7)8(9)10/h2-5H,1H3,(H,9,10)	ZEYHEAKUIGZSGI-UHFFFAOYSA-N	?	22	mean from 8	a1/apparent	COOH	acidic	4.45
15044	O=C(O)CC2(=CC=C(C1(=CC=CC=C1))C=C2)	OC(O)=CC1C=CC(=CC=1)C1C=CC=CC=1	InChI=1S/C14H12O2/c15-14(16)10-11-6-8-13(9-7-11)12-4-2-1-3-5-12/h1-10,15-16H	OKYQAJDEKYOEHT-UHFFFAOYSA-N	?	25		a1/apparent	COOH	acidic	4.46
16575	O=C(O)CCC(=O)C2(=CC=C(C1(=CC=CC=C1))C=C2)	OC(O)=CCC(=O)C1C=CC(=CC=1)C1C=CC=CC=1	InChI=1S/C16H14O3/c17-15(10-11-16(18)19)14-8-6-13(7-9-14)12-4-2-1-3-5-12/h1-9,11,18-19H,10H2	XWAMMGBQMKGHJQ-UHFFFAOYSA-N	?	25		a1/apparent	COOH	acidic	4.46
13630	ClC1(=CC([N+](=O)[O-])=C(O)C(=C1)C=O)	[O-][N+](=O)C1C=C(Cl)C=C(C=O)C=1O	InChI=1S/C7H4ClNO4/c8-5-1-4(3-10)7(11)6(2-5)9(12)13/h1-3,11H	YSDCZOBSHGDCCI-UHFFFAOYSA-N	?	25	spectrophotometric	a1/apparent	?	acidic	4.46
16156	O=C(O)C2(=CC=C(N=CC1(=CC=CC=C1))C=C2)	OC(=O)C1C=CC(=CC=1)N=CC1C=CC=CC=1	InChI=1S/C14H11NO2/c16-14(17)12-6-8-13(9-7-12)15-10-11-4-2-1-3-5-11/h1-10H,(H,16,17)	MREPJQZHXSDMKL-UHFFFAOYSA-N	?	20	spectrophotometric	a2/apparent	N=CH	acidic	4.47
12106	O=C(O)C1(=CC=C(OCCCC)C=C1)	CCCCOC1C=CC(=CC=1)C(O)=O	InChI=1S/C11H14O3/c1-2-3-8-14-10-6-4-9(5-7-10)11(12)13/h4-7H,2-3,8H2,1H3,(H,12,13)	LAUFPZPAKULAGB-UHFFFAOYSA-N	?	25	spectrophotometric	a1/apparent	?	acidic	4.48
16064	O=C(O)CCC(=O)C=1(C=2(C(C=CC=1)=CC=CC=2))	OC(O)=CCC(=O)C1=CC=CC2=CC=CC=C21	InChI=1S/C14H12O3/c15-13(8-9-14(16)17)12-7-3-5-10-4-1-2-6-11(10)12/h1-7,9,16-17H,8H2	MHBKEGYIVVSZEL-UHFFFAOYSA-N	?	25	potentiometric	apparent	?	acidic	4.48
14623	O=C(O)C1(=CC=C(OCCCCC)C=C1)	CCCCCOC1C=CC(=CC=1)C(O)=O	InChI=1S/C12H16O3/c1-2-3-4-9-15-11-7-5-10(6-8-11)12(13)14/h5-8H,2-4,9H2,1H3,(H,13,14)	OZPPUPJQRJYTNY-UHFFFAOYSA-N	?	25	spectrophotometric	a1/apparent	?	acidic	4.49
16883	ClC1(=C(OC)C=C(OC)C3(=C1OC2(C(=O)CC(=O)CC2C)(C3=O)))	COC1=CC(OC)=C(Cl)C2OC3(C(C)CC(=O)C=C3O)C(=O)C1=2	InChI=1S/C16H15ClO6/c1-7-4-8(18)5-11(19)16(7)15(20)12-9(21-2)6-10(22-3)13(17)14(12)23-16/h5-7,19H,4H2,1-3H3	KUTVEHNZHKAAAO-UHFFFAOYSA-N	?	18	potentiometric	a/apparent	?	acidic	4.49
13156	OC1(=[NH+]C(=NC(=N1)N)N)	NC1=NC(O)=NC(N)=N1	InChI=1S/C3H5N5O/c4-1-6-2(5)8-3(9)7-1/h(H5,4,5,6,7,8,9)	MASBWURJQFFLOO-UHFFFAOYSA-N	?		spectrophotometric	a1/apparent	?	acidic	4.5
17636	O=C(O)CC(O)C	CC(O)C=C(O)O	InChI=1S/C4H8O3/c1-3(5)2-4(6)7/h2-3,5-7H,1H3	XWDUDNLIZATELJ-UHFFFAOYSA-N	?	25	mean from 3	a1/apparent	COOH	acidic	4.5
10453	O[N+]([O-])=CCCCC	CCCC/C=[N+](\[O-])/O	InChI=1S/C5H11NO2/c1-2-3-4-5-6(7)8/h5H,2-4H2,1H3,(H,7,8)	LTVYWSFKMRDAEA-UHFFFAOYSA-N	?	20	spectrophotometric	a1/thermodynamic	?	acidic	4.5
14265	O=C(O)C1(=C(CCC1)COC)	COCC1CCCC=1C(O)=O	InChI=1S/C8H12O3/c1-11-5-6-3-2-4-7(6)8(9)10/h2-5H2,1H3,(H,9,10)	GDKZKBURHPGMRW-UHFFFAOYSA-N	?	25		a1/apparent	CO2H	acidic	4.5
14121	O=C(O)CCCCCCC[NH3+]	NCCCCCCC=C(O)O	InChI=1S/C8H17NO2/c9-7-5-3-1-2-4-6-8(10)11/h6,10-11H,1-5,7,9H2	JMDWQVDCZAUJQQ-UHFFFAOYSA-N	?	27	mean from 3	a1/apparent	?	acidic	4.5
13260	ClC1(=CC(=CC=C1)C2(C(C(=O)O)C2))	OC(O)=C1CC1C1C=C(Cl)C=CC=1	InChI=1S/C10H9ClO2/c11-7-3-1-2-6(4-7)8-5-9(8)10(12)13/h1-4,8,12-13H,5H2	TYKWCRAOSRCNFT-UHFFFAOYSA-N	?	25	potentiometric	a/apparent	?	acidic	4.51
14006	OC2(=[NH+]C=1(N=CNC=1C(=N2)N))	NC1N=C(O)N=C2N=CNC2=1	InChI=1S/C5H5N5O/c6-3-2-4(8-1-7-2)10-5(11)9-3/h1H,(H4,6,7,8,9,10,11)	DRAVOWXCEBXPTN-UHFFFAOYSA-N	?	20	spectrophotometric	a1/apparent	?	acidic	4.51
13055	O=C(O)C=1(N(C=CC=1)C)	CN1C=CC=C1C(O)=O	InChI=1S/C6H7NO2/c1-7-4-2-3-5(7)6(8)9/h2-4H,1H3,(H,8,9)	ILAOVOOZLVGAJF-UHFFFAOYSA-N	?	25		a1/thermodynamic	?	acidic	4.51
15052	O=C(O)C2(=CC=C(OC1(=CC=CC=C1))C=C2)	OC(=O)C1C=CC(=CC=1)OC1C=CC=CC=1	InChI=1S/C13H10O3/c14-13(15)10-6-8-12(9-7-10)16-11-4-2-1-3-5-11/h1-9H,(H,14,15)	RYAQFHLUEMJOMF-UHFFFAOYSA-N	?	25	potentiometric	a1/thermodynamic	?	acidic	4.52
13462	ClC1(=C(Cl)C(Cl)=C2(NN=NC2(=C1Cl)))	ClC1=C2N=NNC2=C(Cl)C(Cl)=C1Cl	InChI=1S/C6HCl4N3/c7-1-2(8)4(10)6-5(3(1)9)11-13-12-6/h(H,11,12,13)	ZNJPBNVCQVDOJX-UHFFFAOYSA-N	?			a/apparent	?	acidic	4.52
10857	O[N+](C1(=CC=CC=C1))(CC)CC	CC[N+](O)(CC)C1C=CC=CC=1	InChI=1S/C10H16NO/c1-3-11(12,4-2)10-8-6-5-7-9-10/h5-9,12H,3-4H2,1-2H3/q+1	RITSDWMJYYLJFU-UHFFFAOYSA-N	?	20	potentiometric	a/thermodynamic	?	acidic	4.53
13259	ClC2(=CC=C(C1(C(C(=O)O)C1))C=C2)	OC(O)=C1CC1C1C=CC(Cl)=CC=1	InChI=1S/C10H9ClO2/c11-7-3-1-6(2-4-7)8-5-9(8)10(12)13/h1-4,8,12-13H,5H2	APDXHWLOFHSBRI-UHFFFAOYSA-N	?	25	potentiometric	a/apparent	?	acidic	4.53
13152	O=C(NC1(=NN=NN1))C	C/C(/O)=N\C1NN=NN=1	InChI=1S/C3H5N5O/c1-2(9)4-3-5-7-8-6-3/h1H3,(H2,4,5,6,7,8,9)	JDVYHWSDERZPMV-UHFFFAOYSA-N	?		potentiometric	a/apparent	?	acidic	4.53
17625	PCCCC(=O)O	OC(O)=CCCP	InChI=1S/C4H9O2P/c5-4(6)2-1-3-7/h2,5-6H,1,3,7H2	OMMOPDGQWOVEKW-UHFFFAOYSA-N	?	25	potentiometric	a1/apparent	?	acidic	4.53
11344	O=C(O)CCCCCCCC[NH3+]	NCCCCCCCC=C(O)O	InChI=1S/C9H19NO2/c10-8-6-4-2-1-3-5-7-9(11)12/h7,11-12H,1-6,8,10H2	WMCZBNVDQGHNKB-UHFFFAOYSA-N	?	27	mean from 3	a1/apparent	?	acidic	4.53
17829	O=C1(NOCC1[NH3+])	N=C1CONC1O	InChI=1S/C3H6N2O2/c4-2-1-7-5-3(2)6/h3-6H,1H2	IBUUJOOHXCRINS-UHFFFAOYSA-N	?	25		a1/apparent	?	acidic	4.54
10662	O=C(O)C=1([NH+]=C(C)NC=1C(=O)[O-])	CC1NC(=C(N=1)C(O)=O)C(O)=O	InChI=1S/C6H6N2O4/c1-2-7-3(5(9)10)4(8-2)6(11)12/h1H3,(H,7,8)(H,9,10)(H,11,12)	DCYCQZSHGUXYGP-UHFFFAOYSA-N	?	18	conductometric	a1/apparent	?	acidic	4.54
11477	O=C(O)C1(=C(CCC1)CO)	OC(=O)C1CCCC=1CO	InChI=1S/C7H10O3/c8-4-5-2-1-3-6(5)7(9)10/h8H,1-4H2,(H,9,10)	JUELEAHMILIFAH-UHFFFAOYSA-N	?	25		a1/apparent	CO2H	acidic	4.54
10601	O=C(O)C1(=C(C=C(OC)C=C1)C)	CC1C=C(C=CC=1C(O)=O)OC	InChI=1S/C9H10O3/c1-6-5-7(12-2)3-4-8(6)9(10)11/h3-5H,1-2H3,(H,10,11)	MSVRGYOYISBGTH-UHFFFAOYSA-N	?	20	potentiometric	a/thermodynamic	?	acidic	4.54
12174	O=[N+]([O-])C1(=CC=C(CCC(=O)O)C=C1)	[O-][N+](=O)C1=CC=C(CC=C(O)O)C=C1	InChI=1S/C9H9NO4/c11-9(12)6-3-7-1-4-8(5-2-7)10(13)14/h1-2,4-6,11-12H,3H2	HMYPXGJSZZXDMP-UHFFFAOYSA-N	?	25	spectrophotometric	a1/thermodynamic	?	acidic	4.54
11229	N1(=NNC(=N1)C2(=CC=C(N)C=C2))	NC1C=CC(=CC=1)C1NN=NN=1	InChI=1S/C7H7N5/c8-6-3-1-5(2-4-6)7-9-11-12-10-7/h1-4H,8H2,(H,9,10,11,12)	KTPONJJKCBOJCQ-UHFFFAOYSA-N	?	20	spectrophotometric	a1/apparent	NH	acidic	4.55
11840	O=C(O)C(C(=C=C)C)(C)C	CC(=C=C)C(C)(C)C(O)=O	InChI=1S/C8H12O2/c1-5-6(2)8(3,4)7(9)10/h1H2,2-4H3,(H,9,10)	GNDIORKGYLJZFP-UHFFFAOYSA-N	?	25	potentiometric	a1/apparent	?	acidic	4.55
10521	O=C(O)C=CC1(=CC=C(C)C=C1)	CC1=CC=C(C=CC(O)=O)C=C1	InChI=1S/C10H10O2/c1-8-2-4-9(5-3-8)6-7-10(11)12/h2-7H,1H3,(H,11,12)	RURHILYUWQEGOS-UHFFFAOYSA-N	?	25		apparent	?	acidic	4.56
14253	O=C(O)C1(=C(C=CC=C1)C=O)	OC(=O)C1C=CC=CC=1C=O	InChI=1S/C8H6O3/c9-5-6-3-1-2-4-7(6)8(10)11/h1-5H,(H,10,11)	DYNFCHNNOHNJFG-UHFFFAOYSA-N	?	20	potentiometric	a/thermodynamic	?	acidic	4.56
13218	O=C(O)CCCCCCCCC[NH3+]	NCCCCCCCCC=C(O)O	InChI=1S/C10H21NO2/c11-9-7-5-3-1-2-4-6-8-10(12)13/h8,12-13H,1-7,9,11H2	YRNWOAMGHKJYLN-UHFFFAOYSA-N	?	27	mean from 3	a1/apparent	?	acidic	4.57
14616	O=C(O)C(C1(=CC=C(CC(C)C)C=C1))C	CC(C1=CC=C(CC(C)C)C=C1)=C(O)O	InChI=1S/C13H18O2/c1-9(2)8-11-4-6-12(7-5-11)10(3)13(14)15/h4-7,9,14-15H,8H2,1-3H3	TVVDIRKASMYMMH-UHFFFAOYSA-N	?	25		a1/apparent	COOH	acidic	4.57
17487	O=CCC=O	OC=CC=O	InChI=1S/C3H4O2/c4-2-1-3-5/h1-4H	GMSHJLUJOABYOM-UHFFFAOYSA-N	?	25	spectrophotometric	a1/apparent	?	acidic	4.57
17002	O=C(O)C=1(C(=NN(C=1)C2(=CC=CC=C2))C)	CC1=NN(C=C1C(O)=O)C1C=CC=CC=1	InChI=1S/C11H10N2O2/c1-8-10(11(14)15)7-13(12-8)9-5-3-2-4-6-9/h2-7H,1H3,(H,14,15)	XSSINBQIDAICII-UHFFFAOYSA-N	?		potentiometric	a/apparent	?	acidic	4.58
12571	O=C(O)CCCCC#C	C#CCCCC=C(O)O	InChI=1S/C7H10O2/c1-2-3-4-5-6-7(8)9/h1,6,8-9H,3-5H2	NBTQZHMREFEKKJ-UHFFFAOYSA-N	?	25	potentiometric	a/apparent	?	acidic	4.58
11943	O=C(O)C1(C2(C=CC1CC2))	OC(O)=C1C2CCC1C=C2	InChI=1S/C8H10O2/c9-8(10)7-5-1-2-6(7)4-3-5/h1-2,5-6,9-10H,3-4H2	UYBPXNWCTSSKJM-UHFFFAOYSA-N	?	25	mean from 2	a1/apparent	?	acidic	4.58
13274	O=C(O)C1(=C(C2(C=CC1C2))COC)	COCC1C2CC(C=C2)C=1C(O)=O	InChI=1S/C10H12O3/c1-13-5-8-6-2-3-7(4-6)9(8)10(11)12/h2-3,6-7H,4-5H2,1H3,(H,11,12)	KTJBMCLOXXHHMD-UHFFFAOYSA-N	?	25		a1/apparent	CO2H	acidic	4.59
10526	O=C(O)C(C1(CC(CCC1)C))C	CC(C1CC(C)CCC1)=C(O)O	InChI=1S/C10H18O2/c1-7-4-3-5-9(6-7)8(2)10(11)12/h7,9,11-12H,3-6H2,1-2H3	LBFORFZKBJVMCV-UHFFFAOYSA-N	?	25		a/apparent	?	acidic	4.59
11806	N1(=NNC(=N1)CC[NH+](C)C)	CN(C)CCC1NN=NN=1	InChI=1S/C5H11N5/c1-10(2)4-3-5-6-8-9-7-5/h3-4H2,1-2H3,(H,6,7,8,9)	YNEMZPANWCXQLJ-UHFFFAOYSA-N	?	25	potentiometric	b1/apparent	tetrazole	acidic	4.59
14166	O=C(O)CCC1(=CC=CC=C1)	OC(O)=CCC1C=CC=CC=1	InChI=1S/C9H10O2/c10-9(11)7-6-8-4-2-1-3-5-8/h1-5,7,10-11H,6H2	SXUSCSISPHMAHW-UHFFFAOYSA-N	?	25	mean from 5	a1/apparent	?	acidic	4.59
12326	O=C(O)C=CC2(=CC=1(OCOC=1C=C2))	OC(=O)C=CC1=CC2OCOC=2C=C1	InChI=1S/C10H8O4/c11-10(12)4-2-7-1-3-8-9(5-7)14-6-13-8/h1-5H,6H2,(H,11,12)	QFQYZMGOKIROEC-UHFFFAOYSA-N	?	25		apparent	?	acidic	4.6
13252	O=C(O)C2(C(C1(=CC=C(C)C=C1))C2)	CC1=CC=C(C=C1)C1CC1=C(O)O	InChI=1S/C11H12O2/c1-7-2-4-8(5-3-7)9-6-10(9)11(12)13/h2-5,9,12-13H,6H2,1H3	GRXKEFAFUSMWHY-UHFFFAOYSA-N	?	25	potentiometric	a/apparent	?	acidic	4.6
16261	O=C(O)CCCCCCCC1(=[NH+]C(=CC=C1)C)	CC1=CC=CC(CCCCCCC=C(O)O)=N1	InChI=1S/C14H21NO2/c1-12-8-7-10-13(15-12)9-5-3-2-4-6-11-14(16)17/h7-8,10-11,16-17H,2-6,9H2,1H3	PXAYUJFOIUUUHA-UHFFFAOYSA-N	?		potentiometric	a1/apparent	?	acidic	4.6
15625	O=C(O)CCCCCCCC1([NH2+]C(C(O)CC1)C)	CC1NC(CCC1O)CCCCCCC=C(O)O	InChI=1S/C14H27NO3/c1-11-13(16)10-9-12(15-11)7-5-3-2-4-6-8-14(17)18/h8,11-13,15-18H,2-7,9-10H2,1H3	UADNCFFOMXVUEC-UHFFFAOYSA-N	?		potentiometric	a1/apparent	NH2+	acidic	4.6
12077	S=C1(NC=NC2(=C1NN=N2))	S=C1NC=NC2N=NNC=21	InChI=1S/C4H3N5S/c10-4-2-3(5-1-6-4)8-9-7-2/h1H,(H2,5,6,7,8,9,10)	RGKLWAHLGYLIKT-UHFFFAOYSA-N	?			a/apparent	?	acidic	4.6
12093	ON1(N=NC2(=C1C=CC=C2))	ON1N=NC2C=CC=CC1=2	InChI=1S/C6H5N3O/c10-9-6-4-2-1-3-5(6)7-8-9/h1-4,10H	ASOKPJOREAFHNY-UHFFFAOYSA-N	?	25	potentiometric	a1/apparent	OH	acidic	4.6
13054	O=C(O)C=1(NC=C(C=1)C)	CC1C=C(NC=1)C(O)=O	InChI=1S/C6H7NO2/c1-4-2-5(6(8)9)7-3-4/h2-3,7H,1H3,(H,8,9)	YXYAHRAFINYJPL-UHFFFAOYSA-N	?		potentiometric	a/apparent	?	acidic	4.6
10344	O=C(O)CCCC#C	C#CCCC=C(O)O	InChI=1S/C6H8O2/c1-2-3-4-5-6(7)8/h1,5,7-8H,3-4H2	FEMYFSZSUXDPQN-UHFFFAOYSA-N	?	25	potentiometric	a/apparent	?	acidic	4.6
13184	[Br]CCCC(=O)OCCCC(=O)O	OC(O)=CCCOC(O)=CCCBr	InChI=1S/C8H13BrO4/c9-5-1-4-8(12)13-6-2-3-7(10)11/h3-4,10-12H,1-2,5-6H2	KGZBMOSAROXLTF-UHFFFAOYSA-N	?	20	potentiometric	a1/apparent	?	acidic	4.6
12341	O=C(O)C2(C(C1(=CC=C(OC)C=C1))C2)	COC1C=CC(=CC=1)C1CC1=C(O)O	InChI=1S/C11H12O3/c1-14-8-4-2-7(3-5-8)9-6-10(9)11(12)13/h2-5,9,12-13H,6H2,1H3	VWXDHIBKKSHNMH-UHFFFAOYSA-N	?	25	potentiometric	a/apparent	?	acidic	4.62
12306	O=C(O)CCCCCCCCCC[NH3+]	NCCCCCCCCCC=C(O)O	InChI=1S/C11H23NO2/c12-10-8-6-4-2-1-3-5-7-9-11(13)14/h9,13-14H,1-8,10,12H2	SJHPVRBFTAZXMY-UHFFFAOYSA-N	?	27	mean from 3	a1/apparent	?	acidic	4.62
10370	O=C(O)CCC(=O)C	C=C(O)CC=C(O)O	InChI=1S/C5H8O3/c1-4(6)2-3-5(7)8/h3,6-8H,1-2H2	JGKUJYLTOYLMAQ-UHFFFAOYSA-N	?	18	mean from 2	a/thermodynamic	?	acidic	4.63
10603	O=C(O)C1(C(C(C(=O)C)C1)(C)C)	CC1(C)C(CC1=C(O)O)C(=C)O	InChI=1S/C9H14O3/c1-5(10)6-4-7(8(11)12)9(6,2)3/h6,10-12H,1,4H2,2-3H3	WVMIAOCBNFMOMR-UHFFFAOYSA-N	?		potentiometric	a/apparent	?	acidic	4.63
14718	O=C(N)C(C1(=CC=CC=C1))CCC(=O)O	N=C(O)C(CC=C(O)O)C1C=CC=CC=1	InChI=1S/C11H13NO3/c12-11(15)9(6-7-10(13)14)8-4-2-1-3-5-8/h1-5,7,9,13-14H,6H2,(H2,12,15)	KLCXABUHQCKBFU-UHFFFAOYSA-N	?	25	conductometric	1/thermodynamic	?	acidic	4.64
11739	SC1(=CC=C([N+](=O)[O-])C=C1)	[O-][N+](=O)C1C=CC(S)=CC=1	InChI=1S/C6H5NO2S/c8-7(9)5-1-3-6(10)4-2-5/h1-4,10H	AXBVSRMHOPMXBA-UHFFFAOYSA-N	?	25	mean from 2	a1/apparent	SH	acidic	4.64
11473	O=C(O)C1(=C(OC(=C1)C)C)	CC1=CC(C(O)=O)=C(C)O1	InChI=1S/C7H8O3/c1-4-3-6(7(8)9)5(2)10-4/h3H,1-2H3,(H,8,9)	CNTHHNPBADVTRY-UHFFFAOYSA-N	?	20	potentiometric	a/apparent	?	acidic	4.64
10608	O=C(O)C1(=CC=C(OCC)C=C1)	CCOC1C=CC(=CC=1)C(O)=O	InChI=1S/C9H10O3/c1-2-12-8-5-3-7(4-6-8)9(10)11/h3-6H,2H2,1H3,(H,10,11)	SHSGDXCJYVZFTP-UHFFFAOYSA-N	?	20	mean from 2	a1/apparent	?	acidic	4.64
14609	O=C(O)CCCCCCCCCCC[NH3+]	NCCCCCCCCCCC=C(O)O	InChI=1S/C12H25NO2/c13-11-9-7-5-3-1-2-4-6-8-10-12(14)15/h10,14-15H,1-9,11,13H2	TWFFXDVWVGDFKF-UHFFFAOYSA-N	?	25	potentiometric	apparent	CO2H	acidic	4.65
17572	O[N+](C)(C)C	C[N+](C)(C)O	InChI=1S/C3H10NO/c1-4(2,3)5/h5H,1-3H3/q+1	LGHYUXIXXNHKSE-UHFFFAOYSA-N	?	20	potentiometric	a/apparent	?	acidic	4.65
10542	ClC1(=CC=C(CCC(=O)O)C=C1)	OC(O)=CCC1C=CC(Cl)=CC=1	InChI=1S/C9H9ClO2/c10-8-4-1-7(2-5-8)3-6-9(11)12/h1-2,4-6,11-12H,3H2	KFTIEFUJVDYJAC-UHFFFAOYSA-N	?	25	potentiometric	a/apparent	?	acidic	4.65
16481	S(=O)(=O)(NC(=O)C1(=CC(=C(C)C=C1)C))C2(=CC=C(N)C=C2)	CC1C=CC(=CC=1C)C(=O)NS(=O)(=O)C1C=CC(N)=CC=1	InChI=1S/C15H16N2O3S/c1-10-3-4-12(9-11(10)2)15(18)17-21(19,20)14-7-5-13(16)6-8-14/h3-9H,16H2,1-2H3,(H,17,18)	LFAXYIHYMGEIHW-UHFFFAOYSA-N	?	25	potentiometric	a/apparent	?	acidic	4.66
17331	O=C(O)C(=C)C	CC(=C)C(O)=O	InChI=1S/C4H6O2/c1-3(2)4(5)6/h1H2,2H3,(H,5,6)	CERQOIWHTDAKMF-UHFFFAOYSA-N	?	18	potentiometric	apparent	?	acidic	4.66
12596	O=C(O)CCCC(=O)C	C=C(O)CCC=C(O)O	InChI=1S/C6H10O3/c1-5(7)3-2-4-6(8)9/h4,7-9H,1-3H2	NFXISGJXFNRUQS-UHFFFAOYSA-N	?	18	potentiometric	apparent	?	acidic	4.66
12486	O=C(O)CC=2(C1(=C(C=CC=C1)NC=2C))	CC1NC2C=CC=CC=2C=1C=C(O)O	InChI=1S/C11H11NO2/c1-7-9(6-11(13)14)8-4-2-3-5-10(8)12-7/h2-6,12-14H,1H3	FQRMOJLMTDRNLC-UHFFFAOYSA-N	?	25		apparent	?	acidic	4.67
16955	[Se](=O)(O)C2(=C(C1(=CC=CC=C1))C=CC=C2)	O[Se](=O)C1C=CC=CC=1C1C=CC=CC=1	InChI=1S/C12H10O2Se/c13-15(14)12-9-5-4-8-11(12)10-6-2-1-3-7-10/h1-9H,(H,13,14)	QCVIBVJVURPKAC-UHFFFAOYSA-N	?	25	potentiometric	apparent	?	acidic	4.67
16574	O=C(O)CC(C1(=CC(=C(O)C=C1)C))C2(=CC=CC=C2)	CC1C=C(C=CC=1O)C(C=C(O)O)C1C=CC=CC=1	InChI=1S/C16H16O3/c1-11-9-13(7-8-15(11)17)14(10-16(18)19)12-5-3-2-4-6-12/h2-10,14,17-19H,1H3	NBMCGROFHVGMPS-UHFFFAOYSA-N	?	25		a/apparent	?	acidic	4.67
17601	O=C(O)CCC=C	C=CCC=C(O)O	InChI=1S/C5H8O2/c1-2-3-4-5(6)7/h2,4,6-7H,1,3H2	FCJLQSUYYSDQAI-UHFFFAOYSA-N	?	18	mean from 2	thermodynamic	?	acidic	4.68
14055	O=C(C(=O)C)CC(=O)C(=O)C	CC(=O)C(O)=CC(=O)C(=C)O	InChI=1S/C7H8O4/c1-4(8)6(10)3-7(11)5(2)9/h3,8,11H,1H2,2H3	VCUALKPZQNQCNL-UHFFFAOYSA-N	?	25	potentiometric	a1/apparent	?	acidic	4.68
14251	O=C(O)C1(=CC(=C(O)C=C1)C)	CC1C=C(C=CC=1O)C(O)=O	InChI=1S/C8H8O3/c1-5-4-6(8(10)11)2-3-7(5)9/h2-4,9H,1H3,(H,10,11)	LTFHNKUKQYVHDX-UHFFFAOYSA-N	?	20	potentiometric	a/thermodynamic	?	acidic	4.68
15078	O=C(OCC)N1(CCC2(=NOC(=C2(CC1))O))	CCOC(=O)N1CCC2=C(O)ON=C2CC1	InChI=1S/C10H14N2O4/c1-2-15-10(14)12-5-3-7-8(4-6-12)11-16-9(7)13/h13H,2-6H2,1H3	LVMUHDZVLAXEJZ-UHFFFAOYSA-N	?	25	potentiometric	a1/apparent	?	acidic	4.7
16046	O=C(O)CCCCCCCCCC[NH2+]CC=C	C=CCNCCCCCCCCCC=C(O)O	InChI=1S/C14H27NO2/c1-2-12-15-13-10-8-6-4-3-5-7-9-11-14(16)17/h2,11,15-17H,1,3-10,12-13H2	RUQXAEIDTWIAEE-UHFFFAOYSA-N	?		potentiometric	a1/apparent	?	acidic	4.7
15657	ClC1(=C(C=CC=C1)C(C2(=CC=CC=C2))CC(=O)O)	OC(O)=CC(C1C=CC=CC=1Cl)C1C=CC=CC=1	InChI=1S/C15H13ClO2/c16-14-9-5-4-8-12(14)13(10-15(17)18)11-6-2-1-3-7-11/h1-10,13,17-18H	OTNLJBIFHSDXFO-UHFFFAOYSA-N	?	25	conductometric	a/apparent	?	acidic	4.7
10348	O=C(O)C=CC(C)C	CC(C)C=CC(O)=O	InChI=1S/C6H10O2/c1-5(2)3-4-6(7)8/h3-5H,1-2H3,(H,7,8)	QAOXMQCWUWZZNC-UHFFFAOYSA-N	?	25	conductometric	apparent	?	acidic	4.7
13977	S2(C1(=[N+](C(=CC=C1O)C)CC2))	CC1=CC=C(O)C2SCC[N+]=21	InChI=1S/C8H9NOS/c1-6-2-3-7(10)8-9(6)4-5-11-8/h2-3H,4-5H2,1H3/p+1	IJQXSEDDFABXPP-UHFFFAOYSA-O	?	20	potentiometric	a2/apparent	?	acidic	4.7
14058	O=C(O)C(C=C=C(C)C)(C)C	CC(C)=C=CC(C)(C)C(O)=O	InChI=1S/C9H14O2/c1-7(2)5-6-9(3,4)8(10)11/h6H,1-4H3,(H,10,11)	ZXTJEJTUFAWGDH-UHFFFAOYSA-N	?	25	potentiometric	a1/apparent	?	acidic	4.7
10339	O=C(O)C=CCCC	CCCC=CC(O)=O	InChI=1S/C6H10O2/c1-2-3-4-5-6(7)8/h4-5H,2-3H2,1H3,(H,7,8)	NIONDZDPPYHYKY-UHFFFAOYSA-N	?	25	conductometric	apparent	?	acidic	4.71
14256	O=C(O)C1(=C(C=C(O)C=C1)C)	CC1C=C(O)C=CC=1C(O)=O	InChI=1S/C8H8O3/c1-5-4-6(9)2-3-7(5)8(10)11/h2-4,9H,1H3,(H,10,11)	BBMFSGOFUHEVNP-UHFFFAOYSA-N	?	20	potentiometric	a/thermodynamic	?	acidic	4.71
13530	O=C(O)CCC1(=CC=C(OC)C=C1)	COC1C=CC(CC=C(O)O)=CC=1	InChI=1S/C10H12O3/c1-13-9-5-2-8(3-6-9)4-7-10(11)12/h2-3,5-7,11-12H,4H2,1H3	UYRSBFUVCJDPFU-UHFFFAOYSA-N	?	25	mean from 2	thermodynamic	?	acidic	4.72
12226	[70SH]C(C1(=CC=CC=C1))=CC(=O)NCC	CCNC(=O)C=C(S)C1C=CC=CC=1	InChI=1S/C11H13NOS/c1-2-12-11(13)8-10(14)9-6-4-3-5-7-9/h3-8,14H,2H2,1H3,(H,12,13)	VKJCMLJWKJOLHI-UHFFFAOYSA-N	?	22	spectrophotometric	a1/apparent	?	acidic	4.73
10355	O=C(O)C(CC)CC	CCC(CC)=C(O)O	InChI=1S/C6H12O2/c1-3-5(4-2)6(7)8/h7-8H,3-4H2,1-2H3	CALFIPIKZIUCFG-UHFFFAOYSA-N	?	18	mean from 2	apparent	?	acidic	4.73
10522	O=C(O)CCC1(=CC=C(C)C=C1)	CC1C=CC(CC=C(O)O)=CC=1	InChI=1S/C10H12O2/c1-8-2-4-9(5-3-8)6-7-10(11)12/h2-5,7,11-12H,6H2,1H3	QHAOMALKXSIJKN-UHFFFAOYSA-N	?	25	potentiometric	a/apparent	?	acidic	4.74
11547	O=[N+]([O-])NC1(=CC=CC=C1)	[O-][N+](=O)NC1C=CC=CC=1	InChI=1S/C6H6N2O2/c9-8(10)7-6-4-2-1-3-5-6/h1-5,7H	VBEGHXKAFSLLGE-UHFFFAOYSA-N	?	15	potentiometric	a/apparent	?	acidic	4.74
12282	O=C(O)CCC(O)CC#CC#CC#C	C#CC#CC#CCC(O)CC=C(O)O	InChI=1S/C11H10O3/c1-2-3-4-5-6-7-10(12)8-9-11(13)14/h1,9-10,12-14H,7-8H2	IKJBDIONANICDI-UHFFFAOYSA-N	?			a/apparent	?	acidic	4.75
15041	O=C(O)CC=1(OC=2(C=C(C)C=C(C=2(C=1O))C))	CC1C=C2OC(C=C(O)O)=C(O)C2=C(C)C=1	InChI=1S/C12H12O4/c1-6-3-7(2)11-8(4-6)16-9(12(11)15)5-10(13)14/h3-5,13-15H,1-2H3	VPMJXFHUHFBKJB-UHFFFAOYSA-N	?		potentiometric	a/apparent	?	acidic	4.75
17332	O=C(O)C(C)C	CC(C)=C(O)O	InChI=1S/C4H8O2/c1-3(2)4(5)6/h5-6H,1-2H3	RLLJBUZYAVNFOG-UHFFFAOYSA-N	?	23	mean from 4	a1/apparent	COOH	acidic	4.76
11838	O=C(O)C(CCCC)CC	CCCCC(CC)=C(O)O	InChI=1S/C8H16O2/c1-3-5-6-7(4-2)8(9)10/h9-10H,3-6H2,1-2H3	LCPDHYCGIAGGON-UHFFFAOYSA-N	?	25	potentiometric	a1/apparent	-COOH	acidic	4.76
15059	S(=O)(=O)(NC=1(SC=NN=1))C2(=CC=C(N)C=C2)	NC1C=CC(=CC=1)S(=O)(=O)NC1=NN=CS1	InChI=1S/C8H8N4O2S2/c9-6-1-3-7(4-2-6)16(13,14)12-8-11-10-5-15-8/h1-5H,9H2,(H,11,12)	ATEAASNFYTUARU-UHFFFAOYSA-N	?		potentiometric	a/apparent	?	acidic	4.77
14594	O=C(O)C(C(C(CO)CC)CCC)CC	CCC(C(CCC)C(CO)CC)=C(O)O	InChI=1S/C12H24O3/c1-4-7-11(9(5-2)8-13)10(6-3)12(14)15/h9,11,13-15H,4-8H2,1-3H3	GJSAWXOOSILYME-UHFFFAOYSA-N	?	25	potentiometric	a1/apparent	-COOH	acidic	4.78
15048	O=C1(C(O)=C(C(=O)C2(=C1C=CC=C2))C=CC)	CC=CC1=C(O)C(=O)C2C=CC=CC=2C1=O	InChI=1S/C13H10O3/c1-2-5-10-11(14)8-6-3-4-7-9(8)12(15)13(10)16/h2-7,16H,1H3	SOHLFUWDNFUZAK-UHFFFAOYSA-N	?		spectrophotometric	a/apparent	?	acidic	4.78
14533	O[N+](C1(=C(C=CC=C1)C))(C)C	CC1C=CC=CC=1[N+](C)(C)O	InChI=1S/C9H14NO/c1-8-6-4-5-7-9(8)10(2,3)11/h4-7,11H,1-3H3/q+1	YJOCJRJWXLUUQS-UHFFFAOYSA-N	?	20	potentiometric	a/apparent	?	acidic	4.78
17326	O=C(O)C=CC	CC=CC(O)=O	InChI=1S/C4H6O2/c1-2-3-4(5)6/h2-3H,1H3,(H,5,6)	LDHQCZJRKDOVOX-UHFFFAOYSA-N	?	27	mean from 2	a1/apparent	COOH	acidic	4.79
17607	O=C(O)CC(C)C	CC(C)C=C(O)O	InChI=1S/C5H10O2/c1-4(2)3-5(6)7/h3-4,6-7H,1-2H3	NLJSOOYMEWHJJJ-UHFFFAOYSA-N	?	22	mean from 6	a1/apparent	COOH	acidic	4.79
17766	O=C(O)C1(CCC1)	OC(O)=C1CCC1	InChI=1S/C5H8O2/c6-5(7)4-2-1-3-4/h6-7H,1-3H2	FSTADCQIMKQNSD-UHFFFAOYSA-N	?	25	potentiometric	a/thermodynamic	?	acidic	4.79
13508	O=C(O)CCC1(=C(OC)C=CC=C1)	COC1C=CC=CC=1CC=C(O)O	InChI=1S/C10H12O3/c1-13-9-5-3-2-4-8(9)6-7-10(11)12/h2-5,7,11-12H,6H2,1H3	UIJSTNSXUSPFNM-UHFFFAOYSA-N	?	25	conductometric	thermodynamic	?	acidic	4.8
12281	O=C(O)CCC(O)C=C=CC#CC#C	C#CC#CC=C=CC(O)CC=C(O)O	InChI=1S/C11H10O3/c1-2-3-4-5-6-7-10(12)8-9-11(13)14/h1,5,7,9-10,12-14H,8H2	ZKLXHQZOBHROMA-UHFFFAOYSA-N	?			apparent	?	acidic	4.8
14921	O=C(O)C(C(C1(=CC=CC=C1))C(=O)N)(C)C	CC(C)(C(C(=N)O)C1C=CC=CC=1)C(O)=O	InChI=1S/C12H15NO3/c1-12(2,11(15)16)9(10(13)14)8-6-4-3-5-7-8/h3-7,9H,1-2H3,(H2,13,14)(H,15,16)	KCTLZALRTLNALN-UHFFFAOYSA-N	?	25		apparent	?	acidic	4.8
17328	O=C(O)CCC	CCC=C(O)O	InChI=1S/C4H8O2/c1-2-3-4(5)6/h3,5-6H,2H2,1H3	CPRDLBPDNZTCSM-UHFFFAOYSA-N	?	23	mean from 8	a1/apparent	COOH	acidic	4.8
12579	O=C(O)C(=C)CCCC	CCCCC(=C)C(O)=O	InChI=1S/C7H12O2/c1-3-4-5-6(2)7(8)9/h2-5H2,1H3,(H,8,9)	FEUFEGJTJIHPOF-UHFFFAOYSA-N	?	25	potentiometric	a/apparent	?	acidic	4.8
11428	[Se](=O)(O)C1(=CC(=CC=C1)C)	CC1C=C(C=CC=1)[Se](O)=O	InChI=1S/C7H8O2Se/c1-6-3-2-4-7(5-6)10(8)9/h2-5H,1H3,(H,8,9)	RHEXIQOKFREVJO-UHFFFAOYSA-N	?	25	potentiometric	apparent	?	acidic	4.8
13298	O(C2(=C(C1(=NN=NN1))C=CC=C2))C	COC1C=CC=CC=1C1NN=NN=1	InChI=1S/C8H8N4O/c1-13-7-5-3-2-4-6(7)8-9-11-12-10-8/h2-5H,1H3,(H,9,10,11,12)	ANGNJNYCUCJQJV-UHFFFAOYSA-N	?	20	spectrophotometric	a1/apparent	NH	acidic	4.8
12258	S(=O)(=O)(NC(=O)C)C1(=CC=C(C)C=C1)	CC1C=CC(=CC=1)S(=O)(=O)/N=C(\C)/O	InChI=1S/C9H11NO3S/c1-7-3-5-9(6-4-7)14(12,13)10-8(2)11/h3-6H,1-2H3,(H,10,11)	BVJCFOOIOSGZFW-UHFFFAOYSA-N	?	22.5	potentiometric	a/apparent	?	acidic	4.8
13531	O=C(O)CC1(C(C(C(=O)C)C1)(C)C)	CC1(C)C(CC1C(=C)O)C=C(O)O	InChI=1S/C10H16O3/c1-6(11)8-4-7(5-9(12)13)10(8,2)3/h5,7-8,11-13H,1,4H2,2-3H3	VPQIYTDCZSOZHL-UHFFFAOYSA-N	?		potentiometric	a/apparent	?	acidic	4.82
17602	O=C(O)CCCC	CCCC=C(O)O	InChI=1S/C5H10O2/c1-2-3-4-5(6)7/h4,6-7H,2-3H2,1H3	MLDWIYATQASALW-UHFFFAOYSA-N	?	23	mean from 5	a1/apparent	COOH	acidic	4.82
10535	S1(SCCC1CCCCC(=O)O)	OC(O)=CCCCC1CCSS1	InChI=1S/C8H14O2S2/c9-8(10)4-2-1-3-7-5-6-11-12-7/h4,7,9-10H,1-3,5-6H2	AROGGKVVQHKTAT-UHFFFAOYSA-N	?	25	mean from 2	a1/thermodynamic	COOH	acidic	4.82
13532	O=C(O)CC1(C(C(C(O)C)C1)(C)C)	CC(O)C1CC(C=C(O)O)C1(C)C	InChI=1S/C10H18O3/c1-6(11)8-4-7(5-9(12)13)10(8,2)3/h5-8,11-13H,4H2,1-3H3	SQPRSGBCPLHQNC-UHFFFAOYSA-N	?	20	potentiometric	a/thermodynamic	?	acidic	4.83
17272	O=C(O)C1(CC1)	OC(O)=C1CC1	InChI=1S/C4H6O2/c5-4(6)3-1-2-3/h5-6H,1-2H2	ZUCHQAFENKIYAK-UHFFFAOYSA-N	?	25	potentiometric	a/thermodynamic	?	acidic	4.83
12575	O=C(O)CCC(C)(C)C	CC(C)(C)CC=C(O)O	InChI=1S/C7H14O2/c1-7(2,3)5-4-6(8)9/h4,8-9H,5H2,1-3H3	ZJVJNNFUJJCTOI-UHFFFAOYSA-N	?	25		a1/thermodynamic	COOH	acidic	4.83
16170	ClC1(=C(Cl)C=C(Cl)C(=C1C[NH+]2(CCOCC2))O)	OC1C(CN2CCOCC2)=C(Cl)C(Cl)=CC=1Cl	InChI=1S/C11H12Cl3NO2/c12-8-5-9(13)11(16)7(10(8)14)6-15-1-3-17-4-2-15/h5,16H,1-4,6H2	VEFSPVXJOXOAAZ-UHFFFAOYSA-N	?	25	spectrophotometric	a1/apparent	OH	acidic	4.84
10350	O=C(O)CCC(C)C	CC(C)CC=C(O)O	InChI=1S/C6H12O2/c1-5(2)3-4-6(7)8/h4-5,7-8H,3H2,1-2H3	VBJZLOGJBQCFRJ-UHFFFAOYSA-N	?	24	mean from 2	apparent	?	acidic	4.84
11696	O=C(O)C1(=CC=C(N)C=C1)	NC1=CC=C(C=C1)C(O)=O	InChI=1S/C7H7NO2/c8-6-3-1-5(2-4-6)7(9)10/h1-4H,8H2,(H,9,10)	ALYNCZNDIQEVRV-UHFFFAOYSA-N	?	25	mean from 11	a1/apparent	?	acidic	4.84
15725	P(=O)(O)([O-])C=1([NH+]=C2(C(O)C(O)C(C(N2(C=1))CO)O))	OCC1C(O)C(O)C(O)C2=NC(=CN21)P(O)(O)=O	InChI=1S/C8H13N2O7P/c11-2-3-5(12)6(13)7(14)8-9-4(1-10(3)8)18(15,16)17/h1,3,5-7,11-14H,2H2,(H2,15,16,17)	HURIBEZHYQHUKI-UHFFFAOYSA-N	?	25		a2/apparent	O-Na	acidic	4.84
14995	OC=3(C2(=NC=1(C(=CC=CC=1)[N+](=C2C=CC=3)C)))	C[N+]1C2=CC=CC=C2N=C2C(O)=CC=CC=12	InChI=1S/C13H10N2O/c1-15-10-6-3-2-5-9(10)14-13-11(15)7-4-8-12(13)16/h2-8H,1H3/p+1	YNCMLFHHXWETLD-UHFFFAOYSA-O	?	30		a/apparent	?	acidic	4.85
10343	O=C(O)CCCCC	CCCCC=C(O)O	InChI=1S/C6H12O2/c1-2-3-4-5-6(7)8/h5,7-8H,2-4H2,1H3	XRVUFNZZLJWIBD-UHFFFAOYSA-N	?	18	mean from 2	apparent	?	acidic	4.85
12208	S(=O)(=O)(NC1(=CC=CC=C1))C(F)(F)F	O=S(=O)(NC1C=CC=CC=1)C(F)(F)F	InChI=1S/C7H6F3NO2S/c8-7(9,10)14(12,13)11-6-4-2-1-3-5-6/h1-5,11H	OXDSKEQSEGDAFN-UHFFFAOYSA-N	?	25	mean from 2	a1/apparent	N(1+)-H	acidic	4.85
11944	O=C(O)C1(C2(CCC1CC2))	OC(O)=C1C2CCC1CC2	InChI=1S/C8H12O2/c9-8(10)7-5-1-2-6(7)4-3-5/h5-6,9-10H,1-4H2	WRJJAQWRGUKYOP-UHFFFAOYSA-N	?	25	potentiometric	a1/apparent	?	acidic	4.85
17402	O=[N+]([O-])CC#N	N#CC[N+]([O-])=O	InChI=1S/C2H2N2O2/c3-1-2-4(5)6/h2H2	DWBOSISZPCOPFS-UHFFFAOYSA-N	?	27	conductometric	a/apparent	?	acidic	4.86
12570	O=C(O)CCCCCC	CCCCCC=C(O)O	InChI=1S/C7H14O2/c1-2-3-4-5-6-7(8)9/h6,8-9H,2-5H2,1H3	PSHLNTOPOCHINM-UHFFFAOYSA-N	?	18	mean from 2	apparent	?	acidic	4.86
12485	O=C(O)CCC=2(C1(=C(C=CC=C1)NC=2))	OC(O)=CCC1=CNC2C=CC=CC=21	InChI=1S/C11H11NO2/c13-11(14)6-5-8-7-12-10-4-2-1-3-9(8)10/h1-4,6-7,12-14H,5H2	XELAJYCSJXBJQR-UHFFFAOYSA-N	?		mean from 2	a/apparent	?	acidic	4.87
16953	[Se](=O)(O)C2(=CC(C1(=CC=CC=C1))=CC=C2)	O[Se](=O)C1=CC(=CC=C1)C1C=CC=CC=1	InChI=1S/C12H10O2Se/c13-15(14)12-8-4-7-11(9-12)10-5-2-1-3-6-10/h1-9H,(H,13,14)	HOUHRXMXAKQBHV-UHFFFAOYSA-N	?	25	potentiometric	a/apparent	?	acidic	4.87
13484	O=C(O)CCCCC1(=CC=CC=C1)	OC(O)=CCCCC1C=CC=CC=1	InChI=1S/C11H14O2/c12-11(13)9-5-4-8-10-6-2-1-3-7-10/h1-3,6-7,9,12-13H,4-5,8H2	JAKXODFQWXJYOG-UHFFFAOYSA-N	?	20	potentiometric	a/apparent	?	acidic	4.88
14337	O=[N+]([O-])NC1(=CC=C(C)C=C1)	CC1=CC=C(C=C1)N[N+]([O-])=O	InChI=1S/C7H8N2O2/c1-6-2-4-7(5-3-6)8-9(10)11/h2-5,8H,1H3	AGKHYRYULQFGQA-UHFFFAOYSA-N	?	15	mean from 2	a1/thermodynamic	N-H	acidic	4.88
11429	[Se](=O)(O)C1(=CC=C(C)C=C1)	CC1=CC=C(C=C1)[Se](O)=O	InChI=1S/C7H8O2Se/c1-6-2-4-7(5-3-6)10(8)9/h2-5H,1H3,(H,8,9)	JFVKYVZJYVJLSP-UHFFFAOYSA-N	?	25	potentiometric	apparent	?	acidic	4.88
11379	O=C(O)C1(CC(CCC1)C)	CC1CC(CCC1)=C(O)O	InChI=1S/C8H14O2/c1-6-3-2-4-7(5-6)8(9)10/h6,9-10H,2-5H2,1H3	RSCYPZZKPYWILB-UHFFFAOYSA-N	?	25	conductometric	a/thermodynamic	?	acidic	4.88
14176	O=C(O)C1(C(CCCC1C)C)	CC1CCCC(C)C1=C(O)O	InChI=1S/C9H16O2/c1-6-4-3-5-7(2)8(6)9(10)11/h6-7,10-11H,3-5H2,1-2H3	IURKAIZYUDPAIQ-UHFFFAOYSA-N	?	25		apparent	?	acidic	4.88
11297	O=C(O)CCCCCCCCC	CCCCCCCCC=C(O)O	InChI=1S/C10H20O2/c1-2-3-4-5-6-7-8-9-10(11)12/h9,11-12H,2-8H2,1H3	OHSDWFICZQQBIV-UHFFFAOYSA-N	?	25		a1/apparent	COOH	acidic	4.89
12276	O=C(O)CCCCCCCCCCC	CCCCCCCCCCC=C(O)O	InChI=1S/C12H24O2/c1-2-3-4-5-6-7-8-9-10-11-12(13)14/h11,13-14H,2-10H2,1H3	NFJULGPDPMXBML-UHFFFAOYSA-N	?	25		a1/apparent	COOH	acidic	4.89
12771	O=C(O)C1(CCCCC1)	OC(O)=C1CCCCC1	InChI=1S/C7H12O2/c8-7(9)6-4-2-1-3-5-6/h8-9H,1-5H2	RBQQVWNGYJRKKL-UHFFFAOYSA-N	?	25	mean from 2	a1/thermodynamic	COOH	acidic	4.89
11843	[Si](CCCC(=O)O)(C)(C)C	C[Si](C)(C)CCC=C(O)O	InChI=1S/C7H16O2Si/c1-10(2,3)6-4-5-7(8)9/h5,8-9H,4,6H2,1-3H3	BVGVKANBNDUVHH-UHFFFAOYSA-N	?	25	potentiometric	a/apparent	?	acidic	4.89
11947	O=C(O)C12(CC(CC1)CC2)	OC(=O)C12CC(CC1)CC2	InChI=1S/C8H12O2/c9-7(10)8-3-1-6(5-8)2-4-8/h6H,1-5H2,(H,9,10)	LKXGYGYFPTZHLC-UHFFFAOYSA-N	?	25	potentiometric	a1/apparent	?	acidic	4.89
14595	O=C(O)CCC(O)C=C=CC#CC#CC	CC#CC#CC=C=CC(O)CC=C(O)O	InChI=1S/C12H12O3/c1-2-3-4-5-6-7-8-11(13)9-10-12(14)15/h6,8,10-11,13-15H,9H2,1H3	KVCLGJKWHCNTJZ-UHFFFAOYSA-N	?			apparent	?	acidic	4.9
15284	O=C1(C(O)=C(C(=O)C2(=C1C=CC=C2))CC3(=CC=CC=C3))	OC1=C(CC2C=CC=CC=2)C(=O)C2C=CC=CC=2C1=O	InChI=1S/C17H12O3/c18-15-12-8-4-5-9-13(12)16(19)17(20)14(15)10-11-6-2-1-3-7-11/h1-9,20H,10H2	DAFZNKDZHABMQJ-UHFFFAOYSA-N	?		spectrophotometric	a/apparent	?	acidic	4.9
10326	OC=1([NH+]=C(N)N(C=1)C)	CN1C=C(O)N=C1N	InChI=1S/C4H7N3O/c1-7-2-3(8)6-4(7)5/h2,8H,1H3,(H2,5,6)	BTXYOFGSUFEOLA-UHFFFAOYSA-N	?	20	mean from 6	b/apparent	?	acidic	4.9
14327	O=NC(=NO)C1(=CC=CC=C1)	O=NC(N=O)C1C=CC=CC=1	InChI=1S/C7H6N2O2/c10-8-7(9-11)6-4-2-1-3-5-6/h1-5,7H	PRQKTDDQERMAHO-UHFFFAOYSA-N	?	20	potentiometric	a1/apparent	?	acidic	4.9
12591	[Si](CCC(=O)O)(C)(C)C	C[Si](C)(C)CC=C(O)O	InChI=1S/C6H14O2Si/c1-9(2,3)5-4-6(7)8/h4,7-8H,5H2,1-3H3	NPHJOELCJYDOBE-UHFFFAOYSA-N	?	25	potentiometric	apparent	?	acidic	4.91
14167	O=C(O)CCC1(CCCCC1)	OC(O)=CCC1CCCCC1	InChI=1S/C9H16O2/c10-9(11)7-6-8-4-2-1-3-5-8/h7-8,10-11H,1-6H2	PDKRILRXDDJMDE-UHFFFAOYSA-N	?	25	conductometric	a/thermodynamic	?	acidic	4.91
11210	OC=1(C=2(C(C=[N+](C=1)C)=CC=CC=2))	C[N+]1=CC2=CC=CC=C2C(O)=C1	InChI=1S/C10H9NO/c1-11-6-8-4-2-3-5-9(8)10(12)7-11/h2-7H,1H3/p+1	TXSIGDOOBYFEIT-UHFFFAOYSA-O	?	20	potentiometric	a/apparent	?	acidic	4.93
10518	O=C(O)CCCC1(CCCCC1)	OC(O)=CCCC1CCCCC1	InChI=1S/C10H18O2/c11-10(12)8-4-7-9-5-2-1-3-6-9/h8-9,11-12H,1-7H2	YDMANUWXPGLDIN-UHFFFAOYSA-N	?	25	conductometric	a/thermodynamic	?	acidic	4.95
13724	O=C(O)C12(CC3(CC(C1)CC(C2)C3))	OC(=O)C12CC3CC(C1)CC(C2)C3	InChI=1S/C11H16O2/c12-10(13)11-4-7-1-8(5-11)3-9(2-7)6-11/h7-9H,1-6H2,(H,12,13)	JIMXXGFJRDUSRO-UHFFFAOYSA-N	?	25	mean from 2	a1/apparent	COOH	acidic	4.95
14495	[Br]NS(=O)(=O)C1(=CC=CC=C1)	O=S(=O)(NBr)C1C=CC=CC=1	InChI=1S/C6H6BrNO2S/c7-8-11(9,10)6-4-2-1-3-5-6/h1-5,8H	CIZZBNHBFCGHME-UHFFFAOYSA-N	?	25		a1/apparent	N-H	acidic	4.95
16063	O=C(O)CCC(=O)C2(=CC=1(C(=CC=CC=1)C=C2))	OC(O)=CCC(=O)C1=CC2C=CC=CC=2C=C1	InChI=1S/C14H12O3/c15-13(7-8-14(16)17)12-6-5-10-3-1-2-4-11(10)9-12/h1-6,8-9,16-17H,7H2	RYOMEZLGXATRCL-UHFFFAOYSA-N	?	25	potentiometric	thermodynamic	?	acidic	4.96
10291	OC1(=C[N+](=CC=C1)C)	C[N+]1C=C(O)C=CC=1	InChI=1S/C6H7NO/c1-7-4-2-3-6(8)5-7/h2-5H,1H3/p+1	FZVAZYLFYPULKX-UHFFFAOYSA-O	?	20	mean from 3	a/apparent	?	acidic	4.96
10807	O=C(O)C1(=CC=C(N(C)C)C=C1)	CN(C)C1C=CC(=CC=1)C(O)=O	InChI=1S/C9H11NO2/c1-10(2)8-5-3-7(4-6-8)9(11)12/h3-6H,1-2H3,(H,11,12)	YDIYEOMDOWUDTJ-UHFFFAOYSA-N	?	25	mean from 2	a1/apparent	?	acidic	4.96
14061	ClC[Si](CCCC(=O)O)(C)C	C[Si](C)(CCl)CCC=C(O)O	InChI=1S/C7H15ClO2Si/c1-11(2,6-8)5-3-4-7(9)10/h4,9-10H,3,5-6H2,1-2H3	URGVMQJDMMAQEA-UHFFFAOYSA-N	?	25	potentiometric	a1/apparent	?	acidic	4.97
14804	O=C(O)CCC(C3(C2(C(O)CC4(C1(C(CC(O)CC1)CC(C4(C2CC3))O)(C)))(C)))C	CC(CC=C(O)O)C1CCC2C3C(CC(O)C21C)C1(C)CCC(O)CC1CC3O	InChI=1S/C24H40O5/c1-13(4-7-21(28)29)16-5-6-17-22-18(12-20(27)24(16,17)3)23(2)9-8-15(25)10-14(23)11-19(22)26/h7,13-20,22,25-29H,4-6,8-12H2,1-3H3	HNZMMVQDGGINHQ-UHFFFAOYSA-N	?	20	mean from 2	thermodynamic	?	acidic	4.98
10239	O=C(O)C1(=CNC=C1)	OC(=O)C1C=CNC=1	InChI=1S/C5H5NO2/c7-5(8)4-1-2-6-3-4/h1-3,6H,(H,7,8)	DOYOPBSXEIZLRE-UHFFFAOYSA-N	?	20	mean from 2	a1/apparent	?	acidic	4.98
13186	ClCCC[Si](CCCC(=O)O)(C)C	C[Si](C)(CCCCl)CCC=C(O)O	InChI=1S/C9H19ClO2Si/c1-13(2,8-4-6-10)7-3-5-9(11)12/h5,11-12H,3-4,6-8H2,1-2H3	IJFLGSFFJQOASB-UHFFFAOYSA-N	?	25	potentiometric	a1/apparent	?	acidic	4.98
10012	O=C(O)C1(CCCC1)	OC(O)=C1CCCC1	InChI=1S/C6H10O2/c7-6(8)5-3-1-2-4-5/h7-8H,1-4H2	CDGHUKPELSPASZ-UHFFFAOYSA-N	?	25	potentiometric	a/thermodynamic	?	acidic	4.99
16225	FC(F)(F)C1(=C(NN=C(C#N)C#N)C=CC=C1)	N#CC(C#N)N=NC1C=CC=CC=1C(F)(F)F	InChI=1S/C10H5F3N4/c11-10(12,13)8-3-1-2-4-9(8)17-16-7(5-14)6-15/h1-4,7H	OTYRRSPJNJWAAC-UHFFFAOYSA-N	?	25	mean from 2	a1/apparent	?	acidic	5.0
14672	O=[N+]([O-])C1(=CC=C(C(C(=O)O)=CC)C=C1)	CC=C(C(O)=O)C1C=CC(=CC=1)[N+]([O-])=O	InChI=1S/C10H9NO4/c1-2-9(10(12)13)7-3-5-8(6-4-7)11(14)15/h2-6H,1H3,(H,12,13)	DKIDVFLMXDKXAF-UHFFFAOYSA-N	?			a/apparent	?	acidic	5.0
17265	[SeH]CC[NH3+]	NCC[SeH]	InChI=1S/C2H7NSe/c3-1-2-4/h4H,1-3H2	KBFHKFAUJGEUJT-UHFFFAOYSA-N	?	20	mean from 2	a1/apparent	?	acidic	5.0
12834	O=C1(OC(=CC(C1)=O)C)	CC1=CC(=O)C=C(O)O1	InChI=1S/C6H6O3/c1-4-2-5(7)3-6(8)9-4/h2-3,8H,1H3	OOKCZXGEYPSNIM-UHFFFAOYSA-N	?	20	potentiometric	a/apparent	?	acidic	5.0
13051	O=C(O)C=1(NC(C)=CC=1)	CC1=CC=C(N1)C(O)=O	InChI=1S/C6H7NO2/c1-4-2-3-5(7-4)6(8)9/h2-3,7H,1H3,(H,8,9)	UFYABCWJPZTWHA-UHFFFAOYSA-N	?		potentiometric	a/apparent	?	acidic	5.0
13482	O=C(OC)C1(=C(C(=O)OC)CC=C1)	COC(=O)C1C=CCC=1C(=O)OC	InChI=1S/C9H10O4/c1-12-8(10)6-4-3-5-7(6)9(11)13-2/h3-4H,5H2,1-2H3	UPQOUDHTAWHHPO-UHFFFAOYSA-N	?	30	spectrophotometric	a1/apparent	?	acidic	5.0
16031	O=C(O)CCCCCCCCCCCCCC	CCCCCCCCCCCCCC=C(O)O	InChI=1S/C15H30O2/c1-2-3-4-5-6-7-8-9-10-11-12-13-14-15(16)17/h14,16-17H,2-13H2,1H3	YDQGEDXFASNIIF-UHFFFAOYSA-N	?	25		a1/apparent	COOH	acidic	5.01
15454	O=C(O)CCCCCCCCCCCCCCCCC	CCCCCCCCCCCCCCCCC=C(O)O	InChI=1S/C18H36O2/c1-2-3-4-5-6-7-8-9-10-11-12-13-14-15-16-17-18(19)20/h17,19-20H,2-16H2,1H3	RVSCBJNWEMQNJZ-UHFFFAOYSA-N	?	25		a1/apparent	COOH	acidic	5.01
14813	O=C(O)C5(C(C(C4(C2(C(C1(C(O)CC3(CC(O)CCC3(C1CC2)(C))))CC4)(C)))C)C5)	CC(C1CC1=C(O)O)C1CCC2C3C(CCC21C)C1(C)CCC(O)CC1CC3O	InChI=1S/C25H40O4/c1-13(16-12-17(16)23(28)29)18-4-5-19-22-20(7-9-25(18,19)3)24(2)8-6-15(26)10-14(24)11-21(22)27/h13-16,18-22,26-29H,4-12H2,1-3H3	JIWNMALPOJSCAX-UHFFFAOYSA-N	?	25	potentiometric	a1/apparent	-COOH	acidic	5.01
10354	O=C(O)CC(C)(C)C	CC(C)(C)C=C(O)O	InChI=1S/C6H12O2/c1-6(2,3)4-5(7)8/h4,7-8H,1-3H3	SRJDGBOAWTZVBX-UHFFFAOYSA-N	?	24	mean from 5	a1/apparent	?	acidic	5.01
10581	O=C1(C(O)=CC=C(C=C1)C(=O)C)	C=C(O)C1C=CC(=O)C(O)=CC=1	InChI=1S/C9H8O3/c1-6(10)7-2-4-8(11)9(12)5-3-7/h2-5,10H,1H2,(H,11,12)	FAUGANVBFBZWNJ-UHFFFAOYSA-N	?	25	spectrophotometric	a1/apparent	?	acidic	5.01
16249	OC1(=[N+]([O-])C(=CN=C1CC(C)C)C(O)(CC)C)	CCC(C)(O)C1=CN=C(CC(C)C)C(O)=[N+]1[O-]	InChI=1S/C12H20N2O3/c1-5-12(4,16)10-7-13-9(6-8(2)3)11(15)14(10)17/h7-8,15-16H,5-6H2,1-4H3	FUSPLSCUKCMVJB-UHFFFAOYSA-N	?		mean from 2	a/apparent	?	acidic	5.02
14067	[Si](CCCC(=O)O)(CC)(C)C	CC[Si](C)(C)CCC=C(O)O	InChI=1S/C8H18O2Si/c1-4-11(2,3)7-5-6-8(9)10/h6,9-10H,4-5,7H2,1-3H3	MTYKUCBRMIFSFP-UHFFFAOYSA-N	?	25	potentiometric	a1/apparent	?	acidic	5.02
17765	O=C(O)C1(C(C)C1)	CC1CC1=C(O)O	InChI=1S/C5H8O2/c1-3-2-4(3)5(6)7/h3,6-7H,2H2,1H3	SMEFGQDLISTIHL-UHFFFAOYSA-N	?	25	potentiometric	a1/apparent	?	acidic	5.03
10356	O=C(O)C(CC)(C)C	CCC(C)(C)C(O)=O	InChI=1S/C6H12O2/c1-4-6(2,3)5(7)8/h4H2,1-3H3,(H,7,8)	VUAXHMVRKOTJKP-UHFFFAOYSA-N	?	18	potentiometric	apparent	?	acidic	5.03
12283	[Si](O[Si](C)(C)C)(CCCC(=O)O)(C)C	C[Si](C)(C)O[Si](C)(C)CCC=C(O)O	InChI=1S/C9H22O3Si2/c1-13(2,3)12-14(4,5)8-6-7-9(10)11/h7,10-11H,6,8H2,1-5H3	VFJMJAQBGMDXKK-UHFFFAOYSA-N	?	25	potentiometric	a1/apparent	?	acidic	5.03
14726	OC1(=NC(=[NH+]C(=C1CCCC)C)NCC)	CC1N=C(NCC)N=C(O)C=1CCCC	InChI=1S/C11H19N3O/c1-4-6-7-9-8(3)13-11(12-5-2)14-10(9)15/h4-7H2,1-3H3,(H2,12,13,14,15)	BBXXLROWFHWFQY-UHFFFAOYSA-N	?	24	mean from 2	a1/apparent	-OH	acidic	5.04
17445	[SeH]CC[NH2+]CC	CCNCC[SeH]	InChI=1S/C4H11NSe/c1-2-5-3-4-6/h5-6H,2-4H2,1H3	BZHPNNCEEXJTOC-UHFFFAOYSA-N	?	22	potentiometric	a1/apparent	?	acidic	5.04
15616	S(=O)(=O)(NC(=O)OC(C)(C)C)C1(=CC=C(C)C=C1)	CC1C=CC(=CC=1)S(=O)(=O)NC(=O)OC(C)(C)C	InChI=1S/C12H17NO4S/c1-9-5-7-10(8-6-9)18(15,16)13-11(14)17-12(2,3)4/h5-8H,1-4H3,(H,13,14)	DUTLOVSBVBGNDM-UHFFFAOYSA-N	?	25	potentiometric	a1/apparent	NH	acidic	5.05
14136	S(=O)(=O)(NC(=O)N)CC(=O)N	NC(=O)NS(=O)(=O)CC(=N)O	InChI=1S/C3H7N3O4S/c4-2(7)1-11(9,10)6-3(5)8/h1H2,(H2,4,7)(H3,5,6,8)	WNVLDYVOMHCCOK-UHFFFAOYSA-N	?	25	potentiometric	a1/apparent	?	acidic	5.05
13187	ClCCC[Si](CC(C(=O)O)C)(C)C	CC(C[Si](C)(C)CCCCl)=C(O)O	InChI=1S/C9H19ClO2Si/c1-8(9(11)12)7-13(2,3)6-4-5-10/h11-12H,4-7H2,1-3H3	XPMWSLZIZAOAEJ-UHFFFAOYSA-N	?	25	potentiometric	a1/apparent	?	acidic	5.05
11299	[Si](CCCCCC(=O)O)(C)(C)C	C[Si](C)(C)CCCCC=C(O)O	InChI=1S/C9H20O2Si/c1-12(2,3)8-6-4-5-7-9(10)11/h7,10-11H,4-6,8H2,1-3H3	CKVBAJWFTWTKIW-UHFFFAOYSA-N	?	25	potentiometric	a/apparent	?	acidic	5.06
11275	O(C2(=CC=1(N=NN(C=1C=C2)O)))C	COC1=CC2N=NN(O)C=2C=C1	InChI=1S/C7H7N3O2/c1-12-5-2-3-7-6(4-5)8-9-10(7)11/h2-4,11H,1H3	HISVSQKXOPHVJI-UHFFFAOYSA-N	?	25	potentiometric	a1/apparent	OH	acidic	5.07
15492	O=C(O)CCC(C4(C2(C(C1(C(O)CC3(CC(O)CCC3(C1CC2)(C))))CC4)(C)))C	CC(CC=C(O)O)C1CCC2C3C(CCC21C)C1(C)CCC(O)CC1CC3O	InChI=1S/C24H40O4/c1-14(4-7-21(27)28)17-5-6-18-22-19(9-11-24(17,18)3)23(2)10-8-16(25)12-15(23)13-20(22)26/h7,14-20,22,25-28H,4-6,8-13H2,1-3H3	YPCUSLRMJSRUGJ-UHFFFAOYSA-N	?	25	potentiometric	a1/apparent	-COOH	acidic	5.08
10418	S(=O)(=O)(NC(=O)N)C	CS(=O)(=O)NC(N)=O	InChI=1S/C2H6N2O3S/c1-8(6,7)4-2(3)5/h1H3,(H3,3,4,5)	BLPITTLHXKDNPJ-UHFFFAOYSA-N	?	25	potentiometric	a1/apparent	?	acidic	5.1
17749	O=[N+]([O-])CC(=O)C	C=C(O)C[N+]([O-])=O	InChI=1S/C3H5NO3/c1-3(5)2-4(6)7/h5H,1-2H2	QUDYZEFRBZLOHA-UHFFFAOYSA-N	?	25	potentiometric	a/apparent	?	acidic	5.1
13053	O=C(O)C=1(NC=CC=1C)	CC1C=CNC=1C(O)=O	InChI=1S/C6H7NO2/c1-4-2-3-7-5(4)6(8)9/h2-3,7H,1H3,(H,8,9)	YIVHOQIKHMTVRG-UHFFFAOYSA-N	?		potentiometric	a/apparent	?	acidic	5.1
17606	O=C(O)C=C(C)C	CC(C)=CC(O)=O	InChI=1S/C5H8O2/c1-4(2)3-5(6)7/h3H,1-2H3,(H,6,7)	YYPNJNDODFVZLE-UHFFFAOYSA-N	?	25	mean from 3	thermodynamic	?	acidic	5.12
13285	FC(F)(F)C1(=NC=2(N=CN=CC=2(N1)))	FC(F)(F)C1NC2C=NC=NC=2N=1	InChI=1S/C6H3F3N4/c7-6(8,9)5-12-3-1-10-2-11-4(3)13-5/h1-2H,(H,10,11,12,13)	YGINUNRCDDYFKD-UHFFFAOYSA-N	?		spectrophotometric	a2/apparent	?	acidic	5.12
14913	ClC1(=C(Cl)C=C(Cl)C(=C1C[NH+](CC)CC)O)	CCN(CC1C(O)=C(Cl)C=C(Cl)C=1Cl)CC	InChI=1S/C11H14Cl3NO/c1-3-15(4-2)6-7-10(14)8(12)5-9(13)11(7)16/h5,16H,3-4,6H2,1-2H3	WYBXHLUNMJZPIY-UHFFFAOYSA-N	?	25	spectrophotometric	a1/apparent	OH	acidic	5.13
15658	O=C1(C(O)=C(C(=O)C2(=C1C=CC=C2))CCC(C)C)	CC(C)CCC1=C(O)C(=O)C2C=CC=CC=2C1=O	InChI=1S/C15H16O3/c1-9(2)7-8-12-13(16)10-5-3-4-6-11(10)14(17)15(12)18/h3-6,9,18H,7-8H2,1-2H3	CBIBTBSDPZSTOE-UHFFFAOYSA-N	?		spectrophotometric	a/apparent	?	acidic	5.13
10491	O[N+](CC)(CC)CC	CC[N+](O)(CC)CC	InChI=1S/C6H16NO/c1-4-7(8,5-2)6-3/h8H,4-6H2,1-3H3/q+1	JJZBZCFUKIRTGF-UHFFFAOYSA-N	?	20	potentiometric	a/apparent	?	acidic	5.13
11389	O=C(O)C1(CCCCC1)(C)	CC1(CCCCC1)C(O)=O	InChI=1S/C8H14O2/c1-8(7(9)10)5-3-2-4-6-8/h2-6H2,1H3,(H,9,10)	REHQLKUNRPCYEW-UHFFFAOYSA-N	?	25	conductometric	a/thermodynamic	?	acidic	5.13
13233	S(=O)(=O)(NC(=O)N)C(C(=O)N)(C)C	CC(C)(C(N)=O)S(=O)(=O)NC(N)=O	InChI=1S/C5H11N3O4S/c1-5(2,3(6)9)13(11,12)8-4(7)10/h1-2H3,(H2,6,9)(H3,7,8,10)	HQMKKUIIVGODAB-UHFFFAOYSA-N	?	25	potentiometric	a1/apparent	?	acidic	5.15
11367	O=C1(OC(OC(C1)=O)(C)C)	CC1(C)OC(=O)C=C(O)O1	InChI=1S/C6H8O4/c1-6(2)9-4(7)3-5(8)10-6/h3,7H,1-2H3	ANUQJJACQHAFER-UHFFFAOYSA-N	?		mean from 2	a1/apparent	?	acidic	5.15
14633	ClC1(=C(Cl)C=CC=C1NN=C(C#N)C#N)	N#CC(C#N)N=NC1=CC=CC(Cl)=C1Cl	InChI=1S/C9H4Cl2N4/c10-7-2-1-3-8(9(7)11)15-14-6(4-12)5-13/h1-3,6H	LGJRUIATGITKJJ-UHFFFAOYSA-N	?	25	mean from 2	a1/apparent	?	acidic	5.15
11811	ClC1(=NC(N=NO)=NN1C)	CN1N=C(NN=O)N=C1Cl	InChI=1S/C3H4ClN5O/c1-9-2(4)5-3(7-9)6-8-10/h1H3,(H,6,7,10)	BOSWSHKBWQASDG-UHFFFAOYSA-N	?	25	spectrophotometric	a1/apparent	O-H	acidic	5.17
17813	S1(N=C(C)N=C1S)	CC1N=C(S)SN=1	InChI=1S/C3H4N2S2/c1-2-4-3(6)7-5-2/h1H3,(H,4,5,6)	QPHZWABVAIGWHI-UHFFFAOYSA-N	?	25	potentiometric	a/apparent	?	acidic	5.18
17558	[SeH]C(C[NH3+])C	CC([SeH])CN	InChI=1S/C3H9NSe/c1-3(5)2-4/h3,5H,2,4H2,1H3	JUELHOGPBBVZDV-UHFFFAOYSA-N	?	22	potentiometric	a1/apparent	?	acidic	5.19
17231	[Se](=O)(O)C	C[Se](O)=O	InChI=1S/CH4O2Se/c1-4(2)3/h1H3,(H,2,3)	UEQANLFPOFICBH-UHFFFAOYSA-N	?	25	potentiometric	apparent	?	acidic	5.19
15801	S(=O)(=O)(NC1(=[N+]([O-])C=CC=C1))C2(=CC=C(N)C=C2)	NC1C=CC(=CC=1)S(=O)(=O)NC1C=CC=C[N+]=1[O-]	InChI=1S/C11H11N3O3S/c12-9-4-6-10(7-5-9)18(16,17)13-11-3-1-2-8-14(11)15/h1-8,13H,12H2	FINHFDCNIJXJDR-UHFFFAOYSA-N	?			a/apparent	?	acidic	5.2
13255	O=C1(CC(=O)CC2(C1)(CCCCC2))	OC1CC(O)=CC2(CCCCC2)C=1	InChI=1S/C11H16O2/c12-9-6-10(13)8-11(7-9)4-2-1-3-5-11/h7-8,12-13H,1-6H2	FTOFPNPIRLRDDP-UHFFFAOYSA-N	?		spectrophotometric	a/apparent	?	acidic	5.2
11866	O=[N+]([O-])C([N+](=O)[O-])CCC	CCCC([N+]([O-])=O)[N+]([O-])=O	InChI=1S/C4H8N2O4/c1-2-3-4(5(7)8)6(9)10/h4H,2-3H2,1H3	SFCLUGLYUWEHFR-UHFFFAOYSA-N	?			a/thermodynamic	?	acidic	5.2
17440	[SeH]C(C[NH3+])(C)C	CC(C)([SeH])CN	InChI=1S/C4H11NSe/c1-4(2,6)3-5/h6H,3,5H2,1-2H3	APRGQXXPUICLRT-UHFFFAOYSA-N	?	22	potentiometric	a1/apparent	?	acidic	5.21
11359	S(=O)(=O)(NC(=O)N)C(C(=O)N)C	CC(C(=N)O)S(=O)(=O)NC(N)=O	InChI=1S/C4H9N3O4S/c1-2(3(5)8)12(10,11)7-4(6)9/h2H,1H3,(H2,5,8)(H3,6,7,9)	RHRGPZDPCYQBGP-UHFFFAOYSA-N	?	25	potentiometric	a1/apparent	?	acidic	5.21
10363	[Si](CC(=O)O)(C)(C)C	C[Si](C)(C)C=C(O)O	InChI=1S/C5H12O2Si/c1-8(2,3)4-5(6)7/h4,6-7H,1-3H3	CDJRCIWREXHKMU-UHFFFAOYSA-N	?	24	mean from 2	a1/apparent	?	acidic	5.22
16973	OC1(=NC(=[NH+]C(=C1)C)N2(N=C(C)C=C2O))	CC1C=C(O)N(N=1)C1N=C(O)C=C(C)N=1	InChI=1S/C9H10N4O2/c1-5-3-7(14)11-9(10-5)13-8(15)4-6(2)12-13/h3-4,15H,1-2H3,(H,10,11,14)	WIPSICZXMVUYBY-UHFFFAOYSA-N	?	20	mean from 2	a1/apparent	?	acidic	5.23
11738	SC1(=CC([N+](=O)[O-])=CC=C1)	[O-][N+](=O)C1C=C(S)C=CC=1	InChI=1S/C6H5NO2S/c8-7(9)5-2-1-3-6(10)4-5/h1-4,10H	HBCSOCHVMJKLLO-UHFFFAOYSA-N	?	25	spectrophotometric	a1/thermodynamic	S-H	acidic	5.24
10013	O=C1(CC(=O)CCC1)	OC1CC(O)=CCC=1	InChI=1S/C6H8O2/c7-5-2-1-3-6(8)4-5/h2-3,7-8H,1,4H2	ZVIFDSHUOCQIBM-UHFFFAOYSA-N	?	25	potentiometric	apparent	?	acidic	5.26
13493	[Si](C1(=CC=CC=C1))(CC(=O)O)(C)C	C[Si](C)(C=C(O)O)C1C=CC=CC=1	InChI=1S/C10H14O2Si/c1-13(2,8-10(11)12)9-6-4-3-5-7-9/h3-8,11-12H,1-2H3	DDHGVEFEHHLACP-UHFFFAOYSA-N	?	25	potentiometric	apparent	?	acidic	5.27
11159	O=C(O)C=2(C1(=C(C=CC=C1)NC=2))	OC(=O)C1=CNC2C=CC=CC=21	InChI=1S/C9H7NO2/c11-9(12)7-5-10-8-4-2-1-3-6(7)8/h1-5,10H,(H,11,12)	KMAKOBLIOCQGJP-UHFFFAOYSA-N	?	24	mean from 2	a1/apparent	?	acidic	5.27
17494	[Se](=O)(O)CC	CC[Se](O)=O	InChI=1S/C2H6O2Se/c1-2-5(3)4/h2H2,1H3,(H,3,4)	RRMJOCYQIDRYEY-UHFFFAOYSA-N	?	25	potentiometric	apparent	?	acidic	5.28
11800	O=C(O)C1(=C([O-])[NH+]=CC=C1)	OC1=NC=CC=C1C(O)=O	InChI=1S/C6H5NO3/c8-5-4(6(9)10)2-1-3-7-5/h1-3H,(H,7,8)(H,9,10)	UEYQJQVBUVAELZ-UHFFFAOYSA-N	?	25	potentiometric	a/apparent	?	acidic	5.28
17618	[Se](=O)(O)CCCC	CCCC[Se](O)=O	InChI=1S/C4H10O2Se/c1-2-3-4-7(5)6/h2-4H2,1H3,(H,5,6)	JKBXVBCCTYFWRR-UHFFFAOYSA-N	?	25	potentiometric	apparent	?	acidic	5.29
15612	S(=O)(=O)(NC(=O)NCCCC)C1(=CC=C(C)C=C1)	CC1C=CC(=CC=1)S(=O)(=O)NC(=O)NCCCC	InChI=1S/C12H18N2O3S/c1-3-4-9-13-12(15)14-18(16,17)11-7-5-10(2)6-8-11/h5-8H,3-4,9H2,1-2H3,(H2,13,14,15)	JLRGJRBPOGGCBT-UHFFFAOYSA-N	?	20	potentiometric	a/apparent	?	acidic	5.3
14262	O=C1(OC(=CC(C1CC)=O)C)	CC1=CC(=O)C(CC)=C(O)O1	InChI=1S/C8H10O3/c1-3-6-7(9)4-5(2)11-8(6)10/h4,10H,3H2,1-2H3	RGYBTEMCSGNZPC-UHFFFAOYSA-N	?		potentiometric	a/apparent	?	acidic	5.3
10676	O=NC(=NO)CC1(=CC=CC=C1)	O=NC(CC1C=CC=CC=1)N=O	InChI=1S/C8H8N2O2/c11-9-8(10-12)6-7-4-2-1-3-5-7/h1-5,8H,6H2	YRYFIXHLQSMCKB-UHFFFAOYSA-N	?	20	potentiometric	a1/apparent	?	acidic	5.3
13130	O=C([N+]1(=CC=CC=C1))C	C=C(O)[N+]1C=CC=CC=1	InChI=1S/C7H7NO/c1-7(9)8-5-3-2-4-6-8/h2-6H,1H2/p+1	WMRSSHVMBBJHTG-UHFFFAOYSA-O	?	25		a1/apparent	?	acidic	5.32
11445	SC1(=CC=C(C(=O)C)C=C1)	C=C(O)C1C=CC(S)=CC=1	InChI=1S/C8H8OS/c1-6(9)7-2-4-8(10)5-3-7/h2-5,9-10H,1H2	HBSSVOGHRGIVTB-UHFFFAOYSA-N	?	25	spectrophotometric	a1/thermodynamic	S-H	acidic	5.33
13485	O=C(O)CC(=CC1(=CC=CC=C1))C	CC(C=C(O)O)=CC1C=CC=CC=1	InChI=1S/C11H12O2/c1-9(8-11(12)13)7-10-5-3-2-4-6-10/h2-8,12-13H,1H3	CBLMWCGIVJXJSF-UHFFFAOYSA-N	?			a/apparent	?	acidic	5.35
13060	O=C(O)C1(=CNC(=C1)C)	CC1=CC(=CN1)C(O)=O	InChI=1S/C6H7NO2/c1-4-2-5(3-7-4)6(8)9/h2-3,7H,1H3,(H,8,9)	COMZOQAWNKVQEZ-UHFFFAOYSA-N	?		potentiometric	a/apparent	?	acidic	5.35
12161	S(=O)(=O)(NC(=O)C)C1(=CC=C(N)C=C1)	C/C(/O)=N\S(=O)(=O)C1C=CC(N)=CC=1	InChI=1S/C8H10N2O3S/c1-6(11)10-14(12,13)8-4-2-7(9)3-5-8/h2-5H,9H2,1H3,(H,10,11)	SKIVFJLNDNKQPD-UHFFFAOYSA-N	?		mean from 2	a/apparent	SO2NH4	acidic	5.35
14758	[Br-].[P+](C1(=CC=CC=C1))(C2(=CC=CC=C2))(C3(=CC=CC=C3))C5(C4(=C(C=CC(=C4)[N+](=O)[O-])C6(=C5C=CC=C6)))	[O-][N+](=O)C1=CC2C(C3C=CC=CC=3C=2C=C1)[P+](C1C=CC=CC=1)(C1C=CC=CC=1)C1C=CC=CC=1	InChI=1S/C31H23NO2P/c33-32(34)23-20-21-28-27-18-10-11-19-29(27)31(30(28)22-23)35(24-12-4-1-5-13-24,25-14-6-2-7-15-25)26-16-8-3-9-17-26/h1-22,31H/q+1	GAUINONBKKHFHS-UHFFFAOYSA-N	[Br-]	25	spectrophotometric	a1/apparent	?	acidic	5.36
15786	ClC2(=CC=C(S(=O)(=O)NC1(=NC(=CC=N1)C))C=C2)	CC1=CC=NC(NS(=O)(=O)C2C=CC(Cl)=CC=2)=N1	InChI=1S/C11H10ClN3O2S/c1-8-6-7-13-11(14-8)15-18(16,17)10-4-2-9(12)3-5-10/h2-7H,1H3,(H,13,14,15)	MIRBJPKOOYSJBZ-UHFFFAOYSA-N	?	25	potentiometric	a/apparent	?	acidic	5.37
15665	O(CCOCCC1(=NN=N[N-]1))CCC2(=NN=NN2)	C(COCCOCCC1N=NNN=1)C1NN=NN=1	InChI=1S/C8H14N8O2/c1(7-9-13-14-10-7)3-17-5-6-18-4-2-8-11-15-16-12-8/h1-6H2,(H,9,10,13,14)(H,11,12,15,16)	LQPDHTNPUNDHLV-UHFFFAOYSA-N	?	20	potentiometric	a2/apparent	N-H	acidic	5.37
13131	S=C1(SC(C)(C)C(N1)=O)	CC1(C)SC(=S)NC1=O	InChI=1S/C5H7NOS2/c1-5(2)3(7)6-4(8)9-5/h1-2H3,(H,6,7,8)	QAZFSCRQNWGQDE-UHFFFAOYSA-N	?	20	potentiometric	a/apparent	?	acidic	5.38
14082	O=[N+]([O-])C([N+](=O)[O-])CC(C)C	CC(C)CC([N+]([O-])=O)[N+]([O-])=O	InChI=1S/C5H10N2O4/c1-4(2)3-5(6(8)9)7(10)11/h4-5H,3H2,1-2H3	CRCZKVOSVXIWKH-UHFFFAOYSA-N	?			a/thermodynamic	?	acidic	5.4
12590	[Si](CC(=O)O)(CC)(C)C	CC[Si](C)(C)C=C(O)O	InChI=1S/C6H14O2Si/c1-4-9(2,3)5-6(7)8/h5,7-8H,4H2,1-3H3	AETRIQAITODVRO-UHFFFAOYSA-N	?	25	potentiometric	a1/apparent	?	acidic	5.4
12773	O=C1(C=C(O)C=CC=C1)	OC1=CC(=O)C=CC=C1	InChI=1S/C7H6O2/c8-6-3-1-2-4-7(9)5-6/h1-5,8H	PQNPOOXTHUELOP-UHFFFAOYSA-N	?	16.5		a/apparent	?	acidic	5.4
12240	O=[N+]([O-])C1(=C(O)C=CC(=C1)C(=O)OC)	COC(=O)C1=CC(=C(O)C=C1)[N+]([O-])=O	InChI=1S/C8H7NO5/c1-14-8(11)5-2-3-7(10)6(4-5)9(12)13/h2-4,10H,1H3	GNCWCTBHZCBXGL-UHFFFAOYSA-N	?	25	spectrophotometric	a1/apparent	?	acidic	5.4
12274	S(=O)(=O)(NC(=O)N)C1(=CC=C(N)C=C1)	NC(=O)NS(=O)(=O)C1C=CC(N)=CC=1	InChI=1S/C7H9N3O3S/c8-5-1-3-6(4-2-5)14(12,13)10-7(9)11/h1-4H,8H2,(H3,9,10,11)	WVAKABMNNSMCDK-UHFFFAOYSA-N	?		spectrophotometric	a1/apparent	SO2NH	acidic	5.41
11205	OC=1(C=[N+](C2(=CC=CC=C2(C=1)))C)	C[N+]1=CC(O)=CC2=CC=CC=C12	InChI=1S/C10H9NO/c1-11-7-9(12)6-8-4-2-3-5-10(8)11/h2-7H,1H3/p+1	GCTBEVNSTBKIHQ-UHFFFAOYSA-O	?	20	mean from 2	a/apparent	?	acidic	5.42
11079	S2(C1(=C(N=O)C(O)=CC=C1N=C2))	OC1=CC=C2N=CSC2=C1N=O	InChI=1S/C7H4N2O2S/c10-5-2-1-4-7(6(5)9-11)12-3-8-4/h1-3,10H	XAKFGRRJXKCVJX-UHFFFAOYSA-N	?	20	potentiometric	a1/apparent	?	acidic	5.43
14709	O=[N+]([O-])C1(=C(O)C=CC(=C1)C(=O)OCC)	CCOC(=O)C1=CC(=C(O)C=C1)[N+]([O-])=O	InChI=1S/C9H9NO5/c1-2-15-9(12)6-3-4-8(11)7(5-6)10(13)14/h3-5,11H,2H2,1H3	FBHJNBWUGONVNS-UHFFFAOYSA-N	?	25	spectrophotometric	a1/apparent	?	acidic	5.44
14081	O=[N+]([O-])C([N+](=O)[O-])CCCC	CCCCC([N+]([O-])=O)[N+]([O-])=O	InChI=1S/C5H10N2O4/c1-2-3-4-5(6(8)9)7(10)11/h5H,2-4H2,1H3	WOVMXXUUELNGSX-UHFFFAOYSA-N	?		potentiometric	a/thermodynamic	?	acidic	5.45
17050	ON=NC1(=NN(C)C(=N1)N2(CCCCC2))	CN1N=C(NN=O)N=C1N1CCCCC1	InChI=1S/C8H14N6O/c1-13-8(9-7(11-13)10-12-15)14-5-3-2-4-6-14/h2-6H2,1H3,(H,10,11,15)	DTDCTFUXEDGQCT-UHFFFAOYSA-N	?	25	spectrophotometric	a1/apparent	O-H	acidic	5.46
16084	S(=O)(=O)(NC=1(SC(C)=NN=1))C2(=CC=C(N)C=C2)	CC1=NN=C(NS(=O)(=O)C2C=CC(N)=CC=2)S1	InChI=1S/C9H10N4O2S2/c1-6-11-12-9(16-6)13-17(14,15)8-4-2-7(10)3-5-8/h2-5H,10H2,1H3,(H,12,13)	VACCAVUAMIDAGB-UHFFFAOYSA-N	?		potentiometric	a2/apparent	?	acidic	5.46
13153	ON=NC1(=NN(C)C=N1)	CN1C=NC(NN=O)=N1	InChI=1S/C3H5N5O/c1-8-2-4-3(6-8)5-7-9/h2H,1H3,(H,5,6,9)	WPUBXTOJOWNTTR-UHFFFAOYSA-N	?	25	spectrophotometric	a1/apparent	O-H	acidic	5.48
13225	O=C(OCC)C(=NO)C(=O)OCC	CCOC(=O)C(N=O)C(=O)OCC	InChI=1S/C7H11NO5/c1-3-12-6(9)5(8-11)7(10)13-4-2/h5H,3-4H2,1-2H3	KDPSEKPURPTVAM-UHFFFAOYSA-N	?	20.6		a1/apparent	?	acidic	5.48
10720	O=C(N)CCCC1(=NC=CC=C1)	N=C(O)CCCC1=CC=CC=N1	InChI=1S/C9H12N2O/c10-9(12)6-3-5-8-4-1-2-7-11-8/h1-2,4,7H,3,5-6H2,(H2,10,12)	HPAOAHHQXCYRRK-UHFFFAOYSA-N	?	25	potentiometric	a1/apparent	?	acidic	5.48
15057	OC1(=NC(=[NH+]C(=C1C)C)N2(N=C(C)C=C2O))	CC1N=C(N=C(O)C=1C)N1N=C(C)C=C1O	InChI=1S/C10H12N4O2/c1-5-4-8(15)14(13-5)10-11-7(3)6(2)9(16)12-10/h4,15H,1-3H3,(H,11,12,16)	VBANUYXYNRELIJ-UHFFFAOYSA-N	?	20	mean from 2	a1/apparent	?	acidic	5.5
12332	O=C2(C(C1(CCCCC1))CCC(C2)=O)	OC1=CC(=O)CCC1C1CCCCC1	InChI=1S/C12H18O2/c13-10-6-7-11(12(14)8-10)9-4-2-1-3-5-9/h8-9,11,14H,1-7H2	RLBDUQTUCOFOAG-UHFFFAOYSA-N	?		spectrophotometric	a/apparent	?	acidic	5.5
16351	O=C2(OC1(=C(C=CC=C1)C(C2CC3(C(=O)OC=4(C=CC=CC=4(C3=O))))=O))	OC1OC2C=CC=CC=2C(=O)C=1CC1C(=O)C2=CC=CC=C2OC=1O	InChI=1S/C19H12O6/c20-16-10-5-1-3-7-14(10)24-18(22)12(16)9-13-17(21)11-6-2-4-8-15(11)25-19(13)23/h1-8,22-23H,9H2	KSKRYQVHJQRUNC-UHFFFAOYSA-N	?		potentiometric	a1/apparent	?	acidic	5.5
11311	O=[N+]([O-])C([N+](=O)[O-])CCCCC	CCCCCC([N+]([O-])=O)[N+]([O-])=O	InChI=1S/C6H12N2O4/c1-2-3-4-5-6(7(9)10)8(11)12/h6H,2-5H2,1H3	HLUAPIYZVLAARK-UHFFFAOYSA-N	?		potentiometric	a/thermodynamic	?	acidic	5.5
13196	O=[N+]([O-])C([N+](=O)[O-])CCCCCC	CCCCCCC([N+]([O-])=O)[N+]([O-])=O	InChI=1S/C7H14N2O4/c1-2-3-4-5-6-7(8(10)11)9(12)13/h7H,2-6H2,1H3	KHPWSUONQOMOLP-UHFFFAOYSA-N	?		potentiometric	apparent	?	acidic	5.5
14928	O=[N+]([O-])C1(=CC=C(NN=C(C#N)C#N)C=C1)	N#CC(C#N)N=NC1C=CC(=CC=1)[N+]([O-])=O	InChI=1S/C9H5N5O2/c10-5-8(6-11)13-12-7-1-3-9(4-2-7)14(15)16/h1-4,8H	JGNLOOXOIBSOLU-UHFFFAOYSA-N	?	25	spectrophotometric	a1/apparent	?	acidic	5.5
17278	N1(=NNC(=N1)C)	CC1NN=NN=1	InChI=1S/C2H4N4/c1-2-3-5-6-4-2/h1H3,(H,3,4,5,6)	XZGLNCKSNVGDNX-UHFFFAOYSA-N	?	25	mean from 2	a1/apparent	N-H	acidic	5.52
11209	OC2(=CC1(=[N+](C=CC=C1C=C2)C))	C[N+]1C=CC=C2C=CC(O)=CC=12	InChI=1S/C10H9NO/c1-11-6-2-3-8-4-5-9(12)7-10(8)11/h2-7H,1H3/p+1	CLWHNSXKDOCYJS-UHFFFAOYSA-O	?	20	potentiometric	a/apparent	?	acidic	5.56
17779	N1(=NNC(=N1)CC)	CCC1NN=NN=1	InChI=1S/C3H6N4/c1-2-3-4-6-7-5-3/h2H2,1H3,(H,4,5,6,7)	KYRMPMCAOPMOIR-UHFFFAOYSA-N	?	25	potentiometric	a/apparent	?	acidic	5.59
14180	O=C1(C(C(=O)CC(C1)(C)C)C)	CC1C(O)=CC(C)(C)C=C1O	InChI=1S/C9H14O2/c1-6-7(10)4-9(2,3)5-8(6)11/h4-6,10-11H,1-3H3	VTAOFFLFUMGTGI-UHFFFAOYSA-N	?	20	spectrophotometric	a/apparent	?	acidic	5.6
15001	OC=3(C2(=C(N)C=1(C(=CC=CC=1)[NH+]=C2C=CC=3)))	NC1C2=C(O)C=CC=C2N=C2C=CC=CC2=1	InChI=1S/C13H10N2O/c14-13-8-4-1-2-5-9(8)15-10-6-3-7-11(16)12(10)13/h1-7,16H,(H2,14,15)	GQVZAMDJPPXZMH-UHFFFAOYSA-N	?	20	spectrophotometric	a/apparent	H+	acidic	5.61
10060	N1(=NNC(=N1)CCC)	CCCC1NN=NN=1	InChI=1S/C4H8N4/c1-2-3-4-5-7-8-6-4/h2-3H2,1H3,(H,5,6,7,8)	JAHCQVVOKAFXQU-UHFFFAOYSA-N	?	25	potentiometric	a/apparent	?	acidic	5.61
11371	O=C1(C(CC(C)C(C1)=O)C)	CC1CC(C)C(=O)C=C1O	InChI=1S/C8H12O2/c1-5-3-6(2)8(10)4-7(5)9/h4-6,9H,3H2,1-2H3	SIUHPTJLGFASDY-UHFFFAOYSA-N	?	20	potentiometric	a/apparent	?	acidic	5.62
10971	O=C2(OC1(=C(C=CC=C1)C(C2)=O))	OC1=CC(=O)C2C=CC=CC=2O1	InChI=1S/C9H6O3/c10-7-5-9(11)12-8-4-2-1-3-6(7)8/h1-5,11H	OWBBAPRUYLEWRR-UHFFFAOYSA-N	?			a/apparent	?	acidic	5.64
16474	OC2(=C(C=C(C1(=CC=CC=C1))C=C2C[NH+](C)C)C[NH+](C)C)	CN(C)CC1C=C(C=C(CN(C)C)C=1O)C1C=CC=CC=1	InChI=1S/C18H24N2O/c1-19(2)12-16-10-15(14-8-6-5-7-9-14)11-17(18(16)21)13-20(3)4/h5-11,21H,12-13H2,1-4H3	YKYJBDIKHPUFCG-UHFFFAOYSA-N	?	25	potentiometric	a1/apparent	?	acidic	5.65
12936	OC1(=N[N+](=C([O-])C=C1)C)	C[N+]1N=C(O)C=CC=1O	InChI=1S/C5H6N2O2/c1-7-5(9)3-2-4(8)6-7/h2-3H,1H3,(H,6,8)/p+1	UAECOHJYXUJDOF-UHFFFAOYSA-O	?		potentiometric	a/apparent	?	acidic	5.65
11298	[Si](CC(=O)O)(CCC)(CCC)C	C[Si](CCC)(CCC)C=C(O)O	InChI=1S/C9H20O2Si/c1-4-6-12(3,7-5-2)8-9(10)11/h8,10-11H,4-7H2,1-3H3	SKBWQZCOAQZQRR-UHFFFAOYSA-N	?	25	potentiometric	a1/apparent	?	acidic	5.65
15135	ClC1(=C(O)C(=CC(=C1)Cl)C[NH+]2(CCOCC2))	OC1=C(CN2CCOCC2)C=C(Cl)C=C1Cl	InChI=1S/C11H13Cl2NO2/c12-9-5-8(11(15)10(13)6-9)7-14-1-3-16-4-2-14/h5-6,15H,1-4,7H2	NBTBIZYFQFBWFA-UHFFFAOYSA-N	?	25	mean from 2	a1/apparent	?	acidic	5.67
12611	O=[N+]([O-])C([N+](=O)[O-])CC	CCC([N+]([O-])=O)[N+]([O-])=O	InChI=1S/C3H6N2O4/c1-2-3(4(6)7)5(8)9/h3H,2H2,1H3	DFHLCCWFLMSKJI-UHFFFAOYSA-N	?	25	mean from 2	apparent	?	acidic	5.67
14547	O=C1(OC(CC)(CC)C(N1)=O)	CCC1(CC)OC(=O)NC1=O	InChI=1S/C7H11NO3/c1-3-7(4-2)5(9)8-6(10)11-7/h3-4H2,1-2H3,(H,8,9,10)	LANUZOBKRIJYEJ-UHFFFAOYSA-N	?	20	potentiometric	a/apparent	?	acidic	5.7
17014	S(=O)(=O)(NC=1(SC=CN=1))C2(=CC=CC=C2)	O=S(=O)(NC1=NC=CS1)C1C=CC=CC=1	InChI=1S/C9H8N2O2S2/c12-15(13,8-4-2-1-3-5-8)11-9-10-6-7-14-9/h1-7H,(H,10,11)	AJWNYPNPXLNRAO-UHFFFAOYSA-N	?	25	potentiometric	a/apparent	?	acidic	5.73
14890	O=[N+]([O-])C1(=CC(=C(O)C=C1)C[NH+](CC)CC)	CCN(CC1=CC(=CC=C1O)[N+]([O-])=O)CC	InChI=1S/C11H16N2O3/c1-3-12(4-2)8-9-7-10(13(15)16)5-6-11(9)14/h5-7,14H,3-4,8H2,1-2H3	DFAWSOMDNOMEQL-UHFFFAOYSA-N	?	25	spectrophotometric	a1/apparent	OH	acidic	5.75
16854	O=[N+]([O-])C1(=C(O)C(=C(OC)C=C1)C(=O)NCC2([NH+](CCC2)CC))	CCN1CCCC1CNC(=O)C1=C(O)C(=CC=C1OC)[N+]([O-])=O	InChI=1S/C15H21N3O5/c1-3-17-8-4-5-10(17)9-16-15(20)13-12(23-2)7-6-11(14(13)19)18(21)22/h6-7,10,19H,3-5,8-9H2,1-2H3,(H,16,20)	CQEIHZMCJGGOEX-UHFFFAOYSA-N	?	25	potentiometric	a1/apparent	OH	acidic	5.75
13224	P(=O)(O)([O-])C(P(=O)(O)[O-])C[NH+](C)C	CN(C)CC(P(O)(O)=O)P(O)(O)=O	InChI=1S/C4H13NO6P2/c1-5(2)3-4(12(6,7)8)13(9,10)11/h4H,3H2,1-2H3,(H2,6,7,8)(H2,9,10,11)	HOUDPDGFSCNOKT-UHFFFAOYSA-N	?	25	potentiometric	a2/apparent	PO3H2	acidic	5.75
13741	[Br]C1(=C(O)C=CC2(=C1CC2=O))	OC1C=CC2=C(C=C2O)C=1Br	InChI=1S/C8H5BrO2/c9-8-5-3-7(11)4(5)1-2-6(8)10/h1-3,10-11H	ALVHPXGVPOIGDT-UHFFFAOYSA-N	?	25	potentiometric	a1/thermodynamic	OH	acidic	5.75
16314	OC3(=C(C1(=[NH+]C=2(C=CC=CC=2(N1C))))C=CC=C3)	CN1C(=NC2C=CC=CC1=2)C1=CC=CC=C1O	InChI=1S/C14H12N2O/c1-16-12-8-4-3-7-11(12)15-14(16)10-6-2-5-9-13(10)17/h2-9,17H,1H3	DBUIKLZNAQEAEE-UHFFFAOYSA-N	?	25		a1/apparent	?	acidic	5.76
10245	OC1(=CC=[N+]([O-])C=C1)	[O-][N+]1C=CC(O)=CC=1	InChI=1S/C5H5NO2/c7-5-1-3-6(8)4-2-5/h1-4,7H	DZNMBUOUGMTZRA-UHFFFAOYSA-N	?	25	potentiometric	a2/apparent	?	acidic	5.76
10002	ClC1(=CC(S)=CC=C1)	SC1C=C(Cl)C=CC=1	InChI=1S/C6H5ClS/c7-5-2-1-3-6(8)4-5/h1-4,8H	CQJDYPZUDYXHLM-UHFFFAOYSA-N	?	25	mean from 2	a1/apparent	SH	acidic	5.76
16565	O=[N+]([O-])C1(=CC(=C(O)C=C1)C[NH+]2(CCOCCOCCOCCOCCOCC2))	[O-][N+](=O)C1C=C(CN2CCOCCOCCOCCOCCOCC2)C(O)=CC=1	InChI=1S/C19H30N2O8/c22-19-2-1-18(21(23)24)15-17(19)16-20-3-5-25-7-9-27-11-13-29-14-12-28-10-8-26-6-4-20/h1-2,15,22H,3-14,16H2	QSBDGJXZCMCAKX-UHFFFAOYSA-N	?	25		a1/apparent	OH	acidic	5.77
15849	O=[N+]([O-])C1(=CC(=C(O)C=C1)C[NH+]2(CCOCCOCCOCCOCC2))	[O-][N+](=O)C1C=C(CN2CCOCCOCCOCCOCC2)C(O)=CC=1	InChI=1S/C17H26N2O7/c20-17-2-1-16(19(21)22)13-15(17)14-18-3-5-23-7-9-25-11-12-26-10-8-24-6-4-18/h1-2,13,20H,3-12,14H2	COJYEZKFVGSQHQ-UHFFFAOYSA-N	?	25		a1/apparent	OH	acidic	5.79
14072	O=C(O)C(C(C(=O)C)C)(C)C	CC(C(=C)O)C(C)(C)C(O)=O	InChI=1S/C8H14O3/c1-5(6(2)9)8(3,4)7(10)11/h5,9H,2H2,1,3-4H3,(H,10,11)	JWZVXXVJLBYFIJ-UHFFFAOYSA-N	?	18	potentiometric	a1/thermodynamic	?	acidic	5.79
12378	N1(=C(C=C(C)NC2(=C1C=CC(=C2)C))C)	CC1C=C2N=C(C)CC(C)=NC2=CC=1	InChI=1S/C12H14N2/c1-8-4-5-11-12(6-8)14-10(3)7-9(2)13-11/h4-6H,7H2,1-3H3	BLIZGILQKYSTOU-UHFFFAOYSA-N	?	25		a2/apparent	?	acidic	5.8
17399	O=NC(=NO)C	CC(N=O)N=O	InChI=1S/C2H4N2O2/c1-2(3-5)4-6/h2H,1H3	SACAQYBRNYWQAF-UHFFFAOYSA-N	?	20	potentiometric	a1/apparent	?	acidic	5.8
17664	O=NC(=NO)CC	CCC(N=O)N=O	InChI=1S/C3H6N2O2/c1-2-3(4-6)5-7/h3H,2H2,1H3	UZGGAATVZXRJFK-UHFFFAOYSA-N	?	20	potentiometric	a1/apparent	?	acidic	5.8
10004	[Br]C1(=CC=C(S)C=C1)	SC1=CC=C(Br)C=C1	InChI=1S/C6H5BrS/c7-5-1-3-6(8)4-2-5/h1-4,8H	FTBCOQFMQSTCQQ-UHFFFAOYSA-N	?	40		a1/apparent	SH	acidic	5.8
13061	O=C(O)C1(=C(NC=C1)C)	CC1NC=CC=1C(O)=O	InChI=1S/C6H7NO2/c1-4-5(6(8)9)2-3-7-4/h2-3,7H,1H3,(H,8,9)	YBJBJOLFTYIFKP-UHFFFAOYSA-N	?		potentiometric	a/apparent	?	acidic	5.8
14926	O=[N+]([O-])C1(=C(NN=C(C#N)C#N)C=CC=C1)	N#CC(C#N)N=NC1C=CC=CC=1[N+]([O-])=O	InChI=1S/C9H5N5O2/c10-5-7(6-11)12-13-8-3-1-2-4-9(8)14(15)16/h1-4,7H	NBRXHBWLQYESNG-UHFFFAOYSA-N	?	25	mean from 2	a1/apparent	?	acidic	5.8
14776	[P+](C1(=CC=CC=C1))(C2(=CC=CC=C2))(C3(=CC=CC=C3))C5(C4(=C(C=CC(=C4)C#N)C6(=C5C=CC=C6)))	N#CC1=CC2C(C3C=CC=CC=3C=2C=C1)[P+](C1C=CC=CC=1)(C1C=CC=CC=1)C1C=CC=CC=1	InChI=1S/C32H23NP/c33-23-24-20-21-29-28-18-10-11-19-30(28)32(31(29)22-24)34(25-12-4-1-5-13-25,26-14-6-2-7-15-26)27-16-8-3-9-17-27/h1-22,32H/q+1	OCIFHQPJSYMQOI-UHFFFAOYSA-N	?	25	spectrophotometric	a1/apparent	?	acidic	5.81
10371	O=C(O)C=C(OC)C	CC(=CC(O)=O)OC	InChI=1S/C5H8O3/c1-4(8-2)3-5(6)7/h3H,1-2H3,(H,6,7)	BNKISRDHFGXPMO-UHFFFAOYSA-N	?	25	spectrophotometric	a1/thermodynamic	COO-H	acidic	5.81
11769	O=C([N+]1(=CC(=CC=C1)C))C	CC1C=[N+](C=CC=1)C(=C)O	InChI=1S/C8H9NO/c1-7-4-3-5-9(6-7)8(2)10/h3-6H,2H2,1H3/p+1	AHXIXPVEDDENSL-UHFFFAOYSA-O	?	25		a1/apparent	?	acidic	5.81
12645	O=[N+]([O-])CC(=O)OCC	CCOC(O)=C[N+]([O-])=O	InChI=1S/C4H7NO4/c1-2-9-4(6)3-5(7)8/h3,6H,2H2,1H3	WPPLFWCBKJISCJ-UHFFFAOYSA-N	?	25	potentiometric	a/apparent	?	acidic	5.82
10003	ClC1(=CC=C(S)C=C1)	SC1=CC=C(Cl)C=C1	InChI=1S/C6H5ClS/c7-5-1-3-6(8)4-2-5/h1-4,8H	VZXOZSQDJJNBRC-UHFFFAOYSA-N	?	25	mean from 2	a1/apparent	?	acidic	5.82
10016	O=C1(C(C=O)CCC1)	OC1=CCCC1C=O	InChI=1S/C6H8O2/c7-4-5-2-1-3-6(5)8/h3-5,8H,1-2H2	HHZKLMVXPIVKIS-UHFFFAOYSA-N	?	20	potentiometric	a/apparent	?	acidic	5.83
12119	ClC1(=C(NN=C(C#N)C#N)C=CC=C1)	N#CC(C#N)N=NC1C=CC=CC=1Cl	InChI=1S/C9H5ClN4/c10-8-3-1-2-4-9(8)14-13-7(5-11)6-12/h1-4,7H	ZRNJZQRMCMICTL-UHFFFAOYSA-N	?	25	mean from 2	a1/apparent	?	acidic	5.84
14851	O=C(C1(=CC=C(NN=C(C#N)C#N)C=C1))C	C=C(O)C1C=CC(=CC=1)N=NC(C#N)C#N	InChI=1S/C11H8N4O/c1-8(16)9-2-4-10(5-3-9)14-15-11(6-12)7-13/h2-5,11,16H,1H2	XIPYNEMDGAGPOC-UHFFFAOYSA-N	?	25	mean from 2	a1/apparent	?	acidic	5.85
15239	S(=O)(=O)(NC=1(SC=CN=1))C3(=CC(N=NC2(=CC=CC=C2))=C(N)C=C3)	NC1C=CC(=CC=1N=NC1C=CC=CC=1)S(=O)(=O)NC1=NC=CS1	InChI=1S/C15H13N5O2S2/c16-13-7-6-12(24(21,22)20-15-17-8-9-23-15)10-14(13)19-18-11-4-2-1-3-5-11/h1-10H,16H2,(H,17,20)	BRZKQOKMWVFRGO-UHFFFAOYSA-N	?		potentiometric	a/apparent	?	acidic	5.85
16126	O=[N+]([O-])C1(=CC(=C(O)C=C1)C[NH+]2(CCCCC2))	[O-][N+](=O)C1C=C(CN2CCCCC2)C(O)=CC=1	InChI=1S/C12H16N2O3/c15-12-5-4-11(14(16)17)8-10(12)9-13-6-2-1-3-7-13/h4-5,8,15H,1-3,6-7,9H2	VMLGUVWUUWNDNF-UHFFFAOYSA-N	?	25	spectrophotometric	a1/apparent	OH	acidic	5.88
15964	[Br]C1(=C(OC)C(=C(O)C(=C1)[Br])C(=O)NCC2([NH+](CCC2)CC))	CCN1CCCC1CNC(=O)C1C(O)=C(Br)C=C(Br)C=1OC	InChI=1S/C15H20Br2N2O3/c1-3-19-6-4-5-9(19)8-18-15(21)12-13(20)10(16)7-11(17)14(12)22-2/h7,9,20H,3-6,8H2,1-2H3,(H,18,21)	JNFBCMWINGLNPB-UHFFFAOYSA-N	?	25	potentiometric	a1/apparent	OH	acidic	5.88
13374	O=C(O)C=2(C1(=C(C=CC=C1)NC=2C))	CC1NC2C=CC=CC=2C=1C(O)=O	InChI=1S/C10H9NO2/c1-6-9(10(12)13)7-4-2-3-5-8(7)11-6/h2-5,11H,1H3,(H,12,13)	BHFYJMNOBRLYSC-UHFFFAOYSA-N	?	25		apparent	?	acidic	5.89
12250	O=C(ONC=O)C=CC1(=CC=CC=C1)	O=C(C=CC1C=CC=CC=1)ONC=O	InChI=1S/C10H9NO3/c12-8-11-14-10(13)7-6-9-4-2-1-3-5-9/h1-8H,(H,11,12)	JJULRMOOMUHVRU-UHFFFAOYSA-N	?	25	potentiometric	a1/apparent	?	acidic	5.9
16668	S(=O)(=O)(NC1(=[N+]([O-])C(=CC=C1)C))C2(=CC=C(N)C=C2)	CC1=CC=CC(NS(=O)(=O)C2C=CC(N)=CC=2)=[N+]1[O-]	InChI=1S/C12H13N3O3S/c1-9-3-2-4-12(15(9)16)14-19(17,18)11-7-5-10(13)6-8-11/h2-8,14H,13H2,1H3	PLJUBKSSSUNJIC-UHFFFAOYSA-N	?			a/apparent	?	acidic	5.9
15500	O=C2(C1(=C(C=CC=C1)C(C2CC3(=CC=CC=C3))=O))	OC1=C(CC2C=CC=CC=2)C(=O)C2C=CC=CC=21	InChI=1S/C16H12O2/c17-15-12-8-4-5-9-13(12)16(18)14(15)10-11-6-2-1-3-7-11/h1-9,17H,10H2	UELMZQBBCUKZLK-UHFFFAOYSA-N	?	25	spectrophotometric	a1/apparent	?	acidic	5.9
13174	ClC=1(N=CNC=1[N+](=O)[O-])	[O-][N+](=O)C1NC=NC=1Cl	InChI=1S/C3H2ClN3O2/c4-2-3(7(8)9)6-1-5-2/h1H,(H,5,6)	ZJYZSKPVPVBBFB-UHFFFAOYSA-N	?	25	potentiometric	a1/apparent	?	acidic	5.9
10153	O=C1(NC(=O)CC1[NH3+])	N=C1CC(=O)NC1O	InChI=1S/C4H6N2O2/c5-2-1-3(7)6-4(2)8/h4-5,8H,1H2,(H,6,7)	BVQQZCKBHKITQU-UHFFFAOYSA-N	?		potentiometric	a1/apparent	?	acidic	5.9
12824	SC=1(C(=O)C=CC=CC=1)	O=C1C=CC=CC=C1S	InChI=1S/C7H6OS/c8-6-4-2-1-3-5-7(6)9/h1-5H,(H,8,9)	DNBQDZRBEGFUEA-UHFFFAOYSA-N	?	25	potentiometric	a/apparent	?	acidic	5.9
10301	N1(=NNC(=N1)N(C)C)	CN(C)C1NN=NN=1	InChI=1S/C3H7N5/c1-8(2)3-4-6-7-5-3/h1-2H3,(H,4,5,6,7)	XUYRDKGAGMTGRC-UHFFFAOYSA-N	?	25	potentiometric	a/apparent	?	acidic	5.92
10741	ON=NC1(=NN(C)C(=N1)N(C)C)	CN(C)C1=NC(NN=O)=NN1C	InChI=1S/C5H10N6O/c1-10(2)5-6-4(7-9-12)8-11(5)3/h1-3H3,(H,7,8,12)	QDJFCSJVFADBTE-UHFFFAOYSA-N	?	25	spectrophotometric	a1/apparent	O-H	acidic	5.94
14705	ClC1(=C(O)C(=CC(=C1)Cl)C[NH+](CC)CC)	CCN(CC1C=C(Cl)C=C(Cl)C=1O)CC	InChI=1S/C11H15Cl2NO/c1-3-14(4-2)7-8-5-9(12)6-10(13)11(8)15/h5-6,15H,3-4,7H2,1-2H3	LAGOLYUCONSUQY-UHFFFAOYSA-N	?	25	spectrophotometric	a1/apparent	OH	acidic	5.95
15149	ClC1(=C(O)C(=CC(=C1)Cl)C[NH+]2(CCCCC2))	OC1=C(CN2CCCCC2)C=C(Cl)C=C1Cl	InChI=1S/C12H15Cl2NO/c13-10-6-9(12(16)11(14)7-10)8-15-4-2-1-3-5-15/h6-7,16H,1-5,8H2	QBBRFUFZUZSXIO-UHFFFAOYSA-N	?	25	spectrophotometric	a1/apparent	OH	acidic	5.97
17321	N1(=NNC(=N1)N)	NC1NN=NN=1	InChI=1S/CH3N5/c2-1-3-5-6-4-1/h(H3,2,3,4,5,6)	ULRPISSMEBPJLN-UHFFFAOYSA-N	?	20	mean from 2	a2/apparent	?	acidic	5.98
15591	FC(F)(F)OC1(=CC=C(NN=C(C#N)C#N)C=C1)	N#CC(C#N)N=NC1C=CC(=CC=1)OC(F)(F)F	InChI=1S/C10H5F3N4O/c11-10(12,13)18-9-3-1-7(2-4-9)16-17-8(5-14)6-15/h1-4,8H	WCAZOGMPEZCHPN-UHFFFAOYSA-N	?	25	mean from 2	a1/apparent	?	acidic	6.0
16580	S(=O)(=O)(NC1(=NC(=C(C)C=N1)C))C2(=CC=C(N)C=C2)	CC1C=NC(NS(=O)(=O)C2C=CC(N)=CC=2)=NC=1C	InChI=1S/C12H14N4O2S/c1-8-7-14-12(15-9(8)2)16-19(17,18)11-5-3-10(13)4-6-11/h3-7H,13H2,1-2H3,(H,14,15,16)	IHEAINLLXOBUEW-UHFFFAOYSA-N	?	25	potentiometric	a/apparent	?	acidic	6.0
15759	O=C(ONC(=O)C1(=CC=CC=C1))C2(=CC=CC=C2)	O=C(ONC(=O)C1C=CC=CC=1)C1C=CC=CC=1	InChI=1S/C14H11NO3/c16-13(11-7-3-1-4-8-11)15-18-14(17)12-9-5-2-6-10-12/h1-10H,(H,15,16)	NDUPKKOZUXENKU-UHFFFAOYSA-N	?		potentiometric	a/apparent	?	acidic	6.0
16286	O=C2(C1(=C(C=CC=C1)C(C=O)C3(=C2C=CC=C3)))	OC=C1C2C=CC=CC=2C(=O)C2C=CC=CC=21	InChI=1S/C15H10O2/c16-9-14-10-5-1-3-7-12(10)15(17)13-8-4-2-6-11(13)14/h1-9,16H	VMWZKKKGVXEJOT-UHFFFAOYSA-N	?	24	potentiometric	a1/apparent	?	acidic	6.0
11791	O=C1(OC(CC)(C)C(N1)=O)	CCC1(C)OC(=O)NC1=O	InChI=1S/C6H9NO3/c1-3-6(2)4(8)7-5(9)10-6/h3H2,1-2H3,(H,7,8,9)	MGHNWMRNFGYJKE-UHFFFAOYSA-N	?	24	mean from 2	a/apparent	?	acidic	6.0
11443	IC1(=C(O)C(I)=CC(=C1)C)	CC1=CC(I)=C(O)C(I)=C1	InChI=1S/C7H6I2O/c1-4-2-5(8)7(10)6(9)3-4/h2-3,10H,1H3	YLNIUGKLFHIHRA-UHFFFAOYSA-N	?		spectrophotometric	a/apparent	?	acidic	6.0
16975	O=C1(N(C(=O)C=2(N(C)C(NC=2(N1C))=O))C)	CN1C(=O)C2C(=NC(=O)N2C)N(C)C1=O	InChI=1S/C8H10N4O3/c1-10-4-5(9-7(10)14)11(2)8(15)12(3)6(4)13/h4H,1-3H3	BMPZJVFJRYVRJD-UHFFFAOYSA-N	?		spectrophotometric	a/apparent	?	acidic	6.0
12123	ClC1(=CC(NN=C(C#N)C#N)=CC=C1)	N#CC(C#N)N=NC1C=C(Cl)C=CC=1	InChI=1S/C9H5ClN4/c10-7-2-1-3-8(4-7)13-14-9(5-11)6-12/h1-4,9H	ATTCVKKCGVZURR-UHFFFAOYSA-N	?	25	mean from 2	a1/apparent	?	acidic	6.0
15110	S(=O)(=O)(NC=1(SC=CN=1))C2(=CC=C(O)C=C2)	OC1C=CC(=CC=1)S(=O)(=O)NC1=NC=CS1	InChI=1S/C9H8N2O3S2/c12-7-1-3-8(4-2-7)16(13,14)11-9-10-5-6-15-9/h1-6,12H,(H,10,11)	JBACAGZMXLDQCR-UHFFFAOYSA-N	?	25	potentiometric	a/apparent	?	acidic	6.0
14626	N#CC(NC1(CCCCC1))=C(C#N)C#N	N#CC(=NC1CCCCC1)C(C#N)C#N	InChI=1S/C11H12N4/c12-6-9(7-13)11(8-14)15-10-4-2-1-3-5-10/h9-10H,1-5H2	QXFJGZWXWOHZIU-UHFFFAOYSA-N	?	25	spectrophotometric	a1/apparent	?	acidic	6.01
16090	S(=O)(=O)(NC1(=NC=CN=C1))C2(=CC=C(N)C=C2)	NC1C=CC(=CC=1)S(=O)(=O)NC1C=NC=CN=1	InChI=1S/C10H10N4O2S/c11-8-1-3-9(4-2-8)17(15,16)14-10-7-12-5-6-13-10/h1-7H,11H2,(H,13,14)	YEAICDDXRUOCKJ-UHFFFAOYSA-N	?		potentiometric	a/apparent	?	acidic	6.04
10298	O=C1(N(O)C(=O)CC1)	OC1=CCC(=O)N1O	InChI=1S/C4H5NO3/c6-3-1-2-4(7)5(3)8/h1,6,8H,2H2	AZTDZMSBIOUDLD-UHFFFAOYSA-N	?	25	mean from 2	a1/apparent	OH	acidic	6.04
11207	OC2(=CC=1(C(=C[N+](C)=CC=1)C=C2))	C[N+]1C=C2C=CC(O)=CC2=CC=1	InChI=1S/C10H9NO/c1-11-5-4-8-6-10(12)3-2-9(8)7-11/h2-7H,1H3/p+1	PCMZOBJZBLCMBV-UHFFFAOYSA-O	?	20	mean from 2	a/apparent	?	acidic	6.06
17896	N1(=NNC(=N1)NC)	CNC1NN=NN=1	InChI=1S/C2H5N5/c1-3-2-4-6-7-5-2/h1H3,(H2,3,4,5,6,7)	LQICKCWPFRQEFI-UHFFFAOYSA-N	?	25	potentiometric	a/apparent	?	acidic	6.06
16871	O=C2(OC1(=C(C=CC(=C1)O)C(=C2C=3(OC=4(C=CC=CC=4(N=3))))C#N))	N#CC1=C(C(=O)OC2C=C(O)C=CC=21)C1=NC2C=CC=CC=2O1	InChI=1S/C17H8N2O4/c18-8-11-10-6-5-9(20)7-14(10)23-17(21)15(11)16-19-12-3-1-2-4-13(12)22-16/h1-7,20H	FJBJRHZSCDFLBF-UHFFFAOYSA-N	?	22		a1/thermodynamic	OH	acidic	6.07
14540	SC1(=CC=C(NC(=O)C)C=C1)	C/C(/O)=N\C1C=CC(S)=CC=1	InChI=1S/C8H9NOS/c1-6(10)9-7-2-4-8(11)5-3-7/h2-5,11H,1H3,(H,9,10)	AYEQJLOHMLYKAV-UHFFFAOYSA-N	?	25	spectrophotometric	a1/apparent	?	acidic	6.08
12565	S(=O)(C=1(NN=NC=1))CC2(=CC=CC=C2)	O=S(CC1C=CC=CC=1)C1=CN=NN1	InChI=1S/C9H9N3OS/c13-14(9-6-10-12-11-9)7-8-4-2-1-3-5-8/h1-6H,7H2,(H,10,11,12)	QNAZAMSNHHFNSW-UHFFFAOYSA-N	?	23	spectrophotometric	a1/apparent	NH	acidic	6.09
12352	ClC1(=C(O)C=C2(OC(=O)C=C(C2(=C1))C))	CC1=CC(=O)OC2=CC(O)=C(Cl)C=C21	InChI=1S/C10H7ClO3/c1-5-2-10(13)14-9-4-8(12)7(11)3-6(5)9/h2-4,12H,1H3	JTXAGHXRIBLWES-UHFFFAOYSA-N	?	25	spectrophotometric	a/thermodynamic	?	acidic	6.1
13663	S1(C(=O)NC(C1(CC=C)CC=C)=O)	C=CCC1(CC=C)SC(=O)NC1=O	InChI=1S/C9H11NO2S/c1-3-5-9(6-4-2)7(11)10-8(12)13-9/h3-4H,1-2,5-6H2,(H,10,11,12)	ICNXXSDHIHIHCV-UHFFFAOYSA-N	?	20	potentiometric	a/apparent	?	acidic	6.1
11213	OC=2(C=1(C(=[N+](C=CC=1)C)C=CC=2))	C[N+]1C=CC=C2C(O)=CC=CC=12	InChI=1S/C10H9NO/c1-11-7-3-4-8-9(11)5-2-6-10(8)12/h2-7H,1H3/p+1	GBBVCUHEJCSCQA-UHFFFAOYSA-O	?	20	potentiometric	a/apparent	?	acidic	6.12
15359	O=C(OC3(=CC1(=C(N(C)C2(C1(CC[NH+]2C)C))C=C3)))NC	CN1CCC2(C)C1N(C)C1=CC=C(C=C21)OC(=O)NC	InChI=1S/C15H21N3O2/c1-15-7-8-17(3)13(15)18(4)12-6-5-10(9-11(12)15)20-14(19)16-2/h5-6,9,13H,7-8H2,1-4H3,(H,16,19)	PIJVFDBKTWXHHD-UHFFFAOYSA-N	?	15		b1/apparent	?	acidic	6.12
16629	O=C(O)C2(=C(N=CC=CC1(=CC=CC=C1))C=CC=C2)	OC(=O)C1C=CC=CC=1N=CC=CC1C=CC=CC=1	InChI=1S/C16H13NO2/c18-16(19)14-10-4-5-11-15(14)17-12-6-9-13-7-2-1-3-8-13/h1-12H,(H,18,19)	ARTGPTWINYHLGT-UHFFFAOYSA-N	?	25	spectrophotometric	a1/apparent	carboxyl	acidic	6.12
17334	O=C(CC=O)C	C=C(O)CC=O	InChI=1S/C4H6O2/c1-4(6)2-3-5/h3,6H,1-2H2	UHRWHNOQCOOEFJ-UHFFFAOYSA-N	?	25	mean from 2	a1/apparent	?	acidic	6.12
11453	ClC1(=C(O)C(Cl)=CC=C1Cl)	OC1=C(Cl)C(Cl)=CC=C1Cl	InChI=1S/C6H3Cl3O/c7-3-1-2-4(8)6(10)5(3)9/h1-2,10H	XGCHAIDDPMFRLJ-UHFFFAOYSA-N	?	25	conductometric	thermodynamic	?	acidic	6.12
11218	O=C1(N(O)C(=O)C2(=C1C=CC=C2))	ON1C(=O)C2C=CC=CC=2C1=O	InChI=1S/C8H5NO3/c10-7-5-3-1-2-4-6(5)8(11)9(7)12/h1-4,12H	CFMZSMGAMPBRBE-UHFFFAOYSA-N	?	26	mean from 3	a1/apparent	OH	acidic	6.13
13137	O=C1(OC(C)(C)C(N1)=O)	CC1(C)OC(=O)NC1=O	InChI=1S/C5H7NO3/c1-5(2)3(7)6-4(8)9-5/h1-2H3,(H,6,7,8)	JYJFNDQBESEHJQ-UHFFFAOYSA-N	?	24	mean from 2	a/apparent	?	acidic	6.15
14492	O=C(OC)[N+]1(=CC=C(C)C=C1)	CC1C=C[N+](=CC=1)C(=O)OC	InChI=1S/C8H10NO2/c1-7-3-5-9(6-4-7)8(10)11-2/h3-6H,1-2H3/q+1	ZXNXSSIJUVAYKW-UHFFFAOYSA-N	?	25	spectrophotometric	a1/apparent	?	acidic	6.15
11770	O=C([N+]1(=CC=C(C)C=C1))C	CC1=CC=[N+](C=C1)C(=C)O	InChI=1S/C8H9NO/c1-7-3-5-9(6-4-7)8(2)10/h3-6H,2H2,1H3/p+1	JJVQVYUHVGKGHL-UHFFFAOYSA-O	?	25		a1/apparent	?	acidic	6.15
10580	O=C1(C(O)=CC(C(=O)C)=CC=C1)	C=C(O)C1C=C(O)C(=O)C=CC=1	InChI=1S/C9H8O3/c1-6(10)7-3-2-4-8(11)9(12)5-7/h2-5,10H,1H2,(H,11,12)	AOVMORBFDNZFJV-UHFFFAOYSA-N	?	25	spectrophotometric	a1/apparent	?	acidic	6.16
16092	S(=O)(=O)(NC1(=NC=NC=C1))C2(=CC=C(N)C=C2)	NC1C=CC(=CC=1)S(=O)(=O)NC1C=CN=CN=1	InChI=1S/C10H10N4O2S/c11-8-1-3-9(4-2-8)17(15,16)14-10-5-6-12-7-13-10/h1-7H,11H2,(H,12,13,14)	PXDBUWPMANSAFI-UHFFFAOYSA-N	?		potentiometric	a/apparent	?	acidic	6.17
10947	O=C2(C1(=C(C=CC=C1)C(C2C)=O))	CC1=C(O)C2C=CC=CC=2C1=O	InChI=1S/C10H8O2/c1-6-9(11)7-4-2-3-5-8(7)10(6)12/h2-5,11H,1H3	CRPKSMQXQCHJTE-UHFFFAOYSA-N	?	25	mean from 2	a1/apparent	?	acidic	6.17
10979	O=C2(OC1(=C(C=CC(=C1)O)C=C2))	OC1=CC2OC(=O)C=CC=2C=C1	InChI=1S/C9H6O3/c10-7-3-1-6-2-4-9(11)12-8(6)5-7/h1-5,10H	ORHBXUUXSCNDEV-UHFFFAOYSA-N	?	20	potentiometric	a1/apparent	H of OH	acidic	6.18
16224	N#CC(C#N)C(C1(=CC=CC=C1))C(C#N)C#N	N#CC(C#N)C(C(C#N)C#N)C1C=CC=CC=1	InChI=1S/C13H8N4/c14-6-11(7-15)13(12(8-16)9-17)10-4-2-1-3-5-10/h1-5,11-13H	KUDPUPGWLJTKFK-UHFFFAOYSA-N	?	25	spectrophotometric	a1/apparent	C-H	acidic	6.19
13783	O=C2(N1(N=CN=C1NC(=C2)C))	CC1CC(=O)N2N=CN=C2N=1	InChI=1S/C6H6N4O/c1-4-2-5(11)10-6(9-4)7-3-8-10/h3H,2H2,1H3	YOCXDGBQQYVALU-UHFFFAOYSA-N	?	25	potentiometric	a/apparent	?	acidic	6.19
13062	O=NC1(=CC=C(O)C=C1)	OC1=CC=C(C=C1)N=O	InChI=1S/C6H5NO2/c8-6-3-1-5(7-9)2-4-6/h1-4,8H	JSTCPNFNKICNNO-UHFFFAOYSA-N	?	23	spectrophotometric	a1/apparent	OH	acidic	6.2
13286	O=C1(NC(=O)C=2(N=C(N(C=2(N1))C)C))	CC1=NC2=C(NC(=O)NC2=O)N1C	InChI=1S/C7H8N4O2/c1-3-8-4-5(11(3)2)9-7(13)10-6(4)12/h1-2H3,(H2,9,10,12,13)	IUDNBXUYNBXGNT-UHFFFAOYSA-N	?	20	spectrophotometric	a/apparent	?	acidic	6.2
10620	O=CC1(=C(O)C(=CC(=C1)C)C=O)	CC1=CC(C=O)=C(O)C(=C1)C=O	InChI=1S/C9H8O3/c1-6-2-7(4-10)9(12)8(3-6)5-11/h2-5,12H,1H3	ZBOUXALQDLLARY-UHFFFAOYSA-N	?	26.9	spectrophotometric	a1/apparent	?	acidic	6.2
17131	S(=O)(=O)(C1(=NC=NN1))CC2(=CC=CC=C2)	O=S(=O)(CC1C=CC=CC=1)C1NN=CN=1	InChI=1S/C9H9N3O2S/c13-15(14,9-10-7-11-12-9)6-8-4-2-1-3-5-8/h1-5,7H,6H2,(H,10,11,12)	JPQPSCZRSYIJIJ-UHFFFAOYSA-N	?	23	spectrophotometric	a1/apparent	NH	acidic	6.23
17534	O=[N+]([O-])NC	CN[N+]([O-])=O	InChI=1S/CH4N2O2/c1-2-3(4)5/h2H,1H3	ARCZSDSOONGBRX-UHFFFAOYSA-N	?	25	potentiometric	a1/thermodynamic	N-H	acidic	6.25
17557	[SeH]CCC[NH3+]	NCCC[SeH]	InChI=1S/C3H9NSe/c4-2-1-3-5/h5H,1-4H2	GBWLSWUOPMNOPN-UHFFFAOYSA-N	?	22	potentiometric	a1/apparent	?	acidic	6.27
14620	FC(F)(F)C(=O)CC(=O)C1(=CC=CC=C1)	OC(=CC(=O)C1C=CC=CC=1)C(F)(F)F	InChI=1S/C10H7F3O2/c11-10(12,13)9(15)6-8(14)7-4-2-1-3-5-7/h1-6,15H	FOIZANFRLYGPFF-UHFFFAOYSA-N	?	20	potentiometric	a/apparent	?	acidic	6.3
14886	OC1(=C(C=C(C)C=C1C([NH3+])CO)C([NH3+])CO)	CC1=CC(C(N)CO)=C(O)C(=C1)C(N)CO	InChI=1S/C11H18N2O3/c1-6-2-7(9(12)4-14)11(16)8(3-6)10(13)5-15/h2-3,9-10,14-16H,4-5,12-13H2,1H3	ACUFTTZPKCFWBZ-UHFFFAOYSA-N	?	23.9	potentiometric	a1/apparent	O-H	acidic	6.3
16105	S=C2(NC(=O)C(C1(=CC=CC=C1))(CC)C(N2)=O)	CCC1(C2C=CC=CC=2)C(=O)NC(=S)NC1=O	InChI=1S/C12H12N2O2S/c1-2-12(8-6-4-3-5-7-8)9(15)13-11(17)14-10(12)16/h3-7H,2H2,1H3,(H2,13,14,15,16,17)	GHHFRPRCYQNNDL-UHFFFAOYSA-N	?		potentiometric	a/apparent	?	acidic	6.3
16937	O=C1(C(C(O)C(C1CCC(C)C)=O)(CCC(C)C)CCC(C)C)	CC(C)CCC1C(=O)C(O)C(CCC(C)C)(CCC(C)C)C=1O	InChI=1S/C20H36O3/c1-13(2)7-8-16-17(21)19(23)20(18(16)22,11-9-14(3)4)12-10-15(5)6/h13-15,19,22-23H,7-12H2,1-6H3	UQSWDZGLIPPJQX-UHFFFAOYSA-N	?		potentiometric	a/apparent	?	acidic	6.3
14828	O=[N+]([O-])C1(=CC(=C(O)C=C1)C(=O)N(C4(=CC=C(N=NC3(=CC=2(OCCOCCOCCOCCOCCOC=2C=C3)))C=C4))CCCC)	CCCCN(C1C=CC(=CC=1)N=NC1=CC2OCCOCCOCCOCCOCCOC=2C=C1)C(=O)C1C=C(C=CC=1O)[N+]([O-])=O	InChI=1S/C33H40N4O10/c1-2-3-12-36(33(39)29-24-28(37(40)41)9-10-30(29)38)27-7-4-25(5-8-27)34-35-26-6-11-31-32(23-26)47-22-20-45-18-16-43-14-13-42-15-17-44-19-21-46-31/h4-11,23-24,38H,2-3,12-22H2,1H3	SJCZLMRKLMTIBP-UHFFFAOYSA-N	?	30	spectrophotometric	a1/apparent	O-H	acidic	6.3
13557	O=[N+]([O-])C1(=CC(=CC=C1)C[N+](=O)[O-])	[O-][N+](=O)C1=CC(C[N+]([O-])=O)=CC=C1	InChI=1S/C7H6N2O4/c10-8(11)5-6-2-1-3-7(4-6)9(12)13/h1-4H,5H2	BCLVKLICGYQVQA-UHFFFAOYSA-N	?	25	spectrophotometric	a1/apparent	?	acidic	6.3
13291	O=C1(N(C(=O)C=2(N=CN(C=2(N1))C))C)	CN1C(=O)NC2=C(N=CN2C)C1=O	InChI=1S/C7H8N4O2/c1-10-3-8-4-5(10)9-7(13)11(2)6(4)12/h3H,1-2H3,(H,9,13)	XKZALMBJTMJPFU-UHFFFAOYSA-N	?	18	mean from 2	a2/apparent	?	acidic	6.3
14191	[Br]C1(=C(O)C(=O)C=C(C=C1)C)	CC1C=CC(Br)=C(O)C(=O)C=1	InChI=1S/C8H7BrO2/c1-5-2-3-6(9)8(11)7(10)4-5/h2-4H,1H3,(H,10,11)	HSOZZQHGFCKHFW-UHFFFAOYSA-N	?	25	potentiometric	a/thermodynamic	?	acidic	6.3
14219	SC1(=C(C(=O)OC)C=CC=C1)	COC(=O)C1C=CC=CC=1S	InChI=1S/C8H8O2S/c1-10-8(9)6-4-2-3-5-7(6)11/h2-5,11H,1H3	BAQGCWNPCFABAY-UHFFFAOYSA-N	?	25	spectrophotometric	a1/apparent	?	acidic	6.3
11415	[Br]C=1(C=CC(=O)C(=CC=1)O)	OC1=CC=C(Br)C=CC1=O	InChI=1S/C7H5BrO2/c8-5-1-3-6(9)7(10)4-2-5/h1-4H,(H,9,10)	DAHLUZDNJJOKGS-UHFFFAOYSA-N	?	25	potentiometric	a/apparent	?	acidic	6.32
16233	O(C1(=CC(=C(O)C(=C1)C[NH+](C)C)C[NH+](C)C))C	COC1=CC(CN(C)C)=C(O)C(CN(C)C)=C1	InChI=1S/C13H22N2O2/c1-14(2)8-10-6-12(17-5)7-11(13(10)16)9-15(3)4/h6-7,16H,8-9H2,1-5H3	HIXNUSUJXZDHKB-UHFFFAOYSA-N	?	25	potentiometric	a1/apparent	?	acidic	6.33
11803	N1(=NNC(=N1)N(CC)CC)	CCN(CC)C1NN=NN=1	InChI=1S/C5H11N5/c1-3-10(4-2)5-6-8-9-7-5/h3-4H2,1-2H3,(H,6,7,8,9)	MXNXXDDUEBGZAN-UHFFFAOYSA-N	?	25	potentiometric	a/apparent	?	acidic	6.33
10980	O=C(O)C12(CCC(O)(CC1)CC2)	OC12CCC(CC1)(CC2)C(O)=O	InChI=1S/C9H14O3/c10-7(11)8-1-4-9(12,5-2-8)6-3-8/h12H,1-6H2,(H,10,11)	LXQJPKMORWPZGM-UHFFFAOYSA-N	?	25	potentiometric	a/apparent	?	acidic	6.33
10478	S(=O)(=O)(N)C(F)(F)F	NS(=O)(=O)C(F)(F)F	InChI=1S/CH2F3NO2S/c2-1(3,4)8(5,6)7/h(H2,5,6,7)	KAKQVSNHTBLJCH-UHFFFAOYSA-N	?	25	potentiometric	a1/apparent	?	acidic	6.33
10001	SC1(=CC=C(F)C=C1)	FC1=CC=C(S)C=C1	InChI=1S/C6H5FS/c7-5-1-3-6(8)4-2-5/h1-4,8H	OKIHXNKYYGUVTE-UHFFFAOYSA-N	?	32	mean from 2	a1/apparent	SH	acidic	6.35
15178	S(=O)(=O)([O-])C=2(C1(=C(NN=C1)C(=O)C(C=2)=NO))	OS(=O)(=O)C1=CC(N=O)C(=O)C2NN=CC1=2	InChI=1S/C7H5N3O5S/c11-7-4(10-12)1-5(16(13,14)15)3-2-8-9-6(3)7/h1-2,4H,(H,8,9)(H,13,14,15)	KALUGPCTNGPBMP-UHFFFAOYSA-N	?	25	potentiometric	a/apparent	?	acidic	6.35
13191	N#CC(NC(CC)C)=C(C#N)C#N	CC(CC)N=C(C#N)C(C#N)C#N	InChI=1S/C9H10N4/c1-3-7(2)13-9(6-12)8(4-10)5-11/h7-8H,3H2,1-2H3	AEKPUVBKZLNJEK-UHFFFAOYSA-N	?	25	spectrophotometric	a1/apparent	?	acidic	6.35
12121	[Br]C1(=C(NN=C(C#N)C#N)C=CC=C1)	N#CC(C#N)N=NC1C=CC=CC=1Br	InChI=1S/C9H5BrN4/c10-8-3-1-2-4-9(8)14-13-7(5-11)6-12/h1-4,7H	ROODCEVUWMLMSL-UHFFFAOYSA-N	?	25	mean from 2	a1/apparent	?	acidic	6.35
13067	O=C1(C=CC(=NO)C=C1)	O=NC1C=CC(=O)C=C1	InChI=1S/C6H5NO2/c8-6-3-1-5(7-9)2-4-6/h1-5H	SCPGYOMJMKILLX-UHFFFAOYSA-N	?	25	spectrophotometric	a/thermodynamic	?	acidic	6.36
17763	SC1(=CC=CC=C1)	SC1C=CC=CC=1	InChI=1S/C6H6S/c7-6-4-2-1-3-5-6/h1-5,7H	RMVRSNDYEFQCLF-UHFFFAOYSA-N	?	23	mean from 6	a1/apparent	SH	acidic	6.37
13664	S1(C(=O)NC(C1(CCC)CCC)=O)	CCCC1(CCC)SC(=O)NC1=O	InChI=1S/C9H15NO2S/c1-3-5-9(6-4-2)7(11)10-8(12)13-9/h3-6H2,1-2H3,(H,10,11,12)	MALPXCBPFJKRKQ-UHFFFAOYSA-N	?	20	potentiometric	a/apparent	?	acidic	6.37
15851	ClC2(=C(Cl)C(C(=O)C1(=CC(=C(O)C=C1)C[NH3+]))=CC=C2OCC(=O)OCC)	CCOC(O)=COC1C=CC(C(=O)C2C=C(CN)C(O)=CC=2)=C(Cl)C=1Cl	InChI=1S/C18H17Cl2NO5/c1-2-25-15(23)9-26-14-6-4-12(16(19)17(14)20)18(24)10-3-5-13(22)11(7-10)8-21/h3-7,9,22-23H,2,8,21H2,1H3	ZXUDNQBHGDKVSO-UHFFFAOYSA-N	?	25	spectrophotometric	a1/apparent	OH	acidic	6.38
10399	O=[N+]([O-])NCC(C)C	CC(C)CN[N+]([O-])=O	InChI=1S/C4H10N2O2/c1-4(2)3-5-6(7)8/h4-5H,3H2,1-2H3	UGUFBDAWRGLNQK-UHFFFAOYSA-N	?	25	potentiometric	a1/thermodynamic	N-H	acidic	6.38
17403	O=[N+]([O-])NCC	CCN[N+]([O-])=O	InChI=1S/C2H6N2O2/c1-2-3-4(5)6/h3H,2H2,1H3	AHLHDIKRENEJHF-UHFFFAOYSA-N	?	25	potentiometric	a1/thermodynamic	N-H	acidic	6.39
16603	O=C(ONC(=O)C1(=CC=CC=C1))NC2(=CC=CC=C2)	O=C(NC1C=CC=CC=1)ONC(=O)C1C=CC=CC=1	InChI=1S/C14H12N2O3/c17-13(11-7-3-1-4-8-11)16-19-14(18)15-12-9-5-2-6-10-12/h1-10H,(H,15,18)(H,16,17)	NSDGYCCYSJGXPL-UHFFFAOYSA-N	?	25		a/apparent	?	acidic	6.4
15853	O=C(O)C3(C2(C(C1(C(C=C(C(C)C)CC1)=CC2))(CCC3)C))(C)	CC(C)C1CCC2C(C=1)=CCC1C(C)(CCCC21C)C(O)=O	InChI=1S/C20H30O2/c1-13(2)14-6-8-16-15(12-14)7-9-17-19(16,3)10-5-11-20(17,4)18(21)22/h7,12-13,16-17H,5-6,8-11H2,1-4H3,(H,21,22)	RSWGJHLUYNHPMX-UHFFFAOYSA-N	?	20	potentiometric	a/thermodynamic	?	acidic	6.4
10242	OC1(=C[N+]([O-])=CC=C1)	[O-][N+]1C=C(O)C=CC=1	InChI=1S/C5H5NO2/c7-5-2-1-3-6(8)4-5/h1-4,7H	YMEZKRMAPQIBQH-UHFFFAOYSA-N	?			a/apparent	H%+&	acidic	6.4
13697	O=[N+]([O-])C1(=C(O)C=CC(=C1)C(=O)[O-])	[O-][N+](=O)C1=CC(=CC=C1O)C(O)=O	InChI=1S/C7H5NO5/c9-6-2-1-4(7(10)11)3-5(6)8(12)13/h1-3,9H,(H,10,11)	QRYSWXFQLFLJTC-UHFFFAOYSA-N	?	25	spectrophotometric	a1/apparent	?	acidic	6.41
14190	[Br]C1(=C(O)C(=O)C=CC(=C1)C)	CC1=CC(Br)=C(O)C(=O)C=C1	InChI=1S/C8H7BrO2/c1-5-2-3-7(10)8(11)6(9)4-5/h2-4H,1H3,(H,10,11)	ZZHNPXVZXGCBML-UHFFFAOYSA-N	?	25	potentiometric	a/thermodynamic	?	acidic	6.41
16088	S(=O)(=O)(NC1(=NC=CC=N1))C2(=CC=C(N)C=C2)	NC1C=CC(=CC=1)S(=O)(=O)NC1N=CC=CN=1	InChI=1S/C10H10N4O2S/c11-8-2-4-9(5-3-8)17(15,16)14-10-12-6-1-7-13-10/h1-7H,11H2,(H,12,13,14)	SEEPANYCNGTZFQ-UHFFFAOYSA-N	?	24	mean from 3	a1/apparent	?	acidic	6.42
14423	S(C(=NC)C1(=CC=CC=C1))C	CN=C(SC)C1C=CC=CC=1	InChI=1S/C9H11NS/c1-10-9(11-2)8-6-4-3-5-7-8/h3-7H,1-2H3	PCHKPGSXUAGLCS-UHFFFAOYSA-N	?	25	potentiometric	a1/apparent	?	acidic	6.42
14879	OC1(=C(C=C(C)C=C1C[NH+](C)C)C[NH+](C)C)	CC1C=C(CN(C)C)C(O)=C(CN(C)C)C=1	InChI=1S/C13H22N2O/c1-10-6-11(8-14(2)3)13(16)12(7-10)9-15(4)5/h6-7,16H,8-9H2,1-5H3	RQZGJWFANCGCHS-UHFFFAOYSA-N	?	25	potentiometric	a1/apparent	?	acidic	6.45
12128	OC1(=CC(NN=C(C#N)C#N)=CC=C1)	N#CC(C#N)N=NC1C=C(O)C=CC=1	InChI=1S/C9H6N4O/c10-5-8(6-11)13-12-7-2-1-3-9(14)4-7/h1-4,8,14H	KHJGHPYLXDGEBH-UHFFFAOYSA-N	?	25	spectrophotometric	a1/apparent	?	acidic	6.45
17668	O=[N+]([O-])NCCC	CCCN[N+]([O-])=O	InChI=1S/C3H8N2O2/c1-2-3-4-5(6)7/h4H,2-3H2,1H3	MCROFHCOHPROAE-UHFFFAOYSA-N	?	25	potentiometric	a1/thermodynamic	N-H	acidic	6.47
10006	SC1(=CC=C(C)C=C1)	CC1=CC=C(S)C=C1	InChI=1S/C7H8S/c1-6-2-4-7(8)5-3-6/h2-5,8H,1H3	WLHCBQAPPJAULW-UHFFFAOYSA-N	?	25	mean from 2	a1/apparent	?	acidic	6.47
17893	S=C1(SCC(N1)=O)	OC1CSC(=S)N=1	InChI=1S/C3H3NOS2/c5-2-1-7-3(6)4-2/h1H2,(H,4,5,6)	KIWUVOGUEXMXSV-UHFFFAOYSA-N	?	25	mean from 3	a1/apparent	?	acidic	6.48
13918	SC=2(C=1(C(=NC=CC=1)C=CC=2))	SC1=CC=CC2=NC=CC=C21	InChI=1S/C9H7NS/c11-9-5-1-4-8-7(9)3-2-6-10-8/h1-6,11H	XAXWWYIMGUQNMY-UHFFFAOYSA-N	?	20	spectrophotometric	a2/apparent	?	acidic	6.48
17015	S=C2(N(C(=O)C1(=CC=CC=C1))CC(N2)=O)	OC1CN(C(=O)C2C=CC=CC=2)C(=S)N=1	InChI=1S/C10H8N2O2S/c13-8-6-12(10(15)11-8)9(14)7-4-2-1-3-5-7/h1-5H,6H2,(H,11,13,15)	YTMVOQHVLQJLML-UHFFFAOYSA-N	?	25		a2/apparent	?	acidic	6.5
12327	O=C2(OC1(=C(C=C(OC)C(=C1)O)C=C2))	COC1=CC2C=CC(=O)OC=2C=C1O	InChI=1S/C10H8O4/c1-13-9-4-6-2-3-10(12)14-8(6)5-7(9)11/h2-5,11H,1H3	RODXRVNMMDRFIK-UHFFFAOYSA-N	?	20	potentiometric	a1/apparent	H of OH	acidic	6.5
14846	ClCCC1(=CC=C(NN=C(C#N)C#N)C=C1)	N#CC(C#N)N=NC1C=CC(CCCl)=CC=1	InChI=1S/C11H9ClN4/c12-6-5-9-1-3-10(4-2-9)15-16-11(7-13)8-14/h1-4,11H,5-6H2	VBRDQJNXPOGDAB-UHFFFAOYSA-N	?	25	spectrophotometric	a1/apparent	N-H	acidic	6.5
10321	ON1(C(=NN=C1C)C)	CC1=NN=C(C)N1O	InChI=1S/C4H7N3O/c1-3-5-6-4(2)7(3)8/h8H,1-2H3	QPSOQJFXVRIXDK-UHFFFAOYSA-N	?	25		a/apparent	?	acidic	6.5
13910	SC2(=CC=1(C(=NC=CC=1)C=C2))	SC1=CC2=CC=CN=C2C=C1	InChI=1S/C9H7NS/c11-8-3-4-9-7(6-8)2-1-5-10-9/h1-6,11H	WKTZMPNNJIPTON-UHFFFAOYSA-N	?	20	spectrophotometric	a2/apparent	?	acidic	6.5
10479	ClC(S(=O)(=O)N)(F)F	NS(=O)(=O)C(F)(F)Cl	InChI=1S/CH2ClF2NO2S/c2-1(3,4)8(5,6)7/h(H2,5,6,7)	BFWPREHUIRCMLD-UHFFFAOYSA-N	?	25		a1/apparent	?	acidic	6.5
12136	O=[N+]([O-])C1(=CC=C(C([N+](=O)[O-])C)C=C1)	CC(C1C=CC(=CC=1)[N+]([O-])=O)[N+]([O-])=O	InChI=1S/C8H8N2O4/c1-6(9(11)12)7-2-4-8(5-3-7)10(13)14/h2-6H,1H3	SYLGCOREUBVFQV-UHFFFAOYSA-N	?	25	spectrophotometric	a1/apparent	?	acidic	6.51
13190	FC(F)(F)C(=O)CC(=O)CC(C)C	CC(C)CC(=O)C=C(O)C(F)(F)F	InChI=1S/C8H11F3O2/c1-5(2)3-6(12)4-7(13)8(9,10)11/h4-5,13H,3H2,1-2H3	JBWWJROTMONGQY-UHFFFAOYSA-N	?	25		a/apparent	?	acidic	6.52
10481	[Br]C(S(=O)(=O)N)(F)F	NS(=O)(=O)C(F)(F)Br	InChI=1S/CH2BrF2NO2S/c2-1(3,4)8(5,6)7/h(H2,5,6,7)	JJBSAQVSTICPAQ-UHFFFAOYSA-N	?	25		a1/apparent	?	acidic	6.53
16822	O=C1(N(C(=O)C(CC)(CC)C(N1)=O)C(=O)C2(=C(OC)C=CC=C2))	COC1C=CC=CC=1C(=O)N1C(=O)NC(=O)C(CC)(CC)C1=O	InChI=1S/C16H18N2O5/c1-4-16(5-2)13(20)17-15(22)18(14(16)21)12(19)10-8-6-7-9-11(10)23-3/h6-9H,4-5H2,1-3H3,(H,17,20,22)	PXTCCSJHKVIKPQ-UHFFFAOYSA-N	?	20	spectrophotometric	a1/apparent	N-H	acidic	6.54
17880	S1(C(=O)NC(C1)=O)	OC1CSC(=O)N=1	InChI=1S/C3H3NO2S/c5-2-1-7-3(6)4-2/h1H2,(H,4,5,6)	ZOBPZXTWZATXDG-UHFFFAOYSA-N	?	22	mean from 3	a1/apparent	?	acidic	6.54
13536	N#CC(=NNC1(=CC=CC=C1))C#N	N#CC(C#N)N=NC1C=CC=CC=1	InChI=1S/C9H6N4/c10-6-9(7-11)13-12-8-4-2-1-3-5-8/h1-5,9H	KLMBASWITNCMTF-UHFFFAOYSA-N	?	25	mean from 2	a1/apparent	?	acidic	6.55
15689	S(=O)(=O)(NC1(=NC(=CC=N1)C))C2(=CC=C(N)C=C2)	CC1=CC=NC(NS(=O)(=O)C2C=CC(N)=CC=2)=N1	InChI=1S/C11H12N4O2S/c1-8-6-7-13-11(14-8)15-18(16,17)10-4-2-9(12)3-5-10/h2-7H,12H2,1H3,(H,13,14,15)	QPPBRPIAZZHUNT-UHFFFAOYSA-N	?	24	mean from 3	a1/apparent	?	acidic	6.59
15915	O=C2(OC1(=C(O)C(O)=CC4(=C1C3(=C2C=C(O)C(=C3OC4=O)O))))	OC1=CC2=C3C4C(OC2=O)=C(O)C(O)=CC=4C(=O)OC3=C1O	InChI=1S/C14H6O8/c15-5-1-3-7-8-4(14(20)22-11(7)9(5)17)2-6(16)10(18)12(8)21-13(3)19/h1-2,15-18H	AFSDNFLWKVMVRB-UHFFFAOYSA-N	?		potentiometric	a/apparent	?	acidic	6.59
12819	[Br]C1(=C(O)C([Br])=CC=C1)	OC1C(Br)=CC=CC=1Br	InChI=1S/C6H4Br2O/c7-4-2-1-3-5(8)6(4)9/h1-3,9H	SSIZLKDLDKIHEV-UHFFFAOYSA-N	?	25	potentiometric	apparent	?	acidic	6.6
13596	ClC1(=CC=C(C([N+](=O)[O-])=NO)C=C1)	[O-][N+](=O)C(N=O)C1C=CC(Cl)=CC=1	InChI=1S/C7H5ClN2O3/c8-6-3-1-5(2-4-6)7(9-11)10(12)13/h1-4,7H	INLGKOXAAQWRFU-UHFFFAOYSA-N	?	25		a1/apparent	OH	acidic	6.6
11410	ClC1(=C(C=CC(=C1)O)C=O)	OC1C=CC(C=O)=C(Cl)C=1	InChI=1S/C7H5ClO2/c8-7-3-6(10)2-1-5(7)4-9/h1-4,10H	ZMOMCILMBYEGLD-UHFFFAOYSA-N	?	25	spectrophotometric	a1/apparent	?	acidic	6.6
16209	O=C1(N(N=CC(N1)=O)C2(OC(CO)C(C2O)O))	OCC1OC(C(O)C1O)N1N=CC(=O)NC1=O	InChI=1S/C8H11N3O6/c12-2-3-5(14)6(15)7(17-3)11-8(16)10-4(13)1-9-11/h1,3,5-7,12,14-15H,2H2,(H,10,13,16)	WYXSYVWAUAUWLD-UHFFFAOYSA-N	?	25	spectrophotometric	a1/apparent	N-H	acidic	6.6
14214	[Br]C1(=C(C=C(O)C(C=C1)=O)C)	CC1C=C(O)C(=O)C=CC=1Br	InChI=1S/C8H7BrO2/c1-5-4-8(11)7(10)3-2-6(5)9/h2-4H,1H3,(H,10,11)	ZCVQFZQHEBDHTQ-UHFFFAOYSA-N	?	25	potentiometric	a/thermodynamic	?	acidic	6.6
11420	ClC1(=C(O)C(=CC=C1)C=O)	OC1=C(Cl)C=CC=C1C=O	InChI=1S/C7H5ClO2/c8-6-3-1-2-5(4-9)7(6)10/h1-4,10H	DOHOPUBZLWVZMZ-UHFFFAOYSA-N	?	25	spectrophotometric	a1/apparent	?	acidic	6.61
12563	OC=1(N(N=C(C=1)C)C2(CC[NH+](C)CC2))	CN1CCC(CC1)N1N=C(C)C=C1O	InChI=1S/C10H17N3O/c1-8-7-10(14)13(11-8)9-3-5-12(2)6-4-9/h7,9,14H,3-6H2,1-2H3	CIUSLKWBNSPJMT-UHFFFAOYSA-N	?		potentiometric	a1/apparent	?	acidic	6.63
15788	S(=O)(=O)(NC=1(SC=C(N=1)C))C2(=CC=C(NC)C=C2)	CC1=CSC(NS(=O)(=O)C2C=CC(=CC=2)NC)=N1	InChI=1S/C11H13N3O2S2/c1-8-7-17-11(13-8)14-18(15,16)10-5-3-9(12-2)4-6-10/h3-7,12H,1-2H3,(H,13,14)	XLCFFZGUSYDFLW-UHFFFAOYSA-N	?	25	potentiometric	a/apparent	?	acidic	6.63
16590	S(=O)(=O)(NC1(=CC=C([N+](=O)[O-])C=C1))C2(=CC=CC=C2)	[O-][N+](=O)C1C=CC(=CC=1)NS(=O)(=O)C1C=CC=CC=1	InChI=1S/C12H10N2O4S/c15-14(16)11-8-6-10(7-9-11)13-19(17,18)12-4-2-1-3-5-12/h1-9,13H	SWSJPCDGJYPPCS-UHFFFAOYSA-N	?	23	mean from 5	a1/apparent	NH	acidic	6.63
14500	ClC1(=CC(=CC=C1)C[N+](=O)[O-])	[O-][N+](=O)CC1C=C(Cl)C=CC=1	InChI=1S/C7H6ClNO2/c8-7-3-1-2-6(4-7)5-9(10)11/h1-4H,5H2	HBDVLCNYKBOPPO-UHFFFAOYSA-N	?	25	spectrophotometric	a1/apparent	?	acidic	6.63
11109	OC2(=C(C1(=[NH+]CCN1))C=CC=C2)	OC1=CC=CC=C1C1NCCN=1	InChI=1S/C9H10N2O/c12-8-4-2-1-3-7(8)9-10-5-6-11-9/h1-4,12H,5-6H2,(H,10,11)	CSFVISOIQMHABM-UHFFFAOYSA-N	?	20	potentiometric	a2/apparent	?	acidic	6.63
13091	S1(C(=O)NC(C1(C)C)=O)	CC1(C)SC(=O)NC1=O	InChI=1S/C5H7NO2S/c1-5(2)3(7)6-4(8)9-5/h1-2H3,(H,6,7,8)	UWXNEBLQDNYFMR-UHFFFAOYSA-N	?	20	potentiometric	a/apparent	?	acidic	6.64
16783	ClC1(=C(Cl)C(OCC(=O)OCC)=CC=C1S(=O)(=O)C2(=CC(=C(O)C=C2)C[NH3+]))	CCOC(O)=COC1=CC=C(C(Cl)=C1Cl)S(=O)(=O)C1C=C(CN)C(O)=CC=1	InChI=1S/C17H17Cl2NO6S/c1-2-25-15(22)9-26-13-5-6-14(17(19)16(13)18)27(23,24)11-3-4-12(21)10(7-11)8-20/h3-7,9,21-22H,2,8,20H2,1H3	ISKYUKBAMUFBES-UHFFFAOYSA-N	?	25	spectrophotometric	a1/apparent	OH	acidic	6.67
14501	S(C1(=CC=CC=C1))C[N+](=O)[O-]	[O-][N+](=O)CSC1C=CC=CC=1	InChI=1S/C7H7NO2S/c9-8(10)6-11-7-4-2-1-3-5-7/h1-5H,6H2	GJGUOMBYPKDBSS-UHFFFAOYSA-N	?	25	spectrophotometric	a1/apparent	H-CHNO2	acidic	6.67
12137	O=[N+]([O-])C1(=CC(=CC=C1)C([N+](=O)[O-])C)	CC(C1C=C(C=CC=1)[N+]([O-])=O)[N+]([O-])=O	InChI=1S/C8H8N2O4/c1-6(9(11)12)7-3-2-4-8(5-7)10(13)14/h2-6H,1H3	MGCIFWVBWIHWAT-UHFFFAOYSA-N	?	25	spectrophotometric	a1/apparent	?	acidic	6.67
10359	O=C(C(C)C)CC=O	CC(C)C(O)=CC=O	InChI=1S/C6H10O2/c1-5(2)6(8)3-4-7/h3-5,8H,1-2H3	BJQZUHDNYBSUDR-UHFFFAOYSA-N	?	25	spectrophotometric	a1/apparent	?	acidic	6.68
14719	[S+](CC(=O)C1(=CC=C([N+](=O)[O-])C=C1))(C)C	C[S+](C)C=C(O)C1C=CC(=CC=1)[N+]([O-])=O	InChI=1S/C10H11NO3S/c1-15(2)7-10(12)8-3-5-9(6-4-8)11(13)14/h3-7H,1-2H3/p+1	XCFPHAZXIKSZLC-UHFFFAOYSA-O	?	24	spectrophotometric	a1/apparent	RMe2S+ Br-	acidic	6.7
14849	O=C(O)C1(=C(NN=C(C#N)C#N)C=CC=C1)	N#CC(C#N)N=NC1C=CC=CC=1C(O)=O	InChI=1S/C10H6N4O2/c11-5-7(6-12)13-14-9-4-2-1-3-8(9)10(15)16/h1-4,7H,(H,15,16)	FDCSZMOHOIBWGW-UHFFFAOYSA-N	?	25	spectrophotometric	a1/apparent	?	acidic	6.7
17315	O=C1(NOCC1)	OC1CCON=1	InChI=1S/C3H5NO2/c5-3-1-2-6-4-3/h1-2H2,(H,4,5)	QXDOFVVNXBGLKK-UHFFFAOYSA-N	?		potentiometric	a/apparent	?	acidic	6.7
10949	OC=2(C1(=C(O)C=CC=C1C=CC=2))	OC1C=CC=C2C=CC=C(O)C=12	InChI=1S/C10H8O2/c11-8-5-1-3-7-4-2-6-9(12)10(7)8/h1-6,11-12H	OENHRRVNRZBNNS-UHFFFAOYSA-N	?	20	spectrophotometric	a1/apparent	?	acidic	6.71
11284	S1(=O)(=O)(N=CNC2(=C1C=NC=C2))	O=S1(=O)N=CNC2C=CN=CC1=2	InChI=1S/C6H5N3O2S/c10-12(11)6-3-7-2-1-5(6)8-4-9-12/h1-4H,(H,8,9)	QSZUXEXDOYFOBI-UHFFFAOYSA-N	?	25		a1/apparent	?	acidic	6.71
15837	OC=1(N(N=C(C=1CC2(=CC=CC=C2))C3(=CC=CC=C3))C4(CC[NH+](C)CC4))	CN1CCC(CC1)N1N=C(C2C=CC=CC=2)C(CC2C=CC=CC=2)=C1O	InChI=1S/C22H25N3O/c1-24-14-12-19(13-15-24)25-22(26)20(16-17-8-4-2-5-9-17)21(23-25)18-10-6-3-7-11-18/h2-11,19,26H,12-16H2,1H3	VLAPQJBAECXKRC-UHFFFAOYSA-N	?		potentiometric	a1/apparent	?	acidic	6.73
10778	O=[N+]([O-])C1(=C(O)C(OC)=CC=C1)	COC1=CC=CC(=C1O)[N+]([O-])=O	InChI=1S/C7H7NO4/c1-12-6-4-2-3-5(7(6)9)8(10)11/h2-4,9H,1H3	WRXFJKBQZVRPHI-UHFFFAOYSA-N	?	25	spectrophotometric	a/thermodynamic	?	acidic	6.74
12116	N#CC(=NNC1(=CC=C(C)C=C1))C#N	CC1=CC=C(C=C1)N=NC(C#N)C#N	InChI=1S/C10H8N4/c1-8-2-4-9(5-3-8)13-14-10(6-11)7-12/h2-5,10H,1H3	PVMNLJXFLNGWDN-UHFFFAOYSA-N	?	25	mean from 2	a1/apparent	?	acidic	6.75
11865	O=[N+]([O-])C([N+](=O)[O-])C(C)C	CC(C)C([N+]([O-])=O)[N+]([O-])=O	InChI=1S/C4H8N2O4/c1-3(2)4(5(7)8)6(9)10/h3-4H,1-2H3	ZVYBQTMBHLZBGE-UHFFFAOYSA-N	?		potentiometric	a/thermodynamic	?	acidic	6.75
12828	SC1(=CC=C(OC)C=C1)	COC1C=CC(S)=CC=1	InChI=1S/C7H8OS/c1-8-6-2-4-7(9)5-3-6/h2-5,9H,1H3	NIFAOMSJMGEFTQ-UHFFFAOYSA-N	?	25	potentiometric	a1/apparent	SH	acidic	6.76
13468	O=NC1(=C(O)C=CC2(=C1N=CN2C))	CN1C=NC2C(N=O)=C(O)C=CC1=2	InChI=1S/C8H7N3O2/c1-11-4-9-7-5(11)2-3-6(12)8(7)10-13/h2-4,12H,1H3	UGXKEMXRIUJJDK-UHFFFAOYSA-N	?	20	potentiometric	a2/apparent	?	acidic	6.76
13044	O=CC1(=C(O)C=NC=C1)	OC1C=NC=CC=1C=O	InChI=1S/C6H5NO2/c8-4-5-1-2-7-3-6(5)9/h1-4,9H	NVLPDIRQWJSXLZ-UHFFFAOYSA-N	?	20	spectrophotometric	a2/apparent	?	acidic	6.77
11704	O=[N+]([O-])CC1(=CC=CC=C1)	[O-][N+](=O)CC1C=CC=CC=1	InChI=1S/C7H7NO2/c9-8(10)6-7-4-2-1-3-5-7/h1-5H,6H2	VLZLOWPYUQHHCG-UHFFFAOYSA-N	?	20	spectrophotometric	a1/apparent	CH	acidic	6.77
17041	O=[N+]([O-])C=2(C=1(C(=NC(C)=CC=1)C(O)=CC=2))	CC1=CC=C2C(=N1)C(O)=CC=C2[N+]([O-])=O	InChI=1S/C10H8N2O3/c1-6-2-3-7-8(12(14)15)4-5-9(13)10(7)11-6/h2-5,13H,1H3	XYPACLZTPMHPLB-UHFFFAOYSA-N	?	20	potentiometric	a/thermodynamic	?	acidic	6.78
17830	OC1(=CN=CN=C1)	OC1C=NC=NC=1	InChI=1S/C4H4N2O/c7-4-1-5-3-6-2-4/h1-3,7H	LTXJLQINBYSQFU-UHFFFAOYSA-N	?	20	potentiometric	a2/apparent	?	acidic	6.78
12138	O=[N+]([O-])C1(=C(O)C=CC(=C1)NC(=O)C)	C/C(/O)=N\C1C=CC(O)=C(C=1)[N+]([O-])=O	InChI=1S/C8H8N2O4/c1-5(11)9-6-2-3-8(12)7(4-6)10(13)14/h2-4,12H,1H3,(H,9,11)	XZYRROIQJHLVRG-UHFFFAOYSA-N	?	25	spectrophotometric	a1/apparent	?	acidic	6.78
10480	IC(S(=O)(=O)N)(F)F	NS(=O)(=O)C(F)(F)I	InChI=1S/CH2F2INO2S/c2-1(3,4)8(5,6)7/h(H2,5,6,7)	LPMGOYBTLYDJDA-UHFFFAOYSA-N	?	25		a1/apparent	?	acidic	6.79
14920	O=C(ONC(=O)CC)C=CC1(=CC=CC=C1)	CCC(O)=NOC(=O)C=CC1C=CC=CC=1	InChI=1S/C12H13NO3/c1-2-11(14)13-16-12(15)9-8-10-6-4-3-5-7-10/h3-9H,2H2,1H3,(H,13,14)	FBVBKIJLKRRMNK-UHFFFAOYSA-N	?	25	potentiometric	a1/apparent	?	acidic	6.8
15370	S1(C(=NN=C1C2(=CC=CC=C2))NC(=O)C3(=CC=CC=C3))	O=C(NC1=NN=C(S1)C1C=CC=CC=1)C1C=CC=CC=1	InChI=1S/C15H11N3OS/c19-13(11-7-3-1-4-8-11)16-15-18-17-14(20-15)12-9-5-2-6-10-12/h1-10H,(H,16,18,19)	CUAQDYHIJBQWJV-UHFFFAOYSA-N	?		spectrophotometric	a/apparent	?	acidic	6.8
15930	ClC4(=CC=3(N=C(C=1(C(=O)OC=2(C=C(O)C=CC=2(C=1))))OC=3C=C4))	OC1=CC2OC(=O)C(=CC=2C=C1)C1=NC2C=C(Cl)C=CC=2O1	InChI=1S/C16H8ClNO4/c17-9-2-4-13-12(6-9)18-15(21-13)11-5-8-1-3-10(19)7-14(8)22-16(11)20/h1-7,19H	WQSQXWWTGJPUGC-UHFFFAOYSA-N	?	22		a1/thermodynamic	OH	acidic	6.8
12817	ClC1(=C(O)C(Cl)=CC=C1)	OC1C(Cl)=CC=CC=1Cl	InChI=1S/C6H4Cl2O/c7-4-2-1-3-5(8)6(4)9/h1-3,9H	HOLHYSJJBXSLMV-UHFFFAOYSA-N	?	25	mean from 2	a1/apparent	O-H	acidic	6.8
11206	OC=2(C1(=[N+](C=CC=C1C=CC=2)C))	C[N+]1C=CC=C2C=CC=C(O)C=12	InChI=1S/C10H9NO/c1-11-7-3-5-8-4-2-6-9(12)10(8)11/h2-7H,1H3/p+1	BOYITWKGAJWSEJ-UHFFFAOYSA-O	?	20	potentiometric	a/apparent	?	acidic	6.81
10497	O=C(ONC(=O)C)C	C/C(/O)=N\OC(=C)O	InChI=1S/C4H7NO3/c1-3(6)5-8-4(2)7/h7H,2H2,1H3,(H,5,6)	SYGSMIUBEDJJJH-UHFFFAOYSA-N	?	25	potentiometric	a1/apparent	H(1+)	acidic	6.81
16427	O=C2(OC1(=C(C=CC(=C1)O)C=C2C=3(OC=4(C=CC=CC=4(N=3)))))	OC1=CC2OC(=O)C(=CC=2C=C1)C1=NC2C=CC=CC=2O1	InChI=1S/C16H9NO4/c18-10-6-5-9-7-11(16(19)21-14(9)8-10)15-17-12-3-1-2-4-13(12)20-15/h1-8,18H	IKLXGICISXJRPJ-UHFFFAOYSA-N	?	22		a1/thermodynamic	OH	acidic	6.84
15237	O=C(N)C1(=C(N=NC(=C1)C2(=CC=CC=C2))NCCN3(CCOCC3))	NC(=O)C1C=C(N=NC=1NCCN1CCOCC1)C1C=CC=CC=1	InChI=1S/C17H21N5O2/c18-16(23)14-12-15(13-4-2-1-3-5-13)20-21-17(14)19-6-7-22-8-10-24-11-9-22/h1-5,12H,6-11H2,(H2,18,23)(H,19,21)	QSTBBPFYHIWPJJ-UHFFFAOYSA-N	?	25	potentiometric	a1/apparent	NH(+)	acidic	6.85
12769	O=C1(C(O)=CC=CC=C1)	OC1=CC=CC=CC1=O	InChI=1S/C7H6O2/c8-6-4-2-1-3-5-7(6)9/h1-5H,(H,8,9)	MDYOLVRUBBJPFM-UHFFFAOYSA-N	?	24	mean from 3	a1/apparent	?	acidic	6.87
11172	O[N+]1(=C([O-])C=CC=2(C1=CC=CC=2))	OC1C=CC2=CC=CC=C2[N+]=1O	InChI=1S/C9H7NO2/c11-9-6-5-7-3-1-2-4-8(7)10(9)12/h1-6,12H/p+1	NFNIRGPPIRJASP-UHFFFAOYSA-O	?	20	potentiometric	a/apparent	?	acidic	6.88
10178	S1(N=C(CC)N=C1O)	CCC1N=C(O)SN=1	InChI=1S/C4H6N2OS/c1-2-3-5-4(7)8-6-3/h2H2,1H3,(H,5,6,7)	XFNCIUSUSNFNAT-UHFFFAOYSA-N	?	25	potentiometric	a/apparent	?	acidic	6.89
15055	O(C1(=NC(=NC(=C1)C)N2(N=C(C)C=C2O)))C	CC1C=C(O)N(N=1)C1N=C(C=C(C)N=1)OC	InChI=1S/C10H12N4O2/c1-6-4-8(16-3)12-10(11-6)14-9(15)5-7(2)13-14/h4-5,15H,1-3H3	XAOVWQZORQBLDK-UHFFFAOYSA-N	?	20	potentiometric	a1/apparent	?	acidic	6.9
12118	N#CC(=NNC1(=C(C=CC=C1)C))C#N	CC1C=CC=CC=1N=NC(C#N)C#N	InChI=1S/C10H8N4/c1-8-4-2-3-5-10(8)14-13-9(6-11)7-12/h2-5,9H,1H3	PGANELMIKKGCBI-UHFFFAOYSA-N	?	25	spectrophotometric	a1/apparent	?	acidic	6.9
11208	OC=2(C=1(C(=C[N+](C)=CC=1)C=CC=2))	C[N+]1C=C2C=CC=C(O)C2=CC=1	InChI=1S/C10H9NO/c1-11-6-5-9-8(7-11)3-2-4-10(9)12/h2-7H,1H3/p+1	JQPXNAFQNSXDTG-UHFFFAOYSA-O	?	20	potentiometric	a/apparent	?	acidic	6.9
13247	O=C2(OC1(=C(O)C(O)=CC=C1C=C2))	OC1=CC=C2C=CC(=O)OC2=C1O	InChI=1S/C9H6O4/c10-6-3-1-5-2-4-7(11)13-9(5)8(6)12/h1-4,10,12H	ATEFPOUAMCWAQS-UHFFFAOYSA-N	?	20	mean from 2	a1/apparent	OH	acidic	6.9
16824	ClC1(=C(O)C(=C(OC)C(=C1)CC)C(=O)NCC2([NH+](CCC2)CC))	COC1C(=C(O)C(Cl)=CC=1CC)C(=O)NCC1CCCN1CC	InChI=1S/C17H25ClN2O3/c1-4-11-9-13(18)15(21)14(16(11)23-3)17(22)19-10-12-7-6-8-20(12)5-2/h9,12,21H,4-8,10H2,1-3H3,(H,19,22)	KSUCKSLJGXQWOX-UHFFFAOYSA-N	?	25	potentiometric	a1/apparent	OH	acidic	6.91
16825	ClC1(=C(OC)C(=C(O)C(=C1)CC)C(=O)NCC2([NH+](CCC2)CC))	COC1C(Cl)=CC(CC)=C(O)C=1C(=O)NCC1CCCN1CC	InChI=1S/C17H25ClN2O3/c1-4-11-9-13(18)16(23-3)14(15(11)21)17(22)19-10-12-7-6-8-20(12)5-2/h9,12,21H,4-8,10H2,1-3H3,(H,19,22)	AADCDMQTJNYOSS-UHFFFAOYSA-N	?	25	potentiometric	a1/apparent	OH	acidic	6.91
11105	OC=2(C1(=[NH+]C=CC(=C1C=CC=2)N))	NC1=CC=NC2=C(O)C=CC=C21	InChI=1S/C9H8N2O/c10-7-4-5-11-9-6(7)2-1-3-8(9)12/h1-5,12H,(H2,10,11)	BSAWDWUYBRFYFY-UHFFFAOYSA-N	?	20		a1/apparent	?	acidic	6.91
16648	S(=O)(=O)(NC1(=CC=C(C(=O)C)C=C1))C2(=CC=CC=C2)	C=C(O)C1C=CC(=CC=1)NS(=O)(=O)C1C=CC=CC=1	InChI=1S/C14H13NO3S/c1-11(16)12-7-9-13(10-8-12)15-19(17,18)14-5-3-2-4-6-14/h2-10,15-16H,1H2	JVAUADNCERHKOU-UHFFFAOYSA-N	?	20	potentiometric	a/apparent	?	acidic	6.94
16409	S(=O)(=O)(NC2(=NN(C1(=CC=C([N+](=O)[O-])C=C1))C=C2))C3(=CC=C(N)C=C3)	NC1C=CC(=CC=1)S(=O)(=O)NC1C=CN(N=1)C1C=CC(=CC=1)[N+]([O-])=O	InChI=1S/C15H13N5O4S/c16-11-1-7-14(8-2-11)25(23,24)18-15-9-10-19(17-15)12-3-5-13(6-4-12)20(21)22/h1-10H,16H2,(H,17,18)	VEWIIQZBSOQNJK-UHFFFAOYSA-N	?	25	spectrophotometric	a1/apparent	?	acidic	6.94
11286	S1(=O)(=O)(N=CNC=2(C1=NC=CC=2))	O=S1(=O)N=CNC2=CC=CN=C12	InChI=1S/C6H5N3O2S/c10-12(11)6-5(8-4-9-12)2-1-3-7-6/h1-4H,(H,8,9)	IVGANXKJAAGFML-UHFFFAOYSA-N	?	25		a1/apparent	?	acidic	6.94
12078	O=C2(N1(N=NN=C1C=CN2))	O=C1N=CCC2=NN=NN21	InChI=1S/C4H3N5O/c10-4-5-2-1-3-6-7-8-9(3)4/h2H,1H2	CJHIOIXEZMFJAY-UHFFFAOYSA-N	?		spectrophotometric	a/apparent	?	acidic	6.95
13066	O=CC1(=NC=CC=C1O)	OC1=CC=CN=C1C=O	InChI=1S/C6H5NO2/c8-4-5-6(9)2-1-3-7-5/h1-4,9H	ICDSWZBXIZCMHR-UHFFFAOYSA-N	?	20	spectrophotometric	a2/apparent	H+	acidic	6.95
16208	ClC2(=C(S(=O)(=O)NC=1(SC=CN=1))C=CC(=C2)N)	NC1=CC(Cl)=C(C=C1)S(=O)(=O)NC1=NC=CS1	InChI=1S/C9H8ClN3O2S2/c10-7-5-6(11)1-2-8(7)17(14,15)13-9-12-3-4-16-9/h1-5H,11H2,(H,12,13)	CDCRCMLJYUDHPH-UHFFFAOYSA-N	?		potentiometric	a/apparent	?	acidic	6.95
15789	S(=O)(=O)(NC=1(SC(C)=C(N=1)C))C2(=CC=C(N)C=C2)	CC1SC(NS(=O)(=O)C2C=CC(N)=CC=2)=NC=1C	InChI=1S/C11H13N3O2S2/c1-7-8(2)17-11(13-7)14-18(15,16)10-5-3-9(12)4-6-10/h3-6H,12H2,1-2H3,(H,13,14)	YNIUECIPKQFHAX-UHFFFAOYSA-N	?	25	potentiometric	a/apparent	?	acidic	6.97
14480	O=[N+]([O-])CC1(=CC(=CC=C1)C)	CC1C=C(C[N+]([O-])=O)C=CC=1	InChI=1S/C8H9NO2/c1-7-3-2-4-8(5-7)6-9(10)11/h2-5H,6H2,1H3	XTNHKWZXMCOJSB-UHFFFAOYSA-N	?	25	spectrophotometric	a1/apparent	?	acidic	6.97
16196	S(=O)(=O)(NC=1(SC=CN=1))C2(=CC(=C(N)C=C2)C)	CC1C=C(C=CC=1N)S(=O)(=O)NC1=NC=CS1	InChI=1S/C10H11N3O2S2/c1-7-6-8(2-3-9(7)11)17(14,15)13-10-12-4-5-16-10/h2-6H,11H2,1H3,(H,12,13)	MGILFWXNSNMZJG-UHFFFAOYSA-N	?		potentiometric	a/apparent	?	acidic	7.0
16540	OC=1(N(N=C(C=1CCC)C2(=CC=CC=C2))C3(=CC=CC=C3))	CCCC1C(=NN(C=1O)C1C=CC=CC=1)C1C=CC=CC=1	InChI=1S/C18H18N2O/c1-2-9-16-17(14-10-5-3-6-11-14)19-20(18(16)21)15-12-7-4-8-13-15/h3-8,10-13,21H,2,9H2,1H3	CCJMINZNZLZDFY-UHFFFAOYSA-N	?		potentiometric	a/apparent	?	acidic	7.0
12711	O=C(N)C(N)CC(=O)N	NC(=O)CC(=N)C(N)O	InChI=1S/C4H9N3O2/c5-2(4(7)9)1-3(6)8/h4-5,9H,1,7H2,(H2,6,8)	ZDNHPZWSODFLQB-UHFFFAOYSA-N	?		potentiometric	a/apparent	?	acidic	7.0
10728	OC1(=C(C=C(C)C=C1C[NH3+])C[NH3+])	CC1=CC(CN)=C(O)C(CN)=C1	InChI=1S/C9H14N2O/c1-6-2-7(4-10)9(12)8(3-6)5-11/h2-3,12H,4-5,10-11H2,1H3	WFUYUPBXEWUWNA-UHFFFAOYSA-N	?	23.9	potentiometric	a1/apparent	O-H	acidic	7.0
17864	SC1(=CN=CC=C1)	SC1=CN=CC=C1	InChI=1S/C5H5NS/c7-5-2-1-3-6-4-5/h1-4,7H	FFWJHVGUAKWTKW-UHFFFAOYSA-N	?	20	potentiometric	a2/apparent	neutr.	acidic	7.01
12057	S1(N=C(O)C2(=C1C=CC=C2))	OC1=NSC2C=CC=CC=21	InChI=1S/C7H5NOS/c9-7-5-3-1-2-4-6(5)10-8-7/h1-4H,(H,8,9)	DMSMPAJRVJJAGA-UHFFFAOYSA-N	?	25	potentiometric	a2/apparent	OH	acidic	7.01
14720	O=C1(N(C(NOC(=O)C)=CC(N1C)=O)C)	CN1C(=O)CC(=NOC(=C)O)N(C)C1=O	InChI=1S/C8H11N3O4/c1-5(12)15-9-6-4-7(13)11(3)8(14)10(6)2/h12H,1,4H2,2-3H3	VMYJSJMPJNCHKT-UHFFFAOYSA-N	?	20		a/apparent	?	acidic	7.01
16410	S(=O)(=O)(NC2(=NN(C1(=CC([N+](=O)[O-])=CC=C1))C=C2))C3(=CC=C(N)C=C3)	NC1C=CC(=CC=1)S(=O)(=O)NC1C=CN(N=1)C1=CC(=CC=C1)[N+]([O-])=O	InChI=1S/C15H13N5O4S/c16-11-4-6-14(7-5-11)25(23,24)18-15-8-9-19(17-15)12-2-1-3-13(10-12)20(21)22/h1-10H,16H2,(H,17,18)	CJYWVELMOYKGFC-UHFFFAOYSA-N	?	25	spectrophotometric	a1/apparent	?	acidic	7.03
11285	S1(=O)(=O)(N=CNC2(=C1C=CC=N2))	O=S1(=O)N=CNC2N=CC=CC1=2	InChI=1S/C6H5N3O2S/c10-12(11)5-2-1-3-7-6(5)8-4-9-12/h1-4H,(H,7,8,9)	XTJZVZARRFTFMX-UHFFFAOYSA-N	?	25		a1/apparent	?	acidic	7.03
12454	OC=2(C1(=[NH+]C=CC(=C1C=CC=2)N(C)C))	CN(C)C1=CC=NC2=C(O)C=CC=C12	InChI=1S/C11H12N2O/c1-13(2)9-6-7-12-11-8(9)4-3-5-10(11)14/h3-7,14H,1-2H3	FFLUAWJHEQAZCD-UHFFFAOYSA-N	?	25	potentiometric	a1/apparent	O-H	acidic	7.05
10022	ClC1(C(=O)C(=O)CC1)	OC1C(=O)CCC=1Cl	InChI=1S/C5H5ClO2/c6-3-1-2-4(7)5(3)8/h8H,1-2H2	PZHBXQSXKZBHOX-UHFFFAOYSA-N	?			a/apparent	?	acidic	7.05
11220	O=C1(OCC=2(C1=C(O)C(=NC=2)C))	CC1=NC=C2COC(=O)C2=C1O	InChI=1S/C8H7NO3/c1-4-7(10)6-5(2-9-4)3-12-8(6)11/h2,10H,3H2,1H3	HHPDVQLBYQFYFA-UHFFFAOYSA-N	?			a/apparent	?	acidic	7.05
10828	ClC1(=CC(=CC=C1)C([N+](=O)[O-])C)	CC(C1C=C(Cl)C=CC=1)[N+]([O-])=O	InChI=1S/C8H8ClNO2/c1-6(10(11)12)7-3-2-4-8(9)5-7/h2-6H,1H3	PSJOJUWGNYLKMW-UHFFFAOYSA-N	?	25	spectrophotometric	a1/apparent	?	acidic	7.05
13569	O=C(C(=NO)C[NH+]1(CCCCC1))C	C=C(O)C(CN1CCCCC1)N=O	InChI=1S/C9H16N2O2/c1-8(12)9(10-13)7-11-5-3-2-4-6-11/h9,12H,1-7H2	OSRZKSKTSGFSNA-UHFFFAOYSA-N	?		potentiometric	a1/apparent	OH	acidic	7.05
16086	S(=O)(=O)(NC1(=NN=CC=C1))C2(=CC=C(N)C=C2)	NC1C=CC(=CC=1)S(=O)(=O)NC1C=CC=NN=1	InChI=1S/C10H10N4O2S/c11-8-3-5-9(6-4-8)17(15,16)14-10-2-1-7-12-13-10/h1-7H,11H2,(H,13,14)	KLXBSPXXUGSWGB-UHFFFAOYSA-N	?		potentiometric	a/apparent	?	acidic	7.06
16483	ClC1(=C(O)C(=C(OC)C=C1)C(=O)NCC2([NH+](CCC2)CC))	CCN1CCCC1CNC(=O)C1=C(O)C(Cl)=CC=C1OC	InChI=1S/C15H21ClN2O3/c1-3-18-8-4-5-10(18)9-17-15(20)13-12(21-2)7-6-11(16)14(13)19/h6-7,10,19H,3-5,8-9H2,1-2H3,(H,17,20)	GNUARZZEUPYJBU-UHFFFAOYSA-N	?	25	potentiometric	a1/apparent	OH	acidic	7.07
11211	OC2(=CC=1(C(=CC=[N+](C=1)C)C=C2))	C[N+]1C=C2C=C(O)C=CC2=CC=1	InChI=1S/C10H9NO/c1-11-5-4-8-2-3-10(12)6-9(8)7-11/h2-7H,1H3/p+1	ZLCXGHHFCVSSRK-UHFFFAOYSA-O	?	20	potentiometric	a/apparent	?	acidic	7.09
14550	O=[N+]([O-])C1(=CC(=C(O)C=C1)C)	CC1C=C(C=CC=1O)[N+]([O-])=O	InChI=1S/C7H7NO3/c1-5-4-6(8(10)11)2-3-7(5)9/h2-4,9H,1H3	KDQPMQNHVQVVMR-UHFFFAOYSA-N	?	25	spectrophotometric	a1/apparent	?	acidic	7.1
17240	O=COO	OOC=O	InChI=1S/CH2O3/c2-1-4-3/h1,3H	SCKXCAADGDQQCS-UHFFFAOYSA-N	?	19.5	potentiometric	a/apparent	?	acidic	7.1
15785	[Br]C2(=NC=C(NS(=O)(=O)C1(=CC=C(N)C=C1))C=C2)	NC1C=CC(=CC=1)S(=O)(=O)NC1=CN=C(Br)C=C1	InChI=1S/C11H10BrN3O2S/c12-11-6-3-9(7-14-11)15-18(16,17)10-4-1-8(13)2-5-10/h1-7,15H,13H2	MPODODXILOYOLX-UHFFFAOYSA-N	?		potentiometric	a/apparent	?	acidic	7.12
16440	S(=O)(=O)(NC1(=NC(OC)=CC(=N1)OC))C2(=CC=C(N)C=C2)	COC1=CC(=NC(NS(=O)(=O)C2C=CC(N)=CC=2)=N1)OC	InChI=1S/C12H14N4O4S/c1-19-10-7-11(20-2)15-12(14-10)16-21(17,18)9-5-3-8(13)4-6-9/h3-7H,13H2,1-2H3,(H,14,15,16)	RMSFTZDTJHYIFE-UHFFFAOYSA-N	?		spectrophotometric	a/apparent	?	acidic	7.12
16450	O=C(N)C2(=CC=[N+](COC[N+]1(=C(C=CC=C1)C=NO))C=C2)	NC(=O)C1=CC=[N+](COC[N+]2C=CC=CC=2CN=O)C=C1	InChI=1S/C14H15N4O3/c15-14(19)12-4-7-17(8-5-12)10-21-11-18-6-2-1-3-13(18)9-16-20/h1-8H,9-11H2,(H-,15,19)/q+1/p+1	NKSPYIAUOHPESI-UHFFFAOYSA-O	?	25	potentiometric	a1/apparent	NOH	acidic	7.13
11204	OC2(=CC=1(C(=[N+](C=CC=1)C)C=C2))	C[N+]1C=CC=C2C=C(O)C=CC=12	InChI=1S/C10H9NO/c1-11-6-2-3-8-7-9(12)4-5-10(8)11/h2-7H,1H3/p+1	QZNZRLKIBMZEIK-UHFFFAOYSA-O	?	20	potentiometric	a/apparent	?	acidic	7.15
15710	S(=O)(=O)(NC1(=CC(C#N)=CC=C1))C2(=CC=CC=C2)	N#CC1C=C(C=CC=1)NS(=O)(=O)C1C=CC=CC=1	InChI=1S/C13H10N2O2S/c14-10-11-5-4-6-12(9-11)15-18(16,17)13-7-2-1-3-8-13/h1-9,15H	FHXOOBNHLNVYOF-UHFFFAOYSA-N	?	25	mean from 4	a1/apparent	NH	acidic	7.15
11798	O=[N+]([O-])C1(=C(O)C=CC=C1)	[O-][N+](=O)C1C=CC=CC=1O	InChI=1S/C6H5NO3/c8-6-4-2-1-3-5(6)7(9)10/h1-4,8H	IQUPABOKLQSFBK-UHFFFAOYSA-N	?	24	mean from 6	b1/apparent	?	acidic	7.15
15181	S(=O)(=O)([O-])C=2(C(=NO)C=1(NN=CC=1C(C=2)=O))	OS(=O)(=O)C1=CC(=O)C2C=NNC=2C1N=O	InChI=1S/C7H5N3O5S/c11-4-1-5(16(13,14)15)7(10-12)6-3(4)2-8-9-6/h1-2,7H,(H,8,9)(H,13,14,15)	RNJHBVBNXRHNNR-UHFFFAOYSA-N	?	25	potentiometric	a/apparent	?	acidic	7.15
17464	[Br]C([N+](=O)[O-])C	CC(Br)[N+]([O-])=O	InChI=1S/C2H4BrNO2/c1-2(3)4(5)6/h2H,1H3	AMGDESQTWHNCTP-UHFFFAOYSA-N	?	30	spectrophotometric	a1/apparent	CH	acidic	7.17
16212	O=C1(N(NC(=C1CCC)C)C2(CC[NH+](C)CC2))	CN1CCC(CC1)N1N=C(C)C(CCC)C1=O	InChI=1S/C13H23N3O/c1-4-5-12-10(2)14-16(13(12)17)11-6-8-15(3)9-7-11/h11-12H,4-9H2,1-3H3	IVRRNANXICQAJZ-UHFFFAOYSA-N	?		potentiometric	a1/apparent	?	acidic	7.18
12094	O2([N+]1(=C(C=CC=C1)N=C2N))	NC1=NC2C=CC=C[N+]=2O1	InChI=1S/C6H5N3O/c7-6-8-5-3-1-2-4-9(5)10-6/h1-4,7H/p+1	AJNTXQCUGNTRLZ-UHFFFAOYSA-O	?	23	mean from 2	a1/apparent	?	acidic	7.18
14984	OC3(=CC2(=NC=1(C(=CC=C(C=1)C)N=C2C=C3)))	CC1C=C2N=C3C=C(O)C=CC3=NC2=CC=1	InChI=1S/C13H10N2O/c1-8-2-4-10-12(6-8)15-13-7-9(16)3-5-11(13)14-10/h2-7,16H,1H3	BXTHCKXJELJDME-UHFFFAOYSA-N	?	30	spectrophotometric	a1/apparent	?	acidic	7.2
15921	S1(C(=NC2(=C1C=CC=C2))N=NC=4(C=3(C(=NC=CC=3)C(O)=CC=4)))	OC1=CC=C(N=NC2=NC3C=CC=CC=3S2)C2=CC=CN=C21	InChI=1S/C16H10N4OS/c21-13-8-7-11(10-4-3-9-17-15(10)13)19-20-16-18-12-5-1-2-6-14(12)22-16/h1-9,21H	UOFDZBFOEPUHAT-UHFFFAOYSA-N	?	22		a1/apparent	OH	acidic	7.2
16808	OC=1(N(N=C(C=1CCCCCCCCC)C2(=CC=CC=C2))C3(=CC=CC=C3))	CCCCCCCCCC1=C(O)N(N=C1C1C=CC=CC=1)C1C=CC=CC=1	InChI=1S/C24H30N2O/c1-2-3-4-5-6-7-14-19-22-23(20-15-10-8-11-16-20)25-26(24(22)27)21-17-12-9-13-18-21/h8-13,15-18,27H,2-7,14,19H2,1H3	ZOCQUQXXALFSAM-UHFFFAOYSA-N	?		potentiometric	a/apparent	?	acidic	7.2
14107	O=C(OCC)C(=NO)C(=O)C	CCOC(=O)C(N=O)C(=C)O	InChI=1S/C6H9NO4/c1-3-11-6(9)5(7-10)4(2)8/h5,8H,2-3H2,1H3	QZXRGFOSJUDWAF-UHFFFAOYSA-N	?	30	potentiometric	a1/apparent	?	acidic	7.2
10515	O=C1(C(O)=CC(C(C)C)=CC=C1)	CC(C)C1C=C(O)C(=O)C=CC=1	InChI=1S/C10H12O2/c1-7(2)8-4-3-5-9(11)10(12)6-8/h3-7H,1-2H3,(H,11,12)	FUWUEFKEXZQKKA-UHFFFAOYSA-N	?	29	mean from 3	a/thermodynamic	?	acidic	7.22
15248	O=C(NCC1([NH+](CCC1)CC))C2(=C(OC)C(=CC(=C2O)CC)CC)	COC1C(=C(O)C(CC)=CC=1CC)C(=O)NCC1CCCN1CC	InChI=1S/C19H30N2O3/c1-5-13-11-14(6-2)18(24-4)16(17(13)22)19(23)20-12-15-9-8-10-21(15)7-3/h11,15,22H,5-10,12H2,1-4H3,(H,20,23)	CLYMXDQVLPUPJD-UHFFFAOYSA-N	?	25	potentiometric	a1/apparent	OH	acidic	7.24
17463	IC([N+](=O)[O-])C	CC(I)[N+]([O-])=O	InChI=1S/C2H4INO2/c1-2(3)4(5)6/h2H,1H3	VDOPYGXUORYJBA-UHFFFAOYSA-N	?	30	spectrophotometric	a1/apparent	CH	acidic	7.24
11948	O=C2(C1(=C(C=C(O)C=C1)C2))	OC1=CC2C=C(O)C=2C=C1	InChI=1S/C8H6O2/c9-6-1-2-7-5(3-6)4-8(7)10/h1-4,9-10H	FAZGLELRQCASFW-UHFFFAOYSA-N	?	25	potentiometric	a1/thermodynamic	OH	acidic	7.24
13478	OC(N1(C=[NH+]C=C1))C2(=CC=NC=C2)	OC(C1C=CN=CC=1)N1C=NC=C1	InChI=1S/C9H9N3O/c13-9(12-6-5-11-7-12)8-1-3-10-4-2-8/h1-7,9,13H	LQNFCUXUNRJXHO-UHFFFAOYSA-N	?	30		a1/apparent	OH	acidic	7.24
15168	S(=O)(=O)(NC=1(SC=CN=1))C2(=CC=C(N)C=C2)	NC1C=CC(=CC=1)S(=O)(=O)NC1=NC=CS1	InChI=1S/C9H9N3O2S2/c10-7-1-3-8(4-2-7)16(13,14)12-9-11-5-6-15-9/h1-6H,10H2,(H,11,12)	JNMRHUJNCSQMMB-UHFFFAOYSA-N	?	20	mean from 3	a/apparent	?	acidic	7.25
12233	FC1(=C(O)C(=CC=C1)C[NH+](CC)CC)	CCN(CC1C=CC=C(F)C=1O)CC	InChI=1S/C11H16FNO/c1-3-13(4-2)8-9-6-5-7-10(12)11(9)14/h5-7,14H,3-4,8H2,1-2H3	QLBAYUYVNXIDMX-UHFFFAOYSA-N	?	25	potentiometric	a1/apparent	?	acidic	7.26
11373	O=C1(C(O)=CC(C)=CC=C1)	CC1=CC=CC(=O)C(O)=C1	InChI=1S/C8H8O2/c1-6-3-2-4-7(9)8(10)5-6/h2-5H,1H3,(H,9,10)	OTXSBWFUHZIFLR-UHFFFAOYSA-N	?		potentiometric	a/thermodynamic	?	acidic	7.26
15577	[O-][N+]3(=C1(NC=NC1=C(NCC2(=CC=CC=C2))N=C3))	[O-][N+]1C=NC(NCC2C=CC=CC=2)=C2N=CNC=12	InChI=1S/C12H11N5O/c18-17-8-16-11(10-12(17)15-7-14-10)13-6-9-4-2-1-3-5-9/h1-5,7-8H,6H2,(H,13,16)(H,14,15)	GCZXLDJIDBQCRE-UHFFFAOYSA-N	?	30		a2/apparent	?	acidic	7.27
13192	O=C(N)CNCCCNCC(=O)N	NC(O)C=NCCCN=CC(N)O	InChI=1S/C7H16N4O2/c8-6(12)4-10-2-1-3-11-5-7(9)13/h4-7,12-13H,1-3,8-9H2	LQJFSOKYOIFOQX-UHFFFAOYSA-N	?	25	mean from 2	b1/apparent	=NH(+)H	acidic	7.27
16902	OC=1(N(N=C(C=1CCCCC)C2(=CC=CC=C2))C3(=CC=CC=C3))	CCCCCC1=C(O)N(N=C1C1C=CC=CC=1)C1C=CC=CC=1	InChI=1S/C20H22N2O/c1-2-3-6-15-18-19(16-11-7-4-8-12-16)21-22(20(18)23)17-13-9-5-10-14-17/h4-5,7-14,23H,2-3,6,15H2,1H3	LHRIEDBDVOJYNR-UHFFFAOYSA-N	?		potentiometric	a/apparent	?	acidic	7.3
17662	O=C(N)C(N)CO	NC(O)C(=N)CO	InChI=1S/C3H8N2O2/c4-2(1-6)3(5)7/h3-4,6-7H,1,5H2	LZUKXRAWUPGPCY-UHFFFAOYSA-N	?		potentiometric	a/apparent	?	acidic	7.3
12130	S(=O)(=O)(N)C=1(SC(=NC(=O)C)N(N=1)C)	CN1N=C(SC1=NC(=C)O)S(N)(=O)=O	InChI=1S/C5H8N4O3S2/c1-3(10)7-4-9(2)8-5(13-4)14(6,11)12/h10H,1H2,2H3,(H2,6,11,12)	DFUPTVAFCFCFLS-UHFFFAOYSA-N	?		spectrophotometric	a/apparent	?	acidic	7.3
11780	[Br]NC(=O)C1(=CC=CC=C1)	O=C(NBr)C1C=CC=CC=1	InChI=1S/C7H6BrNO/c8-9-7(10)6-4-2-1-3-5-6/h1-5H,(H,9,10)	FLYWSBDBTKARFZ-UHFFFAOYSA-N	?	21	potentiometric	a1/apparent	?	acidic	7.3
11465	O=C(OO)C1(=CC=CC=C1)	OOC(=O)C1C=CC=CC=1	InChI=1S/C7H6O3/c8-7(10-9)6-4-2-1-3-5-6/h1-5,9H	XCRBXWCUXJNEFX-UHFFFAOYSA-N	?	25	potentiometric	a/apparent	?	acidic	7.3
13422	[Br]C2(=C(O)C1(=NC=CC=C1C(=C2)[Br]))	OC1C2=NC=CC=C2C(Br)=CC=1Br	InChI=1S/C9H5Br2NO/c10-6-4-7(11)9(13)8-5(6)2-1-3-12-8/h1-4,13H	ZDASUJMDVPTNTF-UHFFFAOYSA-N	?	25	spectrophotometric	a2/apparent	?	acidic	7.3
11452	[S+](C1(=CC=C(O)C=C1))(C)C	C[S+](C)C1C=CC(O)=CC=1	InChI=1S/C8H10OS/c1-10(2)8-5-3-7(9)4-6-8/h3-6H,1-2H3/p+1	QAEDNLDMOUKNMI-UHFFFAOYSA-O	?	25	mean from 2	a/apparent	?	acidic	7.31
16583	S(=O)(=O)(N)C=2(SC(N(C1(=CC=CC=C1))C(=O)C)=NN=2)	C=C(O)N(C1=NN=C(S1)S(N)(=O)=O)C1C=CC=CC=1	InChI=1S/C10H10N4O3S2/c1-7(15)14(8-5-3-2-4-6-8)9-12-13-10(18-9)19(11,16)17/h2-6,15H,1H2,(H2,11,16,17)	MJIOHLOXXNINBP-UHFFFAOYSA-N	?		spectrophotometric	a/apparent	?	acidic	7.32
12141	O=C(N(C)C)C=C(O)C1(=CC=NC=C1)	CN(C)C(=O)C=C(O)C1C=CN=CC=1	InChI=1S/C10H12N2O2/c1-12(2)10(14)7-9(13)8-3-5-11-6-4-8/h3-7,13H,1-2H3	XYTODIBKWYVIBL-UHFFFAOYSA-N	?	25	spectrophotometric	a1/apparent	?	acidic	7.32
13128	OC1(=C(C#N)C=CC=C1)	N#CC1C=CC=CC=1O	InChI=1S/C7H5NO/c8-5-6-3-1-2-4-7(6)9/h1-4,9H	CHZCERSEMVWNHL-UHFFFAOYSA-N	?	25	mean from 4	a1/apparent	ArOH	acidic	7.32
13856	O=C(N)C1(=CN2(CCC1CC2))	NC(=O)C1=CN2CCC1CC2	InChI=1S/C8H12N2O/c9-8(11)7-5-10-3-1-6(7)2-4-10/h5-6H,1-4H2,(H2,9,11)	QLVHRZPCTKRFSO-UHFFFAOYSA-N	?	25		a/apparent	?	acidic	7.32
11374	O=C1(C(O)=CC=C(C=C1)C)	CC1C=CC(=O)C(O)=CC=1	InChI=1S/C8H8O2/c1-6-2-4-7(9)8(10)5-3-6/h2-5H,1H3,(H,9,10)	FQOCWKSOAXYSQY-UHFFFAOYSA-N	?	25	potentiometric	a/thermodynamic	?	acidic	7.32
14794	[Br]C6(=CC1(=C(C=5(C=CC=CC=5(C1[P+](C2(=CC=CC=C2))(C3(=CC=CC=C3))C4(=CC=CC=C4))))C=C6))	BrC1=CC2C(C3C=CC=CC=3C=2C=C1)[P+](C1C=CC=CC=1)(C1C=CC=CC=1)C1C=CC=CC=1	InChI=1S/C31H23BrP/c32-23-20-21-28-27-18-10-11-19-29(27)31(30(28)22-23)33(24-12-4-1-5-13-24,25-14-6-2-7-15-25)26-16-8-3-9-17-26/h1-22,31H/q+1	FYWPDCMFCALYBZ-UHFFFAOYSA-N	?	25	spectrophotometric	a1/apparent	?	acidic	7.33
15250	O=C(C1(=CC(=C(O)C=C1)C[NH3+]))C2(=CC=C(OCC(=O)OCC)C=C2)	CCOC(O)=COC1C=CC(=CC=1)C(=O)C1C=C(CN)C(O)=CC=1	InChI=1S/C18H19NO5/c1-2-23-17(21)11-24-15-6-3-12(4-7-15)18(22)13-5-8-16(20)14(9-13)10-19/h3-9,11,20-21H,2,10,19H2,1H3	HACFWILSYVALIP-UHFFFAOYSA-N	?	25	spectrophotometric	a1/apparent	OH	acidic	7.34
16080	O(C1(=NC(=NC(=C1)C)N2(N=C(C)C=C2O)))CC	CCOC1C=C(C)N=C(N=1)N1N=C(C)C=C1O	InChI=1S/C11H14N4O2/c1-4-17-9-5-7(2)12-11(13-9)15-10(16)6-8(3)14-15/h5-6,16H,4H2,1-3H3	FFFSVBPFIGJJSK-UHFFFAOYSA-N	?	20	potentiometric	a1/apparent	?	acidic	7.35
11949	O1(CC=2(C=CC=CC=2(B1O)))	OB1OCC2C=CC=CC=21	InChI=1S/C7H7BO2/c9-8-7-4-2-1-3-6(7)5-10-8/h1-4,9H,5H2	XOQABDOICLHPIS-UHFFFAOYSA-N	?	25	potentiometric	a/apparent	?	acidic	7.38
14274	O=CC1(=CC(OC)=C(O)C=C1)	COC1C=C(C=O)C=CC=1O	InChI=1S/C8H8O3/c1-11-8-4-6(5-9)2-3-7(8)10/h2-5,10H,1H3	MWOOGOJBHIARFG-UHFFFAOYSA-N	?	25	spectrophotometric	a/thermodynamic	?	acidic	7.38
12564	S(=O)(C1(=NC=NN1))CC2(=CC=CC=C2)	O=S(CC1C=CC=CC=1)C1NN=CN=1	InChI=1S/C9H9N3OS/c13-14(9-10-7-11-12-9)6-8-4-2-1-3-5-8/h1-5,7H,6H2,(H,10,11,12)	GWKVIFGXSPTEKW-UHFFFAOYSA-N	?	23	spectrophotometric	a1/apparent	NH	acidic	7.38
14544	O=C(NO)C1(=C(O)C=CC=C1)	OC1C=CC=CC=1C(=O)NO	InChI=1S/C7H7NO3/c9-6-4-2-1-3-5(6)7(10)8-11/h1-4,9,11H,(H,8,10)	HBROZNQEVUILML-UHFFFAOYSA-N	?	20	mean from 2	a1/thermodynamic	?	acidic	7.39
10777	O=[N+]([O-])C1(=C(O)C=CC(=C1)OC)	COC1=CC(=C(O)C=C1)[N+]([O-])=O	InChI=1S/C7H7NO4/c1-12-5-2-3-7(9)6(4-5)8(10)11/h2-4,9H,1H3	YBUGOACXDPDUIR-UHFFFAOYSA-N	?	25	mean from 3	a1/apparent	?	acidic	7.39
14482	O=[N+]([O-])C(C1(=CC=CC=C1))C	CC(C1C=CC=CC=1)[N+]([O-])=O	InChI=1S/C8H9NO2/c1-7(9(10)11)8-5-3-2-4-6-8/h2-7H,1H3	GJOVHPKYFFGKCY-UHFFFAOYSA-N	?	25	spectrophotometric	a1/apparent	?	acidic	7.39
12331	O=C2(C1(=C(C=CC=C1)C(C2C(C)C)=O))	CC(C)C1=C(O)C2C=CC=CC=2C1=O	InChI=1S/C12H12O2/c1-7(2)10-11(13)8-5-3-4-6-9(8)12(10)14/h3-7,13H,1-2H3	IRHOHLCQMCGDEJ-UHFFFAOYSA-N	?	25	spectrophotometric	a1/apparent	?	acidic	7.4
17143	O=CC2(C1(=C(C=CC=C1)C3(=C2C=CC=C3)))	OC=C1C2C=CC=CC=2C2C=CC=CC=21	InChI=1S/C14H10O/c15-9-14-12-7-3-1-5-10(12)11-6-2-4-8-13(11)14/h1-9,15H	UDSGTYRXJSKAHQ-UHFFFAOYSA-N	?	25		a1/apparent	?	acidic	7.4
16292	S=C(OC)C2(C1(=C(C=CC=C1)C3(=C2C=CC=C3)))	COC(=S)C1C2C=CC=CC=2C2C=CC=CC=21	InChI=1S/C15H12OS/c1-16-15(17)14-12-8-4-2-6-10(12)11-7-3-5-9-13(11)14/h2-9,14H,1H3	SGWRCUNYYCZZSD-UHFFFAOYSA-N	?	25	spectrophotometric	a1/thermodynamic	?	acidic	7.4
12131	S(=O)(=O)(N)C=1(SC(N(C(=O)C)C)=NN=1)	CN(C(=C)O)C1=NN=C(S1)S(N)(=O)=O	InChI=1S/C5H8N4O3S2/c1-3(10)9(2)4-7-8-5(13-4)14(6,11)12/h10H,1H2,2H3,(H2,6,11,12)	ONKBGJMUAOXBQS-UHFFFAOYSA-N	?		spectrophotometric	a/apparent	?	acidic	7.4
17772	O=CC1(=CC=CC1)	O=CC1CC=CC=1	InChI=1S/C6H6O/c7-5-6-3-1-2-4-6/h1-3,5H,4H2	HPMRWTBJVLFWEO-UHFFFAOYSA-N	?	30	spectrophotometric	a1/apparent	?	acidic	7.4
11416	[Br]C1(=CC(=C(O)C=C1)C=O)	OC1C=CC(Br)=CC=1C=O	InChI=1S/C7H5BrO2/c8-6-1-2-7(10)5(3-6)4-9/h1-4,10H	MKKSTJKBKNCMRV-UHFFFAOYSA-N	?	25	potentiometric	a/apparent	?	acidic	7.4
14552	O=[N+]([O-])C1(=C(O)C=CC(=C1)C)	CC1=CC(=C(O)C=C1)[N+]([O-])=O	InChI=1S/C7H7NO3/c1-5-2-3-7(9)6(4-5)8(10)11/h2-4,9H,1H3	SYDNSSSQVSOXTN-UHFFFAOYSA-N	?	25	spectrophotometric	a1/apparent	?	acidic	7.4
13869	OC=2(C=1(C(=NN=CC=1)C=CC=2))	OC1=CC=CC2=NN=CC=C21	InChI=1S/C8H6N2O/c11-8-3-1-2-7-6(8)4-5-9-10-7/h1-5,11H	ZZVUPNFZGYTAAN-UHFFFAOYSA-N	?	20	potentiometric	a2/apparent	?	acidic	7.4
16591	S(=O)(=O)(NC1(=CC=CC=C1))C2(=CC=C([N+](=O)[O-])C=C2)	[O-][N+](=O)C1C=CC(=CC=1)S(=O)(=O)NC1C=CC=CC=1	InChI=1S/C12H10N2O4S/c15-14(16)11-6-8-12(9-7-11)19(17,18)13-10-4-2-1-3-5-10/h1-9,13H	BJKNXDSKYOQVTJ-UHFFFAOYSA-N	?	20	spectrophotometric	a/apparent	?	acidic	7.41
12692	O=C(C(=NO)C(=O)C)C	C=C(O)C(N=O)C(=C)O	InChI=1S/C5H7NO3/c1-3(7)5(6-9)4(2)8/h5,7-8H,1-2H2	CKQWMPBFLLRNTG-UHFFFAOYSA-N	?	25	mean from 2	a1/apparent	?	acidic	7.44
17181	OC3(=CC2(=NC=1(C(=CC=CC=1)N=C2C=C3)))	OC1=CC2=NC3=CC=CC=C3N=C2C=C1	InChI=1S/C12H8N2O/c15-8-5-6-11-12(7-8)14-10-4-2-1-3-9(10)13-11/h1-7,15H	RETSEGNZNUBJRB-UHFFFAOYSA-N	?	30	mean from 2	a1/apparent	?	acidic	7.45
11480	O=CC1(=CC(O)=C(O)C=C1)	OC1C=C(C=O)C=CC=1O	InChI=1S/C7H6O3/c8-4-5-1-2-6(9)7(10)3-5/h1-4,9-10H	IBGBGRVKPALMCQ-UHFFFAOYSA-N	?	25	mean from 2	apparent	?	acidic	7.45
14530	OC1(=C([N+](C)(C)C)C=CC=C1)	C[N+](C)(C)C1C=CC=CC=1O	InChI=1S/C9H13NO/c1-10(2,3)8-6-4-5-7-9(8)11/h4-7H,1-3H3/p+1	VDAMZFHTCKFXBJ-UHFFFAOYSA-O	?	25	mean from 2	a/apparent	?	acidic	7.46
17780	SC1(=NN=CN1N)	NN1C=NN=C1S	InChI=1S/C2H4N4S/c3-6-1-4-5-2(6)7/h1H,3H2,(H,5,7)	DLLBXBCKFUPBJE-UHFFFAOYSA-N	?	30	potentiometric	a1/apparent	?	acidic	7.47
13545	S(=O)(=O)(N)C=1(SC(NC(=O)C)=NN=1)	C/C(/O)=N\C1=NN=C(S1)S(N)(=O)=O	InChI=1S/C4H6N4O3S2/c1-2(9)6-3-7-8-4(12-3)13(5,10)11/h1H3,(H2,5,10,11)(H,6,7,9)	BZKPWHYZMXOIDC-UHFFFAOYSA-N	?	25	mean from 2	a1/apparent	?	acidic	7.48
16581	S(=O)(=O)(NC1(=NC(=NC(=C1)C)C))C2(=CC=C(N)C=C2)	CC1=CC(NS(=O)(=O)C2C=CC(N)=CC=2)=NC(C)=N1	InChI=1S/C12H14N4O2S/c1-8-7-12(15-9(2)14-8)16-19(17,18)11-5-3-10(13)4-6-11/h3-7H,13H2,1-2H3,(H,14,15,16)	YZMCKZRAOLZXAZ-UHFFFAOYSA-N	?	20	potentiometric	a2/apparent	?	acidic	7.49
10815	O=[N+]([O-])C(C1(=CC(=CC=C1)C))C	CC1C=C(C=CC=1)C(C)[N+]([O-])=O	InChI=1S/C9H11NO2/c1-7-4-3-5-9(6-7)8(2)10(11)12/h3-6,8H,1-2H3	IWGZCRKBOSEMLO-UHFFFAOYSA-N	?	25	spectrophotometric	a1/apparent	?	acidic	7.49
13689	S=C(NC1(=CC=CC=C1))CC(=O)C	C=C(O)CC(=S)NC1C=CC=CC=1	InChI=1S/C10H11NOS/c1-8(12)7-10(13)11-9-5-3-2-4-6-9/h2-6,12H,1,7H2,(H,11,13)	XJSZBALVTDZBMS-UHFFFAOYSA-N	?	25	mean from 2	a1/apparent	?	acidic	7.5
12234	ClC1(=C(C(O)=CC=C1)C[NH+](CC)CC)	CCN(CC1=C(O)C=CC=C1Cl)CC	InChI=1S/C11H16ClNO/c1-3-13(4-2)8-9-10(12)6-5-7-11(9)14/h5-7,14H,3-4,8H2,1-2H3	SEVRVSNAVDHAMU-UHFFFAOYSA-N	?	25	potentiometric	a1/apparent	?	acidic	7.5
16592	S(=O)(=O)(NC1(=CC=CC=C1))C2(=CC([N+](=O)[O-])=CC=C2)	[O-][N+](=O)C1C=C(C=CC=1)S(=O)(=O)NC1C=CC=CC=1	InChI=1S/C12H10N2O4S/c15-14(16)11-7-4-8-12(9-11)19(17,18)13-10-5-2-1-3-6-10/h1-9,13H	OXJDTNIWMQCOQT-UHFFFAOYSA-N	?	20	spectrophotometric	a/apparent	?	acidic	7.5
16869	S1(C(=NC2(=C1C=CC=C2))N=NC=4(C=3(C(=NC=CC=3)C(O)=C(C=4)C)))	CC1C=C(N=NC2=NC3C=CC=CC=3S2)C2=CC=CN=C2C=1O	InChI=1S/C17H12N4OS/c1-10-9-13(11-5-4-8-18-15(11)16(10)22)20-21-17-19-12-6-2-3-7-14(12)23-17/h2-9,22H,1H3	YXRADZNRMOQXHG-UHFFFAOYSA-N	?	22		a1/apparent	OH	acidic	7.5
15811	OC=1(N(N=C(C=1CCCCCCCC)C2(=CC=CC=C2))C3(=CC=CC=C3))	CCCCCCCCC1=C(O)N(N=C1C1C=CC=CC=1)C1C=CC=CC=1	InChI=1S/C23H28N2O/c1-2-3-4-5-6-13-18-21-22(19-14-9-7-10-15-19)24-25(23(21)26)20-16-11-8-12-17-20/h7-12,14-17,26H,2-6,13,18H2,1H3	QJUCBKGICUESOP-UHFFFAOYSA-N	?		potentiometric	a/apparent	?	acidic	7.5
13552	FC(F)(F)C1(=NNC(=C1)C(F)(F)F)	FC(F)(F)C1C=C(NN=1)C(F)(F)F	InChI=1S/C5H2F6N2/c6-4(7,8)2-1-3(13-12-2)5(9,10)11/h1H,(H,12,13)	NGDDUAYSWPUSLX-UHFFFAOYSA-N	?	25		a1/apparent	N-H	acidic	7.51
13416	ClC2(=C(O)C1(=NC=CC=C1C(=C2)Cl))	OC1C2=NC=CC=C2C(Cl)=CC=1Cl	InChI=1S/C9H5Cl2NO/c10-6-4-7(11)9(13)8-5(6)2-1-3-12-8/h1-4,13H	WDFKMLRRRCGAKS-UHFFFAOYSA-N	?	25	mean from 2	a2/thermodynamic	?	acidic	7.51
13375	O=C1(C(=NO)C=CC2(=C1C=CC=C2))	O=C1C(C=CC2C=CC=CC1=2)N=O	InChI=1S/C10H7NO2/c12-10-8-4-2-1-3-7(8)5-6-9(10)11-13/h1-6,9H	YLCSNYIJIUCHOM-UHFFFAOYSA-N	?	25	mean from 2	a/thermodynamic	?	acidic	7.52
13843	OC2(=CC=1(C(=NN=CC=1)C=C2))	OC1=CC2=CC=NN=C2C=C1	InChI=1S/C8H6N2O/c11-7-1-2-8-6(5-7)3-4-9-10-8/h1-5,11H	VITWLPFZOYHMOK-UHFFFAOYSA-N	?	20	potentiometric	a2/apparent	?	acidic	7.52
14830	[Br]C3(=C([Br])C([Br])=C4(C(C1(=CC(=C(O)C=C1)C))(C2(=CC(=C(O)C=C2)C))OS(C4(=C3[Br]))(=O)=O))	CC1C=C(C=CC=1O)C1(OS(=O)(=O)C2C1=C(Br)C(Br)=C(Br)C=2Br)C1=CC(C)=C(O)C=C1	InChI=1S/C21H14Br4O5S/c1-9-7-11(3-5-13(9)26)21(12-4-6-14(27)10(2)8-12)15-16(22)17(23)18(24)19(25)20(15)31(28,29)30-21/h3-8,26-27H,1-2H3	BDQVTKFIRQXLHK-UHFFFAOYSA-N	?	25	spectrophotometric	a/apparent	?	acidic	7.53
12758	O=CC1(=CC=C(O)C=C1)	OC1=CC=C(C=C1)C=O	InChI=1S/C7H6O2/c8-5-6-1-3-7(9)4-2-6/h1-5,9H	RGHHSNMVTDWUBI-UHFFFAOYSA-N	?	23	mean from 6	apparent	?	acidic	7.53
16163	S(=O)(=O)(NC1(=CC(F)=CC=C1))C2(=CC=CC=C2)	O=S(=O)(NC1=CC(F)=CC=C1)C1C=CC=CC=1	InChI=1S/C12H10FNO2S/c13-10-5-4-6-11(9-10)14-17(15,16)12-7-2-1-3-8-12/h1-9,14H	ZBASZKBDYLJNPV-UHFFFAOYSA-N	?	25	mean from 2	a1/apparent	NH	acidic	7.54
15501	OC=2(C(C1(=C(O)C=CC=C1))=CC3(=CC=CC=C3(C=2)))	OC1C=CC=CC=1C1=CC2=CC=CC=C2C=C1O	InChI=1S/C16H12O2/c17-15-8-4-3-7-13(15)14-9-11-5-1-2-6-12(11)10-16(14)18/h1-10,17-18H	LGKQEBNUBJCFND-UHFFFAOYSA-N	?	20	spectrophotometric	a1/apparent	?	acidic	7.55
12204	O=C(C1(=CC=C(O)C=C1))C[NH2+]C(C)C	CC(C)N=CC(O)C1=CC=C(O)C=C1	InChI=1S/C11H15NO2/c1-8(2)12-7-11(14)9-3-5-10(13)6-4-9/h3-8,11,13-14H,1-2H3	BYKKDWQRTQFOIB-UHFFFAOYSA-N	?	20	mean from 3	a1/apparent	?	acidic	7.56
12684	S(=O)(=O)(NC)C(F)(F)F	CNS(=O)(=O)C(F)(F)F	InChI=1S/C2H4F3NO2S/c1-6-9(7,8)2(3,4)5/h6H,1H3	IJOCNCZJDBTBIP-UHFFFAOYSA-N	?	25	potentiometric	a1/apparent	?	acidic	7.56
13858	OC2(=CC1(=NN=CC=C1C=C2))	OC1=CC2=NN=CC=C2C=C1	InChI=1S/C8H6N2O/c11-7-2-1-6-3-4-9-10-8(6)5-7/h1-5,11H	TVQZTIHYLLXSFD-UHFFFAOYSA-N	?	20	potentiometric	a2/apparent	?	acidic	7.56
13474	S1(=O)(=O)(N=C(NC=2(C1=NC=CC=2))C)	CC1NC2=CC=CN=C2S(=O)(=O)N=1	InChI=1S/C7H7N3O2S/c1-5-9-6-3-2-4-8-7(6)13(11,12)10-5/h2-4H,1H3,(H,9,10)	PBPMLDLIJXVMQP-UHFFFAOYSA-N	?	25		a1/apparent	?	acidic	7.58
10870	[Br]C1(=CC(=C(O)C=C1)C[NH+](C)C)	CN(C)CC1=CC(Br)=CC=C1O	InChI=1S/C9H12BrNO/c1-11(2)6-7-5-8(10)3-4-9(7)12/h3-5,12H,6H2,1-2H3	VKWZAKOXYMCAER-UHFFFAOYSA-N	?	25	potentiometric	a1/apparent	OH	acidic	7.58
13339	OC1(=NNC(=C1C)C2(=CC=CC=C2))	CC1C(O)=NNC=1C1C=CC=CC=1	InChI=1S/C10H10N2O/c1-7-9(11-12-10(7)13)8-5-3-2-4-6-8/h2-6H,1H3,(H2,11,12,13)	KITWZJXZJOOKTF-UHFFFAOYSA-N	?		potentiometric	a/apparent	?	acidic	7.6
16355	OC=1(N(N=C(C=1CC2(=CC=CC=C2))C3(=CC=CC=C3))C4(=CC=CC=C4))	OC1=C(CC2C=CC=CC=2)C(=NN1C1C=CC=CC=1)C1C=CC=CC=1	InChI=1S/C22H18N2O/c25-22-20(16-17-10-4-1-5-11-17)21(18-12-6-2-7-13-18)23-24(22)19-14-8-3-9-15-19/h1-15,25H,16H2	SAEYBHOALGJRKV-UHFFFAOYSA-N	?		potentiometric	a/apparent	?	acidic	7.6
11291	[N+](=NC1(=NC=NC2(=C1NC=N2)))=[N-]	N=[N+]=NC1=NC=NC2N=CNC=21	InChI=1S/C5H3N7/c6-12-11-5-3-4(8-1-7-3)9-2-10-5/h1-2,6H/p+1	BZSSXEHSNQEUPP-UHFFFAOYSA-O	?		spectrophotometric	a/apparent	?	acidic	7.6
13134	O=C1(N(O)C(=O)CCC1)	ON1C(O)=CCC=C1O	InChI=1S/C5H7NO3/c7-4-2-1-3-5(8)6(4)9/h2-3,7-9H,1H2	KPXZNQLVGOMTQQ-UHFFFAOYSA-N	?		potentiometric	a/apparent	?	acidic	7.6
12401	S(=O)(=O)([O-])C2(=C1(C(NN=C1)=C(O)C=C2))	OC1C=CC(=C2C=NNC=12)S(O)(=O)=O	InChI=1S/C7H6N2O4S/c10-5-1-2-6(14(11,12)13)4-3-8-9-7(4)5/h1-3,10H,(H,8,9)(H,11,12,13)	YIANFSPFZGHAGU-UHFFFAOYSA-N	?	25	potentiometric	a/apparent	?	acidic	7.6
12405	S(=O)(=O)([O-])C2(=C1(NN=CC1=C(O)C=C2))	OC1=CC=C(C2NN=CC1=2)S(O)(=O)=O	InChI=1S/C7H6N2O4S/c10-5-1-2-6(14(11,12)13)7-4(5)3-8-9-7/h1-3,10H,(H,8,9)(H,11,12,13)	FRVYWWYDLUADEQ-UHFFFAOYSA-N	?	25	potentiometric	a/apparent	?	acidic	7.6
11436	SC1(=C(C(=O)[O-])C=CC=C1)	OC(=O)C1=CC=CC=C1S	InChI=1S/C7H6O2S/c8-7(9)5-3-1-2-4-6(5)10/h1-4,10H,(H,8,9)	NBOMNTLFRHMDEZ-UHFFFAOYSA-N	?	25	spectrophotometric	a2/apparent	?	acidic	7.6
14481	O=[N+]([O-])CC1(=C(C=CC=C1)C)	CC1C=CC=CC=1C[N+]([O-])=O	InChI=1S/C8H9NO2/c1-7-4-2-3-5-8(7)6-9(10)11/h2-5H,6H2,1H3	WMAINSDGLPRZIA-UHFFFAOYSA-N	?	25	spectrophotometric	a1/apparent	?	acidic	7.6
14234	[S+](C1(=C(C=C(O)C=C1)C))(C)C	CC1C=C(O)C=CC=1[S+](C)C	InChI=1S/C9H12OS/c1-7-6-8(10)4-5-9(7)11(2)3/h4-6H,1-3H3/p+1	JWERJILXQOHJFS-UHFFFAOYSA-O	?	25	potentiometric	a/apparent	?	acidic	7.6
15430	S(=O)(=O)(NC1(=CC(=CC=C1)C(F)(F)F))C2(=CC=CC=C2)	O=S(=O)(NC1=CC(=CC=C1)C(F)(F)F)C1C=CC=CC=1	InChI=1S/C13H10F3NO2S/c14-13(15,16)10-5-4-6-11(9-10)17-20(18,19)12-7-2-1-3-8-12/h1-9,17H	YPMHGAUQQLJHJH-UHFFFAOYSA-N	?	25	mean from 4	a1/apparent	NH	acidic	7.63
16081	O(C1(=NC(=NC(=C1C)C)N2(N=C(C)C=C2O)))C	CC1N=C(N=C(OC)C=1C)N1N=C(C)C=C1O	InChI=1S/C11H14N4O2/c1-6-5-9(16)15(14-6)11-12-8(3)7(2)10(13-11)17-4/h5,16H,1-4H3	FNUOFCDTFADGQS-UHFFFAOYSA-N	?	20	potentiometric	a1/apparent	?	acidic	7.64
10328	S1(N=NC=C1C=NO)	O=NCC1=CN=NS1	InChI=1S/C3H3N3OS/c7-5-2-3-1-4-6-8-3/h1H,2H2	WNJFGUYQYHRAON-UHFFFAOYSA-N	?	25	potentiometric	a1/apparent	?	acidic	7.64
17609	O=C(C=C(O)C)C	CC(O)=CC(=C)O	InChI=1S/C5H8O2/c1-4(6)3-5(2)7/h3,6-7H,1H2,2H3	QLPCGIRHZACXEO-UHFFFAOYSA-N	?	25	mean from 2	a1/apparent	O-H	acidic	7.64
12224	S=C(NC1(=CC=C(C)C=C1))CC(=O)C	CC1=CC=C(C=C1)NC(=S)CC(=C)O	InChI=1S/C11H13NOS/c1-8-3-5-10(6-4-8)12-11(14)7-9(2)13/h3-6,13H,2,7H2,1H3,(H,12,14)	PCJWGZGJVBLZDP-UHFFFAOYSA-N	?	25	mean from 2	a1/apparent	?	acidic	7.65
15707	S=C2(N(C(=O)C(C1(=CC=CC=C1))(CC)C(N2)=O)C)	CCC1(C2C=CC=CC=2)C(=O)NC(=S)N(C)C1=O	InChI=1S/C13H14N2O2S/c1-3-13(9-7-5-4-6-8-9)10(16)14-12(18)15(2)11(13)17/h4-8H,3H2,1-2H3,(H,14,16,18)	QVHJPSYNMGZFFD-UHFFFAOYSA-N	?	25	spectrophotometric	a1/apparent	?	acidic	7.65
10415	O=C(C=NO)C=NO	O=C(CN=O)CN=O	InChI=1S/C3H4N2O3/c6-3(1-4-7)2-5-8/h1-2H2	FVZBTDOGQQLPOL-UHFFFAOYSA-N	?	30	potentiometric	a1/apparent	?	acidic	7.65
14551	O=[N+]([O-])C1(=C(C=C(O)C=C1)C)	CC1C=C(O)C=CC=1[N+]([O-])=O	InChI=1S/C7H7NO3/c1-5-4-6(9)2-3-7(5)8(10)11/h2-4,9H,1H3	PIIZYNQECPTVEO-UHFFFAOYSA-N	?	20	potentiometric	a1/apparent	?	acidic	7.65
10981	S2(=O)(=O)(C1(=C(C=CC=C1)C(=C2)O))	OC1=CS(=O)(=O)C2C=CC=CC=21	InChI=1S/C8H6O3S/c9-7-5-12(10,11)8-4-2-1-3-6(7)8/h1-5,9H	ZJQZMNWBIAVMJK-UHFFFAOYSA-N	?	20	potentiometric	a/apparent	?	acidic	7.65
10579	O=C(C1(=CC(OC)=C(O)C=C1))C	COC1C=C(C=CC=1O)C(=C)O	InChI=1S/C9H10O3/c1-6(10)7-3-4-8(11)9(5-7)12-2/h3-5,10-11H,1H2,2H3	LVVNAZLLSMMYCU-UHFFFAOYSA-N	?	25	mean from 2	a/apparent	?	acidic	7.65
11451	[S+](C1(=CC(O)=CC=C1))(C)C	C[S+](C)C1C=CC=C(O)C=1	InChI=1S/C8H10OS/c1-10(2)8-5-3-4-7(9)6-8/h3-6H,1-2H3/p+1	SRNUOKNNVORIGK-UHFFFAOYSA-O	?		potentiometric	a/apparent	?	acidic	7.67
15966	O=[N+]([O-])C2(=C(OC(=O)C1(=CC=C(O)C=C1))C=CC(=C2)[N+](=O)[O-])	[O-][N+](=O)C1C=C(C=CC=1OC(=O)C1C=CC(O)=CC=1)[N+]([O-])=O	InChI=1S/C13H8N2O7/c16-10-4-1-8(2-5-10)13(17)22-12-6-3-9(14(18)19)7-11(12)15(20)21/h1-7,16H	FTHLSFAAYTZQIM-UHFFFAOYSA-N	?	25	spectrophotometric	a1/apparent	?	acidic	7.68
17442	SCC[NH+](C)C	CN(C)CCS	InChI=1S/C4H11NS/c1-5(2)3-4-6/h6H,3-4H2,1-2H3	DENMGZODXQRYAR-UHFFFAOYSA-N	?	23	mean from 3	a1/apparent	?	acidic	7.68
16555	S(C1(=NN=C2(N=C(NC2(=N1))C3(=C(OC)C=C(OC)C=C3))))C	COC1C=C(C=CC=1C1NC2=NC(=NN=C2N=1)SC)OC	InChI=1S/C13H13N5O2S/c1-19-7-4-5-8(9(6-7)20-2)10-14-11-12(15-10)17-18-13(16-11)21-3/h4-6H,1-3H3,(H,14,15,16,17,18)	RWJQZRFKTLDFKK-UHFFFAOYSA-N	?	25	spectrophotometric	a2/apparent	?	acidic	7.69
11497	S(=O)(=O)(N)C=1(SC(N)=NN=1)	NC1=NN=C(S1)S(N)(=O)=O	InChI=1S/C2H4N4O2S2/c3-1-5-6-2(9-1)10(4,7)8/h(H2,3,5)(H2,4,7,8)	VGMVBPQOACUDRU-UHFFFAOYSA-N	?		mean from 3	a/apparent	?	acidic	7.69
12232	[Br]C1(=CC(=C(O)C=C1)C[NH+](CC)CC)	CCN(CC1=CC(Br)=CC=C1O)CC	InChI=1S/C11H16BrNO/c1-3-13(4-2)8-9-7-10(12)5-6-11(9)14/h5-7,14H,3-4,8H2,1-2H3	KHSBXTXLUWLXRT-UHFFFAOYSA-N	?	25	mean from 5	a1/apparent	N(1+)-H	acidic	7.7
16712	OC1(=NNC(=C1CC2(=CC=CC=C2))C3(=CC=CC=C3))	OC1=NNC(=C1CC1C=CC=CC=1)C1C=CC=CC=1	InChI=1S/C16H14N2O/c19-16-14(11-12-7-3-1-4-8-12)15(17-18-16)13-9-5-2-6-10-13/h1-10H,11H2,(H2,17,18,19)	JMGNYTMPHMEMCN-UHFFFAOYSA-N	?		potentiometric	a/apparent	?	acidic	7.7
11454	ClC1(=C(Cl)C=C(O)C=C1Cl)	OC1=CC(Cl)=C(Cl)C(Cl)=C1	InChI=1S/C6H3Cl3O/c7-4-1-3(10)2-5(8)6(4)9/h1-2,10H	GBNHEBQXJVDXSW-UHFFFAOYSA-N	?	25	mean from 3	a1/apparent	?	acidic	7.7
12092	ClC2(=CC=1(N=NNC=1C=C2))	ClC1=CC2N=NNC=2C=C1	InChI=1S/C6H4ClN3/c7-4-1-2-5-6(3-4)9-10-8-5/h1-3H,(H,8,9,10)	PZBQVZFITSVHAW-UHFFFAOYSA-N	?		spectrophotometric	a/apparent	?	acidic	7.7
14994	OC3(=CC2(=C(N)C=1(C(=CC=CC=1)[NH+]=C2C=C3)))	NC1C2=CC=CC=C2N=C2C=CC(O)=CC2=1	InChI=1S/C13H10N2O/c14-13-9-3-1-2-4-11(9)15-12-6-5-8(16)7-10(12)13/h1-7,16H,(H2,14,15)	IAPGOFICYOCHPX-UHFFFAOYSA-N	?	20	spectrophotometric	a/apparent	H+	acidic	7.71
12820	ClC1(=C(Cl)C=CC=C1O)	OC1=CC=CC(Cl)=C1Cl	InChI=1S/C6H4Cl2O/c7-4-2-1-3-5(9)6(4)8/h1-3,9H	UMPSXRYVXUPCOS-UHFFFAOYSA-N	?	25		a1/thermodynamic	O-H	acidic	7.71
10439	SCC[NH+](CC)CC	CCN(CCS)CC	InChI=1S/C6H15NS/c1-3-7(4-2)5-6-8/h8H,3-6H2,1-2H3	YBDSNEVSFQMCTL-UHFFFAOYSA-N	?	24	mean from 2	b/apparent	?	acidic	7.72
12255	O=[N+]([O-])C1(=CC(=C(O)C(=C1)CC)CC)	CCC1=CC(=CC(CC)=C1O)[N+]([O-])=O	InChI=1S/C10H13NO3/c1-3-7-5-9(11(13)14)6-8(4-2)10(7)12/h5-6,12H,3-4H2,1-2H3	SAQPBBOTCDDZJQ-UHFFFAOYSA-N	?	25	potentiometric	a/apparent	?	acidic	7.73
17134	OC2(=CC=C(N=NC1(=CC=NC=C1))C=C2)	OC1C=CC(=CC=1)N=NC1C=CN=CC=1	InChI=1S/C11H9N3O/c15-11-3-1-9(2-4-11)13-14-10-5-7-12-8-6-10/h1-8,15H	BCBHUOGPSRNKLW-UHFFFAOYSA-N	?	25	spectrophotometric	a1/apparent	Ar-OH	acidic	7.73
13789	O(C1(=NC=2(N=CN=CC=2(N1))))C	COC1NC2C=NC=NC=2N=1	InChI=1S/C6H6N4O/c1-11-6-9-4-2-7-3-8-5(4)10-6/h2-3H,1H3,(H,7,8,9,10)	DYZBUFCIYODTAZ-UHFFFAOYSA-N	?		potentiometric	a2/apparent	?	acidic	7.73
12142	O=C(N(C)C)CC(=O)C1(=CC=NC=C1)	CN(C)C(O)=CC(=O)C1C=CN=CC=1	InChI=1S/C10H12N2O2/c1-12(2)10(14)7-9(13)8-3-5-11-6-4-8/h3-7,14H,1-2H3	FRQRVSZRJVPCSK-UHFFFAOYSA-N	?	25	spectrophotometric	a1/apparent	?	acidic	7.75
12488	O=C(C=2(C=1(C(=NC=CC=1)C(O)=CC=2)))C	C=C(O)C1=CC=C(O)C2=NC=CC=C12	InChI=1S/C11H9NO2/c1-7(13)8-4-5-10(14)11-9(8)3-2-6-12-11/h2-6,13-14H,1H2	YTLCSLDZJTZDFB-UHFFFAOYSA-N	?	25	potentiometric	a2/apparent	NH+	acidic	7.75
16627	S(=O)(=O)(NC1(=CC=C(C(=O)[O-])C=C1))C2(=CC=CC=C2)	OC(=O)C1C=CC(=CC=1)NS(=O)(=O)C1C=CC=CC=1	InChI=1S/C13H11NO4S/c15-13(16)10-6-8-11(9-7-10)14-19(17,18)12-4-2-1-3-5-12/h1-9,14H,(H,15,16)	YAGOYAVZOJQMRT-UHFFFAOYSA-N	?	20	potentiometric	a2/apparent	?	acidic	7.75
11964	ClC1(=NC=NC2(=C1NC=N2))	ClC1=NC=NC2N=CNC=21	InChI=1S/C5H3ClN4/c6-4-3-5(9-1-7-3)10-2-8-4/h1-2H,(H,7,8,9,10)	ZKBQDFAWXLTYKS-UHFFFAOYSA-N	?	20	mean from 2	a/apparent	?	acidic	7.75
15179	S(=O)(=O)([O-])C=2(C=1(NN=CC=1C(=NO)C(C=2)=O))	OS(=O)(=O)C1=CC(=O)C(N=O)C2C=NNC1=2	InChI=1S/C7H5N3O5S/c11-4-1-5(16(13,14)15)7-3(2-8-9-7)6(4)10-12/h1-2,6H,(H,8,9)(H,13,14,15)	QYLCNDMVCHGSSV-UHFFFAOYSA-N	?	25	potentiometric	a/apparent	?	acidic	7.75
11594	ON=CC1(=[N+](C=CC=C1)C)	C[N+]1C=CC=CC=1CN=O	InChI=1S/C7H9N2O/c1-9-5-3-2-4-7(9)6-8-10/h2-5H,6H2,1H3/q+1	MHOAUIZFSQGCNM-UHFFFAOYSA-N	?	25	potentiometric	a1/apparent	N-OH	acidic	7.75
14240	O=C1(C(O)=CC=C(C=C1)OC)	COC1C=CC(=O)C(O)=CC=1	InChI=1S/C8H8O3/c1-11-6-2-4-7(9)8(10)5-3-6/h2-5H,1H3,(H,9,10)	SUQQIBNIHQSJII-UHFFFAOYSA-N	?	25	potentiometric	a/apparent	?	acidic	7.75
11328	SCC[NH+](CCCC)CCCC	CCCCN(CCS)CCCC	InChI=1S/C10H23NS/c1-3-5-7-11(9-10-12)8-6-4-2/h12H,3-10H2,1-2H3	LOJUMTFVTNJLTF-UHFFFAOYSA-N	?	25	potentiometric	a1/apparent	SH	acidic	7.76
13379	O=C2(C(=NO)C1(=C(C=CC=C1)C=C2))	O=C1C=CC2C=CC=CC=2C1N=O	InChI=1S/C10H7NO2/c12-9-6-5-7-3-1-2-4-8(7)10(9)11-13/h1-6,10H	QLVGTUKTMWWALI-UHFFFAOYSA-N	?	25	potentiometric	a/thermodynamic	?	acidic	7.77
16165	[Br]C2(=CC=C(NS(=O)(=O)C1(=CC=CC=C1))C=C2)	O=S(=O)(NC1C=CC(Br)=CC=1)C1C=CC=CC=1	InChI=1S/C12H10BrNO2S/c13-10-6-8-11(9-7-10)14-17(15,16)12-4-2-1-3-5-12/h1-9,14H	HHLFFQAEABRCOJ-UHFFFAOYSA-N	?	25	mean from 4	a1/apparent	NH	acidic	7.78
13271	O=C2(OC1(=C(C=CC(=C1)O)C(=C2)C))	CC1=CC(=O)OC2C=C(O)C=CC=21	InChI=1S/C10H8O3/c1-6-4-10(12)13-9-5-7(11)2-3-8(6)9/h2-5,11H,1H3	HSHNITRMYYLLCV-UHFFFAOYSA-N	?	25	spectrophotometric	a1/apparent	?	acidic	7.8
12443	OC=1(NN=C(C=1CC)C2(=CC=CC=C2))	CCC1=C(O)NN=C1C1C=CC=CC=1	InChI=1S/C11H12N2O/c1-2-9-10(12-13-11(9)14)8-6-4-3-5-7-8/h3-7H,2H2,1H3,(H2,12,13,14)	XFXRDORYFDNBQZ-UHFFFAOYSA-N	?		potentiometric	a/apparent	?	acidic	7.8
16715	OC=1(N(N=C(C=1C)C2(=CC=CC=C2))C3(=CC=CC=C3))	CC1=C(O)N(N=C1C1C=CC=CC=1)C1C=CC=CC=1	InChI=1S/C16H14N2O/c1-12-15(13-8-4-2-5-9-13)17-18(16(12)19)14-10-6-3-7-11-14/h2-11,19H,1H3	YTVHOWSQKWNZMC-UHFFFAOYSA-N	?		potentiometric	a/apparent	?	acidic	7.8
14292	S(=O)(=O)(N)C=1(SC(NC)=NN=1)	CNC1=NN=C(S1)S(N)(=O)=O	InChI=1S/C3H6N4O2S2/c1-5-2-6-7-3(10-2)11(4,8)9/h1H3,(H,5,6)(H2,4,8,9)	HVHRKSCGBXNFKB-UHFFFAOYSA-N	?		spectrophotometric	a/apparent	?	acidic	7.8
12816	ClC1(=C(O)C=CC(=C1)Cl)	OC1C=CC(Cl)=CC=1Cl	InChI=1S/C6H4Cl2O/c7-4-1-2-6(9)5(8)3-4/h1-3,9H	HFZWRUODUSTPEG-UHFFFAOYSA-N	?	25	mean from 7	a1/apparent	OH	acidic	7.8
14324	O=NCC(=O)C1(=CN=CC=C1)	O=C(CN=O)C1=CN=CC=C1	InChI=1S/C7H6N2O2/c10-7(5-9-11)6-2-1-3-8-4-6/h1-4H,5H2	BGRCBTWBUMWAGB-UHFFFAOYSA-N	?	25	potentiometric	a/apparent	?	acidic	7.8
13332	S(=O)(=O)(N)C=1(SC=2(C=CC=CC=2(N=1)))	NS(=O)(=O)C1=NC2C=CC=CC=2S1	InChI=1S/C7H6N2O2S2/c8-13(10,11)7-9-5-3-1-2-4-6(5)12-7/h1-4H,(H2,8,10,11)	SDYMYAFSQACTQP-UHFFFAOYSA-N	?		mean from 2	a1/apparent	?	acidic	7.8
14282	O=CC1(=CC(=CC=C1)B(O)O)	OB(O)C1C=C(C=O)C=CC=1	InChI=1S/C7H7BO3/c9-5-6-2-1-3-7(4-6)8(10)11/h1-5,10-11H	HJBGZJMKTOMQRR-UHFFFAOYSA-N	?	25	potentiometric	a/apparent	?	acidic	7.8
14379	O=[N+]([O-])C1(=C(O)C=CC(=C1)N)	NC1=CC(=C(O)C=C1)[N+]([O-])=O	InChI=1S/C6H6N2O3/c7-4-1-2-6(9)5(3-4)8(10)11/h1-3,9H,7H2	WHODQVWERNSQEO-UHFFFAOYSA-N	?	25	spectrophotometric	a1/apparent	?	acidic	7.81
15113	OC2(=CC=C(N=NC=1(C(=NNC=1N)N))C=C2)	NC1=NNC(N)=C1N=NC1C=CC(O)=CC=1	InChI=1S/C9H10N6O/c10-8-7(9(11)15-14-8)13-12-5-1-3-6(16)4-2-5/h1-4,16H,(H5,10,11,14,15)	AYZRKFOEZQBUEA-UHFFFAOYSA-N	?	25	spectrophotometric	a2/apparent	?	acidic	7.81
15508	O=C1(C3(=C(OC(=C1)C2(=CC=CC=C2))C(O)=CC=C3))	OC1=CC=CC2C(=O)C=C(OC=21)C1C=CC=CC=1	InChI=1S/C15H10O3/c16-12-8-4-7-11-13(17)9-14(18-15(11)12)10-5-2-1-3-6-10/h1-9,16H	XNUMOPPRKAGFPF-UHFFFAOYSA-N	?	23	spectrophotometric	a1/apparent	H+	acidic	7.82
11365	O=C1(C(O)=COC(=C1)CO)	OC1=COC(CO)=CC1=O	InChI=1S/C6H6O4/c7-2-4-1-5(8)6(9)3-10-4/h1,3,7,9H,2H2	BEJNERDRQOWKJM-UHFFFAOYSA-N	?	22	mean from 2	a1/apparent	?	acidic	7.82
12778	O=C1(C(C(=O)C)CCC1)	C=C(O)C1CCC=C1O	InChI=1S/C7H10O2/c1-5(8)6-3-2-4-7(6)9/h4,6,8-9H,1-3H2	NXTVFNDLWREMTF-UHFFFAOYSA-N	?	20	potentiometric	a/apparent	?	acidic	7.82
14284	S(=O)(=O)(C1(=CC=C(O)C=C1))C	CS(=O)(=O)C1C=CC(O)=CC=1	InChI=1S/C7H8O3S/c1-11(9,10)7-4-2-6(8)3-5-7/h2-5,8H,1H3	KECCFSZFXLAGJS-UHFFFAOYSA-N	?	25	potentiometric	a1/apparent	?	acidic	7.83
10772	SCC[NH2+]CCC1(=CC=CC=C1)	SCCNCCC1C=CC=CC=1	InChI=1S/C10H15NS/c12-9-8-11-7-6-10-4-2-1-3-5-10/h1-5,11-12H,6-9H2	SWQCRWGJYVDLAO-UHFFFAOYSA-N	?	25	potentiometric	a1/apparent	SH	acidic	7.85
16501	S(=O)(=O)(NC1(=CC=C(S(=O)(=O)N)C=C1))C2(=CC=C(N)C=C2)	NS(=O)(=O)C1C=CC(=CC=1)NS(=O)(=O)C1C=CC(N)=CC=1	InChI=1S/C12H13N3O4S2/c13-9-1-5-12(6-2-9)21(18,19)15-10-3-7-11(8-4-10)20(14,16)17/h1-8,15H,13H2,(H2,14,16,17)	GCQZFVAHUZIDRP-UHFFFAOYSA-N	?			a/apparent	?	acidic	7.85
11442	ClC1(=C(O)C(=CC(=C1)Cl)C)	CC1=CC(Cl)=CC(Cl)=C1O	InChI=1S/C7H6Cl2O/c1-4-2-5(8)3-6(9)7(4)10/h2-3,10H,1H3	WJQZZLQMLJPKQH-UHFFFAOYSA-N	?	25	mean from 2	apparent	?	acidic	7.85
13265	S=C1(SSC(=C1)C2(=CC=C(O)C=C2))	OC1C=CC(=CC=1)C1=CC(=S)SS1	InChI=1S/C9H6OS3/c10-7-3-1-6(2-4-7)8-5-9(11)13-12-8/h1-5,10H	IWBBKLMHAILHAR-UHFFFAOYSA-N	?			a1/apparent	?	acidic	7.86
15132	O=C(N(O)C1(=CC=CC=C1))C2(=CC=CC=C2)	ON(C(=O)C1C=CC=CC=1)C1C=CC=CC=1	InChI=1S/C13H11NO2/c15-13(11-7-3-1-4-8-11)14(16)12-9-5-2-6-10-12/h1-10,16H	YLYIXDZITBMCIW-UHFFFAOYSA-N	?	26	mean from 4	a1/apparent	?	acidic	7.87
16204	S(=O)(=O)(NC1(=CN=CC=C1))C2(=CC=C(N)C=C2)	NC1C=CC(=CC=1)S(=O)(=O)NC1=CN=CC=C1	InChI=1S/C11H11N3O2S/c12-9-3-5-11(6-4-9)17(15,16)14-10-2-1-7-13-8-10/h1-8,14H,12H2	ZLXWFOCBHASDIJ-UHFFFAOYSA-N	?		potentiometric	a/apparent	?	acidic	7.89
14695	O=C(C1(=CC=C(O)C=C1))C[NH2+]C(C)(C)C	CC(C)(C)N=CC(O)C1=CC=C(O)C=C1	InChI=1S/C12H17NO2/c1-12(2,3)13-8-11(15)9-4-6-10(14)7-5-9/h4-8,11,14-15H,1-3H3	FVKIUYJZLNQNMY-UHFFFAOYSA-N	?		potentiometric	b/apparent	?	acidic	7.9
17735	ClC(=NO)C(=O)C	C=C(O)C(Cl)N=O	InChI=1S/C3H4ClNO2/c1-2(6)3(4)5-7/h3,6H,1H2	MTPQSWDYSOBCOU-UHFFFAOYSA-N	?	21	spectrophotometric	a1/apparent	?	acidic	7.9
17736	ClCC(=O)C=NO	OC(CN=O)=CCl	InChI=1S/C3H4ClNO2/c4-1-3(6)2-5-7/h1,6H,2H2	AYDNOFINYMEWTF-UHFFFAOYSA-N	?	20	spectrophotometric	a1/apparent	?	acidic	7.9
12551	O=C(N(C)C)C1(=NC=NC2(=C1NC=N2))	CN(C)C(=O)C1=NC=NC2N=CNC=21	InChI=1S/C8H9N5O/c1-13(2)8(14)6-5-7(11-3-9-5)12-4-10-6/h3-4H,1-2H3,(H,9,10,11,12)	USRXIIXNMSQFBB-UHFFFAOYSA-N	?		spectrophotometric	a2/apparent	?	acidic	7.9
13418	IC2(=C(O)C1(=NC=CC=C1C(=C2)Cl))	OC1=C(I)C=C(Cl)C2=CC=CN=C21	InChI=1S/C9H5ClINO/c10-6-4-7(11)9(13)8-5(6)2-1-3-12-8/h1-4,13H	QCDFBFJGMNKBDO-UHFFFAOYSA-N	?	25	spectrophotometric	a2/apparent	?	acidic	7.9
16164	ClC2(=CC=C(NS(=O)(=O)C1(=CC=CC=C1))C=C2)	O=S(=O)(NC1C=CC(Cl)=CC=1)C1C=CC=CC=1	InChI=1S/C12H10ClNO2S/c13-10-6-8-11(9-7-10)14-17(15,16)12-4-2-1-3-5-12/h1-9,14H	ANRCRHLXUCJAKV-UHFFFAOYSA-N	?	23	mean from 5	a1/apparent	NH	acidic	7.91
14269	O=CC1(=C(O)C(OC)=CC=C1)	COC1=CC=CC(C=O)=C1O	InChI=1S/C8H8O3/c1-11-7-4-2-3-6(5-9)8(7)10/h2-5,10H,1H3	JJVNINGBHGBWJH-UHFFFAOYSA-N	?	25	spectrophotometric	a/thermodynamic	?	acidic	7.91
14089	FC(F)(F)C(F)(F)C(=O)NN	NNC(=O)C(F)(F)C(F)(F)F	InChI=1S/C3H3F5N2O/c4-2(5,1(11)10-9)3(6,7)8/h9H2,(H,10,11)	ZJTZZFRCOPTVDW-UHFFFAOYSA-N	?	25		a1/apparent	NH	acidic	7.92
17699	SCC[NH2+]CCC	CCCNCCS	InChI=1S/C5H13NS/c1-2-3-6-4-5-7/h6-7H,2-5H2,1H3	RVHUIQSWHPZCCP-UHFFFAOYSA-N	?	25	potentiometric	a1/apparent	SH	acidic	7.92
12139	O=[N+]([O-])C1(=CC=C(C(=O)N(O)C)C=C1)	CN(O)C(=O)C1=CC=C(C=C1)[N+]([O-])=O	InChI=1S/C8H8N2O4/c1-9(12)8(11)6-2-4-7(5-3-6)10(13)14/h2-5,12H,1H3	ZNDZIKKLULYHLG-UHFFFAOYSA-N	?	27	mean from 2	a1/apparent	N(CH3)O-H	acidic	7.92
11375	O=C1(C(O)=C(C=CC=C1)C)	CC1C=CC=CC(=O)C=1O	InChI=1S/C8H8O2/c1-6-4-2-3-5-7(9)8(6)10/h2-5H,1H3,(H,9,10)	WQCFNSJTIWJUMV-UHFFFAOYSA-N	?	25	potentiometric	a/thermodynamic	?	acidic	7.92
15764	S(=O)(=O)(NC1(=CC(OC)=CC=C1))C2(=CC=CC=C2)	COC1C=C(C=CC=1)NS(=O)(=O)C1C=CC=CC=1	InChI=1S/C13H13NO3S/c1-17-12-7-5-6-11(10-12)14-18(15,16)13-8-3-2-4-9-13/h2-10,14H,1H3	PIGMPCQZRHHQIE-UHFFFAOYSA-N	?	25	mean from 4	a1/apparent	NH	acidic	7.95
13864	OC2(=CC=1(C(=CN=NC=1)C=C2))	OC1=CC2=CN=NC=C2C=C1	InChI=1S/C8H6N2O/c11-8-2-1-6-4-9-10-5-7(6)3-8/h1-5,11H	LWCGXQKEMUSFSB-UHFFFAOYSA-N	?	20		a2/apparent	?	acidic	7.95
10065	SC1(=NN=C(N1N)C)	CC1=NN=C(S)N1N	InChI=1S/C3H6N4S/c1-2-5-6-3(8)7(2)4/h4H2,1H3,(H,6,8)	KBKNKJFPVHUXCW-UHFFFAOYSA-N	?	30	potentiometric	a1/apparent	?	acidic	7.97
16202	S1(C(=NC(=C1)C)N=NC2(=C(O)C=CC(=C2)OC))	CC1=CSC(=N1)N=NC1C=C(C=CC=1O)OC	InChI=1S/C11H11N3O2S/c1-7-6-17-11(12-7)14-13-9-5-8(16-2)3-4-10(9)15/h3-6,15H,1-2H3	GTXGBYWNHXDTHE-UHFFFAOYSA-N	?		spectrophotometric	a2/apparent	?	acidic	7.98
17700	SCC[N+](C)(C)C	C[N+](C)(C)CCS	InChI=1S/C5H13NS/c1-6(2,3)4-5-7/h4-5H2,1-3H3/p+1	VFUGTBZQGUVGEX-UHFFFAOYSA-O	?	25	mean from 2	a1/apparent	SH	acidic	7.98
13588	O=C1(NC(=O)C(C(C)(C)C)C(N1)=O)	CC(C)(C)C1C(O)=NC(=O)NC1=O	InChI=1S/C8H12N2O3/c1-8(2,3)4-5(11)9-7(13)10-6(4)12/h4H,1-3H3,(H2,9,10,11,12,13)	YPORGWCGCHDBLQ-UHFFFAOYSA-N	?	25	mean from 2	a1/apparent	CH	acidic	7.98
10882	O=[N+]([O-])C=CC1(=CC=C(O)C=C1)	[O-][N+](=O)C=CC1C=CC(O)=CC=1	InChI=1S/C8H7NO3/c10-8-3-1-7(2-4-8)5-6-9(11)12/h1-6,10H	CTJKRKMPTRJAIT-UHFFFAOYSA-N	?	25	mean from 2	a/apparent	?	acidic	7.98
17022	OC=1(NN=C(C=1CCC)C2(=CC=CC=C2))	CCCC1=C(O)NN=C1C1C=CC=CC=1	InChI=1S/C12H14N2O/c1-2-6-10-11(13-14-12(10)15)9-7-4-3-5-8-9/h3-5,7-8H,2,6H2,1H3,(H2,13,14,15)	UUSSAMXIQHAHCZ-UHFFFAOYSA-N	?		potentiometric	a/apparent	?	acidic	8.0
16245	ClC1(=CC=C(C(=O)NC(=S)N(CC)CC)C=C1)	CCN(CC)C(=S)NC(=O)C1C=CC(Cl)=CC=1	InChI=1S/C12H15ClN2OS/c1-3-15(4-2)12(17)14-11(16)9-5-7-10(13)8-6-9/h5-8H,3-4H2,1-2H3,(H,14,16,17)	HEWDLGIDGRUCHT-UHFFFAOYSA-N	?	25	spectrophotometric	a1/apparent	?	acidic	8.0
15316	OC=1(N(N=C(C=1CC)C2(=CC=CC=C2))C3(=CC=CC=C3))	CCC1=C(O)N(N=C1C1C=CC=CC=1)C1C=CC=CC=1	InChI=1S/C17H16N2O/c1-2-15-16(13-9-5-3-6-10-13)18-19(17(15)20)14-11-7-4-8-12-14/h3-12,20H,2H2,1H3	WVFJAOHNCQFFMB-UHFFFAOYSA-N	?		potentiometric	a/apparent	?	acidic	8.0
16397	OC=1(N(N=C(C=1CCCCCCC)C2(=CC=CC=C2))C3(=CC=CC=C3))	CCCCCCCC1=C(O)N(N=C1C1C=CC=CC=1)C1C=CC=CC=1	InChI=1S/C22H26N2O/c1-2-3-4-5-12-17-20-21(18-13-8-6-9-14-18)23-24(22(20)25)19-15-10-7-11-16-19/h6-11,13-16,25H,2-5,12,17H2,1H3	XDRWOCPVVHNFRT-UHFFFAOYSA-N	?		potentiometric	a/apparent	?	acidic	8.0
10404	O=C(N)C(N)C(C)C	CC(C)C(=N)C(N)O	InChI=1S/C5H12N2O/c1-3(2)4(6)5(7)8/h3,5-6,8H,7H2,1-2H3	LZMJIJCMOBBIRE-UHFFFAOYSA-N	?		potentiometric	a/apparent	NH3+	acidic	8.0
12399	S(=O)(=O)([O-])C1(=CC(O)=C2(NN=CC2(=C1)))	OC1=CC(=CC2C=NNC1=2)S(O)(=O)=O	InChI=1S/C7H6N2O4S/c10-6-2-5(14(11,12)13)1-4-3-8-9-7(4)6/h1-3,10H,(H,8,9)(H,11,12,13)	FRPCPQDZNAJAFK-UHFFFAOYSA-N	?	25	potentiometric	a/apparent	?	acidic	8.0
15676	S(SC=1(C(=O)NC(=O)NC=1))C=2(C(=O)NC(=O)NC=2)	O=C1NC(=O)C(C=N1)SSC1C=NC(=O)NC1=O	InChI=1S/C8H6N4O4S2/c13-5-3(1-9-7(15)11-5)17-18-4-2-10-8(16)12-6(4)14/h1-4H,(H,11,13,15)(H,12,14,16)	RCFZSHVNPDEZPD-UHFFFAOYSA-N	?		potentiometric	a/apparent	?	acidic	8.0
14241	O=C1(C(O)=C(OC)C=CC=C1)	COC1C=CC=CC(=O)C=1O	InChI=1S/C8H8O3/c1-11-7-5-3-2-4-6(9)8(7)10/h2-5H,1H3,(H,9,10)	MSUIQNOEASGXHI-UHFFFAOYSA-N	?	25	potentiometric	a/apparent	?	acidic	8.0
13420	IC2(=C(O)C1(=NC=CC=C1C(=C2)I))	OC1C2=NC=CC=C2C(I)=CC=1I	InChI=1S/C9H5I2NO/c10-6-4-7(11)9(13)8-5(6)2-1-3-12-8/h1-4,13H	UXZFQZANDVDGMM-UHFFFAOYSA-N	?	25	spectrophotometric	a2/apparent	?	acidic	8.0
16950	O=C(C1(=CC=C(O)C=C1))C2(=CC=CC=C2)	OC1C=CC(=CC=1)C(=O)C1C=CC=CC=1	InChI=1S/C13H10O2/c14-12-8-6-11(7-9-12)13(15)10-4-2-1-3-5-10/h1-9,14H	NPFYZDNDJHZQKY-UHFFFAOYSA-N	?	25	mean from 2	a1/apparent	OH	acidic	8.01
12815	[Br]C1(=CC([Br])=CC(=C1)O)	OC1C=C(Br)C=C(Br)C=1	InChI=1S/C6H4Br2O/c7-4-1-5(8)3-6(9)2-4/h1-3,9H	PZFMWYNHJFZBPO-UHFFFAOYSA-N	?		potentiometric	a/apparent	?	acidic	8.01
14235	[S+](C1(=C(C=CC(=C1)O)C))(C)C	CC1C=CC(O)=CC=1[S+](C)C	InChI=1S/C9H12OS/c1-7-4-5-8(10)6-9(7)11(2)3/h4-6H,1-3H3/p+1	BIWPCLXIYFSFEJ-UHFFFAOYSA-O	?	25	potentiometric	a/apparent	?	acidic	8.01
17560	SCC[NH2+]C	CNCCS	InChI=1S/C3H9NS/c1-4-2-3-5/h4-5H,2-3H2,1H3	NZSNWIOVGALACV-UHFFFAOYSA-N	?	25	potentiometric	a1/apparent	SH	acidic	8.02
12293	FC(F)(F)C(F)(F)C(F)(F)C(=O)NN	NNC(=O)C(F)(F)C(F)(F)C(F)(F)F	InChI=1S/C4H3F7N2O/c5-2(6,1(14)13-12)3(7,8)4(9,10)11/h12H2,(H,13,14)	OFXVRTCUSIFORW-UHFFFAOYSA-N	?	25		a1/apparent	NH	acidic	8.02
13558	O=[N+]([O-])C1(=CC=C(C(=O)NO)C=C1)	[O-][N+](=O)C1C=CC(=CC=1)C(=O)NO	InChI=1S/C7H6N2O4/c10-7(8-11)5-1-3-6(4-2-5)9(12)13/h1-4,11H,(H,8,10)	NORABPMBUQMZLT-UHFFFAOYSA-N	?	25	potentiometric	a1/apparent	?	acidic	8.02
10867	ClC1(=CC(=C(O)C=C1)C[NH+](C)C)	CN(C)CC1=CC(Cl)=CC=C1O	InChI=1S/C9H12ClNO/c1-11(2)6-7-5-8(10)3-4-9(7)12/h3-5,12H,6H2,1-2H3	WPEGHIRPYPPYDO-UHFFFAOYSA-N	?	25	mean from 3	a1/apparent	O-H	acidic	8.02
14452	O=C(NC)C1(=C(O)C=CC=C1)	CNC(=O)C1C=CC=CC=1O	InChI=1S/C8H9NO2/c1-9-8(11)6-4-2-3-5-7(6)10/h2-5,10H,1H3,(H,9,11)	BCKXMQIYWWTZDP-UHFFFAOYSA-N	?	25	potentiometric	a1/apparent	?	acidic	8.03
14471	O=C1(C=C(C(=NO)C(=C1)C)C)	CC1=CC(=O)C=C(C)C1N=O	InChI=1S/C8H9NO2/c1-5-3-7(10)4-6(2)8(5)9-11/h3-4,8H,1-2H3	MRLQGYKYFPMBCP-UHFFFAOYSA-N	?	25	potentiometric	a/apparent	?	acidic	8.04
17535	O=C(N)CN	NC(O)C=N	InChI=1S/C2H6N2O/c3-1-2(4)5/h1-3,5H,4H2	NIDUALUBDSHDHP-UHFFFAOYSA-N	?	24	mean from 4	a1/apparent	?	acidic	8.05
17413	SCC(=O)NN	N/N=C(/O)\CS	InChI=1S/C2H6N2OS/c3-4-2(5)1-6/h6H,1,3H2,(H,4,5)	VLERMNIUDRUNQO-UHFFFAOYSA-N	?	25	potentiometric	a/apparent	?	acidic	8.05
17473	SCC(=O)NC	C/N=C(/O)\CS	InChI=1S/C3H7NOS/c1-4-3(5)2-6/h6H,2H2,1H3,(H,4,5)	NSJNRJYQQPRCLF-UHFFFAOYSA-N	?	20	potentiometric	a/apparent	?	acidic	8.05
13941	OC=1(C=NC2(=CC=CC=C2(C=1)))	OC1=CC2=CC=CC=C2N=C1	InChI=1S/C9H7NO/c11-8-5-7-3-1-2-4-9(7)10-6-8/h1-6,11H	IQQDNMHUOLMLNJ-UHFFFAOYSA-N	?	20	potentiometric	a2/apparent	?	acidic	8.06
12814	ClC1(=CC(Cl)=CC(=C1)O)	OC1C=C(Cl)C=C(Cl)C=1	InChI=1S/C6H4Cl2O/c7-4-1-5(8)3-6(9)2-4/h1-3,9H	VPOMSPZBQMDLTM-UHFFFAOYSA-N	?	25	mean from 4	a1/apparent	ArOH	acidic	8.07
13559	O=[N+]([O-])C1(=CC(C(=O)NO)=CC=C1)	[O-][N+](=O)C1C=CC=C(C=1)C(=O)NO	InChI=1S/C7H6N2O4/c10-7(8-11)5-2-1-3-6(4-5)9(12)13/h1-4,11H,(H,8,10)	IUMZQPHTWYZQAO-UHFFFAOYSA-N	?	25	potentiometric	a/apparent	?	acidic	8.07
14531	OC1(=CC([N+](C)(C)C)=CC=C1)	C[N+](C)(C)C1C=C(O)C=CC=1	InChI=1S/C9H13NO/c1-10(2,3)8-5-4-6-9(11)7-8/h4-7H,1-3H3/p+1	CSKWZSUBRGLJBC-UHFFFAOYSA-O	?	25	mean from 2	a1/apparent	?	acidic	8.07
11886	SCC[NH+](C(C)C)C(C)C	CC(C)N(CCS)C(C)C	InChI=1S/C8H19NS/c1-7(2)9(5-6-10)8(3)4/h7-8,10H,5-6H2,1-4H3	IFZVKYXDCOHPOT-UHFFFAOYSA-N	?	17	mean from 2	b1/apparent	?	acidic	8.08
14474	O=CC1(=C(O)C(=NC=C1C)C)	CC1=NC=C(C)C(C=O)=C1O	InChI=1S/C8H9NO2/c1-5-3-9-6(2)8(11)7(5)4-10/h3-4,11H,1-2H3	SOYIPVHKLPDELX-UHFFFAOYSA-N	?	25	mean from 2	a2/apparent	?	acidic	8.08
13503	ClC1(=C(O)C(=CC(=C1)Cl)CCCC)	CCCCC1=CC(Cl)=CC(Cl)=C1O	InChI=1S/C10H12Cl2O/c1-2-3-4-7-5-8(11)6-9(12)10(7)13/h5-6,13H,2-4H2,1H3	CKQVBCJJXPMOPU-UHFFFAOYSA-N	?	25	spectrophotometric	a/apparent	?	acidic	8.1
13662	OC1(=C(O)C=CC=C1C[N+](C)(C)C)	C[N+](C)(C)CC1=CC=CC(O)=C1O	InChI=1S/C10H15NO2/c1-11(2,3)7-8-5-4-6-9(12)10(8)13/h4-6H,7H2,1-3H3,(H-,12,13)/p+1	WVUCCYPTKSKWSY-UHFFFAOYSA-O	?	25	potentiometric	a1/apparent	?	acidic	8.1
17067	O=C2(C=CC(=NC1(=CC=C(O)C=C1))C=C2)	OC1C=CC(=CC=1)N=C1C=CC(=O)C=C1	InChI=1S/C12H9NO2/c14-11-5-1-9(2-6-11)13-10-3-7-12(15)8-4-10/h1-8,14H	RSAZYXZUJROYKR-UHFFFAOYSA-N	?	30		apparent	?	acidic	8.1
17363	O=C(OO)CC	CC=C(O)OO	InChI=1S/C3H6O3/c1-2-3(4)6-5/h2,4-5H,1H3	RCTBAXSXJSMBPW-UHFFFAOYSA-N	?	23	potentiometric	a/apparent	?	acidic	8.1
17742	SCC(=O)N(C)C	CN(C)C(O)=CS	InChI=1S/C4H9NOS/c1-5(2)4(6)3-7/h3,6-7H,1-2H3	VXGBIIPVIJDKGG-UHFFFAOYSA-N	?	20	potentiometric	a/apparent	?	acidic	8.1
12404	S(=O)(=O)([O-])C1(=CC(O)=C2(C=NNC2(=C1)))	OC1=CC(=CC2NN=CC1=2)S(O)(=O)=O	InChI=1S/C7H6N2O4S/c10-7-2-4(14(11,12)13)1-6-5(7)3-8-9-6/h1-3,10H,(H,8,9)(H,11,12,13)	ZXMIGFLOUOKPHT-UHFFFAOYSA-N	?	25	potentiometric	a/apparent	?	acidic	8.1
10572	ClC1(=C(O)C(=CC(=C1)Cl)CCC)	CCCC1=CC(Cl)=CC(Cl)=C1O	InChI=1S/C9H10Cl2O/c1-2-3-6-4-7(10)5-8(11)9(6)12/h4-5,12H,2-3H2,1H3	FUKPHBJLEDJLQG-UHFFFAOYSA-N	?		spectrophotometric	a/apparent	?	acidic	8.1
12229	ClC1(=CC(=C(O)C=C1)C[NH+](CC)CC)	CCN(CC1=CC(Cl)=CC=C1O)CC	InChI=1S/C11H16ClNO/c1-3-13(4-2)8-9-7-10(12)5-6-11(9)14/h5-7,14H,3-4,8H2,1-2H3	CGPWBKDOFMOTIZ-UHFFFAOYSA-N	?	25	mean from 7	a1/apparent	O-H	acidic	8.11
16005	[N+]12(=C(C=CC=C1)C[N+]=3(C=CC=CC=3(C2)))	C1C2C=CC=C[N+]=2CC2C=CC=C[N+]=21	InChI=1S/C12H12N2/c1-3-7-13-10-12-6-2-4-8-14(12)9-11(13)5-1/h1-8H,9-10H2/q+2	HQVRMMIGKNUWOV-UHFFFAOYSA-N	?	298	spectrophotometric	a1/apparent	?	acidic	8.12
10868	FC1(=CC(=C(O)C=C1)C[NH+](C)C)	CN(C)CC1=CC(F)=CC=C1O	InChI=1S/C9H12FNO/c1-11(2)6-7-5-8(10)3-4-9(7)12/h3-5,12H,6H2,1-2H3	NEGVGBPSCVOSAI-UHFFFAOYSA-N	?	25	potentiometric	a1/apparent	OH	acidic	8.12
16243	S=C(N(CC)CC)NC(=O)C1(=CC=C(F)C=C1)	CCN(CC)C(=S)NC(=O)C1C=CC(F)=CC=1	InChI=1S/C12H15FN2OS/c1-3-15(4-2)12(17)14-11(16)9-5-7-10(13)8-6-9/h5-8H,3-4H2,1-2H3,(H,14,16,17)	UAFXLWPZMCRFMT-UHFFFAOYSA-N	?	25	spectrophotometric	a1/apparent	?	acidic	8.13
15198	O=C(NCCC[NH+](CC=C)CC=C)C=NO	C=CCN(CC=C)CCCNC(=O)CN=O	InChI=1S/C11H19N3O2/c1-3-7-14(8-4-2)9-5-6-12-11(15)10-13-16/h3-4H,1-2,5-10H2,(H,12,15)	VSPYOASUXJWCQA-UHFFFAOYSA-N	?	25	potentiometric	a1/apparent	?	acidic	8.14
17741	SCC(=O)NCC	CC/N=C(/O)\CS	InChI=1S/C4H9NOS/c1-2-5-4(6)3-7/h7H,2-3H2,1H3,(H,5,6)	SBGGZIBNXNOCEV-UHFFFAOYSA-N	?		potentiometric	a/apparent	?	acidic	8.14
13887	O=C1(NC(=O)C2(C1NC(=O)C2))	OC1=NC(=O)C2C=C(O)NC12	InChI=1S/C6H6N2O3/c9-3-1-2-4(7-3)6(11)8-5(2)10/h1-2,4,7,9H,(H,8,10,11)	IIZMOLYNSQLQIK-UHFFFAOYSA-N	?	20	potentiometric	a/apparent	?	acidic	8.15
13315	S=C1(NC(=S)C(N1)C2(=CC=CC=C2))	S=C1NC(C2C=CC=CC=2)C(=S)N1	InChI=1S/C9H8N2S2/c12-8-7(10-9(13)11-8)6-4-2-1-3-5-6/h1-5,7H,(H2,10,11,12,13)	SPODYUSINQXCQA-UHFFFAOYSA-N	?	25	spectrophotometric	a2/apparent	?	acidic	8.15
13712	IC1(=NC(CC([NH3+])C(=O)[O-])=C(N1)I)	N=C(CC1N=C(I)NC=1I)C(O)O	InChI=1S/C6H7I2N3O2/c7-4-3(10-6(8)11-4)1-2(9)5(12)13/h5,9,12-13H,1H2,(H,10,11)	SKPITLSVFDOTCM-UHFFFAOYSA-N	?	25	potentiometric	a3/thermodynamic	?	acidic	8.18
17511	O=C(OO)C	C=C(O)OO	InChI=1S/C2H4O3/c1-2(3)5-4/h3-4H,1H2	QXHZFZIQBUGYAB-UHFFFAOYSA-N	?	20	mean from 2	a1/apparent	?	acidic	8.19
13845	OC2(=CC=1(C(=NC=NC=1)C=C2))	OC1=CC2=CN=CN=C2C=C1	InChI=1S/C8H6N2O/c11-7-1-2-8-6(3-7)4-9-5-10-8/h1-5,11H	BBPMVEXRMOAIKQ-UHFFFAOYSA-N	?	20	potentiometric	a2/apparent	?	acidic	8.19
10852	OC1(=C(C=CC(=C1)[N+](C)(C)C)C)	CC1C=CC(=CC=1O)[N+](C)(C)C	InChI=1S/C10H15NO/c1-8-5-6-9(7-10(8)12)11(2,3)4/h5-7H,1-4H3/p+1	NNZHVFBIRACHKV-UHFFFAOYSA-O	?	25	potentiometric	a/apparent	?	acidic	8.2
10855	OC1(=CC([N+](C)(C)C)=CC(=C1)C)	CC1C=C(C=C(O)C=1)[N+](C)(C)C	InChI=1S/C10H15NO/c1-8-5-9(11(2,3)4)7-10(12)6-8/h5-7H,1-4H3/p+1	SKAJYBWQOLBZCJ-UHFFFAOYSA-O	?	25	potentiometric	a/apparent	?	acidic	8.2
15086	S(=O)(=O)(NC1(=NC=CC=C1))C2(=CC=CC=C2)	O=S(=O)(NC1C=CC=CN=1)C1C=CC=CC=1	InChI=1S/C11H10N2O2S/c14-16(15,10-6-2-1-3-7-10)13-11-8-4-5-9-12-11/h1-9H,(H,12,13)	QOMITRCCGIXFIG-UHFFFAOYSA-N	?	20	potentiometric	a/apparent	?	acidic	8.2
15092	OC=1(NN=C(C=1CCCC)C2(=CC=CC=C2))	CCCCC1=C(O)NN=C1C1C=CC=CC=1	InChI=1S/C13H16N2O/c1-2-3-9-11-12(14-15-13(11)16)10-7-5-4-6-8-10/h4-8H,2-3,9H2,1H3,(H2,14,15,16)	AWQKLGHOQQSEBA-UHFFFAOYSA-N	?		potentiometric	a/apparent	?	acidic	8.2
17474	[Br]NC(=O)CC	CC/C(/O)=N\Br	InChI=1S/C3H6BrNO/c1-2-3(6)5-4/h2H2,1H3,(H,5,6)	AMYQBWGTTRGDLR-UHFFFAOYSA-N	?	21	potentiometric	a1/apparent	?	acidic	8.2
17630	O=C(OO)CCC	CCC=C(O)OO	InChI=1S/C4H8O3/c1-2-3-4(5)7-6/h3,5-6H,2H2,1H3	STKVKJPSCMERRG-UHFFFAOYSA-N	?	21.5	potentiometric	a/apparent	?	acidic	8.2
13608	S(C(=N)C1(=CC=CC=C1))CCCC	CCCCSC(=N)C1C=CC=CC=1	InChI=1S/C11H15NS/c1-2-3-9-13-11(12)10-7-5-4-6-8-10/h4-8,12H,2-3,9H2,1H3	JBRHGKKCRVWVJO-UHFFFAOYSA-N	?	25		b/apparent	?	acidic	8.21
16244	S=C(N(CC)CC)NC(=O)C1(=CC(F)=CC=C1)	CCN(CC)C(=S)NC(=O)C1C=CC=C(F)C=1	InChI=1S/C12H15FN2OS/c1-3-15(4-2)12(17)14-11(16)9-6-5-7-10(13)8-9/h5-8H,3-4H2,1-2H3,(H,14,16,17)	SFECAIFOCWCFDI-UHFFFAOYSA-N	?	25	spectrophotometric	a1/apparent	?	acidic	8.21
14514	OC1(=CC(=C(C#N)C(=C1)C)C)	CC1C=C(O)C=C(C)C=1C#N	InChI=1S/C9H9NO/c1-6-3-8(11)4-7(2)9(6)5-10/h3-4,11H,1-2H3	KZEJTKHRBQWACL-UHFFFAOYSA-N	?	25	potentiometric	thermodynamic	?	acidic	8.21
15136	S(=O)(=O)(NC1(=CC=CC=C1))C2(=CC=CC=C2)	O=S(=O)(NC1C=CC=CC=1)C1C=CC=CC=1	InChI=1S/C12H11NO2S/c14-16(15,12-9-5-2-6-10-12)13-11-7-3-1-4-8-11/h1-10,13H	XAUGWFWQVYXATQ-UHFFFAOYSA-N	?	23	mean from 4	a1/apparent	NH	acidic	8.22
17573	SCC(=O)N	N=C(O)CS	InChI=1S/C2H5NOS/c3-2(4)1-5/h5H,1H2,(H2,3,4)	GYXHHICIFZSKKZ-UHFFFAOYSA-N	?	25	potentiometric	a/apparent	?	acidic	8.22
15111	OC2(=C(N=NC=1(C(=NNC=1N)N))C=CC=C2)	NC1=NNC(N)=C1N=NC1C=CC=CC=1O	InChI=1S/C9H10N6O/c10-8-7(9(11)15-14-8)13-12-5-3-1-2-4-6(5)16/h1-4,16H,(H5,10,11,14,15)	NMUKEYNAORQEIT-UHFFFAOYSA-N	?	25	spectrophotometric	a2/apparent	?	acidic	8.22
17669	ClC(=NO)C=NO	O=NC(Cl)CN=O	InChI=1S/C2H3ClN2O2/c3-2(5-7)1-4-6/h2H,1H2	NVXNBAXWAONGPA-UHFFFAOYSA-N	?	25	mean from 2	a/apparent	?	acidic	8.24
14080	O=[N+]([O-])C([N+](=O)[O-])C(C)(C)C	CC(C)(C)C([N+]([O-])=O)[N+]([O-])=O	InChI=1S/C5H10N2O4/c1-5(2,3)4(6(8)9)7(10)11/h4H,1-3H3	PUAQXIBPQREXII-UHFFFAOYSA-N	?	20	spectrophotometric	a1/apparent	?	acidic	8.24
13703	O=C(OC)CC(=O)C1(=CC=NC=C1)	COC(O)=CC(=O)C1C=CN=CC=1	InChI=1S/C9H9NO3/c1-13-9(12)6-8(11)7-2-4-10-5-3-7/h2-6,12H,1H3	VBQKJINSKLBRPK-UHFFFAOYSA-N	?	25	spectrophotometric	a1/apparent	?	acidic	8.24
12944	S(=O)(=O)(N)C=1(SC=CN=1)	NS(=O)(=O)C1=NC=CS1	InChI=1S/C3H4N2O2S2/c4-9(6,7)3-5-1-2-8-3/h1-2H,(H2,4,6,7)	WKXVETMYCFRGET-UHFFFAOYSA-N	?		mean from 2	a/apparent	?	acidic	8.25
11224	O=C1(OC(=O)C=2(C=CC=CC=2(N1)))	O=C1OC(=O)NC2C=CC=CC1=2	InChI=1S/C8H5NO3/c10-7-5-3-1-2-4-6(5)9-8(11)12-7/h1-4H,(H,9,11)	TXJUTRJFNRYTHH-UHFFFAOYSA-N	?	25	spectrophotometric	a1/apparent	H	acidic	8.25
13852	OC=2(C1(=NN=CC=C1C=CC=2))	OC1=CC=CC2=CC=NN=C21	InChI=1S/C8H6N2O/c11-7-3-1-2-6-4-5-9-10-8(6)7/h1-5,11H	UCYUOFIVFHOUTP-UHFFFAOYSA-N	?	20	mean from 2	a2/apparent	?	acidic	8.25
14534	OC1(=CC=C([N+](C)(C)C)C=C1)	C[N+](C)(C)C1C=CC(O)=CC=1	InChI=1S/C9H13NO/c1-10(2,3)8-4-6-9(11)7-5-8/h4-7H,1-3H3/p+1	FXKOEYONRSTWCP-UHFFFAOYSA-O	?	25	mean from 2	a1/apparent	?	acidic	8.25
13273	O=C2(OC1(=C(C(O)=CC=C1)C(=C2)C))	CC1=CC(=O)OC2C=CC=C(O)C=21	InChI=1S/C10H8O3/c1-6-5-9(12)13-8-4-2-3-7(11)10(6)8/h2-5,11H,1H3	KZTGTVVRGQELJS-UHFFFAOYSA-N	?	25	spectrophotometric	a/thermodynamic	?	acidic	8.26
16770	FC1(F)(OC(F)(C(F)(F)C(=O)NN)C(C1(F)F)(F)F)	NNC(=O)C(F)(F)C1(F)OC(F)(F)C(F)(F)C1(F)F	InChI=1S/C6H3F9N2O2/c7-2(8,1(18)17-16)5(13)3(9,10)4(11,12)6(14,15)19-5/h16H2,(H,17,18)	RIEAALOPPYOPFD-UHFFFAOYSA-N	?	25		a1/apparent	NH	acidic	8.26
15507	O=C1(C3(=C(OC(=C1)C2(=CC=C(O)C=C2))C=CC=C3))	OC1C=CC(=CC=1)C1=CC(=O)C2C=CC=CC=2O1	InChI=1S/C15H10O3/c16-11-7-5-10(6-8-11)15-9-13(17)12-3-1-2-4-14(12)18-15/h1-9,16H	SHGLJXBLXNNCTE-UHFFFAOYSA-N	?	22	mean from 2	a1/apparent	H+	acidic	8.27
11593	ON=CC1(=CC=[N+](C)C=C1)	C[N+]1C=CC(CN=O)=CC=1	InChI=1S/C7H9N2O/c1-9-4-2-7(3-5-9)6-8-10/h2-5H,6H2,1H3/q+1	ROLLZIJDMKLEGC-UHFFFAOYSA-N	?	25	potentiometric	a1/apparent	NOH	acidic	8.27
13257	S1(SC(=O)C=C1C2(=CC=C(O)C=C2))	OC1C=CC(=CC=1)C1=CC(=O)SS1	InChI=1S/C9H6O2S2/c10-7-3-1-6(2-4-7)8-5-9(11)13-12-8/h1-5,10H	XXDYQIINMXOSSO-UHFFFAOYSA-N	?			a1/apparent	?	acidic	8.27
10856	OC1(=CC([N+](C)(C)C)=C(C)C=C1)	CC1C=CC(O)=CC=1[N+](C)(C)C	InChI=1S/C10H15NO/c1-8-5-6-9(12)7-10(8)11(2,3)4/h5-7H,1-4H3/p+1	JSGBTKWCLLGUQI-UHFFFAOYSA-O	?	25	mean from 2	a/apparent	?	acidic	8.28
14933	O=C(NC1(=CC(=CC=C1)C[NH+](C)C))C=NO	CN(C)CC1=CC(=CC=C1)NC(=O)CN=O	InChI=1S/C11H15N3O2/c1-14(2)8-9-4-3-5-10(6-9)13-11(15)7-12-16/h3-6H,7-8H2,1-2H3,(H,13,15)	YHTIIEGYPYGUEY-UHFFFAOYSA-N	?	25	potentiometric	a1/apparent	?	acidic	8.28
11430	S(=O)(C1(=CC=C(O)C=C1))C	CS(=O)C1C=CC(O)=CC=1	InChI=1S/C7H8O2S/c1-10(9)7-4-2-6(8)3-5-7/h2-5,8H,1H3	ZCQSJUGIZGMDDA-UHFFFAOYSA-N	?	25	potentiometric	a/apparent	?	acidic	8.28
12523	ClC1(=CC(=C(O)C=C1)C[NH+]2(CCCC2))	OC1=CC=C(Cl)C=C1CN1CCCC1	InChI=1S/C11H14ClNO/c12-10-3-4-11(14)9(7-10)8-13-5-1-2-6-13/h3-4,7,14H,1-2,5-6,8H2	RIRYSARUUQTKDI-UHFFFAOYSA-N	?	25	spectrophotometric	a1/apparent	O-H	acidic	8.3
16315	FC3(=CC1(=C(OCCC12(NC(=O)NC2=O))C=C3))	O=C1NC(=O)C2(CCOC3C=CC(F)=CC2=3)N1	InChI=1S/C11H9FN2O3/c12-6-1-2-8-7(5-6)11(3-4-17-8)9(15)13-10(16)14-11/h1-2,5H,3-4H2,(H2,13,14,15,16)	LXANPKRCLVQAOG-UHFFFAOYSA-N	?	23		a1/thermodynamic	N-3'-H	acidic	8.3
16352	O=C2(OC1(=C(C=CC=C1)C(=C2CC3(C(=O)OC=4(C=CC=CC=4(C3=O))))[O-]))	OC1OC2C=CC=CC=2C(=O)C=1CC1C(=O)OC2=CC=CC=C2C=1O	InChI=1S/C19H12O6/c20-16-10-5-1-3-7-14(10)24-18(22)12(16)9-13-17(21)11-6-2-4-8-15(11)25-19(13)23/h1-8,20,23H,9H2	WLGGMGIBZYKGMP-UHFFFAOYSA-N	?		potentiometric	a2/apparent	?	acidic	8.3
16670	O=C(NCCC[N+](CCC[N+](C)(C)C)(C)C)C=NO	C[N+](C)(C)CCC[N+](C)(C)CCCNC(=O)CN=O	InChI=1S/C13H29N4O2/c1-16(2,3)9-7-11-17(4,5)10-6-8-14-13(18)12-15-19/h6-12H2,1-5H3/q+1/p+1	RLGIDIBTUHVLQN-UHFFFAOYSA-O	?	25	potentiometric	a1/apparent	H(1+)	acidic	8.31
16069	O=C(OCC1(=CC=CC=C1))C2(=CC=C(O)C=C2)	OC1=CC=C(C=C1)C(=O)OCC1C=CC=CC=1	InChI=1S/C14H12O3/c15-13-8-6-12(7-9-13)14(16)17-10-11-4-2-1-3-5-11/h1-9,15H,10H2	MOZDKDIOPSPTBH-UHFFFAOYSA-N	?	25		thermodynamic	?	acidic	8.31
11797	O=[N+]([O-])C1(=CC(O)=CC=C1)	[O-][N+](=O)C1C=CC=C(O)C=1	InChI=1S/C6H5NO3/c8-6-3-1-2-5(4-6)7(9)10/h1-4,8H	RTZZCYNQPHTPPL-UHFFFAOYSA-N	?	24	mean from 17	a1/apparent	O-H	acidic	8.31
14363	ON=NC(C1(=CC=CC=C1))C	CC(NN=O)C1C=CC=CC=1	InChI=1S/C8H10N2O/c1-7(9-10-11)8-5-3-2-4-6-8/h2-7H,1H3,(H,9,11)	AVXFPTXQSURIPM-UHFFFAOYSA-N	?	25	spectrophotometric	a1/apparent	H	acidic	8.32
15982	S(=O)(=O)(NCC[NH+](C)C)C=2(C=1(C(=C(N(C)C)C=CC=1)C=CC=2))	CN(C)CCNS(=O)(=O)C1=CC=CC2C1=CC=CC=2N(C)C	InChI=1S/C16H23N3O2S/c1-18(2)12-11-17-22(20,21)16-10-6-7-13-14(16)8-5-9-15(13)19(3)4/h5-10,17H,11-12H2,1-4H3	NPYRWTUWELBQJS-UHFFFAOYSA-N	?	25	potentiometric	a2/apparent	?	acidic	8.33
13851	OC=2(C1(=NC=CC=C1C=NC=2))	OC1=CN=CC2=CC=CN=C21	InChI=1S/C8H6N2O/c11-7-5-9-4-6-2-1-3-10-8(6)7/h1-5,11H	WHFQWQIDXMOZBD-UHFFFAOYSA-N	?	20	potentiometric	a1/apparent	?	acidic	8.33
10850	OC1(=CC(=C([N+](C)(C)C)C=C1)C)	CC1C=C(O)C=CC=1[N+](C)(C)C	InChI=1S/C10H15NO/c1-8-7-9(12)5-6-10(8)11(2,3)4/h5-7H,1-4H3/p+1	HKKSYDPAOWMBSD-UHFFFAOYSA-O	?		potentiometric	a/apparent	?	acidic	8.34
12108	O=C(OCCCC)C1(=CC=C(O)C=C1)	CCCCOC(=O)C1C=CC(O)=CC=1	InChI=1S/C11H14O3/c1-2-3-8-14-11(13)9-4-6-10(12)7-5-9/h4-7,12H,2-3,8H2,1H3	QFOHBWFCKVYLES-UHFFFAOYSA-N	?	25		thermodynamic	?	acidic	8.34
14250	O=C(OC)C1(=CC=C(O)C=C1)	COC(=O)C1C=CC(O)=CC=1	InChI=1S/C8H8O3/c1-11-8(10)6-2-4-7(9)5-3-6/h2-5,9H,1H3	LXCFILQKKLGQFO-UHFFFAOYSA-N	?	25		thermodynamic	?	acidic	8.34
17406	O=C(N)CNC	CN=CC(N)O	InChI=1S/C3H8N2O/c1-5-2-3(4)6/h2-3,6H,4H2,1H3	YKCNIFJYVKXRNF-UHFFFAOYSA-N	?	25	potentiometric	a/apparent	?	acidic	8.35
11567	S(=O)(=O)(N)C=1(SC=C(N=1)C)	CC1=CSC(=N1)S(N)(=O)=O	InChI=1S/C4H6N2O2S2/c1-3-2-9-4(6-3)10(5,7)8/h2H,1H3,(H2,5,7,8)	HVWDXZKRDDSTTF-UHFFFAOYSA-N	?		mean from 2	a/apparent	?	acidic	8.35
16246	S=C(N(CC)CC)NC(=O)C1(=CC(=CC=C1)C)	CC1C=C(C=CC=1)C(=O)NC(=S)N(CC)CC	InChI=1S/C13H18N2OS/c1-4-15(5-2)13(17)14-12(16)11-8-6-7-10(3)9-11/h6-9H,4-5H2,1-3H3,(H,14,16,17)	IAOPSRFCDOQKGU-UHFFFAOYSA-N	?	25	spectrophotometric	a1/apparent	?	acidic	8.36
14446	O=C(N(O)C1(=CC=CC=C1))C	C=C(O)N(O)C1C=CC=CC=1	InChI=1S/C8H9NO2/c1-7(10)9(11)8-5-3-2-4-6-8/h2-6,10-11H,1H2	CKIRDCMWPFDYDC-UHFFFAOYSA-N	?	25	mean from 3	a1/apparent	H(1+)	acidic	8.36
17704	O=C(C=NO)CC	CC=C(O)CN=O	InChI=1S/C4H7NO2/c1-2-4(6)3-5-7/h2,6H,3H2,1H3	PMIJUFVGAVDTLZ-UHFFFAOYSA-N	?	25	potentiometric	a/apparent	?	acidic	8.37
14559	O=C(NC1(=NN=NN1CC))C	C/C(/O)=N\C1=NN=NN1CC	InChI=1S/C5H9N5O/c1-3-10-5(6-4(2)11)7-8-9-10/h3H2,1-2H3,(H,6,7,9,11)	HDIKSJSCQQRAKR-UHFFFAOYSA-N	?		potentiometric	a/apparent	?	acidic	8.38
15144	OC2(=CC=C(C=CC1(=[N+](C=CC=C1)C))C=C2)	C[N+]1C=CC=CC=1/C=C/C1C=CC(O)=CC=1	InChI=1S/C14H13NO/c1-15-11-3-2-4-13(15)8-5-12-6-9-14(16)10-7-12/h2-11H,1H3/p+1	WLHKMTNVCBYKQU-UHFFFAOYSA-O	?	25	spectrophotometric	b1/apparent	O	acidic	8.4
16113	OC=1(NN=C(C=1CCCCC)C2(=CC=CC=C2))	CCCCCC1=C(O)NN=C1C1C=CC=CC=1	InChI=1S/C14H18N2O/c1-2-3-5-10-12-13(15-16-14(12)17)11-8-6-4-7-9-11/h4,6-9H,2-3,5,10H2,1H3,(H2,15,16,17)	WYASIHROIFBSFW-UHFFFAOYSA-N	?		potentiometric	a/apparent	?	acidic	8.4
17263	SCC[NH3+]	NCCS	InChI=1S/C2H7NS/c3-1-2-4/h4H,1-3H2	UFULAYFCSOUIOV-UHFFFAOYSA-N	?	24	mean from 6	a1/apparent	S-H	acidic	8.4
11605	O=C1(NC(=NO)C(=O)C=C1)	O=C1C=CC(=O)NC1N=O	InChI=1S/C5H4N2O3/c8-3-1-2-4(9)6-5(3)7-10/h1-2,5H,(H,6,9)	JEQVIJMIZCEULT-UHFFFAOYSA-N	?		potentiometric	a/apparent	?	acidic	8.4
10037	[Br]C1(=C(O)C=CC=C1)	OC1C=CC=CC=1Br	InChI=1S/C6H5BrO/c7-5-3-1-2-4-6(5)8/h1-4,8H	VADKRMSMGWJZCF-UHFFFAOYSA-N	?	25	mean from 5	a1/apparent	OH	acidic	8.4
10034	ClC1(=C(O)C=CC=C1)	OC1C=CC=CC=1Cl	InChI=1S/C6H5ClO/c7-5-3-1-2-4-6(5)8/h1-4,8H	ISPYQTSUDJAMAB-UHFFFAOYSA-N	?	24	mean from 6	b1/apparent	?	acidic	8.4
13964	OC=2(C=1(C(=CC=NC=1)C=CC=2))	OC1=CC=CC2=CC=NC=C21	InChI=1S/C9H7NO/c11-9-3-1-2-7-4-5-10-6-8(7)9/h1-6,11H	ZIXWTPREILQLAC-UHFFFAOYSA-N	?	20	potentiometric	a2/apparent	?	acidic	8.4
12435	ClCC1(=NC=2(C(O)=CC=C(C=2(N1C))O))	CN1C(CCl)=NC2=C1C(O)=CC=C2O	InChI=1S/C9H9ClN2O2/c1-12-7(4-10)11-8-5(13)2-3-6(14)9(8)12/h2-3,13-14H,4H2,1H3	ZHKOZJYAIZDRJQ-UHFFFAOYSA-N	?	30	spectrophotometric	a1/apparent	4-OH	acidic	8.4
14948	S(C1(=NC=NC2(=C1NC=N2)))CC=3(OC=CC=3)	C(SC1=NC=NC2N=CNC=21)C1=CC=CO1	InChI=1S/C10H8N4OS/c1-2-7(15-3-1)4-16-10-8-9(12-5-11-8)13-6-14-10/h1-3,5-6H,4H2,(H,11,12,13,14)	ZJOLGXYEEPFYRM-UHFFFAOYSA-N	?	16	potentiometric	a/apparent	?	acidic	8.42
14932	O=C(NC1(=CC=C(C[NH+](C)C)C=C1))C=NO	CN(C)CC1=CC=C(C=C1)NC(=O)CN=O	InChI=1S/C11H15N3O2/c1-14(2)8-9-3-5-10(6-4-9)13-11(15)7-12-16/h3-6H,7-8H2,1-2H3,(H,13,15)	ZJTHBORKDPZQDY-UHFFFAOYSA-N	?	25	potentiometric	a1/apparent	?	acidic	8.43
17202	OC2(=CC1(=C3(C(=NC=C1C=C2)C=CC=C3)))	OC1=CC2=C3C=CC=CC3=NC=C2C=C1	InChI=1S/C13H9NO/c15-10-6-5-9-8-14-13-4-2-1-3-11(13)12(9)7-10/h1-8,15H	KKGWOQXJGQRAPQ-UHFFFAOYSA-N	?	20	spectrophotometric	a2/apparent	?	acidic	8.43
11183	OC=2(C1(=NC=CC(=C1C=CC=2)C))	CC1C=CN=C2C(O)=CC=CC2=1	InChI=1S/C10H9NO/c1-7-5-6-11-10-8(7)3-2-4-9(10)12/h2-6,12H,1H3	OYUKRQOCPFZNHR-UHFFFAOYSA-N	?	20	spectrophotometric	a1/apparent	?	acidic	8.44
14880	S=C(N(CC)CC)NC(=O)C1(=CC=CC=C1)	CCN(CC)C(=S)NC(=O)C1C=CC=CC=1	InChI=1S/C12H16N2OS/c1-3-14(4-2)12(16)13-11(15)10-8-6-5-7-9-10/h5-9H,3-4H2,1-2H3,(H,13,15,16)	UQXSQVXCEQMCPC-UHFFFAOYSA-N	?	25	spectrophotometric	a1/apparent	?	acidic	8.45
16373	O5(C1(=C(C=C2(CC[N+]3(C(C2(=C1))CC=4(C=CC(=C(C=4(C3))OC)O))(C)))OC5))	COC1=C(O)C=CC2CC3C4=CC5OCOC=5C=C4CC[N+]3(C)CC=21	InChI=1S/C20H21NO4/c1-21-6-5-13-8-18-19(25-11-24-18)9-14(13)16(21)7-12-3-4-17(22)20(23-2)15(12)10-21/h3-4,8-9,16H,5-7,10-11H2,1-2H3/p+1	UTUGYZCGZXJEHE-UHFFFAOYSA-O	?	25	spectrophotometric	a1/apparent	?	acidic	8.45
13950	OC=2(C=1(C(=CN=CC=1)C=CC=2))	OC1=CC=CC2=CN=CC=C21	InChI=1S/C9H7NO/c11-9-3-1-2-7-6-10-5-4-8(7)9/h1-6,11H	CSNXUYRHPXGSJD-UHFFFAOYSA-N	?	20	potentiometric	a2/apparent	?	acidic	8.45
15688	S(=O)(=O)(NC1(=NC=C(N)C=C1))C2(=CC=C(N)C=C2)	NC1=CN=C(C=C1)NS(=O)(=O)C1C=CC(N)=CC=1	InChI=1S/C11H12N4O2S/c12-8-1-4-10(5-2-8)18(16,17)15-11-6-3-9(13)7-14-11/h1-7H,12-13H2,(H,14,15)	VZZVQTDKIMYMCG-UHFFFAOYSA-N	?		potentiometric	a/apparent	?	acidic	8.47
17039	OC2(=C1(C(NC=C1CC[NH+](C)C)=CC=C2))	CN(C)CCC1=CNC2=CC=CC(O)=C12	InChI=1S/C12H16N2O/c1-14(2)7-6-9-8-13-10-4-3-5-11(15)12(9)10/h3-5,8,13,15H,6-7H2,1-2H3	SPCIYGNTAMCTRO-UHFFFAOYSA-N	?	30	potentiometric	a1/apparent	OH	acidic	8.47
16167	S(=O)(=O)(NC1(=CC(=CC=C1)C))C2(=CC=CC=C2)	CC1C=C(C=CC=1)NS(=O)(=O)C1C=CC=CC=1	InChI=1S/C13H13NO2S/c1-11-6-5-7-12(10-11)14-17(15,16)13-8-3-2-4-9-13/h2-10,14H,1H3	HZGIAHQDIKAYKS-UHFFFAOYSA-N	?	25	mean from 4	a1/apparent	NH	acidic	8.48
12318	O=C(NCCC[NH+](CC=C)C)C=NO	CN(CC=C)CCCNC(=O)CN=O	InChI=1S/C9H17N3O2/c1-3-6-12(2)7-4-5-10-9(13)8-11-14/h3H,1,4-8H2,2H3,(H,10,13)	UQLLESPZZJEDKX-UHFFFAOYSA-N	?	25	potentiometric	a1/apparent	?	acidic	8.48
12528	O=[N+]([O-])C2(=CC=1(C(=C(O)C=CC=1)C=C2))	[O-][N+](=O)C1=CC2=CC=CC(O)=C2C=C1	InChI=1S/C10H7NO3/c12-10-3-1-2-7-6-8(11(13)14)4-5-9(7)10/h1-6,12H	VOBPSSPZWWISCT-UHFFFAOYSA-N	?	25	spectrophotometric	a/apparent	?	acidic	8.49
15293	S(=O)(C3(=CC(OC)=C(C1(=NC=2(C=NN=CC=2(N1))))C=C3))C	CS(=O)C1=CC(OC)=C(C=C1)C1NC2C=NN=CC=2N=1	InChI=1S/C13H12N4O2S/c1-19-12-5-8(20(2)18)3-4-9(12)13-16-10-6-14-15-7-11(10)17-13/h3-7H,1-2H3,(H,16,17)	KCJCLLQBXDFUKX-UHFFFAOYSA-N	?	25	mean from 2	a2/apparent	?	acidic	8.49
12334	O2(C(C(O)=CC1(=CC=CC=C1))=CC=C2)	OC(=CC1C=CC=CC=1)C1=CC=CO1	InChI=1S/C12H10O2/c13-11(12-7-4-8-14-12)9-10-5-2-1-3-6-10/h1-9,13H	FWGFDFMURBFBTN-UHFFFAOYSA-N	?	25		a1/apparent	?	acidic	8.5
17177	OC=2(C1(=NC=CC=C1C3(=NC=CC=C3(C=2))))	OC1=CC2=CC=CN=C2C2=CC=CN=C21	InChI=1S/C12H8N2O/c15-10-7-8-3-1-5-13-11(8)9-4-2-6-14-12(9)10/h1-7,15H	PXOANWSLOXLDFQ-UHFFFAOYSA-N	?	20		a2/apparent	?	acidic	8.5
16928	S(=O)(=O)(NC2(=CC=C(C=1(SC=C(N=1)C))C=C2))C3(=CC=C(N)C=C3)	CC1=CSC(=N1)C1C=CC(=CC=1)NS(=O)(=O)C1C=CC(N)=CC=1	InChI=1S/C16H15N3O2S2/c1-11-10-22-16(18-11)12-2-6-14(7-3-12)19-23(20,21)15-8-4-13(17)5-9-15/h2-10,19H,17H2,1H3	XXTNDWWTQVVHAF-UHFFFAOYSA-N	?		potentiometric	a/apparent	?	acidic	8.5
10796	O=C(N(O)C)C1(=CC=C(C)C=C1)	CC1C=CC(=CC=1)C(=O)N(C)O	InChI=1S/C9H11NO2/c1-7-3-5-8(6-4-7)9(11)10(2)12/h3-6,12H,1-2H3	NTWVSQZLKBQYNV-UHFFFAOYSA-N	?	25		a1/apparent	N(CH3)O-H	acidic	8.5
16198	S(=O)(=O)(NC1(=NC=CC=C1))C2(=CC=C(N)C=C2)	NC1C=CC(=CC=1)S(=O)(=O)NC1C=CC=CN=1	InChI=1S/C11H11N3O2S/c12-9-4-6-10(7-5-9)17(15,16)14-11-3-1-2-8-13-11/h1-8H,12H2,(H,13,14)	GECHUMIMRBOMGK-UHFFFAOYSA-N	?	20	mean from 3	a1/apparent	?	acidic	8.51
10787	O=[N+]([O-])C1(=C(C=CC=C1)B(O)O)	[O-][N+](=O)C1C=CC=CC=1B(O)O	InChI=1S/C6H6BNO4/c9-7(10)5-3-1-2-4-6(5)8(11)12/h1-4,9-10H	SFUIGUOONHIVLG-UHFFFAOYSA-N	?	25	potentiometric	a/apparent	?	acidic	8.52
13969	OC=2(C=1(C(=NC=CC=1)C=CC=2))	OC1=CC=CC2=NC=CC=C21	InChI=1S/C9H7NO/c11-9-5-1-4-8-7(9)3-2-6-10-8/h1-6,11H	GYESAYHWISMZOK-UHFFFAOYSA-N	?	20	potentiometric	a2/apparent	?	acidic	8.54
16367	ClC1(=C(Cl)C(OCC(=O)OCC)=CC=C1OC2(=CC(=C(O)C=C2)C[NH3+]))	CCOC(O)=COC1=CC=C(OC2C=C(CN)C(O)=CC=2)C(Cl)=C1Cl	InChI=1S/C17H17Cl2NO5/c1-2-23-15(22)9-24-13-5-6-14(17(19)16(13)18)25-11-3-4-12(21)10(7-11)8-20/h3-7,9,21-22H,2,8,20H2,1H3	LHLZNKSGYBZZAW-UHFFFAOYSA-N	?	25	spectrophotometric	a1/apparent	OH	acidic	8.55
11487	OC1(=CC(=CC=C1)B(O)O)	OC1C=CC=C(C=1)B(O)O	InChI=1S/C6H7BO3/c8-6-3-1-2-5(4-6)7(9)10/h1-4,8-10H	WFWQWTPAPNEOFE-UHFFFAOYSA-N	?	25	potentiometric	a1/apparent	?	acidic	8.55
14479	O=[N+]([O-])CCC1(=CC=CC=C1)	[O-][N+](=O)CCC1C=CC=CC=1	InChI=1S/C8H9NO2/c10-9(11)7-6-8-4-2-1-3-5-8/h1-5H,6-7H2	XAWCLWKTUKMCMO-UHFFFAOYSA-N	?	25	spectrophotometric	a1/apparent	H-CHNO2	acidic	8.55
17118	ClC=1(C([N+](=O)[O-])=CC2(=CC(O)=CC=C2(C=1)))	[O-][N+](=O)C1=CC2=CC(O)=CC=C2C=C1Cl	InChI=1S/C10H6ClNO3/c11-9-4-6-1-2-8(13)3-7(6)5-10(9)12(14)15/h1-5,13H	DXLATAUCPCHBOC-UHFFFAOYSA-N	?	25	spectrophotometric	a1/apparent	?	acidic	8.56
11785	S(C#N)C1(=CC=C(O)C=C1)	N#CSC1C=CC(O)=CC=1	InChI=1S/C7H5NOS/c8-5-10-7-3-1-6(9)2-4-7/h1-4,9H	FMRRFPFZGPDDLZ-UHFFFAOYSA-N	?	25	potentiometric	a/apparent	?	acidic	8.57
13914	SC=1(N=CC2(=CC=CC=C2(C=1)))	SC1=CC2=CC=CC=C2C=N1	InChI=1S/C9H7NS/c11-9-5-7-3-1-2-4-8(7)6-10-9/h1-6H,(H,10,11)	WRIZFUVYABPOLN-UHFFFAOYSA-N	?	20	spectrophotometric	a2/apparent	?	acidic	8.58
16661	S1(C(=NC=C1)NP(=O)(OC)C2(=CC=C([N+](=O)[O-])C=C2))	COP(=O)(NC1=NC=CS1)C1C=CC(=CC=1)[N+]([O-])=O	InChI=1S/C10H10N3O4PS/c1-17-18(16,12-10-11-6-7-19-10)9-4-2-8(3-5-9)13(14)15/h2-7H,1H3,(H,11,12,16)	CVSOYYVQGHWKSX-UHFFFAOYSA-N	?		potentiometric	a/apparent	?	acidic	8.6
10578	[S+](CC(=O)C1(=CC=CC=C1))(C)C	C[S+](C)C=C(O)C1C=CC=CC=1	InChI=1S/C10H12OS/c1-12(2)8-10(11)9-6-4-3-5-7-9/h3-8H,1-2H3/p+1	FDPMPHQWCLVHND-UHFFFAOYSA-O	?	24	spectrophotometric	a1/apparent	RMe2S+ Br-	acidic	8.6
15715	OC=1(NN=C(C=1CCCCCC)C2(=CC=CC=C2))	CCCCCCC1=C(O)NN=C1C1C=CC=CC=1	InChI=1S/C15H20N2O/c1-2-3-4-8-11-13-14(16-17-15(13)18)12-9-6-5-7-10-12/h5-7,9-10H,2-4,8,11H2,1H3,(H2,16,17,18)	FLJRWQRETOAQBR-UHFFFAOYSA-N	?		potentiometric	a/apparent	?	acidic	8.6
11538	O=C(NO)C1(=NC=CC=C1)	ONC(=O)C1C=CC=CN=1	InChI=1S/C6H6N2O2/c9-6(8-10)5-3-1-2-4-7-5/h1-4,10H,(H,8,9)	AWJLBFXUZYCIIH-UHFFFAOYSA-N	?	20	mean from 2	a/apparent	?	acidic	8.6
15180	S(=O)(=O)([O-])C=2(C(=NO)C1(=C(NN=C1)C(C=2)=O))	OS(=O)(=O)C1=CC(=O)C2NN=CC=2C1N=O	InChI=1S/C7H5N3O5S/c11-4-1-5(16(13,14)15)7(10-12)3-2-8-9-6(3)4/h1-2,7H,(H,8,9)(H,13,14,15)	BAZVKZQVGQYLIM-UHFFFAOYSA-N	?	25	potentiometric	a/apparent	?	acidic	8.6
12461	O=C1(C(=NO)C=C2(C(O)CN(C2(=C1))C))	CN1CC(O)C2=CC(N=O)C(=O)C=C12	InChI=1S/C9H10N2O3/c1-11-4-9(13)5-2-6(10-14)8(12)3-7(5)11/h2-3,6,9,13H,4H2,1H3	QLZKPIPHHASCSS-UHFFFAOYSA-N	?	20	potentiometric	a/apparent	?	acidic	8.6
14141	O=C(NCCC[NH2+]C)C=NO	CNCCCNC(=O)CN=O	InChI=1S/C6H13N3O2/c1-7-3-2-4-8-6(10)5-9-11/h7H,2-5H2,1H3,(H,8,10)	FSOPVWGEOVMQDM-UHFFFAOYSA-N	?	25	potentiometric	a1/apparent	?	acidic	8.61
11688	O=C(N)C1(=C(O)C=CC=C1)	NC(=O)C1C=CC=CC=1O	InChI=1S/C7H7NO2/c8-7(10)5-3-1-2-4-6(5)9/h1-4,9H,(H2,8,10)	SKZKKFZAGNVIMN-UHFFFAOYSA-N	?	17	mean from 3	a/apparent	OH	acidic	8.61
11419	[Br]C1(=C(O)C=CC(=C1)OC)	COC1C=CC(O)=C(Br)C=1	InChI=1S/C7H7BrO2/c1-10-5-2-3-7(9)6(8)4-5/h2-4,9H,1H3	LTMSUXSPKZRMAB-UHFFFAOYSA-N	?	29	mean from 2	a1/apparent	?	acidic	8.62
11885	SCC[NH+](CCC)CCC	CCCN(CCS)CCC	InChI=1S/C8H19NS/c1-3-5-9(6-4-2)7-8-10/h10H,3-8H2,1-2H3	YYXYWIASFOLDSO-UHFFFAOYSA-N	?	17	potentiometric	b/apparent	?	acidic	8.62
12432	ClC2(=CC=1(S(=O)(=O)N=C(C)NC=1C=C2))	CC1NC2C=CC(Cl)=CC=2S(=O)(=O)N=1	InChI=1S/C8H7ClN2O2S/c1-5-10-7-3-2-6(9)4-8(7)14(12,13)11-5/h2-4H,1H3,(H,10,11)	GDLBFKVLRPITMI-UHFFFAOYSA-N	?	25	spectrophotometric	a1/apparent	?	acidic	8.62
16067	O=C(OC1(=CC=CC=C1))C2(=C(O)C=CC=C2C)	CC1=CC=CC(O)=C1C(=O)OC1C=CC=CC=1	InChI=1S/C14H12O3/c1-10-6-5-9-12(15)13(10)14(16)17-11-7-3-2-4-8-11/h2-9,15H,1H3	KCFDOJXAIIQDEP-UHFFFAOYSA-N	?	30	spectrophotometric	a1/apparent	?	acidic	8.63
13563	S(=O)(=O)(N)C1(=CC=C([N+](=O)[O-])C=C1)	NS(=O)(=O)C1C=CC(=CC=1)[N+]([O-])=O	InChI=1S/C6H6N2O4S/c7-13(11,12)6-3-1-5(2-4-6)8(9)10/h1-4H,(H2,7,11,12)	QWKKYJLAUWFPDB-UHFFFAOYSA-N	?	25	potentiometric	a1/thermodynamic	SO2NH-H	acidic	8.63
13101	OC1(=CC(C#N)=CC=C1)	N#CC1C=C(O)C=CC=1	InChI=1S/C7H5NO/c8-5-6-2-1-3-7(9)4-6/h1-4,9H	SGHBRHKBCLLVCI-UHFFFAOYSA-N	?	25	mean from 2	a1/apparent	OH	acidic	8.63
13725	OC3(=C1(C(C=2(C=CC=CC1=2))=CC=C3))	OC1C=CC=C2C=1C1C=CC=CC=12	InChI=1S/C12H8O/c13-11-7-3-6-10-8-4-1-2-5-9(8)12(10)11/h1-7,13H	IBEBNOABFSWZBU-UHFFFAOYSA-N	?	26	spectrophotometric	a1/apparent	?	acidic	8.64
13289	O=C1(N(C(=O)C=2(N(C)C=NC=2(N1)))C)	CN1C(=O)NC2N=CN(C)C=2C1=O	InChI=1S/C7H8N4O2/c1-10-3-8-5-4(10)6(12)11(2)7(13)9-5/h3H,1-2H3,(H,9,13)	QUNWUDVFRNGTCO-UHFFFAOYSA-N	?	18	mean from 4	a2/apparent	?	acidic	8.65
13849	OC=2(C1(=NC=NC=C1C=CC=2))	OC1=CC=CC2=CN=CN=C21	InChI=1S/C8H6N2O/c11-7-3-1-2-6-4-9-5-10-8(6)7/h1-5,11H	LNNRQIKKDKDFRV-UHFFFAOYSA-N	?	20	potentiometric	a2/apparent	?	acidic	8.65
17017	S(=O)(=O)(C1(=NC=CN1))CC2(=CC=CC=C2)	O=S(=O)(CC1C=CC=CC=1)C1NC=CN=1	InChI=1S/C10H10N2O2S/c13-15(14,10-11-6-7-12-10)8-9-4-2-1-3-5-9/h1-7H,8H2,(H,11,12)	DHHHAOSHUUFEST-UHFFFAOYSA-N	?	23	spectrophotometric	a1/apparent	NH	acidic	8.67
14796	[Br]C6(=CC=C([P+](C1(=CC=CC=C1))(C2(=CC=CC=C2))C4(C3(=C(C=CC=C3)C5(=C4C=CC=C5))))C=C6)	BrC1C=CC(=CC=1)[P+](C1C2C=CC=CC=2C2C=CC=CC=21)(C1C=CC=CC=1)C1C=CC=CC=1	InChI=1S/C31H23BrP/c32-23-19-21-26(22-20-23)33(24-11-3-1-4-12-24,25-13-5-2-6-14-25)31-29-17-9-7-15-27(29)28-16-8-10-18-30(28)31/h1-22,31H/q+1	CMOXFBWDVXGXMM-UHFFFAOYSA-N	?	25	spectrophotometric	a1/apparent	?	acidic	8.67
17200	OC3(=CC=2(C(=C1(C(C=CC=C1)=NC=2))C=C3))	OC1=CC2=CN=C3C=CC=CC3=C2C=C1	InChI=1S/C13H9NO/c15-10-5-6-11-9(7-10)8-14-13-4-2-1-3-12(11)13/h1-8,15H	FHBPTNGPNJRXRD-UHFFFAOYSA-N	?	20	spectrophotometric	a2/apparent	?	acidic	8.68
11360	O=C(NCCC[NH+](C)C)C=NO	CN(C)CCCNC(=O)CN=O	InChI=1S/C7H15N3O2/c1-10(2)5-3-4-8-7(11)6-9-12/h3-6H2,1-2H3,(H,8,11)	AJMUVBXGJMTEAK-UHFFFAOYSA-N	?	25	mean from 2	a1/apparent	?	acidic	8.68
10779	O=[N+]([O-])C1(=C(OC)C=CC(=C1)O)	COC1C=CC(O)=CC=1[N+]([O-])=O	InChI=1S/C7H7NO4/c1-12-7-3-2-5(9)4-6(7)8(10)11/h2-4,9H,1H3	AADXAMFLYDYIFS-UHFFFAOYSA-N	?	20	spectrophotometric	a/apparent	?	acidic	8.68
13236	O=C(N(CCC[NH+](C)C)C)C=NO	CN(C)CCCN(C)C(=O)CN=O	InChI=1S/C8H17N3O2/c1-10(2)5-4-6-11(3)8(12)7-9-13/h4-7H2,1-3H3	XCODUMCBZGFMHO-UHFFFAOYSA-N	?	25	potentiometric	a1/apparent	?	acidic	8.68
13957	OC=1(C=2(C(C=NC=1)=CC=CC=2))	OC1=CN=CC2=CC=CC=C21	InChI=1S/C9H7NO/c11-9-6-10-5-7-3-1-2-4-8(7)9/h1-6,11H	DXTUTXYCHFWRQC-UHFFFAOYSA-N	?	20	potentiometric	a2/apparent	?	acidic	8.68
10529	O=C(C1(=CC=CC=C1))CC(=O)C	CC(=O)C=C(O)C1C=CC=CC=1	InChI=1S/C10H10O2/c1-8(11)7-10(12)9-5-3-2-4-6-9/h2-7,12H,1H3	MPRZBJONKJDMJV-UHFFFAOYSA-N	?	24	mean from 5	a/apparent	?	acidic	8.69
10964	ClC=2(C=1(C(=CC=C(C=1)O)C=CC=2))	OC1C=C2C(Cl)=CC=CC2=CC=1	InChI=1S/C10H7ClO/c11-10-3-1-2-7-4-5-8(12)6-9(7)10/h1-6,12H	XSMAIDLOXKONHB-UHFFFAOYSA-N	?	20	spectrophotometric	a1/apparent	?	acidic	8.69
16502	S1(C(=NC=C1)NP(=O)(OCC(F)(F)F)C2(=CC=C(N)C=C2))	NC1C=CC(=CC=1)P(=O)(NC1=NC=CS1)OCC(F)(F)F	InChI=1S/C11H11F3N3O2PS/c12-11(13,14)7-19-20(18,17-10-16-5-6-21-10)9-3-1-8(15)2-4-9/h1-6H,7,15H2,(H,16,17,18)	ZSWNYIIEGKDWIG-UHFFFAOYSA-N	?		potentiometric	a/apparent	?	acidic	8.7
15446	S1(C(=NC=C1)NP(=O)(OCC)C2(=CC=C([N+](=O)[O-])C=C2))	CCOP(=O)(NC1=NC=CS1)C1C=CC(=CC=1)[N+]([O-])=O	InChI=1S/C11H12N3O4PS/c1-2-18-19(17,13-11-12-7-8-20-11)10-5-3-9(4-6-10)14(15)16/h3-8H,2H2,1H3,(H,12,13,17)	DHDLKTMHQQFLGD-UHFFFAOYSA-N	?		potentiometric	a/apparent	?	acidic	8.7
16464	O=[N+]([O-])C2(=CC=C(C(=O)CC(=O)NC1(=CC=CC=C1))C=C2)	[O-][N+](=O)C1C=CC(=CC=1)C(O)=CC(=O)NC1C=CC=CC=1	InChI=1S/C15H12N2O4/c18-14(11-6-8-13(9-7-11)17(20)21)10-15(19)16-12-4-2-1-3-5-12/h1-10,18H,(H,16,19)	MPGGTSFITBATBK-UHFFFAOYSA-N	?	30		a1/apparent	?	acidic	8.7
15961	O=C(NCC1([NH+](CCC1)CC))C2(=C(O)C(=CC=C2OC)CC)	COC1C=CC(CC)=C(O)C=1C(=O)NCC1CCCN1CC	InChI=1S/C17H26N2O3/c1-4-12-8-9-14(22-3)15(16(12)20)17(21)18-11-13-7-6-10-19(13)5-2/h8-9,13,20H,4-7,10-11H2,1-3H3,(H,18,21)	YMTZSXGHAFKWEQ-UHFFFAOYSA-N	?	25	potentiometric	a1/apparent	OH	acidic	8.7
11599	S=C1(NC(=O)C(N1)C(C)C)	CC(C)C1=NC(=S)NC1O	InChI=1S/C6H10N2OS/c1-3(2)4-5(9)8-6(10)7-4/h3,5,9H,1-2H3,(H,8,10)	PGAWRXSJMGEYMD-UHFFFAOYSA-N	?	18	spectrophotometric	a/apparent	?	acidic	8.7
13058	O=C1(N(O)C(C)(C)CC1)	CC1(C)CC=C(O)N1O	InChI=1S/C6H11NO2/c1-6(2)4-3-5(8)7(6)9/h3,8-9H,4H2,1-2H3	TVMWCFBBBJMWJQ-UHFFFAOYSA-N	?			a/apparent	?	acidic	8.7
11771	OC1([N+](CC(C1)(C)C)(C)C)	CC1(C)CC(O)[N+](C)(C)C1	InChI=1S/C8H18NO/c1-8(2)5-7(10)9(3,4)6-8/h7,10H,5-6H2,1-4H3/q+1	VSSDTMVGUNLDJZ-UHFFFAOYSA-N	?	20		a1/apparent	OH	acidic	8.7
10854	OC1(=C(C=CC=C1)C[N+](C)(C)C)	C[N+](C)(C)CC1C=CC=CC=1O	InChI=1S/C10H15NO/c1-11(2,3)8-9-6-4-5-7-10(9)12/h4-7H,8H2,1-3H3/p+1	DSSBXSXKPWVWNR-UHFFFAOYSA-O	?	25	mean from 2	a1/apparent	?	acidic	8.71
12985	S=C1(NC(=O)C(N1)(C)C)	CC1(C)NC(=S)NC1=O	InChI=1S/C5H8N2OS/c1-5(2)3(8)6-4(9)7-5/h1-2H3,(H2,6,7,8,9)	QSAASNVWPNBKDI-UHFFFAOYSA-N	?	18	spectrophotometric	a/apparent	?	acidic	8.71
16052	O=C(NCCC[NH+](CCCC(C)C)C)C=NO	CC(C)CCCN(C)CCCNC(=O)CN=O	InChI=1S/C12H25N3O2/c1-11(2)6-4-8-15(3)9-5-7-13-12(16)10-14-17/h11H,4-10H2,1-3H3,(H,13,16)	VVMZPHLLXWBJCM-UHFFFAOYSA-N	?	25	potentiometric	a1/apparent	?	acidic	8.72
16731	O1(C(=NC(=C1O)CC2(=CC=CC=C2))C3(=CC=CC=C3))	OC1OC(=NC=1CC1C=CC=CC=1)C1C=CC=CC=1	InChI=1S/C16H13NO2/c18-16-14(11-12-7-3-1-4-8-12)17-15(19-16)13-9-5-2-6-10-13/h1-10,18H,11H2	FCIVAYYGHJIQME-UHFFFAOYSA-N	?	25	spectrophotometric	a1/apparent	?	acidic	8.72
13239	O=C(NCCC[NH+](CC)C)C=NO	CCN(C)CCCNC(=O)CN=O	InChI=1S/C8H17N3O2/c1-3-11(2)6-4-5-9-8(12)7-10-13/h3-7H2,1-2H3,(H,9,12)	WRLUEOMEGUUJDV-UHFFFAOYSA-N	?	25	potentiometric	a1/apparent	?	acidic	8.72
16366	ClC1(=C(Cl)C(=CC=C1OCC(=O)OCC)CC2(=CC(=C(O)C=C2)C[NH3+]))	CCOC(O)=COC1C=CC(CC2C=C(CN)C(O)=CC=2)=C(Cl)C=1Cl	InChI=1S/C18H19Cl2NO4/c1-2-24-16(23)10-25-15-6-4-12(17(19)18(15)20)7-11-3-5-14(22)13(8-11)9-21/h3-6,8,10,22-23H,2,7,9,21H2,1H3	NVORZSHCMBQNFO-UHFFFAOYSA-N	?	25	spectrophotometric	a1/apparent	OH	acidic	8.73
17449	O=C(N(O)C)C	CN(O)C(=C)O	InChI=1S/C3H7NO2/c1-3(5)4(2)6/h5-6H,1H2,2H3	XWZGBVYGMLYLMW-UHFFFAOYSA-N	?	25	mean from 2	a1/apparent	?	acidic	8.73
13769	S(C1(=NC=NC2(=C1NC=N2)))C	CSC1=NC=NC2N=CNC=21	InChI=1S/C6H6N4S/c1-11-6-4-5(8-2-7-4)9-3-10-6/h2-3H,1H3,(H,7,8,9,10)	UIJIQXGRFSPYQW-UHFFFAOYSA-N	?	20	potentiometric	a2/apparent	?	acidic	8.74
10860	OC1(=C(C=CC=C1)CC[NH+](C)C)	CN(C)CCC1=CC=CC=C1O	InChI=1S/C10H15NO/c1-11(2)8-7-9-5-3-4-6-10(9)12/h3-6,12H,7-8H2,1-2H3	AECMQTCXISKOGO-UHFFFAOYSA-N	?	25	spectrophotometric	a1/apparent	OH	acidic	8.75
10851	OC1(=CC=C(C[N+](C)(C)C)C=C1)	C[N+](C)(C)CC1C=CC(O)=CC=1	InChI=1S/C10H15NO/c1-11(2,3)8-9-4-6-10(12)7-5-9/h4-7H,8H2,1-3H3/p+1	DRCGIMLIHAOUCP-UHFFFAOYSA-O	?	25	potentiometric	a1/apparent	?	acidic	8.75
11424	S(=O)(C1(=CC(O)=CC=C1))C	CS(=O)C1C=CC=C(O)C=1	InChI=1S/C7H8O2S/c1-10(9)7-4-2-3-6(8)5-7/h2-5,8H,1H3	NYEJOIGPFQJXFY-UHFFFAOYSA-N	?	25	potentiometric	a/apparent	?	acidic	8.75
12317	O=C(NCCC[NH+](CC)CC)C=NO	CCN(CCCNC(=O)CN=O)CC	InChI=1S/C9H19N3O2/c1-3-12(4-2)7-5-6-10-9(13)8-11-14/h3-8H2,1-2H3,(H,10,13)	FRTXTQSADGYHBV-UHFFFAOYSA-N	?	25	potentiometric	a1/apparent	?	acidic	8.75
11081	OC=2(C1(=NC=NC(=C1C=CC=2)C))	CC1N=CN=C2C(O)=CC=CC2=1	InChI=1S/C9H8N2O/c1-6-7-3-2-4-8(12)9(7)11-5-10-6/h2-5,12H,1H3	RSHKEEMIDCYLTC-UHFFFAOYSA-N	?	20	potentiometric	a2/apparent	?	acidic	8.75
16247	S=C(N(CC)CC)NC(=O)C1(=CC=C(C)C=C1)	CC1C=CC(=CC=1)C(=O)NC(=S)N(CC)CC	InChI=1S/C13H18N2OS/c1-4-15(5-2)13(17)14-12(16)11-8-6-10(3)7-9-11/h6-9H,4-5H2,1-3H3,(H,14,16,17)	AJYQIMTUQGEFHY-UHFFFAOYSA-N	?	25	spectrophotometric	a1/apparent	?	acidic	8.77
17266	O=CNO	ONC=O	InChI=1S/CH3NO2/c3-1-2-4/h1,4H,(H,2,3)	KDGKTJGPFXIBEB-UHFFFAOYSA-N	?	25	mean from 2	a1/thermodynamic	?	acidic	8.77
14046	O1(N=C2(C(=NO)CCCC2(=N1)))	O=NC1CCCC2=NON=C21	InChI=1S/C6H7N3O2/c10-7-4-2-1-3-5-6(4)9-11-8-5/h4H,1-3H2	XVDVKEWREJZICI-UHFFFAOYSA-N	?		spectrophotometric	a/apparent	?	acidic	8.78
17195	OC2(=CC1(=NC=C3(C=CC=CC3(=C1C=C2))))	OC1=CC2=NC=C3C=CC=CC3=C2C=C1	InChI=1S/C13H9NO/c15-10-5-6-12-11-4-2-1-3-9(11)8-14-13(12)7-10/h1-8,15H	PVRBBNVBVWFJSC-UHFFFAOYSA-N	?	20	spectrophotometric	a2/apparent	?	acidic	8.79
11111	S=C1(NC(=O)C2(N1)(CCCCC2))	O=C1NC(=S)NC21CCCCC2	InChI=1S/C8H12N2OS/c11-6-8(10-7(12)9-6)4-2-1-3-5-8/h1-5H2,(H2,9,10,11,12)	QJQBNOHDDLCTFR-UHFFFAOYSA-N	?	18	spectrophotometric	a/apparent	?	acidic	8.79
16102	S=C2(NC(=O)N(C1(OC(CO)C(C1)O))C=C2C)	CC1=CN(C2CC(O)C(CO)O2)C(=O)NC1=S	InChI=1S/C10H14N2O4S/c1-5-3-12(10(15)11-9(5)17)8-2-6(14)7(4-13)16-8/h3,6-8,13-14H,2,4H2,1H3,(H,11,15,17)	AVKSPBJBGGHUMW-UHFFFAOYSA-N	?		spectrophotometric	a/apparent	?	acidic	8.8
16633	O=C2(C(=CC(=NC1(=CC=C(O)C=C1))C(=C2)C)C(C)C)	CC1=CC(=O)C(=CC1=NC1C=CC(O)=CC=1)C(C)C	InChI=1S/C16H17NO2/c1-10(2)14-9-15(11(3)8-16(14)19)17-12-4-6-13(18)7-5-12/h4-10,18H,1-3H3	MJRKOVPFNLKFIR-UHFFFAOYSA-N	?	30		apparent	?	acidic	8.8
17667	ON=C(C#[N+][O-])C	CC(C#[N+][O-])N=O	InChI=1S/C3H4N2O2/c1-3(5-7)2-4-6/h3H,1H3	VZTZZBGPPBIMNT-UHFFFAOYSA-N	?	20	mean from 2	a1/apparent	?	acidic	8.8
13792	O=CC1(=NC=NC2(=C1NC=N2))	O=CC1=NC=NC2N=CNC=21	InChI=1S/C6H4N4O/c11-1-4-5-6(9-2-7-4)10-3-8-5/h1-3H,(H,7,8,9,10)	NQFHKZPSNYOBIR-UHFFFAOYSA-N	?		spectrophotometric	a1/apparent	?	acidic	8.8
12397	O=[N+]([O-])C2(=C1(C(=O)NC(C1=CC=C2)=O))	[O-][N+](=O)C1C=CC=C2C=1C(=O)NC2=O	InChI=1S/C8H4N2O4/c11-7-4-2-1-3-5(10(13)14)6(4)8(12)9-7/h1-3H,(H,9,11,12)	BONIIQYTWOPUQI-UHFFFAOYSA-N	?	25		a1/thermodynamic	NH	acidic	8.8
12529	O=[N+]([O-])C2(=CC=1(C(=CC=C(C=1)O)C=C2))	[O-][N+](=O)C1=CC2=CC(O)=CC=C2C=C1	InChI=1S/C10H7NO3/c12-10-4-2-7-1-3-9(11(13)14)5-8(7)6-10/h1-6,12H	PEUWECFMAMZFKM-UHFFFAOYSA-N	?	25	spectrophotometric	a1/apparent	?	acidic	8.81
17116	FC1(=CC(=C(O)C=C1)C[NH+]2(CCCCC2))	OC1=CC=C(F)C=C1CN1CCCCC1	InChI=1S/C12H16FNO/c13-11-4-5-12(15)10(8-11)9-14-6-2-1-3-7-14/h4-5,8,15H,1-3,6-7,9H2	IVYTVFCTERAZHM-UHFFFAOYSA-N	?	25	spectrophotometric	a1/apparent	OH	acidic	8.81
17192	OC3(=CC=1(C(=NC2(=CC=CC=C2(C=1)))C=C3))	OC1=CC2=CC3=CC=CC=C3N=C2C=C1	InChI=1S/C13H9NO/c15-11-5-6-13-10(8-11)7-9-3-1-2-4-12(9)14-13/h1-8,15H	VUZCWTUAXNDZSX-UHFFFAOYSA-N	?	20	spectrophotometric	a2/apparent	?	acidic	8.81
11731	OB(O)C1(=CC(N)=CC=C1)	NC1C=C(C=CC=1)B(O)O	InChI=1S/C6H8BNO2/c8-6-3-1-2-5(4-6)7(9)10/h1-4,9-10H,8H2	JMZFEHDNIAQMNB-UHFFFAOYSA-N	?	25	potentiometric	apparent	B(OH)2	acidic	8.81
13237	O=C(NCCCC[NH+](C)C)C=NO	CN(C)CCCCNC(=O)CN=O	InChI=1S/C8H17N3O2/c1-11(2)6-4-3-5-9-8(12)7-10-13/h3-7H2,1-2H3,(H,9,12)	GGWBFNOTCQIZLE-UHFFFAOYSA-N	?	25	potentiometric	a1/apparent	?	acidic	8.81
12440	OC=2(C1(=NC=NC(=C1C=CC=2)CCC))	CCCC1N=CN=C2C(O)=CC=CC2=1	InChI=1S/C11H12N2O/c1-2-4-9-8-5-3-6-10(14)11(8)13-7-12-9/h3,5-7,14H,2,4H2,1H3	KUCALNGKSZWXGU-UHFFFAOYSA-N	?	20	potentiometric	a/apparent	?	acidic	8.82
10159	O=C(N)C1(NCCC1)	NC(O)C1CCCN=1	InChI=1S/C5H10N2O/c6-5(8)4-2-1-3-7-4/h5,8H,1-3,6H2	FEUDYCCAXYKRAD-UHFFFAOYSA-N	?		potentiometric	a/apparent	?	acidic	8.82
13937	OC2(=CC=1(C(=NC=CC=1)C=C2))	OC1=CC2=CC=CN=C2C=C1	InChI=1S/C9H7NO/c11-8-3-4-9-7(6-8)2-1-5-10-9/h1-6,11H	OVYWMEWYEJLIER-UHFFFAOYSA-N	?	20	mean from 2	a2/apparent	-OH	acidic	8.82
16769	S=C(N(CC)CC)NC(=O)C1(=CC=C(OCC)C=C1)	CCOC1C=CC(=CC=1)C(=O)NC(=S)N(CC)CC	InChI=1S/C14H20N2O2S/c1-4-16(5-2)14(19)15-13(17)11-7-9-12(10-8-11)18-6-3/h7-10H,4-6H2,1-3H3,(H,15,17,19)	QZGWYSHJLCADGI-UHFFFAOYSA-N	?	25	spectrophotometric	a1/apparent	?	acidic	8.83
10699	S(=O)(=O)(N)C1(=CC(C#N)=CC=C1)	NS(=O)(=O)C1=CC(=CC=C1)C#N	InChI=1S/C7H6N2O2S/c8-5-6-2-1-3-7(4-6)12(9,10)11/h1-4H,(H2,9,10,11)	LTOFQPCBIZPXFH-UHFFFAOYSA-N	?	25	potentiometric	a1/thermodynamic	SO2NH-H	acidic	8.84
10033	O=C(C1(=CC=CC1))C	C=C(O)C1CC=CC=1	InChI=1S/C7H8O/c1-6(8)7-4-2-3-5-7/h2-4,8H,1,5H2	HZWWSRNWKSNBIG-UHFFFAOYSA-N	?	30	spectrophotometric	a1/apparent	?	acidic	8.84
15506	O=C1(C3(=C(OC(=C1)C2(=C(O)C=CC=C2))C=CC=C3))	OC1C=CC=CC=1C1=CC(=O)C2C=CC=CC=2O1	InChI=1S/C15H10O3/c16-12-7-3-1-5-10(12)15-9-13(17)11-6-2-4-8-14(11)18-15/h1-9,16H	ZZLQHXCRRMUGQJ-UHFFFAOYSA-N	?	23	spectrophotometric	a1/apparent	H+	acidic	8.85
17610	O=C(CC(=O)C)C	C=C(O)CC(=C)O	InChI=1S/C5H8O2/c1-4(6)3-5(2)7/h6-7H,1-3H2	WYWLZNIBXOKPAO-UHFFFAOYSA-N	?	24	mean from 9	a1/thermodynamic	CH2	acidic	8.85
14378	O=C1(NC(=O)CC1NC(=O)C)	C/C(/O)=N\C1CC(=O)NC=1O	InChI=1S/C6H8N2O3/c1-3(9)7-4-2-5(10)8-6(4)11/h11H,2H2,1H3,(H,7,9)(H,8,10)	RHGCSMHXZMVNPL-UHFFFAOYSA-N	?	20	potentiometric	a/apparent	?	acidic	8.85
11686	O=C1(N(O)C(C)(C)C(C1)C)	CC1C=C(O)N(O)C1(C)C	InChI=1S/C7H13NO2/c1-5-4-6(9)8(10)7(5,2)3/h4-5,9-10H,1-3H3	FTLCBBBWBFMJML-UHFFFAOYSA-N	?		potentiometric	a/apparent	?	acidic	8.85
13954	OC2(=CC1(=NC=CC=C1C=C2))	OC1=CC2=NC=CC=C2C=C1	InChI=1S/C9H7NO/c11-8-4-3-7-2-1-5-10-9(7)6-8/h1-6,11H	XCRPPAPDRUBKRJ-UHFFFAOYSA-N	?	20	potentiometric	a2/apparent	?	acidic	8.85
10794	O=C(C(=NO)C1(=CC=CC=C1))C	C=C(O)C(N=O)C1C=CC=CC=1	InChI=1S/C9H9NO2/c1-7(11)9(10-12)8-5-3-2-4-6-8/h2-6,9,11H,1H2	NOHPPQWKRSZSEH-UHFFFAOYSA-N	?	20	potentiometric	a1/apparent	?	acidic	8.85
12776	O=CC1(=CC(O)=CC=C1)	OC1C=C(C=O)C=CC=1	InChI=1S/C7H6O2/c8-5-6-2-1-3-7(9)4-6/h1-5,9H	IAVREABSGIHHMO-UHFFFAOYSA-N	?	25	mean from 3	a/thermodynamic	?	acidic	8.86
13708	O=C(OC)C(=NO)C1(=CC=CC=C1)	COC(=O)C(N=O)C1C=CC=CC=1	InChI=1S/C9H9NO3/c1-13-9(11)8(10-12)7-5-3-2-4-6-7/h2-6,8H,1H3	JNIPIPZOPZIALP-UHFFFAOYSA-N	?	20	potentiometric	a1/apparent	?	acidic	8.87
15762	S(=O)(=O)(NC1(=CC=C(OC)C=C1))C2(=CC=CC=C2)	COC1C=CC(=CC=1)NS(=O)(=O)C1C=CC=CC=1	InChI=1S/C13H13NO3S/c1-17-12-9-7-11(8-10-12)14-18(15,16)13-5-3-2-4-6-13/h2-10,14H,1H3	UZUQLWPXATZCDY-UHFFFAOYSA-N	?	23	mean from 4	a1/apparent	NH	acidic	8.88
10138	SCC1(=NC=CN1C)	CN1C=CN=C1CS	InChI=1S/C5H8N2S/c1-7-3-2-6-5(7)4-8/h2-3,8H,4H2,1H3	UVWSKIZHAMYEAZ-UHFFFAOYSA-N	?	25	potentiometric	a2/apparent	?	acidic	8.88
14529	OC1(=CC(=CC=C1)C[NH+](C)C)	CN(C)CC1C=CC=C(O)C=1	InChI=1S/C9H13NO/c1-10(2)7-8-4-3-5-9(11)6-8/h3-6,11H,7H2,1-2H3	HXMWGMZZNGHVPQ-UHFFFAOYSA-N	?	25	spectrophotometric	a1/apparent	OH	acidic	8.88
12321	O=C(NCCCCC[NH+](C)C)C=NO	CN(C)CCCCCNC(=O)CN=O	InChI=1S/C9H19N3O2/c1-12(2)7-5-3-4-6-10-9(13)8-11-14/h3-8H2,1-2H3,(H,10,13)	KXBQRPZCIHZVID-UHFFFAOYSA-N	?	25	potentiometric	a1/apparent	?	acidic	8.88
13962	OC2(=CC=1(C(=CC=NC=1)C=C2))	OC1=CC2=CN=CC=C2C=C1	InChI=1S/C9H7NO/c11-9-2-1-7-3-4-10-6-8(7)5-9/h1-6,11H	WCRKBMABEPCYII-UHFFFAOYSA-N	?	20	potentiometric	a2/apparent	?	acidic	8.88
16108	S(=O)(=O)(NC1(=CC=CC=C1))C2(=CC=C(N)C=C2)	NC1C=CC(=CC=1)S(=O)(=O)NC1C=CC=CC=1	InChI=1S/C12H12N2O2S/c13-10-6-8-12(9-7-10)17(15,16)14-11-4-2-1-3-5-11/h1-9,14H,13H2	YBUXKQSCKVQATK-UHFFFAOYSA-N	?	20		a/apparent	SO2NHR	acidic	8.89
15039	[N+]3(=CC=C(C1(=NC=2(C=CC=CC=2(N1))))C=C3)(C)	C[N+]1C=CC(=CC=1)C1NC2C=CC=CC=2N=1	InChI=1S/C13H11N3/c1-16-8-6-10(7-9-16)13-14-11-4-2-3-5-12(11)15-13/h2-9H,1H3/p+1	QFLATZNEOVQJFV-UHFFFAOYSA-O	?	25	spectrophotometric	a2/apparent	NH	acidic	8.89
14275	O=CC1(=CC(O)=C(OC)C=C1)	COC1C=CC(C=O)=CC=1O	InChI=1S/C8H8O3/c1-11-8-3-2-6(5-9)4-7(8)10/h2-5,10H,1H3	JVTZFYYHCGSXJV-UHFFFAOYSA-N	?	25	spectrophotometric	a/thermodynamic	?	acidic	8.89
17136	S1(C(=NN=C1C2(=CC=CC=C2))NC(=O)C)	C/C(/O)=N\C1=NN=C(S1)C1C=CC=CC=1	InChI=1S/C10H9N3OS/c1-7(14)11-10-13-12-9(15-10)8-5-3-2-4-6-8/h2-6H,1H3,(H,11,13,14)	MOHXQYYZAKQQCP-UHFFFAOYSA-N	?		spectrophotometric	a/apparent	?	acidic	8.9
13505	[S+](CC(=O)C1(=CC=C(C)C=C1))(C)C	CC1C=CC(=CC=1)C(O)=C[S+](C)C	InChI=1S/C11H14OS/c1-9-4-6-10(7-5-9)11(12)8-13(2)3/h4-8H,1-3H3/p+1	ICIDMXCPOORPRU-UHFFFAOYSA-O	?	24	spectrophotometric	a1/apparent	RMe2S+ Br-	acidic	8.9
16154	O=C2(C(=CC(=NC1(=CC=C(O)C=C1))C=C2C)C)	CC1=CC(C=C(C)C1=O)=NC1C=CC(O)=CC=1	InChI=1S/C14H13NO2/c1-9-7-12(8-10(2)14(9)17)15-11-3-5-13(16)6-4-11/h3-8,16H,1-2H3	GHMGLHVXVCAUCL-UHFFFAOYSA-N	?	30	potentiometric	a/apparent	?	acidic	8.9
12957	O=C(N)C1(NCCCC1)	NC(O)C1CCCCN=1	InChI=1S/C6H12N2O/c7-6(9)5-3-1-2-4-8-5/h6,9H,1-4,7H2	JCWGJOIHVPABBI-UHFFFAOYSA-N	?	25	potentiometric	a/apparent	?	acidic	8.9
12651	O=C(C=NO)C=C(C)C	CC(C)=CC(=O)CN=O	InChI=1S/C6H9NO2/c1-5(2)3-6(8)4-7-9/h3H,4H2,1-2H3	NGNGNSAOBVXCQH-UHFFFAOYSA-N	?	30	potentiometric	a1/apparent	?	acidic	8.9
12082	N1(=NC=2(C=C(C)C=CC=2(N1)))	CC1=CC2N=NNC=2C=C1	InChI=1S/C7H7N3/c1-5-2-3-6-7(4-5)9-10-8-6/h2-4H,1H3,(H,8,9,10)	LRUDIIUSNGCQKF-UHFFFAOYSA-N	?		potentiometric	a/apparent	?	acidic	8.9
14444	O=C(NO)C1(=CC=C(C)C=C1)	CC1=CC=C(C=C1)C(=O)NO	InChI=1S/C8H9NO2/c1-6-2-4-7(5-3-6)8(10)9-11/h2-5,11H,1H3,(H,9,10)	SFSSMGSFESHVQM-UHFFFAOYSA-N	?	25	potentiometric	a/apparent	?	acidic	8.9
10872	O=C(NO)C1(=C(OC)C=CC=C1)	COC1C=CC=CC=1C(=O)NO	InChI=1S/C8H9NO3/c1-12-7-5-3-2-4-6(7)8(10)9-11/h2-5,11H,1H3,(H,9,10)	DGUKREATIVIORF-UHFFFAOYSA-N	?	25	potentiometric	a/apparent	?	acidic	8.9
15344	O(C1(=C(O)C=CC(=C1)C=NC3(=NC=2(NC=NC=2C=N3))))C	COC1C=C(C=NC2=NC3NC=NC=3C=N2)C=CC=1O	InChI=1S/C13H11N5O2/c1-20-11-4-8(2-3-10(11)19)5-14-13-15-6-9-12(18-13)17-7-16-9/h2-7,19H,1H3,(H,15,16,17,18)	ZSVJBTMNAPRTIZ-UHFFFAOYSA-N	?	25	spectrophotometric	a2/apparent	OH	acidic	8.91
16465	O=[N+]([O-])C2(=CC=C(NC(=O)CC(=O)C1(=CC=CC=C1))C=C2)	[O-][N+](=O)C1C=CC(=CC=1)/N=C(/O)\CC(=O)C1C=CC=CC=1	InChI=1S/C15H12N2O4/c18-14(11-4-2-1-3-5-11)10-15(19)16-12-6-8-13(9-7-12)17(20)21/h1-9H,10H2,(H,16,19)	QVWSMRKZRQSUSV-UHFFFAOYSA-N	?	30		a1/apparent	?	acidic	8.91
16909	O=C(C2(=CC=[N+](CC1(=CC=C(C)C=C1))C=C2))CC3(=CC=CC=C3)	CC1C=CC(C[N+]2C=CC(=CC=2)C(O)=CC2C=CC=CC=2)=CC=1	InChI=1S/C21H19NO/c1-17-7-9-19(10-8-17)16-22-13-11-20(12-14-22)21(23)15-18-5-3-2-4-6-18/h2-15H,16H2,1H3/p+1	DBRLZQMHCHWHFV-UHFFFAOYSA-O	?	25	spectrophotometric	a1/apparent	?	acidic	8.91
13768	S(C2(=NC=1(N=CNC=1C=N2)))C	CSC1=NC2N=CNC=2C=N1	InChI=1S/C6H6N4S/c1-11-6-7-2-4-5(10-6)9-3-8-4/h2-3H,1H3,(H,7,8,9,10)	GEVCSRLIETZLTD-UHFFFAOYSA-N	?	20	potentiometric	a2/apparent	?	acidic	8.91
12719	N2(=C1(N=CNC1=CN=C2))	C1N=C2N=CNC2=CN=1	InChI=1S/C5H4N4/c1-4-5(8-2-6-1)9-3-7-4/h1-3H,(H,6,7,8,9)	KDCGOANMDULRCW-UHFFFAOYSA-N	?	20	mean from 2	a2/apparent	?	acidic	8.92
16967	O=[N+]([O-])C1(=C([N+](=O)[O-])C=C2(NC=NC2(=C1)))	[O-][N+](=O)C1C=C2NC=NC2=CC=1[N+]([O-])=O	InChI=1S/C7H4N4O4/c12-10(13)6-1-4-5(9-3-8-4)2-7(6)11(14)15/h1-3H,(H,8,9)	GJKUZDYIYKJZOB-UHFFFAOYSA-N	?	25	potentiometric	a1/apparent	N-H	acidic	8.92
14614	O=C(NCCCCCC[NH+](C)C)C=NO	CN(C)CCCCCCNC(=O)CN=O	InChI=1S/C10H21N3O2/c1-13(2)8-6-4-3-5-7-11-10(14)9-12-15/h3-9H2,1-2H3,(H,11,14)	BZYWDEDAIVYRRV-UHFFFAOYSA-N	?	25	potentiometric	a1/apparent	?	acidic	8.93
13387	O1(C(=NC(=C1O)C)C2(=CC=CC=C2))	CC1N=C(OC=1O)C1C=CC=CC=1	InChI=1S/C10H9NO2/c1-7-10(12)13-9(11-7)8-5-3-2-4-6-8/h2-6,12H,1H3	DTYLLVHYYGGIBK-UHFFFAOYSA-N	?	25	spectrophotometric	a1/apparent	?	acidic	8.94
15290	S(=O)(C3(=CC(OC)=C(C1(=NC=2(N=CC=NC=2(N1))))C=C3))C	CS(=O)C1=CC(OC)=C(C=C1)C1NC2N=CC=NC=2N=1	InChI=1S/C13H12N4O2S/c1-19-10-7-8(20(2)18)3-4-9(10)11-16-12-13(17-11)15-6-5-14-12/h3-7H,1-2H3,(H,14,15,16,17)	MBEJMHJXPPKKKF-UHFFFAOYSA-N	?	25	mean from 3	a2/apparent	?	acidic	8.94
10830	ClC1(=C(Cl)C=CC(=C1)S(=O)(=O)N)	NS(=O)(=O)C1=CC(Cl)=C(Cl)C=C1	InChI=1S/C6H5Cl2NO2S/c7-5-2-1-4(3-6(5)8)12(9,10)11/h1-3H,(H2,9,10,11)	ILLSOONBCBUBOD-UHFFFAOYSA-N	?	25	potentiometric	a1/thermodynamic	SO2NH-H	acidic	8.94
11310	O=[N+]([O-])C(CC([N+](=O)[O-])C)(C)C	CC(CC(C)(C)[N+]([O-])=O)[N+]([O-])=O	InChI=1S/C6H12N2O4/c1-5(7(9)10)4-6(2,3)8(11)12/h5H,4H2,1-3H3	IBHFLWSIQRXSEJ-UHFFFAOYSA-N	?	20	spectrophotometric	a1/apparent	?	acidic	8.95
10038	ClC1(=CC(O)=CC=C1)	OC1C=C(Cl)C=CC=1	InChI=1S/C6H5ClO/c7-5-2-1-3-6(8)4-5/h1-4,8H	HORNXRXVQWOLPJ-UHFFFAOYSA-N	?	25	mean from 7	a1/apparent	?	acidic	8.96
16050	O=C(NCCCCCCCC[NH+](C)C)C=NO	CN(C)CCCCCCCCNC(=O)CN=O	InChI=1S/C12H25N3O2/c1-15(2)10-8-6-4-3-5-7-9-13-12(16)11-14-17/h3-11H2,1-2H3,(H,13,16)	NPVJNVYQZQCNDR-UHFFFAOYSA-N	?	25	potentiometric	a1/apparent	?	acidic	8.97
15202	O=C(NCCCCCCC[NH+](C)C)C=NO	CN(C)CCCCCCCNC(=O)CN=O	InChI=1S/C11H23N3O2/c1-14(2)9-7-5-3-4-6-8-12-11(15)10-13-16/h3-10H2,1-2H3,(H,12,15)	BEECQECZZGBPNK-UHFFFAOYSA-N	?	25	potentiometric	a1/apparent	?	acidic	8.98
12209	S(=O)(=O)(N)C1(=CC(=CC=C1)C(F)(F)F)	NS(=O)(=O)C1=CC(=CC=C1)C(F)(F)F	InChI=1S/C7H6F3NO2S/c8-7(9,10)5-2-1-3-6(4-5)14(11,12)13/h1-4H,(H2,11,12,13)	ZUTVRDMZQSHCID-UHFFFAOYSA-N	?	25	potentiometric	a1/thermodynamic	SO2NH-H	acidic	8.98
14322	O=C(C1(=NNC(=C1)C(=O)C))C	C=C(O)C1C=C(NN=1)C(=C)O	InChI=1S/C7H8N2O2/c1-4(10)6-3-7(5(2)11)9-8-6/h3,10-11H,1-2H2,(H,8,9)	LWBORLQUZFYATJ-UHFFFAOYSA-N	?		spectrophotometric	a/apparent	?	acidic	8.98
13710	O=[N+]([O-])C1(=C(C(O)=C(C)C=C1C)C)	CC1C(O)=C(C)C=C(C)C=1[N+]([O-])=O	InChI=1S/C9H11NO3/c1-5-4-6(2)9(11)7(3)8(5)10(12)13/h4,11H,1-3H3	ZVRSQGUIDRECBV-UHFFFAOYSA-N	?	25		thermodynamic	?	acidic	8.98
13706	O=C(OC)CC(=O)C1(=CN=CC=C1)	COC(O)=CC(=O)C1C=CC=NC=1	InChI=1S/C9H9NO3/c1-13-9(12)5-8(11)7-3-2-4-10-6-7/h2-6,12H,1H3	ZVNRWBAYSVEWRM-UHFFFAOYSA-N	?	25	spectrophotometric	a1/apparent	?	acidic	8.98
15639	O=C(NCCCCCCCCC[NH+](C)C)C=NO	CN(C)CCCCCCCCCNC(=O)CN=O	InChI=1S/C13H27N3O2/c1-16(2)11-9-7-5-3-4-6-8-10-14-13(17)12-15-18/h3-12H2,1-2H3,(H,14,17)	WBFOJWAZYZTZBZ-UHFFFAOYSA-N	?	25	potentiometric	a1/apparent	?	acidic	8.99
10040	[Br]C1(=CC(O)=CC=C1)	OC1C=C(Br)C=CC=1	InChI=1S/C6H5BrO/c7-5-2-1-3-6(8)4-5/h1-4,8H	MNOJRWOWILAHAV-UHFFFAOYSA-N	?	25	mean from 3	thermodynamic	?	acidic	8.99
11687	O=C1(N(C=CC=C1O)CC)	CCN1C=CC=C(O)C1=O	InChI=1S/C7H9NO2/c1-2-8-5-3-4-6(9)7(8)10/h3-5,9H,2H2,1H3	PFMJLYROOSGHMN-UHFFFAOYSA-N	?	22.5		a1/apparent	OH	acidic	8.99
16947	O=C(C1(=CC(O)=CC=C1))C2(=CC=CC=C2)	OC1C=C(C=CC=1)C(=O)C1C=CC=CC=1	InChI=1S/C13H10O2/c14-12-8-4-7-11(9-12)13(15)10-5-2-1-3-6-10/h1-9,14H	SHULEACXTONYPS-UHFFFAOYSA-N	?			a1/apparent	OH	acidic	9.0
15081	O=C(C1(=CC=CC=C1))C2(=NNC(=C2)C(=O)C)	C=C(O)C1=CC(=NN1)C(=O)C1C=CC=CC=1	InChI=1S/C12H10N2O2/c1-8(15)10-7-11(14-13-10)12(16)9-5-3-2-4-6-9/h2-7,15H,1H2,(H,13,14)	CBWLAQKPAUJZCX-UHFFFAOYSA-N	?		spectrophotometric	a/apparent	?	acidic	9.01
15154	O=[N+]([O-])C2(=CC=C(C1(=CC=C(O)C=C1))C=C2)	[O-][N+](=O)C1C=CC(=CC=1)C1C=CC(O)=CC=1	InChI=1S/C12H9NO3/c14-12-7-3-10(4-8-12)9-1-5-11(6-2-9)13(15)16/h1-8,14H	ZNDJDQOECGBUNK-UHFFFAOYSA-N	?	22	mean from 2	a/apparent	?	acidic	9.01
16327	O=[N+]([O-])C3(=CC1(=C(C=2(C=CC(=CC=2(C1))O))C=C3))	[O-][N+](=O)C1=CC2CC3C=C(O)C=CC=3C=2C=C1	InChI=1S/C13H9NO3/c15-11-2-4-13-9(7-11)5-8-6-10(14(16)17)1-3-12(8)13/h1-4,6-7,15H,5H2	VFTOHJFKIJLYKN-UHFFFAOYSA-N	?	22	mean from 2	a/apparent	?	acidic	9.01
16675	O=C(NCCCCCCCCCC[NH+](C)C)C=NO	CN(C)CCCCCCCCCCNC(=O)CN=O	InChI=1S/C14H29N3O2/c1-17(2)12-10-8-6-4-3-5-7-9-11-15-14(18)13-16-19/h3-13H2,1-2H3,(H,15,18)	KQILMNNPFLSVIB-UHFFFAOYSA-N	?	25	potentiometric	a1/apparent	?	acidic	9.02
10039	IC1(=CC(O)=CC=C1)	OC1C=C(I)C=CC=1	InChI=1S/C6H5IO/c7-5-2-1-3-6(8)4-5/h1-4,8H	FXTKWBZFNQHAAO-UHFFFAOYSA-N	?	25	mean from 2	thermodynamic	?	acidic	9.02
12408	O=C1(NC(=O)C(N1)CC2(=CC=CC=C2))	OC1NC(=O)N=C1CC1C=CC=CC=1	InChI=1S/C10H10N2O2/c13-9-8(11-10(14)12-9)6-7-4-2-1-3-5-7/h1-5,9,13H,6H2,(H,12,14)	RUZIUFXXYHPRHB-UHFFFAOYSA-N	?	25	potentiometric	a/apparent	?	acidic	9.03
13855	O=C(N)C1(N2(CCC(C1)CC2))	N=C(O)C1CC2CCN1CC2	InChI=1S/C8H14N2O/c9-8(11)7-5-6-1-3-10(7)4-2-6/h6-7H,1-5H2,(H2,9,11)	OZCJTNLELXWUTQ-UHFFFAOYSA-N	?	25		a1/apparent	?	acidic	9.04
16107	S(=O)(=O)(NC1(=CC=C(N)C=C1))C2(=CC=CC=C2)	NC1C=CC(=CC=1)NS(=O)(=O)C1C=CC=CC=1	InChI=1S/C12H12N2O2S/c13-10-6-8-11(9-7-10)14-17(15,16)12-4-2-1-3-5-12/h1-9,14H,13H2	UGLIOSUKEZPTCF-UHFFFAOYSA-N	?	20	potentiometric	a/apparent	?	acidic	9.05
16941	O=C(N(O)C1(=CC=CC=C1))CCCCCCCCCCCCC	CCCCCCCCCCCCC=C(O)N(O)C1C=CC=CC=1	InChI=1S/C20H33NO2/c1-2-3-4-5-6-7-8-9-10-11-15-18-20(22)21(23)19-16-13-12-14-17-19/h12-14,16-18,22-23H,2-11,15H2,1H3	NYFWHLGWDIYCEF-UHFFFAOYSA-N	?	25	mean from 3	a1/apparent	N-OH	acidic	9.05
10878	O=[N+]([O-])C=CC1(=CC(O)=CC=C1)	[O-][N+](=O)C=CC1C=CC=C(O)C=1	InChI=1S/C8H7NO3/c10-8-3-1-2-7(6-8)4-5-9(11)12/h1-6,10H	DHTXBJQMDPODIB-UHFFFAOYSA-N	?	25	mean from 2	a/apparent	?	acidic	9.05
10593	O=C(OCC)C1(=CC(O)=CC=C1)	CCOC(=O)C1C=CC=C(O)C=1	InChI=1S/C9H10O3/c1-2-12-9(11)7-4-3-5-8(10)6-7/h3-6,10H,2H2,1H3	MWSMNBYIEBRXAL-UHFFFAOYSA-N	?	25	spectrophotometric	a1/apparent	?	acidic	9.05
15897	O2(C1(=C(O)C=CC5(=C1C34(C2C(O)C=CC3C(N(C)CC4)C5O))))	CN1CCC23C4OC5C2=C(C=CC=5O)C(O)C1C3C=CC4O	InChI=1S/C17H19NO4/c1-18-7-6-17-9-3-5-11(20)16(17)22-15-10(19)4-2-8(12(15)17)14(21)13(9)18/h2-5,9,11,13-14,16,19-21H,6-7H2,1H3	ISVKWTNAIRJURI-UHFFFAOYSA-N	?		potentiometric	a2/apparent	?	acidic	9.06
10440	O=[N+]([O-])C(CO)CO	[O-][N+](=O)C(CO)CO	InChI=1S/C3H7NO4/c5-1-3(2-6)4(7)8/h3,5-6H,1-2H2	YTIXGBHAPNMOKU-UHFFFAOYSA-N	?	25	spectrophotometric	a2/apparent	CH	acidic	9.07
11841	O=C(CC(=O)C)CC(C)C	CC(C)C=C(O)CC(=C)O	InChI=1S/C8H14O2/c1-6(2)4-8(10)5-7(3)9/h4,6,9-10H,3,5H2,1-2H3	ATKGBKABROSMCS-UHFFFAOYSA-N	?	24	mean from 2	a1/apparent	?	acidic	9.07
10960	ClC2(=CC=1(C(=CC=C(C=1)O)C=C2))	OC1C=C2C=C(Cl)C=CC2=CC=1	InChI=1S/C10H7ClO/c11-9-3-1-7-2-4-10(12)6-8(7)5-9/h1-6,12H	QSDSWPOSISCSSI-UHFFFAOYSA-N	?	25	spectrophotometric	a1/apparent	?	acidic	9.09
11421	[Br]C1(=C(OC)C=CC(=C1)O)	COC1C=CC(O)=CC=1Br	InChI=1S/C7H7BrO2/c1-10-7-3-2-5(9)4-6(7)8/h2-4,9H,1H3	NOJOUQQJSGRBMN-UHFFFAOYSA-N	?	29	mean from 2	a1/apparent	?	acidic	9.09
15412	OC2(=CC(=C(N=NC1(=C(C=C(C)C=C1C)C))C(=C2)C)C)	CC1C=C(C)C(N=NC2C(C)=CC(O)=CC=2C)=C(C)C=1	InChI=1S/C17H20N2O/c1-10-6-11(2)16(12(3)7-10)18-19-17-13(4)8-15(20)9-14(17)5/h6-9,20H,1-5H3	NKHRIMFKALYXTJ-UHFFFAOYSA-N	?	25	spectrophotometric	a/apparent	?	acidic	9.1
17138	O=C(NN=CC1(=NC=NC2(=C1NC=N2)))N	NC(=O)N=NCC1=NC=NC2N=CNC=21	InChI=1S/C7H7N7O/c8-7(15)14-13-1-4-5-6(11-2-9-4)12-3-10-5/h2-3H,1H2,(H2,8,15)(H,9,10,11,12)	FMRAFOIJJSXXBF-UHFFFAOYSA-N	?		spectrophotometric	a2/apparent	?	acidic	9.1
14760	O=C(N(C3(=CC=C(N=NC2(=CC=1(OCCOCCOCCOCCOCCOC=1C=C2)))C=C3))CCCC)C4(=CC=C(O)C=C4)	CCCCN(C(=O)C1C=CC(O)=CC=1)C1C=CC(=CC=1)N=NC1=CC2OCCOCCOCCOCCOCCOC=2C=C1	InChI=1S/C33H41N3O8/c1-2-3-14-36(33(38)26-4-11-30(37)12-5-26)29-9-6-27(7-10-29)34-35-28-8-13-31-32(25-28)44-24-22-42-20-18-40-16-15-39-17-19-41-21-23-43-31/h4-13,25,37H,2-3,14-24H2,1H3	OIWGNSNXGFWYQR-UHFFFAOYSA-N	?	30	spectrophotometric	a1/apparent	O-H	acidic	9.12
17828	O=C1(NC(=O)CN1)	OC1C=NC(=O)N1	InChI=1S/C3H4N2O2/c6-2-1-4-3(7)5-2/h1-2,6H,(H,5,7)	ZTPUQIVXIYJZAL-UHFFFAOYSA-N	?	22	mean from 4	apparent	?	acidic	9.12
14323	O=C(N)C1(=C(O)C=C(N)C=C1)	NC1C=CC(=C(O)C=1)C(N)=O	InChI=1S/C7H8N2O2/c8-4-1-2-5(7(9)11)6(10)3-4/h1-3,10H,8H2,(H2,9,11)	LPUOAJPPDCPCST-UHFFFAOYSA-N	?	24	mean from 2	a/apparent	?	acidic	9.12
11372	O=C(C1(=CC(O)=CC=C1))C	C=C(O)C1=CC(O)=CC=C1	InChI=1S/C8H8O2/c1-6(9)7-3-2-4-8(10)5-7/h2-5,9-10H,1H2	HDUSCJODMXIVSV-UHFFFAOYSA-N	?	25	mean from 3	apparent	?	acidic	9.12
10715	O=C(NCCN)C1(=CC=CC=C1)	NCCNC(=O)C1C=CC=CC=1	InChI=1S/C9H12N2O/c10-6-7-11-9(12)8-4-2-1-3-5-8/h1-5H,6-7,10H2,(H,11,12)	NHWKHNPRDPAXLM-UHFFFAOYSA-N	?	25	potentiometric	a/apparent	?	acidic	9.13
13272	O=C2(OC1(=C(C=C(O)C=C1)C(=C2)C))	CC1=CC(=O)OC2C=CC(O)=CC=21	InChI=1S/C10H8O3/c1-6-4-10(12)13-9-3-2-7(11)5-8(6)9/h2-5,11H,1H3	IRUHWRSITUYICV-UHFFFAOYSA-N	?	25	spectrophotometric	a/thermodynamic	?	acidic	9.14
16104	O=C(C1(=CC=CC=C1))C2(=NNC(=C2)C(=O)CC)	CC=C(O)C1=CC(=NN1)C(=O)C1C=CC=CC=1	InChI=1S/C13H12N2O2/c1-2-12(16)10-8-11(15-14-10)13(17)9-6-4-3-5-7-9/h2-8,16H,1H3,(H,14,15)	GUKZJSOTVKYIAE-UHFFFAOYSA-N	?		spectrophotometric	a/apparent	?	acidic	9.14
17764	O=C1(C(=O)CCC1)	OC1=CCCC1=O	InChI=1S/C5H6O2/c6-4-2-1-3-5(4)7/h2,6H,1,3H2	WOPKYMRPOKFYNI-UHFFFAOYSA-N	?	20	potentiometric	a/apparent	?	acidic	9.14
16520	FC1(F)(C(F)(F)C(F)(F)C(F)(C(=O)NN)C(C1(F)F)(F)F)	NNC(=O)C1(F)C(F)(F)C(F)(F)C(F)(F)C(F)(F)C1(F)F	InChI=1S/C7H3F11N2O/c8-2(1(21)20-19)3(9,10)5(13,14)7(17,18)6(15,16)4(2,11)12/h19H2,(H,20,21)	SDELTKRIHUURAT-UHFFFAOYSA-N	?	25		a1/apparent	NH	acidic	9.14
14823	S(=O)(=O)(NC2(=CC=C(C1(=C(C(=NC(=C1C(=O)OCC)C)C)C(=O)OCC))C=C2))C3(=CC=C(N)C=C3)	CC1=NC(C)=C(C(=C1C(=O)OCC)C1C=CC(=CC=1)NS(=O)(=O)C1C=CC(N)=CC=1)C(=O)OCC	InChI=1S/C25H27N3O6S/c1-5-33-24(29)21-15(3)27-16(4)22(25(30)34-6-2)23(21)17-7-11-19(12-8-17)28-35(31,32)20-13-9-18(26)10-14-20/h7-14,28H,5-6,26H2,1-4H3	AMPODBVCCDZBGW-UHFFFAOYSA-N	?		potentiometric	a/apparent	?	acidic	9.15
11592	O=C([N+]1(=CC=C(N)C=C1))C	C=C(O)[N+]1=CC=C(N)C=C1	InChI=1S/C7H8N2O/c1-6(10)9-4-2-7(8)3-5-9/h2-5,8,10H,1H2/p+1	QHBQWFSFSJRFOT-UHFFFAOYSA-O	?	25		a1/apparent	?	acidic	9.15
14339	O=C(OC)[N+]1(=CC=C(N)C=C1)	COC(=O)[N+]1C=CC(N)=CC=1	InChI=1S/C7H8N2O2/c1-11-7(10)9-4-2-6(8)3-5-9/h2-5,8H,1H3/p+1	XLJSLKLCZJGBLG-UHFFFAOYSA-O	?	25	spectrophotometric	a1/apparent	?	acidic	9.15
13948	OC2(=CC=1(C(=CN=CC=1)C=C2))	OC1=CC2=CC=NC=C2C=C1	InChI=1S/C9H7NO/c11-9-2-1-8-6-10-4-3-7(8)5-9/h1-6,11H	GPVPDRHTRGTSIH-UHFFFAOYSA-N	?	20	potentiometric	a2/apparent	?	acidic	9.15
10498	O=C(C(=NO)C)CO	CC(N=O)C(O)=CO	InChI=1S/C4H7NO3/c1-3(5-8)4(7)2-6/h2-3,6-7H,1H3	OAJWVJVYSVZIMQ-UHFFFAOYSA-N	?	25	potentiometric	a1/apparent	?	acidic	9.16
13794	O(C1(=NC=NC2(=C1NC=N2)))C	COC1=NC=NC2N=CNC=21	InChI=1S/C6H6N4O/c1-11-6-4-5(8-2-7-4)9-3-10-6/h2-3H,1H3,(H,7,8,9,10)	GOILPRCCOREWQE-UHFFFAOYSA-N	?	20	potentiometric	a2/apparent	?	acidic	9.16
15572	OC1(=C(C=CC=C1)C=NC3(=NC=2(NC=NC=2C=N3)))	OC1C=CC=CC=1C=NC1=NC2NC=NC=2C=N1	InChI=1S/C12H9N5O/c18-10-4-2-1-3-8(10)5-13-12-14-6-9-11(17-12)16-7-15-9/h1-7,18H,(H,14,15,16,17)	LNVULFVRYHLUHN-UHFFFAOYSA-N	?	25	spectrophotometric	a2/apparent	OH	acidic	9.19
12934	O=C1(NC(=O)C(N1)(C)C)	CC1(C)NC(=O)NC1=O	InChI=1S/C5H8N2O2/c1-5(2)3(8)6-4(9)7-5/h1-2H3,(H2,6,7,8,9)	YIROYDNZEPTFOL-UHFFFAOYSA-N	?	23.7	potentiometric	a/apparent	?	acidic	9.19
13564	S(=O)(=O)(N)C1(=CC([N+](=O)[O-])=CC=C1)	NS(=O)(=O)C1=CC(=CC=C1)[N+]([O-])=O	InChI=1S/C6H6N2O4S/c7-13(11,12)6-3-1-2-5(4-6)8(9)10/h1-4H,(H2,7,11,12)	TXTQURPQLVHJRE-UHFFFAOYSA-N	?	20	potentiometric	a/apparent	?	acidic	9.19
14115	O=C(NO)CCCCCCC	CCCCCCCC(O)N=O	InChI=1S/C8H17NO2/c1-2-3-4-5-6-7-8(10)9-11/h8,10H,2-7H2,1H3	YVOVKMAHEYHEBP-UHFFFAOYSA-N	?	23	mean from 8	a1/apparent	H(1+)	acidic	9.19
16194	S1(C(=NC=C1)NP(=O)(OC)C2(=CC=C(N)C=C2))	COP(=O)(NC1=NC=CS1)C1C=CC(N)=CC=1	InChI=1S/C10H12N3O2PS/c1-15-16(14,13-10-12-6-7-17-10)9-4-2-8(11)3-5-9/h2-7H,11H2,1H3,(H,12,13,14)	ADQCBFBZYMRZNR-UHFFFAOYSA-N	?		potentiometric	a/apparent	?	acidic	9.2
10968	[Br]C2(=CC=1(C(=CC(O)=CC=1)C=C2))	OC1C=C2C=CC(Br)=CC2=CC=1	InChI=1S/C10H7BrO/c11-9-3-1-8-6-10(12)4-2-7(8)5-9/h1-6,12H	YLDFTMJPQJXGSS-UHFFFAOYSA-N	?	25	spectrophotometric	a1/apparent	O-H	acidic	9.2
16929	S(=O)(=O)(NC2(=CC(C=1(SC=C(N=1)C))=CC=C2))C3(=CC=C(N)C=C3)	CC1=CSC(=N1)C1C=C(C=CC=1)NS(=O)(=O)C1C=CC(N)=CC=1	InChI=1S/C16H15N3O2S2/c1-11-10-22-16(18-11)12-3-2-4-14(9-12)19-23(20,21)15-7-5-13(17)6-8-15/h2-10,19H,17H2,1H3	UFXQFDXUBOOKLF-UHFFFAOYSA-N	?		potentiometric	a/apparent	?	acidic	9.2
16597	OC=1(NN=C(C=1CCCCCCC)C2(=CC=CC=C2))	CCCCCCCC1=C(O)NN=C1C1C=CC=CC=1	InChI=1S/C16H22N2O/c1-2-3-4-5-9-12-14-15(17-18-16(14)19)13-10-7-6-8-11-13/h6-8,10-11H,2-5,9,12H2,1H3,(H2,17,18,19)	LGPDUMJLNROXPX-UHFFFAOYSA-N	?		potentiometric	a/apparent	?	acidic	9.2
15486	O=C(C1(=CC=CC=C1))C(=NNC2(=C(C(=O)C)C=CC=C2))C(=O)C3(=CC=CC=C3)	C=C(O)C1C=CC=CC=1N=NC(C(=O)C1C=CC=CC=1)=C(O)C1C=CC=CC=1	InChI=1S/C23H18N2O3/c1-16(26)19-14-8-9-15-20(19)24-25-21(22(27)17-10-4-2-5-11-17)23(28)18-12-6-3-7-13-18/h2-15,26-27H,1H2	NNRFFLONBMRFDU-UHFFFAOYSA-N	?	30	spectrophotometric	a1/apparent	?	acidic	9.2
14059	O=C(CC(=O)C)CCCCC	CCCCC=C(O)CC(=C)O	InChI=1S/C9H16O2/c1-3-4-5-6-9(11)7-8(2)10/h6,10-11H,2-5,7H2,1H3	OLVMKMCCBLDIQP-UHFFFAOYSA-N	?	20		a/apparent	?	acidic	9.2
11955	N2(=C(C=1(NC=NC=1N=C2))C)	CC1=NC=NC2N=CNC=21	InChI=1S/C6H6N4/c1-4-5-6(9-2-7-4)10-3-8-5/h2-3H,1H3,(H,7,8,9,10)	SYMHUEFSSMBHJA-UHFFFAOYSA-N	?	20	mean from 2	a2/apparent	?	acidic	9.21
12060	S2(C1(=C(C=CC(=C1)O)N=C2))	OC1=CC2SC=NC=2C=C1	InChI=1S/C7H5NOS/c9-5-1-2-6-7(3-5)10-4-8-6/h1-4,9H	ORIIXCOYEOIFSN-UHFFFAOYSA-N	?	20	potentiometric	a1/thermodynamic	OH	acidic	9.21
16151	OC2(=C(N=C(C1(=C(O)C=CC=C1))C)C=CC=C2)	CC(=NC1C=CC=CC=1O)C1C=CC=CC=1O	InChI=1S/C14H13NO2/c1-10(11-6-2-4-8-13(11)16)15-12-7-3-5-9-14(12)17/h2-9,16-17H,1H3	KAXKOYJTVVHQGF-UHFFFAOYSA-N	?	25		a2/apparent	O-H	acidic	9.23
11733	OB(O)C1(=C(N)C=CC=C1)	NC1C=CC=CC=1B(O)O	InChI=1S/C6H8BNO2/c8-6-4-2-1-3-5(6)7(9)10/h1-4,9-10H,8H2	DIRRKLFMHQUJCM-UHFFFAOYSA-N	?	25	potentiometric	apparent	B(OH)2	acidic	9.23
10859	OC1(=CC(=CC=C1)CC[NH+](C)C)	CN(C)CCC1C=CC=C(O)C=1	InChI=1S/C10H15NO/c1-11(2)7-6-9-4-3-5-10(12)8-9/h3-5,8,12H,6-7H2,1-2H3	DZZZXJVECUJDRB-UHFFFAOYSA-N	?	25	spectrophotometric	a1/apparent	OH	acidic	9.24
14123	S=C(OCCCC)NC(=O)C	C/C(/O)=N\C(=S)OCCCC	InChI=1S/C7H13NO2S/c1-3-4-5-10-7(11)8-6(2)9/h3-5H2,1-2H3,(H,8,9,11)	XOICROKFDISHJI-UHFFFAOYSA-N	?	20	potentiometric	a1/apparent	?	acidic	9.25
13353	S=C2(N(C1(CCCCC1)(C(N2)=O))C)	CN1C(=S)NC(=O)C21CCCCC2	InChI=1S/C9H14N2OS/c1-11-8(13)10-7(12)9(11)5-3-2-4-6-9/h2-6H2,1H3,(H,10,12,13)	OANRQLIZUJBHSS-UHFFFAOYSA-N	?	18	spectrophotometric	a/apparent	?	acidic	9.25
10805	O=C(C1(=CC=CC=C1))C(=NO)C	CC(N=O)C(=O)C1C=CC=CC=1	InChI=1S/C9H9NO2/c1-7(10-12)9(11)8-5-3-2-4-6-8/h2-7H,1H3	IMHHVLKOGFPUTE-UHFFFAOYSA-N	?	20	potentiometric	a1/apparent	?	acidic	9.25
14980	OC3(=C2(NC1(=C(C=CC=C1)N(C2=CC=C3)C)))	CN1C2=CC=CC(O)=C2NC2C=CC=CC1=2	InChI=1S/C13H12N2O/c1-15-10-6-3-2-5-9(10)14-13-11(15)7-4-8-12(13)16/h2-8,14,16H,1H3	ZWVBCRHOFNVAHM-UHFFFAOYSA-N	?	30	potentiometric	a/apparent	?	acidic	9.26
15736	[Br]C2(=CC(C(=S)NC1(=CC(Cl)=C(Cl)C=C1))=CC=C2)	S=C(NC1=CC(Cl)=C(Cl)C=C1)C1C=C(Br)C=CC=1	InChI=1S/C13H8BrCl2NS/c14-9-3-1-2-8(6-9)13(18)17-10-4-5-11(15)12(16)7-10/h1-7H,(H,17,18)	LTLLZTNIBIFVQI-UHFFFAOYSA-N	?		spectrophotometric	a1/apparent	?	acidic	9.26
15308	O=[N+]([O-])C3(=CC=2(C(=O)C(=C1(NC=CC=C1))C(C=2C=C3)=O))	[O-][N+](=O)C1C=C2C(=CC=1)C(=O)C(C1C=CC=CN=1)C2=O	InChI=1S/C14H8N2O4/c17-13-9-5-4-8(16(19)20)7-10(9)14(18)12(13)11-3-1-2-6-15-11/h1-7,12H	GNVGVRAYXSDDFH-UHFFFAOYSA-N	?		spectrophotometric	a/apparent	?	acidic	9.26
13785	O=C1(NC=NC2(=C1C=NN2C))	CN1N=CC2C(=O)NC=NC1=2	InChI=1S/C6H6N4O/c1-10-5-4(2-9-10)6(11)8-3-7-5/h2-3H,1H3,(H,7,8,11)	CDJQIJFWTUEUFF-UHFFFAOYSA-N	?	20	spectrophotometric	a/apparent	?	acidic	9.26
13287	O=C1(N(C(=O)C=2(C=NNC=2(N1C)))C)	CN1C(=O)C2C=NNC=2N(C)C1=O	InChI=1S/C7H8N4O2/c1-10-5-4(3-8-9-5)6(12)11(2)7(10)13/h3H,1-2H3,(H,8,9)	UOZYUNMWPMJYJQ-UHFFFAOYSA-N	?	20		a/apparent	?	acidic	9.26
14445	O=C(NO)CC1(=CC=CC=C1)	OC(CC1C=CC=CC=1)N=O	InChI=1S/C8H9NO2/c10-8(9-11)6-7-4-2-1-3-5-7/h1-5,8,10H,6H2	WZMIFQGLVCOJLP-UHFFFAOYSA-N	?	20	mean from 2	a1/thermodynamic	?	acidic	9.26
17146	OC2(=CC1(=C3(C(=CC=C1C=C2)C=CC=C3)))	OC1=CC2=C3C=CC=CC3=CC=C2C=C1	InChI=1S/C14H10O/c15-12-8-7-11-6-5-10-3-1-2-4-13(10)14(11)9-12/h1-9,15H	NGPOABOEXMDQBT-UHFFFAOYSA-N	?	20	spectrophotometric	a1/apparent	?	acidic	9.28
12767	OC1(=C(O)C=CC=C1C)	CC1=CC=CC(O)=C1O	InChI=1S/C7H8O2/c1-5-3-2-4-6(8)7(5)9/h2-4,8-9H,1H3	PGSWEKYNAOWQDF-UHFFFAOYSA-N	?	25	potentiometric	a/apparent	?	acidic	9.28
11479	O(C1(=C(O)C(O)=CC=C1))C	COC1C=CC=C(O)C=1O	InChI=1S/C7H8O3/c1-10-6-4-2-3-5(8)7(6)9/h2-4,8-9H,1H3	LPYUENQFPVNPHY-UHFFFAOYSA-N	?	25	potentiometric	a/apparent	?	acidic	9.28
10044	[Br]C1(=CC=C(O)C=C1)	OC1=CC=C(Br)C=C1	InChI=1S/C6H5BrO/c7-5-1-3-6(8)4-2-5/h1-4,8H	GZFGOTFRPZRKDS-UHFFFAOYSA-N	?	25	mean from 7	a1/apparent	OH	acidic	9.29
10041	ClC1(=CC=C(O)C=C1)	OC1=CC=C(Cl)C=C1	InChI=1S/C6H5ClO/c7-5-1-3-6(8)4-2-5/h1-4,8H	WXNZTHHGJRFXKQ-UHFFFAOYSA-N	?	24	mean from 14	a1/apparent	?	acidic	9.29
14883	FC(F)(F)C(=NO)C1(=CC(N(C)C)=CC=C1)	CN(C)C1C=C(C=CC=1)C(N=O)C(F)(F)F	InChI=1S/C10H11F3N2O/c1-15(2)8-5-3-4-7(6-8)9(14-16)10(11,12)13/h3-6,9H,1-2H3	OMDVOTYVMOOGAZ-UHFFFAOYSA-N	?	25	spectrophotometric	a1/apparent	?	acidic	9.3
16945	O=C(C1(=C(O)C=CC=C1))C2(=CC=CC=C2)	OC1C=CC=CC=1C(=O)C1C=CC=CC=1	InChI=1S/C13H10O2/c14-12-9-5-4-8-11(12)13(15)10-6-2-1-3-7-10/h1-9,14H	HJIAMFHSAAEUKR-UHFFFAOYSA-N	?			a1/apparent	OH	acidic	9.3
17705	O=C(C(=NO)C)C	CC(N=O)C(=C)O	InChI=1S/C4H7NO2/c1-3(5-7)4(2)6/h3,6H,2H2,1H3	WZRCOROJCBOGRS-UHFFFAOYSA-N	?	25	mean from 2	a1/apparent	NOH	acidic	9.3
17040	O=C(NO)C1(C(C(=O)NO)C2(CCC1O2))	OC(N=O)C1C(C2CCC1O2)C(=O)NO	InChI=1S/C8H12N2O5/c11-7(9-13)5-3-1-2-4(15-3)6(5)8(12)10-14/h3-7,11,14H,1-2H2,(H,10,12)	FPGARCVUWKVDAY-UHFFFAOYSA-N	?	25	potentiometric	a/apparent	?	acidic	9.3
15103	O=C1(N(C=CC(N1)=O)C2(OC(CO)C(C2)O))	OC1CC(OC1CO)N1C=CC(=O)NC1=O	InChI=1S/C9H12N2O5/c12-4-6-5(13)3-8(16-6)11-2-1-7(14)10-9(11)15/h1-2,5-6,8,12-13H,3-4H2,(H,10,14,15)	MXHRCPNRJAMMIM-UHFFFAOYSA-N	?		spectrophotometric	a1/apparent	?	acidic	9.3
11165	OC=2(C1(=NC=CC=C1C(O)=CC=2))	OC1=CC=C(O)C2=CC=CN=C12	InChI=1S/C9H7NO2/c11-7-3-4-8(12)9-6(7)2-1-5-10-9/h1-5,11-12H	FBLZWWDWBRMCSE-UHFFFAOYSA-N	?		potentiometric	a2/apparent	?	acidic	9.3
10962	ClC2(=CC=1(C(=CC(O)=CC=1)C=C2))	OC1C=C2C=CC(Cl)=CC2=CC=1	InChI=1S/C10H7ClO/c11-9-3-1-8-6-10(12)4-2-7(8)5-9/h1-6,12H	CNLYNLSYCPWZQY-UHFFFAOYSA-N	?	25	spectrophotometric	a1/apparent	?	acidic	9.31
13483	O=C(C(C1(=CC=CC=C1))C(=O)C)C	C=C(O)C(C1C=CC=CC=1)C(=C)O	InChI=1S/C11H12O2/c1-8(12)11(9(2)13)10-6-4-3-5-7-10/h3-7,11-13H,1-2H2	JHJAKYNUEADUFW-UHFFFAOYSA-N	?	20		a/apparent	?	acidic	9.32
10043	IC1(=CC=C(O)C=C1)	OC1=CC=C(I)C=C1	InChI=1S/C6H5IO/c7-5-1-3-6(8)4-2-5/h1-4,8H	VSMDINRNYYEDRN-UHFFFAOYSA-N	?	25	mean from 3	a1/apparent	?	acidic	9.32
14281	O(C1(=CC=C(B(O)O)C=C1))C	COC1C=CC(=CC=1)B(O)O	InChI=1S/C7H9BO3/c1-11-7-4-2-6(3-5-7)8(9)10/h2-5,9-10H,1H3	VOAAEKKFGLPLLU-UHFFFAOYSA-N	?	25	potentiometric	a/apparent	?	acidic	9.32
17612	SCCC(=O)OC	COC(O)=CCS	InChI=1S/C4H8O2S/c1-6-4(5)2-3-7/h2,5,7H,3H2,1H3	OMXVXUAGMXOLTP-UHFFFAOYSA-N	?	25	spectrophotometric	a1/apparent	?	acidic	9.33
11913	S=C(OCCC)NC(=O)C	C/C(/O)=N\C(=S)OCCC	InChI=1S/C6H11NO2S/c1-3-4-9-6(10)7-5(2)8/h3-4H2,1-2H3,(H,7,8,10)	DTSNFEUQHBVBST-UHFFFAOYSA-N	?	20	potentiometric	a1/apparent	?	acidic	9.34
14496	S(=O)(=O)(N)C1(=CC=C(F)C=C1)	NS(=O)(=O)C1C=CC(F)=CC=1	InChI=1S/C6H6FNO2S/c7-5-1-3-6(4-2-5)11(8,9)10/h1-4H,(H2,8,9,10)	LFLSATHZMYYIAQ-UHFFFAOYSA-N	?	25	potentiometric	a1/thermodynamic	SO2NH-H	acidic	9.34
10614	O=C(OCC)C1(=CC=C(O)C=C1)	CCOC(=O)C1C=CC(O)=CC=1	InChI=1S/C9H10O3/c1-2-12-9(11)7-3-5-8(10)6-4-7/h3-6,10H,2H2,1H3	NUVBSKCKDOMJSU-UHFFFAOYSA-N	?	25	spectrophotometric	apparent	?	acidic	9.34
11186	OC=1(C(N)=CC2(=CC=CC=C2(C=1)))	NC1=CC2=CC=CC=C2C=C1O	InChI=1S/C10H9NO/c11-9-5-7-3-1-2-4-8(7)6-10(9)12/h1-6,12H,11H2	ZHVPTERSBUMMHK-UHFFFAOYSA-N	?	24	mean from 2	a1/apparent	O-H	acidic	9.35
12014	OC2(=CC=1(NN=CC=1C=C2))	OC1=CC2NN=CC=2C=C1	InChI=1S/C7H6N2O/c10-6-2-1-5-4-8-9-7(5)3-6/h1-4,10H,(H,8,9)	NUYZVDBIVNOTSC-UHFFFAOYSA-N	?	25	potentiometric	a/apparent	?	acidic	9.35
10357	O=C(CC(=O)C)CC	CC=C(O)CC(=C)O	InChI=1S/C6H10O2/c1-3-6(8)4-5(2)7/h3,7-8H,2,4H2,1H3	SSUOWCBLHHOYNB-UHFFFAOYSA-N	?	20		a1/apparent	?	acidic	9.36
11960	N2(=C1(N=C(C)NC1=CN=C2))	CC1NC2=CN=CN=C2N=1	InChI=1S/C6H6N4/c1-4-9-5-2-7-3-8-6(5)10-4/h2-3H,1H3,(H,7,8,9,10)	UZQYFLWZKIMYKS-UHFFFAOYSA-N	?	20	potentiometric	a2/apparent	?	acidic	9.37
16291	OC3(=CC2(=C(C1(=CC=CC=C1))C=CC=C2C=C3))	OC1=CC2=C(C=CC=C2C=C1)C1C=CC=CC=1	InChI=1S/C16H12O/c17-14-10-9-13-7-4-8-15(16(13)11-14)12-5-2-1-3-6-12/h1-11,17H	CCSHLQBRNAHTIE-UHFFFAOYSA-N	?	20	spectrophotometric	a1/apparent	?	acidic	9.38
11975	O=C1(NC=NC2(=C1C=NN2))	O=C1NC=NC2NN=CC=21	InChI=1S/C5H4N4O/c10-5-3-1-8-9-4(3)6-2-7-5/h1-2H,(H2,6,7,8,9,10)	OFCNXPDARWKPPY-UHFFFAOYSA-N	?	20	spectrophotometric	a1/apparent	?	acidic	9.38
10444	O=C(C(=NO)CC)C	CCC(N=O)C(=C)O	InChI=1S/C5H9NO2/c1-3-5(6-8)4(2)7/h5,7H,2-3H2,1H3	NZDQORWYNZNYGJ-UHFFFAOYSA-N	?	25	potentiometric	a/apparent	?	acidic	9.38
14449	O=C(NC1(=CC(O)=CC=C1))C	C/C(/O)=N\C1C=C(O)C=CC=1	InChI=1S/C8H9NO2/c1-6(10)9-7-3-2-4-8(11)5-7/h2-5,11H,1H3,(H,9,10)	QLNWXBAGRTUKKI-UHFFFAOYSA-N	?	25	spectrophotometric	a1/apparent	?	acidic	9.38
10896	S(=O)(=O)(N)C1(=CC(OC)=CC=C1)	COC1C=C(C=CC=1)S(N)(=O)=O	InChI=1S/C7H9NO3S/c1-11-6-3-2-4-7(5-6)12(8,9)10/h2-5H,1H3,(H2,8,9,10)	VBKIEQKVSHDVGH-UHFFFAOYSA-N	?	25	potentiometric	a1/thermodynamic	SO2NH-H	acidic	9.39
17476	O=[N+]([O-])CCO	[O-][N+](=O)CCO	InChI=1S/C2H5NO3/c4-2-1-3(5)6/h4H,1-2H2	KIPMDPDAFINLIV-UHFFFAOYSA-N	?	25	spectrophotometric	a3/apparent	CH	acidic	9.4
13360	ON=C(N)C1(=NC=NC2(=C1NC=N2))	NC(N=O)C1=NC=NC2N=CNC=21	InChI=1S/C6H6N6O/c7-5(12-13)3-4-6(10-1-8-3)11-2-9-4/h1-2,5H,7H2,(H,8,9,10,11)	IHGATOQRKIEPCN-UHFFFAOYSA-N	?		spectrophotometric	a2/apparent	?	acidic	9.4
12129	OC1(=C(C(N=[N+]=[N-])=NCC)C=CC=C1)	CC/N=C(\N=[N+]=N)/C1=CC=CC=C1O	InChI=1S/C9H10N4O/c1-2-11-9(12-13-10)7-5-3-4-6-8(7)14/h3-6,10H,2H2,1H3/p+1	VDVJAKYWYCFWJV-UHFFFAOYSA-O	?	25	spectrophotometric	a2/apparent	O-H	acidic	9.4
10958	OC2(=CC=1(C(=CC=CC=1C)C=C2))	CC1C=CC=C2C=CC(O)=CC2=1	InChI=1S/C11H10O/c1-8-3-2-4-9-5-6-10(12)7-11(8)9/h2-7,12H,1H3	IIMWYPQPDPTIIA-UHFFFAOYSA-N	?	20	spectrophotometric	a1/apparent	?	acidic	9.42
13685	OC1(=CC(=CC=C1)CC[N+](C)(C)C)	C[N+](C)(C)CCC1C=C(O)C=CC=1	InChI=1S/C11H17NO/c1-12(2,3)8-7-10-5-4-6-11(13)9-10/h4-6,9H,7-8H2,1-3H3/p+1	VLDBEZDOSUKOBS-UHFFFAOYSA-O	?	25	potentiometric	a1/apparent	?	acidic	9.43
15772	S(=O)(=O)(NC1(=NC(N)=CC=N1))C2(=CC=C(N)C=C2)	NC1C=CC(=CC=1)S(=O)(=O)NC1=NC(N)=CC=N1	InChI=1S/C10H11N5O2S/c11-7-1-3-8(4-2-7)18(16,17)15-10-13-6-5-9(12)14-10/h1-6H,11H2,(H3,12,13,14,15)	NZJLTOYOJWOIFZ-UHFFFAOYSA-N	?		potentiometric	a/apparent	?	acidic	9.44
13745	OC=1(C=2(C(C=CC=1)=CC=CC=2))	OC1=CC=CC2=CC=CC=C21	InChI=1S/C10H8O/c11-10-7-3-5-8-4-1-2-6-9(8)10/h1-7,11H	KJCVRFUGPWSIIH-UHFFFAOYSA-N	?	19	mean from 5	a1/apparent	OH	acidic	9.44
16065	O=C(OC1(=CC=CC=C1))C2(=C(O)C=C(C)C=C2)	CC1=CC(O)=C(C=C1)C(=O)OC1C=CC=CC=1	InChI=1S/C14H12O3/c1-10-7-8-12(13(15)9-10)14(16)17-11-5-3-2-4-6-11/h2-9,15H,1H3	HFZCMVHAJOXWIY-UHFFFAOYSA-N	?	30	spectrophotometric	a1/apparent	?	acidic	9.44
15831	O=[N+]([O-])C4(=CC=C(C(=O)C[N+]=3(C=2(C(=C1(C(C=CC=C1)=CC=2))C=CC=3)))C=C4)	[O-][N+](=O)C1C=CC(=CC=1)C(O)=C[N+]1C=CC=C2C=1C=CC1C=CC=CC=12	InChI=1S/C21H14N2O3/c24-21(16-7-10-17(11-8-16)23(25)26)14-22-13-3-6-19-18-5-2-1-4-15(18)9-12-20(19)22/h1-14H/p+1	UZBVMKWBFAMNJK-UHFFFAOYSA-O	?	20	potentiometric	a1/apparent	?	acidic	9.45
12403	S(=O)(=O)([O-])C1(=C(O)C=CC2(=C1NN=C2))	OC1C=CC2C=NNC=2C=1S(O)(=O)=O	InChI=1S/C7H6N2O4S/c10-5-2-1-4-3-8-9-6(4)7(5)14(11,12)13/h1-3,10H,(H,8,9)(H,11,12,13)	RUPWXGZBOSSYOB-UHFFFAOYSA-N	?	25	potentiometric	a/apparent	?	acidic	9.45
10858	OC1(=CC=C(CC[NH+](C)C)C=C1)	CN(C)CCC1C=CC(O)=CC=1	InChI=1S/C10H15NO/c1-11(2)8-7-9-3-5-10(12)6-4-9/h3-6,12H,7-8H2,1-2H3	KUBCEEMXQZUPDQ-UHFFFAOYSA-N	?	25	spectrophotometric	a1/apparent	OH	acidic	9.46
17448	O=C(NO)CC	CCC(O)N=O	InChI=1S/C3H7NO2/c1-2-3(5)4-6/h3,5H,2H2,1H3	UKRHWLSRWGVKFK-UHFFFAOYSA-N	?	20	potentiometric	a/apparent	?	acidic	9.46
17707	O=C(N)C=C(O)C	CC(O)=CC(N)=O	InChI=1S/C4H7NO2/c1-3(6)2-4(5)7/h2,6H,1H3,(H2,5,7)	BIUIEMOYCZHHND-UHFFFAOYSA-N	?	25	spectrophotometric	a1/apparent	?	acidic	9.46
12583	O=C(C(C)C)CC(=O)C	CC(=O)C=C(O)C(C)C	InChI=1S/C7H12O2/c1-5(2)7(9)4-6(3)8/h4-5,9H,1-3H3	UTTSDKCNJMWXSK-UHFFFAOYSA-N	?	15		a/apparent	?	acidic	9.46
17179	OC2(=CC=1(NC=3(C(=NC=CC=3(C=1C=C2))C)))	CC1=NC=CC2=C1NC1C=C(O)C=CC2=1	InChI=1S/C12H10N2O/c1-7-12-10(4-5-13-7)9-3-2-8(15)6-11(9)14-12/h2-6,14-15H,1H3	SATMZMMKDDTOSQ-UHFFFAOYSA-N	?	21	spectrophotometric	a2/apparent	?	acidic	9.47
13263	OC2(=CC=C(C1(=CC=CC=C1))C=C2)	OC1C=CC(=CC=1)C1C=CC=CC=1	InChI=1S/C12H10O/c13-12-8-6-11(7-9-12)10-4-2-1-3-5-10/h1-9,13H	YXVFYQXJAXKLAK-UHFFFAOYSA-N	?	25	mean from 2	a1/apparent	?	acidic	9.47
17238	SCCO	OCCS	InChI=1S/C2H6OS/c3-1-2-4/h3-4H,1-2H2	DGVVWUTYPXICAM-UHFFFAOYSA-N	?	25	mean from 6	a1/apparent	?	acidic	9.47
17706	O=C(NO)CCC	CCCC(O)N=O	InChI=1S/C4H9NO2/c1-2-3-4(6)5-7/h4,6H,2-3H2,1H3	XBHJBMGFCLAOIY-UHFFFAOYSA-N	?	20	potentiometric	a/apparent	?	acidic	9.48
10368	O=C(OC)C=C(O)C	CC(O)=CC(=O)OC	InChI=1S/C5H8O3/c1-4(6)3-5(7)8-2/h3,6H,1-2H3	DHVOJYDALVUWPZ-UHFFFAOYSA-N	?	25	spectrophotometric	a1/apparent	?	acidic	9.48
11601	S(C=1(N=C(O)C(N=1)(C)C))C	CSC1N=C(O)C(C)(C)N=1	InChI=1S/C6H10N2OS/c1-6(2)4(9)7-5(8-6)10-3/h1-3H3,(H,7,8,9)	SSUZHACRPBYYSF-UHFFFAOYSA-N	?	25	potentiometric	a1/thermodynamic	H	acidic	9.48
14934	S(=O)(=O)(NCCC(=[NH2+])N)C1(=CC=C(C)C=C1)	CC1=CC=C(C=C1)S(=O)(=O)NCCC(N)=N	InChI=1S/C10H15N3O2S/c1-8-2-4-9(5-3-8)16(14,15)13-7-6-10(11)12/h2-5,13H,6-7H2,1H3,(H3,11,12)	XINKDJFSJHJPAN-UHFFFAOYSA-N	?	24.9	potentiometric	a1/apparent	tosylamide	acidic	9.49
14599	O=C(NO)CCCCCCCCC(=O)N	N=C(O)CCCCCCCCC(O)N=O	InChI=1S/C10H20N2O3/c11-9(13)7-5-3-1-2-4-6-8-10(14)12-15/h10,14H,1-8H2,(H2,11,13)	RRYXBFQIDAINTA-UHFFFAOYSA-N	?	30	potentiometric	a/apparent	?	acidic	9.49
14554	O=C([O-])C1(=NC(=C(O)C=C1)C)	CC1=NC(=CC=C1O)C(O)=O	InChI=1S/C7H7NO3/c1-4-6(9)3-2-5(8-4)7(10)11/h2-3,9H,1H3,(H,10,11)	KJGJZYTUFVQTNN-UHFFFAOYSA-N	?		potentiometric	a2/apparent	?	acidic	9.49
12863	O=[N+]([O-])C1(=NNC=C1N)	NC1=CNN=C1[N+]([O-])=O	InChI=1S/C3H4N4O2/c4-2-1-5-6-3(2)7(8)9/h1H,4H2,(H,5,6)	XPZVDIIFPQUKAP-UHFFFAOYSA-N	?	20	spectrophotometric	a1/apparent	N-H	acidic	9.5
17747	SCCNC(=O)C	C/C(/O)=N\CCS	InChI=1S/C4H9NOS/c1-4(6)5-2-3-7/h7H,2-3H2,1H3,(H,5,6)	AXFZADXWLMXITO-UHFFFAOYSA-N	?	25	potentiometric	a1/apparent	SH	acidic	9.5
10157	OC1(=C(N=CC=C1)N)	NC1N=CC=CC=1O	InChI=1S/C5H6N2O/c6-5-4(8)2-1-3-7-5/h1-3,8H,(H2,6,7)	BMTSZVZQNMNPCT-UHFFFAOYSA-N	?	20		a2/apparent	?	acidic	9.5
14494	ClC1(=CC=C(S(=O)(=O)N)C=C1)	NS(=O)(=O)C1C=CC(Cl)=CC=1	InChI=1S/C6H6ClNO2S/c7-5-1-3-6(4-2-5)11(8,9)10/h1-4H,(H2,8,9,10)	HHHDJHHNEURCNV-UHFFFAOYSA-N	?	20	mean from 2	a1/apparent	SO2NH-H	acidic	9.5
12821	S(C1(=CC=C(O)C=C1))C	CSC1C=CC(O)=CC=1	InChI=1S/C7H8OS/c1-9-7-4-2-6(8)3-5-7/h2-5,8H,1H3	QASBCTGZKABPKX-UHFFFAOYSA-N	?	25	mean from 2	a/apparent	?	acidic	9.5
11674	SCCNC1(=CC=CC=C1)	SCCNC1C=CC=CC=1	InChI=1S/C8H11NS/c10-7-6-9-8-4-2-1-3-5-8/h1-5,9-10H,6-7H2	GSZFZXVMYGIDGE-UHFFFAOYSA-N	?	24	mean from 2	b/apparent	?	acidic	9.5
13464	S(C1(=NC=NN1))CC2(=CC=CC=C2)	C(SC1NN=CN=1)C1C=CC=CC=1	InChI=1S/C9H9N3S/c1-2-4-8(5-3-1)6-13-9-10-7-11-12-9/h1-5,7H,6H2,(H,10,11,12)	IQQYSQRJFHUASD-UHFFFAOYSA-N	?	23	spectrophotometric	a1/apparent	NH	acidic	9.5
15993	OC3(=CC1(=C(C=2(C=CC=CC=2(C1)))C=C3))	OC1=CC2CC3C=CC=CC=3C=2C=C1	InChI=1S/C13H10O/c14-11-5-6-13-10(8-11)7-9-3-1-2-4-12(9)13/h1-6,8,14H,7H2	ZDOIAPGLORMKTR-UHFFFAOYSA-N	?	26	spectrophotometric	a/apparent	?	acidic	9.51
15735	ClC1(=C(Cl)C=CC(=C1)NC(=S)C2(=CC=C(Cl)C=C2))	S=C(NC1=CC(Cl)=C(Cl)C=C1)C1C=CC(Cl)=CC=1	InChI=1S/C13H8Cl3NS/c14-9-3-1-8(2-4-9)13(18)17-10-5-6-11(15)12(16)7-10/h1-7H,(H,17,18)	YTXOWKYHXFDMER-UHFFFAOYSA-N	?		spectrophotometric	a1/apparent	?	acidic	9.51
12779	O(C1(=CC(O)=CC=C1))C	COC1C=CC=C(O)C=1	InChI=1S/C7H8O2/c1-9-7-4-2-3-6(8)5-7/h2-5,8H,1H3	ASHGTJPOSUFTGB-UHFFFAOYSA-N	?	25	mean from 7	a1/apparent	ArOH	acidic	9.51
14498	S(=O)(=O)(N)C1(=CC(=CC=C1)C)	CC1C=C(C=CC=1)S(N)(=O)=O	InChI=1S/C7H9NO2S/c1-6-3-2-4-7(5-6)11(8,9)10/h2-5H,1H3,(H2,8,9,10)	NVZINPVISUVPHW-UHFFFAOYSA-N	?	25	potentiometric	a1/thermodynamic	SO2NH-H	acidic	9.51
10957	OC2(=CC=1(C(=CC=C(C=1)C)C=C2))	CC1C=C2C=C(O)C=CC2=CC=1	InChI=1S/C11H10O/c1-8-2-3-9-4-5-11(12)7-10(9)6-8/h2-7,12H,1H3	DNCGBNFOSLTQQB-UHFFFAOYSA-N	?	25	spectrophotometric	a1/apparent	?	acidic	9.52
13323	ONC=1(C=2(C([N+]([O-])=CC=1)=CC=CC=2))	[O-][N+]1=CC=C(NO)C2=CC=CC=C12	InChI=1S/C9H8N2O2/c12-10-8-5-6-11(13)9-4-2-1-3-7(8)9/h1-6,10,12H	XGXCMUKDRZHNCO-UHFFFAOYSA-N	?	25	mean from 2	a2/apparent	N-O	acidic	9.52
12047	O=C1(NC(=O)C2(C1CCC2))	OC1=NC(=O)C2CCCC12	InChI=1S/C7H9NO2/c9-6-4-2-1-3-5(4)7(10)8-6/h4-5H,1-3H2,(H,8,9,10)	QCWDCTDYSDJKTP-UHFFFAOYSA-N	?	20	potentiometric	a/apparent	?	acidic	9.53
13261	OC2(=CC=1(C(=CC=CC=1CC)C=C2))	CCC1C=CC=C2C=CC(O)=CC2=1	InChI=1S/C12H12O/c1-2-9-4-3-5-10-6-7-11(13)8-12(9)10/h3-8,13H,2H2,1H3	HMOJHNGIVUHXGS-UHFFFAOYSA-N	?	20	spectrophotometric	a1/apparent	?	acidic	9.54
16462	O=[N+]([O-])C2(=CC(NC(=O)CC(=O)C1(=CC=CC=C1))=CC=C2)	[O-][N+](=O)C1=CC(=CC=C1)/N=C(/O)\CC(=O)C1C=CC=CC=1	InChI=1S/C15H12N2O4/c18-14(11-5-2-1-3-6-11)10-15(19)16-12-7-4-8-13(9-12)17(20)21/h1-9H,10H2,(H,16,19)	UUAFEFWRZSBGTL-UHFFFAOYSA-N	?	30		a1/apparent	?	acidic	9.54
16463	O=[N+]([O-])C2(=C(NC(=O)CC(=O)C1(=CC=CC=C1))C=CC=C2)	[O-][N+](=O)C1=CC=CC=C1/N=C(/O)\CC(=O)C1C=CC=CC=1	InChI=1S/C15H12N2O4/c18-14(11-6-2-1-3-7-11)10-15(19)16-12-8-4-5-9-13(12)17(20)21/h1-9H,10H2,(H,16,19)	SOUUCXNSEWCPQS-UHFFFAOYSA-N	?	30		a1/apparent	?	acidic	9.54
15741	O=C(NC1(=CC=CC=C1))CC(=O)C2(=CC=CC=C2)	O/C(/CC(=O)C1C=CC=CC=1)=N/C1C=CC=CC=1	InChI=1S/C15H13NO2/c17-14(12-7-3-1-4-8-12)11-15(18)16-13-9-5-2-6-10-13/h1-10H,11H2,(H,16,18)	XRZDIHADHZSFBB-UHFFFAOYSA-N	?	30		a1/apparent	?	acidic	9.54
17821	SCC=1(N=CNC=1)	SCC1=CNC=N1	InChI=1S/C4H6N2S/c7-2-4-1-5-3-6-4/h1,3,7H,2H2,(H,5,6)	CUJKQNHBJRVCET-UHFFFAOYSA-N	?	25	potentiometric	a2/apparent	?	acidic	9.54
12716	N2(=C1(NN=CC1=CN=C2))	C1N=C2NN=CC2=CN=1	InChI=1S/C5H4N4/c1-4-2-8-9-5(4)7-3-6-1/h1-3H,(H,6,7,8,9)	QUKPALAWEPMWOS-UHFFFAOYSA-N	?	20	spectrophotometric	a2/apparent	?	acidic	9.54
15451	O2(CC1(=NNC(=N1)COCCOCCOCCOCC2))	C1OCCOCCOCCOCCOCC2NN=C1N=2	InChI=1S/C12H21N3O5/c1-3-17-5-7-19-9-11-13-12(15-14-11)10-20-8-6-18-4-2-16-1/h1-10H2,(H,13,14,15)	KGZKDAWIHUVEKM-UHFFFAOYSA-N	?	25	potentiometric	b1/apparent	N-H	acidic	9.55
14819	[P+](C1(=CC(=CC=C1)C))(C2(=CC(=CC=C2)C))(C3(=CC(=CC=C3)C))C5(C4(=C(C=CC=C4)C6(=C5C=CC=C6)))	CC1C=C(C=CC=1)[P+](C1C2C=CC=CC=2C2C=CC=CC=21)(C1=CC(C)=CC=C1)C1=CC(C)=CC=C1	InChI=1S/C34H30P/c1-24-11-8-14-27(21-24)35(28-15-9-12-25(2)22-28,29-16-10-13-26(3)23-29)34-32-19-6-4-17-30(32)31-18-5-7-20-33(31)34/h4-23,34H,1-3H3/q+1	YQIYYKWHXQPIBG-UHFFFAOYSA-N	?	25	spectrophotometric	a1/apparent	?	acidic	9.55
10729	O=C([N+]1(=CC=C(N(C)C)C=C1))C	CN(C)C1C=C[N+](=CC=1)C(=C)O	InChI=1S/C9H12N2O/c1-8(12)11-6-4-9(5-7-11)10(2)3/h4-7H,1H2,2-3H3/p+1	ZFYBEWSQZWANKJ-UHFFFAOYSA-O	?	25		a1/apparent	?	acidic	9.55
13990	N2(=C1(N=C(NC)NC1=CN=C2))	CNC1NC2=CN=CN=C2N=1	InChI=1S/C6H7N5/c1-7-6-10-4-2-8-3-9-5(4)11-6/h2-3H,1H3,(H2,7,8,9,10,11)	DNBMRENNZIQFFS-UHFFFAOYSA-N	?	20	potentiometric	a2/apparent	?	acidic	9.56
12654	O=C(NO)CCCCC	CCCCCC(O)N=O	InChI=1S/C6H13NO2/c1-2-3-4-5-6(8)7-9/h6,8H,2-5H2,1H3	ZDIXLZGSEKGAFI-UHFFFAOYSA-N	?	23	mean from 5	a1/apparent	H(1+)	acidic	9.58
13683	OC1(=CC=C(CC[NH2+]C(C)C)C=C1)	CC(C)NCCC1C=CC(O)=CC=1	InChI=1S/C11H17NO/c1-9(2)12-8-7-10-3-5-11(13)6-4-10/h3-6,9,12-13H,7-8H2,1-2H3	LUVHMKBYLSDWQF-UHFFFAOYSA-N	?	20	mean from 2	a1/apparent	?	acidic	9.59
13262	OC2(=CC(C1(=CC=CC=C1))=CC=C2)	OC1=CC(=CC=C1)C1C=CC=CC=1	InChI=1S/C12H10O/c13-12-8-4-7-11(9-12)10-5-2-1-3-6-10/h1-9,13H	UBXYXCRCOKCZIT-UHFFFAOYSA-N	?	23	mean from 3	a/apparent	?	acidic	9.59
10446	O=C(NO)C(C)(C)C	CC(C)(C)C(=O)NO	InChI=1S/C5H11NO2/c1-5(2,3)4(7)6-8/h8H,1-3H3,(H,6,7)	ATDOYFPHCIRHKH-UHFFFAOYSA-N	?	25		a1/apparent	?	acidic	9.59
13743	OC2(=CC=1(C(=CC=CC=1)C=C2))	OC1=CC2=CC=CC=C2C=C1	InChI=1S/C10H8O/c11-10-6-5-8-3-1-2-4-9(8)7-10/h1-7,11H	JWAZRIHNYRIHIV-UHFFFAOYSA-N	?	21	mean from 7	a1/apparent	OH	acidic	9.6
16999	O=C1(N(C(=O)C(N1)=CC2(=CC=CC=C2))C)	CN1C(=O)N=C(CC2C=CC=CC=2)C1=O	InChI=1S/C11H10N2O2/c1-13-10(14)9(12-11(13)15)7-8-5-3-2-4-6-8/h2-6H,7H2,1H3	DDGLDBSIPYJDSO-UHFFFAOYSA-N	?	25	potentiometric	a/apparent	?	acidic	9.6
10008	O=C1(C(=O)CCC1C)	CC1CCC(=O)C=1O	InChI=1S/C6H8O2/c1-4-2-3-5(7)6(4)8/h8H,2-3H2,1H3	CFAKWWQIUFSQFU-UHFFFAOYSA-N	?	20	potentiometric	a/apparent	?	acidic	9.6
12822	ClC1(=CC(=C(O)C=C1)C)	CC1C=C(Cl)C=CC=1O	InChI=1S/C7H7ClO/c1-5-4-6(8)2-3-7(5)9/h2-4,9H,1H3	RHPUJHQBPORFGV-UHFFFAOYSA-N	?	25	spectrophotometric	apparent	?	acidic	9.6
14233	ClC1(=C(C=C(O)C=C1C)CC)	CC1=CC(O)=CC(CC)=C1Cl	InChI=1S/C9H11ClO/c1-3-7-5-8(11)4-6(2)9(7)10/h4-5,11H,3H2,1-2H3	KOIPGHKKJDOUNZ-UHFFFAOYSA-N	?	25	spectrophotometric	a/apparent	?	acidic	9.6
11895	O=C(NO)CCCCCC	CCCCCCC(O)N=O	InChI=1S/C7H15NO2/c1-2-3-4-5-6-7(9)8-10/h7,9H,2-6H2,1H3	RXNDRMXCVLOOAH-UHFFFAOYSA-N	?	21	mean from 4	a1/apparent	H(1+)	acidic	9.62
10827	S(=O)(=O)(N)C1(=CC(=C(C)C=C1)C)	CC1C=C(C=CC=1C)S(N)(=O)=O	InChI=1S/C8H11NO2S/c1-6-3-4-8(5-7(6)2)12(9,10)11/h3-5H,1-2H3,(H2,9,10,11)	HSPZFYZBTVVAOC-UHFFFAOYSA-N	?	25	potentiometric	a1/thermodynamic	SO2NH-H	acidic	9.62
12742	O=C1(NC(=O)C2(C1CC2))	OC1=NC(=O)C2CCC12	InChI=1S/C6H7NO2/c8-5-3-1-2-4(3)6(9)7-5/h3-4H,1-2H2,(H,7,8,9)	WXTZWJOCJKKBJR-UHFFFAOYSA-N	?	20	potentiometric	a/apparent	?	acidic	9.63
12219	OC1(=CC(=CC=C1)CCC[N+](C)(C)C)	C[N+](C)(C)CCCC1C=C(O)C=CC=1	InChI=1S/C12H19NO/c1-13(2,3)9-5-7-11-6-4-8-12(14)10-11/h4,6,8,10H,5,7,9H2,1-3H3/p+1	HXRAFUHPPAVMQN-UHFFFAOYSA-O	?	25	potentiometric	a1/apparent	?	acidic	9.64
14820	[P+](C1(=CC=C(C)C=C1))(C2(=CC=C(C)C=C2))(C3(=CC=C(C)C=C3))C5(C4(=C(C=CC=C4)C6(=C5C=CC=C6)))	CC1C=CC(=CC=1)[P+](C1C2C=CC=CC=2C2C=CC=CC=21)(C1C=CC(C)=CC=1)C1C=CC(C)=CC=1	InChI=1S/C34H30P/c1-24-12-18-27(19-13-24)35(28-20-14-25(2)15-21-28,29-22-16-26(3)17-23-29)34-32-10-6-4-8-30(32)31-9-5-7-11-33(31)34/h4-23,34H,1-3H3/q+1	GNAKSINGMVSKIX-UHFFFAOYSA-N	?	25	spectrophotometric	a1/apparent	?	acidic	9.64
12694	O=C(OCC)C(=NO)C	CCOC(=O)C(C)N=O	InChI=1S/C5H9NO3/c1-3-9-5(7)4(2)6-8/h4H,3H2,1-2H3	FQQQMHNWVUSXMZ-UHFFFAOYSA-N	?	20	potentiometric	a1/apparent	?	acidic	9.64
17826	S1(C(=[N+](C)C=C1)N)	C[N+]1C=CSC=1N	InChI=1S/C4H6N2S/c1-6-2-3-7-4(6)5/h2-3,5H,1H3/p+1	YGUHKHFHVUKJQH-UHFFFAOYSA-O	?	21	potentiometric	a/apparent	?	acidic	9.65
13764	S(C1(=NC=NC2(=C1C=NN2)))C	CSC1=NC=NC2NN=CC=21	InChI=1S/C6H6N4S/c1-11-6-4-2-9-10-5(4)7-3-8-6/h2-3H,1H3,(H,7,8,9,10)	BLEJJILOVWBLBZ-UHFFFAOYSA-N	?	20	spectrophotometric	a2/apparent	?	acidic	9.65
12406	S(=O)(=O)([O-])C2(=C1(NN=CC1=CC(=C2)O))	OC1C=C(C2NN=CC=2C=1)S(O)(=O)=O	InChI=1S/C7H6N2O4S/c10-5-1-4-3-8-9-7(4)6(2-5)14(11,12)13/h1-3,10H,(H,8,9)(H,11,12,13)	ASYGTHWQERWSDO-UHFFFAOYSA-N	?	25	potentiometric	a/apparent	?	acidic	9.65
14268	OC1(=C(C=CC=C1CO)CO)	OC1C(CO)=CC=CC=1CO	InChI=1S/C8H10O3/c9-4-6-2-1-3-7(5-10)8(6)11/h1-3,9-11H,4-5H2	DECTVMOFPJKFOZ-UHFFFAOYSA-N	?	25	spectrophotometric	a/thermodynamic	?	acidic	9.66
16960	O=C(OC=2(C1(=C(O)C=CC=C1C=CC=2)))C	C=C(O)OC1=CC=CC2=CC=CC(O)=C12	InChI=1S/C12H10O3/c1-8(13)15-11-7-3-5-9-4-2-6-10(14)12(9)11/h2-7,13-14H,1H2	OKUOJLBKDGBKOT-UHFFFAOYSA-N	?	25	spectrophotometric	a1/apparent	?	acidic	9.69
14910	O=C(C(C(=O)C)CC1(=CC=C(C#N)C=C1))C	C=C(O)C(CC1=CC=C(C=C1)C#N)C(=C)O	InChI=1S/C13H13NO2/c1-9(15)13(10(2)16)7-11-3-5-12(8-14)6-4-11/h3-6,13,15-16H,1-2,7H2	HUTKFHCAWLXEAO-UHFFFAOYSA-N	?	25	spectrophotometric	a1/thermodynamic	?	acidic	9.69
14645	O=C(C1(=NNC(=C1)C(=O)CC))C(C)(C)C	CC=C(O)C1=CC(=NN1)C(=O)C(C)(C)C	InChI=1S/C11H16N2O2/c1-5-9(14)7-6-8(13-12-7)10(15)11(2,3)4/h5-6,14H,1-4H3,(H,12,13)	XGEIWGLFVZMRCL-UHFFFAOYSA-N	?		spectrophotometric	a/apparent	?	acidic	9.7
15893	S1(C(=NC=C1)NP(=O)(OC2(=CC=CC=C2))C3(=CC=C(N)C=C3))	NC1C=CC(=CC=1)P(=O)(NC1=NC=CS1)OC1C=CC=CC=1	InChI=1S/C15H14N3O2PS/c16-12-6-8-14(9-7-12)21(19,18-15-17-10-11-22-15)20-13-4-2-1-3-5-13/h1-11H,16H2,(H,17,18,19)	RBSSDCZGOTYXIM-UHFFFAOYSA-N	?		potentiometric	a/apparent	?	acidic	9.7
14824	S(=O)(=O)(NC2(=CC(C1(=C(C(=NC(=C1C(=O)OCC)C)C)C(=O)OCC))=CC=C2))C3(=CC=C(N)C=C3)	CC1=NC(C)=C(C(=C1C(=O)OCC)C1C=C(C=CC=1)NS(=O)(=O)C1C=CC(N)=CC=1)C(=O)OCC	InChI=1S/C25H27N3O6S/c1-5-33-24(29)21-15(3)27-16(4)22(25(30)34-6-2)23(21)17-8-7-9-19(14-17)28-35(31,32)20-12-10-18(26)11-13-20/h7-14,28H,5-6,26H2,1-4H3	RHNPBAYJAHXSEJ-UHFFFAOYSA-N	?		potentiometric	a/apparent	?	acidic	9.7
11016	O=C1(NC([O-])=NC2(=C1NC(C)=N2))	CC1NC2C(=O)NC(O)=NC=2N=1	InChI=1S/C6H6N4O2/c1-2-7-3-4(8-2)9-6(12)10-5(3)11/h1H3,(H3,7,8,9,10,11,12)	RTAPDZBZLSXHQQ-UHFFFAOYSA-N	?	25	spectrophotometric	a2/apparent	?	acidic	9.7
11737	S(=O)(=O)(N)C1(=CC=CC=C1)	NS(=O)(=O)C1C=CC=CC=1	InChI=1S/C6H7NO2S/c7-10(8,9)6-4-2-1-3-5-6/h1-5H,(H2,7,8,9)	KHBQMWCZKVMBLN-UHFFFAOYSA-N	?	20	mean from 2	a1/thermodynamic	SO2NH-H	acidic	9.7
12775	O(C1(=C(O)C=CC=C1))C	COC1C=CC=CC=1O	InChI=1S/C7H8O2/c1-9-7-5-3-2-4-6(7)8/h2-5,8H,1H3	LHGVFZTZFXWLCP-UHFFFAOYSA-N	?	25	mean from 3	a1/apparent	?	acidic	9.7
10267	OC1(=C(N)C=CC=C1)	NC1C=CC=CC=1O	InChI=1S/C6H7NO/c7-5-3-1-2-4-6(5)8/h1-4,8H,7H2	CDAWCLOXVUBKRW-UHFFFAOYSA-N	?	23	mean from 7	a2/thermodynamic	O-H	acidic	9.71
13934	O=C1(NC(=O)C2(C1CCCC2))	OC1=NC(=O)C2CCCCC12	InChI=1S/C8H11NO2/c10-7-5-3-1-2-4-6(5)8(11)9-7/h5-6H,1-4H2,(H,9,10,11)	WLDMPODMCFGWAA-UHFFFAOYSA-N	?	20	potentiometric	a/apparent	?	acidic	9.72
15062	S(=O)(=O)(NC1(=NC=CN1))C2(=CC=C(N)C=C2)	NC1C=CC(=CC=1)S(=O)(=O)NC1NC=CN=1	InChI=1S/C9H10N4O2S/c10-7-1-3-8(4-2-7)16(14,15)13-9-11-5-6-12-9/h1-6H,10H2,(H2,11,12,13)	ZAUMCYWSLMNGTK-UHFFFAOYSA-N	?		potentiometric	a/apparent	?	acidic	9.72
12864	O=[N+]([O-])C=1(C(=NNC=1)N)	NC1=NNC=C1[N+]([O-])=O	InChI=1S/C3H4N4O2/c4-3-2(7(8)9)1-5-6-3/h1H,(H3,4,5,6)	JWGYPTNGYXOXPV-UHFFFAOYSA-N	?	20	spectrophotometric	a1/apparent	N-H	acidic	9.73
13195	O=[N+]([O-])C(CC([N+](=O)[O-])CC)(C)C	CCC(CC(C)(C)[N+]([O-])=O)[N+]([O-])=O	InChI=1S/C7H14N2O4/c1-4-6(8(10)11)5-7(2,3)9(12)13/h6H,4-5H2,1-3H3	QWOKAHBEANJGBV-UHFFFAOYSA-N	?	20	spectrophotometric	a1/apparent	?	acidic	9.73
11245	N2(=C1(N=C(N(C)C)NC1=CN=C2))	CN(C)C1NC2=CN=CN=C2N=1	InChI=1S/C7H9N5/c1-12(2)7-10-5-3-8-4-9-6(5)11-7/h3-4H,1-2H3,(H,8,9,10,11)	WNLBOWJFJNZYPN-UHFFFAOYSA-N	?	20	potentiometric	a2/apparent	?	acidic	9.73
11401	OB(O)C1(=C(C=CC=C1)C)	CC1C=CC=CC=1B(O)O	InChI=1S/C7H9BO2/c1-6-4-2-3-5-7(6)8(9)10/h2-5,9-10H,1H3	NSJVYHOPHZMZPN-UHFFFAOYSA-N	?	25	potentiometric	a/apparent	?	acidic	9.74
13854	O=C(N)C1(C2(CCN(C1)CC2))	N=C(O)C1CN2CCC1CC2	InChI=1S/C8H14N2O/c9-8(11)7-5-10-3-1-6(7)2-4-10/h6-7H,1-5H2,(H2,9,11)	OEFLOIIPWWSINC-UHFFFAOYSA-N	?	25	mean from 2	a1/apparent	?	acidic	9.74
11187	OC=2(C1(=NC=C(C)C=C1C=CC=2))	CC1=CN=C2C(O)=CC=CC2=C1	InChI=1S/C10H9NO/c1-7-5-8-3-2-4-9(12)10(8)11-6-7/h2-6,12H,1H3	LHPOFWYKNOUJJN-UHFFFAOYSA-N	?	25	spectrophotometric	a/apparent	?	acidic	9.75
13172	O=[N+]([O-])C=1(N=C(C)NC=1)	CC1NC=C(N=1)[N+]([O-])=O	InChI=1S/C4H5N3O2/c1-3-5-2-4(6-3)7(8)9/h2H,1H3,(H,5,6)	FFYTTYVSDVWNMY-UHFFFAOYSA-N	?	25	potentiometric	a1/apparent	?	acidic	9.75
13321	OC2(=C1(N=C(C)N(C1=C(O)C=C2)C))	CC1=NC2C(=C(O)C=CC=2O)N1C	InChI=1S/C9H10N2O2/c1-5-10-8-6(12)3-4-7(13)9(8)11(5)2/h3-4,12-13H,1-2H3	QVQFRWCSOXDKBA-UHFFFAOYSA-N	?	30	spectrophotometric	a1/apparent	4-OH	acidic	9.75
11490	N=1(N=C(CC)N(C=1CC)N)	CCC1=NN=C(CC)N1N	InChI=1S/C6H12N4/c1-3-5-8-9-6(4-2)10(5)7/h3-4,7H2,1-2H3	PLSFAHFBTFAYIR-UHFFFAOYSA-N	?	25		apparent	?	acidic	9.77
13943	OC=2(C1(=NC=CC=C1C=CC=2))	OC1=CC=CC2=CC=CN=C21	InChI=1S/C9H7NO/c11-8-5-1-3-7-4-2-6-10-9(7)8/h1-6,11H	MCJGNVYPOGVAJF-UHFFFAOYSA-N	?	23	mean from 13	a1/apparent	O-H	acidic	9.77
12220	OC1(=C(C=CC=C1)CCC[N+](C)(C)C)	C[N+](C)(C)CCCC1C=CC=CC=1O	InChI=1S/C12H19NO/c1-13(2,3)10-6-8-11-7-4-5-9-12(11)14/h4-5,7,9H,6,8,10H2,1-3H3/p+1	WMXCKDFGVMJIAK-UHFFFAOYSA-O	?	25	potentiometric	a1/apparent	?	acidic	9.78
14271	O(C1(=C(O)C=CC(=C1)CO))C	COC1C=C(CO)C=CC=1O	InChI=1S/C8H10O3/c1-11-8-4-6(5-9)2-3-7(8)10/h2-4,9-10H,5H2,1H3	ZENOXNGFMSCLLL-UHFFFAOYSA-N	?	25	mean from 2	a/thermodynamic	?	acidic	9.79
13684	OC1(=CC=C(CC[N+](C)(C)C)C=C1)	C[N+](C)(C)CCC1C=CC(O)=CC=1	InChI=1S/C11H17NO/c1-12(2,3)9-8-10-4-6-11(13)7-5-10/h4-7H,8-9H2,1-3H3/p+1	PTOJXIKSKSASRB-UHFFFAOYSA-O	?	25	potentiometric	a1/apparent	?	acidic	9.8
12218	OC1(=CC=C(CCC[N+](C)(C)C)C=C1)	C[N+](C)(C)CCCC1C=CC(O)=CC=1	InChI=1S/C12H19NO/c1-13(2,3)10-4-5-11-6-8-12(14)9-7-11/h6-9H,4-5,10H2,1-3H3/p+1	QLZJJUCIDNGAKG-UHFFFAOYSA-O	?	25	potentiometric	a1/apparent	?	acidic	9.8
14966	[N+]=2(C=1(C(=CC(N)=CC=1)C=C3(C=2C=CC=C3)))(C)	C[N+]1C2=CC=C(N)C=C2C=C2C=CC=CC=12	InChI=1S/C14H13N2/c1-16-13-5-3-2-4-10(13)8-11-9-12(15)6-7-14(11)16/h2-9H,15H2,1H3/q+1	RXELMKZNPCBWLG-UHFFFAOYSA-N	?	20	potentiometric	a/apparent	?	acidic	9.8
16642	OC=2(C1(=NC=CC=C1C=CC=2C(C=C)CC(C)(C)C))	CC(C)(C)CC(C=C)C1C=CC2=CC=CN=C2C=1O	InChI=1S/C17H21NO/c1-5-12(11-17(2,3)4)14-9-8-13-7-6-10-18-15(13)16(14)19/h5-10,12,19H,1,11H2,2-4H3	KFTMHZQMEBYSFX-UHFFFAOYSA-N	?	25		a2/apparent	O-H	acidic	9.8
16358	O(C1(=C(OC)C=C2(CC3(C=4(C=C(O)C(=CC=4(CC(C2(=C1))N3(C)))OC)))))C	CN1C2CC3C=C(OC)C(O)=CC=3C1CC1=CC(OC)=C(C=C12)OC	InChI=1S/C20H23NO4/c1-21-15-6-12-8-19(24-3)20(25-4)10-14(12)16(21)5-11-7-18(23-2)17(22)9-13(11)15/h7-10,15-16,22H,5-6H2,1-4H3	ZQCGNPNWSMJDEF-UHFFFAOYSA-N	?	25	spectrophotometric	a1/apparent	?	acidic	9.8
11779	ClC(=NO)C1(=CC=CC=C1)	O=NC(Cl)C1C=CC=CC=1	InChI=1S/C7H6ClNO/c8-7(9-10)6-4-2-1-3-5-6/h1-5,7H	XZYJIIJQFVAISE-UHFFFAOYSA-N	?	25		a1/apparent	?	acidic	9.8
12581	O=C(CC(=O)CC)CC	CC=C(O)CC(O)=CC	InChI=1S/C7H12O2/c1-3-6(8)5-7(9)4-2/h3-4,8-9H,5H2,1-2H3	KKFWYNQCNBTMKQ-UHFFFAOYSA-N	?	24	mean from 2	a1/apparent	?	acidic	9.82
12760	OC1(=CC=C(CO)C=C1)	OC1C=CC(CO)=CC=1	InChI=1S/C7H8O2/c8-5-6-1-3-7(9)4-2-6/h1-4,8-9H,5H2	BVJSUAQZOZWCKN-UHFFFAOYSA-N	?	25	spectrophotometric	a/thermodynamic	?	acidic	9.82
13996	ONC1(=NC=NC2(=C1NC=N2))	ONC1=NC=NC2N=CNC1=2	InChI=1S/C5H5N5O/c11-10-5-3-4(7-1-6-3)8-2-9-5/h1-2,11H,(H2,6,7,8,9,10)	CBCQWVQNMGNYEO-UHFFFAOYSA-N	?		spectrophotometric	a2/apparent	?	acidic	9.83
12763	OC1(=CC(=CC=C1)CO)	OC1C=CC=C(CO)C=1	InChI=1S/C7H8O2/c8-5-6-2-1-3-7(9)4-6/h1-4,8-9H,5H2	OKVJCVWFVRATSG-UHFFFAOYSA-N	?	25	spectrophotometric	a1/thermodynamic	?	acidic	9.83
12362	O=C1(N(C(=O)C=2(C(C)=NNC=2(N1C)))C)	CC1=NNC2=C1C(=O)N(C)C(=O)N2C	InChI=1S/C8H10N4O2/c1-4-5-6(10-9-4)11(2)8(14)12(3)7(5)13/h1-3H3,(H,9,10)	VSPRBFLKSINHLP-UHFFFAOYSA-N	?	20	spectrophotometric	a/apparent	?	acidic	9.83
16011	SC1(=NC2(=CC3(=CC=CC=C3(C=C2(N1)))))	SC1NC2=CC3=CC=CC=C3C=C2N=1	InChI=1S/C11H8N2S/c14-11-12-9-5-7-3-1-2-4-8(7)6-10(9)13-11/h1-6H,(H2,12,13,14)	DDPQKZFRVMYIQG-UHFFFAOYSA-N	?	20	spectrophotometric	a/apparent	?	acidic	9.84
16361	O=[N+]([O-])C4(=CC(OC(=O)C2(C1(=C(C=CC=C1)C3(=C2C=CC=C3))))=CC=C4)	[O-][N+](=O)C1=CC(=CC=C1)OC(O)=C1C2C=CC=CC=2C2C=CC=CC=21	InChI=1S/C20H13NO4/c22-20(25-14-7-5-6-13(12-14)21(23)24)19-17-10-3-1-8-15(17)16-9-2-4-11-18(16)19/h1-12,22H	CSEPDJVSMREFTQ-UHFFFAOYSA-N	?	25	spectrophotometric	a1/apparent	?	acidic	9.84
10798	OC1(=CC(=CC=C1)C(O)CNC)	CNCC(O)C1C=C(O)C=CC=1	InChI=1S/C9H13NO2/c1-10-6-9(12)7-3-2-4-8(11)5-7/h2-5,9-12H,6H2,1H3	SONNWYBIRXJNDC-UHFFFAOYSA-N	?		spectrophotometric	a2/apparent	?	acidic	9.84
17075	ClC1(=CC(=C(O)C=C1)CN2(CCOCC2))	OC1C=CC(Cl)=CC=1CN1CCOCC1	InChI=1S/C11H14ClNO2/c12-10-1-2-11(14)9(7-10)8-13-3-5-15-6-4-13/h1-2,7,14H,3-6,8H2	OWHKKIREZBPVEK-UHFFFAOYSA-N	?	25	mean from 2	a2/apparent	O-H	acidic	9.85
16360	O(C1(=C(OC)C=C2(CC3(C=4(C(O)=C(OC)C=CC=4(CC(C2(=C1))N3(C)))))))C	CN1C2CC3=CC(OC)=C(C=C3C1CC1C=CC(OC)=C(O)C=12)OC	InChI=1S/C20H23NO4/c1-21-14-7-11-5-6-16(23-2)20(22)19(11)15(21)8-12-9-17(24-3)18(25-4)10-13(12)14/h5-6,9-10,14-15,22H,7-8H2,1-4H3	LRUYSFLNJRGVCZ-UHFFFAOYSA-N	?	25	spectrophotometric	a1/apparent	?	acidic	9.85
10059	N=1(N=C(C)N(C=1C)N)	CC1=NN=C(C)N1N	InChI=1S/C4H8N4/c1-3-6-7-4(2)8(3)5/h5H2,1-2H3	MIIKMZAVLKMOFM-UHFFFAOYSA-N	?	25		apparent	?	acidic	9.85
10271	OC1(=CC(N)=CC=C1)	NC1C=C(O)C=CC=1	InChI=1S/C6H7NO/c7-5-2-1-3-6(8)4-5/h1-4,8H,7H2	CWLKGDAVCFYWJK-UHFFFAOYSA-N	?	23	mean from 4	a1/apparent	?	acidic	9.85
13862	OC2(=CC=1(N=CN(C=1C=C2)C))	CN1C=NC2C=C(O)C=CC1=2	InChI=1S/C8H8N2O/c1-10-5-9-7-4-6(11)2-3-8(7)10/h2-5,11H,1H3	NDDDURSMVVKBTL-UHFFFAOYSA-N	?	20	mean from 2	a2/apparent	?	acidic	9.85
12627	S(=O)(=O)(N)C(C(=O)N)C	CC(C(=N)O)S(N)(=O)=O	InChI=1S/C3H8N2O3S/c1-2(3(4)6)9(5,7)8/h2H,1H3,(H2,4,6)(H2,5,7,8)	SUHRMMXNCHLNMB-UHFFFAOYSA-N	?	25	potentiometric	a1/apparent	?	acidic	9.86
14060	O=C(C(C)C)CC(=O)C(C)C	CC(C)C(O)=CC(=O)C(C)C	InChI=1S/C9H16O2/c1-6(2)8(10)5-9(11)7(3)4/h5-7,10H,1-4H3	JIYKPNNTWHWONK-UHFFFAOYSA-N	?	20		a/apparent	?	acidic	9.86
17145	OC=3(C=1(C(=CC2(=CC=CC=C2(C=1)))C=CC=3))	OC1=CC=CC2=CC3=CC=CC=C3C=C21	InChI=1S/C14H10O/c15-14-7-3-6-12-8-10-4-1-2-5-11(10)9-13(12)14/h1-9,15H	MUVQKFGNPGZBII-UHFFFAOYSA-N	?	25		thermodynamic	?	acidic	9.88
10042	FC1(=CC=C(O)C=C1)	OC1=CC=C(F)C=C1	InChI=1S/C6H5FO/c7-5-1-3-6(8)4-2-5/h1-4,8H	RHMPLDJJXGPMEX-UHFFFAOYSA-N	?	25	mean from 3	a1/apparent	?	acidic	9.88
14499	S(=O)(=O)(N)C1(=CC=C(C)C=C1)	CC1=CC=C(C=C1)S(N)(=O)=O	InChI=1S/C7H9NO2S/c1-6-2-4-7(5-3-6)11(8,9)10/h2-5H,1H3,(H2,8,9,10)	LMYRWZFENFIFIT-UHFFFAOYSA-N	?	20	mean from 2	a1/apparent	SO2NH-H	acidic	9.89
16109	S(=O)(=O)(N)C=2(C=1(C(=C(N(C)C)C=CC=1)C=CC=2))	CN(C)C1C=CC=C2C(=CC=CC=12)S(N)(=O)=O	InChI=1S/C12H14N2O2S/c1-14(2)11-7-3-6-10-9(11)5-4-8-12(10)17(13,15)16/h3-8H,1-2H3,(H2,13,15,16)	TYNBFJJKZPTRKS-UHFFFAOYSA-N	?	25	spectrophotometric	a2/apparent	?	acidic	9.9
16362	O=[N+]([O-])C4(=CC=C(OC(=O)C2(C1(=C(C=CC=C1)C3(=C2C=CC=C3))))C=C4)	[O-][N+](=O)C1C=CC(=CC=1)OC(O)=C1C2C=CC=CC=2C2C=CC=CC=21	InChI=1S/C20H13NO4/c22-20(25-14-11-9-13(10-12-14)21(23)24)19-17-7-3-1-5-15(17)16-6-2-4-8-18(16)19/h1-12,22H	NLXYORKZAZABSV-UHFFFAOYSA-N	?	25	spectrophotometric	a1/apparent	?	acidic	9.9
10619	OC1(=C(C(=CC=C1)C(O)C)CO)	CC(O)C1=CC=CC(O)=C1CO	InChI=1S/C9H12O3/c1-6(11)7-3-2-4-9(12)8(7)5-10/h2-4,6,10-12H,5H2,1H3	QDHLAINJBNAVTF-UHFFFAOYSA-N	?			a/apparent	?	acidic	9.9
13933	O=C1(NC(=O)C2(=C1C=CC=C2))	O=C1NC(=O)C2C=CC=CC1=2	InChI=1S/C8H5NO2/c10-7-5-3-1-2-4-6(5)8(11)9-7/h1-4H,(H,9,10,11)	XKJCHHZQLQNZHY-UHFFFAOYSA-N	?	22	mean from 3	a1/thermodynamic	NH	acidic	9.91
12806	OC1(=CC=C(C=C)C=C1)	C=CC1C=CC(O)=CC=1	InChI=1S/C8H8O/c1-2-7-3-5-8(9)6-4-7/h2-6,9H,1H2	FUGYGGDSWSUORM-UHFFFAOYSA-N	?	20	potentiometric	thermodynamic	?	acidic	9.91
16699	O(C3(=C(C1(=NC=2(N=CN=CC=2(N1))))C=CC(=C3)OC))C	COC1C=C(C=CC=1C1NC2C=NC=NC=2N=1)OC	InChI=1S/C13H12N4O2/c1-18-8-3-4-9(11(5-8)19-2)12-16-10-6-14-7-15-13(10)17-12/h3-7H,1-2H3,(H,14,15,16,17)	XOZCJKUFAQFZGZ-UHFFFAOYSA-N	?	25	mean from 2	a2/apparent	?	acidic	9.92
11873	S(=O)(=O)(N)C(C(=O)N)(C)C	CC(C)(C(N)=O)S(N)(=O)=O	InChI=1S/C4H10N2O3S/c1-4(2,3(5)7)10(6,8)9/h1-2H3,(H2,5,7)(H2,6,8,9)	DBHDXVCIFJEMDG-UHFFFAOYSA-N	?	25	potentiometric	a1/apparent	?	acidic	9.92
13292	O=C2(N(C=1(N=CN(C=1C(N2)=O)C))C)	CN1C2N=CN(C)C=2C(=O)NC1=O	InChI=1S/C7H8N4O2/c1-10-3-8-5-4(10)6(12)9-7(13)11(5)2/h3H,1-2H3,(H,9,12,13)	YAPQBXQYLJRXSA-UHFFFAOYSA-N	?	18	mean from 3	a/apparent	?	acidic	9.92
12761	OC1(=C(C=CC=C1)CO)	OC1C=CC=CC=1CO	InChI=1S/C7H8O2/c8-5-6-3-1-2-4-7(6)9/h1-4,8-9H,5H2	CQRYARSYNCAZFO-UHFFFAOYSA-N	?	25	spectrophotometric	a1/apparent	?	acidic	9.92
11181	OC=2(C1(=NC=CC=C1C(C)=CC=2))	CC1=CC=C(O)C2=NC=CC=C21	InChI=1S/C10H9NO/c1-7-4-5-9(12)10-8(7)3-2-6-11-10/h2-6,12H,1H3	RPVGLMKJGQMQSN-UHFFFAOYSA-N	?	25	potentiometric	a2/apparent	?	acidic	9.93
12065	N1(=C(N=CC2(=C1N=CN2))N)	NC1=NC2N=CNC=2C=N1	InChI=1S/C5H5N5/c6-5-7-1-3-4(10-5)9-2-8-3/h1-2H,(H3,6,7,8,9,10)	MWBWWFOAEOYUST-UHFFFAOYSA-N	?	20	potentiometric	a3/apparent	?	acidic	9.93
10895	S(=O)(=O)(N)C1(=CC=C(OC)C=C1)	COC1C=CC(=CC=1)S(N)(=O)=O	InChI=1S/C7H9NO3S/c1-11-6-2-4-7(5-3-6)12(8,9)10/h2-5H,1H3,(H2,8,9,10)	MSFQEZBRFPAFEX-UHFFFAOYSA-N	?	20	mean from 2	a1/thermodynamic	SO2NH-H	acidic	9.93
12655	O=C(N(O)C)C(C)(C)C	CN(O)C(=O)C(C)(C)C	InChI=1S/C6H13NO2/c1-6(2,3)5(8)7(4)9/h9H,1-4H3	KJMFIZJSQBXPHB-UHFFFAOYSA-N	?	25		a1/apparent	?	acidic	9.94
11835	O=C(C(C)(C)C)CC(=O)C	CC(=O)C=C(O)C(C)(C)C	InChI=1S/C8H14O2/c1-6(9)5-7(10)8(2,3)4/h5,10H,1-4H3	ADKXSDNPFKCVRC-UHFFFAOYSA-N	?	20		a/apparent	?	acidic	9.94
13358	O=C(NC1(=NC=NC2(=C1NC=N2)))N	NC(=O)NC1=NC=NC2N=CNC=21	InChI=1S/C6H6N6O/c7-6(13)12-5-3-4(9-1-8-3)10-2-11-5/h1-2H,(H4,7,8,9,10,11,12,13)	SWHVLOSJGVXZDK-UHFFFAOYSA-N	?		spectrophotometric	a2/apparent	?	acidic	9.95
16139	ClC1(=C(Cl)C=CC(=C1)NC(=S)C2(=CC=CC=C2))	S=C(NC1=CC(Cl)=C(Cl)C=C1)C1C=CC=CC=1	InChI=1S/C13H9Cl2NS/c14-11-7-6-10(8-12(11)15)16-13(17)9-4-2-1-3-5-9/h1-8H,(H,16,17)	WNKKGJFPNJKUPB-UHFFFAOYSA-N	?		spectrophotometric	a1/apparent	?	acidic	9.96
17775	OC1(=CC=CC=C1)	OC1C=CC=CC=1	InChI=1S/C6H6O/c7-6-4-2-1-3-5-6/h1-5,7H	ISWSIDIOOBJBQZ-UHFFFAOYSA-N	?	24	mean from 30	a1/apparent	?	acidic	9.97
10575	ClC1(=C(C=C(O)C(=C1)C(C)C)C)	CC1C=C(O)C(=CC=1Cl)C(C)C	InChI=1S/C10H13ClO/c1-6(2)8-5-9(11)7(3)4-10(8)12/h4-6,12H,1-3H3	KFZXVMNBUMVKLN-UHFFFAOYSA-N	?	20	potentiometric	a1/thermodynamic	?	acidic	9.98
13264	OC2(=C(C1(=CC=CC=C1))C=CC=C2)	OC1C=CC=CC=1C1C=CC=CC=1	InChI=1S/C12H10O/c13-12-9-5-4-8-11(12)10-6-2-1-3-7-10/h1-9,13H	LLEMOWNGBBNAJR-UHFFFAOYSA-N	?	22	mean from 2	a/apparent	?	acidic	9.99
10530	O(C1(=C(O)C=CC(=C1)CC=C))C	COC1C=C(CC=C)C=CC=1O	InChI=1S/C10H12O2/c1-3-4-8-5-6-9(11)10(7-8)12-2/h3,5-7,11H,1,4H2,2H3	RRAFCDWBNXTKKO-UHFFFAOYSA-N	?	25	conductometric	a/thermodynamic	?	acidic	10.0
12190	O=C(NC1(=CC(=CC=C1)C))CC(=O)C	CC(=O)C/C(/O)=N\C1C=C(C)C=CC=1	InChI=1S/C11H13NO2/c1-8-4-3-5-10(6-8)12-11(14)7-9(2)13/h3-6H,7H2,1-2H3,(H,12,14)	MFAHORNLUJVSKK-UHFFFAOYSA-N	?	25	mean from 2	a1/apparent	?	acidic	10.0
12506	OC1(=C(C(=CN=C1)C2(CCCCC2))C)	CC1=C(O)C=NC=C1C1CCCCC1	InChI=1S/C12H17NO/c1-9-11(7-13-8-12(9)14)10-5-3-2-4-6-10/h7-8,10,14H,2-6H2,1H3	FKMIOEHSGYAQJS-UHFFFAOYSA-N	?			a/apparent	2	acidic	10.0
14965	[N+]=2(C=1(C(=C(N)C=CC=1)C=C3(C=2C=CC=C3)))(C)	C[N+]1C2=CC=CC(N)=C2C=C2C=CC=CC=12	InChI=1S/C14H12N2/c1-16-13-7-3-2-5-10(13)9-11-12(15)6-4-8-14(11)16/h2-9,15H,1H3/p+1	UHPOBXVVPHFNOD-UHFFFAOYSA-O	?	20	potentiometric	a/apparent	?	acidic	10.0
13562	O=[N+]([O-])C1(=C(C=C(N)C=C1)B(O)O)	NC1=CC(B(O)O)=C(C=C1)[N+]([O-])=O	InChI=1S/C6H7BN2O4/c8-4-1-2-6(9(12)13)5(3-4)7(10)11/h1-3,10-11H,8H2	SOGZRTRWKVMXPM-UHFFFAOYSA-N	?	25	potentiometric	a/apparent	?	acidic	10.0
13479	N2(=C(C=1(NC=NC=1N=C2))C(=NN)N)	NC(N=N)C1=NC=NC2N=CNC=21	InChI=1S/C6H7N7/c7-5(13-8)3-4-6(11-1-9-3)12-2-10-4/h1-2,5,8H,7H2,(H,9,10,11,12)	TVHLDBKIPYSTAX-UHFFFAOYSA-N	?		spectrophotometric	a2/apparent	?	acidic	10.0
11586	ON=CC1(=NC(=CC=C1)C)	CC1=CC=CC(CN=O)=N1	InChI=1S/C7H8N2O/c1-6-3-2-4-7(9-6)5-8-10/h2-4H,5H2,1H3	PSOYCSLSRQMFSX-UHFFFAOYSA-N	?	25	potentiometric	a/apparent	?	acidic	10.0
11703	O(C1(=CC(N)=C(O)C=C1))C	COC1C=CC(O)=C(N)C=1	InChI=1S/C7H9NO2/c1-10-5-2-3-7(9)6(8)4-5/h2-4,9H,8H2,1H3	TUADYTFWZPZZTP-UHFFFAOYSA-N	?	20	mean from 2	a/apparent	?	acidic	10.0
12559	ON=C2(C1(=NC=CC=C1C(=NO)C=C2))	O=NC1C=CC(N=O)C2C=CC=NC=21	InChI=1S/C9H7N3O2/c13-11-7-3-4-8(12-14)9-6(7)2-1-5-10-9/h1-5,7-8H	YAQIHBMPEQRRIF-UHFFFAOYSA-N	?	25	spectrophotometric	a2/apparent	prot.	acidic	10.0
16145	[Br]C2(=CC(C(=S)NC1(=CC(F)=CC=C1))=CC=C2)	FC1C=C(C=CC=1)NC(=S)C1C=C(Br)C=CC=1	InChI=1S/C13H9BrFNS/c14-10-4-1-3-9(7-10)13(17)16-12-6-2-5-11(15)8-12/h1-8H,(H,16,17)	KUYQWIMGNLIYIG-UHFFFAOYSA-N	?		spectrophotometric	a1/apparent	?	acidic	10.01
12015	OC2(=CC=1(N=CNC=1C=C2))	OC1=CC2N=CNC=2C=C1	InChI=1S/C7H6N2O/c10-5-1-2-6-7(3-5)9-4-8-6/h1-4,10H,(H,8,9)	KRKSOBREFNTJJY-UHFFFAOYSA-N	?		mean from 2	a1/apparent	?	acidic	10.01
12222	OC1(=C(C=CC=C1C)C[NH+](CC)CC)	CC1C=CC=C(CN(CC)CC)C=1O	InChI=1S/C12H19NO/c1-4-13(5-2)9-11-8-6-7-10(3)12(11)14/h6-8,14H,4-5,9H2,1-3H3	LDIGJJQBTZCIIT-UHFFFAOYSA-N	?	25	spectrophotometric	a1/apparent	O-H	acidic	10.02
12160	S(=O)(=O)(N)C1(=CC=C(NC(=O)C)C=C1)	C/C(/O)=N\C1C=CC(=CC=1)S(N)(=O)=O	InChI=1S/C8H10N2O3S/c1-6(11)10-7-2-4-8(5-3-7)14(9,12)13/h2-5H,1H3,(H,10,11)(H2,9,12,13)	PKOFBDHYTMYVGJ-UHFFFAOYSA-N	?	20	potentiometric	a/apparent	?	acidic	10.02
16832	OC=2(C1(=NC=CC=C1C=CC=2C(C=C)CC(CC(C)(C)C)(C)C))	CC(C)(C)CC(C)(C)CC(C=C)C1C=CC2=CC=CN=C2C=1O	InChI=1S/C21H29NO/c1-7-15(13-21(5,6)14-20(2,3)4)17-11-10-16-9-8-12-22-18(16)19(17)23/h7-12,15,23H,1,13-14H2,2-6H3	VOHHCUUIBNXCNP-UHFFFAOYSA-N	?	25		a2/apparent	O-H	acidic	10.03
10732	O=[N+]([O-])C1(=CC=C(C=NO)C=C1)	[O-][N+](=O)C1C=CC(CN=O)=CC=1	InChI=1S/C7H6N2O3/c10-8-5-6-1-3-7(4-2-6)9(11)12/h1-4H,5H2	LRYUWXNYWAFFAX-UHFFFAOYSA-N	?	24	mean from 2	a1/apparent	?	acidic	10.03
13988	N2(=C(NC)C=1(NC=NC=1N=C2))	CNC1=NC=NC2N=CNC1=2	InChI=1S/C6H7N5/c1-7-5-4-6(10-2-8-4)11-3-9-5/h2-3H,1H3,(H2,7,8,9,10,11)	CKOMXBHMKXXTNW-UHFFFAOYSA-N	?	20	mean from 2	a2/apparent	?	acidic	10.04
13401	OC=2(C1(=NC=C(C)C(=C1C=CC=2)C))	CC1=C2C=CC=C(O)C2=NC=C1C	InChI=1S/C11H11NO/c1-7-6-12-11-9(8(7)2)4-3-5-10(11)13/h3-6,13H,1-2H3	LNNMENPNLRCNSR-UHFFFAOYSA-N	?		spectrophotometric	a/apparent	?	acidic	10.05
10288	OC1(=CC=C(N)C=C1)	NC1=CC=C(O)C=C1	InChI=1S/C6H7NO/c7-5-1-3-6(8)4-2-5/h1-4,8H,7H2	PLIKAWJENQZMHA-UHFFFAOYSA-N	?	22	mean from 5	a1/apparent	?	acidic	10.06
12503	OC=2(C1(=NC=CC=C1C=CC=2CC=C))	C=CCC1C=CC2=CC=CN=C2C=1O	InChI=1S/C12H11NO/c1-2-4-10-7-6-9-5-3-8-13-11(9)12(10)14/h2-3,5-8,14H,1,4H2	QDPZZFJBSANDES-UHFFFAOYSA-N	?	25		a2/apparent	O-H	acidic	10.07
15397	S(=O)(=O)(NCC1(=CC=CC=C1))C2(=CC=C([N+](=O)[O-])C=C2)	[O-][N+](=O)C1C=CC(=CC=1)S(=O)(=O)NCC1C=CC=CC=1	InChI=1S/C13H12N2O4S/c16-15(17)12-6-8-13(9-7-12)20(18,19)14-10-11-4-2-1-3-5-11/h1-9,14H,10H2	OKABXQCJRCTYLI-UHFFFAOYSA-N	?	25	spectrophotometric	a1/apparent	N-H	acidic	10.07
12532	O=[N+]([O-])C2(=CC1(=C(CC(=O)CC1)C=C2))	[O-][N+](=O)C1=CC2CC=C(O)CC=2C=C1	InChI=1S/C10H9NO3/c12-10-4-2-7-5-9(11(13)14)3-1-8(7)6-10/h1,3-5,12H,2,6H2	LNTUJYBEYXGPJZ-UHFFFAOYSA-N	?	25	spectrophotometric	a1/apparent	?	acidic	10.09
14270	O(C1(=C(O)C(OC)=CC=C1))C	COC1=CC=CC(OC)=C1O	InChI=1S/C8H10O3/c1-10-6-4-3-5-7(11-2)8(6)9/h3-5,9H,1-2H3	KLIDCXVFHGNTTM-UHFFFAOYSA-N	?	25	mean from 2	a1/apparent	?	acidic	10.09
12192	O=C(N(O)C(C)(C)C)C1(=CC=CC=C1)	CC(C)(C)N(O)C(=O)C1C=CC=CC=1	InChI=1S/C11H15NO2/c1-11(2,3)12(14)10(13)9-7-5-4-6-8-9/h4-8,14H,1-3H3	CRKDRSMVZRDGQU-UHFFFAOYSA-N	?	25	potentiometric	a1/apparent	?	acidic	10.1
15566	N3(=C(NCCC1(=CC=CC=C1))C=2(NC=NC=2N=C3))	C(CNC1=NC=NC2N=CNC=21)C1C=CC=CC=1	InChI=1S/C13H13N5/c1-2-4-10(5-3-1)6-7-14-12-11-13(16-8-15-11)18-9-17-12/h1-5,8-9H,6-7H2,(H2,14,15,16,17,18)	GPGPFPKQCMKMDY-UHFFFAOYSA-N	?			a2/apparent	?	acidic	10.1
16142	[Br]C2(=CC(C(=S)NC1(=CC=C(Cl)C=C1))=CC=C2)	S=C(NC1C=CC(Cl)=CC=1)C1C=C(Br)C=CC=1	InChI=1S/C13H9BrClNS/c14-10-3-1-2-9(8-10)13(17)16-12-6-4-11(15)5-7-12/h1-8H,(H,16,17)	GZPVBMANSQTCFT-UHFFFAOYSA-N	?		spectrophotometric	a1/apparent	?	acidic	10.1
15208	O5(C4(=C2(C1(=C(O)C(OC)=CC=C1CC3(C2=C(CCN3C)C=C4OC5)))))	COC1=CC=C2CC3C4C(C2=C1O)=C1OCOC1=CC=4CCN3C	InChI=1S/C19H19NO4/c1-20-6-5-11-8-14-19(24-9-23-14)17-15(11)12(20)7-10-3-4-13(22-2)18(21)16(10)17/h3-4,8,12,21H,5-7,9H2,1-2H3	LODGIKWNLDQZBM-UHFFFAOYSA-N	?	25	spectrophotometric	a1/apparent	?	acidic	10.1
10702	S(=O)(=O)(N)C1(=C(C=CC=C1)CN)	NCC1C=CC=CC=1S(N)(=O)=O	InChI=1S/C7H10N2O2S/c8-5-6-3-1-2-4-7(6)12(9,10)11/h1-4H,5,8H2,(H2,9,10,11)	NDRZWXBIKCFBSU-UHFFFAOYSA-N	?	21	potentiometric	a2/apparent	?	acidic	10.11
10706	S=CNC1(=CC=C([N+](=O)[O-])C=C1)	[O-][N+](=O)C1C=CC(=CC=1)NC=S	InChI=1S/C7H6N2O2S/c10-9(11)7-3-1-6(2-4-7)8-5-12/h1-5H,(H,8,12)	JMLSAESLDQZYBA-UHFFFAOYSA-N	?	20	potentiometric	a1/apparent	?	acidic	10.11
13412	OC=1(C=2(C(C(N)=CC=1C)=CC=CC=2))	CC1C=C(N)C2=CC=CC=C2C=1O	InChI=1S/C11H11NO/c1-7-6-10(12)8-4-2-3-5-9(8)11(7)13/h2-6,13H,12H2,1H3	UGQFCTZXVAPVCS-UHFFFAOYSA-N	?	20	potentiometric	a/apparent	OH	acidic	10.12
16646	ClC1(=C(Cl)C=CC(=C1)NC(=S)C2(=CC=C(OC)C=C2))	COC1C=CC(=CC=1)C(=S)NC1=CC(Cl)=C(Cl)C=C1	InChI=1S/C14H11Cl2NOS/c1-18-11-5-2-9(3-6-11)14(19)17-10-4-7-12(15)13(16)8-10/h2-8H,1H3,(H,17,19)	GLQJGJJWDQTNEP-UHFFFAOYSA-N	?		spectrophotometric	a1/apparent	?	acidic	10.14
12964	ON=CC1(=NC=CC=C1)	O=NCC1C=CC=CN=1	InChI=1S/C6H6N2O/c9-8-5-6-3-1-2-4-7-6/h1-4H,5H2	NZNHTKNELYIQNB-UHFFFAOYSA-N	?	25	mean from 5	a2/thermodynamic	prot.	acidic	10.14
10697	S(=O)(=O)(N)C1(=CC(=CC=C1)CN)	NCC1C=C(C=CC=1)S(N)(=O)=O	InChI=1S/C7H10N2O2S/c8-5-6-2-1-3-7(4-6)12(9,10)11/h1-4H,5,8H2,(H2,9,10,11)	HNENXADRSCEPIJ-UHFFFAOYSA-N	?	21	potentiometric	a2/apparent	?	acidic	10.14
12069	N2(=C(N)C=1(NN=CC=1N=C2))	NC1=NC=NC2C=NNC=21	InChI=1S/C5H5N5/c6-5-4-3(1-9-10-4)7-2-8-5/h1-2H,(H,9,10)(H2,6,7,8)	MPDXYVOXVJOKIN-UHFFFAOYSA-N	?	20	spectrophotometric	a2/apparent	?	acidic	10.15
10700	S(=O)(=O)(N)C1(=CC=C(CN)C=C1)	NCC1=CC=C(C=C1)S(N)(=O)=O	InChI=1S/C7H10N2O2S/c8-5-6-1-3-7(4-2-6)12(9,10)11/h1-4H,5,8H2,(H2,9,10,11)	TYMRLRRVMHJFTF-UHFFFAOYSA-N	?	20	mean from 2	a/thermodynamic	?	acidic	10.15
11370	OC1(=C(C=C(C)C=C1)CO)	CC1C=CC(O)=C(CO)C=1	InChI=1S/C8H10O2/c1-6-2-3-8(10)7(4-6)5-9/h2-4,9-10H,5H2,1H3	ZUVDVLYXIZFDRM-UHFFFAOYSA-N	?	25	spectrophotometric	a/thermodynamic	?	acidic	10.15
11394	O(C1(=CC(=C(O)C=C1)C))C	CC1C=C(C=CC=1O)OC	InChI=1S/C8H10O2/c1-6-5-7(10-2)3-4-8(6)9/h3-5,9H,1-2H3	PKDVWOVKDPEBQF-UHFFFAOYSA-N	?	29	mean from 2	a/apparent	?	acidic	10.16
11768	OC1(=CC=C(N(C)C)C=C1)	CN(C)C1C=CC(O)=CC=1	InChI=1S/C8H11NO/c1-9(2)7-3-5-8(10)6-4-7/h3-6,10H,1-2H3	JVVRCYWZTJLJSG-UHFFFAOYSA-N	?	25	mean from 2	a1/apparent	?	acidic	10.16
12155	O=[N+]([O-])C1(=CC(=CC=C1)C=CC=NO)	[O-][N+](=O)C1C=CC=C(C=CCN=O)C=1	InChI=1S/C9H8N2O3/c12-10-6-2-4-8-3-1-5-9(7-8)11(13)14/h1-5,7H,6H2	PDMFMIOEOXVGDP-UHFFFAOYSA-N	?	25		apparent	?	acidic	10.16
13405	OC=2(C1(=NC(=C(C)C=C1C=CC=2)C))	CC1N=C2C(O)=CC=CC2=CC=1C	InChI=1S/C11H11NO/c1-7-6-9-4-3-5-10(13)11(9)12-8(7)2/h3-6,13H,1-2H3	ZBLCWYDHYTWUSK-UHFFFAOYSA-N	?	25	spectrophotometric	a/apparent	?	acidic	10.2
15019	N3(=C(NC1(CCCCC1))C=2(NC=NC=2N=C3))	C1CCCCC1NC1=NC=NC2N=CNC=21	InChI=1S/C11H15N5/c1-2-4-8(5-3-1)16-11-9-10(13-6-12-9)14-7-15-11/h6-8H,1-5H2,(H2,12,13,14,15,16)	YEWYVRQMZKOENB-UHFFFAOYSA-N	?			a2/apparent	?	acidic	10.2
16516	SC(C(N1(C(=NC(=C1)C(=O)[O-])CC=CCC))C(=O)[O-])(C)C	CCC=CCC1=NC(=CN1C(=C(O)O)C(C)(C)S)C(O)=O	InChI=1S/C14H20N2O4S/c1-4-5-6-7-10-15-9(12(17)18)8-16(10)11(13(19)20)14(2,3)21/h5-6,8,19-21H,4,7H2,1-3H3,(H,17,18)	ONYNFWCXHXTXLJ-UHFFFAOYSA-N	?	25	potentiometric	a3/apparent	?	acidic	10.2
16368	O=C(N)C(C1(=NC=CC=C1))(C2(=CC=CC=C2))CCN(C(C)C)C(C)C	CC(C)N(CCC(C(N)=O)(C1C=CC=CN=1)C1C=CC=CC=1)C(C)C	InChI=1S/C21H29N3O/c1-16(2)24(17(3)4)15-13-21(20(22)25,18-10-6-5-7-11-18)19-12-8-9-14-23-19/h5-12,14,16-17H,13,15H2,1-4H3,(H2,22,25)	UVTNFZQICZKOEM-UHFFFAOYSA-N	?	20	spectrophotometric	a2/apparent	N-H	acidic	10.2
13149	[S-]C1(=NC(=NC(=N1)N)N)	NC1=NC(S)=NC(N)=N1	InChI=1S/C3H5N5S/c4-1-6-2(5)8-3(9)7-1/h(H5,4,5,6,7,8,9)	HRIJSYATNFJXHM-UHFFFAOYSA-N	?		potentiometric	b2/apparent	?	acidic	10.2
11249	S(C1(=NC(N)=C2(NC=NC2(=N1))))C	CSC1N=C2N=CNC2=C(N)N=1	InChI=1S/C6H7N5S/c1-12-6-10-4(7)3-5(11-6)9-2-8-3/h2H,1H3,(H3,7,8,9,10,11)	FXGXEFXCWDTSQK-UHFFFAOYSA-N	?		spectrophotometric	a2/apparent	?	acidic	10.2
17064	O=C1(NC(=O)C2(=C1C=C(C(C)(C)C)C=C2))	CC(C)(C)C1=CC2=C(C=C1)C(=O)NC2=O	InChI=1S/C12H13NO2/c1-12(2,3)7-4-5-8-9(6-7)11(15)13-10(8)14/h4-6H,1-3H3,(H,13,14,15)	MQAXXSNRKXXVON-UHFFFAOYSA-N	?	25	spectrophotometric	a1/thermodynamic	NH	acidic	10.21
15127	S=C(NC1(=C(C=CC=C1)C))C2(=CC=CC=C2)	CC1C=CC=CC=1NC(=S)C1C=CC=CC=1	InChI=1S/C14H13NS/c1-11-7-5-6-10-13(11)15-14(16)12-8-3-2-4-9-12/h2-10H,1H3,(H,15,16)	OFKDEVSZZSYYPD-UHFFFAOYSA-N	?	20	potentiometric	a1/apparent	?	acidic	10.21
11397	O=C1(C(C(=O)C)CCCC1)	C=C(O)C1CCCC=C1O	InChI=1S/C8H12O2/c1-6(9)7-4-2-3-5-8(7)10/h5,7,9-10H,1-4H2	YAAZRCSKOJFTCQ-UHFFFAOYSA-N	?	20	mean from 3	a1/apparent	?	acidic	10.21
10031	OC1(=CC=C(C)C=C1)	CC1=CC=C(O)C=C1	InChI=1S/C7H8O/c1-6-2-4-7(8)5-3-6/h2-5,8H,1H3	IWDCLRJOBJJRNH-UHFFFAOYSA-N	?	22	mean from 13	a1/thermodynamic	OH	acidic	10.22
10032	OC1(=C(C=CC=C1)C)	CC1C=CC=CC=1O	InChI=1S/C7H8O/c1-6-4-2-3-5-7(6)8/h2-5,8H,1H3	QWVGKYWNOKOFNN-UHFFFAOYSA-N	?	22	mean from 11	a1/thermodynamic	OH	acidic	10.22
11231	N1(=C(N=CC2(=C1N=CN2))N(C)C)	CN(C)C1=NC2N=CNC=2C=N1	InChI=1S/C7H9N5/c1-12(2)7-8-3-5-6(11-7)10-4-9-5/h3-4H,1-2H3,(H,8,9,10,11)	BXJVBCCMZKYRGE-UHFFFAOYSA-N	?	20	potentiometric	a2/apparent	?	acidic	10.22
13490	O(C1(=CC=C(O)C=C1))CCCCC	CCCCCOC1C=CC(O)=CC=1	InChI=1S/C11H16O2/c1-2-3-4-9-13-11-7-5-10(12)6-8-11/h5-8,12H,2-4,9H2,1H3	JCLFHZLOKITRCE-UHFFFAOYSA-N	?	25	potentiometric	a1/apparent	?	acidic	10.23
17477	O=C([O-])C=NO	OC(=O)CN=O	InChI=1S/C2H3NO3/c4-2(5)1-3-6/h1H2,(H,4,5)	RMZNXRYIFGTWPF-UHFFFAOYSA-N	?	20	potentiometric	a2/apparent	?	acidic	10.23
10893	[Se](O)C1(=C([N+](=O)[O-])C=C(Cl)C=C1)	[O-][N+](=O)C1C=C(Cl)C=CC=1[Se]O	InChI=1S/C6H4ClNO3Se/c7-4-1-2-6(12-11)5(3-4)8(9)10/h1-3,11H	UOZVUUBMKDEJLV-UHFFFAOYSA-N	?	25	spectrophotometric	a1/apparent	?	acidic	10.23
10721	OC1(=CC(N=CN(C)C)=CC=C1)	CN(C)C=NC1C=C(O)C=CC=1	InChI=1S/C9H12N2O/c1-11(2)7-10-8-4-3-5-9(12)6-8/h3-7,12H,1-2H3	RKXRPBBZGFLVTF-UHFFFAOYSA-N	?	20	potentiometric	a2/apparent	?	acidic	10.23
14178	O(C1(=CC=C(O)C=C1))CCC	CCCOC1C=CC(O)=CC=1	InChI=1S/C9H12O2/c1-2-7-11-9-5-3-8(10)4-6-9/h3-6,10H,2,7H2,1H3	KIIIPQXXLVCCQP-UHFFFAOYSA-N	?	25	potentiometric	a1/apparent	?	acidic	10.23
16147	[Br]C2(=CC=C(NC(=S)C1(=CC=C(Cl)C=C1))C=C2)	S=C(NC1C=CC(Br)=CC=1)C1C=CC(Cl)=CC=1	InChI=1S/C13H9BrClNS/c14-10-3-7-12(8-4-10)16-13(17)9-1-5-11(15)6-2-9/h1-8H,(H,16,17)	PVWLUJVDFVUTGR-UHFFFAOYSA-N	?		spectrophotometric	a1/apparent	?	acidic	10.24
12006	S=C1(NC=2(C=CC=CC=2(N1)))	S=C1NC2C=CC=CC=2N1	InChI=1S/C7H6N2S/c10-7-8-5-3-1-2-4-6(5)9-7/h1-4H,(H2,8,9,10)	YHMYGUUIMTVXNW-UHFFFAOYSA-N	?	20	spectrophotometric	a/apparent	?	acidic	10.24
12762	O(C1(=CC=C(O)C=C1))C	COC1C=CC(O)=CC=1	InChI=1S/C7H8O2/c1-9-7-4-2-6(8)3-5-7/h2-5,8H,1H3	NWVVVBRKAWDGAB-UHFFFAOYSA-N	?	24	mean from 11	a1/apparent	?	acidic	10.24
11395	O(C1(=C(C=C(O)C=C1)C))C	CC1C=C(O)C=CC=1OC	InChI=1S/C8H10O2/c1-6-5-7(9)3-4-8(6)10-2/h3-5,9H,1-2H3	ILASIIGKRFKNQC-UHFFFAOYSA-N	?	29	mean from 2	a/apparent	?	acidic	10.24
16146	ClC2(=CC=C(NC(=S)C1(=CC=C(Cl)C=C1))C=C2)	S=C(NC1C=CC(Cl)=CC=1)C1C=CC(Cl)=CC=1	InChI=1S/C13H9Cl2NS/c14-10-3-1-9(2-4-10)13(17)16-12-7-5-11(15)6-8-12/h1-8H,(H,16,17)	CTVJTQLYPUVSBB-UHFFFAOYSA-N	?		spectrophotometric	a1/apparent	?	acidic	10.25
16492	S(=O)(=O)(NCC1(=CC=CC=C1))C2(=CC=C(S(=O)(=O)C)C=C2)	CS(=O)(=O)C1C=CC(=CC=1)S(=O)(=O)NCC1C=CC=CC=1	InChI=1S/C14H15NO4S2/c1-20(16,17)13-7-9-14(10-8-13)21(18,19)15-11-12-5-3-2-4-6-12/h2-10,15H,11H2,1H3	ZJMQRYLUQCCIHD-UHFFFAOYSA-N	?	25	spectrophotometric	a1/apparent	N-H	acidic	10.25
10295	S=C1(OC(C=C)CN1)	C=CC1CNC(=S)O1	InChI=1S/C5H7NOS/c1-2-4-3-6-5(8)7-4/h2,4H,1,3H2,(H,6,8)	UZQVYLOFLQICCT-UHFFFAOYSA-N	?		mean from 2	a/apparent	?	acidic	10.25
15147	O=C(C1(=C[N+](=CC=C1)C))CC2(=CC=CC=C2)	C[N+]1C=C(C=CC=1)C(O)=CC1C=CC=CC=1	InChI=1S/C14H13NO/c1-15-9-5-8-13(11-15)14(16)10-12-6-3-2-4-7-12/h2-11H,1H3/p+1	KUXGVYVPWKWTAS-UHFFFAOYSA-O	?	40 - 20	spectrophotometric	a1/apparent	Py-CO-CH2-	acidic	10.265
14227	OC1(=CC=C(C(C)(C)C)C=C1)	CC(C)(C)C1C=CC(O)=CC=1	InChI=1S/C10H14O/c1-10(2,3)8-4-6-9(11)7-5-8/h4-7,11H,1-3H3	QHPQWRBYOIRBIT-UHFFFAOYSA-N	?	25	mean from 2	a1/thermodynamic	OH	acidic	10.27
12491	O2(CCN(CC1(=C(O)C=CC=C1))CC2)	OC1C=CC=CC=1CN1CCOCC1	InChI=1S/C11H15NO2/c13-11-4-2-1-3-10(11)9-12-5-7-14-8-6-12/h1-4,13H,5-9H2	OYLIEVIKIUHKTG-UHFFFAOYSA-N	?	25	mean from 2	a1/apparent	?	acidic	10.27
15119	S=C(NC1(=CC(F)=CC=C1))C2(=CC=CC=C2)	FC1C=C(C=CC=1)NC(=S)C1C=CC=CC=1	InChI=1S/C13H10FNS/c14-11-7-4-8-12(9-11)15-13(16)10-5-2-1-3-6-10/h1-9H,(H,15,16)	OMPBJZNXNCJKJH-UHFFFAOYSA-N	?		spectrophotometric	a1/apparent	?	acidic	10.29
11953	OC2(=CC1(=C(CCC1)C=C2))	OC1=CC2CCCC=2C=C1	InChI=1S/C9H10O/c10-9-5-4-7-2-1-3-8(7)6-9/h4-6,10H,1-3H2	PEHSSTUGJUBZBI-UHFFFAOYSA-N	?	16	mean from 4	thermodynamic	?	acidic	10.29
11191	OC=2(C=1(C(=C(N)C=CC=1)C=CC=2))	NC1C=CC=C2C(O)=CC=CC2=1	InChI=1S/C10H9NO/c11-9-5-1-4-8-7(9)3-2-6-10(8)12/h1-6,12H,11H2	ZBIBQNVRTVLOHQ-UHFFFAOYSA-N	?		potentiometric	a/apparent	?	acidic	10.3
16872	OC4(=CC(=C(N=NC3(=CC1(=C(C=2(C=CC=CC=2(C1)))C=C3)))C=C4)C)	CC1C=C(O)C=CC=1N=NC1=CC2CC3C=CC=CC=3C=2C=C1	InChI=1S/C20H16N2O/c1-13-10-17(23)7-9-20(13)22-21-16-6-8-19-15(12-16)11-14-4-2-3-5-18(14)19/h2-10,12,23H,11H2,1H3	YHELYTRELJRMBS-UHFFFAOYSA-N	?	25	potentiometric	b/apparent	?	acidic	10.3
10010	O=C1(C(=O)CCCC1)	OC1=CCCCC1=O	InChI=1S/C6H8O2/c7-5-3-1-2-4-6(5)8/h3,7H,1-2,4H2	JQPFYXFVUKHERX-UHFFFAOYSA-N	?	20	potentiometric	a/apparent	?	acidic	10.3
10705	S=CNC1(=CC([N+](=O)[O-])=CC=C1)	[O-][N+](=O)C1C=C(C=CC=1)NC=S	InChI=1S/C7H6N2O2S/c10-9(11)7-3-1-2-6(4-7)8-5-12/h1-5H,(H,8,12)	GJYNOKPCAFDQHK-UHFFFAOYSA-N	?	20	potentiometric	a1/apparent	?	acidic	10.3
14226	OC1(=CC(=C(C(C)C)C=C1)C)	CC1C=C(O)C=CC=1C(C)C	InChI=1S/C10H14O/c1-7(2)10-5-4-9(11)6-8(10)3/h4-7,11H,1-3H3	IJALWSVNUBBQRA-UHFFFAOYSA-N	?	20	potentiometric	a1/thermodynamic	?	acidic	10.31
16143	[Br]C2(=CC(C(=S)NC1(=CC=C(F)C=C1))=CC=C2)	FC1C=CC(=CC=1)NC(=S)C1C=C(Br)C=CC=1	InChI=1S/C13H9BrFNS/c14-10-3-1-2-9(8-10)13(17)16-12-6-4-11(15)5-7-12/h1-8H,(H,16,17)	OEHQLBOFFSSRLW-UHFFFAOYSA-N	?		spectrophotometric	a1/apparent	?	acidic	10.32
16860	ClC4(=CC=C(OC(=O)C2(C1(=C(C=CC=C1)C3(=C2C=CC=C3))))C=C4)	OC(OC1C=CC(Cl)=CC=1)=C1C2C=CC=CC=2C2C=CC=CC=21	InChI=1S/C20H13ClO2/c21-13-9-11-14(12-10-13)23-20(22)19-17-7-3-1-5-15(17)16-6-2-4-8-18(16)19/h1-12,22H	YOHKZGMALGENOY-UHFFFAOYSA-N	?	25	spectrophotometric	a1/apparent	?	acidic	10.32
13744	OC2(=CC1(=C(CCCC1)C=C2))	OC1=CC2CCCCC=2C=C1	InChI=1S/C10H12O/c11-10-6-5-8-3-1-2-4-9(8)7-10/h5-7,11H,1-4H2	UMKXSOXZAXIOPJ-UHFFFAOYSA-N	?	18	mean from 3	a/apparent	?	acidic	10.33
12492	O2(C(O)=C(CC1(=CC=CC=C1))N=C2C)	CC1=NC(CC2C=CC=CC=2)=C(O)O1	InChI=1S/C11H11NO2/c1-8-12-10(11(13)14-8)7-9-5-3-2-4-6-9/h2-6,13H,7H2,1H3	PVGGUJNJXKJXPN-UHFFFAOYSA-N	?	25	spectrophotometric	a1/apparent	?	acidic	10.34
14230	OC1(=C(C=CC(=C1)C(C)C)C)	CC1C=CC(=CC=1O)C(C)C	InChI=1S/C10H14O/c1-7(2)9-5-4-8(3)10(11)6-9/h4-7,11H,1-3H3	RECUKUPTGUEGMW-UHFFFAOYSA-N	?	25		apparent	?	acidic	10.35
12808	OC1(=C(C=CC(=C1)C)C)	CC1=CC(O)=C(C)C=C1	InChI=1S/C8H10O/c1-6-3-4-7(2)8(9)5-6/h3-5,9H,1-2H3	NKTOLZVEWDHZMU-UHFFFAOYSA-N	?	22	mean from 8	a1/thermodynamic	OH	acidic	10.36
16297	S2(C1(=NC=NC(=C1NC(C2)=O)N3(CCOCC3)))	OC1CSC2=NC=NC(=C2N=1)N1CCOCC1	InChI=1S/C10H12N4O2S/c15-7-5-17-10-8(13-7)9(11-6-12-10)14-1-3-16-4-2-14/h6H,1-5H2,(H,13,15)	NXZMSMVSXOXJBF-UHFFFAOYSA-N	?	20	spectrophotometric	a2/apparent	?	acidic	10.37
11391	O=C(C1(=C(O)C=CC=C1))C	C=C(O)C1C=CC=CC=1O	InChI=1S/C8H8O2/c1-6(9)7-4-2-3-5-8(7)10/h2-5,9-10H,1H2	ALSWCVKGUOVYMT-UHFFFAOYSA-N	?	23	mean from 4	a/apparent	?	acidic	10.37
12947	OC1(=C(N)C=C(N)C=C1)	NC1=CC(N)=C(O)C=C1	InChI=1S/C6H8N2O/c7-4-1-2-6(9)5(8)3-4/h1-3,9H,7-8H2	XIWMTQIUUWJNRP-UHFFFAOYSA-N	?	24	mean from 2	a3/apparent	?	acidic	10.4
11745	OC1(=C(N)C=C(C)C(=C1)C)	CC1=CC(O)=C(N)C=C1C	InChI=1S/C8H11NO/c1-5-3-7(9)8(10)4-6(5)2/h3-4,10H,9H2,1-2H3	JEASLLCHQHBBGM-UHFFFAOYSA-N	?	20	potentiometric	a/apparent	?	acidic	10.4
16140	ClC2(=CC=C(C(=S)NC1(=CC=C(F)C=C1))C=C2)	FC1C=CC(=CC=1)NC(=S)C1C=CC(Cl)=CC=1	InChI=1S/C13H9ClFNS/c14-10-3-1-9(2-4-10)13(17)16-12-7-5-11(15)6-8-12/h1-8H,(H,16,17)	SZVGBUZOMSURBJ-UHFFFAOYSA-N	?		spectrophotometric	a1/apparent	?	acidic	10.41
13346	ON=CC=1(C=2(C(N=CC=1)=CC=CC=2))	O=NCC1=CC=NC2=CC=CC=C12	InChI=1S/C10H8N2O/c13-12-7-8-5-6-11-10-4-2-1-3-9(8)10/h1-6H,7H2	GIDTWRKUFXMHAH-UHFFFAOYSA-N	?	20	spectrophotometric	a2/apparent	?	acidic	10.42
15124	[Br]C2(=CC=C(NC(=S)C1(=CC=CC=C1))C=C2)	S=C(NC1C=CC(Br)=CC=1)C1C=CC=CC=1	InChI=1S/C13H10BrNS/c14-11-6-8-12(9-7-11)15-13(16)10-4-2-1-3-5-10/h1-9H,(H,15,16)	UWCIDBQOEBGFAX-UHFFFAOYSA-N	?		spectrophotometric	a1/apparent	?	acidic	10.42
17628	OC(=CC(=C)C)C	CC(O)=CC(C)=C	InChI=1S/C6H10O/c1-5(2)4-6(3)7/h4,7H,1H2,2-3H3	CUTMCVGFZLPFEV-UHFFFAOYSA-N	?	20		a1/apparent	OH	acidic	10.42
11253	O=C1(N(C(=NC2(=C1NC=N2))N)C)	CN1C(N)=NC2N=CNC=2C1=O	InChI=1S/C6H7N5O/c1-11-5(12)3-4(9-2-8-3)10-6(11)7/h2H,1H3,(H2,7,10)(H,8,9)	RFLVMTUMFYRZCB-UHFFFAOYSA-N	?	22	mean from 2	a1/apparent	?	acidic	10.43
16124	O=[N+]([O-])C=2(C=1(C(=C[N+](CCCO)=CC=1)C=CC=2))	[O-][N+](=O)C1=CC=CC2=C[N+](CCCO)=CC=C21	InChI=1S/C12H13N2O3/c15-8-2-6-13-7-5-11-10(9-13)3-1-4-12(11)14(16)17/h1,3-5,7,9,15H,2,6,8H2/q+1	GNHXSCSIFPTDHS-UHFFFAOYSA-N	?	25	potentiometric	a2/apparent	O-H	acidic	10.45
13746	OC1(=C2(C(=CC=C1)CCCC2))	OC1C=CC=C2CCCCC2=1	InChI=1S/C10H12O/c11-10-7-3-5-8-4-1-2-6-9(8)10/h3,5,7,11H,1-2,4,6H2	SCWNNOCLLOHZIG-UHFFFAOYSA-N	?	18	mean from 3	a/apparent	?	acidic	10.46
14558	[Se](O)C1(=C([N+](=O)[O-])C=CC=C1)	[O-][N+](=O)C1C=CC=CC=1[Se]O	InChI=1S/C6H5NO3Se/c8-7(9)5-3-1-2-4-6(5)11-10/h1-4,10H	CWBKCWIBJOLVDY-UHFFFAOYSA-N	?	25	spectrophotometric	a1/apparent	?	acidic	10.47
14461	O(C1(=C(O)C=CC(=C1)CN))C	COC1C=C(CN)C=CC=1O	InChI=1S/C8H11NO2/c1-11-8-4-6(5-9)2-3-7(8)10/h2-4,10H,5,9H2,1H3	WRPWWVNUCXQDQV-UHFFFAOYSA-N	?	25	mean from 2	a2/thermodynamic	?	acidic	10.47
17267	O=[N+]([O-])C	C[N+]([O-])=O	InChI=1S/CH3NO2/c1-2(3)4/h1H3	LYGJENNIWJXYER-UHFFFAOYSA-N	?	20	mean from 2	a3/apparent	CH	acidic	10.48
15122	[Br]C2(=CC(C(=S)NC1(=CC=CC=C1))=CC=C2)	S=C(NC1C=CC=CC=1)C1C=C(Br)C=CC=1	InChI=1S/C13H10BrNS/c14-11-6-4-5-10(9-11)13(16)15-12-7-2-1-3-8-12/h1-9H,(H,15,16)	CGUQOSBIJQRLMA-UHFFFAOYSA-N	?		spectrophotometric	a1/apparent	?	acidic	10.49
11166	O=C1(NC(=O)C=2(C1=C(C=CC=2)C))	CC1C=CC=C2C=1C(=O)NC2=O	InChI=1S/C9H7NO2/c1-5-3-2-4-6-7(5)9(12)10-8(6)11/h2-4H,1H3,(H,10,11,12)	ABCGRFHYOYXEJV-UHFFFAOYSA-N	?	25		a1/thermodynamic	NH	acidic	10.49
16478	O=C2(C(=NNC1(=C(C(=O)C)C=CC=C1))C(=O)CC(C2)(C)C)	CC1(C)C=C(O)C(N=NC2C=CC=CC=2C(=C)O)C(O)=C1	InChI=1S/C16H18N2O3/c1-10(19)11-6-4-5-7-12(11)17-18-15-13(20)8-16(2,3)9-14(15)21/h4-9,15,19-21H,1H2,2-3H3	FLSMFPKCXTYLHM-UHFFFAOYSA-N	?	30	spectrophotometric	a1/apparent	?	acidic	10.5
11587	ON=CC1(=NC=CC=C1C)	CC1=CC=CN=C1CN=O	InChI=1S/C7H8N2O/c1-6-3-2-4-8-7(6)5-9-10/h2-4H,5H2,1H3	PXUKXRGBRMGGLT-UHFFFAOYSA-N	?	25	potentiometric	a/apparent	?	acidic	10.5
11234	N2(=C(N(C)C)C=1(NC=NC=1N=C2))	CN(C)C1=NC=NC2N=CNC=21	InChI=1S/C7H9N5/c1-12(2)7-5-6(9-3-8-5)10-4-11-7/h3-4H,1-2H3,(H,8,9,10,11)	BVIAOQMSVZHOJM-UHFFFAOYSA-N	?	20	potentiometric	a2/apparent	?	acidic	10.5
14352	OC=1(N(N=C(C=1CC=C)C)C)	CC1=NN(C)C(O)=C1CC=C	InChI=1S/C8H12N2O/c1-4-5-7-6(2)9-10(3)8(7)11/h4,11H,1,5H2,2-3H3	GNFRTERHZILFQB-UHFFFAOYSA-N	?		potentiometric	a/apparent	?	acidic	10.5
12280	O=C([O-])C=CC([O-])=CC(=O)CC(=O)[O-]	OC(=O)C=CC(O)=CC(O)=CC(O)=O	InChI=1S/C8H8O6/c9-5(1-2-7(11)12)3-6(10)4-8(13)14/h1-4,9-10H,(H,11,12)(H,13,14)	ZKXJLYKEZYJKEN-UHFFFAOYSA-N	?		potentiometric	a4/apparent	?	acidic	10.5
16293	S(C(=O)C2(C1(=C(C=CC=C1)C3(=C2C=CC=C3))))C	CSC(O)=C1C2C=CC=CC=2C2C=CC=CC=21	InChI=1S/C15H12OS/c1-17-15(16)14-12-8-4-2-6-10(12)11-7-3-5-9-13(11)14/h2-9,16H,1H3	SOZJFJRJDGRTRJ-UHFFFAOYSA-N	?	25	spectrophotometric	a1/thermodynamic	?	acidic	10.51
12807	OC1(=C(C(=CC=C1)C)C)	CC1=C(O)C=CC=C1C	InChI=1S/C8H10O/c1-6-4-3-5-8(9)7(6)2/h3-5,9H,1-2H3	QWBBPBRQALCEIZ-UHFFFAOYSA-N	?	21	mean from 8	a1/thermodynamic	OH	acidic	10.51
12953	O=C(N)C1(=CC=NC=C1)	NC(=O)C1C=CN=CC=1	InChI=1S/C6H6N2O/c7-6(9)5-1-3-8-4-2-5/h1-4H,(H2,7,9)	VFQXVTODMYMSMJ-UHFFFAOYSA-N	?	25	potentiometric	a/thermodynamic	?	acidic	10.52
15802	[P+](C2(C1(=C(C=CC=C1)C3(=C2C=CC=C3))))(CCCC)(CCCC)CCCC	CCCC[P+](CCCC)(CCCC)C1C2C=CC=CC=2C2C=CC=CC=21	InChI=1S/C25H36P/c1-4-7-18-26(19-8-5-2,20-9-6-3)25-23-16-12-10-14-21(23)22-15-11-13-17-24(22)25/h10-17,25H,4-9,18-20H2,1-3H3/q+1	LBTGSXATVHXTNL-UHFFFAOYSA-N	?	25	spectrophotometric	a1/apparent	?	acidic	10.53
11778	ClC1(=CC=C(C=NO)C=C1)	O=NCC1C=CC(Cl)=CC=1	InChI=1S/C7H6ClNO/c8-7-3-1-6(2-4-7)5-9-10/h1-4H,5H2	FBWRQHZTHDYTJN-UHFFFAOYSA-N	?	20	mean from 2	a1/apparent	=NOH	acidic	10.54
10726	OC1(=CC=C(N=CN(C)C)C=C1)	CN(C)C=NC1C=CC(O)=CC=1	InChI=1S/C9H12N2O/c1-11(2)7-10-8-3-5-9(12)6-4-8/h3-7,12H,1-2H3	YXTSZBNGJXQOIM-UHFFFAOYSA-N	?	20	potentiometric	a2/apparent	?	acidic	10.54
13984	N2(=C(NC)C1(=C(NN=C1)N=C2))	CNC1=NC=NC2NN=CC1=2	InChI=1S/C6H7N5/c1-7-5-4-2-10-11-6(4)9-3-8-5/h2-3H,1H3,(H2,7,8,9,10,11)	HXXBSUPHBFYSQW-UHFFFAOYSA-N	?	20	spectrophotometric	a2/apparent	?	acidic	10.55
12400	S(=O)(=O)([O-])C1(=C(O)C=CC2(=C1C=NN2))	OC1C=CC2NN=CC=2C=1S(O)(=O)=O	InChI=1S/C7H6N2O4S/c10-6-2-1-5-4(3-8-9-5)7(6)14(11,12)13/h1-3,10H,(H,8,9)(H,11,12,13)	ROHHFOQQTWVGJM-UHFFFAOYSA-N	?	25	potentiometric	a/apparent	?	acidic	10.55
14232	OC1(=C(C=C(C(C)C)C=C1)C)	CC1C=C(C=CC=1O)C(C)C	InChI=1S/C10H14O/c1-7(2)9-4-5-10(11)8(3)6-9/h4-7,11H,1-3H3	WYXXLXHHWYNKJF-UHFFFAOYSA-N	?	20	potentiometric	a1/thermodynamic	?	acidic	10.56
17226	SCCC	CCCS	InChI=1S/C3H8S/c1-2-3-4/h4H,2-3H2,1H3	SUVIGLJNEAMWEG-UHFFFAOYSA-N	?	20	mean from 2	a1/apparent	SH	acidic	10.56
12812	OC1(=C(C=C(C)C=C1)C)	CC1=CC(C)=C(O)C=C1	InChI=1S/C8H10O/c1-6-3-4-8(9)7(2)5-6/h3-5,9H,1-2H3	KUFFULVDNCHOFZ-UHFFFAOYSA-N	?	22	mean from 7	a1/thermodynamic	OH	acidic	10.56
14491	OC(O)(C1(=[N+](C=CC=C1)C))C	C[N+]1C=CC=CC=1C(C)(O)O	InChI=1S/C8H12NO2/c1-8(10,11)7-5-3-4-6-9(7)2/h3-6,10-11H,1-2H3/q+1	GALMJTGMKOUCFW-UHFFFAOYSA-N	?	25	spectrophotometric	a1/apparent	-OH	acidic	10.57
13722	O=C1(N(C(NOC)=CC(N1C)=O)C)	CON=C1CC(=O)N(C)C(=O)N1C	InChI=1S/C7H11N3O3/c1-9-5(8-13-3)4-6(11)10(2)7(9)12/h4H2,1-3H3	VCTBQZBDIDMKKK-UHFFFAOYSA-N	?	20		a/apparent	?	acidic	10.58
11279	O=[N+]([O-])C2(=CC=1(N=CNC=1C=C2))	[O-][N+](=O)C1=CC2N=CNC=2C=C1	InChI=1S/C7H5N3O2/c11-10(12)5-1-2-6-7(3-5)9-4-8-6/h1-4H,(H,8,9)	XPAZGLFMMUODDK-UHFFFAOYSA-N	?	25	potentiometric	a1/apparent	N-H	acidic	10.58
13403	OC=2(C1(=NC(=CC(=C1C=CC=2)C)C))	CC1C=C(C)N=C2C(O)=CC=CC=12	InChI=1S/C11H11NO/c1-7-6-8(2)12-11-9(7)4-3-5-10(11)13/h3-6,13H,1-2H3	UXFZNPGAWHMSRK-UHFFFAOYSA-N	?	20	spectrophotometric	a/apparent	?	acidic	10.6
16471	OC1(=NNC(=C1CCCCCCCCC)C2(=CC=CC=C2))	CCCCCCCCCC1C(O)=NNC=1C1C=CC=CC=1	InChI=1S/C18H26N2O/c1-2-3-4-5-6-7-11-14-16-17(19-20-18(16)21)15-12-9-8-10-13-15/h8-10,12-13H,2-7,11,14H2,1H3,(H2,19,20,21)	MQTDVMLDXCSTBR-UHFFFAOYSA-N	?		potentiometric	a/apparent	?	acidic	10.6
16506	[N+]=24(C(=C1(NC=3(C=CC=CC=3(C1=CC=2))))C=C5(CCCCC5(=C4)))	C1CCCC2=C[N+]3=CC=C4C(NC5C=CC=CC=54)=C3C=C21	InChI=1S/C19H16N2/c1-2-6-14-12-21-10-9-16-15-7-3-4-8-17(15)20-19(16)18(21)11-13(14)5-1/h3-4,7-12H,1-2,5-6H2/p+1	UQVUEULZDJRMJR-UHFFFAOYSA-O	?	18	potentiometric	a/apparent	?	acidic	10.6
10369	O=C(OC)CC(=O)C	CC(=O)C=C(O)OC	InChI=1S/C5H8O3/c1-4(6)3-5(7)8-2/h3,7H,1-2H3	IJRQPYDFQBLIDC-UHFFFAOYSA-N	?	25	spectrophotometric	a1/apparent	?	acidic	10.6
14343	S(=O)(=O)(N)C1(=CC=C(N)C=C1)	NC1C=CC(=CC=1)S(N)(=O)=O	InChI=1S/C6H8N2O2S/c7-5-1-3-6(4-2-5)11(8,9)10/h1-4H,7H2,(H2,8,9,10)	FDDDEECHVMSUSB-UHFFFAOYSA-N	?	22	mean from 6	b2/apparent	?	acidic	10.6
12809	OC1(=C(C=CC=C1C)C)	CC1C=CC=C(C)C=1O	InChI=1S/C8H10O/c1-6-4-3-5-7(2)8(6)9/h3-5,9H,1-2H3	NXXYKOUNUYWIHA-UHFFFAOYSA-N	?	23	mean from 7	a1/apparent	OH	acidic	10.6
10800	OC1(=C(O)C=CC(=C1)CCNC)	CNCCC1=CC(O)=C(O)C=C1	InChI=1S/C9H13NO2/c1-10-5-4-7-2-3-8(11)9(12)6-7/h2-3,6,10-12H,4-5H2,1H3	NGKZFDYBISXGGS-UHFFFAOYSA-N	?	20	potentiometric	a2/apparent	?	acidic	10.61
13413	OC2(=C(C1(=NC=CC=C1))C=CC=C2)	OC1C=CC=CC=1C1C=CC=CN=1	InChI=1S/C11H9NO/c13-11-7-2-1-5-9(11)10-6-3-4-8-12-10/h1-8,13H	HPDNGBIRSIWOST-UHFFFAOYSA-N	?	20	potentiometric	a2/apparent	prot.	acidic	10.63
[truncated: 294 more rows]
