# Supplementary material for: Open-source QSAR models for pKa prediction using multiple machine learning approaches
Source: J Cheminform. 2019 Sep 18;11:60. doi: 10.1186/s13321-019-0384-1 (PMC6749653; doi:10.1186/s13321-019-0384-1)
Supplement: Supplementary file 1 — Additional file 1. Original and curated pKa data used for modeling. [file 13321_2019_384_MOESM1_ESM.zip › Opt1_acidic_tst.csv]

Molecule name	OriginalSmiles	Canonical_QSARr	InChI_Code_QSARr	InChI Key_QSARr	Salt_Solvent (Concatenate)	temp	method	type	group	basicOrAcidic	pKa
14285	S(=O)(=O)(O)C1(=CC(=CC=C1)C)	CC1C=C(C=CC=1)S(O)(=O)=O	InChI=1S/C7H8O3S/c1-6-3-2-4-7(5-6)11(8,9)10/h2-5H,1H3,(H,8,9,10)	JDQDSEVNMTYMOC-UHFFFAOYSA-N	?	36	spectrophotometric	a1/apparent	H	acidic	-6.56
13925	SC1(=[NH+]C=CC=2(C1=CC=CC=2))	SC1=NC=CC2=CC=CC=C21	InChI=1S/C9H7NS/c11-9-8-4-2-1-3-7(8)5-6-10-9/h1-6H,(H,10,11)	IOYIDSMWPLNHRC-UHFFFAOYSA-N	?	20	spectrophotometric	a1/apparent	?	acidic	-1.9
12021	OC1(=[NH+]C=2(C=CC=CC=2(N1)))	OC1NC2C=CC=CC=2N=1	InChI=1S/C7H6N2O/c10-7-8-5-3-1-2-4-6(5)9-7/h1-4H,(H2,8,9,10)	SILNNFMWIMZVEQ-UHFFFAOYSA-N	?	20	spectrophotometric	a1/apparent	?	acidic	-1.7
13879	OC2(=[NH+]C=1(C(=CC=CC=1)N=C2))	OC1C=NC2=CC=CC=C2N=1	InChI=1S/C8H6N2O/c11-8-5-9-6-3-1-2-4-7(6)10-8/h1-5H,(H,10,11)	FFRYUAVNPBUEIC-UHFFFAOYSA-N	?	20	mean from 2	a1/apparent	?	acidic	-1.37
15714	[Br]C1(=C(O)[NH+]=C([O-])[N+](=C1)C2(OC(CO)C(C2O)O))	OCC1OC(C(O)C1O)[N+]1=CC(Br)=C(O)N=C1O	InChI=1S/C9H11BrN2O6/c10-3-1-12(9(17)11-7(3)16)8-6(15)5(14)4(2-13)18-8/h1,4-6,8,13-15H,2H2,(H,11,16,17)/p+1	AGFIRQJZCNVMCW-UHFFFAOYSA-O	?	25	spectrophotometric	a1/apparent	N-H	acidic	-0.9
11801	O=C(O)C1(=CC=[N+](O)C=C1)	OC(=O)C1C=C[N+](O)=CC=1	InChI=1S/C6H5NO3/c8-6(9)5-1-3-7(10)4-2-5/h1-4H,(H-,8,9,10)/p+1	GPTZSIJTAZUTNS-UHFFFAOYSA-O	?	24	spectrophotometric	a1/apparent	?	acidic	-0.48
17841	OC1(=[NH+]C=CN=C1)	OC1C=NC=CN=1	InChI=1S/C4H4N2O/c7-4-3-5-1-2-6-4/h1-3H,(H,6,7)	HUTNOYOBQPAKIA-UHFFFAOYSA-N	?	20	spectrophotometric	a1/apparent	?	acidic	-0.1
13329	O=C(O)CC1(=[NH+]C=2(C=CC=CC=2(N1)))	OC(O)=CC1NC2C=CC=CC=2N=1	InChI=1S/C9H8N2O2/c12-9(13)5-8-10-6-3-1-2-4-7(6)11-8/h1-5,12-13H,(H,10,11)	LCLJVLVNPHCQNL-UHFFFAOYSA-N	?	24.9	spectrophotometric	a2/apparent	COOH	acidic	0.2
13974	OC2(=[NH+]C=1(C(=CC=CC=1)C=C2))	OC1C=CC2=CC=CC=C2N=1	InChI=1S/C9H7NO/c11-9-6-5-7-3-1-2-4-8(7)10-9/h1-6H,(H,10,11)	LISFMEBWQUVKPJ-UHFFFAOYSA-N	?	20	spectrophotometric	a1/apparent	?	acidic	0.31
10495	S=C(O)NCC(C)C	CC(C)CNC(O)=S	InChI=1S/C5H11NOS/c1-4(2)3-6-5(7)8/h4H,3H2,1-2H3,(H2,6,7,8)	OFUMQOMGJIQOSD-UHFFFAOYSA-N	?	25		a1/apparent	i-BuNHCSO	acidic	0.38
17746	S=C(O)NCCC	CCCNC(O)=S	InChI=1S/C4H9NOS/c1-2-3-5-4(6)7/h2-3H2,1H3,(H2,5,6,7)	FUQQDLUELDZSJX-UHFFFAOYSA-N	?	25		a1/apparent	n-PrNHCSO	acidic	0.52
17889	OC1(=[NH+]C=CC=C1)	OC1C=CC=CN=1	InChI=1S/C5H5NO/c7-5-3-1-2-4-6-5/h1-4H,(H,6,7)	UBQKCCHYAOITMY-UHFFFAOYSA-N	?	20	spectrophotometric	a1/thermodynamic	OH	acidic	0.75
14743	SC#N	N#CS	InChI=1S/CHNS/c2-1-3/h3H	ZMZDMBWJUHKJPS-UHFFFAOYSA-N	?	25	potentiometric	thermodynamic	?	acidic	0.85
10407	OC(=C(C#N)C#N)C	CC(O)=C(C#N)C#N	InChI=1S/C5H4N2O/c1-4(8)5(2-6)3-7/h8H,1H3	YLXFTABIIHHHOV-UHFFFAOYSA-N	?	25	spectrophotometric	a1/apparent	?	acidic	1.0
10293	O[N+]1(=CC(=CC=C1)C)	CC1C=[N+](O)C=CC=1	InChI=1S/C6H8NO/c1-6-3-2-4-7(8)5-6/h2-5,8H,1H3/q+1	RFYUVLUNRJOEOW-UHFFFAOYSA-N	?	25	spectrophotometric	a/apparent	?	acidic	1.08
11729	O(C1(=[N+](O)C=CC=C1))CC	CCOC1C=CC=C[N+]=1O	InChI=1S/C7H10NO2/c1-2-10-7-5-3-4-6-8(7)9/h3-6,9H,2H2,1H3/q+1	OFCYQXXHGVEBNU-UHFFFAOYSA-N	?		spectrophotometric	a/thermodynamic	?	acidic	1.18
13084	O(C1(=[N+](O)C=CC=C1))C	COC1C=CC=C[N+]=1O	InChI=1S/C6H8NO2/c1-9-6-4-2-3-5-7(6)8/h2-5,8H,1H3/q+1	VACFQONYCKFHLS-UHFFFAOYSA-N	?		spectrophotometric	a/thermodynamic	?	acidic	1.23
11011	O=C(O)C1([NH2+]C2(NC(=[NH+]C1C2)N))	NC1NC2CC(N=1)C(=N2)C(O)O	InChI=1S/C6H10N4O2/c7-6-8-2-1-3(10-6)9-4(2)5(11)12/h2-3,5,11-12H,1H2,(H3,7,8,10)	KKYVREFSVFQIDJ-UHFFFAOYSA-N	?			a1/apparent	?	acidic	1.3
12104	O=C(O)C(=O)C1(=C(C=C(C)C=C1C)C)	CC1C=C(C)C=C(C)C=1C(=O)C(O)=O	InChI=1S/C11H12O3/c1-6-4-7(2)9(8(3)5-6)10(12)11(13)14/h4-5H,1-3H3,(H,13,14)	IRSQOXNQMAUSTG-UHFFFAOYSA-N	?	25		apparent	?	acidic	1.34
13636	[Br]C1(=C(C([N+](=O)[O-])=CC=C1)C(=O)O)	[O-][N+](=O)C1=CC=CC(Br)=C1C(O)=O	InChI=1S/C7H4BrNO4/c8-4-2-1-3-5(9(12)13)6(4)7(10)11/h1-3H,(H,10,11)	KWNBOCMNFKJJCK-UHFFFAOYSA-N	?	25	conductometric	a/thermodynamic	?	acidic	1.37
14538	SC(=O)C1(=CC=C(C#N)C=C1)	N#CC1C=CC(=CC=1)C(=O)S	InChI=1S/C8H5NOS/c9-5-6-1-3-7(4-2-6)8(10)11/h1-4H,(H,10,11)	IWUUKYDVURAVIM-UHFFFAOYSA-N	?	22	spectrophotometric	a1/apparent	COSH	acidic	1.42
11427	S(=O)(O)C1(=C(C=CC=C1)C)	CC1C=CC=CC=1S(O)=O	InChI=1S/C7H8O2S/c1-6-4-2-3-5-7(6)10(8)9/h2-5H,1H3,(H,8,9)	VLUWLNIMIAFOSY-UHFFFAOYSA-N	?			apparent	?	acidic	1.47
14806	O=C1(N(N(C)C(=C1CC=3(C(O)=[N+](C2(=CC=CC=C2))N(C=3C)C))C)C4(=CC=CC=C4))	CC1=C(CC2C(=O)N(C3C=CC=CC=3)N(C)C=2C)C(O)=[N+](C2C=CC=CC=2)N1C	InChI=1S/C23H24N4O2/c1-16-20(22(28)26(24(16)3)18-11-7-5-8-12-18)15-21-17(2)25(4)27(23(21)29)19-13-9-6-10-14-19/h5-14H,15H2,1-4H3/p+1	QATHNKNPUVVKHK-UHFFFAOYSA-O	?	25	conductometric	b/apparent	?	acidic	1.51
10264	S1(C[NH2+]C(C1)C(=O)O)	OC(O)C1CSCN=1	InChI=1S/C4H7NO2S/c6-4(7)3-1-8-2-5-3/h4,6-7H,1-2H2	HKNZCUOBAVKFDL-UHFFFAOYSA-N	?	20	mean from 2	a1/apparent	?	acidic	1.58
14370	O=C([N+]1(=CC(C#N)=CC=C1))C	C=C(O)[N+]1=CC(=CC=C1)C#N	InChI=1S/C8H6N2O/c1-7(11)10-4-2-3-8(5-9)6-10/h2-4,6H,1H2/p+1	WPVNZGOPZRMWNT-UHFFFAOYSA-O	?	25		a1/apparent	?	acidic	1.62
11790	O=[N+]([O-])C1(C(=O)OCC1=O)	[O-][N+](=O)C1=C(O)OCC1=O	InChI=1S/C4H3NO5/c6-2-1-10-4(7)3(2)5(8)9/h7H,1H2	NSYVQEMEKIJTDD-UHFFFAOYSA-N	?	25	potentiometric	a/apparent	?	acidic	1.68
13181	OC1(=[NH+]C(=NC(=C1)N)C)	CC1N=C(O)C=C(N)N=1	InChI=1S/C5H7N3O/c1-3-7-4(6)2-5(9)8-3/h2H,1H3,(H3,6,7,8,9)	MVHONLHZERWNRF-UHFFFAOYSA-N	?			a/apparent	?	acidic	1.7
10171	OC1(=C[N+](=NC=C1)C)	C[N+]1C=C(O)C=CN=1	InChI=1S/C5H6N2O/c1-7-4-5(8)2-3-6-7/h2-4H,1H3/p+1	LYRQZIKBKCAHTC-UHFFFAOYSA-O	?	20	potentiometric	a/apparent	?	acidic	1.74
17357	S=C(S)OCC	CCOC(S)=S	InChI=1S/C3H6OS2/c1-2-4-3(5)6/h2H2,1H3,(H,5,6)	ZOOODBUHSVUZEM-UHFFFAOYSA-N	?	22	mean from 2	a/apparent	?	acidic	1.79
10788	S(=O)(O)C1(=CC=C([N+](=O)[O-])C=C1)	[O-][N+](=O)C1C=CC(=CC=1)S(O)=O	InChI=1S/C6H5NO4S/c8-7(9)5-1-3-6(4-2-5)12(10)11/h1-4H,(H,10,11)	STEQAYAHDVOFEC-UHFFFAOYSA-N	?	25	potentiometric	a/thermodynamic	?	acidic	1.86
17339	ClC#CC(=O)O	OC(=O)C#CCl	InChI=1S/C3HClO2/c4-2-1-3(5)6/h(H,5,6)	FAHNQEQHVOLRSI-UHFFFAOYSA-N	?	25	conductometric	a1/thermodynamic	COOH	acidic	1.89
15536	S(C1(=[NH+]C2(=CC3(=CC=CC=C3(C=C2(N1))))))CC(=O)O	OC(O)=CSC1NC2=CC3C=CC=CC=3C=C2N=1	InChI=1S/C13H10N2O2S/c16-12(17)7-18-13-14-10-5-8-3-1-2-4-9(8)6-11(10)15-13/h1-7,16-17H,(H,14,15)	ADBFAKCZFCDXRM-UHFFFAOYSA-N	?	20	spectrophotometric	a1/apparent	?	acidic	1.9
10175	OC1(=NC=[N+](C)C=C1)	C[N+]1=CN=C(O)C=C1	InChI=1S/C5H6N2O/c1-7-3-2-5(8)6-4-7/h2-4H,1H3/p+1	NWLPRJINWFMRHH-UHFFFAOYSA-O	?	20	mean from 2	a/apparent	?	acidic	1.91
10347	O=C(O)C#CC#CC	CC#CC#CC(O)=O	InChI=1S/C6H4O2/c1-2-3-4-5-6(7)8/h1H3,(H,7,8)	AABRUXCBRONHEK-UHFFFAOYSA-N	?	25	potentiometric	a/apparent	?	acidic	1.94
13628	ClC1(=C(C(=O)O)C=CC(=C1)[N+](=O)[O-])	[O-][N+](=O)C1=CC(Cl)=C(C=C1)C(O)=O	InChI=1S/C7H4ClNO4/c8-6-3-4(9(12)13)1-2-5(6)7(10)11/h1-3H,(H,10,11)	QAYNSPOKTRVZRC-UHFFFAOYSA-N	?	25	mean from 2	a1/thermodynamic	COOH	acidic	1.96
17071	O(C1(=CC=[N+](O)C=C1))CC2(=CC=CC=C2)	O[N+]1=CC=C(C=C1)OCC1C=CC=CC=1	InChI=1S/C12H12NO2/c14-13-8-6-12(7-9-13)15-10-11-4-2-1-3-5-11/h1-9,14H,10H2/q+1	QVYAZHJPRUXUAG-UHFFFAOYSA-N	?		potentiometric	a/apparent	proton.	acidic	1.99
17342	IC#CC(=O)O	OC(=O)C#CI	InChI=1S/C3HIO2/c4-2-1-3(5)6/h(H,5,6)	ZLUDXJKMZXJQRT-UHFFFAOYSA-N	?	25	conductometric	a1/thermodynamic	COOH	acidic	2.0
14483	O=C(O)C[N+]1(CCCCC1)(C)	C[N+]1(CCCCC1)C=C(O)O	InChI=1S/C8H15NO2/c1-9(7-8(10)11)5-3-2-4-6-9/h7H,2-6H2,1H3,(H-,10,11)/p+1	ZXTXERISHBVKSE-UHFFFAOYSA-O	?	25		a1/apparent	?	acidic	2.01
13081	O=C(O)C1(=C[NH+]=CC=C1)	OC(=O)C1C=CC=NC=1	InChI=1S/C6H5NO2/c8-6(9)5-2-1-3-7-4-5/h1-4H,(H,8,9)	PVNIIMVLHYAWGP-UHFFFAOYSA-N	?	24	mean from 8	a1/apparent	NH(1+)	acidic	2.03
15102	O[N+]2(=C(C1(=CC=CC=C1))C(C)(C)NC2(C)C)	CC1(C)NC(C)(C)C(C2C=CC=CC=2)=[N+]1O	InChI=1S/C13H19N2O/c1-12(2)11(10-8-6-5-7-9-10)15(16)13(3,4)14-12/h5-9,14,16H,1-4H3/q+1	COFBJJROGGJNPP-UHFFFAOYSA-N	?	25		a1/apparent	H+ of N+H	acidic	2.06
11723	O=C(O)C1(=C([NH3+])C=CC=C1)	NC1=CC=CC=C1C(O)=O	InChI=1S/C7H7NO2/c8-6-4-2-1-3-5(6)7(9)10/h1-4H,8H2,(H,9,10)	RWZYAGGXGHYGMB-UHFFFAOYSA-N	?	23	mean from 6	a1/thermodynamic	COOH	acidic	2.08
10547	S(C#CC(=O)O)C1(=CC=CC=C1)	OC(=O)C#CSC1C=CC=CC=1	InChI=1S/C9H6O2S/c10-9(11)6-7-12-8-4-2-1-3-5-8/h1-5H,(H,10,11)	BCJDTEWFSMGJAG-UHFFFAOYSA-N	?	25	conductometric	a1/thermodynamic	COOH	acidic	2.11
10056	ClC1(C(=O)OCC1=O)	OC1OCC(=O)C=1Cl	InChI=1S/C4H3ClO3/c5-3-2(6)1-8-4(3)7/h7H,1H2	DJDBJUAMEUPPGQ-UHFFFAOYSA-N	?	25	potentiometric	a/apparent	?	acidic	2.13
16527	O=C1(C(O)=C(C(=O)C2(=C1C=CC=C2))C(=O)C3(=CC=CC=C3))	OC1=C(C(=O)C2C=CC=CC=2)C(=O)C2C=CC=CC=2C1=O	InChI=1S/C17H10O4/c18-14(10-6-2-1-3-7-10)13-15(19)11-8-4-5-9-12(11)16(20)17(13)21/h1-9,21H	ZEKRZJZDFMFYOZ-UHFFFAOYSA-N	?		spectrophotometric	a/apparent	?	acidic	2.17
10457	O=C(O)C([NH2+]C)(C)C	CNC(C)(C)C(O)=O	InChI=1S/C5H11NO2/c1-5(2,6-3)4(7)8/h6H,1-3H3,(H,7,8)	DLAMVQGYEVKIRE-UHFFFAOYSA-N	?	24.9	spectrophotometric	a1/apparent	O-H	acidic	2.2
12592	[Si](C#CC(=O)O)(C)(C)C	C[Si](C)(C)C#CC(O)=O	InChI=1S/C6H10O2Si/c1-9(2,3)5-4-6(7)8/h1-3H3,(H,7,8)	IPEATTYBFBRNEB-UHFFFAOYSA-N	?	25	conductometric	a1/thermodynamic	COOH	acidic	2.21
13495	S(=O)(O)CCCCC1(=CC=CC=C1)	OS(=O)CCCCC1C=CC=CC=1	InChI=1S/C10H14O2S/c11-13(12)9-5-4-8-10-6-2-1-3-7-10/h1-3,6-7H,4-5,8-9H2,(H,11,12)	ATBCTGZDUWKLPD-UHFFFAOYSA-N	?	20	potentiometric	a/apparent	?	acidic	2.23
10780	O=[N+]([O-])C1(=C(C(=O)O)C=CC=C1)	[O-][N+](=O)C1C=CC=CC=1C(O)=O	InChI=1S/C7H5NO4/c9-7(10)5-3-1-2-4-6(5)8(11)12/h1-4H,(H,9,10)	SLAMLWHELXOEJZ-UHFFFAOYSA-N	?	25	mean from 20	a1/apparent	H(+)	acidic	2.23
13694	O=[N+]([O-])C1(=C(C(O)=CC=C1)C(=O)O)	[O-][N+](=O)C1C=CC=C(O)C=1C(O)=O	InChI=1S/C7H5NO5/c9-5-3-1-2-4(8(12)13)6(5)7(10)11/h1-3,9H,(H,10,11)	QICHZWUWPVMQTD-UHFFFAOYSA-N	?	25	conductometric	a/apparent	?	acidic	2.24
14168	O=C(O)C#CC1(=CC=CC=C1)	OC(=O)C#CC1C=CC=CC=1	InChI=1S/C9H6O2/c10-9(11)7-6-8-4-2-1-3-5-8/h1-5H,(H,10,11)	XNERWVPQCYSMLC-UHFFFAOYSA-N	?	25	mean from 3	a1/apparent	-COO-H	acidic	2.26
10234	SC1(=C[N+](=CC=C1)C)	C[N+]1C=C(S)C=CC=1	InChI=1S/C6H7NS/c1-7-4-2-3-6(8)5-7/h2-5H,1H3/p+1	YLRKFAYBIJBIOW-UHFFFAOYSA-O	?	20	potentiometric	a/apparent	?	acidic	2.27
17722	O=C(O)C([NH3+])CC	CCC(=N)C(O)O	InChI=1S/C4H9NO2/c1-2-3(5)4(6)7/h4-7H,2H2,1H3	DLLYTQPYHWQCMQ-UHFFFAOYSA-N	?	20	mean from 2	thermodynamic	CO2H	acidic	2.29
17350	S(=O)(O)C(C)C	CC(C)S(O)=O	InChI=1S/C3H8O2S/c1-3(2)6(4)5/h3H,1-2H3,(H,4,5)	AQAAVCJTEANSGJ-UHFFFAOYSA-N	?	20	conductometric	a1/apparent	SOOH	acidic	2.3
11863	O=C(O)C(O)C(N)C(=O)N	NC(=O)C(N)C(O)=C(O)O	InChI=1S/C4H8N2O4/c5-1(3(6)8)2(7)4(9)10/h1,7,9-10H,5H2,(H2,6,8)	ZYRWMJROQVDQLG-UHFFFAOYSA-N	?	25	potentiometric	apparent	CO2H	acidic	2.31
13267	O=C1(C(O)=C1C2(=CC=C(OC)C=C2))	COC1C=CC(=CC=1)C1=C(O)C1=O	InChI=1S/C10H8O3/c1-13-7-4-2-6(3-5-7)8-9(11)10(8)12/h2-5,11H,1H3	XWIOSUPIHHKJLX-UHFFFAOYSA-N	?	25	spectrophotometric	a1/apparent	?	acidic	2.33
12662	O=C(O)C[NH2+]CC(C)C	CC(C)CN=CC(O)O	InChI=1S/C6H13NO2/c1-5(2)3-7-4-6(8)9/h4-6,8-9H,3H2,1-2H3	IRTWWOLZUUSURY-UHFFFAOYSA-N	?	25	potentiometric	apparent	CO2H	acidic	2.35
10803	O=C(O)C(C#N)C1(CCCCC1)	N#CC(C1CCCCC1)=C(O)O	InChI=1S/C9H13NO2/c10-6-8(9(11)12)7-4-2-1-3-5-7/h7,11-12H,1-5H2	APKUZIXCWNTDOE-UHFFFAOYSA-N	?	25	conductometric	thermodynamic	?	acidic	2.37
17365	O=C(O)C(=O)C	C=C(O)C(O)=O	InChI=1S/C3H4O3/c1-2(4)3(5)6/h4H,1H2,(H,5,6)	FEWFXBUNENSNBQ-UHFFFAOYSA-N	?	25	potentiometric	a/apparent	?	acidic	2.39
16469	S1(C(C(C(=O)O)N2(C1C([NH+]=C2CC=CCC)C(=O)O))(C)C)	CCC=CCC1=NC(C2SC(C)(C)C(=C(O)O)N12)=C(O)O	InChI=1S/C14H20N2O4S/c1-4-5-6-7-8-15-9(12(17)18)11-16(8)10(13(19)20)14(2,3)21-11/h5-6,11,17-20H,4,7H2,1-3H3	KWOJTZKLOSVNHC-UHFFFAOYSA-N	?	25	potentiometric	a1/apparent	?	acidic	2.4
14639	O=C(NCC(=O)O)C([NH3+])CC=1([NH+]=CNC=1)	NC(CC1=CNC=N1)=C(O)N=CC(O)O	InChI=1S/C8H12N4O3/c9-6(1-5-2-10-4-12-5)8(15)11-3-7(13)14/h2-4,7,13-15H,1,9H2,(H,10,12)	MKIGTIQWEHZQAV-UHFFFAOYSA-N	?	25	potentiometric	a1/apparent	?	acidic	2.4
14196	FC(C1(=CC=CC=C1))C(=O)O	OC(O)=C(F)C1C=CC=CC=1	InChI=1S/C8H7FO2/c9-7(8(10)11)6-4-2-1-3-5-6/h1-5,10-11H	HSKDSFBMZCSBNS-UHFFFAOYSA-N	?	20	mean from 2	a1/apparent	COOH	acidic	2.45
11356	O=C(NOCCC([NH3+])C(=O)O)N	NC(=O)NOCCC(=N)C(O)O	InChI=1S/C5H11N3O4/c6-3(4(9)10)1-2-12-8-5(7)11/h4,6,9-10H,1-2H2,(H3,7,8,11)	SNKOLBVNBIKETJ-UHFFFAOYSA-N	?	30	potentiometric	a1/apparent	?	acidic	2.5
17768	P1(=O)(O)(CCCC1)	OP1(=O)CCCC1	InChI=1S/C4H9O2P/c5-7(6)3-1-2-4-7/h1-4H2,(H,5,6)	CSSLZLQDGHKFLE-UHFFFAOYSA-N	?	25	potentiometric	a/apparent	?	acidic	2.51
17341	FC(C(=O)O)=C	C=C(F)C(O)=O	InChI=1S/C3H3FO2/c1-2(4)3(5)6/h1H2,(H,5,6)	TYCFGHUTYSLISP-UHFFFAOYSA-N	?	25	mean from 2	a/thermodynamic	?	acidic	2.55
17073	O([N+]1(=CC=C(O)C=C1))CC2(=CC=CC=C2)	OC1C=C[N+](=CC=1)OCC1C=CC=CC=1	InChI=1S/C12H11NO2/c14-12-6-8-13(9-7-12)15-10-11-4-2-1-3-5-11/h1-9H,10H2/p+1	XCEWLCGPERHNBL-UHFFFAOYSA-O	?		potentiometric	a/apparent	?	acidic	2.58
12609	O=C(NOCC(=O)O)N	NC(=O)NOC=C(O)O	InChI=1S/C3H6N2O4/c4-3(8)5-9-1-2(6)7/h1,6-7H,(H3,4,5,8)	GRFWYPOAXQSVCY-UHFFFAOYSA-N	?	30	potentiometric	a1/apparent	?	acidic	2.6
12573	O=C(O)C#CCCCC	CCCCC#CC(O)=O	InChI=1S/C7H10O2/c1-2-3-4-5-6-7(8)9/h2-4H2,1H3,(H,8,9)	UEERQXQKEJPYBR-UHFFFAOYSA-N	?	25	potentiometric	a/apparent	?	acidic	2.61
17330	O=C(O)C#CC	CC#CC(O)=O	InChI=1S/C4H4O2/c1-2-3-4(5)6/h1H3,(H,5,6)	LUEHNHVFDCZTGL-UHFFFAOYSA-N	?	25	mean from 2	a1/thermodynamic	COOH	acidic	2.63
16820	S1(C(C(C(=O)O)N2(C1C(NC(=O)CCCCCCC)C2=O))(C)C)	CCCCCCC=C(O)N=C1C2SC(C)(C)C(=C(O)O)N2C1O	InChI=1S/C16H26N2O4S/c1-4-5-6-7-8-9-10(19)17-11-13(20)18-12(15(21)22)16(2,3)23-14(11)18/h9,13-14,19-22H,4-8H2,1-3H3	MPZGLTKZNXIOKP-UHFFFAOYSA-N	?	23	potentiometric	a/apparent	?	acidic	2.66
10346	O=C(O)C#CC=CC	CC=CC#CC(O)=O	InChI=1S/C6H6O2/c1-2-3-4-5-6(7)8/h2-3H,1H3,(H,7,8)	JXPZIFVOEQOMAW-UHFFFAOYSA-N	?	25	potentiometric	a/apparent	?	acidic	2.67
10591	O=C(O)C(=O)CC1(=CC=CC=C1)	OC(=CC1C=CC=CC=1)C(O)=O	InChI=1S/C9H8O3/c10-8(9(11)12)6-7-4-2-1-3-5-7/h1-6,10H,(H,11,12)	DEDGUGJNLNLJSR-UHFFFAOYSA-N	?		potentiometric	a/apparent	?	acidic	2.68
11536	S1(=O)(=O)(NC(=O)NC(C1)=O)	OC1CS(=O)(=O)NC(=O)N=1	InChI=1S/C3H4N2O4S/c6-2-1-10(8,9)5-3(7)4-2/h1H2,(H2,4,5,6,7)	JPCGXTWIIKBSQB-UHFFFAOYSA-N	?		potentiometric	a/apparent	?	acidic	2.7
14213	[Br]C1(=C(C(=CC=C1)C)C(=O)O)	CC1=CC=CC(Br)=C1C(O)=O	InChI=1S/C8H7BrO2/c1-5-3-2-4-6(9)7(5)8(10)11/h2-4H,1H3,(H,10,11)	ICXBPDJQFPIBSS-UHFFFAOYSA-N	?	20	potentiometric	a/thermodynamic	?	acidic	2.71
14854	O=C(O)C(NC(=O)C([NH3+])C)CC=1([NH+]=CNC=1)	CC(=N)C(O)NC(CC1=CNC=N1)=C(O)O	InChI=1S/C9H14N4O3/c1-5(10)8(14)13-7(9(15)16)2-6-3-11-4-12-6/h3-4,8,10,13-16H,2H2,1H3,(H,11,12)	DYKVUBXEKMOQBW-UHFFFAOYSA-N	?	25	potentiometric	a1/apparent	CO2-H	acidic	2.73
14150	SC1(=C(F)C(F)=CC(=C1F)F)	FC1=CC(F)=C(F)C(S)=C1F	InChI=1S/C6H2F4S/c7-2-1-3(8)5(10)6(11)4(2)9/h1,11H	IGOGJHYWSOZGAE-UHFFFAOYSA-N	?	25	spectrophotometric	a1/apparent	?	acidic	2.75
11177	S1(N=C(C(=O)O)C2(=C1C=CC=C2))	OC(=O)C1=NSC2C=CC=CC=21	InChI=1S/C8H5NO2S/c10-8(11)7-5-3-1-2-4-6(5)12-9-7/h1-4H,(H,10,11)	KTORKRBAIRTBCP-UHFFFAOYSA-N	?	25	potentiometric	a2/apparent	COOH	acidic	2.76
14192	SC(=O)C1(=CC=C(OC)C=C1)	COC1C=CC(=CC=1)C(=O)S	InChI=1S/C8H8O2S/c1-10-7-4-2-6(3-5-7)8(9)11/h2-5H,1H3,(H,9,11)	YGAPOICUMNPIPF-UHFFFAOYSA-N	?	22	spectrophotometric	a1/apparent	COSH	acidic	2.79
14549	O=C(O)C1(=[N+]([O-])C(C)(C)CC1)	CC1(C)CCC(C(O)=O)=[N+]1[O-]	InChI=1S/C7H11NO3/c1-7(2)4-3-5(6(9)10)8(7)11/h3-4H2,1-2H3,(H,9,10)	NMQZCCLAVDITNS-UHFFFAOYSA-N	?			a/apparent	?	acidic	2.8
11494	O=C(O)CC1(=NN=NN1C)	CN1N=NN=C1C=C(O)O	InChI=1S/C4H6N4O2/c1-8-3(2-4(9)10)5-6-7-8/h2,9-10H,1H3	OKTGLJQHAXMUKO-UHFFFAOYSA-N	?	25	potentiometric	a1/apparent	COOH	acidic	2.83
17502	[Br]CC(=O)O	OC(O)=CBr	InChI=1S/C2H3BrO2/c3-1-2(4)5/h1,4-5H	RNOAQVPUQVPEHL-UHFFFAOYSA-N	?	15	mean from 2	a1/apparent	?	acidic	2.84
17499	ClCC(=O)O	OC(O)=CCl	InChI=1S/C2H3ClO2/c3-1-2(4)5/h1,4-5H	XVZRSEWIZDQMQH-UHFFFAOYSA-N	?	24	mean from 12	a1/apparent	?	acidic	2.85
10877	O=C(O)C1(=[N+]([O-])C(C)(C)C(C1)C)	CC1(C)C(C)CC(C(O)=O)=[N+]1[O-]	InChI=1S/C8H13NO3/c1-5-4-6(7(10)11)9(12)8(5,2)3/h5H,4H2,1-3H3,(H,10,11)	CAWVOTVSPXIQIS-UHFFFAOYSA-N	?		potentiometric	a/apparent	?	acidic	2.85
14384	O=[N+]([O-])N(C1(=NN=NN1))CC	CCN(C1NN=NN=1)[N+]([O-])=O	InChI=1S/C3H6N6O2/c1-2-8(9(10)11)3-4-6-7-5-3/h2H2,1H3,(H,4,5,6,7)	VJCWXVXVKHOZDN-UHFFFAOYSA-N	?	25	potentiometric	a/apparent	?	acidic	2.86
11608	O=[N+]([O-])N(C1(=NN=NN1))C	CN(C1NN=NN=1)[N+]([O-])=O	InChI=1S/C2H4N6O2/c1-7(8(9)10)2-3-5-6-4-2/h1H3,(H,3,4,5,6)	JCNNKQNVXQSBID-UHFFFAOYSA-N	?	25	potentiometric	a/apparent	?	acidic	2.88
12367	O=C(O)C2(=C(C1(=NN=NN1))C=CC=C2)	OC(=O)C1C=CC=CC=1C1NN=NN=1	InChI=1S/C8H6N4O2/c13-8(14)6-4-2-1-3-5(6)7-9-11-12-10-7/h1-4H,(H,13,14)(H,9,10,11,12)	QRKJBXMXOAQYEC-UHFFFAOYSA-N	?	20	spectrophotometric	a1/apparent	?	acidic	2.9
15791	O=C(O)C=1([NH+]=CN(C=1N)C2(OC(CO)C(C2O)O))	NC1=C(N=CN1C1OC(CO)C(O)C1O)C(O)=O	InChI=1S/C9H13N3O6/c10-7-4(9(16)17)11-2-12(7)8-6(15)5(14)3(1-13)18-8/h2-3,5-6,8,13-15H,1,10H2,(H,16,17)	GCEYZZWMVRITSE-UHFFFAOYSA-N	?	27	potentiometric	a1/apparent	COOH	acidic	2.9
13616	O=[N+]([O-])C1(=CC(=C(C(=O)O)C=C1)C)	CC1C=C(C=CC=1C(O)=O)[N+]([O-])=O	InChI=1S/C8H7NO4/c1-5-4-6(9(12)13)2-3-7(5)8(10)11/h2-4H,1H3,(H,10,11)	XXXOBNJIIZQSPT-UHFFFAOYSA-N	?	20	mean from 2	a/thermodynamic	?	acidic	2.91
11433	IC1(=C(C(=O)O)C=CC=C1)	OC(=O)C1C=CC=CC=1I	InChI=1S/C7H5IO2/c8-6-4-2-1-3-5(6)7(9)10/h1-4H,(H,9,10)	CJNZAXGUTKBIHP-UHFFFAOYSA-N	?	25	spectrophotometric	a/apparent	?	acidic	2.93
11795	O=C(O)C1(=C[N+]([O-])=CC=C1)	[O-][N+]1C=C(C=CC=1)C(O)=O	InChI=1S/C6H5NO3/c8-6(9)5-2-1-3-7(10)4-5/h1-4H,(H,8,9)	FJCFFCXMEXZEIM-UHFFFAOYSA-N	?	25	mean from 2	a2/thermodynamic	?	acidic	2.95
14076	S=C(S)NCCCCCC[NH3+]	NCCCCCCNC(S)=S	InChI=1S/C7H16N2S2/c8-5-3-1-2-4-6-9-7(10)11/h1-6,8H2,(H2,9,10,11)	MJENELJXOUHVBB-UHFFFAOYSA-N	?	25		a1/apparent	S-H	acidic	2.95
13089	[Br]C=1(SC(C(=O)O)=CN=1)	OC(=O)C1=CN=C(Br)S1	InChI=1S/C4H2BrNO2S/c5-4-6-1-2(9-4)3(7)8/h1H,(H,7,8)	BESGTWHUMYHYEQ-UHFFFAOYSA-N	?	25	potentiometric	a/apparent	?	acidic	2.96
17624	ClC(C(=O)O)(C)C	CC(C)(Cl)C(O)=O	InChI=1S/C4H7ClO2/c1-4(2,5)3(6)7/h1-2H3,(H,6,7)	MYCXCBCDXVFXNE-UHFFFAOYSA-N	?	18	potentiometric	apparent	?	acidic	2.97
11787	ClC1(=C[N+](C(=O)C)=CC=C1)	C=C(O)[N+]1C=C(Cl)C=CC=1	InChI=1S/C7H6ClNO/c1-6(10)9-4-2-3-7(8)5-9/h2-5H,1H2/p+1	VKJCGCFBBPKNFR-UHFFFAOYSA-O	?	25		a1/apparent	?	acidic	2.98
12236	O=[N+]([O-])C1(=CC=C(C(O)C(=O)O)C=C1)	[O-][N+](=O)C1C=CC(=CC=1)C(O)=C(O)O	InChI=1S/C8H7NO5/c10-7(8(11)12)5-1-3-6(4-2-5)9(13)14/h1-4,10-12H	ILPIXLJSTVJWQL-UHFFFAOYSA-N	?	25	conductometric	apparent	?	acidic	2.99
16918	O=C(O)C3(OC(OC2(=CC1(=[NH+]C=CC=C1C=C2)))C(O)C(C3O)O)	OC(O)=C1OC(OC2=CC3=NC=CC=C3C=C2)C(O)C(O)C1O	InChI=1S/C15H15NO7/c17-10-11(18)13(14(20)21)23-15(12(10)19)22-8-4-3-7-2-1-5-16-9(7)6-8/h1-6,10-12,15,17-21H	PEJKFTZTOBJYSA-UHFFFAOYSA-N	?	22	potentiometric	a1/apparent	?	acidic	3.0
12927	O=C(O)C1(=NN=CC=C1)	OC(=O)C1C=CC=NN=1	InChI=1S/C5H4N2O2/c8-5(9)4-2-1-3-6-7-4/h1-3H,(H,8,9)	RUUOPSRRIKJHNH-UHFFFAOYSA-N	?			a/apparent	?	acidic	3.0
14225	[Br]C1(=C(C(=O)O)C=C(C)C=C1)	CC1=CC(C(O)=O)=C(Br)C=C1	InChI=1S/C8H7BrO2/c1-5-2-3-7(9)6(4-5)8(10)11/h2-4H,1H3,(H,10,11)	ZXMISUUIYPFORW-UHFFFAOYSA-N	?	20	potentiometric	a/thermodynamic	?	acidic	3.0
15375	[Br]C2(=CC=C(OC1(OC(C(=O)O)C(O)C(C1O)O))C=C2)	OC(O)=C1OC(OC2C=CC(Br)=CC=2)C(O)C(O)C1O	InChI=1S/C12H13BrO7/c13-5-1-3-6(4-2-5)19-12-9(16)7(14)8(15)10(20-12)11(17)18/h1-4,7-9,12,14-18H	VGIZIGPBZKYQOV-UHFFFAOYSA-N	?	22	potentiometric	a/apparent	?	acidic	3.02
13592	O=C(O)C1(N(C(=O)C([NH3+])C)CCC1)	CC(=N)C(O)N1CCCC1=C(O)O	InChI=1S/C8H14N2O3/c1-5(9)7(11)10-4-2-3-6(10)8(12)13/h7,9,11-13H,2-4H2,1H3	RGAGNCLLGAVRRY-UHFFFAOYSA-N	?	25	potentiometric	a1/apparent	?	acidic	3.04
14711	O=[N+]([O-])C1(=CC(=C(C(=O)O)C=C1)C(=O)C)	C=C(O)C1C=C(C=CC=1C(O)=O)[N+]([O-])=O	InChI=1S/C9H7NO5/c1-5(11)8-4-6(10(14)15)2-3-7(8)9(12)13/h2-4,11H,1H2,(H,12,13)	HIUKHAWNIYBZFP-UHFFFAOYSA-N	?	20	potentiometric	a/thermodynamic	?	acidic	3.06
15905	O=C(O)C1(OC(OC(=O)C(CCCC)CC)C(O)C(C1O)O)	CCCCC(CC)=C(O)OC1OC(C(O)C(O)C1O)=C(O)O	InChI=1S/C14H24O8/c1-3-5-6-7(4-2)13(20)22-14-10(17)8(15)9(16)11(21-14)12(18)19/h8-10,14-20H,3-6H2,1-2H3	WMRJQUGRVMZXDR-UHFFFAOYSA-N	?	22	potentiometric	a/apparent	?	acidic	3.08
13171	SC1(=[NH+]C=CC(=N1)NC)	CNC1C=CN=C(S)N=1	InChI=1S/C5H7N3S/c1-6-4-2-3-7-5(9)8-4/h2-3H,1H3,(H2,6,7,8,9)	VCBOLOBGWIGLSV-UHFFFAOYSA-N	?	20	potentiometric	a1/apparent	?	acidic	3.09
13533	O=C1(C(=C(C)C(C1)=C(C(=O)O)C)C)	CC(=C1C=C(O)C(C)=C1C)C(O)=O	InChI=1S/C10H12O3/c1-5-6(2)9(11)4-8(5)7(3)10(12)13/h4,11H,1-3H3,(H,12,13)	ADEMXUADEPOVER-UHFFFAOYSA-N	?	25	potentiometric	a/apparent	?	acidic	3.1
16380	O=C(O)C3(OC(OC2(=CC=C(C1(=CC=CC=C1))C=C2))C(O)C(C3O)O)	OC(O)=C1OC(OC2C=CC(=CC=2)C2C=CC=CC=2)C(O)C(O)C1O	InChI=1S/C18H18O7/c19-13-14(20)16(17(22)23)25-18(15(13)21)24-12-8-6-11(7-9-12)10-4-2-1-3-5-10/h1-9,13-15,18-23H	DRBBSLZRFUHUBQ-UHFFFAOYSA-N	?	22	potentiometric	a/apparent	?	acidic	3.1
14716	S(=O)(=O)(NC(=O)C)C1(=C(SC=C1)C(=O)O)	C/C(/O)=N\S(=O)(=O)C1C=CSC=1C(O)=O	InChI=1S/C7H7NO5S2/c1-4(9)8-15(12,13)5-2-3-14-6(5)7(10)11/h2-3H,1H3,(H,8,9)(H,10,11)	GFFIQSLUFOKRFK-UHFFFAOYSA-N	?	25		a1/apparent	COOH	acidic	3.1
14919	S(=O)(=O)(NC(=O)C)C1(=C(C(=O)O)C=CC=C1)	C/C(/O)=N\S(=O)(=O)C1=CC=CC=C1C(O)=O	InChI=1S/C9H9NO5S/c1-6(11)10-16(14,15)8-5-3-2-4-7(8)9(12)13/h2-5H,1H3,(H,10,11)(H,12,13)	ADVANFQVCYCSNR-UHFFFAOYSA-N	?	25		a1/apparent	COOH	acidic	3.1
13599	O=[N+]([O-])N(C1(=NC([N+](=O)[O-])=NN1))C	CN(C1NN=C(N=1)[N+]([O-])=O)[N+]([O-])=O	InChI=1S/C3H4N6O4/c1-7(9(12)13)2-4-3(6-5-2)8(10)11/h1H3,(H,4,5,6)	ZLKFFRCDJGORGS-UHFFFAOYSA-N	?	20	spectrophotometric	a1/apparent	N-H	acidic	3.12
12242	O=[N+]([O-])C1(=CC(=C(CO)C=C1)C(=O)O)	[O-][N+](=O)C1C=CC(CO)=C(C=1)C(O)=O	InChI=1S/C8H7NO5/c10-4-5-1-2-6(9(13)14)3-7(5)8(11)12/h1-3,10H,4H2,(H,11,12)	UGIMFDCHWGBCEV-UHFFFAOYSA-N	?	20	potentiometric	a/apparent	?	acidic	3.14
12238	O=[N+]([O-])C1(=C(C=CC=C1)C(O)C(=O)O)	[O-][N+](=O)C1C=CC=CC=1C(O)=C(O)O	InChI=1S/C8H7NO5/c10-7(8(11)12)5-3-1-2-4-6(5)9(13)14/h1-4,10-12H	FXPSBXZPJASRET-UHFFFAOYSA-N	?	25	conductometric	apparent	?	acidic	3.15
17044	O=C(O)C2(N(C(=O)C1([NH2+]CCC1))CCC2)	OC(O)=C1CCCN1C(O)C1CCCN=1	InChI=1S/C10H16N2O3/c13-9(7-3-1-5-11-7)12-6-2-4-8(12)10(14)15/h9,13-15H,1-6H2	RYLWFIZDGLVLQF-UHFFFAOYSA-N	?	25	potentiometric	a1/apparent	?	acidic	3.16
13615	O=[N+]([O-])C1(=CC(=C(C)C=C1)C(=O)O)	CC1C=CC(=CC=1C(O)=O)[N+]([O-])=O	InChI=1S/C8H7NO4/c1-5-2-3-6(9(12)13)4-7(5)8(10)11/h2-4H,1H3,(H,10,11)	DJRFJAVPROZZFL-UHFFFAOYSA-N	?	20	mean from 2	a/thermodynamic	?	acidic	3.17
10587	O=C(O)COC1(=CC(=CC=C1)C)	CC1C=C(C=CC=1)OC=C(O)O	InChI=1S/C9H10O3/c1-7-3-2-4-8(5-7)12-6-9(10)11/h2-6,10-11H,1H3	BSWGABJCOKELIU-UHFFFAOYSA-N	?	25		apparent	?	acidic	3.18
12365	O=C(O)C2(C1(=NN=NN1CCC(C2)C))	CC1CC(C2=NN=NN2CC1)=C(O)O	InChI=1S/C8H12N4O2/c1-5-2-3-12-7(9-10-11-12)6(4-5)8(13)14/h5,13-14H,2-4H2,1H3	BXPFEBQDNFOKDB-UHFFFAOYSA-N	?			a/apparent	?	acidic	3.2
12182	S(C1(=CC=C([N+](=O)[O-])C=C1))CC(=O)O	[O-][N+](=O)C1=CC=C(C=C1)SC=C(O)O	InChI=1S/C8H7NO4S/c10-8(11)5-14-7-3-1-6(2-4-7)9(12)13/h1-5,10-11H	LKBXYYUIGPIJFI-UHFFFAOYSA-N	?	23	mean from 3	a1/apparent	COOH	acidic	3.2
14543	O=C(O)C1(N(C(=O)C)CCC1)	C=C(O)N1CCCC1=C(O)O	InChI=1S/C7H11NO3/c1-5(9)8-4-2-3-6(8)7(10)11/h9-11H,1-4H2	NDVTXXAPGVNKRE-UHFFFAOYSA-N	?	40	mean from 3	a1/apparent	CONR	acidic	3.21
16626	S(C1(=C(C(=O)O)C=C([N+](=O)[O-])C=C1))C2(=CC=CC=C2)	[O-][N+](=O)C1=CC(C(O)=O)=C(C=C1)SC1C=CC=CC=1	InChI=1S/C13H9NO4S/c15-13(16)11-8-9(14(17)18)6-7-12(11)19-10-4-2-1-3-5-10/h1-8H,(H,15,16)	MBGUREXFPRWNKS-UHFFFAOYSA-N	?	25	potentiometric	a1/apparent	OH	acidic	3.22
14064	P(=O)(O)(CCCC)CCCC	CCCCP(O)(=O)CCCC	InChI=1S/C8H19O2P/c1-3-5-7-11(9,10)8-6-4-2/h3-8H2,1-2H3,(H,9,10)	KSHDLNQYVGBYHZ-UHFFFAOYSA-N	?	25	potentiometric	a1/apparent	OH	acidic	3.22
14175	O=C(O)C1(=C(C=CC=C1C)C)	CC1C=CC=C(C)C=1C(O)=O	InChI=1S/C9H10O2/c1-6-4-3-5-7(2)8(6)9(10)11/h3-5H,1-2H3,(H,10,11)	HCBHQDKBSKYGCK-UHFFFAOYSA-N	?	24	mean from 6	a1/thermodynamic	C(=O)O-H	acidic	3.23
13627	[Br]C1(=C([N+](=O)[O-])C=C(C(=O)O)C=C1)	[O-][N+](=O)C1C=C(C=CC=1Br)C(O)=O	InChI=1S/C7H4BrNO4/c8-5-2-1-4(7(10)11)3-6(5)9(12)13/h1-3H,(H,10,11)	RVCTZJVBWNFYRU-UHFFFAOYSA-N	?	25		apparent	?	acidic	3.24
10974	O=C(O)C1(OC=2(C=CC=CC=2(C1)))	OC(O)=C1CC2=CC=CC=C2O1	InChI=1S/C9H8O3/c10-9(11)8-5-6-3-1-2-4-7(6)12-8/h1-4,10-11H,5H2	NXKOHCHHFVNCSI-UHFFFAOYSA-N	?	25	potentiometric	a/apparent	?	acidic	3.25
14210	IC1(=C(C(C(=O)O)=CC=C1)C)	CC1=C(I)C=CC=C1C(O)=O	InChI=1S/C8H7IO2/c1-5-6(8(10)11)3-2-4-7(5)9/h2-4H,1H3,(H,10,11)	XGNKIHYPOWUMKL-UHFFFAOYSA-N	?	20	potentiometric	a/thermodynamic	?	acidic	3.26
15374	IC2(=CC=C(OC1(OC(C(=O)O)C(O)C(C1O)O))C=C2)	OC(O)=C1OC(OC2C=CC(I)=CC=2)C(O)C(O)C1O	InChI=1S/C12H13IO7/c13-5-1-3-6(4-2-5)19-12-9(16)7(14)8(15)10(20-12)11(17)18/h1-4,7-9,12,14-18H	KCMQNVJVKZYNCW-UHFFFAOYSA-N	?	22	potentiometric	a/apparent	?	acidic	3.28
15042	O=C2(OC(C1(=CC=CC=C1))=CC(=C2)C(=O)O)	OC(=O)C1=CC(=O)OC(=C1)C1C=CC=CC=1	InChI=1S/C12H8O4/c13-11-7-9(12(14)15)6-10(16-11)8-4-2-1-3-5-8/h1-7H,(H,14,15)	VZLIUNQVZJMYMZ-UHFFFAOYSA-N	?		potentiometric	a/apparent	?	acidic	3.3
10781	S(=O)(=O)(N)C1(=C(SC=C1)C(=O)O)	NS(=O)(=O)C1C=CSC=1C(O)=O	InChI=1S/C5H5NO4S2/c6-12(9,10)3-1-2-11-4(3)5(7)8/h1-2H,(H,7,8)(H2,6,9,10)	NRAVSUNXRBRPRE-UHFFFAOYSA-N	?	25		a1/apparent	COOH	acidic	3.3
17329	O=C(O)CC#C	C#CC=C(O)O	InChI=1S/C4H4O2/c1-2-3-4(5)6/h1,3,5-6H	NUCVRMPUDUJSID-UHFFFAOYSA-N	?	25	potentiometric	a/apparent	?	acidic	3.31
16130	O=[N+]([O-])C2(=NN(C1(=CC=CC=C1))C(=N2)NN=O)	[O-][N+](=O)C1N=C(NN=O)N(N=1)C1C=CC=CC=1	InChI=1S/C8H6N6O3/c15-12-10-7-9-8(14(16)17)11-13(7)6-4-2-1-3-5-6/h1-5H,(H,9,10,11,15)	FPNLHCZPGUFABL-UHFFFAOYSA-N	?	25	spectrophotometric	a1/apparent	N-H	acidic	3.33
13510	O=C(O)COC1(=C(C=CC=C1C)C)	CC1=CC=CC(C)=C1OC=C(O)O	InChI=1S/C10H12O3/c1-7-4-3-5-8(2)10(7)13-6-9(11)12/h3-6,11-12H,1-2H3	BXHQICUAZOTDQX-UHFFFAOYSA-N	?	25	potentiometric	apparent	?	acidic	3.36
13626	FC1(=C([N+](=O)[O-])C=C(C(=O)O)C=C1)	[O-][N+](=O)C1C=C(C=CC=1F)C(O)=O	InChI=1S/C7H4FNO4/c8-5-2-1-4(7(10)11)3-6(5)9(12)13/h1-3H,(H,10,11)	BOJWTAQWPVBIPG-UHFFFAOYSA-N	?	25		apparent	?	acidic	3.37
17632	O=C(O)C(OC)=C	COC(=C)C(O)=O	InChI=1S/C4H6O3/c1-3(7-2)4(5)6/h1H2,2H3,(H,5,6)	LQAQMOIBXDELJX-UHFFFAOYSA-N	?	25		a1/thermodynamic	-COOH	acidic	3.38
12524	O=C1(NC(=O)C(C1=O)C2(=CC=CC=C2))	OC1=NC(=O)C(=O)C1C1C=CC=CC=1	InChI=1S/C10H7NO3/c12-8-7(9(13)11-10(8)14)6-4-2-1-3-5-6/h1-5,7H,(H,11,13,14)	ZIQMDGHNRLGXRQ-UHFFFAOYSA-N	?			a/apparent	?	acidic	3.4
13293	O=C(O)C2(C1(=NN=NN1CCCC2))	OC(O)=C1CCCCN2N=NN=C21	InChI=1S/C7H10N4O2/c12-7(13)5-3-1-2-4-11-6(5)8-9-10-11/h12-13H,1-4H2	OJPFYDFMWYFCNX-UHFFFAOYSA-N	?			a/apparent	?	acidic	3.4
10550	IC(C1(=CC=CC=C1))=CC(=O)O	OC(=O)C=C(I)C1C=CC=CC=1	InChI=1S/C9H7IO2/c10-8(6-9(11)12)7-4-2-1-3-5-7/h1-6H,(H,11,12)	HWVUIOWIVXHYHZ-UHFFFAOYSA-N	?	25		apparent	?	acidic	3.4
11488	S1(C(C(=O)O)=CC(=C1)OC)	COC1C=C(SC=1)C(O)=O	InChI=1S/C6H6O3S/c1-9-4-2-5(6(7)8)10-3-4/h2-3H,1H3,(H,7,8)	RZKNUGQFDJQRJO-UHFFFAOYSA-N	?	25	potentiometric	a1/apparent	?	acidic	3.41
13488	O=C(O)C1(=C(C(=CC(=C1C)C)C)C)	CC1=C(C(O)=O)C(C)=C(C)C=C1C	InChI=1S/C11H14O2/c1-6-5-7(2)9(4)10(8(6)3)11(12)13/h5H,1-4H3,(H,12,13)	STIDRZRESMTQBD-UHFFFAOYSA-N	?	25	spectrophotometric	a/thermodynamic	?	acidic	3.43
12374	O=[N+]([O-])C1(=CC(=C2(N=NN(C2(=C1))O))C)	CC1C=C(C=C2C=1N=NN2O)[N+]([O-])=O	InChI=1S/C7H6N4O3/c1-4-2-5(11(13)14)3-6-7(4)8-9-10(6)12/h2-3,12H,1H3	GPTZJLZEBUJTOQ-UHFFFAOYSA-N	?	25	potentiometric	a1/apparent	OH	acidic	3.43
13654	O=C(O)C(C1(=CC=CC=C1))CC#N	N#CCC(C1C=CC=CC=1)=C(O)O	InChI=1S/C10H9NO2/c11-7-6-9(10(12)13)8-4-2-1-3-5-8/h1-5,12-13H,6H2	MWAVHQQBVIXSPE-UHFFFAOYSA-N	?	25	conductometric	a/apparent	?	acidic	3.44
14946	N1(=NNC(=N1)C3(=CC=C(C2(=NN=NN2))C=C3))	C1=CC(=CC=C1C1NN=NN=1)C1NN=NN=1	InChI=1S/C8H6N8/c1-2-6(8-11-15-16-12-8)4-3-5(1)7-9-13-14-10-7/h1-4H,(H,9,10,13,14)(H,11,12,15,16)	TUSPQFBMQKZVAL-UHFFFAOYSA-N	?	20	spectrophotometric	a1/apparent	NH	acidic	3.44
13434	N#CC2(=CC(C1(=NN=NN1))=CC=C2)	N#CC1=CC(=CC=C1)C1NN=NN=1	InChI=1S/C8H5N5/c9-5-6-2-1-3-7(4-6)8-10-12-13-11-8/h1-4H,(H,10,11,12,13)	RFUUHOIIHXKYOQ-UHFFFAOYSA-N	?	20	spectrophotometric	a1/apparent	NH	acidic	3.45
12183	[Se](C1(=CC=C([N+](=O)[O-])C=C1))CC(=O)O	[O-][N+](=O)C1=CC=C(C=C1)[Se]C=C(O)O	InChI=1S/C8H7NO4Se/c10-8(11)5-14-7-3-1-6(2-4-7)9(12)13/h1-5,10-11H	JWZHBCUBVWDKAI-UHFFFAOYSA-N	?	22	mean from 2	a1/apparent	COOH	acidic	3.46
16364	O=C(OC1(OC(C(=O)O)C(O)C(C1O)O))C2(=CC(OC)=C(OC)C=C2)	COC1C=CC(=CC=1OC)C(=O)OC1OC(C(O)C(O)C1O)=C(O)O	InChI=1S/C15H18O10/c1-22-7-4-3-6(5-8(7)23-2)14(21)25-15-11(18)9(16)10(17)12(24-15)13(19)20/h3-5,9-11,15-20H,1-2H3	VVGDIYBHXAEYRF-UHFFFAOYSA-N	?	22	potentiometric	a/apparent	?	acidic	3.47
16766	S(C1(=NC(C(C)(C)C)=NN1C(=O)N(C)C))CC(=O)O	CN(C)C(=O)N1N=C(N=C1SC=C(O)O)C(C)(C)C	InChI=1S/C11H18N4O3S/c1-11(2,3)8-12-9(19-6-7(16)17)15(13-8)10(18)14(4)5/h6,16-17H,1-5H3	JYWBMEWCDBYXOH-UHFFFAOYSA-N	?	25		a1/apparent	?	acidic	3.49
15256	O=C2(OC3(C4(C1(C(C(=O)OC(C1)C(=O)O)CCC4(C2(O)CC3)(C))(C))))	CC12CC(OC(O)=C1CCC1(C)C2C2CCC1(O)C(=O)O2)=C(O)O	InChI=1S/C17H22O7/c1-15-7-10(12(18)19)23-13(20)8(15)3-5-16(2)11(15)9-4-6-17(16,22)14(21)24-9/h9,11,18-20,22H,3-7H2,1-2H3	FHRMBFNNCMPAES-UHFFFAOYSA-N	?	20	potentiometric	a/apparent	?	acidic	3.5
12235	O=C1(NC(C(=O)O)C(C1)C(=O)OCC)	CCOC(=O)C1C=C(O)N=C1C(O)O	InChI=1S/C8H11NO5/c1-2-14-8(13)4-3-5(10)9-6(4)7(11)12/h3-4,7,10-12H,2H2,1H3	YPPDFNBASVGSGB-UHFFFAOYSA-N	?	20	potentiometric	a/apparent	?	acidic	3.5
13523	O=C(O)C1(=C(OCC)C=CC=C1C)	CC1=CC=CC(OCC)=C1C(O)=O	InChI=1S/C10H12O3/c1-3-13-8-6-4-5-7(2)9(8)10(11)12/h4-6H,3H2,1-2H3,(H,11,12)	XBXXGQXDDJKDSV-UHFFFAOYSA-N	?	20	potentiometric	a/thermodynamic	?	acidic	3.51
10536	S(C1(=CC(=CC=C1)C))CC(=O)O	CC1C=C(C=CC=1)SC=C(O)O	InChI=1S/C9H10O2S/c1-7-3-2-4-8(5-7)12-6-9(10)11/h2-6,10-11H,1H3	PKGRFYGXXFBXBQ-UHFFFAOYSA-N	?	24	mean from 3	a1/apparent	COOH	acidic	3.52
17734	O=C(O)C(C[NH3+])C	CC(CN)=C(O)O	InChI=1S/C4H9NO2/c1-3(2-5)4(6)7/h6-7H,2,5H2,1H3	VLTINPRVNHVFLH-UHFFFAOYSA-N	?	30	potentiometric	a1/apparent	COOH	acidic	3.53
10590	O=C(O)C(O)(C1(=CC=CC=C1))C	CC(O)(C1C=CC=CC=1)C(O)=O	InChI=1S/C9H10O3/c1-9(12,8(10)11)7-5-3-2-4-6-7/h2-6,12H,1H3,(H,10,11)	NWCHELUCVWSRRS-UHFFFAOYSA-N	?	18	potentiometric	thermodynamic	?	acidic	3.53
15794	O2(C([N+]1(=C(O)N=C(N)C(=C1)CO))CC(C2CO)O)	NC1=NC(O)=[N+](C=C1CO)C1CC(O)C(CO)O1	InChI=1S/C10H15N3O5/c11-9-5(3-14)2-13(10(17)12-9)8-1-6(16)7(4-15)18-8/h2,6-8,14-16H,1,3-4H2,(H2,11,12,17)/p+1	HMUOMFLFUUHUPE-UHFFFAOYSA-O	?		spectrophotometric	a/apparent	?	acidic	3.55
13430	N#CC2(=C(C1(=NN=NN1))C=CC=C2)	N#CC1C=CC=CC=1C1NN=NN=1	InChI=1S/C8H5N5/c9-5-6-3-1-2-4-7(6)8-10-12-13-11-8/h1-4H,(H,10,11,12,13)	QTKIBGXBCMECSJ-UHFFFAOYSA-N	?	20	spectrophotometric	a1/apparent	NH	acidic	3.55
15195	O=C(O)CC[NH2+]CCCCCCCCCC	CCCCCCCCCCNCC=C(O)O	InChI=1S/C13H27NO2/c1-2-3-4-5-6-7-8-9-11-14-12-10-13(15)16/h10,14-16H,2-9,11-12H2,1H3	YZZAXVGCLPVECA-UHFFFAOYSA-N	?	30	potentiometric	a1/apparent	?	acidic	3.57
11910	O=C(O)CC[NH2+]CCCC	CCCCNCC=C(O)O	InChI=1S/C7H15NO2/c1-2-3-5-8-6-4-7(9)10/h4,8-10H,2-3,5-6H2,1H3	WTUDECLQZWIBMK-UHFFFAOYSA-N	?	30	potentiometric	a1/apparent	?	acidic	3.57
16708	S2(C1(=C(C=CC(=C1)C(=O)O)C(=C2CN3(C=[NH+]C=C3))C))	CC1=C(CN2C=NC=C2)SC2=CC(=CC=C21)C(O)=O	InChI=1S/C14H12N2O2S/c1-9-11-3-2-10(14(17)18)6-12(11)19-13(9)7-16-5-4-15-8-16/h2-6,8H,7H2,1H3,(H,17,18)	BCWNQOJBNHQVGC-UHFFFAOYSA-N	?	25		a1/apparent	COOH	acidic	3.59
14489	O=C(O)C1(=CC=C(C[NH3+])C=C1)	NCC1=CC=C(C=C1)C(O)=O	InChI=1S/C8H9NO2/c9-5-6-1-3-7(4-2-6)8(10)11/h1-4H,5,9H2,(H,10,11)	QCTBMLYLENLHLA-UHFFFAOYSA-N	?	20	potentiometric	1/thermodynamic	?	acidic	3.59
11848	N#CC(C#N)C(C#N)C#N	N#CC(C#N)C(C#N)C#N	InChI=1S/C6H2N4/c7-1-5(2-8)6(3-9)4-10/h5-6H	JKQXQUCZTZGYOR-UHFFFAOYSA-N	?			a/apparent	?	acidic	3.6
17748	O=C(O)CC(=O)N	NC(=O)C=C(O)O	InChI=1S/C3H5NO3/c4-2(5)1-3(6)7/h1,6-7H,(H2,4,5)	SXLXEBNCICKCNO-UHFFFAOYSA-N	?	25	mean from 2	a1/apparent	COOH	acidic	3.61
13622	S(=O)(=O)(N)C1(=CC(C(=O)O)=CC=C1)	NS(=O)(=O)C1=CC(=CC=C1)C(O)=O	InChI=1S/C7H7NO4S/c8-13(11,12)6-3-1-2-5(4-6)7(9)10/h1-4H,(H,9,10)(H2,8,11,12)	NAETXYOXMDYNLE-UHFFFAOYSA-N	?	25	mean from 2	a1/apparent	COOH	acidic	3.61
12340	O=C(O)C2(OC1(=C(C=CC=C1)CCC2))	OC(O)=C1CCCC2C=CC=CC=2O1	InChI=1S/C11H12O3/c12-11(13)10-7-3-5-8-4-1-2-6-9(8)14-10/h1-2,4,6,12-13H,3,5,7H2	LVDWZKHTSKRLOZ-UHFFFAOYSA-N	?	25	potentiometric	a/apparent	?	acidic	3.63
15660	O=C(O)C2(=C(C(=O)C1(=CC=C(C)C=C1))C=CC=C2)	CC1=CC=C(C=C1)C(=O)C1C=CC=CC=1C(O)=O	InChI=1S/C15H12O3/c1-10-6-8-11(9-7-10)14(16)12-4-2-3-5-13(12)15(17)18/h2-9H,1H3,(H,17,18)	ICQOWIXIHDDXDI-UHFFFAOYSA-N	?	25	conductometric	a/thermodynamic	?	acidic	3.64
15854	O=C(O)C(C2(=CC=C(C1(=CC=CC=C1))C=C2))C3(O)(CCCC3)	OC(O)=C(C1C=CC(=CC=1)C1C=CC=CC=1)C1(O)CCCC1	InChI=1S/C19H20O3/c20-18(21)17(19(22)12-4-5-13-19)16-10-8-15(9-11-16)14-6-2-1-3-7-14/h1-3,6-11,20-22H,4-5,12-13H2	POGWTGBTFHZYDB-UHFFFAOYSA-N	?	25		a1/thermodynamic	?	acidic	3.65
12791	S1(C(C(=O)O)=CC(=C1)C)	CC1C=C(SC=1)C(O)=O	InChI=1S/C6H6O2S/c1-4-2-5(6(7)8)9-3-4/h2-3H,1H3,(H,7,8)	YCIVJGQMXZZPAB-UHFFFAOYSA-N	?	25	mean from 2	a/apparent	?	acidic	3.66
11000	ClC2(=C(C1(=NN=NN1))C=CC=C2)	ClC1C=CC=CC=1C1NN=NN=1	InChI=1S/C7H5ClN4/c8-6-4-2-1-3-5(6)7-9-11-12-10-7/h1-4H,(H,9,10,11,12)	PSUIIKIEUATWCZ-UHFFFAOYSA-N	?	20	spectrophotometric	a1/apparent	NH	acidic	3.69
12186	O=C(O)C(C(C#N)C1(=CC=CC=C1))C	CC(C(C#N)C1C=CC=CC=1)=C(O)O	InChI=1S/C11H11NO2/c1-8(11(13)14)10(7-12)9-5-3-2-4-6-9/h2-6,10,13-14H,1H3	WSGHUNINVYOGCR-UHFFFAOYSA-N	?	25		1/thermodynamic	?	acidic	3.7
14788	O=C(O)C=1(C=NN(C=1)CCCC[NH+]4(CCN(C2(=[NH+]C=3(C=CC=CC=3(N2CCOCC))))CCC4))	CCOCCN1C(=NC2C=CC=CC1=2)N1CCCN(CC1)CCCCN1C=C(C=N1)C(O)=O	InChI=1S/C24H34N6O3/c1-2-33-17-16-30-22-9-4-3-8-21(22)26-24(30)28-12-7-11-27(14-15-28)10-5-6-13-29-19-20(18-25-29)23(31)32/h3-4,8-9,18-19H,2,5-7,10-17H2,1H3,(H,31,32)	JUOSGHHMAXJZFR-UHFFFAOYSA-N	?	25	potentiometric	a1/apparent	?	acidic	3.7
14542	O=C(O)C1(=NC=CC=C1C=O)	OC(=O)C1=NC=CC=C1C=O	InChI=1S/C7H5NO3/c9-4-5-2-1-3-8-6(5)7(10)11/h1-4H,(H,10,11)	QLTBYXFCMMUJAN-UHFFFAOYSA-N	?		potentiometric	a/apparent	?	acidic	3.7
10543	ClC1(=CC(=CC=C1)C=CC(=O)O)	OC(=O)C=CC1C=C(Cl)C=CC=1	InChI=1S/C9H7ClO2/c10-8-3-1-2-7(6-8)4-5-9(11)12/h1-6H,(H,11,12)	FFKGOJWPSXRALK-UHFFFAOYSA-N	?	25		a1/thermodynamic	?	acidic	3.71
10599	O=C(O)C1(=CC=C(C(=O)C)C=C1)	C=C(O)C1C=CC(=CC=1)C(O)=O	InChI=1S/C9H8O3/c1-6(10)7-2-4-8(5-3-7)9(11)12/h2-5,10H,1H2,(H,11,12)	AANJSUFOOKZUML-UHFFFAOYSA-N	?	25	mean from 2	a1/thermodynamic	COOH	acidic	3.72
14173	O=C(O)C1(=C(C(=CC=C1)C)C)	CC1=CC=CC(C(O)=O)=C1C	InChI=1S/C9H10O2/c1-6-4-3-5-8(7(6)2)9(10)11/h3-5H,1-2H3,(H,10,11)	RIZUCYSQUWMQLX-UHFFFAOYSA-N	?	24	mean from 5	a1/thermodynamic	C(=O)O-H	acidic	3.73
10873	O=C(O)C1(=C(C(=O)N)C=CC=C1)	NC(=O)C1C=CC=CC=1C(O)=O	InChI=1S/C8H7NO3/c9-7(10)5-3-1-2-4-6(5)8(11)12/h1-4H,(H2,9,10)(H,11,12)	CYMRPDYINXWJFU-UHFFFAOYSA-N	?	25	conductometric	apparent	?	acidic	3.75
14618	S(C1(=CC=C(C(C)(C)C)C=C1))CC(=O)O	CC(C)(C)C1=CC=C(C=C1)SC=C(O)O	InChI=1S/C12H16O2S/c1-12(2,3)9-4-6-10(7-5-9)15-8-11(13)14/h4-8,13-14H,1-3H3	GTOWZYWZJMDVAS-UHFFFAOYSA-N	?	25	potentiometric	a1/apparent	?	acidic	3.76
17366	O=C(O)C(O)C	CC(O)=C(O)O	InChI=1S/C3H6O3/c1-2(4)3(5)6/h4-6H,1H3	MHOUIRNWGFLPHM-UHFFFAOYSA-N	?	22	mean from 10	a2/apparent	?	acidic	3.76
10364	S(CC(=O)O)CCC	CCCSC=C(O)O	InChI=1S/C5H10O2S/c1-2-3-8-4-5(6)7/h4,6-7H,2-3H2,1H3	BDCYVDOXPPSLDP-UHFFFAOYSA-N	?	25	conductometric	apparent	?	acidic	3.77
10538	[Se](C1(=CC(=CC=C1)C))CC(=O)O	CC1C=C(C=CC=1)[Se]C=C(O)O	InChI=1S/C9H10O2Se/c1-7-3-2-4-8(5-7)12-6-9(10)11/h2-6,10-11H,1H3	NFSWQDUVRBLWTL-UHFFFAOYSA-N	?	20	potentiometric	a1/apparent	COOH	acidic	3.78
14172	O=C(O)C1(=C(C=CC=C1)CC)	CCC1C=CC=CC=1C(O)=O	InChI=1S/C9H10O2/c1-2-7-5-3-4-6-8(7)9(10)11/h3-6H,2H2,1H3,(H,10,11)	CGMMPMYKMDITEA-UHFFFAOYSA-N	?	25	potentiometric	a/thermodynamic	?	acidic	3.79
15245	S(=O)(=O)(NC(=O)OCC1(=CC=C([N+](=O)[O-])C=C1))C2(=CC=C(C)C=C2)	CC1C=CC(=CC=1)S(=O)(=O)NC(=O)OCC1C=CC(=CC=1)[N+]([O-])=O	InChI=1S/C15H14N2O6S/c1-11-2-8-14(9-3-11)24(21,22)16-15(18)23-10-12-4-6-13(7-5-12)17(19)20/h2-9H,10H2,1H3,(H,16,18)	PBRUEVFZPYNWGS-UHFFFAOYSA-N	?	25	potentiometric	a1/apparent	NH	acidic	3.8
11681	O=C1(NC(C(=O)O)CC1O)	OC1N=C(CC=1O)C(O)O	InChI=1S/C5H7NO4/c7-3-1-2(5(9)10)6-4(3)8/h5,7-10H,1H2	LTNUBJCVRXMJPY-UHFFFAOYSA-N	?	25	potentiometric	a/apparent	?	acidic	3.8
12588	S(CC(=O)O)CCCC	CCCCSC=C(O)O	InChI=1S/C6H12O2S/c1-2-3-4-9-5-6(7)8/h5,7-8H,2-4H2,1H3	BOTIKXJZDWKMPJ-UHFFFAOYSA-N	?	25	conductometric	apparent	?	acidic	3.81
10997	[Br]C2(=CC(C1(=NN=NN1))=CC=C2)	BrC1=CC(=CC=C1)C1NN=NN=1	InChI=1S/C7H5BrN4/c8-6-3-1-2-5(4-6)7-9-11-12-10-7/h1-4H,(H,9,10,11,12)	UVKPUDRFBHSFJH-UHFFFAOYSA-N	?	20	spectrophotometric	a1/apparent	NH	acidic	3.82
11413	IC1(=CC(C(=O)O)=CC=C1)	OC(=O)C1C=C(I)C=CC=1	InChI=1S/C7H5IO2/c8-6-3-1-2-5(4-6)7(9)10/h1-4H,(H,9,10)	KVBWBCRPWVKFQT-UHFFFAOYSA-N	?	25	mean from 2	a1/apparent	COOH	acidic	3.83
14254	O=C(O)C1(=C(C=CC=C1)CO)	OC(=O)C1C=CC=CC=1CO	InChI=1S/C8H8O3/c9-5-6-3-1-2-4-7(6)8(10)11/h1-4,9H,5H2,(H,10,11)	MGMNPSAERQZUIM-UHFFFAOYSA-N	?	20	mean from 2	a1/apparent	CO2H	acidic	3.84
17306	SC=1(OC=NN=1)	SC1=NN=CO1	InChI=1S/C2H2N2OS/c6-2-4-3-1-5-2/h1H,(H,4,6)	RUBRCWOFANAOTP-UHFFFAOYSA-N	?	25		a1/apparent	?	acidic	3.85
13518	O=C(O)C1(=C(C=CC(=C1)OCC)C)	CC1C=CC(=CC=1C(O)=O)OCC	InChI=1S/C10H12O3/c1-3-13-8-5-4-7(2)9(6-8)10(11)12/h4-6H,3H2,1-2H3,(H,11,12)	UZZXWXJHPVZVFX-UHFFFAOYSA-N	?	20	potentiometric	a/thermodynamic	?	acidic	3.86
10539	[Se](C1(=CC=C(C)C=C1))CC(=O)O	CC1C=CC(=CC=1)[Se]C=C(O)O	InChI=1S/C9H10O2Se/c1-7-2-4-8(5-3-7)12-6-9(10)11/h2-6,10-11H,1H3	YYYMDXKXBSRGJR-UHFFFAOYSA-N	?	24	mean from 2	a1/apparent	COOH	acidic	3.86
16295	O=C(O)C1(C3(=C(OC2(=C1C=CC=C2))C=CC=C3))	OC(O)=C1C2C=CC=CC=2OC2C=CC=CC=21	InChI=1S/C14H10O3/c15-14(16)13-9-5-1-3-7-11(9)17-12-8-4-2-6-10(12)13/h1-8,15-16H	GWHRZPSTMJLUBB-UHFFFAOYSA-N	?	25		a1/apparent	COOH	acidic	3.89
15530	S2(C1(=C(C=C(C(=O)O)C=C1)C=C2CN3(C=[NH+]C=C3)))	OC(=O)C1C=C2C=C(CN3C=NC=C3)SC2=CC=1	InChI=1S/C13H10N2O2S/c16-13(17)9-1-2-12-10(5-9)6-11(18-12)7-15-4-3-14-8-15/h1-6,8H,7H2,(H,16,17)	ANJKECNGKIVNCX-UHFFFAOYSA-N	?	25		a1/apparent	COOH	acidic	3.9
14696	ClC1(=CC=C(NS(=O)(=O)C(F)(F)F)C=C1)	O=S(=O)(NC1C=CC(Cl)=CC=1)C(F)(F)F	InChI=1S/C7H5ClF3NO2S/c8-5-1-3-6(4-2-5)12-15(13,14)7(9,10)11/h1-4,12H	BBAZFSJXFYFJDS-UHFFFAOYSA-N	?	25	potentiometric	a1/apparent	?	acidic	3.9
16725	O=C(O)C3(=CC1(=C(OC(=C1C)CN2(C=[NH+]C=C2))C=C3))	CC1=C(CN2C=NC=C2)OC2=CC=C(C=C21)C(O)=O	InChI=1S/C14H12N2O3/c1-9-11-6-10(14(17)18)2-3-12(11)19-13(9)7-16-5-4-15-8-16/h2-6,8H,7H2,1H3,(H,17,18)	XQVYIQZBDOGEHG-UHFFFAOYSA-N	?	25		a1/apparent	COOH	acidic	3.91
11383	O=C(O)C1(=C(C=CC=C1)C)	CC1C=CC=CC=1C(O)=O	InChI=1S/C8H8O2/c1-6-4-2-3-5-7(6)8(9)10/h2-5H,1H3,(H,9,10)	ZWLPBLYKEWSWPD-UHFFFAOYSA-N	?	25	mean from 9	a1/apparent	H(+)	acidic	3.92
14803	O=C1(C4(=C(OC3(=C1C=C(OC2(OC(C(=O)O)C(O)C(C2O)O))C=C3))C=CC=C4O))	OC(O)=C1OC(OC2=CC3C(=O)C4=C(C=CC=C4O)OC=3C=C2)C(O)C(O)C1O	InChI=1S/C19H16O10/c20-9-2-1-3-11-12(9)13(21)8-6-7(4-5-10(8)28-11)27-19-16(24)14(22)15(23)17(29-19)18(25)26/h1-6,14-16,19-20,22-26H	VUSHZOKCARIPKV-UHFFFAOYSA-N	?	22	potentiometric	a/apparent	?	acidic	3.94
15050	O=C(O)C2(=CC(OC1(=CC=CC=C1))=CC=C2)	OC(=O)C1=CC(=CC=C1)OC1C=CC=CC=1	InChI=1S/C13H10O3/c14-13(15)10-5-4-8-12(9-10)16-11-6-2-1-3-7-11/h1-9H,(H,14,15)	NXTDJHZGHOFSQG-UHFFFAOYSA-N	?	25	mean from 2	a1/thermodynamic	COOH	acidic	3.95
17325	O=C(O)C=C=C	C=C=CC(O)=O	InChI=1S/C4H4O2/c1-2-3-4(5)6/h3H,1H2,(H,5,6)	BZYFSQTXMFJOEB-UHFFFAOYSA-N	?	25	potentiometric	a/apparent	?	acidic	3.96
14054	[Br]C2(=CC=1(N(O)N=NC=1C=C2))	ON1N=NC2C=CC(Br)=CC1=2	InChI=1S/C6H4BrN3O/c7-4-1-2-5-6(3-4)10(11)9-8-5/h1-3,11H	FBOGRWCUOSLQID-UHFFFAOYSA-N	?	25	potentiometric	a1/apparent	OH	acidic	3.97
17709	O=C(O)CCC#N	N#CCC=C(O)O	InChI=1S/C4H5NO2/c5-3-1-2-4(6)7/h2,6-7H,1H2	RSTACTOODNDAHW-UHFFFAOYSA-N	?	25	mean from 2	apparent	?	acidic	3.98
12187	O=C(O)CC(C#N)(C1(=CC=CC=C1))C	CC(C=C(O)O)(C#N)C1C=CC=CC=1	InChI=1S/C11H11NO2/c1-11(8-12,7-10(13)14)9-5-3-2-4-6-9/h2-7,13-14H,1H3	XFQQZKSOMGCHOR-UHFFFAOYSA-N	?	25	conductometric	a/apparent	?	acidic	3.99
11414	IC1(=CC=C(C(=O)O)C=C1)	OC(=O)C1C=CC(I)=CC=1	InChI=1S/C7H5IO2/c8-6-3-1-5(2-4-6)7(9)10/h1-4H,(H,9,10)	GHICCUXQJBDNRN-UHFFFAOYSA-N	?	25	mean from 2	b1/apparent	COOH	acidic	3.99
16097	S(=O)(=O)(NC1(=NON=C1C))C2(=CC=C(N)C=C2)	CC1=NON=C1NS(=O)(=O)C1C=CC(N)=CC=1	InChI=1S/C9H10N4O3S/c1-6-9(12-16-11-6)13-17(14,15)8-4-2-7(10)3-5-8/h2-5H,10H2,1H3,(H,12,13)	PPVUTYXZHCLELJ-UHFFFAOYSA-N	?		mean from 2	a/apparent	?	acidic	4.0
15387	S(=O)(=O)(NC1(=CC=C(C(=O)O)C=C1))C2(=CC=C(N)C=C2)	NC1C=CC(=CC=1)S(=O)(=O)NC1C=CC(=CC=1)C(O)=O	InChI=1S/C13H12N2O4S/c14-10-3-7-12(8-4-10)20(18,19)15-11-5-1-9(2-6-11)13(16)17/h1-8,15H,14H2,(H,16,17)	WNLOVPITXSWKEZ-UHFFFAOYSA-N	?	25	potentiometric	a/apparent	?	acidic	4.02
10023	S1(C=C(C(=O)O)C=C1)	OC(=O)C1C=CSC=1	InChI=1S/C5H4O2S/c6-5(7)4-1-2-8-3-4/h1-3H,(H,6,7)	YNVOMSDITJMNET-UHFFFAOYSA-N	?	23	mean from 4	a1/apparent	COOH	acidic	4.03
17633	O=C(O)C(O)(C)C	CC(C)(O)C(O)=O	InChI=1S/C4H8O3/c1-4(2,7)3(5)6/h7H,1-2H3,(H,5,6)	BWLBGMIXKSTLSX-UHFFFAOYSA-N	?	18	potentiometric	apparent	?	acidic	4.04
14257	O=C(O)C1(=C(OC)C=CC=C1)	COC1C=CC=CC=1C(O)=O	InChI=1S/C8H8O3/c1-11-7-5-3-2-4-6(7)8(9)10/h2-5H,1H3,(H,9,10)	ILUJQPXNXACGAN-UHFFFAOYSA-N	?	24	mean from 8	a1/apparent	H(+)	acidic	4.05
14242	O=C(O)C1(=CC(OC)=CC=C1)	COC1C=C(C=CC=1)C(O)=O	InChI=1S/C8H8O3/c1-11-7-4-2-3-6(5-7)8(9)10/h2-5H,1H3,(H,9,10)	XHQZJYCNDZAGLW-UHFFFAOYSA-N	?	24	mean from 8	a1/apparent	COOH	acidic	4.06
12796	S1(C=C(CC(=O)O)C=C1)	OC(O)=CC1=CSC=C1	InChI=1S/C6H6O2S/c7-6(8)3-5-1-2-9-4-5/h1-4,7-8H	SBHLWDNTXLZOBI-UHFFFAOYSA-N	?	25		a1/thermodynamic	?	acidic	4.07
17615	PC(C(=O)O)CC	CCC(P)=C(O)O	InChI=1S/C4H9O2P/c1-2-3(7)4(5)6/h5-6H,2,7H2,1H3	JLXBCIKKQZIDPW-UHFFFAOYSA-N	?	25	potentiometric	a1/apparent	?	acidic	4.08
10810	O=C(O)C1(=CC=C(CC#N)C=C1)	N#CCC1=CC=C(C=C1)C(O)=O	InChI=1S/C9H7NO2/c10-6-5-7-1-3-8(4-2-7)9(11)12/h1-4H,5H2,(H,11,12)	RSGBXCFAYHOKQZ-UHFFFAOYSA-N	?	25		a1/thermodynamic	COO-H	acidic	4.09
11167	O=C(O)C2(=CC1(=C(NC=C1)C=C2))	OC(=O)C1=CC2C=CNC=2C=C1	InChI=1S/C9H7NO2/c11-9(12)7-1-2-8-6(5-7)3-4-10-8/h1-5,10H,(H,11,12)	IENZCGNHSIMFJE-UHFFFAOYSA-N	?	20	spectrophotometric	a1/apparent	N-H	acidic	4.1
11153	SC2(=CC=1(C(=[N+](C=CC=1)C)C=C2))	C[N+]1C=CC=C2C=C(S)C=CC=12	InChI=1S/C10H9NS/c1-11-6-2-3-8-7-9(12)4-5-10(8)11/h2-7H,1H3/p+1	FRVGVZIJVUMDBM-UHFFFAOYSA-O	?	20	mean from 2	a/apparent	?	acidic	4.12
14200	ClCC1(=CC=C(C(=O)O)C=C1)	OC(=O)C1C=CC(CCl)=CC=1	InChI=1S/C8H7ClO2/c9-5-6-1-3-7(4-2-6)8(10)11/h1-4H,5H2,(H,10,11)	OITNBJHJJGMFBN-UHFFFAOYSA-N	?	25		a1/thermodynamic	COO-H	acidic	4.13
12307	O=C(O)CCC#CC#CCCCC[NH3+]	NCCCCC#CC#CCC=C(O)O	InChI=1S/C11H15NO2/c12-10-8-6-4-2-1-3-5-7-9-11(13)14/h9,13-14H,4,6-8,10,12H2	SISJIIDIWYGFIX-UHFFFAOYSA-N	?	20	mean from 2	a1/apparent	?	acidic	4.15
16278	ClC1(=C(NN=C(C#N)C#N)C=CC(=C1)[N+](=O)[O-])	N#CC(C#N)N=NC1C=CC(=CC=1Cl)[N+]([O-])=O	InChI=1S/C9H4ClN5O2/c10-8-3-7(15(16)17)1-2-9(8)14-13-6(4-11)5-12/h1-3,6H	ZUDGKODXCIFNPR-UHFFFAOYSA-N	?	25	mean from 2	a1/apparent	?	acidic	4.15
12836	O=C(O)C1(=C(CC1)CO)	OC(=O)C1CCC=1CO	InChI=1S/C6H8O3/c7-3-4-1-2-5(4)6(8)9/h7H,1-3H2,(H,8,9)	YVNYUMJZXHVFJD-UHFFFAOYSA-N	?	25		a1/apparent	CO2H	acidic	4.16
10585	O=C(O)C1(=CC(OCC)=CC=C1)	CCOC1C=C(C=CC=1)C(O)=O	InChI=1S/C9H10O3/c1-2-12-8-5-3-4-7(6-8)9(10)11/h3-6H,2H2,1H3,(H,10,11)	DTFQMPQJMDEWKJ-UHFFFAOYSA-N	?	20	potentiometric	a1/thermodynamic	?	acidic	4.17
11466	O=C(O)C1(O)(CCCCC1)	OC(=O)C1(O)CCCCC1	InChI=1S/C7H12O3/c8-6(9)7(10)4-2-1-3-5-7/h10H,1-5H2,(H,8,9)	BPOVRAAUERBWFK-UHFFFAOYSA-N	?	25	mean from 2	apparent	?	acidic	4.18
10605	O=C(O)C1(=C(OCC)C=CC=C1)	CCOC1C=CC=CC=1C(O)=O	InChI=1S/C9H10O3/c1-2-12-8-6-4-3-5-7(8)9(10)11/h3-6H,2H2,1H3,(H,10,11)	XDZMPRGFOOFSBL-UHFFFAOYSA-N	?	20	mean from 2	a1/apparent	H(1+)	acidic	4.18
12846	O=C(O)C1(C(C(=O)C)C1)	C=C(O)C1CC1=C(O)O	InChI=1S/C6H8O3/c1-3(7)4-2-5(4)6(8)9/h4,7-9H,1-2H2	FUQBYMIDTSPAOB-UHFFFAOYSA-N	?	25	potentiometric	a1/apparent	?	acidic	4.19
13251	O=C(O)C2(=CC=1(C(=CC=CC=1)C=C2))	OC(=O)C1=CC2=CC=CC=C2C=C1	InChI=1S/C11H8O2/c12-11(13)10-6-5-8-3-1-2-4-9(8)7-10/h1-7H,(H,12,13)	UOBYKYZJUGYBDK-UHFFFAOYSA-N	?	25	mean from 3	a1/apparent	COOH	acidic	4.2
17603	O=C(O)CCC#C	C#CCC=C(O)O	InChI=1S/C5H6O2/c1-2-3-4-5(6)7/h1,4,6-7H,3H2	QLYUZICHVSNXOD-UHFFFAOYSA-N	?	25	potentiometric	a/apparent	?	acidic	4.2
16976	O=[N+]([O-])C1(=NNC(=N1)OC2(=CC=CC=C2))	[O-][N+](=O)C1=NNC(=N1)OC1C=CC=CC=1	InChI=1S/C8H6N4O3/c13-12(14)7-9-8(11-10-7)15-6-4-2-1-3-5-6/h1-5H,(H,9,10,11)	DCTAOVYVHVJQKX-UHFFFAOYSA-N	?	20	spectrophotometric	a1/apparent	N-H	acidic	4.2
16573	O=C(O)C(C2(=CC=C(C1(CCCCC1))C=C2))C(O)C	CC(O)C(C1=CC=C(C=C1)C1CCCCC1)=C(O)O	InChI=1S/C16H22O3/c1-11(17)15(16(18)19)14-9-7-13(8-10-14)12-5-3-2-4-6-12/h7-12,17-19H,2-6H2,1H3	CFRKGKQZGDUDLA-UHFFFAOYSA-N	?	25	mean from 2	a1/thermodynamic	?	acidic	4.21
15822	O=C1(C(=C(O)C(CC=C(C)C)=C(C1(O)CC=C(C)C)O)C(=O)CC(C)C)	CC(C)=CCC1(O)C(=O)C(=C(O)C(CC=C(C)C)=C1O)C(O)=CC(C)C	InChI=1S/C21H30O5/c1-12(2)7-8-15-18(23)17(16(22)11-14(5)6)20(25)21(26,19(15)24)10-9-13(3)4/h7,9,11,14,22-24,26H,8,10H2,1-6H3	VTNCVRMZIVFPCY-UHFFFAOYSA-N	?	25	potentiometric	a/apparent	?	acidic	4.22
13300	O(C2(=CC=C(C1(=NN=NN1))C=C2))C	COC1C=CC(=CC=1)C1NN=NN=1	InChI=1S/C8H8N4O/c1-13-7-4-2-6(3-5-7)8-9-11-12-10-8/h2-5H,1H3,(H,9,10,11,12)	KZGGHPBTKGLWQL-UHFFFAOYSA-N	?	20	spectrophotometric	a1/apparent	NH	acidic	4.23
13521	O=C(O)C1(=C(OC(C)C)C=CC=C1)	CC(C)OC1C=CC=CC=1C(O)=O	InChI=1S/C10H12O3/c1-7(2)13-9-6-4-3-5-8(9)10(11)12/h3-7H,1-2H3,(H,11,12)	WWPLDSOFBMZGIJ-UHFFFAOYSA-N	?	20	potentiometric	thermodynamic	?	acidic	4.24
16375	O=C(O)C(C2(=CC=C(C1(=CC=CC=C1))C=C2))C(O)C3(=CC=C(C)C=C3)	CC1C=CC(=CC=1)C(O)C(C1C=CC(=CC=1)C1C=CC=CC=1)=C(O)O	InChI=1S/C22H20O3/c1-15-7-9-19(10-8-15)21(23)20(22(24)25)18-13-11-17(12-14-18)16-5-3-2-4-6-16/h2-14,21,23-25H,1H3	KKNHMYNQSGGOEI-UHFFFAOYSA-N	?	25	mean from 2	a1/thermodynamic	?	acidic	4.24
12101	O=C(O)C1(=CC(OCCCC)=CC=C1)	CCCCOC1C=C(C=CC=1)C(O)=O	InChI=1S/C11H14O3/c1-2-3-7-14-10-6-4-5-9(8-10)11(12)13/h4-6,8H,2-3,7H2,1H3,(H,12,13)	DNGXQBZMSWQUKS-UHFFFAOYSA-N	?	20	potentiometric	thermodynamic	?	acidic	4.25
11405	S1(C(=CC=C1)C=CC(=O)O)	OC(=O)C=CC1=CC=CS1	InChI=1S/C7H6O2S/c8-7(9)4-3-6-2-1-5-10-6/h1-5H,(H,8,9)	KKMZQOIASVGJQE-UHFFFAOYSA-N	?	25		a1/thermodynamic	?	acidic	4.25
10527	O=C(O)C1(=CC(=CC=C1)C(C)C)	CC(C)C1C=C(C=CC=1)C(O)=O	InChI=1S/C10H12O2/c1-7(2)8-4-3-5-9(6-8)10(11)12/h3-7H,1-2H3,(H,11,12)	DLYVSJDCQZVKMD-UHFFFAOYSA-N	?	25		a1/thermodynamic	?	acidic	4.27
10945	O=C(O)C1(=CC(=CC=C1)C2(CC2))	OC(=O)C1=CC(=CC=C1)C1CC1	InChI=1S/C10H10O2/c11-10(12)9-3-1-2-8(6-9)7-4-5-7/h1-3,6-7H,4-5H2,(H,11,12)	RQRAQQYDNSRVRK-UHFFFAOYSA-N	?	25	potentiometric	a1/apparent	?	acidic	4.28
11378	O=C(O)C1(=CC(=CC=C1)C)	CC1C=C(C=CC=1)C(O)=O	InChI=1S/C8H8O2/c1-6-3-2-4-7(5-6)8(9)10/h2-5H,1H3,(H,9,10)	GPSDUZXPYCFOSQ-UHFFFAOYSA-N	?	24	mean from 7	a1/apparent	COOH	acidic	4.28
11467	O=C(O)C=CC=1(OC=CC=1)	OC(=O)C=CC1=CC=CO1	InChI=1S/C7H6O3/c8-7(9)4-3-6-2-1-5-10-6/h1-5H,(H,8,9)	ZCJLOOJRNPHKAV-UHFFFAOYSA-N	?	25		a1/thermodynamic	?	acidic	4.29
11881	S=C(S)N(C(C)C)C(C)C	CC(C)N(C(C)C)C(S)=S	InChI=1S/C7H15NS2/c1-5(2)8(6(3)4)7(9)10/h5-6H,1-4H3,(H,9,10)	GWXMDJKGVWQLBZ-UHFFFAOYSA-N	?	23		a1/apparent	S-H	acidic	4.3
11464	O=C(O)C1(=C(CC1)COC)	COCC1CCC=1C(O)=O	InChI=1S/C7H10O3/c1-10-4-5-2-3-6(5)7(8)9/h2-4H2,1H3,(H,8,9)	CVDMMBBFIHXZFU-UHFFFAOYSA-N	?	25		a1/apparent	CO2H	acidic	4.31
14532	O[N+](C1(=CC=C(C)C=C1))(C)C	CC1C=CC(=CC=1)[N+](C)(C)O	InChI=1S/C9H14NO/c1-8-4-6-9(7-5-8)10(2,3)11/h4-7,11H,1-3H3/q+1	DXJCUMCUHXIASQ-UHFFFAOYSA-N	?	20	potentiometric	a/thermodynamic	?	acidic	4.32
10027	S1(CC(=O)CC(C1)=O)	OC1CSCC(=O)C=1	InChI=1S/C5H6O2S/c6-4-1-5(7)3-8-2-4/h1,6H,2-3H2	IUBFJMYXAFBSOU-UHFFFAOYSA-N	?		potentiometric	a/apparent	?	acidic	4.34
10237	O=C(O)C=1(NC=CC=1)	OC(=O)C1=CC=CN1	InChI=1S/C5H5NO2/c7-5(8)4-2-1-3-6-4/h1-3,6H,(H,7,8)	WRHZVMBBRYBTKZ-UHFFFAOYSA-N	?	20	mean from 5	a1/thermodynamic	?	acidic	4.35
13554	O=C1(NCC(=O)NC1CCC(=O)O)	OC(O)=CCC1=NC(O)=CNC1O	InChI=1S/C7H10N2O4/c10-5-3-8-7(13)4(9-5)1-2-6(11)12/h2-3,7-8,10-13H,1H2	YSJXJGNZACLPSG-UHFFFAOYSA-N	?	25	potentiometric	a/apparent	?	acidic	4.36
10595	O=C(O)CC1(=CC=C(OC)C=C1)	COC1C=CC(C=C(O)O)=CC=1	InChI=1S/C9H10O3/c1-12-8-4-2-7(3-5-8)6-9(10)11/h2-6,10-11H,1H3	XSRPSDLUOOSLHM-UHFFFAOYSA-N	?	25	conductometric	a1/thermodynamic	?	acidic	4.36
13516	O=C(O)C=CC1(=CC(OC)=CC=C1)	COC1C=C(C=CC=1)C=CC(O)=O	InChI=1S/C10H10O3/c1-13-9-4-2-3-8(7-9)5-6-10(11)12/h2-7H,1H3,(H,11,12)	LZPNXAULYJPXEH-UHFFFAOYSA-N	?	25	conductometric	1/thermodynamic	?	acidic	4.38
11478	O=C(O)CC1(OCCCC1)	OC(O)=CC1CCCCO1	InChI=1S/C7H12O3/c8-7(9)5-6-3-1-2-4-10-6/h5-6,8-9H,1-4H2	IVCNSUOIXJZBNT-UHFFFAOYSA-N	?	25	potentiometric	a/apparent	?	acidic	4.39
12203	O=C(O)C([NH2+]C1(=CC=CC=C1))C(C)C	CC(C)C(=NC1C=CC=CC=1)C(O)O	InChI=1S/C11H15NO2/c1-8(2)10(11(13)14)12-9-6-4-3-5-7-9/h3-8,11,13-14H,1-2H3	QNRNUOYGPHKBND-UHFFFAOYSA-N	?	22	potentiometric	a2/apparent	COOH	acidic	4.4
16096	S(=O)(=O)(NC1(=NOC(=N1)C))C2(=CC=C(N)C=C2)	CC1=NC(NS(=O)(=O)C2C=CC(N)=CC=2)=NO1	InChI=1S/C9H10N4O3S/c1-6-11-9(12-16-6)13-17(14,15)8-4-2-7(10)3-5-8/h2-5H,10H2,1H3,(H,12,13)	ASWFWIACWHAFNP-UHFFFAOYSA-N	?		potentiometric	a/apparent	?	acidic	4.4
10594	O=C(O)C=CC1(=CC(O)=CC=C1)	OC1C=C(C=CC=1)C=CC(O)=O	InChI=1S/C9H8O3/c10-8-3-1-2-7(6-8)4-5-9(11)12/h1-6,10H,(H,11,12)	KKSDGJDHHZEWEP-UHFFFAOYSA-N	?	25	conductometric	1/thermodynamic	?	acidic	4.4
10520	O=C(O)C=CC1(=CC(=CC=C1)C)	CC1C=C(C=CC=1)C=CC(O)=O	InChI=1S/C10H10O2/c1-8-3-2-4-9(7-8)5-6-10(11)12/h2-7H,1H3,(H,11,12)	JZINNAKNHHQBOS-UHFFFAOYSA-N	?	25		apparent	?	acidic	4.44
11908	O=C(O)CCCCCC[NH3+]	NCCCCCC=C(O)O	InChI=1S/C7H15NO2/c8-6-4-2-1-3-5-7(9)10/h5,9-10H,1-4,6,8H2	SPZZYOYPRKAYHI-UHFFFAOYSA-N	?	27	mean from 3	a1/apparent	?	acidic	4.44
17058	O=[N+]([O-])C2(=CC=C(C1(C(C(=O)O)C1))C=C2)	[O-][N+](=O)C1=CC=C(C=C1)C1CC1=C(O)O	InChI=1S/C10H9NO4/c12-10(13)9-5-8(9)6-1-3-7(4-2-6)11(14)15/h1-4,8,12-13H,5H2	IMGADOWVLDZGTJ-UHFFFAOYSA-N	?	25	potentiometric	a/apparent	?	acidic	4.45
11403	S1(C=C(CCC(=O)O)C=C1)	OC(O)=CCC1=CSC=C1	InChI=1S/C7H8O2S/c8-7(9)2-1-6-3-4-10-5-6/h2-5,8-9H,1H2	HROLLJGAIIWUEP-UHFFFAOYSA-N	?	25		a1/thermodynamic	?	acidic	4.45
13632	[Br]C1(=CC([N+](=O)[O-])=C(O)C(=C1)C=O)	[O-][N+](=O)C1C=C(Br)C=C(C=O)C=1O	InChI=1S/C7H4BrNO4/c8-5-1-4(3-10)7(11)6(2-5)9(12)13/h1-3,11H	YEYPSUQQZNDKDE-UHFFFAOYSA-N	?	25	spectrophotometric	a1/apparent	?	acidic	4.46
12107	O=C(O)C1(=CC=C(OCC(C)C)C=C1)	CC(C)COC1C=CC(=CC=1)C(O)=O	InChI=1S/C11H14O3/c1-8(2)7-14-10-5-3-9(4-6-10)11(12)13/h3-6,8H,7H2,1-2H3,(H,12,13)	WTIHDAFXKHTFEG-UHFFFAOYSA-N	?	25	spectrophotometric	a1/apparent	?	acidic	4.48
10523	O=C(O)C=CC1(=C(C=CC=C1)C)	CC1C=CC=CC=1C=CC(O)=O	InChI=1S/C10H10O2/c1-8-4-2-3-5-9(8)6-7-10(11)12/h2-7H,1H3,(H,11,12)	RSWBWHPZXKLUEX-UHFFFAOYSA-N	?	25		apparent	?	acidic	4.5
17767	O=C1(CC(=O)CC1)	OC1CC(=O)CC=1	InChI=1S/C5H6O2/c6-4-1-2-5(7)3-4/h1,6H,2-3H2	ITNRBGQNXSMADE-UHFFFAOYSA-N	?			a/apparent	?	acidic	4.5
15757	[70SH]C(C1(=CC=CC=C1))=CC(=O)NC2(=CC=CC=C2)	O=C(C=C(S)C1C=CC=CC=1)NC1C=CC=CC=1	InChI=1S/C15H13NOS/c17-15(16-13-9-5-2-6-10-13)11-14(18)12-7-3-1-4-8-12/h1-11,18H,(H,16,17)	PMCYKOJLNSOVTI-UHFFFAOYSA-N	?	22	spectrophotometric	a1/apparent	?	acidic	4.51
10341	O=C(O)CC=CCC	CCC=CC=C(O)O	InChI=1S/C6H10O2/c1-2-3-4-5-6(7)8/h3-5,7-8H,2H2,1H3	WJJFZQJZLVWTAM-UHFFFAOYSA-N	?	25	conductometric	apparent	?	acidic	4.52
16954	[Se](=O)(O)C2(=CC=C(C1(=CC=CC=C1))C=C2)	O[Se](=O)C1C=CC(=CC=1)C1C=CC=CC=1	InChI=1S/C12H10O2Se/c13-15(14)12-8-6-11(7-9-12)10-4-2-1-3-5-10/h1-9H,(H,13,14)	QZBDRGAVOVNKCQ-UHFFFAOYSA-N	?	25	potentiometric	a/apparent	?	acidic	4.53
13519	O=C(O)C1(=C(C=C(OCC)C=C1)C)	CC1C=C(C=CC=1C(O)=O)OCC	InChI=1S/C10H12O3/c1-3-13-8-4-5-9(10(11)12)7(2)6-8/h4-6H,3H2,1-2H3,(H,11,12)	NPJNAEZUNKBQET-UHFFFAOYSA-N	?	20	potentiometric	a/thermodynamic	?	acidic	4.54
14198	S1(C(=CC=C1)CCCC(=O)O)	OC(O)=CCCC1=CC=CS1	InChI=1S/C8H10O2S/c9-8(10)5-1-3-7-4-2-6-11-7/h2,4-6,9-10H,1,3H2	LZUXYMUIGBYYCS-UHFFFAOYSA-N	?	25		a1/thermodynamic	?	acidic	4.54
11469	O=C(O)C1(=C(OC=C1C)C)	CC1OC=C(C)C=1C(O)=O	InChI=1S/C7H8O3/c1-4-3-10-5(2)6(4)7(8)9/h3H,1-2H3,(H,8,9)	JFXXYKVSLHRBAA-UHFFFAOYSA-N	?	20	potentiometric	a/apparent	?	acidic	4.55
13526	O=C(O)C1(=CC=C(OC(C)C)C=C1)	CC(C)OC1C=CC(=CC=1)C(O)=O	InChI=1S/C10H12O3/c1-7(2)13-9-5-3-8(4-6-9)10(11)12/h3-7H,1-2H3,(H,11,12)	ZVERWTXKKWSSHH-UHFFFAOYSA-N	?	20	mean from 2	a1/apparent	?	acidic	4.57
11287	ClC1(=C(C=C2(N=NN(C2(=C1))O))C)	CC1C=C2N=NN(O)C2=CC=1Cl	InChI=1S/C7H6ClN3O/c1-4-2-6-7(3-5(4)8)11(12)10-9-6/h2-3,12H,1H3	LNHHUBMHUQEWIJ-UHFFFAOYSA-N	?	25	potentiometric	a1/apparent	OH	acidic	4.57
11839	O=C(O)C(C=C=CC)(C)C	CC=C=CC(C)(C)C(O)=O	InChI=1S/C8H12O2/c1-4-5-6-8(2,3)7(9)10/h4,6H,1-3H3,(H,9,10)	LVGSYIPUWLQTMN-UHFFFAOYSA-N	?	25	potentiometric	a1/apparent	?	acidic	4.58
12693	O=C(N)C(CC(=O)O)C	CC(CC(O)=O)C(=N)O	InChI=1S/C5H9NO3/c1-3(5(6)9)2-4(7)8/h3H,2H2,1H3,(H2,6,9)(H,7,8)	OAMWNDMMJLINIH-UHFFFAOYSA-N	?	25	conductometric	apparent	?	acidic	4.59
16780	O=C(OC)C1(N(C(=O)C)CC(C1CC(=O)O)C(=C)C)	CC(=C)C1CN(C(C1C=C(O)O)=C(O)OC)C(=C)O	InChI=1S/C13H19NO5/c1-7(2)10-6-14(8(3)15)12(13(18)19-4)9(10)5-11(16)17/h5,9-10,15-18H,1,3,6H2,2,4H3	SRQISOPLPWWSDZ-UHFFFAOYSA-N	?			a/apparent	?	acidic	4.6
10349	O=C(O)CC=C(C)C	CC(C)=CC=C(O)O	InChI=1S/C6H10O2/c1-5(2)3-4-6(7)8/h3-4,7-8H,1-2H3	OLJAGKMCNKVRBF-UHFFFAOYSA-N	?	25	conductometric	apparent	?	acidic	4.6
12597	O=C(C(C(=O)C)C=O)C	C=C(O)C(C=O)C(=C)O	InChI=1S/C6H8O3/c1-4(8)6(3-7)5(2)9/h3,6,8-9H,1-2H2	BPXXAMGNXWDBTO-UHFFFAOYSA-N	?			a/apparent	?	acidic	4.6
13525	O=C(O)C1(=CC=C(OCCC)C=C1)	CCCOC1C=CC(=CC=1)C(O)=O	InChI=1S/C10H12O3/c1-2-7-13-9-5-3-8(4-6-9)10(11)12/h3-6H,2,7H2,1H3,(H,11,12)	GDFUWFOCYZZGQU-UHFFFAOYSA-N	?	20	mean from 2	a1/apparent	?	acidic	4.63
14689	O=C(O)CCCC(C#N)C1(=CC=CC=C1)	N#CC(CCC=C(O)O)C1C=CC=CC=1	InChI=1S/C12H13NO2/c13-9-11(7-4-8-12(14)15)10-5-2-1-3-6-10/h1-3,5-6,8,11,14-15H,4,7H2	WXXFFLMSQQOUFJ-UHFFFAOYSA-N	?	25	conductometric	a/apparent	?	acidic	4.64
13517	O=C(O)CCC1(=CC(OC)=CC=C1)	COC1C=C(CC=C(O)O)C=CC=1	InChI=1S/C10H12O3/c1-13-9-4-2-3-8(7-9)5-6-10(11)12/h2-4,6-7,11-12H,5H2,1H3	GNQPSBXBMWHHOA-UHFFFAOYSA-N	?	25	conductometric	thermodynamic	?	acidic	4.65
16776	FC(F)(F)C(=O)CC(=O)C1(=NC(C)(C)N(C1(C)C)O)	CC1(C)N=C(C(=O)C=C(O)C(F)(F)F)C(C)(C)N1O	InChI=1S/C11H15F3N2O3/c1-9(2)8(15-10(3,4)16(9)19)6(17)5-7(18)11(12,13)14/h5,18-19H,1-4H3	JZRNESJDISLUCJ-UHFFFAOYSA-N	?	20	spectrophotometric	a1/apparent	?	acidic	4.66
13258	[Se](=O)(O)C2(=CC=1(C(=CC=CC=1)C=C2))	O[Se](=O)C1=CC2=CC=CC=C2C=C1	InChI=1S/C10H8O2Se/c11-13(12)10-6-5-8-3-1-2-4-9(8)7-10/h1-7H,(H,11,12)	IWILMTPPIHHOPE-UHFFFAOYSA-N	?	25	potentiometric	a/apparent	?	acidic	4.67
15730	O=C(O)C2(=CC=C(N=NC=1(C(=NNC=1N)N))C=C2)	NC1=NNC(N)=C1N=NC1C=CC(=CC=1)C(O)=O	InChI=1S/C10H10N6O2/c11-8-7(9(12)16-15-8)14-13-6-3-1-5(2-4-6)10(17)18/h1-4H,(H,17,18)(H5,11,12,15,16)	NCWCSLXGDWIAIT-UHFFFAOYSA-N	?	25	spectrophotometric	a2/apparent	?	acidic	4.68
17599	O=C(O)C=CCC	CCC=CC(O)=O	InChI=1S/C5H8O2/c1-2-3-4-5(6)7/h3-4H,2H2,1H3,(H,6,7)	YIYBQIKDCADOSF-UHFFFAOYSA-N	?	25	conductometric	thermodynamic	?	acidic	4.69
17227	O=C(O)C	C=C(O)O	InChI=1S/C2H4O2/c1-2(3)4/h3-4H,1H2	LONYOMRPNGXPGP-UHFFFAOYSA-N	?	23	mean from 39	a1/apparent	O-H	acidic	4.7
14631	ClC1(=C(NN=C(C#N)C#N)C(Cl)=CC=C1)	N#CC(C#N)N=NC1C(Cl)=CC=CC=1Cl	InChI=1S/C9H4Cl2N4/c10-7-2-1-3-8(11)9(7)15-14-6(4-12)5-13/h1-3,6H	AEQGCSSRAKAFGV-UHFFFAOYSA-N	?	25	mean from 2	a1/apparent	?	acidic	4.7
10342	O=C(O)CCC=CC	CC=CCC=C(O)O	InChI=1S/C6H10O2/c1-2-3-4-5-6(7)8/h2-3,5,7-8H,4H2,1H3	VLISRVLGJCEGDG-UHFFFAOYSA-N	?	25	conductometric	thermodynamic	?	acidic	4.72
17446	[SeH]CC[NH+](C)C	CN(C)CC[SeH]	InChI=1S/C4H11NSe/c1-5(2)3-4-6/h6H,3-4H2,1-2H3	DIIOWUSRPSUBTN-UHFFFAOYSA-N	?	22	potentiometric	a1/apparent	?	acidic	4.74
14906	O=C(O)CCCCC(C#N)C1(=CC=CC=C1)	N#CC(CCCC=C(O)O)C1C=CC=CC=1	InChI=1S/C13H15NO2/c14-10-12(8-4-5-9-13(15)16)11-6-2-1-3-7-11/h1-3,6-7,9,12,15-16H,4-5,8H2	QZKNFDNQJMSOIB-UHFFFAOYSA-N	?	25	conductometric	a/apparent	?	acidic	4.75
10517	O=C(O)CCCC1(=CC=CC=C1)	OC(O)=CCCC1C=CC=CC=1	InChI=1S/C10H12O2/c11-10(12)8-4-7-9-5-2-1-3-6-9/h1-3,5-6,8,11-12H,4,7H2	MWLNKVWPTZRTNE-UHFFFAOYSA-N	?	25	potentiometric	a1/apparent	COOH	acidic	4.78
16270	O=C(N)C(C1(=CC=CC=C1))CCCCC(=O)O	N=C(O)C(CCCC=C(O)O)C1C=CC=CC=1	InChI=1S/C13H17NO3/c14-13(17)11(8-4-5-9-12(15)16)10-6-2-1-3-7-10/h1-3,6-7,9,11,15-16H,4-5,8H2,(H2,14,17)	SHQWBDZSVYQOGE-UHFFFAOYSA-N	?	25	conductometric	a/apparent	?	acidic	4.79
12794	[Se](=O)(O)C1(=CC=CC=C1)	O[Se](=O)C1C=CC=CC=1	InChI=1S/C6H6O2Se/c7-9(8)6-4-2-1-3-5-6/h1-5H,(H,7,8)	WIHKGDVGLJJAMC-UHFFFAOYSA-N	?	25	potentiometric	a1/apparent	?	acidic	4.79
17911	OC=1([NH+]=C(N)NC=1)	NC1NC=C(O)N=1	InChI=1S/C3H5N3O/c4-3-5-1-2(7)6-3/h1,7H,(H3,4,5,6)	AEGRGDYHZFLAGY-UHFFFAOYSA-N	?	25	potentiometric	a1/apparent	?	acidic	4.8
11377	O=C(O)CC1(CCCCC1)	OC(O)=CC1CCCCC1	InChI=1S/C8H14O2/c9-8(10)6-7-4-2-1-3-5-7/h6-7,9-10H,1-5H2	CXTNJDVIRSJCSI-UHFFFAOYSA-N	?	22	mean from 3	a1/apparent	?	acidic	4.8
17066	O=C(O)CCCC=2(C1(=C(C=CC=C1)NC=2))	OC(O)=CCCC1=CNC2C=CC=CC1=2	InChI=1S/C12H13NO2/c14-12(15)7-3-4-9-8-13-11-6-2-1-5-10(9)11/h1-2,5-8,13-15H,3-4H2	QHKUTYAYENKOEC-UHFFFAOYSA-N	?		mean from 2	a/apparent	?	acidic	4.82
17490	O=C(O)CC	CC=C(O)O	InChI=1S/C3H6O2/c1-2-3(4)5/h2,4-5H,1H3	JNLTYWDDGFTRSX-UHFFFAOYSA-N	?	23	mean from 7	a1/apparent	COOH	acidic	4.83
10353	O=C(O)CC(CC)C	CCC(C)C=C(O)O	InChI=1S/C6H12O2/c1-3-5(2)4-6(7)8/h4-5,7-8H,3H2,1-2H3	PTAMVZASHRYMQR-UHFFFAOYSA-N	?	18	potentiometric	apparent	?	acidic	4.84
17576	N1(=NNC=N1)	C1NN=NN=1	InChI=1S/CH2N4/c1-2-4-5-3-1/h1H,(H,2,3,4,5)	KJUGUADJHNHALS-UHFFFAOYSA-N	?	25	mean from 3	a1/apparent	N-H	acidic	4.84
12275	N#CCCN(C1(=NN=NN1))CCC#N	N#CCCN(CCC#N)C1NN=NN=1	InChI=1S/C7H9N7/c8-3-1-5-14(6-2-4-9)7-10-12-13-11-7/h1-2,5-6H2,(H,10,11,12,13)	SFZBBCWZAPTNNW-UHFFFAOYSA-N	?		potentiometric	a/apparent	?	acidic	4.85
10617	O=C(O)CCC1(CCC(O)CC1)	OC1CCC(CC=C(O)O)CC1	InChI=1S/C9H16O3/c10-8-4-1-7(2-5-8)3-6-9(11)12/h6-8,10-12H,1-5H2	YZWCFJLFQPRCPV-UHFFFAOYSA-N	?	25	conductometric	apparent	?	acidic	4.86
12745	N2(=C1(N=NNC1=CN=C2))	C1N=CN=C2N=NNC2=1	InChI=1S/C4H3N5/c1-3-4(6-2-5-1)8-9-7-3/h1-2H,(H,5,6,7,8,9)	GIIGHSIIKVOWKZ-UHFFFAOYSA-N	?	20	mean from 2	a2/apparent	?	acidic	4.88
11836	O=C(O)CCCC(C)(C)C	CC(C)(C)CCC=C(O)O	InChI=1S/C8H16O2/c1-8(2,3)6-4-5-7(9)10/h5,9-10H,4,6H2,1-3H3	GTQXHFSWHOPZQI-UHFFFAOYSA-N	?	25		a1/thermodynamic	COOH	acidic	4.88
11358	S(=O)(=O)(NC(=O)N)CC(=O)NC	C/N=C(/O)\CS(=O)(=O)NC(N)=O	InChI=1S/C4H9N3O4S/c1-6-3(8)2-12(10,11)7-4(5)9/h2H2,1H3,(H,6,8)(H3,5,7,9)	HTUFVCKXZROIOG-UHFFFAOYSA-N	?	25	potentiometric	a1/apparent	?	acidic	4.89
17057	O=C1(NC(OC2(=C1C=CC=C2))CC(=O)O)	OC(O)=CC1NC(=O)C2C=CC=CC=2O1	InChI=1S/C10H9NO4/c12-9(13)5-8-11-10(14)6-3-1-2-4-7(6)15-8/h1-5,8,12-13H,(H,11,14)	QVTBQNNWFXZOJP-UHFFFAOYSA-N	?		potentiometric	a/apparent	?	acidic	4.9
11422	[Br]C1(=C(O)C=CC(C=C1)=O)	OC1C=CC(=O)C=CC=1Br	InChI=1S/C7H5BrO2/c8-6-3-1-5(9)2-4-7(6)10/h1-4,10H	WPLOAOXHEXJGRP-UHFFFAOYSA-N	?	20		a/apparent	?	acidic	4.9
16173	ClC1(=C(O)C(=C(Cl)C=C1Cl)C[NH+]2(CCOCC2))	OC1=C(CN2CCOCC2)C(Cl)=CC(Cl)=C1Cl	InChI=1S/C11H12Cl3NO2/c12-8-5-9(13)10(14)11(16)7(8)6-15-1-3-17-4-2-15/h5,16H,1-4,6H2	SXLCRVXLZXSECK-UHFFFAOYSA-N	?	25	spectrophotometric	a1/apparent	?	acidic	4.915
15453	O=C(O)CCCCCCCC=CCCCCCCCC	CCCCCCCCC=CCCCCCCC=C(O)O	InChI=1S/C18H34O2/c1-2-3-4-5-6-7-8-9-10-11-12-13-14-15-16-17-18(19)20/h9-10,17,19-20H,2-8,11-16H2,1H3	VPEDGILPWLTVIT-UHFFFAOYSA-N	?	19.9		a1/thermodynamic	H(1+)	acidic	4.95
14068	[Si](CCCCC(=O)O)(C)(C)C	C[Si](C)(C)CCCC=C(O)O	InChI=1S/C8H18O2Si/c1-11(2,3)7-5-4-6-8(9)10/h6,9-10H,4-5,7H2,1-3H3	VGWFEQTUPASBBO-UHFFFAOYSA-N	?	25	potentiometric	a/apparent	?	acidic	4.96
10179	S1(C(=NC=C1OC)N)	COC1=CN=C(N)S1	InChI=1S/C4H6N2OS/c1-7-3-2-6-4(5)8-3/h2H,1H3,(H2,5,6)	OZNOHWKQLWLLAG-UHFFFAOYSA-N	?	25	potentiometric	a1/thermodynamic	?	acidic	4.98
15054	O=C(O)CCC1(=NN=NN1C2(=CC=CC=C2))	OC(O)=CCC1=NN=NN1C1C=CC=CC=1	InChI=1S/C10H10N4O2/c15-10(16)7-6-9-11-12-13-14(9)8-4-2-1-3-5-8/h1-5,7,15-16H,6H2	FDNHRZBDKYZNMV-UHFFFAOYSA-N	?			a/apparent	?	acidic	5.0
17398	[Br]C(C#N)C#N	N#CC(Br)C#N	InChI=1S/C3HBrN2/c4-3(1-5)2-6/h3H	SFRZRFWPESUWKP-UHFFFAOYSA-N	?	25	potentiometric	a/apparent	?	acidic	5.0
14748	O[N+]#C	C#[N+]O	InChI=1S/CHNO/c1-2-3/h1H/p+1	UXKUODQYLDZXDL-UHFFFAOYSA-O	?	25		a/thermodynamic	?	acidic	5.0
17887	OC1(=C[NH+]=CC=C1)	OC1=CN=CC=C1	InChI=1S/C5H5NO/c7-5-2-1-3-6-4-5/h1-4,7H	GRFNBEZIAWKNCO-UHFFFAOYSA-N	?	24	mean from 8	a1/apparent	?	acidic	5.01
10372	O=C(O)CCCC=O	OC=CCC=C(O)O	InChI=1S/C5H8O3/c6-4-2-1-3-5(7)8/h2-4,6-8H,1H2	TUIFIAIKFSZYJT-UHFFFAOYSA-N	?	19	potentiometric	a/thermodynamic	?	acidic	5.02
12157	O=[N+]([O-])C1(=C(O)C=CC(=C1)[N+](C)(C)C)	C[N+](C)(C)C1=CC(=C(O)C=C1)[N+]([O-])=O	InChI=1S/C9H12N2O3/c1-11(2,3)7-4-5-9(12)8(6-7)10(13)14/h4-6H,1-3H3/p+1	IFVNVUCRFDHCBM-UHFFFAOYSA-O	?	25	spectrophotometric	a1/apparent	?	acidic	5.03
17608	O=C(O)C(C)(C)C	CC(C)(C)C(O)=O	InChI=1S/C5H10O2/c1-5(2,3)4(6)7/h1-3H3,(H,6,7)	IUGYQRQAERSCNH-UHFFFAOYSA-N	?	23	mean from 5	a1/apparent	COOH	acidic	5.04
16180	ClC1(=C(Cl)C=C(Cl)C(=C1C[NH+]2(CCCCC2))O)	OC1C(CN2CCCCC2)=C(Cl)C(Cl)=CC=1Cl	InChI=1S/C12H14Cl3NO/c13-9-6-10(14)12(17)8(11(9)15)7-16-4-2-1-3-5-16/h6,17H,1-5,7H2	LYOJCXAXCLIMPH-UHFFFAOYSA-N	?	25	spectrophotometric	a1/apparent	OH	acidic	5.06
13612	O=[N+]([O-])C1(=C(O)C=CC(=C1)C(=O)C)	C=C(O)C1C=CC(O)=C(C=1)[N+]([O-])=O	InChI=1S/C8H7NO4/c1-5(10)6-2-3-8(11)7(4-6)9(12)13/h2-4,10-11H,1H2	KAXMTVCNYCQOSX-UHFFFAOYSA-N	?	25	spectrophotometric	a1/apparent	?	acidic	5.09
10505	O=C(N)C(=NO)C#N	NC(=O)C(C#N)N=O	InChI=1S/C3H3N3O2/c4-1-2(6-8)3(5)7/h2H,(H2,5,7)	DXISQUITOXALCU-UHFFFAOYSA-N	?	25	potentiometric	a1/apparent	C=NOH	acidic	5.12
15151	O=C(C1(=C[N+](O)=C([O-])C=C1))C2(=CC=CC=C2)	OC1C=CC(=C[N+]=1O)C(=O)C1C=CC=CC=1	InChI=1S/C12H9NO3/c14-11-7-6-10(8-13(11)16)12(15)9-4-2-1-3-5-9/h1-8,16H/p+1	NSPSKGHNNHUNOK-UHFFFAOYSA-O	?		potentiometric	a/apparent	?	acidic	5.13
10499	O=[N+]([O-])C(C(=O)C)C	CC(C(=C)O)[N+]([O-])=O	InChI=1S/C4H7NO3/c1-3(4(2)6)5(7)8/h3,6H,2H2,1H3	BEFAEEMFPNUWSP-UHFFFAOYSA-N	?	25	potentiometric	a1/apparent	O=C(Me)-CH	acidic	5.15
17130	S(=O)(=O)(C=1(NN=NC=1))CC2(=CC=CC=C2)	O=S(=O)(CC1C=CC=CC=1)C1=CN=NN1	InChI=1S/C9H9N3O2S/c13-15(14,9-6-10-12-11-9)7-8-4-2-1-3-5-8/h1-6H,7H2,(H,10,11,12)	JRDBKQITQPXRMO-UHFFFAOYSA-N	?	23	spectrophotometric	a1/apparent	NH	acidic	5.15
10881	O=[N+]([O-])CC(=O)C1(=CC=CC=C1)	[O-][N+](=O)C=C(O)C1C=CC=CC=1	InChI=1S/C8H7NO3/c10-8(6-9(11)12)7-4-2-1-3-5-7/h1-6,10H	WLPFGUHYQFUBJX-UHFFFAOYSA-N	?	25	potentiometric	a/thermodynamic	?	acidic	5.19
14881	ClC1(=CC(=C(O)C(=C1)C[NH+](C)C)C[NH+](C)C)	CN(C)CC1C=C(Cl)C=C(CN(C)C)C=1O	InChI=1S/C12H19ClN2O/c1-14(2)7-9-5-11(13)6-10(12(9)16)8-15(3)4/h5-6,16H,7-8H2,1-4H3	YYMJQPRNZRJYFY-UHFFFAOYSA-N	?	25	potentiometric	a1/apparent	?	acidic	5.2
11390	O=C1(CC(=O)CC(C1)(C)C)	CC1(C)C=C(O)CC(O)=C1	InChI=1S/C8H12O2/c1-8(2)4-6(9)3-7(10)5-8/h4-5,9-10H,3H2,1-2H3	GTXXXOAGEJHHCE-UHFFFAOYSA-N	?	25	mean from 3	a1/apparent	?	acidic	5.21
17351	[Se](=O)(O)CCC	CCC[Se](O)=O	InChI=1S/C3H8O2Se/c1-2-3-6(4)5/h2-3H2,1H3,(H,4,5)	PEDKRBWGEAUUKD-UHFFFAOYSA-N	?	25	potentiometric	apparent	?	acidic	5.25
10396	O=[N+]([O-])C([N+](=O)[O-])C	CC([N+]([O-])=O)[N+]([O-])=O	InChI=1S/C2H4N2O4/c1-2(3(5)6)4(7)8/h2H,1H3	LKKHEZBRRGJBGH-UHFFFAOYSA-N	?	25	potentiometric	apparent	?	acidic	5.28
16962	O=C(O)CC1(C(C=2(C=C(O)C=CC=2(C1)))C)	CC1C(CC2=CC=C(O)C=C21)C=C(O)O	InChI=1S/C12H14O3/c1-7-9(5-12(14)15)4-8-2-3-10(13)6-11(7)8/h2-3,5-7,9,13-15H,4H2,1H3	OCCRGHFIDIUCAG-UHFFFAOYSA-N	?		potentiometric	a/apparent	?	acidic	5.3
14062	ClC[Si](CC(C(=O)O)C)(C)C	CC(C[Si](C)(C)CCl)=C(O)O	InChI=1S/C7H15ClO2Si/c1-6(7(9)10)4-11(2,3)5-8/h9-10H,4-5H2,1-3H3	KMUFKYUUMJANKH-UHFFFAOYSA-N	?	25	potentiometric	a1/apparent	?	acidic	5.32
11498	O=[N+]([O-])C1(=NNC(=N1)OC)	COC1NN=C(N=1)[N+]([O-])=O	InChI=1S/C3H4N4O3/c1-10-3-4-2(5-6-3)7(8)9/h1H3,(H,4,5,6)	UWLMHJSOAOQYSF-UHFFFAOYSA-N	?	20	spectrophotometric	a1/apparent	N-H	acidic	5.35
11610	ON=NC1(=NN(C)C(=N1)N)	CN1N=C(NN=O)N=C1N	InChI=1S/C3H6N6O/c1-9-2(4)5-3(7-9)6-8-10/h1H3,(H3,4,5,6,7,10)	MTEUQYNBZKTNSZ-UHFFFAOYSA-N	?	25	spectrophotometric	a1/apparent	O-H	acidic	5.36
10149	OC1(=NC=[NH+]C(=C1)[O-])	OC1C=C(O)N=CN=1	InChI=1S/C4H4N2O2/c7-3-1-4(8)6-2-5-3/h1-2H,(H2,5,6,7,8)	DUFGYCAXVIUXIP-UHFFFAOYSA-N	?	20	potentiometric	a/apparent	?	acidic	5.4
10871	O=C1(C(=NO)C(=O)CC(C1)(C)C)	CC1(C)C=C(O)C(N=O)C(O)=C1	InChI=1S/C8H11NO3/c1-8(2)3-5(10)7(9-12)6(11)4-8/h3-4,7,10-11H,1-2H3	UYLHVDHPDVSPOX-UHFFFAOYSA-N	?	25		apparent	?	acidic	5.4
10412	OC(=N[N+](C)(C)C)C	C/C(/O)=N\[N+](C)(C)C	InChI=1S/C5H12N2O/c1-5(8)6-7(2,3)4/h1-4H3/p+1	IUFAEQDMEMKFCW-UHFFFAOYSA-O	?	24	mean from 2	a1/apparent	?	acidic	5.42
16452	S(=O)(=O)(NC1(=NC(=CC=N1)C))C2(=CC=C(NC(=O)C)C=C2)	CC1C=CN=C(NS(=O)(=O)C2=CC=C(C=C2)/N=C(\C)/O)N=1	InChI=1S/C13H14N4O3S/c1-9-7-8-14-13(15-9)17-21(19,20)12-5-3-11(4-6-12)16-10(2)18/h3-8H,1-2H3,(H,16,18)(H,14,15,17)	PHFJZKMLXDFUNB-UHFFFAOYSA-N	?	25	potentiometric	a/apparent	?	acidic	5.46
12752	ClC1(=C(Cl)C=CC(=C1)S)	SC1=CC(Cl)=C(Cl)C=C1	InChI=1S/C6H4Cl2S/c7-5-2-1-4(9)3-6(5)8/h1-3,9H	HNJZDPKMMZXSKT-UHFFFAOYSA-N	?	25	spectrophotometric	a1/apparent	?	acidic	5.48
16274	O=[N+]([O-])C1(=CC(=C(NN=C(C#N)C#N)C=C1)C)	CC1C=C(C=CC=1N=NC(C#N)C#N)[N+]([O-])=O	InChI=1S/C10H7N5O2/c1-7-4-9(15(16)17)2-3-10(7)14-13-8(5-11)6-12/h2-4,8H,1H3	FOCDHQDHFYGVDG-UHFFFAOYSA-N	?	25	mean from 2	a1/apparent	?	acidic	5.5
12598	O(C(O)C=C)CC(O)C	CC(O)COC(O)C=C	InChI=1S/C6H12O3/c1-3-6(8)9-4-5(2)7/h3,5-8H,1,4H2,2H3	RXRDJNAADGARDP-UHFFFAOYSA-N	?	25	spectrophotometric	a1/apparent	R(R'O)C-OH	acidic	5.5
10061	N1(=NNC(=N1)C(C)C)	CC(C)C1NN=NN=1	InChI=1S/C4H8N4/c1-3(2)4-5-7-8-6-4/h3H,1-2H3,(H,5,6,7,8)	RFFXUEDBNNOGDO-UHFFFAOYSA-N	?	25	potentiometric	a/apparent	?	acidic	5.55
16101	O=[N+]([O-])C1(=CC(=C(O)C=C1)C[NH+]2(CCOCC2))	[O-][N+](=O)C1C=C(CN2CCOCC2)C(O)=CC=1	InChI=1S/C11H14N2O4/c14-11-2-1-10(13(15)16)7-9(11)8-12-3-5-17-6-4-12/h1-2,7,14H,3-6,8H2	FHQJAMUJPVTFPX-UHFFFAOYSA-N	?	25	mean from 2	a1/apparent	O-H	acidic	5.61
12759	O=C1(C=CC(O)=CC=C1)	OC1=CC=CC(=O)C=C1	InChI=1S/C7H6O2/c8-6-2-1-3-7(9)5-4-6/h1-5,8H	DTRXCAYCFNOXMH-UHFFFAOYSA-N	?	20	mean from 2	a/apparent	?	acidic	5.64
13043	O=C(O)C=1(C(=CNC=1)C)	CC1=CNC=C1C(O)=O	InChI=1S/C6H7NO2/c1-4-2-7-3-5(4)6(8)9/h2-3,7H,1H3,(H,8,9)	FXPOCCDGHHTZAO-UHFFFAOYSA-N	?		potentiometric	a/apparent	?	acidic	5.65
15852	O=C(O)C3(C2(C(C1(=C(C=C(C(C)C)C=C1)CC2))(CCC3)C))(C)	CC(C)C1C=CC2=C(CCC3C(C)(CCCC23C)C(O)=O)C=1	InChI=1S/C20H28O2/c1-13(2)14-6-8-16-15(12-14)7-9-17-19(16,3)10-5-11-20(17,4)18(21)22/h6,8,12-13,17H,5,7,9-11H2,1-4H3,(H,21,22)	NFWKVWVWBFBAOV-UHFFFAOYSA-N	?	20	potentiometric	a/apparent	?	acidic	5.7
15962	ClC1(=C(OC)C(=C(O)C(=C1)Cl)C(=O)NCC2([NH+](CCC2)CC))	CCN1CCCC1CNC(=O)C1C(O)=C(Cl)C=C(Cl)C=1OC	InChI=1S/C15H20Cl2N2O3/c1-3-19-6-4-5-9(19)8-18-15(21)12-13(20)10(16)7-11(17)14(12)22-2/h7,9,20H,3-6,8H2,1-2H3,(H,18,21)	WAOQONBSWFLFPE-UHFFFAOYSA-N	?	25	potentiometric	a1/apparent	OH	acidic	5.75
12159	O=[N+]([O-])C1(=CC(=C(O)C=C1)C[NH+](C)C)	CN(C)CC1=CC(=CC=C1O)[N+]([O-])=O	InChI=1S/C9H12N2O3/c1-10(2)6-7-5-8(11(13)14)3-4-9(7)12/h3-5,12H,6H2,1-2H3	GPUZZKFPWZXUSX-UHFFFAOYSA-N	?	25	mean from 2	a1/apparent	O-H	acidic	5.75
14882	FC1(=CC(=C(O)C(=C1)C[NH+](C)C)C[NH+](C)C)	CN(C)CC1C=C(F)C=C(CN(C)C)C=1O	InChI=1S/C12H19FN2O/c1-14(2)7-9-5-11(13)6-10(12(9)16)8-15(3)4/h5-6,16H,7-8H2,1-4H3	QMJXOVUJDPRDOW-UHFFFAOYSA-N	?	25	potentiometric	a1/apparent	?	acidic	5.77
15687	ClC2(=NC=C(NS(=O)(=O)C1(=CC=C(N)C=C1))C=N2)	NC1C=CC(=CC=1)S(=O)(=O)NC1=CN=C(Cl)N=C1	InChI=1S/C10H9ClN4O2S/c11-10-13-5-8(6-14-10)15-18(16,17)9-3-1-7(12)2-4-9/h1-6,15H,12H2	RMFPEJPMFLINPG-UHFFFAOYSA-N	?		potentiometric	a/apparent	?	acidic	5.8
11606	O=C1(NOCC1NC(=O)C)	C/C(/O)=N\C1CONC=1O	InChI=1S/C5H8N2O3/c1-3(8)6-4-2-10-7-5(4)9/h7,9H,2H2,1H3,(H,6,8)	RIBVGUKBKASADW-UHFFFAOYSA-N	?		potentiometric	a/apparent	?	acidic	5.8
11212	OC=2(C=1(C(=CC=[N+](C=1)C)C=CC=2))	C[N+]1C=C2C(O)=CC=CC2=CC=1	InChI=1S/C10H9NO/c1-11-6-5-8-3-2-4-10(12)9(8)7-11/h2-7H,1H3/p+1	LAHNVGJTYOXVCZ-UHFFFAOYSA-O	?	20	potentiometric	a/apparent	?	acidic	5.81
16696	O=C1(NC(=O)C=2(C(=O)C=3(N=C(N(C=3(C(C=2(N1))=O))C)C)))	CC1=NC2=C(C(=O)C3=NC(=O)NC(=O)C3C2=O)N1C	InChI=1S/C11H8N4O4/c1-3-12-6-7(15(3)2)9(17)5-4(8(6)16)10(18)14-11(19)13-5/h4H,1-2H3,(H,14,18,19)	FWBZJFINYLRFIU-UHFFFAOYSA-N	?	30	spectrophotometric	a1/apparent	?	acidic	5.82
17894	O=C1(OCC(N1)=O)	OC1COC(=O)N=1	InChI=1S/C3H3NO3/c5-2-1-7-3(6)4-2/h1H2,(H,4,5,6)	COWNFYYYZFRNOY-UHFFFAOYSA-N	?		potentiometric	a/apparent	?	acidic	5.84
15177	S(=O)(=O)([O-])C=2(C1(=C(NN=C1)C(=NO)C(C=2)=O))	OS(=O)(=O)C1=CC(=O)C(N=O)C2NN=CC1=2	InChI=1S/C7H5N3O5S/c11-4-1-5(16(13,14)15)3-2-8-9-6(3)7(4)10-12/h1-2,7H,(H,8,9)(H,13,14,15)	VPDKMNVRPILESR-UHFFFAOYSA-N	?	25	potentiometric	a/apparent	?	acidic	5.85
13556	O=[N+]([O-])C1(=CC=C(C[N+](=O)[O-])C=C1)	[O-][N+](=O)C1C=CC(C[N+]([O-])=O)=CC=1	InChI=1S/C7H6N2O4/c10-8(11)5-6-1-3-7(4-2-6)9(12)13/h1-4H,5H2	MQQSJSOCNUOYBX-UHFFFAOYSA-N	?	25	spectrophotometric	a1/apparent	?	acidic	5.89
16560	OC=1(N(N=C(C=1CC)C2(=CC=CC=C2))C3(CC[NH+](C)CC3))	CN1CCC(CC1)N1N=C(C(CC)=C1O)C1C=CC=CC=1	InChI=1S/C17H23N3O/c1-3-15-16(13-7-5-4-6-8-13)18-20(17(15)21)14-9-11-19(2)12-10-14/h4-8,14,21H,3,9-12H2,1-2H3	CLNZYZDSKUHCHU-UHFFFAOYSA-N	?		potentiometric	a1/apparent	?	acidic	5.9
15170	S(=O)(=O)(NC1(=NC=CC=N1))C2(=CC=CC=C2)	O=S(=O)(NC1N=CC=CN=1)C1C=CC=CC=1	InChI=1S/C10H9N3O2S/c14-16(15,9-5-2-1-3-6-9)13-10-11-7-4-8-12-10/h1-8H,(H,11,12,13)	HLBLNLYCFFWMFF-UHFFFAOYSA-N	?	20	potentiometric	a1/apparent	?	acidic	5.91
11423	[Br]C1(=C(O)C(=O)C=CC=C1)	OC1C(=O)C=CC=CC=1Br	InChI=1S/C7H5BrO2/c8-5-3-1-2-4-6(9)7(5)10/h1-4H,(H,9,10)	ZWZVMMDEDBKUEC-UHFFFAOYSA-N	?	25	potentiometric	a/apparent	?	acidic	5.96
16276	O=[N+]([O-])C1(=C(NN=C(C#N)C#N)C=CC(=C1)C)	CC1=CC(=C(C=C1)N=NC(C#N)C#N)[N+]([O-])=O	InChI=1S/C10H7N5O2/c1-7-2-3-9(10(4-7)15(16)17)14-13-8(5-11)6-12/h2-4,8H,1H3	JHYHIEBZIXAERA-UHFFFAOYSA-N	?	25	mean from 2	a1/apparent	?	acidic	6.0
15259	ClC4(=CC=3(N=C(C=1(C(=O)OC=2(C=C(O)C=CC=2(C=1C#N))))OC=3C=C4))	N#CC1=C(C(=O)OC2C=C(O)C=CC=21)C1=NC2C=C(Cl)C=CC=2O1	InChI=1S/C17H7ClN2O4/c18-8-1-4-13-12(5-8)20-16(23-13)15-11(7-19)10-3-2-9(21)6-14(10)24-17(15)22/h1-6,21H	MEQPFAHGQRHYMD-UHFFFAOYSA-N	?	22		a1/thermodynamic	OH	acidic	6.0
11219	O=C1(N(O)C(=O)C2(C1CCCC2))	OC1=C2CCCCC2C(=O)N1O	InChI=1S/C8H11NO3/c10-7-5-3-1-2-4-6(5)8(11)9(7)12/h5,11-12H,1-4H2	WMIGTORYNQFHKZ-UHFFFAOYSA-N	?			a/apparent	?	acidic	6.0
16479	ClC1(=C(OC)C(=C(O)C(=C1)Cl)C(=O)NC2(CC[NH+](C)CC2))	CN1CCC(CC1)NC(=O)C1C(O)=C(Cl)C=C(Cl)C=1OC	InChI=1S/C14H18Cl2N2O3/c1-18-5-3-8(4-6-18)17-14(20)11-12(19)9(15)7-10(16)13(11)21-2/h7-8,19H,3-6H2,1-2H3,(H,17,20)	YMBGKAXKRLPYSY-UHFFFAOYSA-N	?	25	potentiometric	a1/apparent	OH	acidic	6.02
12520	OC=2(C=1(C(=[N+](C=CC=1)CCC)C=CC=2))	CCC[N+]1C=CC=C2C(O)=CC=CC=12	InChI=1S/C12H13NO/c1-2-8-13-9-4-5-10-11(13)6-3-7-12(10)14/h3-7,9H,2,8H2,1H3/p+1	AQKZBNQWQQMICF-UHFFFAOYSA-O	?	25	spectrophotometric	a1/apparent	?	acidic	6.06
11845	FC(F)(F)C(=O)CC(=O)C	CC(=O)C=C(O)C(F)(F)F	InChI=1S/C5H5F3O2/c1-3(9)2-4(10)5(6,7)8/h2,10H,1H3	HZWABPCDJWBJSC-UHFFFAOYSA-N	?	25		a1/apparent	C-H	acidic	6.09
12127	OC1(=C(NN=C(C#N)C#N)C=CC=C1)	N#CC(C#N)N=NC1C=CC=CC=1O	InChI=1S/C9H6N4O/c10-5-7(6-11)12-13-8-3-1-2-4-9(8)14/h1-4,7,14H	WVGMAMQUOVOMHG-UHFFFAOYSA-N	?	25	spectrophotometric	a1/apparent	?	acidic	6.1
10300	N1(=NNC(=N1)NCC)	CCNC1NN=NN=1	InChI=1S/C3H7N5/c1-2-4-3-5-7-8-6-3/h2H2,1H3,(H2,4,5,6,7,8)	AYZFMCOIISJDHU-UHFFFAOYSA-N	?	25	potentiometric	a/apparent	?	acidic	6.12
13911	SC=1(C=NC2(=CC=CC=C2(C=1)))	SC1=CC2=CC=CC=C2N=C1	InChI=1S/C9H7NS/c11-8-5-7-3-1-2-4-9(7)10-6-8/h1-6,11H	ZPKXXXUAUKOZJA-UHFFFAOYSA-N	?	20	spectrophotometric	a2/apparent	?	acidic	6.13
12125	ClC1(=CC=C(NN=C(C#N)C#N)C=C1)	N#CC(C#N)N=NC1C=CC(Cl)=CC=1	InChI=1S/C9H5ClN4/c10-7-1-3-8(4-2-7)13-14-9(5-11)6-12/h1-4,9H	VSRWRLJPOOTNFT-UHFFFAOYSA-N	?	25	mean from 2	a1/apparent	?	acidic	6.15
16030	O=C1(C(C(=O)C(CC=C(C)C)C(C1C(=O)CC(C)C)=O)(CC=C(C)C)CC=C(C)C)	CC(C)CC(=O)C1C(=O)C(CC=C(C)C)=C(O)C(CC=C(C)C)(CC=C(C)C)C=1O	InChI=1S/C26H38O4/c1-16(2)9-10-20-23(28)22(21(27)15-19(7)8)25(30)26(24(20)29,13-11-17(3)4)14-12-18(5)6/h9,11-12,19,29-30H,10,13-15H2,1-8H3	HAWZEVNVVBVBEO-UHFFFAOYSA-N	?	25	potentiometric	a/apparent	?	acidic	6.18
16024	S1(=O)(=O)(NC=3(C=CC=C2(C=3(C1=CC=C2))))	O=S1(=O)NC2C=CC=C3C=CC=C1C3=2	InChI=1S/C10H7NO2S/c12-14(13)9-6-2-4-7-3-1-5-8(11-14)10(7)9/h1-6,11H	HOBYPSNNFBRLIX-UHFFFAOYSA-N	?	25	spectrophotometric	a1/apparent	NH	acidic	6.2
16845	S(=O)(=O)(N(C)C)C2(=CC=C(NS(=O)(=O)C1(=CC=C(N)C=C1))C=C2)	CN(C)S(=O)(=O)C1C=CC(=CC=1)NS(=O)(=O)C1C=CC(N)=CC=1	InChI=1S/C14H17N3O4S2/c1-17(2)23(20,21)14-9-5-12(6-10-14)16-22(18,19)13-7-3-11(15)4-8-13/h3-10,16H,15H2,1-2H3	TYDVXCIBGRTKRO-UHFFFAOYSA-N	?	25	potentiometric	a/apparent	?	acidic	6.23
13492	[Br]C1(=C(O)C(=O)C=C(C=C1)C(C)C)	CC(C)C1C=CC(Br)=C(O)C(=O)C=1	InChI=1S/C10H11BrO2/c1-6(2)7-3-4-8(11)10(13)9(12)5-7/h3-6H,1-2H3,(H,12,13)	CGYZOYSDCBOVNH-UHFFFAOYSA-N	?	25	potentiometric	a/thermodynamic	?	acidic	6.28
16772	OC1(=C(C=C(C(C)(C)C)C=C1C[NH+](C)C)C[NH+](C)C)	CC(C)(C)C1=CC(CN(C)C)=C(O)C(CN(C)C)=C1	InChI=1S/C16H28N2O/c1-16(2,3)14-8-12(10-17(4)5)15(19)13(9-14)11-18(6)7/h8-9,19H,10-11H2,1-7H3	HFYDSFHQXIJOCT-UHFFFAOYSA-N	?	25	potentiometric	a1/apparent	?	acidic	6.3
11228	N1(=NNC(=N1)NC2(=CC=CC=C2))	C1=CC=CC=C1NC1NN=NN=1	InChI=1S/C7H7N5/c1-2-4-6(5-3-1)8-7-9-11-12-10-7/h1-5H,(H2,8,9,10,11,12)	JJGVUQXLNNGWPZ-UHFFFAOYSA-N	?	25	potentiometric	a/apparent	?	acidic	6.3
12096	S1(C(C(=O)CC(=O)C(F)(F)F)=CC=C1)	OC(=CC(=O)C(F)(F)F)C1=CC=CS1	InChI=1S/C8H5F3O2S/c9-8(10,11)7(13)4-5(12)6-2-1-3-14-6/h1-4,12H	NRUKQBVKKFFCSN-UHFFFAOYSA-N	?	20	mean from 3	a1/apparent	C-H	acidic	6.31
12061	S=C1(OC=2(C=CC=CC=2(N1)))	S=C1NC2C=CC=CC=2O1	InChI=1S/C7H5NOS/c10-7-8-5-3-1-2-4-6(5)9-7/h1-4H,(H,8,10)	FLFWJIBUZQARMD-UHFFFAOYSA-N	?	25	conductometric	a/apparent	?	acidic	6.33
12777	O=C1(C(C=O)CCCC1)	OC1=CCCCC1C=O	InChI=1S/C7H10O2/c8-5-6-3-1-2-4-7(6)9/h4-6,9H,1-3H2	QQPANSSAEFHWRT-UHFFFAOYSA-N	?	20	potentiometric	a/apparent	?	acidic	6.35
14557	[Br]C1(=CC([N+](=O)[O-])=C(O)C=C1)	[O-][N+](=O)C1C=C(Br)C=CC=1O	InChI=1S/C6H4BrNO3/c7-4-1-2-6(9)5(3-4)8(10)11/h1-3,9H	CUTFAPGINUFNQM-UHFFFAOYSA-N	?	25	spectrophotometric	a1/apparent	?	acidic	6.36
16874	S1(C(=NC2(=C1C=CC=C2))C=3(C(=O)OC=4(C=C(O)C=CC=4(C=3C#N))))	N#CC1=C(C(=O)OC2C=C(O)C=CC=21)C1=NC2C=CC=CC=2S1	InChI=1S/C17H8N2O3S/c18-8-11-10-6-5-9(20)7-13(10)22-17(21)15(11)16-19-12-3-1-2-4-14(12)23-16/h1-7,20H	NUMVQHABHCWBHI-UHFFFAOYSA-N	?	22		a1/thermodynamic	OH	acidic	6.38
12827	SC1(=CC(OC)=CC=C1)	COC1C=C(S)C=CC=1	InChI=1S/C7H8OS/c1-8-6-3-2-4-7(9)5-6/h2-5,9H,1H3	QMVAZEHZOPDGHA-UHFFFAOYSA-N	?	25	spectrophotometric	a1/thermodynamic	S-H	acidic	6.39
12284	S(SCC(N)C(=O)N)CC(N)C(=O)N	NC(O)C(=N)CSSCC(=N)C(N)O	InChI=1S/C6H14N4O2S2/c7-3(5(9)11)1-13-14-2-4(8)6(10)12/h5-8,11-12H,1-2,9-10H2	SUUHZPWWXZAIEW-UHFFFAOYSA-N	?	20	mean from 2	a1/apparent	?	acidic	6.41
14497	S1(C(=O)NC(C1(CC)CC)=O)	CCC1(CC)SC(=O)NC1=O	InChI=1S/C7H11NO2S/c1-3-7(4-2)5(9)8-6(10)11-7/h3-4H2,1-2H3,(H,8,9,10)	ICKLQYXMLPQXJG-UHFFFAOYSA-N	?	20	potentiometric	a/apparent	?	acidic	6.42
13244	O=C(O)C(NCCC#N)CC(=O)N	NC(=O)CC(=NCCC#N)C(O)O	InChI=1S/C7H11N3O3/c8-2-1-3-10-5(7(12)13)4-6(9)11/h7,12-13H,1,3-4H2,(H2,9,11)	BIIGNIGOSLNUCR-UHFFFAOYSA-N	?	20		a2/apparent	?	acidic	6.46
10398	O=[N+]([O-])NCCCC	CCCCN[N+]([O-])=O	InChI=1S/C4H10N2O2/c1-2-3-4-5-6(7)8/h5H,2-4H2,1H3	FCLOSAGZCUDMFV-UHFFFAOYSA-N	?	25	potentiometric	a1/thermodynamic	N-H	acidic	6.48
13254	O=C2(C1(=C(C=CC=C1)C(C2CC)=O))	CCC1=C(O)C2C=CC=CC=2C1=O	InChI=1S/C11H10O2/c1-2-7-10(12)8-5-3-4-6-9(8)11(7)13/h3-6,12H,2H2,1H3	JSGPNNFTKXOVPO-UHFFFAOYSA-N	?	25	spectrophotometric	a1/apparent	?	acidic	6.5
15183	S(=O)(=O)(NC=1(OC=CN=1))C2(=CC=C(N)C=C2)	NC1C=CC(=CC=1)S(=O)(=O)NC1=NC=CO1	InChI=1S/C9H9N3O3S/c10-7-1-3-8(4-2-7)16(13,14)12-9-11-5-6-15-9/h1-6H,10H2,(H,11,12)	RYKARZOAAYTVAL-UHFFFAOYSA-N	?		potentiometric	a/apparent	?	acidic	6.5
13500	[Br]C1(=C(C=C(O)C(C=C1)=O)C(C)C)	CC(C)C1C=C(O)C(=O)C=CC=1Br	InChI=1S/C10H11BrO2/c1-6(2)7-5-10(13)9(12)4-3-8(7)11/h3-6H,1-2H3,(H,12,13)	XXRFBIMTKXBOTJ-UHFFFAOYSA-N	?	25	potentiometric	a/thermodynamic	?	acidic	6.53
15857	O=C3(N2(N(C1(=C(C=CC(=C1)C)N=C2N(C)C))C(=C3CCC)O))	CN(C)C1=NC2C=CC(C)=CC=2N2C(O)=C(CCC)C(=O)N21	InChI=1S/C16H20N4O2/c1-5-6-11-14(21)19-13-9-10(2)7-8-12(13)17-16(18(3)4)20(19)15(11)22/h7-9,21H,5-6H2,1-4H3	FWWRYFMLRVWIJF-UHFFFAOYSA-N	?	25	potentiometric	a2/apparent	?	acidic	6.55
14630	N#CC(=NNC1(=C(C=CC=C1C)C))C#N	CC1C=CC=C(C)C=1N=NC(C#N)C#N	InChI=1S/C11H10N4/c1-8-4-3-5-9(2)11(8)15-14-10(6-12)7-13/h3-5,10H,1-2H3	SQEUWWVFNYITIZ-UHFFFAOYSA-N	?	25	spectrophotometric	a1/apparent	N-H	acidic	6.6
13594	[Br]C1(C(=O)NC(=O)NC1=O)(CCC)	CCCC1(Br)C(=O)NC(=O)NC1=O	InChI=1S/C7H9BrN2O3/c1-2-3-7(8)4(11)9-6(13)10-5(7)12/h2-3H2,1H3,(H2,9,10,11,12,13)	FWLYFQHBQRVXMX-UHFFFAOYSA-N	?	30	conductometric	a/apparent	?	acidic	6.6
16094	S(=O)(=O)(NC1(=CN=CN=C1))C2(=CC=C(N)C=C2)	NC1C=CC(=CC=1)S(=O)(=O)NC1C=NC=NC=1	InChI=1S/C10H10N4O2S/c11-8-1-3-10(4-2-8)17(15,16)14-9-5-12-7-13-6-9/h1-7,14H,11H2	OIPFAEVFPXYUDR-UHFFFAOYSA-N	?		potentiometric	a/apparent	?	acidic	6.62
14997	OC3(=CC2(=[NH+]C=1(C(=CC=CC=1)C(=C2C=C3)N)))	NC1C2=CC=CC=C2N=C2C=C(O)C=CC2=1	InChI=1S/C13H10N2O/c14-13-9-3-1-2-4-11(9)15-12-7-8(16)5-6-10(12)13/h1-7,16H,(H2,14,15)	VRPPSLVVOJJJPC-UHFFFAOYSA-N	?	20	spectrophotometric	a/apparent	?	acidic	6.63
10259	SC1(C(=O)NC(C1)=O)	OC1=NC(=O)CC1S	InChI=1S/C4H5NO2S/c6-3-1-2(8)4(7)5-3/h2,8H,1H2,(H,5,6,7)	PCLITYPZCQBLAC-UHFFFAOYSA-N	?		potentiometric	a/apparent	?	acidic	6.65
13491	[Br]C1(=C(O)C(=O)C=CC=C1C(C)C)	CC(C)C1=CC=CC(=O)C(O)=C1Br	InChI=1S/C10H11BrO2/c1-6(2)7-4-3-5-8(12)10(13)9(7)11/h3-6H,1-2H3,(H,12,13)	OKRVWQLRBOUFKB-UHFFFAOYSA-N	?	25	potentiometric	a/thermodynamic	?	acidic	6.68
15485	OC=1(N(N=C(C=1CCCCCCCCCC)C2(=CC=CC=C2))C3(=CC=CC=C3))	CCCCCCCCCCC1=C(O)N(N=C1C1C=CC=CC=1)C1C=CC=CC=1	InChI=1S/C25H32N2O/c1-2-3-4-5-6-7-8-15-20-23-24(21-16-11-9-12-17-21)26-27(25(23)28)22-18-13-10-14-19-22/h9-14,16-19,28H,2-8,15,20H2,1H3	XIYPEWLEZULPHB-UHFFFAOYSA-N	?		potentiometric	a/apparent	?	acidic	6.7
15152	O=[N+]([O-])C1(=C(O)C=CC(=C1)C2(=CC=CC=C2))	[O-][N+](=O)C1C=C(C=CC=1O)C1C=CC=CC=1	InChI=1S/C12H9NO3/c14-12-7-6-10(8-11(12)13(15)16)9-4-2-1-3-5-9/h1-8,14H	JDDNJJBXFOLPKX-UHFFFAOYSA-N	?	25	spectrophotometric	a1/apparent	?	acidic	6.73
14628	N#CC(=NNC1(=C(C=CC(=C1)C)C))C#N	CC1=CC(N=NC(C#N)C#N)=C(C)C=C1	InChI=1S/C11H10N4/c1-8-3-4-9(2)11(5-8)15-14-10(6-12)7-13/h3-5,10H,1-2H3	KUVLTQSSNHTLGP-UHFFFAOYSA-N	?	25	mean from 2	a1/apparent	?	acidic	6.75
11090	ONC=1(C=2(C(N=CC=1)=CC=CC=2))	ONC1=CC=NC2=CC=CC=C21	InChI=1S/C9H8N2O/c12-11-9-5-6-10-8-4-2-1-3-7(8)9/h1-6,12H,(H,10,11)	UPENJLLEQPCGBD-UHFFFAOYSA-N	?	25	mean from 2	a1/apparent	N-O	acidic	6.76
15709	S(=O)(=O)(NC1(=CC=C(C#N)C=C1))C2(=CC=CC=C2)	N#CC1C=CC(=CC=1)NS(=O)(=O)C1C=CC=CC=1	InChI=1S/C13H10N2O2S/c14-10-11-6-8-12(9-7-11)15-18(16,17)13-4-2-1-3-5-13/h1-9,15H	MFGPRXPCLKNJJM-UHFFFAOYSA-N	?	25	mean from 4	a1/apparent	NH	acidic	6.78
16267	O=C(OC)C1(=C(C(O)=C(O)C(=C1)O)C[NH+](C)C)	COC(=O)C1=CC(O)=C(O)C(O)=C1CN(C)C	InChI=1S/C11H15NO5/c1-12(2)5-7-6(11(16)17-3)4-8(13)10(15)9(7)14/h4,13-15H,5H2,1-3H3	XGUZPDXLNAXJOD-UHFFFAOYSA-N	?	25	potentiometric	a1/apparent	?	acidic	6.8
16799	S(=O)(=O)(OC4(=C3(OC(C=1(C(=O)OC=2(C=C(O)C=CC=2(C=1))))=NC3=CC(=C4)C)))[O-]	CC1=CC2N=C(OC=2C(=C1)OS(O)(=O)=O)C1=CC2C=CC(O)=CC=2OC1=O	InChI=1S/C17H11NO8S/c1-8-4-12-15(14(5-8)26-27(21,22)23)25-16(18-12)11-6-9-2-3-10(19)7-13(9)24-17(11)20/h2-7,19H,1H3,(H,21,22,23)	MMEVYNMLWYRSSA-UHFFFAOYSA-N	?	22		a1/thermodynamic	OH	acidic	6.8
10774	O=[N+]([O-])C1(=CC(OC)=C(O)C=C1)	COC1C=C(C=CC=1O)[N+]([O-])=O	InChI=1S/C7H7NO4/c1-12-7-4-5(8(10)11)2-3-6(7)9/h2-4,9H,1H3	IZLVFLOBTPURLP-UHFFFAOYSA-N	?	25	spectrophotometric	a/thermodynamic	?	acidic	6.83
13978	N#CC1(=NC=NC2(=C1NC=N2))	N#CC1=NC=NC2N=CNC=21	InChI=1S/C6H3N5/c7-1-4-5-6(10-2-8-4)11-3-9-5/h2-3H,(H,8,9,10,11)	NHYQQYMSESLQDX-UHFFFAOYSA-N	?		mean from 2	a2/apparent	?	acidic	6.88
15176	ClCC(=O)NC=2(SC(C1(=CC=CC=C1))=NN=2)	O/C(/CCl)=N/C1=NN=C(S1)C1C=CC=CC=1	InChI=1S/C10H8ClN3OS/c11-6-8(15)12-10-14-13-9(16-10)7-4-2-1-3-5-7/h1-5H,6H2,(H,12,14,15)	CVISCSFOMGKKJR-UHFFFAOYSA-N	?		spectrophotometric	a/apparent	?	acidic	6.9
16593	S(=O)(=O)(NC1(=CC([N+](=O)[O-])=CC=C1))C2(=CC=CC=C2)	[O-][N+](=O)C1C=C(C=CC=1)NS(=O)(=O)C1C=CC=CC=1	InChI=1S/C12H10N2O4S/c15-14(16)11-6-4-5-10(9-11)13-19(17,18)12-7-2-1-3-8-12/h1-9,13H	CWBLFCFUSMBFSO-UHFFFAOYSA-N	?	22	mean from 3	a1/apparent	NH	acidic	6.91
15623	O=[N+]([O-])C1(=CC(=C(O)C(=C1)C(C)(C)C)C(C)(C)C)	CC(C)(C)C1=CC(=CC(=C1O)C(C)(C)C)[N+]([O-])=O	InChI=1S/C14H21NO3/c1-13(2,3)10-7-9(15(17)18)8-11(12(10)16)14(4,5)6/h7-8,16H,1-6H3	FCGKUUOTWLWJHE-UHFFFAOYSA-N	?	25	spectrophotometric	a1/apparent	?	acidic	6.92
15274	O=C([O-])C1(=C(C(O)=C(O)C(=C1C[NH+](C)C)O)C[NH+](C)C)	CN(C)CC1=C(C(CN(C)C)=C(O)C(O)=C1O)C(O)=O	InChI=1S/C13H20N2O5/c1-14(2)5-7-9(13(19)20)8(6-15(3)4)11(17)12(18)10(7)16/h16-18H,5-6H2,1-4H3,(H,19,20)	MBTCBJVPKPJHJK-UHFFFAOYSA-N	?	25	potentiometric	a1/apparent	?	acidic	6.95
14697	FC(F)(F)C1(=CC(=CC=C1)C([N+](=O)[O-])C)	CC(C1C=C(C=CC=1)C(F)(F)F)[N+]([O-])=O	InChI=1S/C9H8F3NO2/c1-6(13(14)15)7-3-2-4-8(5-7)9(10,11)12/h2-6H,1H3	ULTDWIQQGZSQEH-UHFFFAOYSA-N	?	25	spectrophotometric	a1/apparent	?	acidic	6.96
16411	S(=O)(=O)(NC2(=NN(C1(=C([N+](=O)[O-])C=CC=C1))C=C2))C3(=CC=C(N)C=C3)	NC1C=CC(=CC=1)S(=O)(=O)NC1C=CN(N=1)C1C=CC=CC=1[N+]([O-])=O	InChI=1S/C15H13N5O4S/c16-11-5-7-12(8-6-11)25(23,24)18-15-9-10-19(17-15)13-3-1-2-4-14(13)20(21)22/h1-10H,16H2,(H,17,18)	YYXYMGJUEHVSBH-UHFFFAOYSA-N	?	25	spectrophotometric	a1/apparent	?	acidic	7.0
15000	OC=2(C(C1(=[NH+]CCN1))=CC3(=CC=CC=C3(C=2)))	OC1=CC2C=CC=CC=2C=C1C1NCCN=1	InChI=1S/C13H12N2O/c16-12-8-10-4-2-1-3-9(10)7-11(12)13-14-5-6-15-13/h1-4,7-8,16H,5-6H2,(H,14,15)	FLXNNWWFGVHTDN-UHFFFAOYSA-N	?	20	mean from 2	a1/apparent	?	acidic	7.01
16429	S1(C(=NC2(=C1C=CC=C2))C=3(C(=O)OC=4(C=C(O)C=CC=4(C=3))))	OC1=CC2OC(=O)C(=CC=2C=C1)C1=NC2C=CC=CC=2S1	InChI=1S/C16H9NO3S/c18-10-6-5-9-7-11(16(19)20-13(9)8-10)15-17-12-3-1-2-4-14(12)21-15/h1-8,18H	CYONGLVNBSZCQH-UHFFFAOYSA-N	?	22		a1/thermodynamic	OH	acidic	7.02
14996	OC=3(C2(=[NH+]C=1(C(=CC=CC=1)C(=C2C=CC=3)N)))	NC1C2=CC=CC(O)=C2N=C2C=CC=CC2=1	InChI=1S/C13H10N2O/c14-12-8-4-1-2-6-10(8)15-13-9(12)5-3-7-11(13)16/h1-7,16H,(H2,14,15)	GDZRJFWQCPISHE-UHFFFAOYSA-N	?	20	spectrophotometric	a/apparent	?	acidic	7.05
10829	FC1(=CC(=CC=C1)C([N+](=O)[O-])C)	CC(C1C=C(F)C=CC=1)[N+]([O-])=O	InChI=1S/C8H8FNO2/c1-6(10(11)12)7-3-2-4-8(9)5-7/h2-6H,1H3	WXAUYRLTWHDJQN-UHFFFAOYSA-N	?	25	spectrophotometric	a1/apparent	?	acidic	7.05
12519	OC2(=CC=1(C(=[N+](C=CC=1)CCC)C=C2))	CCC[N+]1C=CC=C2C=C(O)C=CC=12	InChI=1S/C12H13NO/c1-2-7-13-8-3-4-10-9-11(14)5-6-12(10)13/h3-6,8-9H,2,7H2,1H3/p+1	SHULOWHQRDQXRM-UHFFFAOYSA-O	?	25	spectrophotometric	a1/apparent	?	acidic	7.08
16195	S(=O)(=O)(NC=1(SC=C(N=1)C))C2(=CC=C(N)C=C2)	CC1=CSC(NS(=O)(=O)C2C=CC(N)=CC=2)=N1	InChI=1S/C10H11N3O2S2/c1-7-6-16-10(12-7)13-17(14,15)9-4-2-8(11)3-5-9/h2-6H,11H2,1H3,(H,12,13)	KJVQYDYPDFFJMP-UHFFFAOYSA-N	?	20	mean from 2	a/apparent	?	acidic	7.12
11799	O=[N+]([O-])C1(=CC=C(O)C=C1)	[O-][N+](=O)C1C=CC(O)=CC=1	InChI=1S/C6H5NO3/c8-6-3-1-5(2-4-6)7(9)10/h1-4,8H	BTJIUGUIPKRLHP-UHFFFAOYSA-N	?	23	mean from 16	a1/apparent	CO-H	acidic	7.13
10785	O=[N+]([O-])C1(=CC=C(B(O)O)C=C1)	[O-][N+](=O)C1C=CC(=CC=1)B(O)O	InChI=1S/C6H6BNO4/c9-7(10)5-1-3-6(4-2-5)8(11)12/h1-4,9-10H	NSFJAFZHYOAMHL-UHFFFAOYSA-N	?	25	potentiometric	a/apparent	?	acidic	7.15
10181	[Se-]C1(=[NH+]C(O)=CC=N1)	OC1=CC=NC([Se-])=N1	InChI=1S/C4H4N2OSe/c7-3-1-2-5-4(8)6-3/h1-2H,(H2,5,6,7,8)/p-1	NGXVPIDNNNKQIL-UHFFFAOYSA-M	?		potentiometric	a/apparent	?	acidic	7.18
15874	OC=1(N(N=C(C=1CCCC)C2(=CC=CC=C2))C3(=CC=CC=C3))	CCCCC1=C(O)N(N=C1C1C=CC=CC=1)C1C=CC=CC=1	InChI=1S/C19H20N2O/c1-2-3-14-17-18(15-10-6-4-7-11-15)20-21(19(17)22)16-12-8-5-9-13-16/h4-13,22H,2-3,14H2,1H3	VMYKROKEBNOACN-UHFFFAOYSA-N	?		potentiometric	a/apparent	?	acidic	7.2
10883	O=[N+]([O-])C1(=CC(=C(O)C(=C1)C)C)	CC1=CC(=CC(C)=C1O)[N+]([O-])=O	InChI=1S/C8H9NO3/c1-5-3-7(9(11)12)4-6(2)8(5)10/h3-4,10H,1-2H3	FNORUNUDZNWQFF-UHFFFAOYSA-N	?	25	potentiometric	apparent	?	acidic	7.22
14239	O=C1(C(O)=CC(OC)=CC=C1)	COC1C=C(O)C(=O)C=CC=1	InChI=1S/C8H8O3/c1-11-6-3-2-4-7(9)8(10)5-6/h2-5H,1H3,(H,9,10)	LCPIUODQEAEATK-UHFFFAOYSA-N	?	25	potentiometric	a/apparent	?	acidic	7.24
10731	S(=O)(=O)([O-])C=1(NC(=O)NC(C=1)=O)	OS(=O)(=O)C1CC(=O)NC(=O)N=1	InChI=1S/C4H4N2O5S/c7-2-1-3(12(9,10)11)6-4(8)5-2/h1H2,(H,5,7,8)(H,9,10,11)	PEPWAFZFSMVWNB-UHFFFAOYSA-N	?	25	potentiometric	a/thermodynamic	?	acidic	7.26
16197	S(=O)(=O)(NC=1(SC=CN=1))C2(=C(C=C(N)C=C2)C)	CC1C=C(N)C=CC=1S(=O)(=O)NC1=NC=CS1	InChI=1S/C10H11N3O2S2/c1-7-6-8(11)2-3-9(7)17(14,15)13-10-12-4-5-16-10/h2-6H,11H2,1H3,(H,12,13)	FLOJODNDBLOGID-UHFFFAOYSA-N	?		potentiometric	a/apparent	?	acidic	7.3
10786	O=[N+]([O-])C1(=CC(=CC=C1)B(O)O)	[O-][N+](=O)C1=CC(=CC=C1)B(O)O	InChI=1S/C6H6BNO4/c9-7(10)5-2-1-3-6(4-5)8(11)12/h1-4,9-10H	ZNRGSYUVFVNSAW-UHFFFAOYSA-N	?	25	potentiometric	a/apparent	?	acidic	7.3
14283	O=CC1(=C(C=CC=C1)B(O)O)	OB(O)C1C=CC=CC=1C=O	InChI=1S/C7H7BO3/c9-5-6-3-1-2-4-7(6)8(10)11/h1-5,10-11H	DGUWACLYDSWXRZ-UHFFFAOYSA-N	?	25	potentiometric	a/apparent	?	acidic	7.31
15382	O=C2(N(C=1(NN=C(C(=O)OCC)C(C=1C(N2C)=O)=O))C)	CCOC(=O)C1N=NC2=C(C=1O)C(=O)N(C)C(=O)N2C	InChI=1S/C11H12N4O5/c1-4-20-10(18)6-7(16)5-8(13-12-6)14(2)11(19)15(3)9(5)17/h4H2,1-3H3,(H,13,16)	HWSVREYMAXESSD-UHFFFAOYSA-N	?	20		a/apparent	?	acidic	7.32
16485	N#CC(=NNC2(=CC=C(N=NC1(=CC=CC=C1))C=C2))C#N	N#CC(C#N)N=NC1C=CC(=CC=1)N=NC1C=CC=CC=1	InChI=1S/C15H10N6/c16-10-15(11-17)21-20-14-8-6-13(7-9-14)19-18-12-4-2-1-3-5-12/h1-9,15H	NCDCTVOPSIPZCZ-UHFFFAOYSA-N	?	25	spectrophotometric	a1/apparent	N-H	acidic	7.33
13283	FC(F)(F)C1(=NC=NC2(=C1NC=N2))	FC(F)(F)C1=NC=NC2N=CNC=21	InChI=1S/C6H3F3N4/c7-6(8,9)4-3-5(12-1-10-3)13-2-11-4/h1-2H,(H,10,11,12,13)	RPGVDXOVVBWOIH-UHFFFAOYSA-N	?		spectrophotometric	a/apparent	?	acidic	7.35
15505	O=C1(C3(=C(OC(=C1)C2(=CC=CC=C2))C=C(O)C=C3))	OC1=CC2OC(=CC(=O)C=2C=C1)C1C=CC=CC=1	InChI=1S/C15H10O3/c16-11-6-7-12-13(17)9-14(18-15(12)8-11)10-4-2-1-3-5-10/h1-9,16H	MQGPSCMMNJKMHQ-UHFFFAOYSA-N	?	23	spectrophotometric	a1/apparent	H+	acidic	7.39
16006	[N+]2(=C1(NC=3(C=CC=CC=3(C1=CC=C2))))(C)	C[N+]1C=CC=C2C=1NC1C=CC=CC=12	InChI=1S/C12H10N2/c1-14-8-4-6-10-9-5-2-3-7-11(9)13-12(10)14/h2-8H,1H3/p+1	OOMREJOXOCWRAS-UHFFFAOYSA-O	?	20	potentiometric	a/apparent	?	acidic	7.4
15226	OC=1(N(N=C(C=1CCCCCC)C2(=CC=CC=C2))C3(=CC=CC=C3))	CCCCCCC1=C(O)N(N=C1C1C=CC=CC=1)C1C=CC=CC=1	InChI=1S/C21H24N2O/c1-2-3-4-11-16-19-20(17-12-7-5-8-13-17)22-23(21(19)24)18-14-9-6-10-15-18/h5-10,12-15,24H,2-4,11,16H2,1H3	MGLHAVFGWJTJPA-UHFFFAOYSA-N	?		potentiometric	a/apparent	?	acidic	7.4
11407	ClC1(=CC(=C(O)C=C1)C=O)	OC1C=CC(Cl)=CC=1C=O	InChI=1S/C7H5ClO2/c8-6-1-2-7(10)5(3-6)4-9/h1-4,10H	FUGKCSRLAQKUHG-UHFFFAOYSA-N	?	25	mean from 2	a1/apparent	?	acidic	7.4
16578	S(=O)(=O)(NC1(=NC(=CC(=N1)C)C))C2(=CC=C(N)C=C2)	CC1C=C(C)N=C(NS(=O)(=O)C2C=CC(N)=CC=2)N=1	InChI=1S/C12H14N4O2S/c1-8-7-9(2)15-12(14-8)16-19(17,18)11-5-3-10(13)4-6-11/h3-7H,13H2,1-2H3,(H,14,15,16)	ASWVTGNCAZCNNR-UHFFFAOYSA-N	?	24	mean from 2	a/apparent	?	acidic	7.44
12210	S=C(OCC)NC(=O)C1(=CC=CC=C1)	CCOC(=S)NC(=O)C1C=CC=CC=1	InChI=1S/C10H11NO2S/c1-2-13-10(14)11-9(12)8-6-4-3-5-7-8/h3-7H,2H2,1H3,(H,11,12,14)	GCMIBRWGMZXOOW-UHFFFAOYSA-N	?	20	potentiometric	a1/apparent	?	acidic	7.46
13762	S=C1(N(C=2(N=CN=CC=2(N1)))C)	CN1C(=S)NC2C=NC=NC1=2	InChI=1S/C6H6N4S/c1-10-5-4(9-6(10)11)2-7-3-8-5/h2-3H,1H3,(H,9,11)	LOCQWLOWPUZSDX-UHFFFAOYSA-N	?		potentiometric	a/apparent	?	acidic	7.48
15798	S(=O)(=O)(NC1(=NC=C(O)C=C1))C2(=CC=C(N)C=C2)	NC1C=CC(=CC=1)S(=O)(=O)NC1C=CC(O)=CN=1	InChI=1S/C11H11N3O3S/c12-8-1-4-10(5-2-8)18(16,17)14-11-6-3-9(15)7-13-11/h1-7,15H,12H2,(H,13,14)	XMCHHHBDBWYWSU-UHFFFAOYSA-N	?		spectrophotometric	a/apparent	?	acidic	7.5
15429	O=C(C1(=CC=C(O)C=C1))C([NH+](CC2(=CC=CC=C2))C)C	CC(=C(O)C1=CC=C(O)C=C1)N(C)CC1C=CC=CC=1	InChI=1S/C17H19NO2/c1-13(17(20)15-8-10-16(19)11-9-15)18(2)12-14-6-4-3-5-7-14/h3-11,19-20H,12H2,1-2H3	OQQBHJSPDDHSSE-UHFFFAOYSA-N	?	29		a/apparent	?	acidic	7.5
13702	O=C(OC)C=C(O)C1(=CC=NC=C1)	COC(=O)C=C(O)C1C=CN=CC=1	InChI=1S/C9H9NO3/c1-13-9(12)6-8(11)7-2-4-10-5-3-7/h2-6,11H,1H3	IPUNTQVPZISLES-UHFFFAOYSA-N	?	25	spectrophotometric	a1/apparent	?	acidic	7.51
14795	[Br]C3(=CC=2(C1(=C(C=CC=C1)C(C=2C=C3)[P+](C4(=CC=CC=C4))(C5(=CC=CC=C5))C6(=CC=CC=C6))))	BrC1=CC2C3C=CC=CC=3C(C=2C=C1)[P+](C1C=CC=CC=1)(C1C=CC=CC=1)C1C=CC=CC=1	InChI=1S/C31H23BrP/c32-23-20-21-29-30(22-23)27-18-10-11-19-28(27)31(29)33(24-12-4-1-5-13-24,25-14-6-2-7-15-25)26-16-8-3-9-17-26/h1-22,31H/q+1	DCICCEKPQKAACP-UHFFFAOYSA-N	?	25	spectrophotometric	a1/apparent	?	acidic	7.53
12223	S=C(NC1(=CC(=CC=C1)C))CC(=O)C	CC1C=C(C=CC=1)NC(=S)CC(=C)O	InChI=1S/C11H13NOS/c1-8-4-3-5-10(6-8)12-11(14)7-9(2)13/h3-6,13H,2,7H2,1H3,(H,12,14)	ZDUPZUWDFSXCIY-UHFFFAOYSA-N	?	25	mean from 2	a1/apparent	?	acidic	7.56
17352	SCC(=O)OC	COC(O)=CS	InChI=1S/C3H6O2S/c1-5-3(4)2-6/h2,4,6H,1H3	UEUQGTNQTNROPX-UHFFFAOYSA-N	?	25	spectrophotometric	a1/apparent	?	acidic	7.57
15799	S(=O)(=O)(NC1(=NC=CC=C1O))C2(=CC=C(N)C=C2)	NC1C=CC(=CC=1)S(=O)(=O)NC1=NC=CC=C1O	InChI=1S/C11H11N3O3S/c12-8-3-5-9(6-4-8)18(16,17)14-11-10(15)2-1-7-13-11/h1-7,15H,12H2,(H,13,14)	ARYYNVLLPVRPNP-UHFFFAOYSA-N	?			a/apparent	?	acidic	7.6
11444	[Br]C1(=C(O)C(=CC(=C1)[Br])C)	CC1=CC(Br)=CC(Br)=C1O	InChI=1S/C7H6Br2O/c1-4-2-5(8)3-6(9)7(4)10/h2-3,10H,1H3	XMKVPKGYUXVWEB-UHFFFAOYSA-N	?	25	potentiometric	apparent	?	acidic	7.6
13473	S1(=O)(=O)(N=C(NC2(=C1C=NC=C2))C)	CC1NC2C=CN=CC=2S(=O)(=O)N=1	InChI=1S/C7H7N3O2S/c1-5-9-6-2-3-8-4-7(6)13(11,12)10-5/h2-4H,1H3,(H,9,10)	NKKREMMBGZRZTR-UHFFFAOYSA-N	?	25		a1/apparent	?	acidic	7.6
13248	O=C2(OC1(=C(C=C(O)C(=C1)O)C=C2))	OC1=CC2C=CC(=O)OC=2C=C1O	InChI=1S/C9H6O4/c10-6-3-5-1-2-9(12)13-8(5)4-7(6)11/h1-4,10-11H	ILEDWLMCKZNDJK-UHFFFAOYSA-N	?	20	potentiometric	a1/apparent	H of 7-OH	acidic	7.63
13472	S1(=O)(=O)(N=C(NC2(=C1C=CC=N2))C)	CC1NC2N=CC=CC=2S(=O)(=O)N=1	InChI=1S/C7H7N3O2S/c1-5-9-7-6(3-2-4-8-7)13(11,12)10-5/h2-4H,1H3,(H,8,9,10)	BTHSSYLQNVNWJG-UHFFFAOYSA-N	?	25		a1/apparent	?	acidic	7.64
12912	S=C1(NC(=S)C(N1)(C)C)	CC1(C)NC(=S)NC1=S	InChI=1S/C5H8N2S2/c1-5(2)3(8)6-4(9)7-5/h1-2H3,(H2,6,7,8,9)	NLEGOBBGDOATPO-UHFFFAOYSA-N	?		potentiometric	a/apparent	?	acidic	7.65
13766	S(C1(=NC=2(N=CN=CC=2(N1))))C	CSC1NC2C=NC=NC=2N=1	InChI=1S/C6H6N4S/c1-11-6-9-4-2-7-3-8-5(4)10-6/h2-3H,1H3,(H,7,8,9,10)	OOUSHFSJKWPYDZ-UHFFFAOYSA-N	?	20	potentiometric	a2/apparent	?	acidic	7.67
12531	O=[N+]([O-])C2(=CC=1(C(=CC(O)=CC=1)C=C2))	[O-][N+](=O)C1=CC2=CC=C(O)C=C2C=C1	InChI=1S/C10H7NO3/c12-10-4-2-7-5-9(11(13)14)3-1-8(7)6-10/h1-6,12H	QDQYVGHTDXWLCN-UHFFFAOYSA-N	?	25	spectrophotometric	a1/apparent	?	acidic	7.69
12484	O=C(NO)C=1(C=2(C(C=CC=1)=CC=CC=2))	ONC(=O)C1=CC=CC2=CC=CC=C21	InChI=1S/C11H9NO2/c13-11(12-14)10-7-3-5-8-4-1-2-6-9(8)10/h1-7,14H,(H,12,13)	JRZGPWOEHDOVMC-UHFFFAOYSA-N	?	20	potentiometric	a/apparent	?	acidic	7.7
10825	O=C(C1(=CC=C(O)C=C1))C[NH2+]C	CN=CC(O)C1=CC=C(O)C=C1	InChI=1S/C9H11NO2/c1-10-6-9(12)7-2-4-8(11)5-3-7/h2-6,9,11-12H,1H3	ISCCZXHYVRFXSR-UHFFFAOYSA-N	?		potentiometric	b/apparent	?	acidic	7.7
11694	OC1(=C(O)C=CC(=C1)C#N)	N#CC1=CC(O)=C(O)C=C1	InChI=1S/C7H5NO2/c8-4-5-1-2-6(9)7(10)3-5/h1-3,9-10H	NUWHYWYSMAPBHK-UHFFFAOYSA-N	?	25	potentiometric	a1/apparent	?	acidic	7.72
15049	O=C(C1(=CC(O)=C(O)C=C1))C2(=CC=CC=C2)	OC1C=CC(=CC=1O)C(=O)C1C=CC=CC=1	InChI=1S/C13H10O3/c14-11-7-6-10(8-12(11)15)13(16)9-4-2-1-3-5-9/h1-8,14-15H	ARWCZKJISXFBGI-UHFFFAOYSA-N	?	25	potentiometric	a1/apparent	?	acidic	7.74
17316	O1(N=CC(=C1)O)	OC1C=NOC=1	InChI=1S/C3H3NO2/c5-3-1-4-6-2-3/h1-2,5H	ABFBKQBATYREHU-UHFFFAOYSA-N	?			a1/apparent	OH	acidic	7.75
10679	OCCN1(CCN(CCO)CC1)	OCCN1CCN(CCO)CC1	InChI=1S/C8H18N2O2/c11-7-5-9-1-2-10(4-3-9)6-8-12/h11-12H,1-8H2	VARKIGWTYBUWNT-UHFFFAOYSA-N	?	24	mean from 2	b1/apparent	tert amin	acidic	7.75
12818	[Br]C1(=C(O)C=CC(=C1)[Br])	OC1C=CC(Br)=CC=1Br	InChI=1S/C6H4Br2O/c7-4-1-2-6(9)5(8)3-4/h1-3,9H	FAXWFCTVSHEODL-UHFFFAOYSA-N	?	25	mean from 2	a1/apparent	?	acidic	7.77
15502	O=C2(OC1(=C(C=CC(=C1)O)C=C2C3(=CC=CC=C3)))	OC1=CC2OC(=O)C(=CC=2C=C1)C1C=CC=CC=1	InChI=1S/C15H10O3/c16-12-7-6-11-8-13(10-4-2-1-3-5-10)15(17)18-14(11)9-12/h1-9,16H	RIPZCQZTVDNJHQ-UHFFFAOYSA-N	?	22		a1/thermodynamic	OH	acidic	7.8
14325	O=NCC(=O)C1(=CC=NC=C1)	O=C(CN=O)C1C=CN=CC=1	InChI=1S/C7H6N2O2/c10-7(5-9-11)6-1-3-8-4-2-6/h1-4H,5H2	FPGAVHFJZDKXDX-UHFFFAOYSA-N	?	25	potentiometric	a/apparent	?	acidic	7.8
14238	O=C(C1(=CC(O)=C(O)C=C1))C	C=C(O)C1=CC(O)=C(O)C=C1	InChI=1S/C8H8O3/c1-5(9)6-2-3-7(10)8(11)4-6/h2-4,9-11H,1H2	RGFKONOOOXBVQC-UHFFFAOYSA-N	?	20	potentiometric	a1/apparent	?	acidic	7.8
11537	O=C(NO)C1(=CC=NC=C1)	ONC(=O)C1C=CN=CC=1	InChI=1S/C6H6N2O2/c9-6(8-10)5-1-3-7-4-2-5/h1-4,10H,(H,8,9)	HZNTVAYNXKPCFK-UHFFFAOYSA-N	?	20	mean from 2	a/apparent	?	acidic	7.82
14079	O=[N+]([O-])C(CC[N+](=O)[O-])(C)C	CC(C)(CC[N+]([O-])=O)[N+]([O-])=O	InChI=1S/C5H10N2O4/c1-5(2,7(10)11)3-4-6(8)9/h3-4H2,1-2H3	HRXAIKGMPUQVSW-UHFFFAOYSA-N	?	20	spectrophotometric	a1/apparent	?	acidic	7.84
14426	SCC[NH2+]CC1(=CC=CC=C1)	SCCNCC1C=CC=CC=1	InChI=1S/C9H13NS/c11-7-6-10-8-9-4-2-1-3-5-9/h1-5,10-11H,6-8H2	LDJADHZNGVTQJD-UHFFFAOYSA-N	?	25	potentiometric	a1/apparent	SH	acidic	7.86
13103	OC1(=CC=C(C#N)C=C1)	N#CC1C=CC(O)=CC=1	InChI=1S/C7H5NO/c8-5-6-1-3-7(9)4-2-6/h1-4,9H	CVNOWLNNPYYEOH-UHFFFAOYSA-N	?	25	mean from 12	a1/apparent	?	acidic	7.89
11392	O=C(C1(=CC=C(O)C=C1))C	C=C(O)C1=CC=C(O)C=C1	InChI=1S/C8H8O2/c1-6(9)7-2-4-8(10)5-3-7/h2-5,9-10H,1H2	XCQCERPCWZQGIX-UHFFFAOYSA-N	?	25	mean from 5	a1/apparent	OH	acidic	7.9
10673	O=C(N)CC(=O)C1(=CC=NC=C1)	N=C(O)CC(=O)C1C=CN=CC=1	InChI=1S/C8H8N2O2/c9-8(12)5-7(11)6-1-3-10-4-2-6/h1-4H,5H2,(H2,9,12)	DOWOERSNOKFOGJ-UHFFFAOYSA-N	?	25	spectrophotometric	a1/apparent	?	acidic	7.91
13860	OC2(=CC1(=NC=CN=C1C=C2))	OC1=CC2=NC=CN=C2C=C1	InChI=1S/C8H6N2O/c11-6-1-2-7-8(5-6)10-4-3-9-7/h1-5,11H	RQPVXTQTNVVKEJ-UHFFFAOYSA-N	?	20	potentiometric	a2/apparent	?	acidic	7.92
11604	O=C1(C(=NO)CCC1=NO)	O=C1C(CCC1N=O)N=O	InChI=1S/C5H6N2O3/c8-5-3(6-9)1-2-4(5)7-10/h3-4H,1-2H2	BOPODFHHGSUVIK-UHFFFAOYSA-N	?	30	potentiometric	a1/apparent	?	acidic	7.95
16162	ClC2(=CC=C(S(=O)(=O)NC1(=CC=CC=C1))C=C2)	O=S(=O)(NC1C=CC=CC=1)C1C=CC(Cl)=CC=1	InChI=1S/C12H10ClNO2S/c13-10-6-8-12(9-7-10)17(15,16)14-11-4-2-1-3-5-11/h1-9,14H	ISOSXVUVKUIPHF-UHFFFAOYSA-N	?	20	spectrophotometric	a/apparent	?	acidic	7.98
10880	O=[N+]([O-])C1(=C(O)C(=CC(=C1)C)C)	CC1=CC(C)=CC(=C1O)[N+]([O-])=O	InChI=1S/C8H9NO3/c1-5-3-6(2)8(10)7(4-5)9(11)12/h3-4,10H,1-2H3	KJRCHILWKQLEBC-UHFFFAOYSA-N	?	25	mean from 2	a1/apparent	?	acidic	7.98
16811	S=C3(N1(C(C(C)(C)SC1C(NC(=O)CC2(=CC=CC=C2))C(=O)OC)C(N3)=O))	CC1(C)SC(C(=NC(O)=CC2C=CC=CC=2)C(O)OC)N2C1C(O)=NC2=S	InChI=1S/C18H21N3O4S2/c1-18(2)13-14(23)20-17(26)21(13)15(27-18)12(16(24)25-3)19-11(22)9-10-7-5-4-6-8-10/h4-9,13,15-16,22,24H,1-3H3,(H,20,23,26)	ORMGYXKTMBQVHV-UHFFFAOYSA-N	?		potentiometric	a/apparent	?	acidic	8.0
11789	FC1(=C(O)C=C(C[NH3+])C=C1)	NCC1C=C(O)C(F)=CC=1	InChI=1S/C7H8FNO/c8-6-2-1-5(4-9)3-7(6)10/h1-3,10H,4,9H2	MITDKCUPBXYTCM-UHFFFAOYSA-N	?	25	potentiometric	a1/apparent	?	acidic	8.0
16959	O=C2(OC1(=C(C=C(CC)C(=C1)O)C(=C2)C))	CC1=CC(=O)OC2C=C(O)C(CC)=CC1=2	InChI=1S/C12H12O3/c1-3-8-5-9-7(2)4-12(14)15-11(9)6-10(8)13/h4-6,13H,3H2,1-2H3	QHDTWGXIYHPUKI-UHFFFAOYSA-N	?	25	spectrophotometric	a/apparent	?	acidic	8.01
17407	O=C(N)C(N)C	CC(=N)C(N)O	InChI=1S/C3H8N2O/c1-2(4)3(5)6/h3-4,6H,5H2,1H3	MEHLJIACXIDEHM-UHFFFAOYSA-N	?		potentiometric	a/apparent	NH3%+&	acidic	8.02
10692	OC1(=C(C(=CN=C1C)CO)C[NH3+])	CC1N=CC(CO)=C(CN)C=1O	InChI=1S/C8H12N2O2/c1-5-8(12)7(2-9)6(4-11)3-10-5/h3,11-12H,2,4,9H2,1H3	NHZMQXZHNVQTQA-UHFFFAOYSA-N	?	24	mean from 4	a2/apparent	?	acidic	8.02
15693	ON=CC2(=CC=[N+](CCCN1(C=[N+](C)C=C1))C=C2)	C[N+]1=CN(CCC[N+]2C=CC(CN=O)=CC=2)C=C1	InChI=1S/C13H18N4O/c1-15-9-10-17(12-15)6-2-5-16-7-3-13(4-8-16)11-14-18/h3-4,7-10,12H,2,5-6,11H2,1H3/q+2	LYDZNNUAYDCRPN-UHFFFAOYSA-N	?	25	potentiometric	a1/apparent	NOH	acidic	8.05
14545	ON=CC1(=C(O)C=C(O)C=C1)	OC1=CC(O)=C(CN=O)C=C1	InChI=1S/C7H7NO3/c9-6-2-1-5(4-8-11)7(10)3-6/h1-3,9-10H,4H2	WUXHNAUNJLOYPD-UHFFFAOYSA-N	?	25	spectrophotometric	a1/apparent	?	acidic	8.05
14447	O=C(N(O)C)C1(=CC=CC=C1)	CN(O)C(=O)C1C=CC=CC=1	InChI=1S/C8H9NO2/c1-9(11)8(10)7-5-3-2-4-6-7/h2-6,11H,1H3	DDSSLJHUWRMSSP-UHFFFAOYSA-N	?	25	mean from 2	a1/apparent	N(CH3)O-H	acidic	8.07
17148	N3(=C2(N=C(C1(=CC=CC=C1))NC2=CN=C3))	C1N=CN=C2N=C(NC2=1)C1C=CC=CC=1	InChI=1S/C11H8N4/c1-2-4-8(5-3-1)10-14-9-6-12-7-13-11(9)15-10/h1-7H,(H,12,13,14,15)	ULWZFKSDBAAHEI-UHFFFAOYSA-N	?	20	potentiometric	a2/apparent	?	acidic	8.09
17574	[Br]NC(=O)C	C/C(/O)=N\Br	InChI=1S/C2H4BrNO/c1-2(5)4-3/h1H3,(H,4,5)	VBTQNRFWXBXZQR-UHFFFAOYSA-N	?	21	potentiometric	a1/apparent	?	acidic	8.1
15675	S(SCC1(NC(=O)NC1=O))CC2(NC(=O)NC2=O)	OC1NC(=O)N=C1CSSCC1=NC(=O)NC1O	InChI=1S/C8H10N4O4S2/c13-5-3(9-7(15)11-5)1-17-18-2-4-6(14)12-8(16)10-4/h5-6,13-14H,1-2H2,(H,11,15)(H,12,16)	TXLHAOFOSTUNHH-UHFFFAOYSA-N	?	20	potentiometric	a/apparent	?	acidic	8.1
16529	O=C3(OC2(=C(C=C(C1(C=CC(C)(C)CC1)(C))C(=C2)O)C=C3))	CC1(C)CCC(C)(C=C1)C1=CC2C=CC(=O)OC=2C=C1O	InChI=1S/C18H20O3/c1-17(2)6-8-18(3,9-7-17)13-10-12-4-5-16(20)21-15(12)11-14(13)19/h4-6,8,10-11,19H,7,9H2,1-3H3	TZIJCRYUQXPGEI-UHFFFAOYSA-N	?	20	potentiometric	a1/apparent	H of OH	acidic	8.12
17114	ClC1(=CC(=C(O)C=C1)C[NH+]2(CCCCC2))	OC1=CC=C(Cl)C=C1CN1CCCCC1	InChI=1S/C12H16ClNO/c13-11-4-5-12(15)10(8-11)9-14-6-2-1-3-7-14/h4-5,8,15H,1-3,6-7,9H2	GVAMPYVXAAFYCE-UHFFFAOYSA-N	?	25	spectrophotometric	a1/apparent	OH	acidic	8.14
14139	O=C(NCC[NH+](C)C)C=NO	CN(C)CCNC(=O)CN=O	InChI=1S/C6H13N3O2/c1-9(2)4-3-7-6(10)5-8-11/h3-5H2,1-2H3,(H,7,10)	QOFINELSJSPTKC-UHFFFAOYSA-N	?	25	potentiometric	a1/apparent	?	acidic	8.17
13648	ON=C(C1(=C(O)C=C(C)C(=C1)C))C	CC1=CC(C(C)N=O)=C(O)C=C1C	InChI=1S/C10H13NO2/c1-6-4-9(8(3)11-13)10(12)5-7(6)2/h4-5,8,12H,1-3H3	AEOQRKIRQRVDLR-UHFFFAOYSA-N	?	30	potentiometric	a1/apparent	?	acidic	8.2
16203	S1(C(=NN=C1C2(=CC=CC=C2))NC(=O)OCC)	CCOC(=O)NC1=NN=C(S1)C1C=CC=CC=1	InChI=1S/C11H11N3O2S/c1-2-16-11(15)12-10-14-13-9(17-10)8-6-4-3-5-7-8/h3-7H,2H2,1H3,(H,12,14,15)	YNUBLGKVULYHIV-UHFFFAOYSA-N	?		spectrophotometric	a/apparent	?	acidic	8.2
13465	S(C=1(NN=NC=1))CC2(=CC=CC=C2)	C(SC1=CN=NN1)C1C=CC=CC=1	InChI=1S/C9H9N3S/c1-2-4-8(5-3-1)7-13-9-6-10-12-11-9/h1-6H,7H2,(H,10,11,12)	AACACTZERFCGJT-UHFFFAOYSA-N	?	23	spectrophotometric	a1/apparent	NH	acidic	8.2
15574	[O-][N+]3(=C(NCC1(=CC=CC=C1))C=2(N=CNC=2N=C3))	[O-][N+]1C=NC2NC=NC=2C=1NCC1C=CC=CC=1	InChI=1S/C12H11N5O/c18-17-8-16-11-10(14-7-15-11)12(17)13-6-9-4-2-1-3-5-9/h1-5,7-8,13H,6H2,(H,14,15,16)	ZYWWSEMOCAYFNC-UHFFFAOYSA-N	?	30		a1/apparent	?	acidic	8.22
11300	O=C(OO)CCCCCCCC	CCCCCCCC=C(O)OO	InChI=1S/C9H18O3/c1-2-3-4-5-6-7-8-9(10)12-11/h8,10-11H,2-7H2,1H3	OVTZVDTXZGZTLT-UHFFFAOYSA-N	?	25	potentiometric	a1/apparent	C(O)OOH	acidic	8.23
16782	S(=O)(=O)(N(CCO)CCO)C1(=CC(=C(O)C(=C1)C)C)	CC1C=C(C=C(C)C=1O)S(=O)(=O)N(CCO)CCO	InChI=1S/C12H19NO5S/c1-9-7-11(8-10(2)12(9)16)19(17,18)13(3-5-14)4-6-15/h7-8,14-16H,3-6H2,1-2H3	DRLQTIIPBSKURE-UHFFFAOYSA-N	?	25	spectrophotometric	a1/apparent	C6H2R3O-H	acidic	8.25
10884	O=[N+]([O-])C1(=C(C=C(O)C=C1C)C)	CC1C=C(O)C=C(C)C=1[N+]([O-])=O	InChI=1S/C8H9NO3/c1-5-3-7(10)4-6(2)8(5)9(11)12/h3-4,10H,1-2H3	MMLPWOHLKRXZJA-UHFFFAOYSA-N	?	25	potentiometric	thermodynamic	?	acidic	8.25
11435	ClC1(=C(C(O)=CC=C1)C=O)	OC1=CC=CC(Cl)=C1C=O	InChI=1S/C7H5ClO2/c8-6-2-1-3-7(10)5(6)4-9/h1-4,10H	MVTWVXYIKIVAOJ-UHFFFAOYSA-N	?	25	mean from 2	a1/apparent	?	acidic	8.26
14516	OC1(=C(C=C(C#N)C=C1C)C)	CC1=CC(=CC(C)=C1O)C#N	InChI=1S/C9H9NO/c1-6-3-8(5-10)4-7(2)9(6)11/h3-4,11H,1-2H3	WFYGXOWFEIOHCZ-UHFFFAOYSA-N	?	25	potentiometric	thermodynamic	?	acidic	8.27
13515	O=C(OCCC)C1(=CC=C(O)C=C1)	CCCOC(=O)C1C=CC(O)=CC=1	InChI=1S/C10H12O3/c1-2-7-13-10(12)8-3-5-9(11)6-4-8/h3-6,11H,2,7H2,1H3	QELSKZZBTMNZEB-UHFFFAOYSA-N	?	20	spectrophotometric	b1/apparent	H-O	acidic	8.3
11539	O=C(NO)C1(=CN=CC=C1)	ONC(=O)C1C=CC=NC=1	InChI=1S/C6H6N2O2/c9-6(8-10)5-2-1-3-7-4-5/h1-4,10H,(H,8,9)	IYCHDNQCHLMLJZ-UHFFFAOYSA-N	?	25	potentiometric	a/apparent	?	acidic	8.3
14466	O=C(C1(=CC=CC=C1))C=NO	O=C(CN=O)C1C=CC=CC=1	InChI=1S/C8H7NO2/c10-8(6-9-11)7-4-2-1-3-5-7/h1-5H,6H2	FYMROLWPUWRMPR-UHFFFAOYSA-N	?	23	mean from 3	a1/apparent	?	acidic	8.31
13649	O=C1(C=C(C(=NO)C(=C1)CC)CC)	CCC1=CC(=O)C=C(CC)C1N=O	InChI=1S/C10H13NO2/c1-3-7-5-9(12)6-8(4-2)10(7)11-13/h5-6,10H,3-4H2,1-2H3	KZVQIQLLKAHZPL-UHFFFAOYSA-N	?	25	potentiometric	a/apparent	?	acidic	8.34
11085	OC=2(C1(=NN=CC(=C1C=CC=2)C))	CC1C=NN=C2C(O)=CC=CC2=1	InChI=1S/C9H8N2O/c1-6-5-10-11-9-7(6)3-2-4-8(9)12/h2-5,12H,1H3	OLTFEHQRFCVOLY-UHFFFAOYSA-N	?	20	potentiometric	a2/apparent	?	acidic	8.34
12774	O=CC1(=C(O)C=CC=C1)	OC1C=CC=CC=1C=O	InChI=1S/C7H6O2/c8-5-6-3-1-2-4-7(6)9/h1-5,9H	SMQUZDBALVYZAC-UHFFFAOYSA-N	?	25	mean from 3	a/thermodynamic	?	acidic	8.36
12747	N1(=NC=2(C=CC=CC=2(N1)))	C1=CC=CC2NN=NC=21	InChI=1S/C6H5N3/c1-2-4-6-5(3-1)7-9-8-6/h1-4H,(H,7,8,9)	QRUDEWIWKLJBPS-UHFFFAOYSA-N	?	22	mean from 4	a1/apparent	?	acidic	8.39
13183	S1(C(=NN=C1C)C=NO)	CC1=NN=C(CN=O)S1	InChI=1S/C4H5N3OS/c1-3-6-7-4(9-3)2-5-8/h2H2,1H3	HORJGYREMAZOBY-UHFFFAOYSA-N	?	25	potentiometric	a1/apparent	?	acidic	8.4
10036	IC1(=C(O)C=CC=C1)	OC1C=CC=CC=1I	InChI=1S/C6H5IO/c7-5-3-1-2-4-6(5)8/h1-4,8H	KQDJTBPASNJQFQ-UHFFFAOYSA-N	?	25	mean from 3	thermodynamic	?	acidic	8.4
15610	O=C(NO)C1(=C(OCC[NH+](CC)CC)C=CC=C1)	CCN(CCOC1=CC=CC=C1C(=O)NO)CC	InChI=1S/C13H20N2O3/c1-3-15(4-2)9-10-18-12-8-6-5-7-11(12)13(16)14-17/h5-8,17H,3-4,9-10H2,1-2H3,(H,14,16)	JSPLOSQBJNHNHC-UHFFFAOYSA-N	?	30	potentiometric	a1/apparent	?	acidic	8.42
17036	OC2(=CC=C(N=NC1(=CC=CC=C1))C=C2)	OC1C=CC(=CC=1)N=NC1C=CC=CC=1	InChI=1S/C12H10N2O/c15-12-8-6-11(7-9-12)14-13-10-4-2-1-3-5-10/h1-9,15H	BEYOBVMPDRKTNR-UHFFFAOYSA-N	?	25	mean from 2	a1/thermodynamic	OH	acidic	8.44
16168	S(=O)(=O)(NC1(=CC=CC=C1))C2(=CC=C(C)C=C2)	CC1C=CC(=CC=1)S(=O)(=O)NC1C=CC=CC=1	InChI=1S/C13H13NO2S/c1-11-7-9-13(10-8-11)17(15,16)14-12-5-3-2-4-6-12/h2-10,14H,1H3	VLVCWODDMDGANW-UHFFFAOYSA-N	?	20	spectrophotometric	a/apparent	?	acidic	8.46
10045	O=C1(C(=O)CCC1=O)	OC1=CCC(=O)C1=O	InChI=1S/C5H4O3/c6-3-1-2-4(7)5(3)8/h1,6H,2H2	AOMWPMFCKXYWAQ-UHFFFAOYSA-N	?	20	potentiometric	a/apparent	?	acidic	8.48
16998	O=C1(NC(=O)C(N1)(C2(=CC=CC=C2))CC)	CCC1(NC(=O)NC1=O)C1C=CC=CC=1	InChI=1S/C11H12N2O2/c1-2-11(8-6-4-3-5-7-8)9(14)12-10(15)13-11/h3-7H,2H2,1H3,(H2,12,13,14,15)	UDTWZFJEMMUFLC-UHFFFAOYSA-N	?		spectrophotometric	a/apparent	?	acidic	8.5
12612	S(=O)(=O)(NN=C(C)C)C	CC(C)N=NS(C)(=O)=O	InChI=1S/C4H10N2O2S/c1-4(2)5-6-9(3,7)8/h4H,1-3H3	YCOKUUYZIDAIGI-UHFFFAOYSA-N	?	25	potentiometric	a/apparent	?	acidic	8.5
10795	O=C(N(O)C)C1(=CC(=CC=C1)C)	CC1C=C(C=CC=1)C(=O)N(C)O	InChI=1S/C9H11NO2/c1-7-4-3-5-8(6-7)9(11)10(2)12/h3-6,12H,1-2H3	DSAPRHSTJMCHNG-UHFFFAOYSA-N	?	25		a1/apparent	?	acidic	8.52
14194	[Se]1(C(C(=O)CC(=O)C)=CC=C1)	CC(=O)C=C(O)C1=CC=C[Se]1	InChI=1S/C8H8O2Se/c1-6(9)5-7(10)8-3-2-4-11-8/h2-5,10H,1H3	RDQSIDBUWMDYPO-UHFFFAOYSA-N	?		spectrophotometric	a/apparent	?	acidic	8.55
12813	ClC1(=C(Cl)C=CC(=C1)O)	OC1=CC(Cl)=C(Cl)C=C1	InChI=1S/C6H4Cl2O/c7-5-2-1-4(9)3-6(5)8/h1-3,9H	WDNBURPWRNALGP-UHFFFAOYSA-N	?	25	mean from 5	a1/apparent	O-H	acidic	8.58
12407	O=C1(NC(=O)C(N1)=CC2(=CC=CC=C2))	O=C1NC(=O)N=C1CC1C=CC=CC=1	InChI=1S/C10H8N2O2/c13-9-8(11-10(14)12-9)6-7-4-2-1-3-5-7/h1-5H,6H2,(H,12,13,14)	PYKIFKYHXQCDMI-UHFFFAOYSA-N	?	25	potentiometric	a/apparent	?	acidic	8.6
12013	OC2(=C1(NN=CC1=CC=C2))	OC1C=CC=C2C=NNC2=1	InChI=1S/C7H6N2O/c10-6-3-1-2-5-4-8-9-7(5)6/h1-4,10H,(H,8,9)	VEDLFQPHHBOHIR-UHFFFAOYSA-N	?		potentiometric	a/apparent	?	acidic	8.6
15570	OC3(=CC=C(C=NC2(=NC=1(NC=NC=1C=N2)))C=C3)	OC1C=CC(C=NC2=NC3NC=NC=3C=N2)=CC=1	InChI=1S/C12H9N5O/c18-9-3-1-8(2-4-9)5-13-12-14-6-10-11(17-12)16-7-15-10/h1-7,18H,(H,14,15,16,17)	HFJGCOOZSZIPQR-UHFFFAOYSA-N	?	25	spectrophotometric	a2/apparent	OH	acidic	8.62
16166	S(=O)(=O)(NC1(=CC=C(C)C=C1))C2(=CC=CC=C2)	CC1C=CC(=CC=1)NS(=O)(=O)C1C=CC=CC=1	InChI=1S/C13H13NO2S/c1-11-7-9-12(10-8-11)14-17(15,16)13-5-3-2-4-6-13/h2-10,14H,1H3	UOPLDEWGEPWRMH-UHFFFAOYSA-N	?	23	mean from 5	a1/apparent	NH	acidic	8.63
10959	ClC=1(C=2(C(C(O)=CC=1)=CC=CC=2))	OC1=CC=C(Cl)C2=CC=CC=C21	InChI=1S/C10H7ClO/c11-9-5-6-10(12)8-4-2-1-3-7(8)9/h1-6,12H	LVSPDZAGCBEQAV-UHFFFAOYSA-N	?	25	spectrophotometric	a/apparent	?	acidic	8.64
15763	S(=O)(=O)(NC1(=CC=CC=C1))C2(=CC=C(OC)C=C2)	COC1C=CC(=CC=1)S(=O)(=O)NC1C=CC=CC=1	InChI=1S/C13H13NO3S/c1-17-12-7-9-13(10-8-12)18(15,16)14-11-5-3-2-4-6-11/h2-10,14H,1H3	GXQBXHZUPPDPLY-UHFFFAOYSA-N	?	20	spectrophotometric	a/apparent	?	acidic	8.66
16400	O=[N+]([O-])C3(=CC=C(C[N+]2(=CC=C(C(=O)CC1(=CC=CC=C1))C=C2))C=C3)	[O-][N+](=O)C1C=CC(C[N+]2C=CC(=CC=2)C(O)=CC2C=CC=CC=2)=CC=1	InChI=1S/C20H16N2O3/c23-20(14-16-4-2-1-3-5-16)18-10-12-21(13-11-18)15-17-6-8-19(9-7-17)22(24)25/h1-14H,15H2/p+1	GFZPEERMFVXAAK-UHFFFAOYSA-O	?	25	spectrophotometric	a1/apparent	?	acidic	8.68
12398	O=[N+]([O-])C2(=CC=1(C(=O)NC(C=1C=C2)=O))	[O-][N+](=O)C1=CC2=C(C=C1)C(=O)NC2=O	InChI=1S/C8H4N2O4/c11-7-5-2-1-4(10(13)14)3-6(5)8(12)9-7/h1-3H,(H,9,11,12)	ANYWGXDASKQYAD-UHFFFAOYSA-N	?	25		a1/thermodynamic	NH	acidic	8.68
13278	O=C2(C1(=C(O)C=CC=C1C(=O)C=C2))	OC1C=CC=C2C=1C(=O)C=CC2=O	InChI=1S/C10H6O3/c11-7-4-5-9(13)10-6(7)2-1-3-8(10)12/h1-5,12H	KQPYUDDGWXQXHS-UHFFFAOYSA-N	?			a/apparent	?	acidic	8.7
15415	O=C(NCC1([NH+](CCC1)CC))C2(=C(OC)C=CC=C2O)	CCN1CCCC1CNC(=O)C1=C(O)C=CC=C1OC	InChI=1S/C15H22N2O3/c1-3-17-9-5-6-11(17)10-16-15(19)14-12(18)7-4-8-13(14)20-2/h4,7-8,11,18H,3,5-6,9-10H2,1-2H3,(H,16,19)	MVWKVVFFVMXULU-UHFFFAOYSA-N	?	25	potentiometric	a1/apparent	OH	acidic	8.7
12825	ClC1(=C(O)C(=CC=C1)C)	CC1=CC=CC(Cl)=C1O	InChI=1S/C7H7ClO/c1-5-3-2-4-6(8)7(5)9/h2-4,9H,1H3	YPNZJHFXFVLXSE-UHFFFAOYSA-N	?	25	spectrophotometric	apparent	?	acidic	8.7
11684	O=C(NO)C1(=CC=CC=C1)	ONC(=O)C1C=CC=CC=1	InChI=1S/C7H7NO2/c9-7(8-10)6-4-2-1-3-5-6/h1-5,10H,(H,8,9)	VDEUYMSGMPQMIK-UHFFFAOYSA-N	?	22	mean from 3	a1/apparent	?	acidic	8.71
15199	O=C(NCCC[NH+](CCC)CCC)C=NO	CCCN(CCC)CCCNC(=O)CN=O	InChI=1S/C11H23N3O2/c1-3-7-14(8-4-2)9-5-6-12-11(15)10-13-16/h3-10H2,1-2H3,(H,12,15)	BPXHMFGSPPTZKU-UHFFFAOYSA-N	?	25	potentiometric	a1/apparent	?	acidic	8.73
12788	OB(O)C1(=CC=CC=C1)	OB(O)C1C=CC=CC=1	InChI=1S/C6H7BO2/c8-7(9)6-4-2-1-3-5-6/h1-5,8-9H	HXITXNWTGFUOAU-UHFFFAOYSA-N	?	24	mean from 3	a1/apparent	?	acidic	8.74
11222	O1(C(O)C=2(C(O)=C(C)N=CC=2(C1)))	CC1N=CC2COC(O)C=2C=1O	InChI=1S/C8H9NO3/c1-4-7(10)6-5(2-9-4)3-12-8(6)11/h2,8,10-11H,3H2,1H3	MUYYNBSOIUTQPC-UHFFFAOYSA-N	?	20	spectrophotometric	a1/apparent	?	acidic	8.75
12059	S2(C1(=C(C(O)=CC=C1)N=C2))	OC1=CC=CC2SC=NC=21	InChI=1S/C7H5NOS/c9-5-2-1-3-6-7(5)8-4-10-6/h1-4,9H	NZFKDDMHHUEVPI-UHFFFAOYSA-N	?	27	mean from 2	a1/apparent	?	acidic	8.77
13787	OCC1(=NC=2(N=CN=CC=2(N1)))	OCC1NC2C=NC=NC=2N=1	InChI=1S/C6H6N4O/c11-2-5-9-4-1-7-3-8-6(4)10-5/h1,3,11H,2H2,(H,7,8,9,10)	NFZTXJKXCFQRGN-UHFFFAOYSA-N	?	20	potentiometric	a2/apparent	?	acidic	8.79
15887	O=C(C2(=CC=[N+](CC1(=CC=CC=C1))C=C2))CC3(=CC=CC=C3)	OC(=CC1C=CC=CC=1)C1C=C[N+](CC2C=CC=CC=2)=CC=1	InChI=1S/C20H17NO/c22-20(15-17-7-3-1-4-8-17)19-11-13-21(14-12-19)16-18-9-5-2-6-10-18/h1-15H,16H2/p+1	ZHADYBNNTQIUHK-UHFFFAOYSA-O	?	25	spectrophotometric	a1/apparent	?	acidic	8.8
13847	OC=2(C1(=NC=CN=C1C=CC=2))	OC1=CC=CC2=NC=CN=C21	InChI=1S/C8H6N2O/c11-7-3-1-2-6-8(7)10-5-4-9-6/h1-5,11H	ZUQDDQFXSNXEOD-UHFFFAOYSA-N	?	19	mean from 2	a2/thermodynamic	?	acidic	8.8
10035	FC1(=C(O)C=CC=C1)	OC1C=CC=CC=1F	InChI=1S/C6H5FO/c7-5-3-1-2-4-6(5)8/h1-4,8H	HFHFGHLXUCOHLN-UHFFFAOYSA-N	?	25	potentiometric	a1/apparent	?	acidic	8.81
15691	S(=O)(=O)(NC1(=CN=C(N)C=C1))C2(=CC=C(N)C=C2)	NC1C=CC(=CC=1)S(=O)(=O)NC1=CN=C(N)C=C1	InChI=1S/C11H12N4O2S/c12-8-1-4-10(5-2-8)18(16,17)15-9-3-6-11(13)14-7-9/h1-7,15H,12H2,(H2,13,14)	LVQULDWBTMQSCU-UHFFFAOYSA-N	?		potentiometric	a/apparent	?	acidic	8.82
14528	OC1(=CC=C(C[NH+](C)C)C=C1)	CN(C)CC1C=CC(O)=CC=1	InChI=1S/C9H13NO/c1-10(2)7-8-3-5-9(11)6-4-8/h3-6,11H,7H2,1-2H3	NFVPEIKDMMISQO-UHFFFAOYSA-N	?	25	spectrophotometric	a1/apparent	OH	acidic	8.83
16631	O=C2(C(=CC(=NC1(=CC=C(O)C=C1))C(=C2)C(C)C)C)	CC1=CC(=NC2C=CC(O)=CC=2)C(=CC1=O)C(C)C	InChI=1S/C16H17NO2/c1-10(2)14-9-16(19)11(3)8-15(14)17-12-4-6-13(18)7-5-12/h4-10,18H,1-3H3	GBSRCUILWNKIJB-UHFFFAOYSA-N	?	30		apparent	?	acidic	8.85
12402	S(=O)(=O)([O-])C2(=C1(C(NN=C1)=CC(=C2)O))	OC1C=C2NN=CC2=C(C=1)S(O)(=O)=O	InChI=1S/C7H6N2O4S/c10-4-1-6-5(3-8-9-6)7(2-4)14(11,12)13/h1-3,10H,(H,8,9)(H,11,12,13)	BIWDYXJOKRQAFC-UHFFFAOYSA-N	?	25	potentiometric	a/apparent	?	acidic	8.85
12542	FC(F)(F)C1(=NC(=NC2(=C1NC=N2))N)	NC1N=C(C2NC=NC=2N=1)C(F)(F)F	InChI=1S/C6H4F3N5/c7-6(8,9)3-2-4(12-1-11-2)14-5(10)13-3/h1H,(H3,10,11,12,13,14)	BPGSASFKCZQNNZ-UHFFFAOYSA-N	?		spectrophotometric	a2/apparent	?	acidic	8.87
14218	S(C1(=CC=C(O)C=C1))C(=O)C	C=C(O)SC1=CC=C(O)C=C1	InChI=1S/C8H8O2S/c1-6(9)11-8-4-2-7(10)3-5-8/h2-5,9-10H,1H2	MSFUCLAMQYUQIR-UHFFFAOYSA-N	?	25	potentiometric	a/apparent	?	acidic	8.88
10853	OC1(=CC(=CC=C1)C[N+](C)(C)C)	C[N+](C)(C)CC1C=C(O)C=CC=1	InChI=1S/C10H15NO/c1-11(2,3)8-9-5-4-6-10(12)7-9/h4-7H,8H2,1-3H3/p+1	CNKSWCLSTGWELB-UHFFFAOYSA-O	?	25	potentiometric	a1/apparent	?	acidic	8.89
14443	O=C(NOC)C1(=CC=CC=C1)	CONC(=O)C1C=CC=CC=1	InChI=1S/C8H9NO2/c1-11-9-8(10)7-5-3-2-4-6-7/h2-6H,1H3,(H,9,10)	PBQZQTQFQFYBNJ-UHFFFAOYSA-N	?	25	potentiometric	a1/apparent	?	acidic	8.89
15242	S1(C(=NC=C1)NP(=O)(OC2(=CC=CC=C2))C3(=CC=C([N+](=O)[O-])C=C3))	[O-][N+](=O)C1C=CC(=CC=1)P(=O)(NC1=NC=CS1)OC1C=CC=CC=1	InChI=1S/C15H12N3O4PS/c19-18(20)12-6-8-14(9-7-12)23(21,17-15-16-10-11-24-15)22-13-4-2-1-3-5-13/h1-11H,(H,16,17,21)	ZNFLSZZJHKVSLJ-UHFFFAOYSA-N	?		potentiometric	a/apparent	?	acidic	8.9
13447	O=C(NC)C1(=NC=NC2(=C1NC=N2))	CNC(=O)C1=NC=NC2N=CNC1=2	InChI=1S/C7H7N5O/c1-8-7(13)5-4-6(11-2-9-4)12-3-10-5/h2-3H,1H3,(H,8,13)(H,9,10,11,12)	YMXDJOFKHVZJCO-UHFFFAOYSA-N	?		spectrophotometric	a2/apparent	?	acidic	8.9
15292	S(=O)(C3(=CC(OC)=C(C1(=NC=2(N=CN=CC=2(N1))))C=C3))C	CS(=O)C1=CC(OC)=C(C=C1)C1NC2C=NC=NC=2N=1	InChI=1S/C13H12N4O2S/c1-19-11-5-8(20(2)18)3-4-9(11)12-16-10-6-14-7-15-13(10)17-12/h3-7H,1-2H3,(H,14,15,16,17)	VCYCFRKSFAXXOL-UHFFFAOYSA-N	?	25	mean from 2	a2/apparent	?	acidic	8.91
15475	OC4(=C3(C1(=C2(C(=CC=C1)CCN(C2CC3=CC=C4O)C))))	CN1CCC2=CC=CC3C4C(CC1C2=3)=CC=C(O)C=4O	InChI=1S/C17H17NO2/c1-18-8-7-10-3-2-4-12-15(10)13(18)9-11-5-6-14(19)17(20)16(11)12/h2-6,13,19-20H,7-9H2,1H3	VMWNQDUVQKEIOC-UHFFFAOYSA-N	?	15	spectrophotometric	a/thermodynamic	?	acidic	8.92
10969	[Br]C=2(C=1(C(=CC=C(C=1)O)C=CC=2))	OC1C=C2C(Br)=CC=CC2=CC=1	InChI=1S/C10H7BrO/c11-10-3-1-2-7-4-5-8(12)6-9(7)10/h1-6,12H	PJRXIIFRDDJZSP-UHFFFAOYSA-N	?	20	spectrophotometric	a1/apparent	?	acidic	8.94
12252	O=C(OCC)C(=NO)C1(=CC=CC=C1)	CCOC(=O)C(N=O)C1C=CC=CC=1	InChI=1S/C10H11NO3/c1-2-14-10(12)9(11-13)8-6-4-3-5-7-8/h3-7,9H,2H2,1H3	HDHCDDTUSROLIR-UHFFFAOYSA-N	?	20	potentiometric	a1/apparent	?	acidic	8.95
10967	IC=2(C=1(C(=CC=C(C=1)O)C=CC=2))	OC1C=C2C(I)=CC=CC2=CC=1	InChI=1S/C10H7IO/c11-10-3-1-2-7-4-5-8(12)6-9(7)10/h1-6,12H	GGTNBODHPCZTCG-UHFFFAOYSA-N	?	20	spectrophotometric	a1/apparent	?	acidic	8.98
10874	OC1(=C(C(=CN=C1C)CO)CO)	CC1=NC=C(CO)C(CO)=C1O	InChI=1S/C8H11NO3/c1-5-8(12)7(4-11)6(3-10)2-9-5/h2,10-12H,3-4H2,1H3	LXNHXLLTXMVWPM-UHFFFAOYSA-N	?	26	mean from 3	a1/apparent	?	acidic	8.98
14752	[P+](C1(=CC=CC=C1))(C2(=CC=CC=C2))(C3(=CC=CC=C3))C5(C4(=C(C=CC=C4)C6(=C5C=CC=C6)))	C1=CC=CC2C(C3C=CC=CC=3C=21)[P+](C1C=CC=CC=1)(C1C=CC=CC=1)C1C=CC=CC=1	InChI=1S/C31H24P/c1-4-14-24(15-5-1)32(25-16-6-2-7-17-25,26-18-8-3-9-19-26)31-29-22-12-10-20-27(29)28-21-11-13-23-30(28)31/h1-23,31H/q+1	RHQCZVBDCJPOMH-UHFFFAOYSA-N	?	25	spectrophotometric	a1/apparent	?	acidic	8.99
15608	O=C(NCC1(=C(O)C(=CC(=C1)C)CNC(=O)C))C	CC1=CC(C/N=C(\C)/O)=C(O)C(C/N=C(\C)/O)=C1	InChI=1S/C13H18N2O3/c1-8-4-11(6-14-9(2)16)13(18)12(5-8)7-15-10(3)17/h4-5,18H,6-7H2,1-3H3,(H,14,16)(H,15,17)	GJDQLJAFTRVRTN-UHFFFAOYSA-N	?	23.9	potentiometric	a1/apparent	O-H	acidic	9.0
15146	O=C(C1(=CC=[N+](C)C=C1))CC2(=CC=CC=C2)	C[N+]1C=CC(=CC=1)C(O)=CC1C=CC=CC=1	InChI=1S/C14H13NO/c1-15-9-7-13(8-10-15)14(16)11-12-5-3-2-4-6-12/h2-11H,1H3/p+1	BWGDEQPPTDEAIS-UHFFFAOYSA-O	?	25		a1/apparent	?	acidic	9.02
14493	ClC1(=CC(S(=O)(=O)N)=CC=C1)	NS(=O)(=O)C1C=C(Cl)C=CC=1	InChI=1S/C6H6ClNO2S/c7-5-2-1-3-6(4-5)11(8,9)10/h1-4H,(H2,8,9,10)	WSYQJNPRQUFCGL-UHFFFAOYSA-N	?	25	potentiometric	a1/thermodynamic	SO2NH-H	acidic	9.04
10667	O=C(C=1(NN=C(C=1)C(=O)C))CC	CC=C(O)C1=CC(=NN1)C(=C)O	InChI=1S/C8H10N2O2/c1-3-8(12)7-4-6(5(2)11)9-10-7/h3-4,11-12H,2H2,1H3,(H,9,10)	VLPHMZYSBUBQFN-UHFFFAOYSA-N	?		spectrophotometric	a/apparent	?	acidic	9.05
17563	O=C(NO)C	CC(O)N=O	InChI=1S/C2H5NO2/c1-2(4)3-5/h2,4H,1H3	BIEIYDMFILPDDF-UHFFFAOYSA-N	?	24	mean from 8	a1/apparent	NHOH	acidic	9.07
15504	O=C1(C3(=C(OC(=C1)C2(=CC=CC=C2))C=CC(=C3)O))	OC1=CC2C(=O)C=C(OC=2C=C1)C1C=CC=CC=1	InChI=1S/C15H10O3/c16-11-6-7-14-12(8-11)13(17)9-15(18-14)10-4-2-1-3-5-10/h1-9,16H	GPZYYYGYCRFPBU-UHFFFAOYSA-N	?	23	spectrophotometric	a1/apparent	H+	acidic	9.09
10009	OC=1(C(O)=CCC=1C)	CC1CC=C(O)C=1O	InChI=1S/C6H8O2/c1-4-2-3-5(7)6(4)8/h3,7-8H,2H2,1H3	NTDHIBNPPBGCPS-UHFFFAOYSA-N	?	30	potentiometric	a1/apparent	OH	acidic	9.11
11400	OB(O)CC1(=CC=CC=C1)	OB(O)CC1C=CC=CC=1	InChI=1S/C7H9BO2/c9-8(10)6-7-4-2-1-3-5-7/h1-5,9-10H,6H2	HBWDWGMBZIFBQE-UHFFFAOYSA-N	?	25	potentiometric	a/apparent	?	acidic	9.12
15153	O=[N+]([O-])C2(=CC(C1(=CC=C(O)C=C1))=CC=C2)	[O-][N+](=O)C1=CC(=CC=C1)C1C=CC(O)=CC=1	InChI=1S/C12H9NO3/c14-12-6-4-9(5-7-12)10-2-1-3-11(8-10)13(15)16/h1-8,14H	UNJAJDWFIYUSJV-UHFFFAOYSA-N	?	26	spectrophotometric	a/apparent	?	acidic	9.14
17141	O(C3(=C2(C1(=C(O)C=CC=C1C2=CC=C3))))C	COC1C=CC=C2C=1C1=C(O)C=CC=C21	InChI=1S/C13H10O2/c1-15-11-7-3-5-9-8-4-2-6-10(14)12(8)13(9)11/h2-7,14H,1H3	DGPXDJSSXGATFP-UHFFFAOYSA-N	?	26	spectrophotometric	a1/apparent	?	acidic	9.15
13586	O=C(C(=NO)CN1(CCOCC1))C	C=C(O)C(CN1CCOCC1)N=O	InChI=1S/C8H14N2O3/c1-7(11)8(9-12)6-10-2-4-13-5-3-10/h8,11H,1-6H2	BBQYGWJXXFMPDW-UHFFFAOYSA-N	?		potentiometric	a2/apparent	?	acidic	9.15
11735	OB(O)C1(=CC=C(N)C=C1)	NC1=CC=C(C=C1)B(O)O	InChI=1S/C6H8BNO2/c8-6-3-1-5(2-4-6)7(9)10/h1-4,9-10H,8H2	MKPDAJWEBQRQCO-UHFFFAOYSA-N	?	25	potentiometric	apparent	B(OH)2	acidic	9.17
11776	OC1(=C(C=CC=C1)CC[NH3+])	NCCC1=CC=CC=C1O	InChI=1S/C8H11NO/c9-6-5-7-3-1-2-4-8(7)10/h1-4,10H,5-6,9H2	FMEVAQARAVDUNY-UHFFFAOYSA-N	?	25	spectrophotometric	a1/apparent	OH	acidic	9.19
15014	N1(=C(N=CC3(=C1N=C(C2(=CC=CC=C2))N3))N)	NC1=NC2N=C(NC=2C=N1)C1C=CC=CC=1	InChI=1S/C11H9N5/c12-11-13-6-8-10(16-11)15-9(14-8)7-4-2-1-3-5-7/h1-6H,(H3,12,13,14,15,16)	JKDGDCLMBYSMPO-UHFFFAOYSA-N	?	20	potentiometric	a2/apparent	?	acidic	9.2
13791	O(C2(=NC=1(N=CNC=1C=N2)))C	COC1=NC2N=CNC=2C=N1	InChI=1S/C6H6N4O/c1-11-6-7-2-4-5(10-6)9-3-8-4/h2-3H,1H3,(H,7,8,9,10)	HKCXKNGHGLCFHK-UHFFFAOYSA-N	?	20	potentiometric	a2/apparent	?	acidic	9.2
10965	IC2(=CC=1(C(=CC(O)=CC=1)C=C2))	OC1C=C2C=CC(I)=CC2=CC=1	InChI=1S/C10H7IO/c11-9-3-1-8-6-10(12)4-2-7(8)5-9/h1-6,12H	KWIKEUOFWNWERV-UHFFFAOYSA-N	?	25	spectrophotometric	a1/apparent	?	acidic	9.23
10946	OC=1(C=2(C(C(O)=CC=1)=CC=CC=2))	OC1=CC=C(O)C2=CC=CC=C12	InChI=1S/C10H8O2/c11-9-5-6-10(12)8-4-2-1-3-7(8)9/h1-6,11-12H	PCILLCXFKWDRMK-UHFFFAOYSA-N	?	23	mean from 3	a2/apparent	?	acidic	9.25
14721	O=C(NC1(=CC=C(N(C)C)C=C1))C=NO	CN(C)C1C=CC(=CC=1)NC(=O)CN=O	InChI=1S/C10H13N3O2/c1-13(2)9-5-3-8(4-6-9)12-10(14)7-11-15/h3-6H,7H2,1-2H3,(H,12,14)	MAQGGIZDFDDDSZ-UHFFFAOYSA-N	?	25	potentiometric	a2/apparent	?	acidic	9.26
17818	SCC1(=NC=CN1)	SCC1NC=CN=1	InChI=1S/C4H6N2S/c7-3-4-5-1-2-6-4/h1-2,7H,3H2,(H,5,6)	FQXRXTUXSODUFZ-UHFFFAOYSA-N	?	25	potentiometric	a2/apparent	?	acidic	9.26
11775	OC1(=CC(=CC=C1)CC[NH3+])	NCCC1=CC(O)=CC=C1	InChI=1S/C8H11NO/c9-5-4-7-2-1-3-8(10)6-7/h1-3,6,10H,4-5,9H2	GHFGJTVYMNRGBY-UHFFFAOYSA-N	?	25	spectrophotometric	a1/apparent	OH	acidic	9.27
13565	O=C(C=1(NN=C(C=1)C(=O)C))CCC	CCC=C(O)C1=CC(=NN1)C(=C)O	InChI=1S/C9H12N2O2/c1-3-4-9(13)8-5-7(6(2)12)10-11-8/h4-5,12-13H,2-3H2,1H3,(H,10,11)	SFSILCVIQUIKQH-UHFFFAOYSA-N	?		spectrophotometric	a/apparent	?	acidic	9.28
15787	S1(C(=NC=C1)NP(=O)(OCC)C2(=CC=C(N)C=C2))	CCOP(=O)(NC1=NC=CS1)C1C=CC(N)=CC=1	InChI=1S/C11H14N3O2PS/c1-2-16-17(15,14-11-13-7-8-18-11)10-5-3-9(12)4-6-10/h3-8H,2,12H2,1H3,(H,13,14,15)	XLILBTJZGWFOOV-UHFFFAOYSA-N	?		potentiometric	a/apparent	?	acidic	9.3
12431	[Br]C2(=CC1(=C(N=CNS(C1)(=O)=O)C=C2))	O=S1(=O)CC2C=C(Br)C=CC=2N=CN1	InChI=1S/C8H7BrN2O2S/c9-7-1-2-8-6(3-7)4-14(12,13)11-5-10-8/h1-3,5H,4H2,(H,10,11)	AMHJTXUFDCGSMU-UHFFFAOYSA-N	?		spectrophotometric	a/apparent	?	acidic	9.3
12534	O=C([O-])C=2(C=1(C(=NC=CC=1)C(O)=CC=2))	OC1=CC=C(C2=CC=CN=C12)C(O)=O	InChI=1S/C10H7NO3/c12-8-4-3-7(10(13)14)6-2-1-5-11-9(6)8/h1-5,12H,(H,13,14)	JGRPKOGHYBAVMW-UHFFFAOYSA-N	?	20		a3/apparent	?	acidic	9.32
10063	N1(=C(N)C(N)=CN=C1)	NC1=CN=CN=C1N	InChI=1S/C4H6N4/c5-3-1-7-2-8-4(3)6/h1-2H,5H2,(H2,6,7,8)	PPAULTVPKLVLII-UHFFFAOYSA-N	?	20		a1/apparent	?	acidic	9.33
11683	O=C1(NC(=O)CC1(CC)C)	CCC1(C)CC(O)=NC1=O	InChI=1S/C7H11NO2/c1-3-7(2)4-5(9)8-6(7)10/h3-4H2,1-2H3,(H,8,9,10)	HAPOVYFOVVWLRS-UHFFFAOYSA-N	?	25	potentiometric	a1/thermodynamic	N-H	acidic	9.34
12075	N2(=C1(N=C(N)NC1=CN=C2))	NC1NC2=CN=CN=C2N=1	InChI=1S/C5H5N5/c6-5-9-3-1-7-2-8-4(3)10-5/h1-2H,(H3,6,7,8,9,10)	IKZRFGGARFKJOA-UHFFFAOYSA-N	?	20	potentiometric	a2/apparent	?	acidic	9.36
14797	[P+](C1(=CC=CC=C1))(C2(=CC=CC=C2))(C3(=CC=CC=C3))C5(C4(=C(C=CC(=C4)C)C6(=C5C=CC=C6)))	CC1=CC2C(C3C=CC=CC=3C=2C=C1)[P+](C1C=CC=CC=1)(C1C=CC=CC=1)C1C=CC=CC=1	InChI=1S/C32H26P/c1-24-21-22-29-28-19-11-12-20-30(28)32(31(29)23-24)33(25-13-5-2-6-14-25,26-15-7-3-8-16-26)27-17-9-4-10-18-27/h2-23,32H,1H3/q+1	HBZFWFGRTNXXIV-UHFFFAOYSA-N	?	25	spectrophotometric	a1/apparent	?	acidic	9.38
16958	O=CC(C1(=CC=CC=C1))C2(=CC=CC=C2)	OC=C(C1C=CC=CC=1)C1C=CC=CC=1	InChI=1S/C14H12O/c15-11-14(12-7-3-1-4-8-12)13-9-5-2-6-10-13/h1-11,15H	NULBTKCAZBFRAU-UHFFFAOYSA-N	?	25	spectrophotometric	a1/apparent	H+	acidic	9.39
12823	ClC1(=C(C=C(O)C=C1)C)	CC1C=C(O)C=CC=1Cl	InChI=1S/C7H7ClO/c1-5-4-6(9)2-3-7(5)8/h2-4,9H,1H3	CFKMVGJGLGKFKI-UHFFFAOYSA-N	?	20	spectrophotometric	a1/apparent	H-O	acidic	9.4
10005	SCC1(=CC=CC=C1)	SCC1C=CC=CC=1	InChI=1S/C7H8S/c8-6-7-4-2-1-3-5-7/h1-5,8H,6H2	UENWRTRMUIOCKN-UHFFFAOYSA-N	?	25	spectrophotometric	a1/apparent	S-H	acidic	9.43
14821	P(=O)(OC2(=C(C1(=C(OC(CCCC(CCCC(CCCC(C)C)C)C)(C)CC1)C(=C2C)C))C))(O)[O-]	CC(C)CCCC(C)CCCC(C)CCCC1(C)CCC2C(O1)=C(C)C(C)=C(OP(O)(O)=O)C=2C	InChI=1S/C29H51O5P/c1-20(2)12-9-13-21(3)14-10-15-22(4)16-11-18-29(8)19-17-26-25(7)27(34-35(30,31)32)23(5)24(6)28(26)33-29/h20-22H,9-19H2,1-8H3,(H2,30,31,32)	JUIUXBHZFNHITF-UHFFFAOYSA-N	?		spectrophotometric	apparent	?	acidic	9.44
15279	N(CC1(=CC=C(C)C=C1))CCCCCCCCCCC	CC1C=CC(CNCCCCCCCCCCC)=CC=1	InChI=1S/C19H33N/c1-3-4-5-6-7-8-9-10-11-16-20-17-19-14-12-18(2)13-15-19/h12-15,20H,3-11,16-17H2,1-2H3	OYYUQQGCTXUWCV-UHFFFAOYSA-N	?		potentiometric	a1/apparent	amino	acidic	9.46
15104	O=C1(NCC(=O)NC1CC2(=CC=C(O)C=C2))	OC1C=CC(CC2NC(O)C=NC=2O)=CC=1	InChI=1S/C11H12N2O3/c14-8-3-1-7(2-4-8)5-9-11(16)12-6-10(15)13-9/h1-4,6,10,13-16H,5H2	PTEFXAQWGUQYOC-UHFFFAOYSA-N	?	18	potentiometric	a/apparent	?	acidic	9.47
12829	S(C1(=CC(O)=CC=C1))C	CSC1C=CC=C(O)C=1	InChI=1S/C7H8OS/c1-9-7-4-2-3-6(8)5-7/h2-5,8H,1H3	LCNLSFRRONIQFX-UHFFFAOYSA-N	?	25	mean from 2	a/apparent	?	acidic	9.47
11178	ClC2(=CC=1(C(=O)NC(C=1C=C2)=O))	O=C1NC(=O)C2C=C(Cl)C=CC1=2	InChI=1S/C8H4ClNO2/c9-4-1-2-5-6(3-4)8(12)10-7(5)11/h1-3H,(H,10,11,12)	BGJNRQSGJHVURK-UHFFFAOYSA-N	?	25	spectrophotometric	a1/thermodynamic	NH	acidic	9.48
15869	OC3(=CC=C(C=NC2(=CC=C(C1(=CC=C(N)C=C1))C=C2))C=C3)	NC1C=CC(=CC=1)C1C=CC(=CC=1)N=CC1C=CC(O)=CC=1	InChI=1S/C19H16N2O/c20-17-7-3-15(4-8-17)16-5-9-18(10-6-16)21-13-14-1-11-19(22)12-2-14/h1-13,22H,20H2	PDVSNXIRLRXOOK-UHFFFAOYSA-N	?	25	spectrophotometric	a3/apparent	?	acidic	9.5
12652	O=C(C(=NO)C(C)C)C	CC(C)C(N=O)C(=C)O	InChI=1S/C6H11NO2/c1-4(2)6(7-9)5(3)8/h4,6,8H,3H2,1-2H3	SMCODJFUZVQBOO-UHFFFAOYSA-N	?	25	potentiometric	a/apparent	?	acidic	9.5
14448	O=C(NC1(=CC=C(O)C=C1))C	C/C(/O)=N\C1=CC=C(O)C=C1	InChI=1S/C8H9NO2/c1-6(10)9-7-2-4-8(11)5-3-7/h2-5,11H,1H3,(H,9,10)	RZVAJINKPMORJF-UHFFFAOYSA-N	?	20	spectrophotometric	a1/apparent	H-O	acidic	9.5
12594	O=C(OCC)C=C(O)C	CC(O)=CC(=O)OCC	InChI=1S/C6H10O3/c1-3-9-6(8)4-5(2)7/h4,7H,3H2,1-2H3	ROBJRQHNPKJRFH-UHFFFAOYSA-N	?	25	spectrophotometric	a1/apparent	?	acidic	9.51
12338	OC2(=CC=1(C(=CC=CC=1C(C)C)C=C2))	CC(C)C1C=CC=C2C=CC(O)=CC2=1	InChI=1S/C13H14O/c1-9(2)12-5-3-4-10-6-7-11(14)8-13(10)12/h3-9,14H,1-2H3	HALUFMAHPNDSTF-UHFFFAOYSA-N	?	20	spectrophotometric	a1/apparent	?	acidic	9.52
16255	O=[N+]([O-])C1(=CC=C(CC(C(=O)C)C(=O)C)C=C1)	C=C(O)C(CC1=CC=C(C=C1)[N+]([O-])=O)C(=C)O	InChI=1S/C12H13NO4/c1-8(14)12(9(2)15)7-10-3-5-11(6-4-10)13(16)17/h3-6,12,14-15H,1-2,7H2	IXUYZKIVXDNSEL-UHFFFAOYSA-N	?	25	spectrophotometric	a1/thermodynamic	?	acidic	9.54
14759	O=C(N(C3(=CC=C(N=NC2(=CC=1(OCCOCCOCCOCCOCCOC=1C=C2)))C=C3))CCCC)C4(=CC(O)=CC=C4)	CCCCN(C(=O)C1=CC(O)=CC=C1)C1C=CC(=CC=1)N=NC1=CC2OCCOCCOCCOCCOCCOC=2C=C1	InChI=1S/C33H41N3O8/c1-2-3-13-36(33(38)26-5-4-6-30(37)24-26)29-10-7-27(8-11-29)34-35-28-9-12-31-32(25-28)44-23-21-42-19-17-40-15-14-39-16-18-41-20-22-43-31/h4-12,24-25,37H,2-3,13-23H2,1H3	MVWVJNYTWHUECY-UHFFFAOYSA-N	?	30	spectrophotometric	a1/apparent	O-H	acidic	9.54
15303	S=C2(NC(SCC1(=CC=CC=C1))=C(N2)C3(=CC=CC=C3))	S=C1NC(SCC2C=CC=CC=2)C(=N1)C1C=CC=CC=1	InChI=1S/C16H14N2S2/c19-16-17-14(13-9-5-2-6-10-13)15(18-16)20-11-12-7-3-1-4-8-12/h1-10,15H,11H2,(H,18,19)	ROJARFQBGQQPCI-UHFFFAOYSA-N	?	25	spectrophotometric	a2/apparent	?	acidic	9.55
13686	OC1(=C(C=CC=C1)CC[N+](C)(C)C)	C[N+](C)(C)CCC1C=CC=CC=1O	InChI=1S/C11H17NO/c1-12(2,3)9-8-10-6-4-5-7-11(10)13/h4-7H,8-9H2,1-3H3/p+1	WQDXDHQYGWMGGC-UHFFFAOYSA-O	?	25	potentiometric	a1/apparent	?	acidic	9.57
17878	O=C1(NC(=O)CC1)	OC1CCC(=O)N=1	InChI=1S/C4H5NO2/c6-3-1-2-4(7)5-3/h1-2H2,(H,5,6,7)	KZNICNPSHKQLFF-UHFFFAOYSA-N	?	25	mean from 3	a1/apparent	N-H	acidic	9.59
16870	S1(C(=NC2(=C1C=CC=C2))N=NC4(=C(O)C3(=NC=CC=C3C(=C4)C)))	CC1=CC(N=NC2=NC3C=CC=CC=3S2)=C(O)C2=NC=CC=C21	InChI=1S/C17H12N4OS/c1-10-9-13(16(22)15-11(10)5-4-8-18-15)20-21-17-19-12-6-2-3-7-14(12)23-17/h2-9,22H,1H3	DLCQPUQAIFQLTJ-UHFFFAOYSA-N	?	22		a1/apparent	OH	acidic	9.6
14421	SCCNC1(=C(C=CC=C1)C)	CC1C=CC=CC=1NCCS	InChI=1S/C9H13NS/c1-8-4-2-3-5-9(8)10-6-7-11/h2-5,10-11H,6-7H2,1H3	BJBDJWKZEXDCPI-UHFFFAOYSA-N	?	17	potentiometric	b/apparent	?	acidic	9.6
13250	O(C2(=CC=1(C(=CC(O)=CC=1)C=C2)))C	COC1=CC2=CC=C(O)C=C2C=C1	InChI=1S/C11H10O2/c1-13-11-5-3-8-6-10(12)4-2-9(8)7-11/h2-7,12H,1H3	WWPKRXOOVICNJY-UHFFFAOYSA-N	?	25	spectrophotometric	a1/apparent	?	acidic	9.64
13561	O=[N+]([O-])C1(=C(C=CC(=C1)N)B(O)O)	NC1=CC(=C(C=C1)B(O)O)[N+]([O-])=O	InChI=1S/C6H7BN2O4/c8-4-1-2-5(7(10)11)6(3-4)9(12)13/h1-3,10-11H,8H2	GWANFFQKCNZFII-UHFFFAOYSA-N	?	25	potentiometric	a/apparent	?	acidic	9.64
17674	FC(F)C(=O)NN	N/N=C(/O)\C(F)F	InChI=1S/C2H4F2N2O/c3-1(4)2(7)6-5/h1H,5H2,(H,6,7)	QCPHJKOQDCQCIW-UHFFFAOYSA-N	?	25		a1/apparent	NH	acidic	9.66
12140	O=C(C=1(NN=C(C=1)C(=O)C))C(C)(C)C	CC(C)(C)C(=O)C1=CC(=NN1)C(=C)O	InChI=1S/C10H14N2O2/c1-6(13)7-5-8(12-11-7)9(14)10(2,3)4/h5,13H,1H2,2-4H3,(H,11,12)	ZEGZBVIOARGZNV-UHFFFAOYSA-N	?		spectrophotometric	a/apparent	?	acidic	9.7
10419	S(=O)(=O)(N)CC(=O)N	NS(=O)(=O)CC(=N)O	InChI=1S/C2H6N2O3S/c3-2(5)1-8(4,6)7/h1H2,(H2,3,5)(H2,4,6,7)	GOJKUTTXOKTGTI-UHFFFAOYSA-N	?	25	potentiometric	a1/apparent	?	acidic	9.7
14442	O=C1(NC(=O)C(C1(C)C)(C)C)	CC1(C)C(=O)NC(=O)C1(C)C	InChI=1S/C8H13NO2/c1-7(2)5(10)9-6(11)8(7,3)4/h1-4H3,(H,9,10,11)	XGJPUQFWFRCCFO-UHFFFAOYSA-N	?	20	potentiometric	a/apparent	?	acidic	9.7
17038	OC2(=CC1(=C(NC=C1CC[NH+](C)C)C=C2))	CN(C)CCC1=CNC2=CC=C(O)C=C12	InChI=1S/C12H16N2O/c1-14(2)6-5-9-8-13-12-4-3-10(15)7-11(9)12/h3-4,7-8,13,15H,5-6H2,1-2H3	VTTONGPRPXSUTJ-UHFFFAOYSA-N	?	21	mean from 2	a1/apparent	OH	acidic	9.73
14276	O=C1(C(C(=O)[CH-]C(C1)=O)(C)C)	CC1(C)C(O)=CC(=O)CC1=O	InChI=1S/C8H10O3/c1-8(2)6(10)3-5(9)4-7(8)11/h3,10H,4H2,1-2H3	CHFCNWCEHGDVKI-UHFFFAOYSA-N	?	25	potentiometric	2/apparent	?	acidic	9.73
15503	O=C1(C3(=C(OC(=C1)C2(=CC(O)=CC=C2))C=CC=C3))	OC1C=C(C=CC=1)C1=CC(=O)C2C=CC=CC=2O1	InChI=1S/C15H10O3/c16-11-5-3-4-10(8-11)15-9-13(17)12-6-1-2-7-14(12)18-15/h1-9,16H	ISZWRZGKEWQACU-UHFFFAOYSA-N	?	23	spectrophotometric	a1/apparent	H+	acidic	9.75
14236	OC1(=C(C=C(CO)C=C1)CO)	OC1C=CC(CO)=CC=1CO	InChI=1S/C8H10O3/c9-4-6-1-2-8(11)7(3-6)5-10/h1-3,9-11H,4-5H2	HOPGWDUYWPMYFB-UHFFFAOYSA-N	?	25	spectrophotometric	a/thermodynamic	?	acidic	9.77
12459	S(=O)(C1(=NC=CN1))CC2(=CC=CC=C2)	O=S(CC1C=CC=CC=1)C1NC=CN=1	InChI=1S/C10H10N2OS/c13-14(10-11-6-7-12-10)8-9-4-2-1-3-5-9/h1-7H,8H2,(H,11,12)	DFBZVNFCHKGQKB-UHFFFAOYSA-N	?	23	spectrophotometric	a1/apparent	NH	acidic	9.8
14779	S(=O)(=O)([O-])C=3(C(O)=C(N=NC2(=CC=1(N=CNC=1C=C2)))C4(=CC=C(C=C4(C=3))S(=O)(=O)[O-]))	OC1C(=CC2C=C(C=CC=2C=1N=NC1=CC=C2NC=NC2=C1)S(O)(=O)=O)S(O)(=O)=O	InChI=1S/C17H12N4O7S2/c22-17-15(30(26,27)28)6-9-5-11(29(23,24)25)2-3-12(9)16(17)21-20-10-1-4-13-14(7-10)19-8-18-13/h1-8,22H,(H,18,19)(H,23,24,25)(H,26,27,28)	DOXFNWBNHDOSNW-UHFFFAOYSA-N	?	25	potentiometric	a1/apparent	C-OH	acidic	9.8
15711	S=C(NC1(=CC=CC=C1))C2(=CC=C([N+](=O)[O-])C=C2)	[O-][N+](=O)C1C=CC(=CC=1)C(=S)NC1C=CC=CC=1	InChI=1S/C13H10N2O2S/c16-15(17)12-8-6-10(7-9-12)13(18)14-11-4-2-1-3-5-11/h1-9H,(H,14,18)	SQYJDKLHHWSERM-UHFFFAOYSA-N	?	20	potentiometric	a1/apparent	?	acidic	9.81
13063	ONC1(=CC=C(O)C=C1)	OC1C=CC(=CC=1)NO	InChI=1S/C6H7NO2/c8-6-3-1-5(7-9)2-4-6/h1-4,7-9H	RJPLWWZODTYXEG-UHFFFAOYSA-N	?	25		b1/thermodynamic	?	acidic	9.83
15627	S(=O)(=O)(NCCC(=[NH2+])N(C)C)C1(=CC=C(C)C=C1)	CC1C=CC(=CC=1)S(=O)(=O)NCCC(=N)N(C)C	InChI=1S/C12H19N3O2S/c1-10-4-6-11(7-5-10)18(16,17)14-9-8-12(13)15(2)3/h4-7,13-14H,8-9H2,1-3H3	XQBSCURQNRXBBJ-UHFFFAOYSA-N	?	24.9	potentiometric	a1/apparent	tosylamide	acidic	9.84
16512	O2(C1(=C(O)C=CC5(=C1C34(C2C(O)C=CC3C(N(C)CC4)C5))))	CN1CCC23C4OC5C2=C(CC1C3C=CC4O)C=CC=5O	InChI=1S/C17H19NO3/c1-18-7-6-17-10-3-5-13(20)16(17)21-15-12(19)4-2-9(14(15)17)8-11(10)18/h2-5,10-11,13,16,19-20H,6-8H2,1H3	BQJCRHHNABKAKU-UHFFFAOYSA-N	?	16		a/apparent	?	acidic	9.85
11750	OC1(=CC(N(C)C)=CC=C1)	CN(C)C1C=C(O)C=CC=1	InChI=1S/C8H11NO/c1-9(2)7-4-3-5-8(10)6-7/h3-6,10H,1-2H3	MESJRHHDBDCQTH-UHFFFAOYSA-N	?	25	potentiometric	a1/apparent	?	acidic	9.85
11685	O=C(NO)C1(CCCCC1)	OC(N=O)C1CCCCC1	InChI=1S/C7H13NO2/c9-7(8-10)6-4-2-1-3-5-6/h6-7,9H,1-5H2	SVUUUIIFBNAVSZ-UHFFFAOYSA-N	?	25	potentiometric	a1/thermodynamic	?	acidic	9.87
13573	S=C(NC1(=CC=C([N+](=O)[O-])C=C1))C	CC(=S)NC1C=CC(=CC=1)[N+]([O-])=O	InChI=1S/C8H8N2O2S/c1-6(13)9-7-2-4-8(5-3-7)10(11)12/h2-5H,1H3,(H,9,13)	LYBQMHBPMXDCGC-UHFFFAOYSA-N	?	20	potentiometric	a1/apparent	?	acidic	9.89
12962	ON=CC1(=CC=NC=C1)	O=NCC1=CC=NC=C1	InChI=1S/C6H6N2O/c9-8-5-6-1-3-7-4-2-6/h1-4H,5H2	OVXGURQHDBLCBY-UHFFFAOYSA-N	?	24	mean from 4	a1/apparent	?	acidic	9.91
17144	OC3(=CC=1(C(=CC2(=CC=CC=C2(C=1)))C=C3))	OC1=CC2=CC3=CC=CC=C3C=C2C=C1	InChI=1S/C14H10O/c15-14-6-5-12-7-10-3-1-2-4-11(10)8-13(12)9-14/h1-9,15H	BQBWUVWMUXGILF-UHFFFAOYSA-N	?	25		thermodynamic	?	acidic	9.92
10618	OC1(=C(C=C(C)C=C1CO)CO)	CC1=CC(CO)=C(O)C(CO)=C1	InChI=1S/C9H12O3/c1-6-2-7(4-10)9(12)8(3-6)5-11/h2-3,10-12H,4-5H2,1H3	KUMMBDBTERQYCG-UHFFFAOYSA-N	?	25	spectrophotometric	a/thermodynamic	?	acidic	9.92
13641	O=C(NC1(=CC=CC=C1))CC(=O)C	CC(=O)C/C(/O)=N\C1C=CC=CC=1	InChI=1S/C10H11NO2/c1-8(12)7-10(13)11-9-5-3-2-4-6-9/h2-6H,7H2,1H3,(H,11,13)	DYRDKSSFIWVSNM-UHFFFAOYSA-N	?	25	mean from 2	a1/apparent	?	acidic	9.94
16144	[Br]C2(=CC(C(=S)NC1(=CC=C([Br])C=C1))=CC=C2)	S=C(NC1C=CC(Br)=CC=1)C1C=C(Br)C=CC=1	InChI=1S/C13H9Br2NS/c14-10-4-6-12(7-5-10)16-13(17)9-2-1-3-11(15)8-9/h1-8H,(H,16,17)	RMPOMJGFHQTAPH-UHFFFAOYSA-N	?		spectrophotometric	a1/apparent	?	acidic	9.96
14440	OC1(=C(N=CC(=C1C)CO)C)	CC1N=CC(CO)=C(C)C=1O	InChI=1S/C8H11NO2/c1-5-7(4-10)3-9-6(2)8(5)11/h3,10-11H,4H2,1-2H3	KKOWAYISKWGDBG-UHFFFAOYSA-N	?	17	spectrophotometric	a2/apparent	?	acidic	9.98
13249	O=C1(C(O)=CC=2(C=CC=CC=2(C=C1)))	OC1=CC2C=CC=CC=2C=CC1=O	InChI=1S/C11H8O2/c12-10-6-5-8-3-1-2-4-9(8)7-11(10)13/h1-7H,(H,12,13)	QNVQFWMESMXFLQ-UHFFFAOYSA-N	?	25	potentiometric	a/apparent	?	acidic	10.0
11257	O(C1(=NC(N)=C2(NC=NC2(=N1))))C	COC1N=C2N=CNC2=C(N)N=1	InChI=1S/C6H7N5O/c1-12-6-10-4(7)3-5(11-6)9-2-8-3/h2H,1H3,(H3,7,8,9,10,11)	TUDKBZAMOFJOSO-UHFFFAOYSA-N	?		spectrophotometric	a2/apparent	?	acidic	10.0
14182	OB(O)CCC1(=CC=CC=C1)	OB(O)CCC1C=CC=CC=1	InChI=1S/C8H11BO2/c10-9(11)7-6-8-4-2-1-3-5-8/h1-5,10-11H,6-7H2	VPRUMANMDWQMNF-UHFFFAOYSA-N	?		potentiometric	a/apparent	?	acidic	10.0
10030	OC1(=CC(=CC=C1)C)	CC1C=C(O)C=CC=1	InChI=1S/C7H8O/c1-6-3-2-4-7(8)5-6/h2-5,8H,1H3	RLSSMJSEOOYNOY-UHFFFAOYSA-N	?	22	mean from 12	a1/thermodynamic	OH	acidic	10.01
11649	ClC1(=C(NC=S)C=CC=C1)	S=CNC1C=CC=CC=1Cl	InChI=1S/C7H6ClNS/c8-6-3-1-2-4-7(6)9-5-10/h1-5H,(H,9,10)	OVZNXDORLOGCKR-UHFFFAOYSA-N	?	20	potentiometric	a1/apparent	?	acidic	10.03
12012	OC2(=CC1(=C(NN=C1)C=C2))	OC1=CC2C=NNC=2C=C1	InChI=1S/C7H6N2O/c10-6-1-2-7-5(3-6)4-8-9-7/h1-4,10H,(H,8,9)	ZHDXWEPRYNHNDC-UHFFFAOYSA-N	?	25	potentiometric	a/apparent	?	acidic	10.05
11184	OC=2(C1(=NC(=CC=C1C=CC=2)C))	CC1=CC=C2C=CC=C(O)C2=N1	InChI=1S/C10H9NO/c1-7-5-6-8-3-2-4-9(12)10(8)11-7/h2-6,12H,1H3	NBYLBWHHTUWMER-UHFFFAOYSA-N	?	23	mean from 4	a1/apparent	O-H	acidic	10.08
14982	OC3(=CC=2(N(C1(=C(C=CC=C1)NC=2C=C3))C))	CN1C2C=CC=CC=2NC2C=CC(O)=CC1=2	InChI=1S/C13H12N2O/c1-15-12-5-3-2-4-10(12)14-11-7-6-9(16)8-13(11)15/h2-8,14,16H,1H3	LGBGAPQGKWRWJD-UHFFFAOYSA-N	?	30	potentiometric	a2/apparent	?	acidic	10.1
11437	OC1(=CC(=CC(=C1)C)CC)	CC1C=C(CC)C=C(O)C=1	InChI=1S/C9H12O/c1-3-8-4-7(2)5-9(10)6-8/h4-6,10H,3H2,1-2H3	XTCHLXABLZQNNN-UHFFFAOYSA-N	?	25	spectrophotometric	a/apparent	?	acidic	10.1
12804	OC1(=CC(=CC(=C1)C)C)	CC1=CC(O)=CC(C)=C1	InChI=1S/C8H10O/c1-6-3-7(2)5-8(9)4-6/h3-5,9H,1-2H3	TUAMRELNJMMDMT-UHFFFAOYSA-N	?	22	mean from 10	a1/thermodynamic	OH	acidic	10.13
12191	O=C(NC1(=CC=C(C)C=C1))CC(=O)C	CC(=O)C/C(/O)=N\C1C=CC(C)=CC=1	InChI=1S/C11H13NO2/c1-8-3-5-10(6-4-8)12-11(14)7-9(2)13/h3-6H,7H2,1-2H3,(H,12,14)	MJGLMEMIYDUEHA-UHFFFAOYSA-N	?	25	mean from 2	a1/apparent	?	acidic	10.15
16141	ClC2(=CC=C(C(=S)NC1(=CC(F)=CC=C1))C=C2)	FC1C=C(C=CC=1)NC(=S)C1C=CC(Cl)=CC=1	InChI=1S/C13H9ClFNS/c14-10-6-4-9(5-7-10)13(17)16-12-3-1-2-11(15)8-12/h1-8H,(H,16,17)	BKTSNCRHOWACGD-UHFFFAOYSA-N	?		spectrophotometric	a1/apparent	?	acidic	10.16
15738	ClC1(=C(Cl)C=CC(=C1)NC(=S)C2(=CC=C(C)C=C2))	CC1C=CC(=CC=1)C(=S)NC1=CC(Cl)=C(Cl)C=C1	InChI=1S/C14H11Cl2NS/c1-9-2-4-10(5-3-9)14(18)17-11-6-7-12(15)13(16)8-11/h2-8H,1H3,(H,17,18)	IFEUPGWJMCGPEK-UHFFFAOYSA-N	?		spectrophotometric	a1/apparent	?	acidic	10.18
15410	OC=1(NN=C(C=1CCCCCCCC)C2(=CC=CC=C2))	CCCCCCCCC1=C(O)NN=C1C1C=CC=CC=1	InChI=1S/C17H24N2O/c1-2-3-4-5-6-10-13-15-16(18-19-17(15)20)14-11-8-7-9-12-14/h7-9,11-12H,2-6,10,13H2,1H3,(H2,18,19,20)	IMDFHFLLVCOZAA-UHFFFAOYSA-N	?		potentiometric	a/apparent	?	acidic	10.2
11954	OC1(=C2(C(=CC=C1)CCC2))	OC1C=CC=C2CCCC2=1	InChI=1S/C9H10O/c10-9-6-2-4-7-3-1-5-8(7)9/h2,4,6,10H,1,3,5H2	DPHNJPUOMLRELT-UHFFFAOYSA-N	?	25		thermodynamic	?	acidic	10.2
13158	N=1(NC(CC)=NC=1CC)	CCC1NN=C(CC)N=1	InChI=1S/C6H11N3/c1-3-5-7-6(4-2)9-8-5/h3-4H2,1-2H3,(H,7,8,9)	UGERGYDWQOPISO-UHFFFAOYSA-N	?	25		apparent	?	acidic	10.22
10532	O(C1(=CC=C(O)C=C1))CCCC	CCCCOC1C=CC(O)=CC=1	InChI=1S/C10H14O2/c1-2-3-8-12-10-6-4-9(11)5-7-10/h4-7,11H,2-3,8H2,1H3	MBGGFXOXUIDRJD-UHFFFAOYSA-N	?	25	potentiometric	a1/apparent	?	acidic	10.23
11393	O(C1(=CC=C(O)C=C1))CC	CCOC1C=CC(O)=CC=1	InChI=1S/C8H10O2/c1-2-10-8-5-3-7(9)4-6-8/h3-6,9H,2H2,1H3	LKVFCSWBKOVHAH-UHFFFAOYSA-N	?	25	potentiometric	a1/apparent	?	acidic	10.23
16859	ClC4(=CC(OC(=O)C2(C1(=C(C=CC=C1)C3(=C2C=CC=C3))))=CC=C4)	OC(OC1C=C(Cl)C=CC=1)=C1C2C=CC=CC=2C2C=CC=CC=21	InChI=1S/C20H13ClO2/c21-13-6-5-7-14(12-13)23-20(22)19-17-10-3-1-8-15(17)16-9-2-4-11-18(16)19/h1-12,22H	HSIGLFBFBCPOSR-UHFFFAOYSA-N	?	25	spectrophotometric	a1/apparent	?	acidic	10.24
14619	ClC1(=CC=C(CC(C(=O)C)C(=O)C)C=C1)	C=C(O)C(CC1C=CC(Cl)=CC=1)C(=C)O	InChI=1S/C12H13ClO2/c1-8(14)12(9(2)15)7-10-3-5-11(13)6-4-10/h3-6,12,14-15H,1-2,7H2	HQPSPJOZVLMLMJ-UHFFFAOYSA-N	?	25	spectrophotometric	a1/thermodynamic	?	acidic	10.25
12966	ON=CC1(=CN=CC=C1)	O=NCC1=CN=CC=C1	InChI=1S/C6H6N2O/c9-8-5-6-2-1-3-7-4-6/h1-4H,5H2	KCSJZTIJVFFNRL-UHFFFAOYSA-N	?	25	mean from 2	a2/thermodynamic	prot.	acidic	10.26
11820	O=[N+]([O-])C=1(C(=NNC=1C)C)	CC1=NNC(C)=C1[N+]([O-])=O	InChI=1S/C5H7N3O2/c1-3-5(8(9)10)4(2)7-6-3/h1-2H3,(H,6,7)	OFQCJVVJRNPSET-UHFFFAOYSA-N	?	25		a3/apparent	N-H	acidic	10.27
17213	N3(=CC=2(N=C(C1(=CC=CC=C1))NC=2C=C3))	C1=NC=CC2NC(=NC=21)C1C=CC=CC=1	InChI=1S/C12H9N3/c1-2-4-9(5-3-1)12-14-10-6-7-13-8-11(10)15-12/h1-8H,(H,14,15)	HXHORNUQSDXBNW-UHFFFAOYSA-N	?	25	spectrophotometric	a2/apparent	?	acidic	10.3
14266	O=C(OC)C1(=C(O)C=CC=C1)	COC(=O)C1C=CC=CC=1O	InChI=1S/C8H8O3/c1-11-8(10)6-4-2-3-5-7(6)9/h2-5,9H,1H3	OSWPMRLSEDHDFF-UHFFFAOYSA-N	?	24	mean from 2	a/apparent	?	acidic	10.3
12805	OC1(=CC(=C(C)C=C1)C)	CC1C=C(O)C=CC=1C	InChI=1S/C8H10O/c1-6-3-4-8(9)5-7(6)2/h3-5,9H,1-2H3	YCOXTKKNXUZSKD-UHFFFAOYSA-N	?	21	mean from 7	a1/thermodynamic	OH	acidic	10.32
16595	S(=O)(=O)(NCC1(=CC=CC=C1))C2(=CC=C(C#N)C=C2)	N#CC1C=CC(=CC=1)S(=O)(=O)NCC1C=CC=CC=1	InChI=1S/C14H12N2O2S/c15-10-12-6-8-14(9-7-12)19(17,18)16-11-13-4-2-1-3-5-13/h1-9,16H,11H2	BXPHUDHQIDMXCJ-UHFFFAOYSA-N	?	25	spectrophotometric	a1/apparent	N-H	acidic	10.35
16952	O(C2(=C(C1(=C(O)C=CC=C1))C=CC=C2))C	COC1C=CC=CC=1C1C=CC=CC=1O	InChI=1S/C13H12O2/c1-15-13-9-5-3-7-11(13)10-6-2-4-8-12(10)14/h2-9,14H,1H3	VEBHAMMTQRXOJT-UHFFFAOYSA-N	?	20	spectrophotometric	a1/apparent	?	acidic	10.4
17708	O=C(N)CC(=O)C	CC(=O)CC(=N)O	InChI=1S/C4H7NO2/c1-3(6)2-4(5)7/h2H2,1H3,(H2,5,7)	GCPWJFKTWGFEHH-UHFFFAOYSA-N	?	25	spectrophotometric	a1/apparent	?	acidic	10.41
16010	S=C1(NC=2(C=C3(CCCCC3(=CC=2(N1)))))	S=C1NC2C=C3CCCCC3=CC=2N1	InChI=1S/C11H12N2S/c14-11-12-9-5-7-3-1-2-4-8(7)6-10(9)13-11/h5-6H,1-4H2,(H2,12,13,14)	YVBPGKSYHCXKCN-UHFFFAOYSA-N	?	20	spectrophotometric	a/apparent	?	acidic	10.43
16951	O(C1(=CC=C(O)C=C1))CC2(=CC=CC=C2)	OC1=CC=C(C=C1)OCC1C=CC=CC=1	InChI=1S/C13H12O2/c14-12-6-8-13(9-7-12)15-10-11-4-2-1-3-5-11/h1-9,14H,10H2	VYQNWZOUAUKGHI-UHFFFAOYSA-N	?	25	potentiometric	a1/thermodynamic	OH	acidic	10.47
12095	O=C(C(C(=O)C)CC1(=CC=CC=C1))C	C=C(O)C(CC1C=CC=CC=1)C(=C)O	InChI=1S/C12H14O2/c1-9(13)12(10(2)14)8-11-6-4-3-5-7-11/h3-7,12-14H,1-2,8H2	XHSSVJVYPDNXHW-UHFFFAOYSA-N	?	25	spectrophotometric	a1/thermodynamic	?	acidic	10.49
12949	OC1(=C(N)C=CC=C1N)	NC1C=CC=C(N)C=1O	InChI=1S/C6H8N2O/c7-4-2-1-3-5(8)6(4)9/h1-3,9H,7-8H2	XBQYRNRIHZDZPK-UHFFFAOYSA-N	?	20	spectrophotometric	a3/apparent	?	acidic	10.5
14369	[O-]C1(=[N+](NC(=C1CCC)C)C)	CC1N[N+](C)=C(O)C=1CCC	InChI=1S/C8H14N2O/c1-4-5-7-6(2)9-10(3)8(7)11/h4-5H2,1-3H3,(H,9,11)/p+1	BGSUKFODMNPDGT-UHFFFAOYSA-O	?		potentiometric	b/apparent	?	acidic	10.5
17077	FC1(=CC(=C(O)C=C1)CN2(CCOCC2))	OC1C=CC(F)=CC=1CN1CCOCC1	InChI=1S/C11H14FNO2/c12-10-1-2-11(14)9(7-10)8-13-3-5-15-6-4-13/h1-2,7,14H,3-6,8H2	BGESHHOKSIOPOK-UHFFFAOYSA-N	?	25	spectrophotometric	a2/apparent	R2NH	acidic	10.52
14459	O(C1(=C(O)C=CC=C1CN))C	COC1=C(O)C=CC=C1CN	InChI=1S/C8H11NO2/c1-11-8-6(5-9)3-2-4-7(8)10/h2-4,10H,5,9H2,1H3	MWMAXRIRXNYYMV-UHFFFAOYSA-N	?	25	potentiometric	a2/thermodynamic	?	acidic	10.54
11440	OC1(=C(C=C(C)C(=C1)C)C)	CC1C=C(C)C(C)=CC=1O	InChI=1S/C9H12O/c1-6-4-8(3)9(10)5-7(6)2/h4-5,10H,1-3H3	VXSCPERJHPWROZ-UHFFFAOYSA-N	?	25		apparent	?	acidic	10.55
14842	O=C(C(C(=O)C)CC1(=CC=C(OC)C=C1))C	COC1C=CC(CC(C(=C)O)C(=C)O)=CC=1	InChI=1S/C13H16O3/c1-9(14)13(10(2)15)8-11-4-6-12(16-3)7-5-11/h4-7,13-15H,1-2,8H2,3H3	IOLSUUWHWMOODZ-UHFFFAOYSA-N	?	25	spectrophotometric	a1/thermodynamic	?	acidic	10.57
14472	O(C1(=CC(=CC=C1)C=NO))C	COC1C=CC=C(CN=O)C=1	InChI=1S/C8H9NO2/c1-11-8-4-2-3-7(5-8)6-9-10/h2-5H,6H2,1H3	BUTFDETYWBEQLV-UHFFFAOYSA-N	?	25		apparent	?	acidic	10.59
10150	O=[N+]([O-])C=1(NC=CC=1)	[O-][N+](=O)C1=CC=CN1	InChI=1S/C4H4N2O2/c7-6(8)4-2-1-3-5-4/h1-3,5H	FTBBGQKRYUTLMP-UHFFFAOYSA-N	?		spectrophotometric	a/apparent	?	acidic	10.6
10566	OC1(=C(C=CC(=C1)C(C)C)CC)	CCC1C=CC(=CC=1O)C(C)C	InChI=1S/C11H16O/c1-4-9-5-6-10(8(2)3)7-11(9)12/h5-8,12H,4H2,1-3H3	NTPXZONRQTVIEQ-UHFFFAOYSA-N	?	20	spectrophotometric	a1/thermodynamic	?	acidic	10.61
14454	OC1(=C(O)C=CC(=C1)CCN)	NCCC1=CC(O)=C(O)C=C1	InChI=1S/C8H11NO2/c9-4-3-6-1-2-7(10)8(11)5-6/h1-2,5,10-11H,3-4,9H2	VYFYYTLLBUKUHU-UHFFFAOYSA-N	?	20	potentiometric	a2/apparent	?	acidic	10.63
14273	O=C1(C(C(=O)OCC)CCC1)	CCOC(=O)C1CCC=C1O	InChI=1S/C8H12O3/c1-2-11-8(10)6-4-3-5-7(6)9/h5-6,9H,2-4H2,1H3	SKQJBSFFGADWST-UHFFFAOYSA-N	?		spectrophotometric	apparent	?	acidic	10.68
16596	ClC2(=CC=C(C(C#N)C1(=CC=C([N+](=O)[O-])C=C1))C=C2)	N#CC(C1C=CC(=CC=1)[N+]([O-])=O)C1C=CC(Cl)=CC=1	InChI=1S/C14H9ClN2O2/c15-12-5-1-10(2-6-12)14(9-16)11-3-7-13(8-4-11)17(18)19/h1-8,14H	ITIBRNGRTMJAEN-UHFFFAOYSA-N	?	25	spectrophotometric	a1/apparent	?	acidic	10.7
17533	ON=CNO	ONCN=O	InChI=1S/CH4N2O2/c4-2-1-3-5/h2,4H,1H2	STEXHDFRCHYECK-UHFFFAOYSA-N	?	20	potentiometric	a1/apparent	?	acidic	10.7
14827	S(=O)(=O)([O-])C1(=C(OC)C=CC(=C1)C(=CC(=O)C2(=CC=C(S(=O)(=O)[O-])C=C2))CC(=O)C3(=CC=C(S(=O)(=O)[O-])C=C3))	COC1C=CC(=CC=1S(O)(=O)=O)C(C=C(O)C1C=CC(=CC=1)S(O)(=O)=O)=CC(=O)C1C=CC(=CC=1)S(O)(=O)=O	InChI=1S/C24H20O12S3/c1-36-23-11-6-17(14-24(23)39(33,34)35)18(12-21(25)15-2-7-19(8-3-15)37(27,28)29)13-22(26)16-4-9-20(10-5-16)38(30,31)32/h2-14,25H,1H3,(H,27,28,29)(H,30,31,32)(H,33,34,35)	PGVIZNIQPMDAIW-UHFFFAOYSA-N	?	25	spectrophotometric	a1/apparent	-CH2COAr	acidic	10.71
17274	N=1(NC=NC=1N)	NC1N=CNN=1	InChI=1S/C2H4N4/c3-2-4-1-5-6-2/h1H,(H3,3,4,5,6)	KLSJWNVTNUYHDU-UHFFFAOYSA-N	?	25		a2/apparent	?	acidic	10.72
12479	S1(C(=[N+](C)C(=C1)C)CC2(=CC=CC=C2))	CC1=CSC(CC2C=CC=CC=2)=[N+]1C	InChI=1S/C12H14NS/c1-10-9-14-12(13(10)2)8-11-6-4-3-5-7-11/h3-7,9H,8H2,1-2H3/q+1	RFOJEDWQEQHRNA-UHFFFAOYSA-N	?	25	spectrophotometric	a1/apparent	?	acidic	10.75
15121	ClC2(=CC=C(C(=S)NC1(=CC=CC=C1))C=C2)	S=C(NC1C=CC=CC=1)C1C=CC(Cl)=CC=1	InChI=1S/C13H10ClNS/c14-11-8-6-10(7-9-11)13(16)15-12-4-2-1-3-5-12/h1-9H,(H,15,16)	YNKJKAJUCJLCLE-UHFFFAOYSA-N	?		spectrophotometric	a1/apparent	?	acidic	10.76
17170	S=C1(N(C=2(C=C3(CCCCC3(=CC=2(N1)))))C)	CN1C(=S)NC2C=C3CCCCC3=CC1=2	InChI=1S/C12H14N2S/c1-14-11-7-9-5-3-2-4-8(9)6-10(11)13-12(14)15/h6-7H,2-5H2,1H3,(H,13,15)	PFINJAXCPFKIBL-UHFFFAOYSA-N	?	20	spectrophotometric	a/apparent	?	acidic	10.78
16138	S=C(NC1(=C(C=CC=C1C)C))C2(=CC=CC=C2)	CC1C=CC=C(C)C=1NC(=S)C1C=CC=CC=1	InChI=1S/C15H15NS/c1-11-7-6-8-12(2)14(11)16-15(17)13-9-4-3-5-10-13/h3-10H,1-2H3,(H,16,17)	YKAVTJLYNLDNRW-UHFFFAOYSA-N	?	20	potentiometric	a1/apparent	?	acidic	10.79
16415	OC4(=CC3(=C(C2(C(C1(C(C(O)C(C1)O)(C)CC2))CC3))C=C4))	CC12CCC3C(CCC4C=C(O)C=CC=43)C1CC(O)C2O	InChI=1S/C18H24O3/c1-18-7-6-13-12-5-3-11(19)8-10(12)2-4-14(13)15(18)9-16(20)17(18)21/h3,5,8,13-17,19-21H,2,4,6-7,9H2,1H3	PROQIPRRNZUXQM-UHFFFAOYSA-N	?		potentiometric	thermodynamic	?	acidic	10.8
17566	S(=O)(=O)(N)C	CS(N)(=O)=O	InChI=1S/CH5NO2S/c1-5(2,3)4/h1H3,(H2,2,3,4)	HNQIVZYLYMDVSB-UHFFFAOYSA-N	?	25	potentiometric	a1/apparent	?	acidic	10.8
10567	OC1(=C(C=C(CC)C=C1)C(C)C)	CCC1=CC(C(C)C)=C(O)C=C1	InChI=1S/C11H16O/c1-4-9-5-6-11(12)10(7-9)8(2)3/h5-8,12H,4H2,1-3H3	HFXZXGVECOWQGS-UHFFFAOYSA-N	?	20	spectrophotometric	a1/thermodynamic	?	acidic	10.82
12211	OC1(=C(C=C(C)C=C1)CN(CC)CC)	CC1C=CC(O)=C(CN(CC)CC)C=1	InChI=1S/C12H19NO/c1-4-13(5-2)9-11-8-10(3)6-7-12(11)14/h6-8,14H,4-5,9H2,1-3H3	BPIIGTWIPYOEIV-UHFFFAOYSA-N	?	25	mean from 5	a1/apparent	?	acidic	10.84
14231	OC1(=C(C=CC=C1C)C(C)C)	CC1=CC=CC(C(C)C)=C1O	InChI=1S/C10H14O/c1-7(2)9-6-4-5-8(3)10(9)11/h4-7,11H,1-3H3	KFETUQFRWIVAMU-UHFFFAOYSA-N	?	20	spectrophotometric	a1/thermodynamic	?	acidic	10.85
11221	O2(C1(=C(C=CC(=C1)C=NO)OC2))	O=NCC1C=CC2OCOC=2C=1	InChI=1S/C8H7NO3/c10-9-4-6-1-2-7-8(3-6)12-5-11-7/h1-3H,4-5H2	VQCQPDOAQIMFQN-UHFFFAOYSA-N	?	25		thermodynamic	?	acidic	10.85
17054	S=C(NC1(=CC=CC=C1))C2(=CC=CC=C2)	S=C(NC1C=CC=CC=1)C1C=CC=CC=1	InChI=1S/C13H11NS/c15-13(11-7-3-1-4-8-11)14-12-9-5-2-6-10-12/h1-10H,(H,14,15)	BOQKCADLPNLYCZ-UHFFFAOYSA-N	?	20	mean from 2	a1/apparent	?	acidic	10.86
12749	N2(=CC=1(N=CNC=1C=C2))	C1=NC=CC2NC=NC=21	InChI=1S/C6H5N3/c1-2-7-3-6-5(1)8-4-9-6/h1-4H,(H,8,9)	UBOOKRVGOBKDMM-UHFFFAOYSA-N	?		potentiometric	a2/apparent	?	acidic	10.88
11652	S=CNC1(=CC(F)=CC=C1)	FC1C=C(C=CC=1)NC=S	InChI=1S/C7H6FNS/c8-6-2-1-3-7(4-6)9-5-10/h1-5H,(H,9,10)	QUMISUIQFVEZSD-UHFFFAOYSA-N	?	20	potentiometric	a1/apparent	?	acidic	10.89
10569	OC1(=C(C=C(C(C)C)C=C1C)C)	CC1=CC(=CC(C)=C1O)C(C)C	InChI=1S/C11H16O/c1-7(2)10-5-8(3)11(12)9(4)6-10/h5-7,12H,1-4H3	XBDGGYWLUULJRH-UHFFFAOYSA-N	?	20	spectrophotometric	a1/thermodynamic	?	acidic	10.9
17832	OC1(=NNC(=C1)C)	CC1=CC(O)=NN1	InChI=1S/C4H6N2O/c1-3-2-4(7)6-5-3/h2H,1H3,(H2,5,6,7)	WGVHNCAJPFIFCR-UHFFFAOYSA-N	?		potentiometric	b/apparent	?	acidic	10.9
13501	OC1(=C(C=C(CC)C(=C1)C)C(C)C)	CC1=CC(O)=C(C=C1CC)C(C)C	InChI=1S/C12H18O/c1-5-10-7-11(8(2)3)12(13)6-9(10)4/h6-8,13H,5H2,1-4H3	REUXPEYAOYKLSP-UHFFFAOYSA-N	?	20	spectrophotometric	a1/thermodynamic	?	acidic	10.91
16794	S(C2(=NC(SCC1(=CC=CC=C1))=C(N2)C3(=CC=CC=C3)))CC4(=CC=CC=C4)	C(SC1NC(=C(N=1)SCC1C=CC=CC=1)C1C=CC=CC=1)C1C=CC=CC=1	InChI=1S/C23H20N2S2/c1-4-10-18(11-5-1)16-26-22-21(20-14-8-3-9-15-20)24-23(25-22)27-17-19-12-6-2-7-13-19/h1-15H,16-17H2,(H,24,25)	DIKGAHDKPZHLRH-UHFFFAOYSA-N	?	25	spectrophotometric	a2/apparent	?	acidic	10.93
15755	[Br]C2(=CC=C(NC(=S)C1(=CC=C(OC)C=C1))C=C2)	COC1C=CC(=CC=1)C(=S)NC1C=CC(Br)=CC=1	InChI=1S/C14H12BrNOS/c1-17-13-8-2-10(3-9-13)14(18)16-12-6-4-11(15)5-7-12/h2-9H,1H3,(H,16,18)	YGEURFOKRYVSCN-UHFFFAOYSA-N	?		spectrophotometric	a1/apparent	?	acidic	10.95
14507	OC1(=C(C=CC=C1)CN(C)C)	CN(C)CC1C=CC=CC=1O	InChI=1S/C9H13NO/c1-10(2)7-8-5-3-4-6-9(8)11/h3-6,11H,7H2,1-2H3	FUIQBJHUESBZNU-UHFFFAOYSA-N	?	25	mean from 5	b2/apparent	O-H	acidic	10.96
15753	[Br]C2(=CC(C(=S)NC1(=CC=C(OC)C=C1))=CC=C2)	COC1C=CC(=CC=1)NC(=S)C1C=C(Br)C=CC=1	InChI=1S/C14H12BrNOS/c1-17-13-7-5-12(6-8-13)16-14(18)10-3-2-4-11(15)9-10/h2-9H,1H3,(H,16,18)	UPBXVJGOYZNEGZ-UHFFFAOYSA-N	?		spectrophotometric	a1/apparent	?	acidic	10.99
17431	SC(CN)(C)C	CC(C)(S)CN	InChI=1S/C4H11NS/c1-4(2,6)3-5/h6H,3,5H2,1-2H3	MBPAUMHSIFBANF-UHFFFAOYSA-N	?	22	potentiometric	a2/apparent	?	acidic	11.0
16781	O=[N+]([O-])C1(=CC=C(CC(C(=O)OCC)C(=O)C)C=C1)	CC(=O)C(CC1C=CC(=CC=1)[N+]([O-])=O)=C(O)OCC	InChI=1S/C13H15NO5/c1-3-19-13(16)12(9(2)15)8-10-4-6-11(7-5-10)14(17)18/h4-7,16H,3,8H2,1-2H3	ISYFSIGLJVGAQI-UHFFFAOYSA-N	?	25	spectrophotometric	a1/thermodynamic	?	acidic	11.06
17759	O=C(NN)CC#N	N/N=C(/O)\CC#N	InChI=1S/C3H5N3O/c4-2-1-3(7)6-5/h1,5H2,(H,6,7)	HPHBOJANXDKUQD-UHFFFAOYSA-N	?	22	mean from 2	a1/apparent	NH	acidic	11.08
13784	O=C2(N(C=1(N=CNC=1CN2))C)	CN1C(=O)NCC2NC=NC1=2	InChI=1S/C6H8N4O/c1-10-5-4(8-3-9-5)2-7-6(10)11/h3H,2H2,1H3,(H,7,11)(H,8,9)	MYLDZDVBIMWMNX-UHFFFAOYSA-N	?	25		a/apparent	?	acidic	11.1
10948	O=C2(C1(C(=O)CCCC1CCC2))	OC1=CCCC2CCC=C(O)C12	InChI=1S/C10H14O2/c11-8-5-1-3-7-4-2-6-9(12)10(7)8/h5-7,10-12H,1-4H2	KWFGLYFNQBCBBU-UHFFFAOYSA-N	?	20	spectrophotometric	a/apparent	?	acidic	11.13
16133	ClC2(=CC=C(C(=S)NC1(=CC=C(C)C=C1))C=C2)	CC1C=CC(=CC=1)NC(=S)C1C=CC(Cl)=CC=1	InChI=1S/C14H12ClNS/c1-10-2-8-13(9-3-10)16-14(17)11-4-6-12(15)7-5-11/h2-9H,1H3,(H,16,17)	ZFEYOZXIFSZMTR-UHFFFAOYSA-N	?		spectrophotometric	a1/apparent	?	acidic	11.18
14902	S(=O)(=O)(NCCC(=O)[O-])C1(=CC=C(C)C=C1)	CC1C=CC(=CC=1)S(=O)(=O)NCC=C(O)O	InChI=1S/C10H13NO4S/c1-8-2-4-9(5-3-8)16(14,15)11-7-6-10(12)13/h2-6,11-13H,7H2,1H3	AWUVUZWMHHZXRZ-UHFFFAOYSA-N	?	25	potentiometric	a1/apparent	SO2-NH-	acidic	11.2
15655	[Br]CC(OC1(=CC(=CC=C1)C))(O)C2(=CC=CC=C2)	CC1C=C(C=CC=1)OC(O)(CBr)C1C=CC=CC=1	InChI=1S/C15H15BrO2/c1-12-6-5-9-14(10-12)18-15(17,11-16)13-7-3-2-4-8-13/h2-10,17H,11H2,1H3	YCTXBLKUMSIHGD-UHFFFAOYSA-N	?	25		a1/apparent	?	acidic	11.21
14621	OC1(=CC=C(CCCCC(C)(C)C)C=C1)	CC(C)(C)CCCCC1C=CC(O)=CC=1	InChI=1S/C14H22O/c1-14(2,3)11-5-4-6-12-7-9-13(15)10-8-12/h7-10,15H,4-6,11H2,1-3H3	LVZOXWGDTAZDMG-UHFFFAOYSA-N	?	25	potentiometric	a1/thermodynamic	OH	acidic	11.22
11083	OC=2(C1(=NC=CC=C1C(N)=CC=2))	NC1=CC=C(O)C2=NC=CC=C21	InChI=1S/C9H8N2O/c10-7-3-4-8(12)9-6(7)2-1-5-11-9/h1-5,12H,10H2	YDEUKNRKEYICTH-UHFFFAOYSA-N	?	20		a2/apparent	?	acidic	11.24
15752	ClC2(=CC=C(C(=S)NC1(=CC=C(OC)C=C1))C=C2)	COC1C=CC(=CC=1)NC(=S)C1C=CC(Cl)=CC=1	InChI=1S/C14H12ClNOS/c1-17-13-8-6-12(7-9-13)16-14(18)10-2-4-11(15)5-3-10/h2-9H,1H3,(H,16,18)	DWQBNXQHGHKHRK-UHFFFAOYSA-N	?		spectrophotometric	a1/apparent	?	acidic	11.26
13340	OC=1(N(N=C(C=1)C)C2(=CC=CC=C2))	CC1C=C(O)N(N=1)C1C=CC=CC=1	InChI=1S/C10H10N2O/c1-8-7-10(13)12(11-8)9-5-3-2-4-6-9/h2-7,13H,1H3	PLVBQEFRONZLHO-UHFFFAOYSA-N	?		potentiometric	b/apparent	?	acidic	11.3
13986	N2(=C(N)C1(=C(NN=C1)N=C2C))	CC1=NC2NN=CC=2C(N)=N1	InChI=1S/C6H7N5/c1-3-9-5(7)4-2-8-11-6(4)10-3/h2H,1H3,(H3,7,8,9,10,11)	BBEHITOHXPPLSS-UHFFFAOYSA-N	?	20	spectrophotometric	a2/apparent	?	acidic	11.3
12501	OC=2(C1(=NC=CC=C1C=CC=2C=CC))	CC=CC1C=CC2=CC=CN=C2C=1O	InChI=1S/C12H11NO/c1-2-4-10-7-6-9-5-3-8-13-11(9)12(10)14/h2-8,14H,1H3	MWNGBZCMWYKIDR-UHFFFAOYSA-N	?	25		a2/apparent	O-H	acidic	11.34
16179	S=C(NC1(=CC=C(OC)C=C1))C2(=CC=CC=C2)	COC1C=CC(=CC=1)NC(=S)C1C=CC=CC=1	InChI=1S/C14H13NOS/c1-16-13-9-7-12(8-10-13)15-14(17)11-5-3-2-4-6-11/h2-10H,1H3,(H,15,17)	HGBOOZXXUFQBLX-UHFFFAOYSA-N	?	20	mean from 2	a1/apparent	?	acidic	11.36
16757	SC(=C(N(C=O)CC1(=C(N=C(C)N=C1)N))C)CCO	CC1N=CC(CN(C=O)C(C)=C(S)CCO)=C(N)N=1	InChI=1S/C12H18N4O2S/c1-8(11(19)3-4-17)16(7-18)6-10-5-14-9(2)15-12(10)13/h5,7,17,19H,3-4,6H2,1-2H3,(H2,13,14,15)	IDPJGITXELWXRN-UHFFFAOYSA-N	?	25	spectrophotometric	a1/apparent	?	acidic	11.4
16114	OC=1(N(N=C(C=1CCCC)C)C2(=CC=CC=C2))	CC1=NN(C(O)=C1CCCC)C1C=CC=CC=1	InChI=1S/C14H18N2O/c1-3-4-10-13-11(2)15-16(14(13)17)12-8-6-5-7-9-12/h5-9,17H,3-4,10H2,1-2H3	HZYZDKVUIGKRCW-UHFFFAOYSA-N	?		potentiometric	b/apparent	?	acidic	11.4
14681	S(=O)(=O)(NCC(=O)[O-])C1(=CC=C(C)C=C1)	CC1=CC=C(C=C1)S(=O)(=O)N=CC(O)O	InChI=1S/C9H11NO4S/c1-7-2-4-8(5-3-7)15(13,14)10-6-9(11)12/h2-6,9,11-12H,1H3	NQXTWKAQZFYCAM-UHFFFAOYSA-N	?	25	potentiometric	a1/apparent	SO2-NH-	acidic	11.4
10238	O=C1(NC(=O)CCC1)	OC1CCC=C(O)N=1	InChI=1S/C5H7NO2/c7-4-2-1-3-5(8)6-4/h2,7H,1,3H2,(H,6,8)	DPIFZCKORVTVNQ-UHFFFAOYSA-N	?	25	potentiometric	a/thermodynamic	?	acidic	11.43
13643	O(C1(=CC(=C(O)C=C1)CN(C)C))C	COC1C=CC(O)=C(CN(C)C)C=1	InChI=1S/C10H15NO2/c1-11(2)7-8-6-9(13-3)4-5-10(8)12/h4-6,12H,7H2,1-3H3	DALDKLLZFGAGLB-UHFFFAOYSA-N	?	25	potentiometric	a1/thermodynamic	OH	acidic	11.48
17353	S(C(O)O)CC	CCSC(O)O	InChI=1S/C3H8O2S/c1-2-6-3(4)5/h3-5H,2H2,1H3	UMFMVSNLYKGGPJ-UHFFFAOYSA-N	?	25		a1/apparent	OH	acidic	11.48
16745	S1(C(=NN=C1C2(=CC=CC=C2))NCC3(=CC=CC=C3))	C(NC1=NN=C(S1)C1C=CC=CC=1)C1C=CC=CC=1	InChI=1S/C15H13N3S/c1-3-7-12(8-4-1)11-16-15-18-17-14(19-15)13-9-5-2-6-10-13/h1-10H,11H2,(H,16,18)	RSVVSFGLTRDYOF-UHFFFAOYSA-N	?		spectrophotometric	b/apparent	?	acidic	11.5
14735	O(O)C	COO	InChI=1S/CH4O2/c1-3-2/h2H,1H3	MEUKEBNAABNAEX-UHFFFAOYSA-N	?	20	spectrophotometric	a/apparent	?	acidic	11.5
16647	S(=O)(=O)(NCC1(=CC=CC=C1))C2(=CC=C(OC)C=C2)	COC1C=CC(=CC=1)S(=O)(=O)NCC1C=CC=CC=1	InChI=1S/C14H15NO3S/c1-18-13-7-9-14(10-8-13)19(16,17)15-11-12-5-3-2-4-6-12/h2-10,15H,11H2,1H3	CDTRGFYYGHIFTP-UHFFFAOYSA-N	?	25	spectrophotometric	a1/apparent	N-H	acidic	11.53
11667	S=C(NC1(=CC=CC=C1))C	CC(=S)NC1C=CC=CC=1	InChI=1S/C8H9NS/c1-7(10)9-8-5-3-2-4-6-8/h2-6H,1H3,(H,9,10)	MWCGLTCRJJFXKR-UHFFFAOYSA-N	?	20	potentiometric	a1/apparent	?	acidic	11.56
12688	ON=CCCCCCC	CCCCCCCN=O	InChI=1S/C7H15NO/c1-2-3-4-5-6-7-8-9/h2-7H2,1H3	DMJBDVZMPKTLON-UHFFFAOYSA-N	?	25		apparent	?	acidic	11.6
15109	O=[N+]([O-])C=2(C=1(C(=C[N+](CCO)=CC=1)C=CC=2))	[O-][N+](=O)C1=CC=CC2=C[N+](CCO)=CC=C21	InChI=1S/C11H11N2O3/c14-7-6-12-5-4-10-9(8-12)2-1-3-11(10)13(15)16/h1-5,8,14H,6-7H2/q+1	MSIHUOXSASEWRP-UHFFFAOYSA-N	?	25	spectrophotometric	a2/apparent	O-H	acidic	11.67
15342	O=C(N)C3(=CC(OC)=C(C1(=NC=2(N(C=NC=2(N1))C)))C=C3)	CN1C=NC2NC(=NC1=2)C1C=CC(=CC=1OC)C(N)=O	InChI=1S/C13H13N5O2/c1-18-6-15-12-13(18)17-11(16-12)8-4-3-7(10(14)19)5-9(8)20-2/h3-6H,1-2H3,(H2,14,19)(H,16,17)	JZLVVGOQVOEHFO-UHFFFAOYSA-N	?	25	spectrophotometric	a1/apparent	?	acidic	11.74
13185	O=C(C(C)(C)C)CC(=O)C(C)(C)C	CC(C)(C)C(O)=CC(=O)C(C)(C)C	InChI=1S/C11H20O2/c1-10(2,3)8(12)7-9(13)11(4,5)6/h7,12H,1-6H3	SOZFXLUMSLXZFW-UHFFFAOYSA-N	?	25		a1/apparent	?	acidic	11.77
15317	OC=1(N(N=C(C=1CC2(=CC=CC=C2))C)C3(=CC=CC=C3))	CC1=NN(C(O)=C1CC1C=CC=CC=1)C1C=CC=CC=1	InChI=1S/C17H16N2O/c1-13-16(12-14-8-4-2-5-9-14)17(20)19(18-13)15-10-6-3-7-11-15/h2-11,20H,12H2,1H3	KYEQUVYTIZMYOG-UHFFFAOYSA-N	?		potentiometric	b/apparent	?	acidic	11.8
15756	S=C(NC1(=CC=C(C)C=C1))C2(=CC=C(OC)C=C2)	CC1C=CC(=CC=1)NC(=S)C1C=CC(=CC=1)OC	InChI=1S/C15H15NOS/c1-11-3-7-13(8-4-11)16-15(18)12-5-9-14(17-2)10-6-12/h3-10H,1-2H3,(H,16,18)	IWVCEMRFDGIEMT-UHFFFAOYSA-N	?		spectrophotometric	a1/apparent	?	acidic	11.81
14964	[N+]=1(C=3(C(C=C2(C=1C=CC=C2))=CC=C(C=3)N))(C)	C[N+]1C2=CC(N)=CC=C2C=C2C=CC=CC=12	InChI=1S/C14H12N2/c1-16-13-5-3-2-4-10(13)8-11-6-7-12(15)9-14(11)16/h2-9,15H,1H3/p+1	NJLGSVSVNHBQEG-UHFFFAOYSA-O	?	25	potentiometric	a/apparent	?	acidic	11.85
12460	ClC2(=CC=C(C(=O)C1(=NNC=C1))C=C2)	O=C(C1C=CNN=1)C1C=CC(Cl)=CC=1	InChI=1S/C10H7ClN2O/c11-8-3-1-7(2-4-8)10(14)9-5-6-12-13-9/h1-6H,(H,12,13)	YQRISINPLABDKE-UHFFFAOYSA-N	?		spectrophotometric	a/apparent	?	acidic	11.87
15369	OC(C1(=CN=CC=C1))(C2(=CC=NC=C2))C3(=CC=NC=C3)	OC(C1=CN=CC=C1)(C1C=CN=CC=1)C1C=CN=CC=1	InChI=1S/C16H13N3O/c20-16(13-3-8-17-9-4-13,14-5-10-18-11-6-14)15-2-1-7-19-12-15/h1-12,20H	SRXLJFCDTHMAFC-UHFFFAOYSA-N	?	20		a/apparent	?	acidic	11.9
17164	N1(=C(NC2(=C1C=CC=C2))C3(=CC=CC=C3))	C1=CC=CC=C1C1NC2C=CC=CC=2N=1	InChI=1S/C13H10N2/c1-2-6-10(7-3-1)13-14-11-8-4-5-9-12(11)15-13/h1-9H,(H,14,15)	DWYHDSLIWMUSOO-UHFFFAOYSA-N	?	25	spectrophotometric	b2/thermodynamic	?	acidic	11.91
10652	S=CNC1(=CC=C(N(C)C)C=C1)	CN(C)C1C=CC(=CC=1)NC=S	InChI=1S/C9H12N2S/c1-11(2)9-5-3-8(4-6-9)10-7-12/h3-7H,1-2H3,(H,10,12)	XGLLNMJZQOBFQM-UHFFFAOYSA-N	?	20	potentiometric	a1/apparent	?	acidic	11.96
10366	OC(=C(C(=C)C)C)C	CC(C(C)=C)=C(C)O	InChI=1S/C7H12O/c1-5(2)6(3)7(4)8/h8H,1H2,2-4H3	LOHURIFKWWXDSX-UHFFFAOYSA-N	?	20		a1/apparent	OH	acidic	12.01
17003	O=C(C1(=CC=C(OC)C=C1))C2(=NNC=C2)	COC1C=CC(=CC=1)C(=O)C1C=CNN=1	InChI=1S/C11H10N2O2/c1-15-9-4-2-8(3-5-9)11(14)10-6-7-12-13-10/h2-7H,1H3,(H,12,13)	YPEMQMDWCPHMIW-UHFFFAOYSA-N	?		spectrophotometric	a/apparent	?	acidic	12.09
12726	N2(=C1(NC=CC1=CC=C2))	C1=CC=C2C=CNC2=N1	InChI=1S/C7H6N2/c1-2-6-3-5-9-7(6)8-4-1/h1-5H,(H,8,9)	MVXVYAKCVDQRLW-UHFFFAOYSA-N	?	26		a1/apparent	N-H	acidic	12.1
13337	OC2(=NN(C1(=CC=CC=C1))C(=C2)C)	CC1=CC(O)=NN1C1C=CC=CC=1	InChI=1S/C10H10N2O/c1-8-7-10(13)11-12(8)9-5-3-2-4-6-9/h2-7H,1H3,(H,11,13)	QBPBVVYCXXLMSY-UHFFFAOYSA-N	?		mean from 2	b/apparent	?	acidic	12.14
15107	O=C([O-])C2(=C(N1(N=C(O)C=C1C))C=CC=C2)	CC1=CC(O)=NN1C1=CC=CC=C1C(O)=O	InChI=1S/C11H10N2O3/c1-7-6-10(14)12-13(7)9-5-3-2-4-8(9)11(15)16/h2-6H,1H3,(H,12,14)(H,15,16)	IYMJEAOTYUFTMV-UHFFFAOYSA-N	?		potentiometric	b/apparent	?	acidic	12.2
10116	[N+]1(=C(N)C=CC=C1)(C)	C[N+]1C=CC=CC=1N	InChI=1S/C6H8N2/c1-8-5-3-2-4-6(8)7/h2-5,7H,1H3/p+1	SSDQZFNBHWFLIZ-UHFFFAOYSA-O	?	21	potentiometric	a/apparent	?	acidic	12.2
16123	O=C(OC)C2(=C(N1(N=C(O)C=C1C))C=CC=C2)	CC1=CC(O)=NN1C1C=CC=CC=1C(=O)OC	InChI=1S/C12H12N2O3/c1-8-7-11(15)13-14(8)10-6-4-3-5-9(10)12(16)17-2/h3-7H,1-2H3,(H,13,15)	YVYYVVLKCZVZBD-UHFFFAOYSA-N	?		potentiometric	b/apparent	?	acidic	12.3
14316	ClC1(=CC=C(NC(=S)N)C=C1)	NC(=S)NC1C=CC(Cl)=CC=1	InChI=1S/C7H7ClN2S/c8-5-1-3-6(4-2-5)10-7(9)11/h1-4H,(H3,9,10,11)	XVEFWRUIYOXUGG-UHFFFAOYSA-N	?	25	spectrophotometric	a1/apparent	?	acidic	12.3
14317	[Br]C1(=CC=C(NC(=S)N)C=C1)	NC(=S)NC1C=CC(Br)=CC=1	InChI=1S/C7H7BrN2S/c8-5-1-3-6(4-2-5)10-7(9)11/h1-4H,(H3,9,10,11)	MRVQULNOKCOGHC-UHFFFAOYSA-N	?	25	spectrophotometric	a1/apparent	?	acidic	12.35
16904	O=C(OCC)C3(=C(N1(N=C(O)C=C1C2(=CC=CC=C2)))C=CC=C3)	CCOC(=O)C1C=CC=CC=1N1N=C(O)C=C1C1C=CC=CC=1	InChI=1S/C18H16N2O3/c1-2-23-18(22)14-10-6-7-11-15(14)20-16(12-17(21)19-20)13-8-4-3-5-9-13/h3-12H,2H2,1H3,(H,19,21)	DGDDBLQDAYUWTD-UHFFFAOYSA-N	?		potentiometric	b/apparent	?	acidic	12.4
15367	OC(C1(=NC=CC=C1))(C2(=CC=NC=C2))C3(=CC=NC=C3)	OC(C1C=CC=CN=1)(C1C=CN=CC=1)C1C=CN=CC=1	InChI=1S/C16H13N3O/c20-16(13-4-9-17-10-5-13,14-6-11-18-12-7-14)15-3-1-2-8-19-15/h1-12,20H	AOVUVHQZBJTFLQ-UHFFFAOYSA-N	?	20		a/apparent	?	acidic	12.44
16739	O3(C(N2(C1(=NC=NC(=C1N=C2)N)))C(O)C(C3CO)O)	NC1N=CN=C2C=1N=CN2C1OC(CO)C(O)C1O	InChI=1S/C10H13N5O4/c11-8-5-9(13-2-12-8)15(3-14-5)10-7(18)6(17)4(1-16)19-10/h2-4,6-7,10,16-18H,1H2,(H2,11,12,13)	OIRDTQYFTABQOQ-UHFFFAOYSA-N	?	24	mean from 2	a1/apparent	?	acidic	12.5
13822	N=2(C1(=C(C=C(C)C(=C1)C)NC=2))	CC1=CC2N=CNC=2C=C1C	InChI=1S/C9H10N2/c1-6-3-8-9(4-7(6)2)11-5-10-8/h3-5H,1-2H3,(H,10,11)	LJUQGASMPRMWIW-UHFFFAOYSA-N	?	20	spectrophotometric	a2/apparent	?	acidic	12.52
14839	OC1(=C(C=C(C)C=C1C(C)(C)C)C(C)(C)C)	CC1C=C(C(O)=C(C=1)C(C)(C)C)C(C)(C)C	InChI=1S/C15H24O/c1-10-8-11(14(2,3)4)13(16)12(9-10)15(5,6)7/h8-9,16H,1-7H3	NLZUEZXRPGMBCV-UHFFFAOYSA-N	?	25		a1/thermodynamic	OH	acidic	12.55
14179	O(O)C(C1(=CC=CC=C1))(C)C	CC(C)(OO)C1C=CC=CC=1	InChI=1S/C9H12O2/c1-9(2,11-10)8-6-4-3-5-7-8/h3-7,10H,1-2H3	YQHLDYVWEZKEOX-UHFFFAOYSA-N	?	25	mean from 2	a1/apparent	H	acidic	12.64
15456	P(=O)(CCCCCC)(CCCCCC)CCCCCC	CCCCCCP(=O)(CCCCCC)CCCCCC	InChI=1S/C18H39OP/c1-4-7-10-13-16-20(19,17-14-11-8-5-2)18-15-12-9-6-3/h4-18H2,1-3H3	PPDZLUVUQQGIOJ-UHFFFAOYSA-N	?	25	conductometric	a1/apparent	?	acidic	12.75
13052	OC(O)C1(=NC=CC=C1)	OC(O)C1C=CC=CN=1	InChI=1S/C6H7NO2/c8-6(9)5-3-1-2-4-7-5/h1-4,6,8-9H	UAPCKORZDAFJAB-UHFFFAOYSA-N	?	20	spectrophotometric	a2/apparent	?	acidic	12.8
11668	S=C(N)C1(=CC=C(C)C=C1)	CC1=CC=C(C=C1)C(N)=S	InChI=1S/C8H9NS/c1-6-2-4-7(5-3-6)8(9)10/h2-5H,1H3,(H2,9,10)	QXYZSNGZMDVLKN-UHFFFAOYSA-N	?	20	spectrophotometric	a1/apparent	?	acidic	12.8
11842	O=C(C(C(=O)C)C(C)C)C	CC(C)C(C(=C)O)C(=C)O	InChI=1S/C8H14O2/c1-5(2)8(6(3)9)7(4)10/h5,8-10H,3-4H2,1-2H3	OJWKNWUPDZUDGJ-UHFFFAOYSA-N	?	20		a/apparent	?	acidic	12.85
17045	S(C1(=CC=C([N+](=O)[O-])C=C1))C2(NC(=O)C2)	[O-][N+](=O)C1C=CC(=CC=1)SC1CC(O)=N1	InChI=1S/C9H8N2O3S/c12-8-5-9(10-8)15-7-3-1-6(2-4-7)11(13)14/h1-4,9H,5H2,(H,10,12)	UXVFUJRMQXAGBZ-UHFFFAOYSA-N	?	25		a1/apparent	N-H	acidic	12.97
15318	OC(C1(=CC=NC=C1))(C2(=CC=NC=C2))C3(=CC=CC=C3)	OC(C1C=CC=CC=1)(C1C=CN=CC=1)C1C=CN=CC=1	InChI=1S/C17H14N2O/c20-17(14-4-2-1-3-5-14,15-6-10-18-11-7-15)16-8-12-19-13-9-16/h1-13,20H	KMDMYSVHOOUXAT-UHFFFAOYSA-N	?	20		a/apparent	?	acidic	13.07
13059	OC(O)C1(=CN=CC=C1)	OC(O)C1=CN=CC=C1	InChI=1S/C6H7NO2/c8-6(9)5-2-1-3-7-4-5/h1-4,6,8-9H	CTZBYLVHJHSEPX-UHFFFAOYSA-N	?	20	spectrophotometric	a2/apparent	?	acidic	13.1
13256	O=C2(CC1(=C(C=C(OC)C=C1)CC2))	COC1=CC2CC=C(O)CC=2C=C1	InChI=1S/C11H12O2/c1-13-11-5-3-8-6-10(12)4-2-9(8)7-11/h3-5,7,12H,2,6H2,1H3	NZVDNHPOCFTTDM-UHFFFAOYSA-N	?	25	spectrophotometric	a1/apparent	?	acidic	13.27
13732	N=3(C1(=C(C=C2(CCCCC2(=C1)))NC=3))	C1CCCC2=CC3NC=NC=3C=C21	InChI=1S/C11H12N2/c1-2-4-9-6-11-10(12-7-13-11)5-8(9)3-1/h5-7H,1-4H2,(H,12,13)	HPPTULNWMICSJI-UHFFFAOYSA-N	?	20	spectrophotometric	a2/apparent	?	acidic	13.33
14989	O(C2(=CC=1(NC=3(C(=NC=CC=3(C=1C=C2))C))))C	CC1=NC=CC2=C1NC1C=C(C=CC2=1)OC	InChI=1S/C13H12N2O/c1-8-13-11(5-6-14-8)10-4-3-9(16-2)7-12(10)15-13/h3-7,15H,1-2H3	BXNJHAXVSOCGBA-UHFFFAOYSA-N	?	24	mean from 2	a1/thermodynamic	protone	acidic	13.46
12959	O=C(N)C1(=CN=CC=C1)	NC(=O)C1C=CC=NC=1	InChI=1S/C6H6N2O/c7-6(9)5-2-1-3-8-4-5/h1-4H,(H2,7,9)	DFPAKSUCGFBDDF-UHFFFAOYSA-N	?	22	spectrophotometric	b2/thermodynamic	?	acidic	13.5
12721	N=1(NC=2(C=CC=CC=2(C=1)))	C1=NNC2C=CC=CC=21	InChI=1S/C7H6N2/c1-2-4-7-6(3-1)5-8-9-7/h1-5H,(H,8,9)	BAXOFTOLAUCFNW-UHFFFAOYSA-N	?	25		a2/thermodynamic	?	acidic	13.86
16345	O=[N+]([O-])C3(=CC1(=C(NC2(=C1CCNC2C))C=C3))	CC1NCCC2C3C=C(C=CC=3NC=21)[N+]([O-])=O	InChI=1S/C12H13N3O2/c1-7-12-9(4-5-13-7)10-6-8(15(16)17)2-3-11(10)14-12/h2-3,6-7,13-14H,4-5H2,1H3	DHHVFMPJLMYDNC-UHFFFAOYSA-N	?	25	spectrophotometric	a1/apparent	N-H	acidic	14.1
17362	S(C(O)C)CC	CCSC(C)O	InChI=1S/C4H10OS/c1-3-6-4(2)5/h4-5H,3H2,1-2H3	NUTVORGGYDQIDD-UHFFFAOYSA-N	?	25		a1/apparent	OH	acidic	14.34
14987	O(C3(=CC1(=C(NC2(=C1CCN=C2C))C=C3)))C	CC1=NCCC2=C1NC1C=CC(=CC2=1)OC	InChI=1S/C13H14N2O/c1-8-13-10(5-6-14-8)11-7-9(16-2)3-4-12(11)15-13/h3-4,7,15H,5-6H2,1-2H3	HMBHRMFLDKKSCT-UHFFFAOYSA-N	?	25	spectrophotometric	a1/apparent	N-H	acidic	14.54
11496	O=[N+]([O-])C1(=CN=C(N)N=C1)	NC1=NC=C(C=N1)[N+]([O-])=O	InChI=1S/C4H4N4O2/c5-4-6-1-3(2-7-4)8(9)10/h1-2H,(H2,5,6,7)	SSHFCFRJYJIJDV-UHFFFAOYSA-N	?	24.9	spectrophotometric	a1/apparent	NH	acidic	14.7
17168	ClC3(=CC1(=C(NC2(=C1CCNC2C))C=C3))	CC1NCCC2C3C=C(Cl)C=CC=3NC=21	InChI=1S/C12H13ClN2/c1-7-12-9(4-5-14-7)10-6-8(13)2-3-11(10)15-12/h2-3,6-7,14-15H,4-5H2,1H3	XAFDPMYETCYISS-UHFFFAOYSA-N	?	25	spectrophotometric	a1/apparent	N-H	acidic	15.2
14738	OCC	CCO	InChI=1S/C2H6O/c1-2-3/h3H,2H2,1H3	LFQSCWFLJHTTHZ-UHFFFAOYSA-N	?	25	mean from 7	a1/apparent	?	acidic	15.54
17232	OCCC	CCCO	InChI=1S/C3H8O/c1-2-3-4/h4H,2-3H2,1H3	BDERNNFJNOPAEC-UHFFFAOYSA-N	?	25	mean from 4	a1/apparent	?	acidic	15.97
10879	O=[N+]([O-])C1(=CC=C(C(=O)C)C=C1)	C=C(O)C1C=CC(=CC=1)[N+]([O-])=O	InChI=1S/C8H7NO3/c1-6(10)7-2-4-8(5-3-7)9(11)12/h2-5,10H,1H2	PSRHMZYBUBSKKU-UHFFFAOYSA-N	?	25		a1/apparent	?	acidic	16.65
11446	ClC1(=CC=C(C(=O)C)C=C1)	C=C(O)C1C=CC(Cl)=CC=1	InChI=1S/C8H7ClO/c1-6(10)7-2-4-8(9)5-3-7/h2-5,10H,1H2	VSCPTEHSYIIKDR-UHFFFAOYSA-N	?	25		a1/apparent	?	acidic	18.08
11447	FC1(=CC=C(C(=O)C)C=C1)	C=C(O)C1C=CC(F)=CC=1	InChI=1S/C8H7FO/c1-6(10)7-2-4-8(9)5-3-7/h2-5,10H,1H2	IENCGDGTEOOWDW-UHFFFAOYSA-N	?	25		a1/apparent	?	acidic	18.46
