# Supplementary material for: Open-source QSAR models for pKa prediction using multiple machine learning approaches
Source: J Cheminform. 2019 Sep 18;11:60. doi: 10.1186/s13321-019-0384-1 (PMC6749653; doi:10.1186/s13321-019-0384-1)
Supplement: Supplementary file 1 — Additional file 1. Original and curated pKa data used for modeling. [file 13321_2019_384_MOESM1_ESM.zip › Opt1_basic_tr.csv]

Molecule name	OriginalSmiles	Canonical_QSARr	InChI_Code_QSARr	InChI Key_QSARr	Salt_Solvent (Concatenate)	temp	method	type	group	basicOrAcidic	pKa
15045	O(C2(=CC=C(C(O)C1(=CC=CC=C1))C=C2))C	COC1C=CC(=CC=1)C(O)C1C=CC=CC=1	InChI=1S/C14H14O2/c1-16-13-9-7-12(8-10-13)14(15)11-5-3-2-4-6-11/h2-10,14-15H,1H3	BEGZWXVLBIZFKQ-UHFFFAOYSA-N	?	25		a1/apparent	COH2(1+)	basic	-8.0
11598	O[N+]1(=CC=C(N(C)C)C=C1)	CN(C)C1C=C[N+](O)=CC=1	InChI=1S/C7H11N2O/c1-8(2)7-3-5-9(10)6-4-7/h3-6,10H,1-2H3/q+1	JFVVCALPURGJLO-UHFFFAOYSA-N	?	24.85	spectrophotometric	b2/apparent	O-H	basic	-7.58
10029	OC1(C=CC=CC=C1)	OC1C=CC=CC=C1	InChI=1S/C7H8O/c8-7-5-3-1-2-4-6-7/h1-8H	VYFFZXBJEZVYLO-UHFFFAOYSA-N	?	25		a1/apparent	COH2(1+)	basic	-7.0
17016	S=C2(N(C(=O)C1(=CC=CC=C1))CC(N2)=O)	OC1CN(C(=O)C2C=CC=CC=2)C(=S)N=1	InChI=1S/C10H8N2O2S/c13-8-6-12(10(15)11-8)9(14)7-4-2-1-3-5-7/h1-5H,6H2,(H,11,13,15)	YTMVOQHVLQJLML-UHFFFAOYSA-N	?	25	spectrophotometric	a1/apparent	?	basic	-6.6
10574	[Br]C1(=CC(C(SCC)=O)=CC=C1)	CCSC(=O)C1C=C(Br)C=CC=1	InChI=1S/C9H9BrOS/c1-2-12-9(11)7-4-3-5-8(10)6-7/h3-6H,2H2,1H3	FMRGUHUPPRFPEH-UHFFFAOYSA-N	?	25		a1/apparent	OH	basic	-5.53
11450	SC(=O)C1(=CC=C(C)C=C1)	CC1=CC=C(C=C1)C(=O)S	InChI=1S/C8H8OS/c1-6-2-4-7(5-3-6)8(9)10/h2-5H,1H3,(H,9,10)	PJHWTWHVCOZCPU-UHFFFAOYSA-N	?	25		a1/apparent	OH	basic	-5.19
14193	SC(=O)C1(=CC=C(OC)C=C1)	COC1C=CC(=CC=1)C(=O)S	InChI=1S/C8H8O2S/c1-10-7-4-2-6(3-5-7)8(9)11/h2-5H,1H3,(H,9,11)	YGAPOICUMNPIPF-UHFFFAOYSA-N	?	25		a1/apparent	OH	basic	-4.9
10576	S(C(=O)C1(=CC(=CC=C1)C))CC	CC1C=C(C=CC=1)C(=O)SCC	InChI=1S/C10H12OS/c1-3-12-10(11)9-6-4-5-8(2)7-9/h4-7H,3H2,1-2H3	BMMBPKGCRIBKFY-UHFFFAOYSA-N	?	25		a1/apparent	OH	basic	-4.77
10577	S(C(=O)C1(=CC=C(C)C=C1))CC	CC1C=CC(=CC=1)C(=O)SCC	InChI=1S/C10H12OS/c1-3-12-10(11)9-6-4-8(2)5-7-9/h4-7H,3H2,1-2H3	JJLWSRBOLXFWER-UHFFFAOYSA-N	?	25		a1/apparent	OH	basic	-4.2
12548	O=[N+]([O-])C2(=CC=C(N1(N=NN=C1))C=C2)	[O-][N+](=O)C1C=CC(=CC=1)N1C=NN=N1	InChI=1S/C7H5N5O2/c13-12(14)7-3-1-6(2-4-7)11-5-8-9-10-11/h1-5H	NHYHTYJIILODSA-UHFFFAOYSA-N	?	25	spectrophotometric	a1/apparent	?	basic	-3.92
13497	S(C(=O)C1(=CC=C(OC)C=C1))CC	CCSC(=O)C1C=CC(=CC=1)OC	InChI=1S/C10H12O2S/c1-3-13-10(11)8-4-6-9(12-2)7-5-8/h4-7H,3H2,1-2H3	SXWYEKVBZGARII-UHFFFAOYSA-N	?	25		a1/apparent	OH	basic	-3.77
13344	O=C1(N(C=2(C=CC=CC=2(N1C)))CC)	CN1C2C=CC=CC=2N(CC)C1=O	InChI=1S/C10H12N2O/c1-3-12-9-7-5-4-6-8(9)11(2)10(12)13/h4-7H,3H2,1-2H3	ZIYRJIZPYNCEGL-UHFFFAOYSA-N	?	24.9	spectrophotometric	a1/apparent	?	basic	-3.7
15302	S=C2(NC(SCC1(=CC=CC=C1))=C(N2)C3(=CC=CC=C3))	S=C1NC(SCC2C=CC=CC=2)C(=N1)C1C=CC=CC=1	InChI=1S/C16H14N2S2/c19-16-17-14(13-9-5-2-6-10-13)15(18-16)20-11-12-7-3-1-4-8-12/h1-10,15H,11H2,(H,18,19)	ROJARFQBGQQPCI-UHFFFAOYSA-N	?	25	spectrophotometric	a1/apparent	?	basic	-3.31
13040	S=C(N)C1(=CC=CC=C1)	NC(=S)C1C=CC=CC=1	InChI=1S/C7H7NS/c8-7(9)6-4-2-1-3-5-6/h1-5H,(H2,8,9)	QIOZLISABUUKJY-UHFFFAOYSA-N	?	24.9	spectrophotometric	a1/apparent	?	basic	-3.2
13314	S=C1(NC(=S)C(N1)C2(=CC=CC=C2))	S=C1NC(C2C=CC=CC=2)C(=S)N1	InChI=1S/C9H8N2S2/c12-8-7(10-9(13)11-8)6-4-2-1-3-5-6/h1-5,7H,(H2,10,11,12,13)	SPODYUSINQXCQA-UHFFFAOYSA-N	?	25	spectrophotometric	a1/apparent	?	basic	-3.16
16921	ClC3(=CC=C(C=CC1(=NN=NN1C2(=CC=C([N+](=O)[O-])C=C2)))C=C3)	[O-][N+](=O)C1C=CC(=CC=1)N1N=NN=C1C=CC1C=CC(Cl)=CC=1	InChI=1S/C15H10ClN5O2/c16-12-4-1-11(2-5-12)3-10-15-17-18-19-20(15)13-6-8-14(9-7-13)21(22)23/h1-10H	QFKOJFMFDGLDCO-UHFFFAOYSA-N	?	25	spectrophotometric	a1/apparent	?	basic	-3.05
10696	ClC1(=C(N)C(Cl)=CC(=C1)[N+](=O)[O-])	NC1C(Cl)=CC(=CC=1Cl)[N+]([O-])=O	InChI=1S/C6H4Cl2N2O2/c7-4-1-3(10(11)12)2-5(8)6(4)9/h1-2H,9H2	BIXZHMJUSMUDOQ-UHFFFAOYSA-N	?	25	mean from 3	b1/apparent	NH2	basic	-2.98
15286	ClC3(=CC=C(C=CC1(=NN=NN1C2(=CC=CC=C2)))C=C3)	ClC1C=CC(C=CC2=NN=NN2C2C=CC=CC=2)=CC=1	InChI=1S/C15H11ClN4/c16-13-9-6-12(7-10-13)8-11-15-17-18-19-20(15)14-4-2-1-3-5-14/h1-11H	XQYKTDFGLZDWLD-UHFFFAOYSA-N	?	25	spectrophotometric	a1/apparent	?	basic	-2.54
15084	O=[N+]([O-])C2(=CC=C(NC1(=CC=CC=C1))C=C2)	[O-][N+](=O)C1C=CC(=CC=1)NC1C=CC=CC=1	InChI=1S/C12H10N2O2/c15-14(16)12-8-6-11(7-9-12)13-10-4-2-1-3-5-10/h1-9,13H	XXYMSQQCBUKFHE-UHFFFAOYSA-N	?	25	mean from 3	a1/apparent	NH	basic	-2.5
11666	S=C(NC)C1(=CC=CC=C1)	CNC(=S)C1C=CC=CC=1	InChI=1S/C8H9NS/c1-9-8(10)7-5-3-2-4-6-7/h2-6H,1H3,(H,9,10)	VXQROEXTWNTASQ-UHFFFAOYSA-N	?	25	potentiometric	a1/apparent	?	basic	-2.5
12980	O[N+]1(=CC(NC)=CC=C1)	CNC1C=[N+](O)C=CC=1	InChI=1S/C6H9N2O/c1-7-6-3-2-4-8(9)5-6/h2-5,7,9H,1H3/q+1	OTVNBPXAUANWOA-UHFFFAOYSA-N	?	25	spectrophotometric	a2/apparent	?	basic	-2.42
13504	S(=O)(C1(=CC=C(C)C=C1))C(C)(C)C	CC1C=CC(=CC=1)S(=O)C(C)(C)C	InChI=1S/C11H16OS/c1-9-5-7-10(8-6-9)13(12)11(2,3)4/h5-8H,1-4H3	CUHLCVDOSQPTSU-UHFFFAOYSA-N	?	25	spectrophotometric	a1/apparent	?	basic	-2.2
13898	N2(C1(=C(C=C(C)C=C1)C=C2))(C)	CC1C=CC2=C(C=1)C=CN2C	InChI=1S/C10H11N/c1-8-3-4-10-9(7-8)5-6-11(10)2/h3-7H,1-2H3	PZNYKBLADPHGMI-UHFFFAOYSA-N	?	25		a1/apparent	?	basic	-2.15
15131	O=C(N(O)C1(=CC=CC=C1))C2(=CC=CC=C2)	ON(C(=O)C1C=CC=CC=1)C1C=CC=CC=1	InChI=1S/C13H11NO2/c15-13(11-7-3-1-4-8-11)14(16)12-9-5-2-6-10-12/h1-10,16H	YLYIXDZITBMCIW-UHFFFAOYSA-N	?	25	mean from 3	a1/apparent	COH%+&	basic	-2.08
17553	S=C(NC)C	CNC(C)=S	InChI=1S/C3H7NS/c1-3(5)4-2/h1-2H3,(H,4,5)	BNLLHLUAOXAUNQ-UHFFFAOYSA-N	?	25	potentiometric	a1/apparent	?	basic	-1.9
15047	P(=O)(C1(=CC=CC=C1))(CC2(=CC=CC=C2))C	CP(=O)(CC1C=CC=CC=1)C1C=CC=CC=1	InChI=1S/C14H15OP/c1-16(15,14-10-6-3-7-11-14)12-13-8-4-2-5-9-13/h2-11H,12H2,1H3	SOJGLPAFJIPVLI-UHFFFAOYSA-N	?	25		a1/apparent	?	basic	-1.82
11189	O=C1(N(C=CC2(=C1C=CC=C2))C)	CN1C=CC2C=CC=CC=2C1=O	InChI=1S/C10H9NO/c1-11-7-6-8-4-2-3-5-9(8)10(11)12/h2-7H,1H3	YJRMHIKEMDTYDR-UHFFFAOYSA-N	?	20	spectrophotometric	a/apparent	?	basic	-1.8
12420	O=[N+]([O-])C2(=C(N)C=1(C(=CC=CC=1)C=C2))	NC1C2=CC=CC=C2C=CC=1[N+]([O-])=O	InChI=1S/C10H8N2O2/c11-10-8-4-2-1-3-7(8)5-6-9(10)12(13)14/h1-6H,11H2	SMAJHKXZBICXLS-UHFFFAOYSA-N	?	20		a/thermodynamic	?	basic	-1.6
11143	S=C2(N(C1(=C(C=CC=C1)C=C2))C)	CN1C(=S)C=CC2C=CC=CC1=2	InChI=1S/C10H9NS/c1-11-9-5-3-2-4-8(9)6-7-10(11)12/h2-7H,1H3	PBRBGUUOYSTUHP-UHFFFAOYSA-N	?	20	spectrophotometric	a/apparent	?	basic	-1.6
14450	O=C(N)C1(=CC=C(OC)C=C1)	COC1C=CC(=CC=1)C(N)=O	InChI=1S/C8H9NO2/c1-11-7-4-2-6(3-5-7)8(9)10/h2-5H,1H3,(H2,9,10)	GUCPYIYFQVTFSI-UHFFFAOYSA-N	?	18	spectrophotometric	a/apparent	?	basic	-1.6
13320	ClC2(=NC=C(C1([NH+](CCC1)C))C=C2)	CN1CCCC1C1C=NC(Cl)=CC=1	InChI=1S/C10H13ClN2/c1-13-6-2-3-9(13)8-4-5-10(11)12-7-8/h4-5,7,9H,2-3,6H2,1H3	SVVOLGNZRGLPIU-UHFFFAOYSA-N	?	25	spectrophotometric	a1/apparent	?	basic	-1.3
13173	ClC=1(N=CNC=1[N+](=O)[O-])	[O-][N+](=O)C1NC=NC=1Cl	InChI=1S/C3H2ClN3O2/c4-2-3(7(8)9)6-1-5-2/h1H,(H,5,6)	ZJYZSKPVPVBBFB-UHFFFAOYSA-N	?	25	potentiometric	b1/apparent	?	basic	-1.3
15083	O=[N+]([O-])C2(=CC(NC1(=CC=CC=C1))=CC=C2)	[O-][N+](=O)C1=CC(=CC=C1)NC1C=CC=CC=1	InChI=1S/C12H10N2O2/c15-14(16)12-8-4-7-11(9-12)13-10-5-2-1-3-6-10/h1-9,13H	VNRHTFXMONFRSL-UHFFFAOYSA-N	?	25	mean from 2	b1/apparent	NH	basic	-1.27
12411	O(C2(=NC=1(C(=CC=CC=1)N=C2OC)))C	COC1=NC2=CC=CC=C2N=C1OC	InChI=1S/C10H10N2O2/c1-13-9-10(14-2)12-8-6-4-3-5-7(8)11-9/h3-6H,1-2H3	CRAYFGFTLBTRRS-UHFFFAOYSA-N	?		spectrophotometric	a/apparent	?	basic	-1.15
11089	O=C2(N(C1(=C(C=CC=C1)N=C2))C)	CN1C(=O)C=NC2C=CC=CC1=2	InChI=1S/C9H8N2O/c1-11-8-5-3-2-4-7(8)10-6-9(11)12/h2-6H,1H3	CHPVQLYVDDOWNT-UHFFFAOYSA-N	?	20	spectrophotometric	a/apparent	?	basic	-1.15
17773	O=C1(C=CCC=C1)	O=C1C=CCC=C1	InChI=1S/C6H6O/c7-6-4-2-1-3-5-6/h2-5H,1H2	WGHKKEJHRMUKDK-UHFFFAOYSA-N	?	25	spectrophotometric	a1/apparent	C-H	basic	-1.14
12214	O=C(C1(=CC=CC=C1))C=C(N)CCC	CCCC(=N)CC(=O)C1C=CC=CC=1	InChI=1S/C12H15NO/c1-2-6-11(13)9-12(14)10-7-4-3-5-8-10/h3-5,7-8,13H,2,6,9H2,1H3	REJJUVWPMQGSNG-UHFFFAOYSA-N	?	20	spectrophotometric	b1/apparent	OH	basic	-1.12
13840	[S-]C2(=[NH+]C=1(C(=CC=CC=1)N=C2))	SC1C=NC2=CC=CC=C2N=1	InChI=1S/C8H6N2S/c11-8-5-9-6-3-1-2-4-7(6)10-8/h1-5H,(H,10,11)	INQXGZFDGDSRIF-UHFFFAOYSA-N	?	20	spectrophotometric	a1/apparent	?	basic	-1.11
11461	O=C(O)C1(=CC(O)=CC=C1)	OC1C=C(C=CC=1)C(O)=O	InChI=1S/C7H6O3/c8-6-3-1-2-5(4-6)7(9)10/h1-4,8H,(H,9,10)	IJFXRHURBJZNAO-UHFFFAOYSA-N	?	25	potentiometric	a1/apparent	OH	basic	-1.01
14850	O=C(O)C1(=C(NN=C(C#N)C#N)C=CC=C1)	N#CC(C#N)N=NC1C=CC=CC=1C(O)=O	InChI=1S/C10H6N4O2/c11-5-7(6-12)13-14-9-4-2-1-3-8(9)10(15)16/h1-4,7H,(H,15,16)	FDCSZMOHOIBWGW-UHFFFAOYSA-N	?	20	spectrophotometric	b1/apparent	-NH2-	basic	-0.96
17247	S=C(N)N	NC(N)=S	InChI=1S/CH4N2S/c2-1(3)4/h(H4,2,3,4)	UMGDCJDMYOKAJW-UHFFFAOYSA-N	?	24.9		b1/apparent	NH(1+)	basic	-0.96
12418	O=[N+]([O-])C1(=C(N)C=CC=2(C1=CC=CC=2))	NC1C=CC2=CC=CC=C2C=1[N+]([O-])=O	InChI=1S/C10H8N2O2/c11-9-6-5-7-3-1-2-4-8(7)10(9)12(13)14/h1-6H,11H2	JNWGFQCTJCIODS-UHFFFAOYSA-N	?	22	mean from 2	a/thermodynamic	?	basic	-0.92
12793	[Se](=O)(O)C1(=CC=CC=C1)	O[Se](=O)C1C=CC=CC=1	InChI=1S/C6H6O2Se/c7-9(8)6-4-2-1-3-5-6/h1-5H,(H,7,8)	WIHKGDVGLJJAMC-UHFFFAOYSA-N	?		NMR	a1/apparent	O-H	basic	-0.9
14348	ClC1(=CC([N+](=O)[O-])=C(N)C=C1)	NC1C=CC(Cl)=CC=1[N+]([O-])=O	InChI=1S/C6H5ClN2O2/c7-4-1-2-5(8)6(3-4)9(10)11/h1-3H,8H2	PBGKNXWGYQPUJK-UHFFFAOYSA-N	?	25	mean from 2	a1/apparent	NH2	basic	-0.88
16484	N#CC(=NNC2(=CC=C(N=NC1(=CC=CC=C1))C=C2))C#N	N#CC(C#N)N=NC1C=CC(=CC=1)N=NC1C=CC=CC=1	InChI=1S/C15H10N6/c16-10-15(11-17)21-20-14-8-6-13(7-9-14)19-18-12-4-2-1-3-5-12/h1-9,15H	NCDCTVOPSIPZCZ-UHFFFAOYSA-N	?	25	spectrophotometric	a1/apparent	?	basic	-0.87
14627	N#CC(=NNC1(=C(C=CC(=C1)C)C))C#N	CC1=CC(N=NC(C#N)C#N)=C(C)C=C1	InChI=1S/C11H10N4/c1-8-3-4-9(2)11(5-8)15-14-10(6-12)7-13/h3-5,10H,1-2H3	KUVLTQSSNHTLGP-UHFFFAOYSA-N	?	25	spectrophotometric	a1/apparent	?	basic	-0.84
12115	N#CC(=NNC1(=CC=C(C)C=C1))C#N	CC1=CC=C(C=C1)N=NC(C#N)C#N	InChI=1S/C10H8N4/c1-8-2-4-9(5-3-8)13-14-10(6-11)7-12/h2-5,10H,1H3	PVMNLJXFLNGWDN-UHFFFAOYSA-N	?	25	spectrophotometric	a1/apparent	?	basic	-0.83
11281	O=[N+]([O-])C2(=C1(NN=CC1=CC=C2))	[O-][N+](=O)C1C=CC=C2C=NNC2=1	InChI=1S/C7H5N3O2/c11-10(12)6-3-1-2-5-4-8-9-7(5)6/h1-4H,(H,8,9)	PQCAUHUKTBHUSA-UHFFFAOYSA-N	?	20	potentiometric	a1/thermodynamic	NH2+	basic	-0.83
10028	O=C1(C=CC=CC=C1)	O=C1C=CC=CC=C1	InChI=1S/C7H6O/c8-7-5-3-1-2-4-6-7/h1-6H	QVWDCTQRORVHHT-UHFFFAOYSA-N	?	25		a1/apparent	?	basic	-0.82
13535	N#CC(=NNC1(=CC=CC=C1))C#N	N#CC(C#N)N=NC1C=CC=CC=1	InChI=1S/C9H6N4/c10-6-9(7-11)13-12-8-4-2-1-3-5-8/h1-5,9H	KLMBASWITNCMTF-UHFFFAOYSA-N	?	25	spectrophotometric	a1/apparent	?	basic	-0.82
14847	ClCCC1(=CC=C(NN=C(C#N)C#N)C=C1)	N#CC(C#N)N=NC1C=CC(CCCl)=CC=1	InChI=1S/C11H9ClN4/c12-6-5-9-1-3-10(4-2-9)15-16-11(7-13)8-14/h1-4,11H,5-6H2	VBRDQJNXPOGDAB-UHFFFAOYSA-N	?	25	spectrophotometric	a1/apparent	?	basic	-0.81
12126	ClC1(=CC=C(NN=C(C#N)C#N)C=C1)	N#CC(C#N)N=NC1C=CC(Cl)=CC=1	InChI=1S/C9H5ClN4/c10-7-1-3-8(4-2-7)13-14-9(5-11)6-12/h1-4,9H	VSRWRLJPOOTNFT-UHFFFAOYSA-N	?	25	spectrophotometric	a1/apparent	?	basic	-0.79
15592	FC(F)(F)OC1(=CC=C(NN=C(C#N)C#N)C=C1)	N#CC(C#N)N=NC1C=CC(=CC=1)OC(F)(F)F	InChI=1S/C10H5F3N4O/c11-10(12,13)18-9-3-1-7(2-4-9)16-17-8(5-14)6-15/h1-4,8H	WCAZOGMPEZCHPN-UHFFFAOYSA-N	?	25	spectrophotometric	a1/apparent	?	basic	-0.78
16277	O=[N+]([O-])C1(=C(NN=C(C#N)C#N)C=CC(=C1)C)	CC1=CC(=C(C=C1)N=NC(C#N)C#N)[N+]([O-])=O	InChI=1S/C10H7N5O2/c1-7-2-3-9(10(4-7)15(16)17)14-13-8(5-11)6-12/h2-4,8H,1H3	JHYHIEBZIXAERA-UHFFFAOYSA-N	?	25	spectrophotometric	a1/apparent	?	basic	-0.78
14852	O=C(C1(=CC=C(NN=C(C#N)C#N)C=C1))C	C=C(O)C1C=CC(=CC=1)N=NC(C#N)C#N	InChI=1S/C11H8N4O/c1-8(16)9-2-4-10(5-3-9)14-15-11(6-12)7-13/h2-5,11,16H,1H2	XIPYNEMDGAGPOC-UHFFFAOYSA-N	?	25	spectrophotometric	a1/apparent	?	basic	-0.77
12120	ClC1(=C(NN=C(C#N)C#N)C=CC=C1)	N#CC(C#N)N=NC1C=CC=CC=1Cl	InChI=1S/C9H5ClN4/c10-8-3-1-2-4-9(8)14-13-7(5-11)6-12/h1-4,7H	ZRNJZQRMCMICTL-UHFFFAOYSA-N	?	25	spectrophotometric	a1/apparent	?	basic	-0.77
16228	ClCC(=O)C1(=CC=C(NN=C(C#N)C#N)C=C1)	N#CC(C#N)N=NC1C=CC(=CC=1)C(O)=CCl	InChI=1S/C11H7ClN4O/c12-5-11(17)8-1-3-9(4-2-8)15-16-10(6-13)7-14/h1-5,10,17H	BPZDACWQGFWOAQ-UHFFFAOYSA-N	?	25	spectrophotometric	a1/apparent	?	basic	-0.76
16275	O=[N+]([O-])C1(=CC(=C(NN=C(C#N)C#N)C=C1)C)	CC1C=C(C=CC=1N=NC(C#N)C#N)[N+]([O-])=O	InChI=1S/C10H7N5O2/c1-7-4-9(15(16)17)2-3-10(7)14-13-8(5-11)6-12/h2-4,8H,1H3	FOCDHQDHFYGVDG-UHFFFAOYSA-N	?	25	spectrophotometric	a1/apparent	?	basic	-0.74
16965	O=[N+]([O-])C1(=C([N+](=O)[O-])C=C2(C=NNC2(=C1)))	[O-][N+](=O)C1C=C2C=NNC2=CC=1[N+]([O-])=O	InChI=1S/C7H4N4O4/c12-10(13)6-1-4-3-8-9-5(4)2-7(6)11(14)15/h1-3H,(H,8,9)	TXKLPRHOQGGDQY-UHFFFAOYSA-N	?	20	potentiometric	a1/thermodynamic	NH2+	basic	-0.73
14634	ClC1(=C(Cl)C=CC=C1NN=C(C#N)C#N)	N#CC(C#N)N=NC1=CC=CC(Cl)=C1Cl	InChI=1S/C9H4Cl2N4/c10-7-2-1-3-8(9(7)11)15-14-6(4-12)5-13/h1-3,6H	LGJRUIATGITKJJ-UHFFFAOYSA-N	?	25	spectrophotometric	a1/apparent	?	basic	-0.71
12932	O=C(O)C1(=NC=CN=C1)	OC(=O)C1C=NC=CN=1	InChI=1S/C5H4N2O2/c8-5(9)4-3-6-1-2-7-4/h1-3H,(H,8,9)	NIPZZXUFJPQHNH-UHFFFAOYSA-N	?		potentiometric	a1/apparent	?	basic	-0.7
11541	O=C(OC)C1(=NC=CC=N1)	COC(=O)C1N=CC=CN=1	InChI=1S/C6H6N2O2/c1-10-6(9)5-7-3-2-4-8-5/h2-4H,1H3	JOQJEWAXHQDQAG-UHFFFAOYSA-N	?		spectrophotometric	a/apparent	?	basic	-0.68
14632	ClC1(=C(NN=C(C#N)C#N)C(Cl)=CC=C1)	N#CC(C#N)N=NC1C(Cl)=CC=CC=1Cl	InChI=1S/C9H4Cl2N4/c10-7-2-1-3-8(11)9(7)15-14-6(4-12)5-13/h1-3,6H	AEQGCSSRAKAFGV-UHFFFAOYSA-N	?	25	spectrophotometric	a1/apparent	?	basic	-0.67
11227	N1(=NN(N)C(=N1)C2(=CC=CC=C2))	NN1N=NN=C1C1C=CC=CC=1	InChI=1S/C7H7N5/c8-12-7(9-10-11-12)6-4-2-1-3-5-6/h1-5H,8H2	NWOANCZCVIUCTG-UHFFFAOYSA-N	?	25	potentiometric	a/apparent	?	basic	-0.62
16279	ClC1(=C(NN=C(C#N)C#N)C=CC(=C1)[N+](=O)[O-])	N#CC(C#N)N=NC1C=CC(=CC=1Cl)[N+]([O-])=O	InChI=1S/C9H4ClN5O2/c10-8-3-7(15(16)17)1-2-9(8)14-13-6(4-11)5-12/h1-3,6H	ZUDGKODXCIFNPR-UHFFFAOYSA-N	?	25	spectrophotometric	a1/apparent	?	basic	-0.62
15321	O=[N+]([O-])C3(=CC=C(C=2(OC(C1(=CC=CC=C1))=CN=2))C=C3)	[O-][N+](=O)C1C=CC(=CC=1)C1=NC=C(O1)C1C=CC=CC=1	InChI=1S/C15H10N2O3/c18-17(19)13-8-6-12(7-9-13)15-16-10-14(20-15)11-4-2-1-3-5-11/h1-10H	GNQWDFZVBSNVSN-UHFFFAOYSA-N	?	25	spectrophotometric	b1/apparent	?	basic	-0.61
13991	[NH+]2(=C1(N(C=NC1=C(N)N=C2)C))	CN1C=NC2C(N)=NC=NC1=2	InChI=1S/C6H7N5/c1-11-3-10-4-5(7)8-2-9-6(4)11/h2-3H,1H3,(H2,7,8,9)	WRXCXOUDSPTXNX-UHFFFAOYSA-N	?	25	potentiometric	a1/apparent	?	basic	-0.59
14736	O=CC	C=CO	InChI=1S/C2H4O/c1-2-3/h2-3H,1H2	IMROMDMJAWUWLK-UHFFFAOYSA-N	?	25	spectrophotometric	a1/apparent	?	basic	-0.57
12797	S1(C(C(=O)O)=CC=C1C)	CC1=CC=C(S1)C(O)=O	InChI=1S/C6H6O2S/c1-4-2-3-5(9-4)6(7)8/h2-3H,1H3,(H,7,8)	VCNGNQLPFHVODE-UHFFFAOYSA-N	?	25	potentiometric	a1/apparent	COOH	basic	-0.57
13311	[NH+]2(=CC=C(N1(CCC(C)CC1))C=C2)	CC1CCN(CC1)C1C=CN=CC=1	InChI=1S/C11H16N2/c1-10-4-8-13(9-5-10)11-2-6-12-7-3-11/h2-3,6-7,10H,4-5,8-9H2,1H3	FGWQRDGADJMULT-UHFFFAOYSA-N	?	25	spectrophotometric	a1/apparent	?	basic	-0.56
10049	O=C(O)C=1(OC=CC=1)	OC(=O)C1=CC=CO1	InChI=1S/C5H4O3/c6-5(7)4-2-1-3-8-4/h1-3H,(H,6,7)	SMNDYUVBFMFKNZ-UHFFFAOYSA-N	?	28		a1/apparent	COO-H	basic	-0.53
13836	[NH+]2(=CC=C(N1(CCCC1))C=C2)	C1CCCN1C1C=CN=CC=1	InChI=1S/C9H12N2/c1-2-8-11(7-1)9-3-5-10-6-4-9/h3-6H,1-2,7-8H2	RGUKYNXWOWSRET-UHFFFAOYSA-N	?	25	spectrophotometric	a1/apparent	?	basic	-0.53
15007	O3(C(CN(C1(=CC=C(C)C=C1))CC2(OC2))C3)	CC1=CC=C(C=C1)N(CC1CO1)CC1CO1	InChI=1S/C13H17NO2/c1-10-2-4-11(5-3-10)14(6-12-8-15-12)7-13-9-16-13/h2-5,12-13H,6-9H2,1H3	GTYAMROJMXVPHD-UHFFFAOYSA-N	?	20	spectrophotometric	b1/apparent	NH%+&	basic	-0.48
13113	O=C(C1(=NC=CC=C1))C	C=C(O)C1C=CC=CN=1	InChI=1S/C7H7NO/c1-6(9)7-4-2-3-5-8-7/h2-5,9H,1H2	CLUPMXZISUFRFS-UHFFFAOYSA-N	?		spectrophotometric	a/apparent	?	basic	-0.46
17871	FC1(=NC=CC=C1)	FC1C=CC=CN=1	InChI=1S/C5H4FN/c6-5-3-1-2-4-7-5/h1-4H	MTAODLNXWYIKSO-UHFFFAOYSA-N	?	25	spectrophotometric	a/thermodynamic	NHE+	basic	-0.44
17191	O3(C(CN(C1(=CC=CC=C1))CC2(OC2))C3)	C(C1CO1)N(CC1CO1)C1C=CC=CC=1	InChI=1S/C12H15NO2/c1-2-4-10(5-3-1)13(6-11-8-14-11)7-12-9-15-12/h1-5,11-12H,6-9H2	JAYXSROKFZAHRQ-UHFFFAOYSA-N	?	20	spectrophotometric	b1/apparent	NH%+&	basic	-0.4
10737	O=[N+]([O-])C1(=CC=C(NCO)C=C1)	[O-][N+](=O)C1C=CC(=CC=1)NCO	InChI=1S/C7H8N2O3/c10-5-8-6-1-3-7(4-2-6)9(11)12/h1-4,8,10H,5H2	VHCAVXZFPGZWEQ-UHFFFAOYSA-N	?	25	spectrophotometric	a1/thermodynamic	?	basic	-0.33
10277	ONC1(=CC=CC=C1)	ONC1C=CC=CC=1	InChI=1S/C6H7NO/c8-7-6-4-2-1-3-5-6/h1-5,7-8H	CKRZKMFTZCFYGB-UHFFFAOYSA-N	?	25	mean from 2	a1/apparent	N-O	basic	-0.32
10710	S(C1(=CC([N+](=O)[O-])=C(N)C=C1))C	CSC1=CC(=C(N)C=C1)[N+]([O-])=O	InChI=1S/C7H8N2O2S/c1-12-5-2-3-6(8)7(4-5)9(10)11/h2-4H,8H2,1H3	LWFOZCFJVOGQAM-UHFFFAOYSA-N	?	30	spectrophotometric	a1/apparent	?	basic	-0.28
10093	N#CC1(=NC=CC=C1)	N#CC1C=CC=CN=1	InChI=1S/C6H4N2/c7-5-6-3-1-2-4-8-6/h1-4H	FFNVQNRYTPFDDP-UHFFFAOYSA-N	?		spectrophotometric	a/apparent	?	basic	-0.26
11544	O=[N+]([O-])C1(=C(N)C=CC=C1)	NC1C=CC=CC=1[N+]([O-])=O	InChI=1S/C6H6N2O2/c7-5-3-1-2-4-6(5)8(9)10/h1-4H,7H2	DPJCXCZTLWNFOH-UHFFFAOYSA-N	?	24	mean from 10	b1/apparent	NH2	basic	-0.24
11819	O=[N+]([O-])C=1(C(=NNC=1C)C)	CC1=NNC(C)=C1[N+]([O-])=O	InChI=1S/C5H7N3O2/c1-3-5(8(9)10)4(2)7-6-3/h1-2H3,(H,6,7)	OFQCJVVJRNPSET-UHFFFAOYSA-N	?	25		a1/apparent	N%+&-H	basic	-0.22
12476	ClC2(=CC=C(NC1(=CC=CC=C1))C=C2)	ClC1C=CC(=CC=1)NC1C=CC=CC=1	InChI=1S/C12H10ClN/c13-10-6-8-12(9-7-10)14-11-4-2-1-3-5-11/h1-9,14H	VPRIGCVCJPKVFZ-UHFFFAOYSA-N	?	25	mean from 2	b1/apparent	NH	basic	0.0
17884	O1(N=CC(=C1C)C)	CC1ON=CC=1C	InChI=1S/C5H7NO/c1-4-3-6-7-5(4)2/h3H,1-2H3	BSWGZCMLNFBDEZ-UHFFFAOYSA-N	?	25		b/apparent	?	basic	0.0
11280	O=[N+]([O-])C2(=CC1(=C(NN=C1)C=C2))	[O-][N+](=O)C1=CC2C=NNC=2C=C1	InChI=1S/C7H5N3O2/c11-10(12)6-1-2-7-5(3-6)4-8-9-7/h1-4H,(H,8,9)	WSGURAYTCUVDQL-UHFFFAOYSA-N	?	20	potentiometric	a1/thermodynamic	NH2+	basic	0.13
15171	S(=O)(=O)(NC1(=NC=CC=N1))C2(=CC=CC=C2)	O=S(=O)(NC1N=CC=CN=1)C1C=CC=CC=1	InChI=1S/C10H9N3O2S/c14-16(15,9-5-2-1-3-6-9)13-10-11-7-4-8-12-10/h1-8H,(H,11,12,13)	HLBLNLYCFFWMFF-UHFFFAOYSA-N	?	25	potentiometric	a/apparent	?	basic	0.15
17817	ClC=1(C=NN(C=1)C)	CN1C=C(Cl)C=N1	InChI=1S/C4H5ClN2/c1-7-3-4(5)2-6-7/h2-3H,1H3	PGNUBDXGTOZIHC-UHFFFAOYSA-N	?	20	potentiometric	a1/apparent	?	basic	0.16
15173	FC(F)(F)C1(=NC=2(C=C([N+](=O)[O-])C=CC=2(N1)))	[O-][N+](=O)C1=CC2N=C(NC=2C=C1)C(F)(F)F	InChI=1S/C8H4F3N3O2/c9-8(10,11)7-12-5-2-1-4(14(15)16)3-6(5)13-7/h1-3H,(H,12,13)	FEJRBJIEEALTTL-UHFFFAOYSA-N	?	20	potentiometric	a1/apparent	?	basic	0.18
13408	O(C2(=CC1(=C(N(C)C(=C1)C)C=C2)))C	CC1=CC2C=C(C=CC=2N1C)OC	InChI=1S/C11H13NO/c1-8-6-9-7-10(13-3)4-5-11(9)12(8)2/h4-7H,1-3H3	FODAUNMFUIXBBO-UHFFFAOYSA-N	?	25		a1/apparent	?	basic	0.25
14812	N(C2(=CC=1(C(=CC=CC=1)C=C2)))(C4(C3(=C(C=CC=C3)CC4)))C6(C5(=C(C=CC=C5)CC6))	C1CC(C2C=CC=CC=21)N(C1CCC2C=CC=CC=21)C1=CC2=CC=CC=C2C=C1	InChI=1S/C28H25N/c1-2-10-23-19-24(16-13-20(23)7-1)29(27-17-14-21-8-3-5-11-25(21)27)28-18-15-22-9-4-6-12-26(22)28/h1-13,16,19,27-28H,14-15,17-18H2	DLLUNRTUYZTKKY-UHFFFAOYSA-N	?	25	potentiometric	b/thermodynamic	?	basic	0.25
11251	S1(=O)(=O)(N=C(N)C=2(NC=NC=2(N1)))	NC1=NS(=O)(=O)NC2N=CNC=21	InChI=1S/C4H5N5O2S/c5-3-2-4(7-1-6-2)9-12(10,11)8-3/h1,9H,(H2,5,8)(H,6,7)	XHUJLOYABCEGKW-UHFFFAOYSA-N	?	20	spectrophotometric	a1/apparent	?	basic	0.28
11101	O(C2(=NC=1(C(=CC=CC=1)N=C2)))C	COC1C=NC2=CC=CC=C2N=1	InChI=1S/C9H8N2O/c1-12-9-6-10-7-4-2-3-5-8(7)11-9/h2-6H,1H3	BAXABXIZQPAJEF-UHFFFAOYSA-N	?		spectrophotometric	a/apparent	?	basic	0.28
11028	S=C1(NC(=O)NC2(=C1N(C=N2)C))	CN1C=NC2NC(=O)NC(=S)C1=2	InChI=1S/C6H6N4OS/c1-10-2-7-4-3(10)5(12)9-6(11)8-4/h2H,1H3,(H2,8,9,11,12)	BVJKWTIGJVUGCY-UHFFFAOYSA-N	?		spectrophotometric	a1/apparent	?	basic	0.3
13313	[N+]2(=C(C1(=NC=CC=C1))C=CC=C2)(C)	C[N+]1C=CC=CC=1C1C=CC=CN=1	InChI=1S/C11H11N2/c1-13-9-5-3-7-11(13)10-6-2-4-8-12-10/h2-9H,1H3/q+1	JXBCKGDMEUICJN-UHFFFAOYSA-N	?		spectrophotometric	a/apparent	?	basic	0.31
17032	O=C(C1(=CC=CC=C1))CC2(=NC=CN=C2)	OC(=CC1C=NC=CN=1)C1C=CC=CC=1	InChI=1S/C12H10N2O/c15-12(10-4-2-1-3-5-10)8-11-9-13-6-7-14-11/h1-9,15H	FBVVSWHGEYMWJB-UHFFFAOYSA-N	?	25	spectrophotometric	a1/apparent	?	basic	0.33
17049	O=[N+]([O-])C2(=CC=C(N1(N=NN=C1N))C=C2)	NC1=NN=NN1C1C=CC(=CC=1)[N+]([O-])=O	InChI=1S/C7H6N6O2/c8-7-9-10-11-12(7)5-1-3-6(4-2-5)13(14)15/h1-4H,(H2,8,9,11)	MUEKWICBOBNDDL-UHFFFAOYSA-N	?	25	potentiometric	a/apparent	H+	basic	0.34
13033	[Br]C1(=C(N)C([Br])=CC=C1)	NC1C(Br)=CC=CC=1Br	InChI=1S/C6H5Br2N/c7-4-2-1-3-5(8)6(4)9/h1-3H,9H2	XIRRDAWDNHRRLB-UHFFFAOYSA-N	?	22	mean from 2	a/apparent	?	basic	0.36
17104	O(C2(=CC(NC1(=CC=CC=C1))=CC=C2))C	COC1=CC(=CC=C1)NC1C=CC=CC=1	InChI=1S/C13H13NO/c1-15-13-9-5-8-12(10-13)14-11-6-3-2-4-7-11/h2-10,14H,1H3	MKASXAGBWHIGCF-UHFFFAOYSA-N	?	25	mean from 2	b1/apparent	NH	basic	0.37
13915	SC=1(N=CC2(=CC=CC=C2(C=1)))	SC1=CC2=CC=CC=C2C=N1	InChI=1S/C9H7NS/c11-9-5-7-3-1-2-4-8(7)6-10-9/h1-6H,(H,10,11)	WRIZFUVYABPOLN-UHFFFAOYSA-N	?	20	spectrophotometric	a1/apparent	?	basic	0.39
17587	N1(C=CC=C1)	C1=CC=CN1	InChI=1S/C4H5N/c1-2-4-5-3-1/h1-5H	KAESVJOAVNADME-UHFFFAOYSA-N	?	24.9		b1/apparent	?	basic	0.4
17249	O=C(N)N	NC(N)=O	InChI=1S/CH4N2O/c2-1(3)4/h(H4,2,3,4)	XSQUKJJJFZCRTK-UHFFFAOYSA-N	?	25	mean from 5	a1/apparent	?	basic	0.4
15558	ClC3(=CC=C(C=2(OC(C1(=CC=CC=C1))=CN=2))C=C3)	ClC1C=CC(=CC=1)C1=NC=C(O1)C1C=CC=CC=1	InChI=1S/C15H10ClNO/c16-13-8-6-12(7-9-13)15-17-10-14(18-15)11-4-2-1-3-5-11/h1-10H	ANIDZBXFEWCCDB-UHFFFAOYSA-N	?	25	spectrophotometric	b1/apparent	?	basic	0.41
11282	O=[N+]([O-])C2(=C1(C(NN=C1)=CC=C2))	[O-][N+](=O)C1C=CC=C2NN=CC=12	InChI=1S/C7H5N3O2/c11-10(12)7-3-1-2-6-5(7)4-8-9-6/h1-4H,(H,8,9)	WBTVZVUYPVQEIF-UHFFFAOYSA-N	?	20	potentiometric	a1/thermodynamic	NH2+	basic	0.42
17048	O=[N+]([O-])C2(=CC(N1(N=NN=C1N))=CC=C2)	NC1=NN=NN1C1C=C(C=CC=1)[N+]([O-])=O	InChI=1S/C7H6N6O2/c8-7-9-10-11-12(7)5-2-1-3-6(4-5)13(14)15/h1-4H,(H2,8,9,11)	YDTLOZIXLQSLQE-UHFFFAOYSA-N	?	25	potentiometric	a/apparent	H+	basic	0.47
14579	S1(C(=NC=C1[N+](=O)[O-])N(C)C)	CN(C)C1=NC=C(S1)[N+]([O-])=O	InChI=1S/C5H7N3O2S/c1-7(2)5-6-3-4(11-5)8(9)10/h3H,1-2H3	QHFJDZYJNPUHJB-UHFFFAOYSA-N	?	25	spectrophotometric	a1/thermodynamic	?	basic	0.48
13290	O=C1(N(C(=O)C=2(N(C)C=NC=2(N1)))C)	CN1C(=O)NC2N=CN(C)C=2C1=O	InChI=1S/C7H8N4O2/c1-10-3-8-5-4(10)6(12)11(2)7(13)9-5/h3H,1-2H3,(H,9,13)	QUNWUDVFRNGTCO-UHFFFAOYSA-N	?		spectrophotometric	a1/apparent	?	basic	0.5
13343	O=C2(N(C1(=C(C=CC=C1)N=C2C))C)	CC1=NC2C=CC=CC=2N(C)C1=O	InChI=1S/C10H10N2O/c1-7-10(13)12(2)9-6-4-3-5-8(9)11-7/h3-6H,1-2H3	GRGDSEWMSMJHMU-UHFFFAOYSA-N	?	20	spectrophotometric	a/apparent	?	basic	0.51
11989	N=1(N(C=2(C=CC=CC=2(C=1)))C)	CN1N=CC2C=CC=CC1=2	InChI=1S/C8H8N2/c1-10-8-5-3-2-4-7(8)6-9-10/h2-6H,1H3	CSUGQXMRKOKBFI-UHFFFAOYSA-N	?	25		a2/apparent	?	basic	0.51
10217	ClC1(=CN=CC(=C1)Cl)	ClC1=CN=CC(Cl)=C1	InChI=1S/C5H3Cl2N/c6-4-1-5(7)3-8-2-4/h1-3H	WPGHPGAUFIJVJF-UHFFFAOYSA-N	?	25	mean from 2	a1/apparent	?	basic	0.55
11152	S=C1(C2(=C(N(C)C=C1)C=CC=C2))	CN1C=CC(=S)C2C=CC=CC1=2	InChI=1S/C10H9NS/c1-11-7-6-10(12)8-4-2-3-5-9(8)11/h2-7H,1H3	UHFHXGARFLWEAF-UHFFFAOYSA-N	?	20	spectrophotometric	a/apparent	?	basic	0.56
16734	[Br]C3(=CC=C(C=2(OC(C1(=CC=C(C)C=C1))=CN=2))C=C3)	CC1C=CC(=CC=1)C1=CN=C(O1)C1C=CC(Br)=CC=1	InChI=1S/C16H12BrNO/c1-11-2-4-12(5-3-11)15-10-18-16(19-15)13-6-8-14(17)9-7-13/h2-10H,1H3	NIBHFJZQUTULPX-UHFFFAOYSA-N	?	25	spectrophotometric	b1/apparent	?	basic	0.56
16733	ClC3(=CC=C(C=2(OC(C1(=CC=C(C)C=C1))=CN=2))C=C3)	CC1C=CC(=CC=1)C1=CN=C(O1)C1C=CC(Cl)=CC=1	InChI=1S/C16H12ClNO/c1-11-2-4-12(5-3-11)15-10-18-16(19-15)13-6-8-14(17)9-7-13/h2-10H,1H3	YVJBNRTUZCPTAA-UHFFFAOYSA-N	?	25	spectrophotometric	b1/apparent	?	basic	0.58
16200	S(=O)(=O)(NC1(=NC(=CC=N1)C))C2(=CC=CC=C2)	CC1=CC=NC(NS(=O)(=O)C2C=CC=CC=2)=N1	InChI=1S/C11H11N3O2S/c1-9-7-8-12-11(13-9)14-17(15,16)10-5-3-2-4-6-10/h2-8H,1H3,(H,12,13,14)	JHBCSXMWPZTKTF-UHFFFAOYSA-N	?	25	potentiometric	b/apparent	?	basic	0.59
13175	S1(C(=NC=C1[N+](=O)[O-])N)	NC1=NC=C(S1)[N+]([O-])=O	InChI=1S/C3H3N3O2S/c4-3-5-1-2(9-3)6(7)8/h1H,(H2,4,5)	MIHADVKEHAFNPG-UHFFFAOYSA-N	?	25	spectrophotometric	a1/thermodynamic	?	basic	0.61
15561	[Br]C3(=CC=C(C=2(OC(C1(=CC=CC=C1))=NC=2))C=C3)	BrC1C=CC(=CC=1)C1=CN=C(O1)C1C=CC=CC=1	InChI=1S/C15H10BrNO/c16-13-8-6-11(7-9-13)14-10-17-15(18-14)12-4-2-1-3-5-12/h1-10H	ZPZXCKXJGCWWBW-UHFFFAOYSA-N	?	25	spectrophotometric	b1/apparent	?	basic	0.65
14380	O=[N+]([O-])C1(=CC=C(NO)C=C1)	[O-][N+](=O)C1C=CC(=CC=1)NO	InChI=1S/C6H6N2O3/c9-7-5-1-3-6(4-2-5)8(10)11/h1-4,7,9H	XXFXVCXUJCOLSU-UHFFFAOYSA-N	?	25		b1/thermodynamic	?	basic	0.65
11277	O=[N+]([O-])C2(=CC=1(NN=CC=1C=C2))	[O-][N+](=O)C1=CC2NN=CC=2C=C1	InChI=1S/C7H5N3O2/c11-10(12)6-2-1-5-4-8-9-7(5)3-6/h1-4H,(H,8,9)	ORZRMRUXSPNQQL-UHFFFAOYSA-N	?	20	potentiometric	a1/thermodynamic	NH2+	basic	0.66
10683	O=[N+]([O-])C1(=CC=C(N(C)C)C=C1)	CN(C)C1C=CC(=CC=1)[N+]([O-])=O	InChI=1S/C8H10N2O2/c1-9(2)7-3-5-8(6-4-7)10(11)12/h3-6H,1-2H3	QJAIOCKFIORVFU-UHFFFAOYSA-N	?	23	mean from 4	b1/apparent	amine	basic	0.69
17190	S1(C(=NC2(=C1C=CC=C2))C3(=CC=CC=C3))	C1=CC=CC=C1C1=NC2C=CC=CC=2S1	InChI=1S/C13H9NS/c1-2-6-10(7-3-1)13-14-11-8-4-5-9-12(11)15-13/h1-9H	XBHOUXSGHYZCNH-UHFFFAOYSA-N	?	26.9	spectrophotometric	a1/apparent	NH(+)	basic	0.7
15560	ClC3(=CC=C(C=2(OC(C1(=CC=CC=C1))=NC=2))C=C3)	ClC1C=CC(=CC=1)C1=CN=C(O1)C1C=CC=CC=1	InChI=1S/C15H10ClNO/c16-13-8-6-11(7-9-13)14-10-17-15(18-14)12-4-2-1-3-5-12/h1-10H	WSIOZFWOUNEWBI-UHFFFAOYSA-N	?	25	spectrophotometric	b1/apparent	?	basic	0.7
13972	[O-][N+]=1(C=2(C(C=CC=1)=CC=CC=2))	[O-][N+]1=CC=CC2=CC=CC=C12	InChI=1S/C9H7NO/c11-10-7-3-5-8-4-1-2-6-9(8)10/h1-7H	GIIWGCBLYNDKBO-UHFFFAOYSA-N	?	20	spectrophotometric	a/apparent	?	basic	0.7
17870	ClC1(=NC=CC=C1)	ClC1C=CC=CN=1	InChI=1S/C5H4ClN/c6-5-3-1-2-4-7-5/h1-4H	OKDGRDCXVWSXDC-UHFFFAOYSA-N	?	25	spectrophotometric	a/thermodynamic	NH%+&	basic	0.72
10163	O(C1(=NC=CN=C1))C	COC1C=NC=CN=1	InChI=1S/C5H6N2O/c1-8-5-4-6-2-3-7-5/h2-4H,1H3	WKSXRWSOSLGSTN-UHFFFAOYSA-N	?	20	potentiometric	a/thermodynamic	?	basic	0.75
16201	S1(C(=NC(=C1)C)N=NC2(=C(O)C=CC(=C2)OC))	CC1=CSC(=N1)N=NC1C=C(C=CC=1O)OC	InChI=1S/C11H11N3O2S/c1-7-6-17-11(12-7)14-13-9-5-8(16-2)3-4-10(9)15/h3-6,15H,1-2H3	GTXGBYWNHXDTHE-UHFFFAOYSA-N	?		spectrophotometric	a1/apparent	?	basic	0.77
15172	ClC(F)(F)C1(=NC=2(C=C([N+](=O)[O-])C=CC=2(N1)))	[O-][N+](=O)C1=CC2N=C(NC=2C=C1)C(F)(F)Cl	InChI=1S/C8H4ClF2N3O2/c9-8(10,11)7-12-5-2-1-4(14(15)16)3-6(5)13-7/h1-3H,(H,12,13)	RDWNGNZWBZUSAZ-UHFFFAOYSA-N	?	20	potentiometric	a1/apparent	?	basic	0.77
11010	O=C2(N(C=1(N=CNC=1C(N2)=O))C)	CN1C2N=CNC=2C(=O)NC1=O	InChI=1S/C6H6N4O2/c1-10-4-3(7-2-8-4)5(11)9-6(10)12/h2H,1H3,(H,7,8)(H,9,11,12)	GMSNIKWWOQHZGF-UHFFFAOYSA-N	?	22	mean from 2	a1/apparent	?	basic	0.78
17536	O=C(NC)N	CNC(N)=O	InChI=1S/C2H6N2O/c1-4-2(3)5/h1H3,(H3,3,4,5)	XGEGHDBEHXKFPX-UHFFFAOYSA-N	?	25	conductometric	a1/apparent	?	basic	0.8
11784	S(=O)=C(N)C1(=CC=CC=C1)	NC(=S=O)C1C=CC=CC=1	InChI=1S/C7H7NOS/c8-7(10-9)6-4-2-1-3-5-6/h1-5H,8H2	GZEKDPVRFJUKQC-UHFFFAOYSA-N	?	25	spectrophotometric	a1/apparent	?	basic	0.8
16325	O1(C(=NC=C1C2(=CC=CC=C2))C3(=CC=CC=C3))	C1N=C(OC=1C1C=CC=CC=1)C1C=CC=CC=1	InChI=1S/C15H11NO/c1-3-7-12(8-4-1)14-11-16-15(17-14)13-9-5-2-6-10-13/h1-11H	CNRNYORZJGVOSY-UHFFFAOYSA-N	?	25	spectrophotometric	b1/apparent	?	basic	0.84
14318	S=C(NCC1(=CC=CC=C1))N	NC(=S)NCC1C=CC=CC=1	InChI=1S/C8H10N2S/c9-8(11)10-6-7-4-2-1-3-5-7/h1-5H,6H2,(H3,9,10,11)	UCGFRIAOVLXVKL-UHFFFAOYSA-N	?	23	spectrophotometric	a/apparent	?	basic	0.86
16737	[Br]C3(=CC=C(C=2(OC(C1(=CC=C(C)C=C1))=NC=2))C=C3)	CC1C=CC(=CC=1)C1=NC=C(O1)C1C=CC(Br)=CC=1	InChI=1S/C16H12BrNO/c1-11-2-4-13(5-3-11)16-18-10-15(19-16)12-6-8-14(17)9-7-12/h2-10H,1H3	QXQXZPDNSMGDMF-UHFFFAOYSA-N	?	25	spectrophotometric	b1/apparent	?	basic	0.87
11004	O=C1(NC(=O)C=2(N(C)C=NC=2(N1)))	CN1C=NC2NC(=O)NC(=O)C1=2	InChI=1S/C6H6N4O2/c1-10-2-7-4-3(10)5(11)9-6(12)8-4/h2H,1H3,(H2,8,9,11,12)	PFWLFWPASULGAN-UHFFFAOYSA-N	?	22	mean from 2	a1/apparent	?	basic	0.87
16453	S(=O)(=O)(NC1(=NC(=CC=N1)C))C2(=CC=C(NC(=O)C)C=C2)	CC1C=CN=C(NS(=O)(=O)C2=CC=C(C=C2)/N=C(\C)/O)N=1	InChI=1S/C13H14N4O3S/c1-9-7-8-14-13(15-9)17-21(19,20)12-5-3-11(4-6-12)16-10(2)18/h3-8H,1-2H3,(H,16,18)(H,14,15,17)	PHFJZKMLXDFUNB-UHFFFAOYSA-N	?	25	potentiometric	b/apparent	?	basic	0.9
17873	[Br]C1(=NC=CC=C1)	BrC1C=CC=CN=1	InChI=1S/C5H4BrN/c6-5-3-1-2-4-7-5/h1-4H	IMRWILPUOVGIMU-UHFFFAOYSA-N	?	25	mean from 2	a1/apparent	?	basic	0.9
13802	S=C1(NC(=O)NC2(=C1NC=N2))	O=C1NC2N=CNC=2C(=S)N1	InChI=1S/C5H4N4OS/c10-5-8-3-2(4(11)9-5)6-1-7-3/h1H,(H3,6,7,8,9,10,11)	RJOXFJDOUQJOMQ-UHFFFAOYSA-N	?		spectrophotometric	a1/apparent	?	basic	0.9
15556	O1(C(=NC=C1C2(=CC=C(C)C=C2))C3(=CC=CC=C3))	CC1C=CC(=CC=1)C1=CN=C(O1)C1C=CC=CC=1	InChI=1S/C16H13NO/c1-12-7-9-13(10-8-12)15-11-17-16(18-15)14-5-3-2-4-6-14/h2-11H,1H3	VRWPYZSVYGMQJM-UHFFFAOYSA-N	?	25	spectrophotometric	b1/apparent	?	basic	0.91
12469	N(C1(=CC(=CC=C1)C))C2(=CC=CC=C2)	CC1C=C(C=CC=1)NC1C=CC=CC=1	InChI=1S/C13H13N/c1-11-6-5-9-13(10-11)14-12-7-3-2-4-8-12/h2-10,14H,1H3	TWPMMLHBHPYSMT-UHFFFAOYSA-N	?	25	mean from 2	b1/apparent	NH	basic	0.92
17258	ClNCC	CCNCl	InChI=1S/C2H6ClN/c1-2-4-3/h4H,2H2,1H3	ZPQILRVCDUDSEB-UHFFFAOYSA-N	?	25	spectrophotometric	a1/apparent	?	basic	0.93
13834	N=1(C=2(C(N=CC=1C)=CC=CC=2))	CC1C=NC2=CC=CC=C2N=1	InChI=1S/C9H8N2/c1-7-6-10-8-4-2-3-5-9(8)11-7/h2-6H,1H3	ALHUXMDEZNLFTA-UHFFFAOYSA-N	?	20	potentiometric	a/thermodynamic	?	basic	0.95
10684	O=[N+]([O-])C1(=CC(=C(N)C(=C1)C)C)	CC1=CC(=CC(C)=C1N)[N+]([O-])=O	InChI=1S/C8H10N2O2/c1-5-3-7(10(11)12)4-6(2)8(5)9/h3-4H,9H2,1-2H3	NSBSVUUVECHDDX-UHFFFAOYSA-N	?	22	spectrophotometric	a/apparent	?	basic	0.98
15916	O=C2(NC1(=C(N=CN=C1)NC2=C4(NC3(=NC=NC=C3NC4=O))))	O=C1NC2=CN=CN=C2NC1C1=NC2=NC=NC=C2NC1=O	InChI=1S/C12H8N8O2/c21-11-7(19-9-5(17-11)1-13-3-15-9)8-12(22)18-6-2-14-4-16-10(6)20-8/h1-4,7H,(H,17,21)(H,18,22)(H,13,15,19)	HMAUWGMKGRZSQX-UHFFFAOYSA-N	?		spectrophotometric	a/apparent	?	basic	1.0
13284	FC(F)(F)C1(=NC=2(N=CN=CC=2(N1)))	FC(F)(F)C1NC2C=NC=NC=2N=1	InChI=1S/C6H3F3N4/c7-6(8,9)5-12-3-1-10-2-11-4(3)13-5/h1-2H,(H,10,11,12,13)	YGINUNRCDDYFKD-UHFFFAOYSA-N	?		spectrophotometric	a1/apparent	?	basic	1.0
13763	S(C1(=NC=NC2(=C1C=NN2)))C	CSC1=NC=NC2NN=CC=21	InChI=1S/C6H6N4S/c1-11-6-4-2-9-10-5(4)7-3-8-6/h2-3H,1H3,(H,7,8,9,10)	BLEJJILOVWBLBZ-UHFFFAOYSA-N	?	20	spectrophotometric	a1/apparent	?	basic	1.0
14346	S(=O)(=O)(N)C1(=C(N)C=CC=C1)	NC1C=CC=CC=1S(N)(=O)=O	InChI=1S/C6H8N2O2S/c7-5-3-1-2-4-6(5)11(8,9)10/h1-4H,7H2,(H2,8,9,10)	YAZSBRQTAHVVGE-UHFFFAOYSA-N	?	25	spectrophotometric	a/apparent	?	basic	1.0
17408	O=C(NC)NC	CNC(=O)NC	InChI=1S/C3H8N2O/c1-4-3(6)5-2/h1-2H3,(H2,4,5,6)	MGJKQDOBUOMPEZ-UHFFFAOYSA-N	?	25	conductometric	a1/apparent	?	basic	1.02
17430	ClN(CC)CC	CCN(Cl)CC	InChI=1S/C4H10ClN/c1-3-6(5)4-2/h3-4H2,1-2H3	TYDFLVGVWMSQAC-UHFFFAOYSA-N	?	25		a/apparent	?	basic	1.02
11546	O=[N+]([O-])C1(=CC=C(N)C=C1)	NC1=CC=C(C=C1)[N+]([O-])=O	InChI=1S/C6H6N2O2/c7-5-1-3-6(4-2-5)8(9)10/h1-4H,7H2	TYMLOMAKGOJONV-UHFFFAOYSA-N	?	25	mean from 12	a1/thermodynamic	N(+)-H	basic	1.03
10406	O=C(N(C)C)N(C)C	CN(C)C(=O)N(C)C	InChI=1S/C5H12N2O/c1-6(2)5(8)7(3)4/h1-4H3	AVQQQNCBBIEMEU-UHFFFAOYSA-N	?	25	conductometric	a1/apparent	?	basic	1.04
11025	O(C1(=NC=NC=2(C1=NC=CN=2)))C	COC1=NC=NC2=NC=CN=C12	InChI=1S/C7H6N4O/c1-12-7-5-6(10-4-11-7)9-3-2-8-5/h2-4H,1H3	KCCOKUSVNPDIBJ-UHFFFAOYSA-N	?	20	conductometric	a/thermodynamic	?	basic	1.04
16730	O1(C(=NC=C1C2(=CC=C(OC)C=C2))C3(=CC=CC=C3))	COC1=CC=C(C=C1)C1=CN=C(O1)C1C=CC=CC=1	InChI=1S/C16H13NO2/c1-18-14-9-7-12(8-10-14)15-11-17-16(19-15)13-5-3-2-4-6-13/h2-11H,1H3	ONQKZEWRQOTVRA-UHFFFAOYSA-N	?	25	spectrophotometric	b1/apparent	?	basic	1.05
13341	OC=1(N(N=C(C=1)C)C2(=CC=CC=C2))	CC1C=C(O)N(N=1)C1C=CC=CC=1	InChI=1S/C10H10N2O/c1-8-7-10(13)12(11-8)9-5-3-2-4-6-9/h2-7,13H,1H3	PLVBQEFRONZLHO-UHFFFAOYSA-N	?	20	spectrophotometric	a/apparent	?	basic	1.07
15596	O=[N+]([O-])C1(=CC=C(N(CCCC)CCCC)C=C1)	CCCCN(CCCC)C1C=CC(=CC=1)[N+]([O-])=O	InChI=1S/C14H22N2O2/c1-3-5-11-15(12-6-4-2)13-7-9-14(10-8-13)16(17)18/h7-10H,3-6,11-12H2,1-2H3	GKQAJXHWTPRUJG-UHFFFAOYSA-N	?	25	spectrophotometric	b1/apparent	amine	basic	1.08
13431	N2(=NN(C1(=CC(=CC=C1)C))C(=N2)N)	CC1C=C(C=CC=1)N1N=NN=C1N	InChI=1S/C8H9N5/c1-6-3-2-4-7(5-6)13-8(9)10-11-12-13/h2-5H,1H3,(H2,9,10,12)	FLLOPFVCEBJDLE-UHFFFAOYSA-N	?	25	potentiometric	a/apparent	H+	basic	1.08
16732	O1(C(=NC=C1C2(=CC=C(C)C=C2))C3(=CC=C(C)C=C3))	CC1C=CC(=CC=1)C1=CN=C(O1)C1C=CC(C)=CC=1	InChI=1S/C17H15NO/c1-12-3-7-14(8-4-12)16-11-18-17(19-16)15-9-5-13(2)6-10-15/h3-11H,1-2H3	DLTUYNGYYGWGQO-UHFFFAOYSA-N	?	25	spectrophotometric	b1/apparent	?	basic	1.12
11226	N2(=NN(C1(=CC=CC=C1))C(=N2)N)	NC1=NN=NN1C1C=CC=CC=1	InChI=1S/C7H7N5/c8-7-9-10-11-12(7)6-4-2-1-3-5-6/h1-5H,(H2,8,9,11)	ULIDRMKBVYYVIQ-UHFFFAOYSA-N	?	25	potentiometric	a/apparent	H+	basic	1.12
14729	O=C	C=O	InChI=1S/CH2O/c1-2/h1H2	WSFSSNUMVMOOMR-UHFFFAOYSA-N	?	25	spectrophotometric	a1/apparent	?	basic	1.15
17409	O=C(NCC)N	CCNC(N)=O	InChI=1S/C3H8N2O/c1-2-5-3(4)6/h2H2,1H3,(H3,4,5,6)	RYECOJGRJDOGPP-UHFFFAOYSA-N	?	25	conductometric	a1/apparent	?	basic	1.19
11008	O=C1(N(C(=O)C=2(NC=NC=2(N1)))C)	CN1C(=O)NC2N=CNC=2C1=O	InChI=1S/C6H6N4O2/c1-10-5(11)3-4(8-2-7-3)9-6(10)12/h2H,1H3,(H,7,8)(H,9,12)	MVOYJPOZRLFTCP-UHFFFAOYSA-N	?	22	spectrophotometric	a1/apparent	?	basic	1.19
13306	N#CC=1(C=2(C(C(N)=CC=1)=CC=CC=2))	NC1=CC=C(C#N)C2=CC=CC=C21	InChI=1S/C11H8N2/c12-7-8-5-6-11(13)10-4-2-1-3-9(8)10/h1-6H,13H2	LUSIZUFVMKYWGX-UHFFFAOYSA-N	?	25		a1/apparent	RNH3(+)	basic	1.2
15922	[NH+]=2(C1(=C(C=CC=C1)C(C=2C)=CC=C3(N(C=4(C=CC=CC=4(C3)))C)))	CC1=NC2=CC=CC=C2C1=CC=C1CC2C=CC=CC=2N1C	InChI=1S/C20H18N2/c1-14-17(18-8-4-5-9-19(18)21-14)12-11-16-13-15-7-3-6-10-20(15)22(16)2/h3-12H,13H2,1-2H3	HPGJVYWJOHOXAK-UHFFFAOYSA-N	?	20	spectrophotometric	a1/apparent	=NH2+	basic	1.22
13432	N2(=NN(C1(=C(C=CC=C1)C))C(=N2)N)	CC1C=CC=CC=1N1N=NN=C1N	InChI=1S/C8H9N5/c1-6-4-2-3-5-7(6)13-8(9)10-11-12-13/h2-5H,1H3,(H2,9,10,12)	AUNRLASOCRKGLH-UHFFFAOYSA-N	?	25	potentiometric	a/apparent	H+	basic	1.23
17301	ClC=1(C=NNC=1)	ClC1=CNN=C1	InChI=1S/C3H3ClN2/c4-3-1-5-6-2-3/h1-2H,(H,5,6)	BADSZRMNXWLUKO-UHFFFAOYSA-N	?	20	mean from 2	a1/thermodynamic	NH2+	basic	1.24
12058	S2(C1(=C(C(O)=CC=C1)N=C2))	OC1=CC=CC2SC=NC=21	InChI=1S/C7H5NOS/c9-5-2-1-3-6-7(5)8-4-10-6/h1-4,9H	NZFKDDMHHUEVPI-UHFFFAOYSA-N	?	27	mean from 2	a1/apparent	?	basic	1.25
15327	O1(C(=NC=C1C2(=CC=C(OC)C=C2))C3(=CC=C(C)C=C3))	CC1C=CC(=CC=1)C1=NC=C(O1)C1C=CC(=CC=1)OC	InChI=1S/C17H15NO2/c1-12-3-5-14(6-4-12)17-18-11-16(20-17)13-7-9-15(19-2)10-8-13/h3-11H,1-2H3	HLIXBAVJOUSZRZ-UHFFFAOYSA-N	?	25	spectrophotometric	b1/apparent	?	basic	1.26
16093	S(=O)(=O)(NC1(=NC=NC=C1))C2(=CC=C(N)C=C2)	NC1C=CC(=CC=1)S(=O)(=O)NC1C=CN=CN=1	InChI=1S/C10H10N4O2S/c11-8-1-3-9(4-2-8)17(15,16)14-10-5-6-12-7-13-10/h1-7H,11H2,(H,12,13,14)	PXDBUWPMANSAFI-UHFFFAOYSA-N	?		potentiometric	b2/apparent	?	basic	1.3
17291	N1(=CN=CC=C1)	C1N=CC=CN=1	InChI=1S/C4H4N2/c1-2-5-4-6-3-1/h1-4H	CZPWVGJYEJSRLH-UHFFFAOYSA-N	?	20	mean from 2	a1/apparent	NH	basic	1.3
16004	N=1(C=3(C(N=C2(C=1C=CC=C2))=CC=CC=3))	C1=CC=CC2=NC3=CC=CC=C3N=C21	InChI=1S/C12H8N2/c1-2-6-10-9(5-1)13-11-7-3-4-8-12(11)14-10/h1-8H	PCNDJXKNXGMECE-UHFFFAOYSA-N	?	19	mean from 2	a/thermodynamic	?	basic	1.31
17597	O1(N=CC=C1)	C1=CC=NO1	InChI=1S/C3H3NO/c1-2-4-5-3-1/h1-3H	CTAPFRYPJLPFDF-UHFFFAOYSA-N	?	25	potentiometric	b/thermodynamic	?	basic	1.31
11098	O(C2(=NC=1(C(=CC=CC=1)C=N2)))C	COC1=NC2=CC=CC=C2C=N1	InChI=1S/C9H8N2O/c1-12-9-10-6-7-4-2-3-5-8(7)11-9/h2-6H,1H3	BWYJJZBRYSADRP-UHFFFAOYSA-N	?	20	potentiometric	a/thermodynamic	?	basic	1.31
12458	O(C2(=NC=C(C1([NH+](CCC1)C))C=C2))C	COC1=CC=C(C=N1)C1CCCN1C	InChI=1S/C11H16N2O/c1-13-7-3-4-10(13)9-5-6-11(14-2)12-8-9/h5-6,8,10H,3-4,7H2,1-2H3	XBNGALKSPXKWLO-UHFFFAOYSA-N	?	25	spectrophotometric	a1/apparent	?	basic	1.34
15328	O1(C(=NC=C1C2(=CC=C(C)C=C2))C3(=CC=C(OC)C=C3))	CC1C=CC(=CC=1)C1=CN=C(O1)C1C=CC(=CC=1)OC	InChI=1S/C17H15NO2/c1-12-3-5-13(6-4-12)16-11-18-17(20-16)14-7-9-15(19-2)10-8-14/h3-11H,1-2H3	LMQHXDFWJBEHJF-UHFFFAOYSA-N	?	25	spectrophotometric	b1/apparent	?	basic	1.34
11689	ON=CC1(=C(O)C=CC=C1)	OC1C=CC=CC=1CN=O	InChI=1S/C7H7NO2/c9-7-4-2-1-3-6(7)5-8-10/h1-4,9H,5H2	PUNVNOQWQQPNES-UHFFFAOYSA-N	?	25	potentiometric	a1/apparent	?	basic	1.37
13351	O(C2(=NC=1(C(=CC=CC=1)N=C2C)))C	CC1=NC2=CC=CC=C2N=C1OC	InChI=1S/C10H10N2O/c1-7-10(13-2)12-9-6-4-3-5-8(9)11-7/h3-6H,1-2H3	MGDHEFJLEXTPCT-UHFFFAOYSA-N	?		spectrophotometric	a/apparent	?	basic	1.38
17080	O(C2(=CC=C(NC1(=CC=CC=C1))C=C2))C	COC1C=CC(=CC=1)NC1C=CC=CC=1	InChI=1S/C13H13NO/c1-15-13-9-7-12(8-10-13)14-11-5-3-2-4-6-11/h2-10,14H,1H3	OBHGSIGHEBGGFS-UHFFFAOYSA-N	?	25	mean from 2	b1/apparent	NH	basic	1.38
17816	ClC=1(C(=NNC=1)C)	CC1=NNC=C1Cl	InChI=1S/C4H5ClN2/c1-3-4(5)2-6-7-3/h2H,1H3,(H,6,7)	LCDKUXJKMAFCTI-UHFFFAOYSA-N	?	20	potentiometric	a1/apparent	=N-H	basic	1.4
13861	OC2(=CC1(=NC=CN=C1C=C2))	OC1=CC2=NC=CN=C2C=C1	InChI=1S/C8H6N2O/c11-6-1-2-7-8(5-6)10-4-3-9-7/h1-5,11H	RQPVXTQTNVVKEJ-UHFFFAOYSA-N	?	20	spectrophotometric	a1/apparent	?	basic	1.4
14643	OC(C1(=NC=C(C)N=C1))C(O)C(O)CO	CC1=CN=C(C=N1)C(O)C(O)C(O)CO	InChI=1S/C9H14N2O4/c1-5-2-11-6(3-10-5)8(14)9(15)7(13)4-12/h2-3,7-9,12-15H,4H2,1H3	ZHCOCLGEHTXBQU-UHFFFAOYSA-N	?		spectrophotometric	a/apparent	?	basic	1.4
16552	O1(C(=NC=C1C2(=CC=C(OC)C=C2))C3(=CC=C(OC)C=C3))	COC1C=CC(=CC=1)C1=CN=C(O1)C1C=CC(=CC=1)OC	InChI=1S/C17H15NO3/c1-19-14-7-3-12(4-8-14)16-11-18-17(21-16)13-5-9-15(20-2)10-6-13/h3-11H,1-2H3	NHNMUPTZVKPGEZ-UHFFFAOYSA-N	?	25	spectrophotometric	b1/apparent	?	basic	1.41
15091	O=C(N(C1(=NC=CC=C1))C)C2(=CC=CC=C2)	CN(C(=O)C1C=CC=CC=1)C1C=CC=CN=1	InChI=1S/C13H12N2O/c1-15(12-9-5-6-10-14-12)13(16)11-7-3-2-4-8-11/h2-10H,1H3	WUXNIYVPMJTJRZ-UHFFFAOYSA-N	?		spectrophotometric	a/apparent	?	basic	1.44
13433	N2(=NN(CC1(=CC=CC=C1))C(=N2)N)	NC1=NN=NN1CC1C=CC=CC=1	InChI=1S/C8H9N5/c9-8-10-11-12-13(8)6-7-4-2-1-3-5-7/h1-5H,6H2,(H2,9,10,12)	CGGBUAWMFFPBOD-UHFFFAOYSA-N	?	25	potentiometric	a/apparent	H+	basic	1.44
12419	O=[N+]([O-])C=1(C(N)=CC2(=CC=CC=C2(C=1)))	NC1=CC2=CC=CC=C2C=C1[N+]([O-])=O	InChI=1S/C10H8N2O2/c11-9-5-7-3-1-2-4-8(7)6-10(9)12(13)14/h1-6H,11H2	ZAXOISFBCDOZER-UHFFFAOYSA-N	?	25	spectrophotometric	a/apparent	?	basic	1.48
10088	N#CC1(=CN=CC=C1)	N#CC1=CN=CC=C1	InChI=1S/C6H4N2/c7-4-6-2-1-3-8-5-6/h1-3,5H	GZPHSAQLYPIAIN-UHFFFAOYSA-N	?	24	mean from 7	a1/apparent	?	basic	1.48
17743	ClNCCCCO	OCCCCNCl	InChI=1S/C4H10ClNO/c5-6-3-1-2-4-7/h6-7H,1-4H2	YATNCYMXRVAQPM-UHFFFAOYSA-N	?	25	spectrophotometric	a1/apparent	?	basic	1.49
12452	O(C2(=NN(C1(=CC=CC=C1))C(=C2)C))C	CC1=CC(=NN1C1C=CC=CC=1)OC	InChI=1S/C11H12N2O/c1-9-8-11(14-2)12-13(9)10-6-4-3-5-7-10/h3-8H,1-2H3	NGVOVYIGNOOSBM-UHFFFAOYSA-N	?		potentiometric	b/apparent	?	basic	1.5
13572	S(=O)(=O)(N(C)C)C1(=CC=C(N)C=C1)	CN(C)S(=O)(=O)C1C=CC(N)=CC=1	InChI=1S/C8H12N2O2S/c1-10(2)13(11,12)8-5-3-7(9)4-6-8/h3-6H,9H2,1-2H3	BABGMPQXLCJMSK-UHFFFAOYSA-N	?	25		a/apparent	NH3%+&	basic	1.53
17745	ClNC(CO)CC	CCC(CO)NCl	InChI=1S/C4H10ClNO/c1-2-4(3-7)6-5/h4,6-7H,2-3H2,1H3	JZQISYXNGNOTSP-UHFFFAOYSA-N	?	25	spectrophotometric	a1/apparent	?	basic	1.55
16539	O=C(O)C3(=CC=C(N1(N=C(C)C=C1C2(=CC=CC=C2)))C=C3)	CC1C=C(C2C=CC=CC=2)N(N=1)C1C=CC(=CC=1)C(O)=O	InChI=1S/C17H14N2O2/c1-12-11-16(13-5-3-2-4-6-13)19(18-12)15-9-7-14(8-10-15)17(20)21/h2-11H,1H3,(H,20,21)	TYEFETXBOCYRFT-UHFFFAOYSA-N	?		potentiometric	b/apparent	?	basic	1.59
12746	N1(=NC=2(C=CC=CC=2(N1)))	C1=CC=CC2NN=NC=21	InChI=1S/C6H5N3/c1-2-4-6-5(3-1)7-9-8-6/h1-4H,(H,7,8,9)	QRUDEWIWKLJBPS-UHFFFAOYSA-N	?	20	potentiometric	a1/apparent	?	basic	1.6
14504	O=CC1(=CC=C(N(C)C)C=C1)	CN(C)C1C=CC(C=O)=CC=1	InChI=1S/C9H11NO/c1-10(2)9-5-3-8(7-11)4-6-9/h3-7H,1-2H3	BGNGWHSBYQYVRX-UHFFFAOYSA-N	?	30	spectrophotometric	a/apparent	?	basic	1.6
12259	ClC1(=NC(=NC(=N1)NCC)NC(C)C)	CCNC1N=C(NC(C)C)N=C(Cl)N=1	InChI=1S/C8H14ClN5/c1-4-10-7-12-6(9)13-8(14-7)11-5(2)3/h5H,4H2,1-3H3,(H2,10,11,12,13,14)	MXWJVTOOROXGIU-UHFFFAOYSA-N	?	25	spectrophotometric	a1/thermodynamic	?	basic	1.61
14336	O=[N+]([O-])C1(=C(C=C(N)C=C1)C)	CC1C=C(N)C=CC=1[N+]([O-])=O	InChI=1S/C7H8N2O2/c1-5-4-6(8)2-3-7(5)9(10)11/h2-4H,8H2,1H3	XPAYEWBTLKOEDA-UHFFFAOYSA-N	?	20	spectrophotometric	a/apparent	?	basic	1.64
12478	[I+](C1(=CC=C(N)C=C1))C2(=CC=CC=C2)	NC1C=CC(=CC=1)[I+]C1C=CC=CC=1	InChI=1S/C12H11IN/c14-12-8-6-11(7-9-12)13-10-4-2-1-3-5-10/h1-9H,14H2/q+1	TXXVBVJPKMGBGG-UHFFFAOYSA-N	?	24	spectrophotometric	a1/apparent	?	basic	1.66
17117	O=C(O)C1(=C(ON=C1C)C2(=CC=CC=C2))	CC1=NOC(=C1C(O)=O)C1C=CC=CC=1	InChI=1S/C11H9NO3/c1-7-9(11(13)14)10(15-12-7)8-5-3-2-4-6-8/h2-6H,1H3,(H,13,14)	GLNQCTGGLIXRRJ-UHFFFAOYSA-N	?	25		apparent	?	basic	1.7
14744	ClNC	CNCl	InChI=1S/CH4ClN/c1-3-2/h3H,1H3	QXJIABOUHLYVHP-UHFFFAOYSA-N	?	25	spectrophotometric	a1/apparent	?	basic	1.71
12477	[Br]C2(=CC=C(NC1(=CC=CC=C1))C=C2)	BrC1C=CC(=CC=1)NC1C=CC=CC=1	InChI=1S/C12H10BrN/c13-10-6-8-12(9-7-10)14-11-4-2-1-3-5-11/h1-9,14H	CCIVUDMVXNBUCY-UHFFFAOYSA-N	?	25	spectrophotometric	b1/apparent	NH	basic	1.73
13279	N1(=NC=C(N1C)NC2(=CC=CC=C2))	CN1N=NC=C1NC1C=CC=CC=1	InChI=1S/C9H10N4/c1-13-9(7-10-12-13)11-8-5-3-2-4-6-8/h2-7,11H,1H3	ZVDHKSBRWNKJRA-UHFFFAOYSA-N	?		spectrophotometric	a/apparent	?	basic	1.73
12869	N#CC1(=CC=C(N)C=C1)	NC1=CC=C(C=C1)C#N	InChI=1S/C7H6N2/c8-5-6-1-3-7(9)4-2-6/h1-4H,9H2	YBAZINRZQSAIAY-UHFFFAOYSA-N	?	25	mean from 2	b1/apparent	?	basic	1.74
13100	O=CC1(=CC=C(N)C=C1)	NC1=CC=C(C=C1)C=O	InChI=1S/C7H7NO/c8-7-3-1-6(5-9)2-4-7/h1-5H,8H2	VATYWCRQDJIRAI-UHFFFAOYSA-N	?	24	mean from 2	a/thermodynamic	?	basic	1.74
12489	O=C(OC)C2(=NC=1(C(=CC=CC=1)C=C2))	COC(=O)C1C=CC2=CC=CC=C2N=1	InChI=1S/C11H9NO2/c1-14-11(13)10-7-6-8-4-2-3-5-9(8)12-10/h2-7H,1H3	CILJSZLWPHTUIP-UHFFFAOYSA-N	?	25	mean from 2	a/thermodynamic	NH%+&	basic	1.75
16091	S(=O)(=O)(NC1(=NC=CN=C1))C2(=CC=C(N)C=C2)	NC1C=CC(=CC=1)S(=O)(=O)NC1C=NC=CN=1	InChI=1S/C10H10N4O2S/c11-8-1-3-9(4-2-8)17(15,16)14-10-7-12-5-6-13-10/h1-7H,11H2,(H,13,14)	YEAICDDXRUOCKJ-UHFFFAOYSA-N	?		potentiometric	b/apparent	?	basic	1.77
14296	N#CC1(=CC=C(N(C)C)C=C1)	CN(C)C1C=CC(=CC=1)C#N	InChI=1S/C9H10N2/c1-11(2)9-5-3-8(7-10)4-6-9/h3-6H,1-2H3	JYMNQRQQBJIMCV-UHFFFAOYSA-N	?	25	spectrophotometric	a/thermodynamic	?	basic	1.78
15510	O3(C(N2(C1(=NC=NC=C1N=C2)))C(O)C(O)C(C3)O)	OC1C(O)COC(C1O)N1C=NC2=CN=CN=C12	InChI=1S/C10H12N4O4/c15-6-2-18-10(8(17)7(6)16)14-4-13-5-1-11-3-12-9(5)14/h1,3-4,6-8,10,15-17H,2H2	ZRIWEAHBJGUYQH-UHFFFAOYSA-N	?		spectrophotometric	a/apparent	?	basic	1.8
15513	O3(C(N1(N=NC=2(C1=C(N)C=CC=2)))CC(C3CO)O)	NC1C=CC=C2N=NN(C3CC(O)C(CO)O3)C2=1	InChI=1S/C11H14N4O3/c12-6-2-1-3-7-11(6)15(14-13-7)10-4-8(17)9(5-16)18-10/h1-3,8-10,16-17H,4-5,12H2	PIUYEDKDBQBEKB-UHFFFAOYSA-N	?	25.1	spectrophotometric	a1/apparent	NH+	basic	1.8
17183	OC3(=CC=2(NC1(=C(C=CC=C1)NC=2C=C3)))	OC1=CC2NC3C=CC=CC=3NC=2C=C1	InChI=1S/C12H10N2O/c15-8-5-6-11-12(7-8)14-10-4-2-1-3-9(10)13-11/h1-7,13-15H	MUVWSHUHOHVPET-UHFFFAOYSA-N	?	30	potentiometric	a/apparent	?	basic	1.8
13141	N1(=NN(CCC)C(=N1)N)	CCCN1N=NN=C1N	InChI=1S/C4H9N5/c1-2-3-9-4(5)6-7-8-9/h2-3H2,1H3,(H2,5,6,8)	RUCUYFVAKOESSN-UHFFFAOYSA-N	?	25	potentiometric	a/apparent	H+	basic	1.8
11087	O=C(N2(C1(=C(C=CC=C1)N=C2)))C	C=C(O)N1C=NC2C=CC=CC1=2	InChI=1S/C9H8N2O/c1-7(12)11-6-10-8-4-2-3-5-9(8)11/h2-6,12H,1H2	XRKBRXWIXAXICQ-UHFFFAOYSA-N	?	30		a1/apparent	?	basic	1.8
15546	O1(C(=NN=C1C2(=CC=CC=C2))C3(=CC=C(C)C=C3))	CC1C=CC(=CC=1)C1=NN=C(O1)C1C=CC=CC=1	InChI=1S/C15H12N2O/c1-11-7-9-13(10-8-11)15-17-16-14(18-15)12-5-3-2-4-6-12/h2-10H,1H3	UHQIKTAVLMIABA-UHFFFAOYSA-N	?	25	spectrophotometric	a1/apparent	H+	basic	1.81
16210	O=C(N[NH+]=CC1(=CC=CC=C1))C2(=CC=NC=C2)	O=C(N=NCC1C=CC=CC=1)C1C=CN=CC=1	InChI=1S/C13H11N3O/c17-13(12-6-8-14-9-7-12)16-15-10-11-4-2-1-3-5-11/h1-9H,10H2	BTJMDFVCPKYWDE-UHFFFAOYSA-N	?	30		a/apparent	?	basic	1.82
17895	N1(=NN(C)C(=N1)N)	CN1N=NN=C1N	InChI=1S/C2H5N5/c1-7-2(3)4-5-6-7/h1H3,(H2,3,4,6)	GTKOKCQMHAGFSM-UHFFFAOYSA-N	?	25	potentiometric	a/apparent	H+	basic	1.82
17872	IC1(=NC=CC=C1)	IC1C=CC=CN=1	InChI=1S/C5H4IN/c6-5-3-1-2-4-7-5/h1-4H	CCZWSTFVHJPCEM-UHFFFAOYSA-N	?	25	spectrophotometric	a/thermodynamic	NHE+	basic	1.82
12543	FC(F)(F)C1(=NC(=NC2(=C1NC=N2))N)	NC1N=C(C2NC=NC=2N=1)C(F)(F)F	InChI=1S/C6H4F3N5/c7-6(8,9)3-2-4(12-1-11-2)14-5(10)13-3/h1H,(H3,10,11,12,13,14)	BPGSASFKCZQNNZ-UHFFFAOYSA-N	?		spectrophotometric	a1/apparent	?	basic	1.85
12938	O=[N+]([O-])C1(=CC=NC=C1)	[O-][N+](=O)C1C=CN=CC=1	InChI=1S/C5H4N2O2/c8-7(9)5-1-3-6-4-2-5/h1-4H	FEXIEMAAKBNTFK-UHFFFAOYSA-N	?	25	spectrophotometric	a1/apparent	NH(1+)	basic	1.86
12480	[I+](C1(=CC(N)=CC=C1))C2(=CC=CC=C2)	NC1C=C(C=CC=1)[I+]C1C=CC=CC=1	InChI=1S/C12H11IN/c14-12-8-4-7-11(9-12)13-10-5-2-1-3-6-10/h1-9H,14H2/q+1	QZZAOUXGZYAERZ-UHFFFAOYSA-N	?	24	spectrophotometric	a1/apparent	?	basic	1.87
16095	S(=O)(=O)(NC1(=CN=CN=C1))C2(=CC=C(N)C=C2)	NC1C=CC(=CC=1)S(=O)(=O)NC1C=NC=NC=1	InChI=1S/C10H10N4O2S/c11-8-1-3-10(4-2-8)17(15,16)14-9-5-12-7-13-6-9/h1-7,14H,11H2	OIPFAEVFPXYUDR-UHFFFAOYSA-N	?		potentiometric	b/apparent	?	basic	1.9
15512	O3(C(N1(N=NC2(=C1C=CC=C2N)))CC(C3CO)O)	NC1=CC=CC2=C1N=NN2C1CC(O)C(CO)O1	InChI=1S/C11H14N4O3/c12-6-2-1-3-7-11(6)13-14-15(7)10-4-8(17)9(5-16)18-10/h1-3,8-10,16-17H,4-5,12H2	GJMBBLMVGGGSQI-UHFFFAOYSA-N	?	25.1	spectrophotometric	a1/apparent	NH+	basic	1.9
13140	N1(=NN(C(C)C)C(=N1)N)	CC(C)N1N=NN=C1N	InChI=1S/C4H9N5/c1-3(2)9-4(5)6-7-8-9/h3H,1-2H3,(H2,5,6,8)	SYZTYGNWUNKTRN-UHFFFAOYSA-N	?	25	potentiometric	a/apparent	H+	basic	1.91
13767	S(C2(=NC=1(N=CNC=1C=N2)))C	CSC1=NC2N=CNC=2C=N1	InChI=1S/C6H6N4S/c1-11-6-7-2-4-5(10-6)9-3-8-4/h2-3H,1H3,(H,7,8,9,10)	GEVCSRLIETZLTD-UHFFFAOYSA-N	?	20	potentiometric	a1/apparent	?	basic	1.91
11701	O=CC1(=NC(=CC=C1)C=O)	O=CC1=CC=CC(C=O)=N1	InChI=1S/C7H5NO2/c9-4-6-2-1-3-7(5-10)8-6/h1-5H	PMWXGSWIOOVHEQ-UHFFFAOYSA-N	?		mean from 2	a/apparent	?	basic	1.92
13870	OC=2(C=1(C(=NN=CC=1)C=CC=2))	OC1=CC=CC2=NN=CC=C21	InChI=1S/C8H6N2O/c11-8-3-1-2-7-6(8)4-5-9-10-7/h1-5,11H	ZZVUPNFZGYTAAN-UHFFFAOYSA-N	?	20	potentiometric	a1/apparent	?	basic	1.92
12922	S(C1(=NC(=CC=N1)C))C	CC1=CC=NC(=N1)SC	InChI=1S/C6H8N2S/c1-5-3-4-7-6(8-5)9-2/h3-4H,1-2H3	UCERVHYBSTYCQS-UHFFFAOYSA-N	?		potentiometric	a/apparent	?	basic	1.95
16312	O1(C(=NN=C1C2(=CC=CC=C2))C3(=CC=CC=C3))	C1=CC=CC=C1C1=NN=C(O1)C1C=CC=CC=1	InChI=1S/C14H10N2O/c1-3-7-11(8-4-1)13-15-16-14(17-13)12-9-5-2-6-10-12/h1-10H	DCJKUXYSYJBBRD-UHFFFAOYSA-N	?	25	spectrophotometric	a1/apparent	H+	basic	1.96
12917	ClC=1(C(=NN(C=1C)C)C)	CC1=C(Cl)C(C)=NN1C	InChI=1S/C6H9ClN2/c1-4-6(7)5(2)9(3)8-4/h1-3H3	RQQJQZNUFCUHKG-UHFFFAOYSA-N	?	20	potentiometric	a1/apparent	?	basic	1.96
14332	O=[N+]([O-])C1(=CC(=C(N)C=C1)C)	CC1C=C(C=CC=1N)[N+]([O-])=O	InChI=1S/C7H8N2O2/c1-5-4-6(9(10)11)2-3-7(5)8/h2-4H,8H2,1H3	XTTIQGSLJBWVIV-UHFFFAOYSA-N	?	19	mean from 2	a/apparent	?	basic	1.97
12449	O=C1(N=CN(C)C=C1C2(=CC=CC=C2))	CN1C=NC(=O)C(=C1)C1C=CC=CC=1	InChI=1S/C11H10N2O/c1-13-7-10(11(14)12-8-13)9-5-3-2-4-6-9/h2-8H,1H3	UKOIGGVSHGKQBJ-UHFFFAOYSA-N	?	20	spectrophotometric	a/apparent	?	basic	1.99
17795	N1(=C(C=CN=C1)C)	CC1C=CN=CN=1	InChI=1S/C5H6N2/c1-5-2-3-6-4-7-5/h2-4H,1H3	LVILGAOSPDLNRM-UHFFFAOYSA-N	?	20	mean from 2	a2/apparent	?	basic	1.99
17029	O=C(N2(C1(=C(C=CC=C1)N=C2)))C(C)(C)C	CC(C)(C)C(=O)N1C=NC2C=CC=CC1=2	InChI=1S/C12H14N2O/c1-12(2,3)11(15)14-8-13-9-6-4-5-7-10(9)14/h4-8H,1-3H3	QZRZEIUOPNQCBX-UHFFFAOYSA-N	?	30		a1/apparent	?	basic	2.0
12969	O1(CCN(CC#N)CC1)	N#CCN1CCOCC1	InChI=1S/C6H10N2O/c7-1-2-8-3-5-9-6-4-8/h2-6H2	OOSOCAXREAGIGA-UHFFFAOYSA-N	?			a/apparent	?	basic	2.0
14356	O=C(N(C1(=NC=CC=C1))C)C	CN(C(=C)O)C1C=CC=CN=1	InChI=1S/C8H10N2O/c1-7(11)10(2)8-5-3-4-6-9-8/h3-6,11H,1H2,2H3	RLNXFXCOWDYMTF-UHFFFAOYSA-N	?		spectrophotometric	a/apparent	?	basic	2.01
11051	N#CC=1(C=2(C(C=NC=1)=CC=CC=2))	N#CC1=CN=CC2=CC=CC=C21	InChI=1S/C10H6N2/c11-5-9-7-12-6-8-3-1-2-4-10(8)9/h1-4,6-7H	NPDZTCFGRSYTPF-UHFFFAOYSA-N	?	25	spectrophotometric	a1/thermodynamic	N(+)-H	basic	2.04
17863	N1(C(=CC(=C1)C)C)	CC1C=C(C)NC=1	InChI=1S/C6H9N/c1-5-3-6(2)7-4-5/h3-4,7H,1-2H3	MFFMQGGZCLEMCI-UHFFFAOYSA-N	?	20	mean from 2	a/apparent	?	basic	2.04
16296	S2(C1(=NC=NC(=C1NC(C2)=O)N3(CCOCC3)))	OC1CSC2=NC=NC(=C2N=1)N1CCOCC1	InChI=1S/C10H12N4O2S/c15-7-5-17-10-8(13-7)9(11-6-12-10)14-1-3-16-4-2-14/h6H,1-5H2,(H,13,15)	NXZMSMVSXOXJBF-UHFFFAOYSA-N	?	20	spectrophotometric	a1/apparent	?	basic	2.07
15690	S(=O)(=O)(NC1(=NC(=CC=N1)C))C2(=CC=C(N)C=C2)	CC1=CC=NC(NS(=O)(=O)C2C=CC(N)=CC=2)=N1	InChI=1S/C11H12N4O2S/c1-8-6-7-13-11(14-8)15-18(16,17)10-4-2-9(12)3-5-10/h2-7H,12H2,1H3,(H,13,14,15)	QPPBRPIAZZHUNT-UHFFFAOYSA-N	?	25	potentiometric	a/apparent	?	basic	2.08
12974	O(C1(=NC(=CC=N1)C))C	CC1=CC=NC(=N1)OC	InChI=1S/C6H8N2O/c1-5-3-4-7-6(8-5)9-2/h3-4H,1-2H3	CDKZAIGAEMFLEO-UHFFFAOYSA-N	?		potentiometric	a/apparent	?	basic	2.1
12961	O=C1(N(C=NC(=C1)C)C)	CC1=CC(=O)N(C)C=N1	InChI=1S/C6H8N2O/c1-5-3-6(9)8(2)4-7-5/h3-4H,1-2H3	NMCZEDGETGCRIZ-UHFFFAOYSA-N	?		potentiometric	a/apparent	?	basic	2.1
14344	S(=O)(=O)(N)C1(=CC=C(N)C=C1)	NC1C=CC(=CC=1)S(N)(=O)=O	InChI=1S/C6H8N2O2S/c7-5-1-3-6(4-2-5)11(8,9)10/h1-4H,7H2,(H2,8,9,10)	FDDDEECHVMSUSB-UHFFFAOYSA-N	?	24	mean from 3	a/apparent	?	basic	2.11
13232	O=C([O-])C([NH2+]CCO)CC(=O)NN	NNC(=O)CC(=NCCO)C(O)O	InChI=1S/C6H13N3O4/c7-9-5(11)3-4(6(12)13)8-1-2-10/h6,10,12-13H,1-3,7H2,(H,9,11)	JWABXSUGEKLIPO-UHFFFAOYSA-N	?	25	potentiometric	a1/apparent	?	basic	2.13
11993	N=1(N(C=C2(C=1C=CC=C2))C)	CN1C=C2C=CC=CC2=N1	InChI=1S/C8H8N2/c1-10-6-7-4-2-3-5-8(7)9-10/h2-6H,1H3	OAZHXZJUWHKFMP-UHFFFAOYSA-N	?	25		a1/apparent	?	basic	2.13
15060	S(=O)(=O)(NC=1(SC=NN=1))C2(=CC=C(N)C=C2)	NC1C=CC(=CC=1)S(=O)(=O)NC1=NN=CS1	InChI=1S/C8H8N4O2S2/c9-6-1-3-7(4-2-6)16(13,14)12-8-11-10-5-15-8/h1-5H,9H2,(H,11,12)	ATEAASNFYTUARU-UHFFFAOYSA-N	?		potentiometric	b/apparent	?	basic	2.15
16656	N(=NC1(=CC=C(N(C)C)C=C1))C2(=CC(=CC=C2)CC)	CCC1C=C(C=CC=1)N=NC1C=CC(=CC=1)N(C)C	InChI=1S/C16H19N3/c1-4-13-6-5-7-15(12-13)18-17-14-8-10-16(11-9-14)19(2)3/h5-12H,4H2,1-3H3	QTNNZELQKWUFTO-UHFFFAOYSA-N	?	24	spectrophotometric	a1/apparent	?	basic	2.16
11022	O=C1(N(C=NC2(=C1N(C=N2)C))C)	CN1C=NC2N=CN(C)C(=O)C1=2	InChI=1S/C7H8N4O/c1-10-3-8-6-5(10)7(12)11(2)4-9-6/h3-4H,1-2H3	ZIVNUESELYYTHV-UHFFFAOYSA-N	?		potentiometric	a/apparent	?	basic	2.16
15175	O=C(NC2(=NC=C(C1([NH+](CCC1)C))C=C2))C	C/C(/O)=N\C1=CC=C(C=N1)C1CCCN1C	InChI=1S/C12H17N3O/c1-9(16)14-12-6-5-10(8-13-12)11-4-3-7-15(11)2/h5-6,8,11H,3-4,7H2,1-2H3,(H,13,14,16)	GVVKAPXDFGCMDV-UHFFFAOYSA-N	?	25	spectrophotometric	a1/apparent	?	basic	2.2
16001	N2(=NC=1(C(=CC=CC=1)C=3(C2=CC=CC=3)))	C1C=CC=C2C3=CC=CC=C3N=NC2=1	InChI=1S/C12H8N2/c1-3-7-11-9(5-1)10-6-2-4-8-12(10)14-13-11/h1-8H	SWJXWSAKHXBQSY-UHFFFAOYSA-N	?	20	spectrophotometric	a/apparent	?	basic	2.2
13795	O(C1(=NC=NC2(=C1NC=N2)))C	COC1=NC=NC2N=CNC=21	InChI=1S/C6H6N4O/c1-11-6-4-5(8-2-7-4)9-3-10-6/h2-3H,1H3,(H,7,8,9,10)	GOILPRCCOREWQE-UHFFFAOYSA-N	?	20	potentiometric	a1/apparent	?	basic	2.21
12561	ClCC1(=NC=2(C=C([N+](=O)[O-])C=CC=2(N1)))	[O-][N+](=O)C1=CC2N=C(CCl)NC=2C=C1	InChI=1S/C8H6ClN3O2/c9-4-8-10-6-2-1-5(12(13)14)3-7(6)11-8/h1-3H,4H2,(H,10,11)	ZGYRZVYKZIVFSP-UHFFFAOYSA-N	?	20	potentiometric	a1/apparent	?	basic	2.21
12567	O=[N+]([O-])C2(=CC=1(N=C(CO)NC=1C=C2))	[O-][N+](=O)C1=CC2N=C(CO)NC=2C=C1	InChI=1S/C8H7N3O3/c12-4-8-9-6-2-1-5(11(13)14)3-7(6)10-8/h1-3,12H,4H2,(H,9,10)	ZJLPIDVKNQXTKN-UHFFFAOYSA-N	?	20	potentiometric	a1/apparent	?	basic	2.21
11786	ClC1(=CC=C(NCO)C=C1)	OCNC1C=CC(Cl)=CC=1	InChI=1S/C7H8ClNO/c8-6-1-3-7(4-2-6)9-5-10/h1-4,9-10H,5H2	JMYTZBBFUKQZLQ-UHFFFAOYSA-N	?	25	spectrophotometric	a1/thermodynamic	?	basic	2.22
12412	O=[N+]([O-])C=1(C=C(N)C2(=CC=CC=C2(C=1)))	NC1=CC(=CC2=CC=CC=C21)[N+]([O-])=O	InChI=1S/C10H8N2O2/c11-10-6-8(12(13)14)5-7-3-1-2-4-9(7)10/h1-6H,11H2	FHVBVMVYNGVYDE-UHFFFAOYSA-N	?	22	mean from 2	a/thermodynamic	?	basic	2.24
16128	S(=O)(=O)(NCC=1(OC=CC=1))C2(=CC=C(N)C=C2)	NC1=CC=C(C=C1)S(=O)(=O)NCC1=CC=CO1	InChI=1S/C11H12N2O3S/c12-9-3-5-11(6-4-9)17(14,15)13-8-10-2-1-7-16-10/h1-7,13H,8,12H2	GDZYTNDTKOAWSN-UHFFFAOYSA-N	?		potentiometric	b/apparent	NH2	basic	2.25
12956	O=C(N)C1(=NC=CC=C1)	NC(=O)C1C=CC=CN=1	InChI=1S/C6H6N2O/c7-6(9)5-3-1-2-4-8-5/h1-4H,(H2,7,9)	IBBMAWULFFBRKK-UHFFFAOYSA-N	?	24	mean from 2	a/apparent	?	basic	2.25
17102	O(C1(=C(C=CC=C1C)C))C2(=NC=CC=C2)	CC1C=CC=C(C)C=1OC1C=CC=CN=1	InChI=1S/C13H13NO/c1-10-6-5-7-11(2)13(10)15-12-8-3-4-9-14-12/h3-9H,1-2H3	RACPWFBEHRATLK-UHFFFAOYSA-N	?	25	spectrophotometric	a1/apparent	?	basic	2.26
12545	O=C(OC)NC1(=NC=NC2(=C1NC=N2))	COC(=O)NC1=NC=NC2N=CNC=21	InChI=1S/C7H7N5O2/c1-14-7(13)12-6-4-5(9-2-8-4)10-3-11-6/h2-3H,1H3,(H2,8,9,10,11,12,13)	ZIXLQZZOPCEFIK-UHFFFAOYSA-N	?		spectrophotometric	a1/apparent	?	basic	2.27
11762	O=C(C1(=CC=C(N)C=C1))C	C=C(O)C1C=CC(N)=CC=1	InChI=1S/C8H9NO/c1-6(10)7-2-4-8(9)5-3-7/h2-5,10H,1,9H2	XWDWIXXXXVHYPY-UHFFFAOYSA-N	?	23	mean from 4	a1/apparent	-NH3(1+)	basic	2.27
11963	N2(=C1(N=CN(C1=CN=C2)C))	CN1C=NC2=NC=NC=C12	InChI=1S/C6H6N4/c1-10-4-9-6-5(10)2-7-3-8-6/h2-4H,1H3	RRAYVESVMOMOEM-UHFFFAOYSA-N	?		spectrophotometric	a/apparent	?	basic	2.29
11987	N1(=NC=CC=2(C1=CC=CC=2))	C1=CN=NC2=CC=CC=C21	InChI=1S/C8H6N2/c1-2-4-8-7(3-1)5-6-9-10-8/h1-6H	WCZVZNOTHYJIEI-UHFFFAOYSA-N	?	20	potentiometric	a/apparent	?	basic	2.29
17317	O1(N=CC=C1C)	CC1=CC=NO1	InChI=1S/C4H5NO/c1-4-2-3-5-6-4/h2-3H,1H3	AGQOIYCTCOEHGR-UHFFFAOYSA-N	?	25	potentiometric	b/apparent	?	basic	2.3
17324	N=1(N(C=NC=1)C)	CN1C=NC=N1	InChI=1S/C3H5N3/c1-6-3-4-2-5-6/h2-3H,1H3	MWZDIEIXRBWPLG-UHFFFAOYSA-N	?	25	potentiometric	a1/apparent	?	basic	2.31
11752	O=C(C1(=C(N)C=CC=C1))C	C=C(O)C1C=CC=CC=1N	InChI=1S/C8H9NO/c1-6(10)7-4-2-3-5-8(7)9/h2-5,10H,1,9H2	XEKQYNMFDWLOSE-UHFFFAOYSA-N	?	25	mean from 2	a/apparent	?	basic	2.31
15775	N(=NC1(=CC=C(N(C)C)C=C1))C2(=CC(=CC=C2)C)	CC1C=C(C=CC=1)N=NC1C=CC(=CC=1)N(C)C	InChI=1S/C15H17N3/c1-12-5-4-6-14(11-12)17-16-13-7-9-15(10-8-13)18(2)3/h4-11H,1-3H3	LVTFSVIRYMXRSR-UHFFFAOYSA-N	?	24	spectrophotometric	a1/apparent	?	basic	2.33
13912	SC=1(C=NC2(=CC=CC=C2(C=1)))	SC1=CC2=CC=CC=C2N=C1	InChI=1S/C9H7NS/c11-8-5-7-3-1-2-4-9(7)10-6-8/h1-6,11H	ZPKXXXUAUKOZJA-UHFFFAOYSA-N	?	20	spectrophotometric	a1/apparent	?	basic	2.33
12474	ClC2(=CC(NC1(=CC=CC=C1))=CC=C2)	ClC1=CC(=CC=C1)NC1C=CC=CC=1	InChI=1S/C12H10ClN/c13-10-5-4-8-12(9-10)14-11-6-2-1-3-7-11/h1-9,14H	OHHIBZKYXJDQEU-UHFFFAOYSA-N	?	25	mean from 2	b1/apparent	NH	basic	2.34
17760	O=C(NN)CC#N	N/N=C(/O)\CC#N	InChI=1S/C3H5N3O/c4-2-1-3(7)6-5/h1,5H2,(H,6,7)	HPHBOJANXDKUQD-UHFFFAOYSA-N	?	20	potentiometric	a1/apparent	?	basic	2.34
13359	O=C(NC1(=NC=NC2(=C1NC=N2)))N	NC(=O)NC1=NC=NC2N=CNC=21	InChI=1S/C6H6N6O/c7-6(13)12-5-3-4(9-1-8-3)10-2-11-5/h1-2H,(H4,7,8,9,10,11,12,13)	SWHVLOSJGVXZDK-UHFFFAOYSA-N	?		spectrophotometric	a1/apparent	?	basic	2.35
15169	S(=O)(=O)(NC=1(SC=CN=1))C2(=CC=C(N)C=C2)	NC1C=CC(=CC=1)S(=O)(=O)NC1=NC=CS1	InChI=1S/C9H9N3O2S2/c10-7-1-3-8(4-2-7)16(13,14)12-9-11-5-6-15-9/h1-6H,10H2,(H,11,12)	JNMRHUJNCSQMMB-UHFFFAOYSA-N	?	20	potentiometric	b/apparent	?	basic	2.35
11203	O=C1(C2(=C(N(C)C=C1)C=CC=C2))	CN1C=CC(=O)C2C=CC=CC1=2	InChI=1S/C10H9NO/c1-11-7-6-10(12)8-4-2-3-5-9(8)11/h2-7H,1H3	CSJAXRKDCCWCSJ-UHFFFAOYSA-N	?	30	spectrophotometric	a/apparent	?	basic	2.36
15450	O2(CC1(=NNC(=N1)COCCOCCOCCOCC2))	C1OCCOCCOCCOCCOCC2NN=C1N=2	InChI=1S/C12H21N3O5/c1-3-17-5-7-19-9-11-13-12(15-14-11)10-20-8-6-18-4-2-16-1/h1-10H2,(H,13,14,15)	KGZKDAWIHUVEKM-UHFFFAOYSA-N	?	25	potentiometric	b2/apparent	NH-H(1+)	basic	2.36
10306	N=1(N(C=NC=1)CCC)	CCCN1C=NC=N1	InChI=1S/C5H9N3/c1-2-3-8-5-6-4-7-8/h4-5H,2-3H2,1H3	CUOVNMDNRAZFDH-UHFFFAOYSA-N	?	25	potentiometric	a1/apparent	?	basic	2.36
16655	N(=NC1(=CC=C(N(C)C)C=C1))C2(=CC(=C(C)C=C2)C)	CN(C)C1C=CC(=CC=1)N=NC1=CC(C)=C(C)C=C1	InChI=1S/C16H19N3/c1-12-5-6-15(11-13(12)2)18-17-14-7-9-16(10-8-14)19(3)4/h5-11H,1-4H3	ILUWGGAOQJAFCM-UHFFFAOYSA-N	?	24	spectrophotometric	a1/apparent	?	basic	2.37
17904	N=1(N(C=NC=1)CC)	CCN1C=NC=N1	InChI=1S/C4H7N3/c1-2-7-4-5-3-6-7/h3-4H,2H2,1H3	FEOIYPLRWRCSMS-UHFFFAOYSA-N	?	25	potentiometric	a1/apparent	?	basic	2.39
12445	O=C2(N(N(C1(=CC=CC=C1))C(=C2)C)C)	CN1C(=O)C=C(C)N1C1C=CC=CC=1	InChI=1S/C11H12N2O/c1-9-8-11(14)12(2)13(9)10-6-4-3-5-7-10/h3-8H,1-2H3	XYZAGMNEGKHCLP-UHFFFAOYSA-N	?		potentiometric	b/apparent	?	basic	2.4
15511	O3(C(N1(N=C2(C(N)=CC=CC2(=N1))))CC(C3CO)O)	NC1=CC=CC2=NN(N=C21)C1CC(O)C(CO)O1	InChI=1S/C11H14N4O3/c12-6-2-1-3-7-11(6)14-15(13-7)10-4-8(17)9(5-16)18-10/h1-3,8-10,16-17H,4-5,12H2	NYBFGTROYJDJEZ-UHFFFAOYSA-N	?	25.1	spectrophotometric	a1/apparent	NH+	basic	2.4
16115	O=C1(N(N(C)C(=C1C(C)C)C)C2(=CC=CC=C2))	CN1C(C)=C(C(C)C)C(=O)N1C1C=CC=CC=1	InChI=1S/C14H18N2O/c1-10(2)13-11(3)15(4)16(14(13)17)12-8-6-5-7-9-12/h5-10H,1-4H3	PXWLVJLKJGVOKE-UHFFFAOYSA-N	?		potentiometric	b/apparent	?	basic	2.4
13793	O=CC1(=NC=NC2(=C1NC=N2))	O=CC1=NC=NC2N=CNC=21	InChI=1S/C6H4N4O/c11-1-4-5-6(9-2-7-4)10-3-8-5/h1-3H,(H,7,8,9,10)	NQFHKZPSNYOBIR-UHFFFAOYSA-N	?		spectrophotometric	a1/apparent	?	basic	2.4
10221	[Br]C1(=C(N)C=CC=C1)	NC1C=CC=CC=1Br	InChI=1S/C6H6BrN/c7-5-3-1-2-4-6(5)8/h1-4H,8H2	AOPBDRUWRLBSDB-UHFFFAOYSA-N	?	24	mean from 4	b/apparent	?	basic	2.4
11579	O=C(NC)C1(=NC=CC=C1)	CNC(=O)C1C=CC=CN=1	InChI=1S/C7H8N2O/c1-8-7(10)6-4-2-3-5-9-6/h2-5H,1H3,(H,8,10)	HXXAUIXTYRHFNO-UHFFFAOYSA-N	?	25	potentiometric	a/apparent	?	basic	2.4
14359	O=C(NCC)C1(=NC=CC=C1)	CCNC(=O)C1C=CC=CN=1	InChI=1S/C8H10N2O/c1-2-9-8(11)7-5-3-4-6-10-7/h3-6H,2H2,1H3,(H,9,11)	CYHDKNQVKVBPNY-UHFFFAOYSA-N	?	25	potentiometric	a/apparent	?	basic	2.4
17123	O=C(OCC)NC1(=NC=NC2(=C1NC=N2))	CCOC(=O)NC1=NC=NC2N=CNC=21	InChI=1S/C8H9N5O2/c1-2-15-8(14)13-7-5-6(10-3-9-5)11-4-12-7/h3-4H,2H2,1H3,(H2,9,10,11,12,13,14)	UZDTUTWDEFBFHJ-UHFFFAOYSA-N	?		spectrophotometric	a1/apparent	?	basic	2.4
11957	N2(=C1(N(C=NC1=CN=C2)C))	CN1C=NC2=CN=CN=C12	InChI=1S/C6H6N4/c1-10-4-9-5-2-7-3-8-6(5)10/h2-4H,1H3	VRZWCYZJGUYTKU-UHFFFAOYSA-N	?	20	mean from 2	a/apparent	?	basic	2.42
13790	O(C2(=NC=1(N=CNC=1C=N2)))C	COC1=NC2N=CNC=2C=N1	InChI=1S/C6H6N4O/c1-11-6-7-2-4-5(10-6)9-3-8-4/h2-3H,1H3,(H,7,8,9,10)	HKCXKNGHGLCFHK-UHFFFAOYSA-N	?	20	potentiometric	a1/apparent	?	basic	2.44
14456	O=C(OC)C1(=CC=C(N)C=C1)	COC(=O)C1C=CC(N)=CC=1	InChI=1S/C8H9NO2/c1-11-8(10)6-2-4-7(9)5-3-6/h2-5H,9H2,1H3	LZXXNPOYQCLXRS-UHFFFAOYSA-N	?	25	mean from 3	a1/thermodynamic	NH+	basic	2.44
12009	S1(N=C(N)C2(=C1C=CC=C2))	NC1=NSC2C=CC=CC=21	InChI=1S/C7H6N2S/c8-7-5-3-1-2-4-6(5)10-9-7/h1-4H,(H2,8,9)	WIJQCPIRWXSWQG-UHFFFAOYSA-N	?	25	potentiometric	a1/apparent	?	basic	2.45
11650	IC1(=C(N)C=CC(=C1)SC)	CSC1C=CC(N)=C(I)C=1	InChI=1S/C7H8INS/c1-10-5-2-3-7(9)6(8)4-5/h2-4H,9H2,1H3	GSOYWOHDSKTUTO-UHFFFAOYSA-N	?	30	spectrophotometric	a1/apparent	?	basic	2.45
15895	S(=O)(C3(=CC(OC)=C(C=1(N=C2(C(OC)=NC=CN2(C=1))))C=C3))C	COC1=NC=CN2C=C(N=C21)C1C=CC(=CC=1OC)S(C)=O	InChI=1S/C15H15N3O3S/c1-20-13-8-10(22(3)19)4-5-11(13)12-9-18-7-6-16-15(21-2)14(18)17-12/h4-9H,1-3H3	YKUBOCRRRWAZOM-UHFFFAOYSA-N	?	25	spectrophotometric	a1/apparent	N1-H	basic	2.46
10709	S(C1(=C([N+](=O)[O-])C=C(N)C=C1))C	CSC1C=CC(N)=CC=1[N+]([O-])=O	InChI=1S/C7H8N2O2S/c1-12-7-3-2-5(8)4-6(7)9(10)11/h2-4H,8H2,1H3	MDMPPCKRDMAIFX-UHFFFAOYSA-N	?	30	spectrophotometric	a1/apparent	?	basic	2.47
17286	N=1(N(C=CC=1)C)	CN1C=CC=N1	InChI=1S/C4H6N2/c1-6-4-2-3-5-6/h2-4H,1H3	UQFQONCQIQEYPJ-UHFFFAOYSA-N	?	20	mean from 2	a1/apparent	?	basic	2.48
13639	O=C(OCCC)C1(=CC=C(N)C=C1)	CCCOC(=O)C1C=CC(N)=CC=1	InChI=1S/C10H13NO2/c1-2-7-13-10(12)8-3-5-9(11)6-4-8/h3-6H,2,7,11H2,1H3	NBFQYHKHPBMJJV-UHFFFAOYSA-N	?	25	spectrophotometric	a/thermodynamic	?	basic	2.49
15238	O=C(N)C1(=C(N=NC(=C1)C2(=CC=CC=C2))NCC[NH+]3(CCOCC3))	NC(=O)C1=CC(=NN=C1NCCN1CCOCC1)C1C=CC=CC=1	InChI=1S/C17H21N5O2/c18-16(23)14-12-15(13-4-2-1-3-5-13)20-21-17(14)19-6-7-22-8-10-24-11-9-22/h1-5,12H,6-11H2,(H2,18,23)(H,19,21)	QSTBBPFYHIWPJJ-UHFFFAOYSA-N	?	25	potentiometric	a2/apparent	?	basic	2.5
17598	N=1(NC=NC=1)	C1=NNC=N1	InChI=1S/C2H3N3/c1-3-2-5-4-1/h1-2H,(H,3,4,5)	NSPMIYGKQJPBQR-UHFFFAOYSA-N	?	25	mean from 2	a1/apparent	?	basic	2.5
10168	[O-]C1(=[N+](C=CC=N1)C)	C[N+]1=CC=CN=C1O	InChI=1S/C5H6N2O/c1-7-4-2-3-6-5(7)8/h2-4H,1H3/p+1	LQKMCBPMBNUKSU-UHFFFAOYSA-O	?	20	potentiometric	a/apparent	?	basic	2.5
11958	N2(=C1(N(N=CC1=CN=C2)C))	CN1N=CC2=CN=CN=C12	InChI=1S/C6H6N4/c1-10-6-5(3-9-10)2-7-4-8-6/h2-4H,1H3	MCLXGVNIBMHMNS-UHFFFAOYSA-N	?	20	spectrophotometric	a/apparent	?	basic	2.5
12079	N=1(C=2(C(N=CC=1)=CC=NC=2))	C1N=CC=C2N=CC=NC2=1	InChI=1S/C7H5N3/c1-2-8-5-7-6(1)9-3-4-10-7/h1-5H	TYLGVQVJCVFREB-UHFFFAOYSA-N	?		potentiometric	a/apparent	?	basic	2.5
11024	O(C1(=NC=NC2(=C1C=NN2C)))C	COC1=NC=NC2=C1C=NN2C	InChI=1S/C7H8N4O/c1-11-6-5(3-10-11)7(12-2)9-4-8-6/h3-4H,1-2H3	XBCWBPFCXQJNMD-UHFFFAOYSA-N	?	20	spectrophotometric	a/apparent	?	basic	2.51
13823	N=1(C=2(C(C(C)=NC=1)=CC=CC=2))	CC1=NC=NC2=CC=CC=C21	InChI=1S/C9H8N2/c1-7-8-4-2-3-5-9(8)11-6-10-7/h2-6H,1H3	JWEOEZZCZCCPJL-UHFFFAOYSA-N	?	20	potentiometric	a/apparent	?	basic	2.52
17276	N=1(N=CN(C=1)N)	NN1C=NN=C1	InChI=1S/C2H4N4/c3-6-1-4-5-2-6/h1-2H,3H2	FMCUPJKTGNBGEC-UHFFFAOYSA-N	?	25	potentiometric	a1/apparent	?	basic	2.53
16028	N=2(C1(=C(C=CC=C1)N3(C=2C[NH+](C)CC3)))	CN1CC2=NC3=CC=CC=C3N2CC1	InChI=1S/C11H13N3/c1-13-6-7-14-10-5-3-2-4-9(10)12-11(14)8-13/h2-5H,6-8H2,1H3	IYOLRZWFJQGDNY-UHFFFAOYSA-N	?	20		a1/apparent	?	basic	2.55
11648	ClC1(=C(N)C=CC(=C1)SC)	CSC1C=CC(N)=C(Cl)C=1	InChI=1S/C7H8ClNS/c1-10-5-2-3-7(9)6(8)4-5/h2-4H,9H2,1H3	KRUHTUDNYPGJDP-UHFFFAOYSA-N	?	30	spectrophotometric	a1/apparent	?	basic	2.56
10686	O=[N+]([O-])C1(=C(C=C(N)C=C1C)C)	CC1C=C(N)C=C(C)C=1[N+]([O-])=O	InChI=1S/C8H10N2O2/c1-5-3-7(9)4-6(2)8(5)10(11)12/h3-4H,9H2,1-2H3	RKYZUYQFTGLAOX-UHFFFAOYSA-N	?	22	mean from 2	a/apparent	?	basic	2.56
10263	S1(C(=NC=C1)C(=O)O)	OC(=O)C1=NC=CS1	InChI=1S/C4H3NO2S/c6-4(7)3-5-1-2-8-3/h1-2H,(H,6,7)	IJVLVRYLIMQVDD-UHFFFAOYSA-N	?	25	mean from 3	a1/apparent	?	basic	2.57
16498	N(=NC1(=CC=C(N(C)C)C=C1))C2(=CC(=C(CC)C=C2)CC)	CN(C)C1C=CC(=CC=1)N=NC1=CC(CC)=C(CC)C=C1	InChI=1S/C18H23N3/c1-5-14-7-8-17(13-15(14)6-2)20-19-16-9-11-18(12-10-16)21(3)4/h7-13H,5-6H2,1-4H3	CZYRWPWBQBTNDB-UHFFFAOYSA-N	?	24	spectrophotometric	a1/apparent	?	basic	2.58
13133	ClC1(=CC=C(NO)C=C1)	ONC1C=CC(Cl)=CC=1	InChI=1S/C6H6ClNO/c7-5-1-3-6(8-9)4-2-5/h1-4,8-9H	VVQDMDRAUXFEND-UHFFFAOYSA-N	?	25		b1/thermodynamic	?	basic	2.58
10682	O=[N+]([O-])C1(=CC(N(C)C)=CC=C1)	CN(C)C1C=C(C=CC=1)[N+]([O-])=O	InChI=1S/C8H10N2O2/c1-9(2)7-4-3-5-8(6-7)10(11)12/h3-6H,1-2H3	CJDICMLSLYHRPT-UHFFFAOYSA-N	?	23	mean from 3	a/thermodynamic	?	basic	2.58
15443	N(=NC1(=CC=C(N(C)C)C=C1))C2(=CC(=C(C)C=C2)CC)	CC1C=CC(=CC=1CC)N=NC1C=CC(=CC=1)N(C)C	InChI=1S/C17H21N3/c1-5-14-12-16(7-6-13(14)2)19-18-15-8-10-17(11-9-15)20(3)4/h6-12H,5H2,1-4H3	DZHLCAYLNZIDIH-UHFFFAOYSA-N	?	24	spectrophotometric	a1/apparent	?	basic	2.59
13551	[N+](C1(=CC(N(C)C)=CC=C1))(C)(C)C	CN(C)C1C=C(C=CC=1)[N+](C)(C)C	InChI=1S/C11H19N2/c1-12(2)10-7-6-8-11(9-10)13(3,4)5/h6-9H,1-5H3/q+1	TYJGGHQEVXPIBF-UHFFFAOYSA-N	?	25	spectrophotometric	a/apparent	?	basic	2.6
17182	OC3(=CC2(=NC=1(C(=CC=CC=1)N=C2C=C3)))	OC1=CC2=NC3=CC=CC=C3N=C2C=C1	InChI=1S/C12H8N2O/c15-8-5-6-11-12(7-8)14-10-4-2-1-3-9(10)13-11/h1-7,15H	RETSEGNZNUBJRB-UHFFFAOYSA-N	?	30	potentiometric	a1/apparent	?	basic	2.6
16369	O6(C5(=C4(C(C3(=C(C=1(C(=CC=2(OCOC=2(C=1)))C=C3))N(C4)C))=CC=C5OC6)))	CN1CC2C(=CC=C3OCOC=23)C2C=CC3=CC4OCOC=4C=C3C1=2	InChI=1S/C20H15NO4/c1-21-8-15-12(4-5-16-20(15)25-10-22-16)13-3-2-11-6-17-18(24-9-23-17)7-14(11)19(13)21/h2-7H,8-10H2,1H3	CIUHLXZTZWTVFL-UHFFFAOYSA-N	?	25	spectrophotometric	a1/apparent	?	basic	2.6
17595	S1(C=NC=C1)	C1=NC=CS1	InChI=1S/C3H3NS/c1-2-5-3-4-1/h1-3H	FZWLAAWBMGSTSO-UHFFFAOYSA-N	?	20	mean from 2	a1/apparent	?	basic	2.6
14000	[O-][N+]2(=C(N)C=1(NC=NC=1N=C2))	NC1C2NC=NC=2N=C[N+]=1[O-]	InChI=1S/C5H5N5O/c6-4-3-5(8-1-7-3)9-2-10(4)11/h1-2H,6H2,(H,7,8,9)	TXTRWVWGYHUIAI-UHFFFAOYSA-N	?		spectrophotometric	a1/apparent	?	basic	2.6
11956	N2(=C(C=1(NC=NC=1N=C2))C)	CC1=NC=NC2N=CNC=21	InChI=1S/C6H6N4/c1-4-5-6(9-2-7-4)10-3-8-5/h2-3H,1H3,(H,7,8,9,10)	SYMHUEFSSMBHJA-UHFFFAOYSA-N	?	20	potentiometric	a1/apparent	?	basic	2.6
13423	[Br]C2(=C(O)C1(=NC=CC=C1C(=C2)[Br]))	OC1C2=NC=CC=C2C(Br)=CC=1Br	InChI=1S/C9H5Br2NO/c10-6-4-7(11)9(13)8-5(6)2-1-3-12-8/h1-4,13H	ZDASUJMDVPTNTF-UHFFFAOYSA-N	?	25	spectrophotometric	a1/apparent	?	basic	2.6
15005	O1(C(=CC=C1)CN2(N=NC=3(C2=NC=NC=3N)))	NC1N=CN=C2C=1N=NN2CC1=CC=CO1	InChI=1S/C9H8N6O/c10-8-7-9(12-5-11-8)15(14-13-7)4-6-2-1-3-16-6/h1-3,5H,4H2,(H2,10,11,12)	KJMJIWVGWUIWNO-UHFFFAOYSA-N	?	22		a/apparent	?	basic	2.6
13642	O=C(OC)C1(=CC=C(N(C)C)C=C1)	COC(=O)C1C=CC(=CC=1)N(C)C	InChI=1S/C10H13NO2/c1-11(2)9-6-4-8(5-7-9)10(12)13-3/h4-7H,1-3H3	DBQGARDMYOMOOS-UHFFFAOYSA-N	?	25	spectrophotometric	a1/thermodynamic	NH+	basic	2.61
17579	N=1(NC=CC=1)	C1=CC=NN1	InChI=1S/C3H4N2/c1-2-4-5-3-1/h1-3H,(H,4,5)	WTKZEGDFNFYCGP-UHFFFAOYSA-N	?	24	mean from 3	b1/apparent	?	basic	2.61
13419	IC2(=C(O)C1(=NC=CC=C1C(=C2)Cl))	OC1=C(I)C=C(Cl)C2=CC=CN=C21	InChI=1S/C9H5ClINO/c10-6-4-7(11)9(13)8-5(6)2-1-3-12-8/h1-4,13H	QCDFBFJGMNKBDO-UHFFFAOYSA-N	?	25	mean from 2	a1/apparent	H+ of NH+	basic	2.61
13786	OCC1(=NC=2(N=CN=CC=2(N1)))	OCC1NC2C=NC=NC=2N=1	InChI=1S/C6H6N4O/c11-2-5-9-4-1-7-3-8-6(4)10-5/h1,3,11H,2H2,(H,7,8,9,10)	NFZTXJKXCFQRGN-UHFFFAOYSA-N	?	20	potentiometric	a1/apparent	?	basic	2.62
14009	N=1(C=2(C(N=CC=1)=CC=CC=2N))	NC1C=CC=C2N=CC=NC2=1	InChI=1S/C8H7N3/c9-6-2-1-3-7-8(6)11-5-4-10-7/h1-5H,9H2	SAAYZFAHJFPOHZ-UHFFFAOYSA-N	?	20	potentiometric	a/apparent	?	basic	2.62
13550	[N+](C1(=CC=C(N(C)C)C=C1))(C)(C)C	CN(C)C1C=CC(=CC=1)[N+](C)(C)C	InChI=1S/C11H19N2/c1-12(2)10-6-8-11(9-7-10)13(3,4)5/h6-9H,1-5H3/q+1	AOUOBLWOQDZLSF-UHFFFAOYSA-N	?	25	spectrophotometric	a/apparent	?	basic	2.64
10219	ClC1(=C(N)C=CC=C1)	NC1C=CC=CC=1Cl	InChI=1S/C6H6ClN/c7-5-3-1-2-4-6(5)8/h1-4H,8H2	AKCRQHGQIJBRMN-UHFFFAOYSA-N	?	23	mean from 9	a1/apparent	?	basic	2.64
13457	[N+]1(=C(NN)C=CC=2(C1=CC=CC=2))(C)	C[N+]1C2=CC=CC=C2C=CC=1NN	InChI=1S/C10H11N3/c1-13-9-5-3-2-4-8(9)6-7-10(13)12-11/h2-7H,11H2,1H3/p+1	ZQZHCTTVPYQJQR-UHFFFAOYSA-O	?	20	mean from 2	a1/apparent	?	basic	2.66
15575	[O-][N+]3(=C(NCC1(=CC=CC=C1))C=2(N=CNC=2N=C3))	[O-][N+]1C=NC2NC=NC=2C=1NCC1C=CC=CC=1	InChI=1S/C12H11N5O/c18-17-8-16-11-10(14-7-15-11)12(17)13-6-9-4-2-1-3-5-9/h1-5,7-8,13H,6H2,(H,14,15,16)	ZYWWSEMOCAYFNC-UHFFFAOYSA-N	?	30		b1/apparent	?	basic	2.66
17147	N3(=C2(N=C(C1(=CC=CC=C1))NC2=CN=C3))	C1N=CN=C2N=C(NC2=1)C1C=CC=CC=1	InChI=1S/C11H8N4/c1-2-4-8(5-3-1)10-14-9-6-12-7-13-11(9)15-10/h1-7H,(H,12,13,14,15)	ULWZFKSDBAAHEI-UHFFFAOYSA-N	?	20	potentiometric	a1/apparent	?	basic	2.68
15291	S(=O)(C3(=CC(OC)=C(C1(=NC=2(N=CN=CC=2(N1))))C=C3))C	CS(=O)C1=CC(OC)=C(C=C1)C1NC2C=NC=NC=2N=1	InChI=1S/C13H12N4O2S/c1-19-11-5-8(20(2)18)3-4-9(11)12-16-10-6-14-7-15-13(10)17-12/h3-7H,1-2H3,(H,14,15,16,17)	VCYCFRKSFAXXOL-UHFFFAOYSA-N	?	25	mean from 2	a1/apparent	?	basic	2.69
15305	S1(C(=[N+](C)C2(=C1C=C(C)C=C2))C3(=CC=C(N(C)C)C=C3))	CC1C=CC2=C(C=1)SC(C1C=CC(=CC=1)N(C)C)=[N+]2C	InChI=1S/C17H19N2S/c1-12-5-10-15-16(11-12)20-17(19(15)4)13-6-8-14(9-7-13)18(2)3/h5-11H,1-4H3/q+1	FXEKRIDRIFBJOR-UHFFFAOYSA-N	?	25	potentiometric	b/apparent	?	basic	2.69
16793	S(C2(=NC(SCC1(=CC=CC=C1))=C(N2)C3(=CC=CC=C3)))CC4(=CC=CC=C4)	C(SC1NC(=C(N=1)SCC1C=CC=CC=1)C1C=CC=CC=1)C1C=CC=CC=1	InChI=1S/C23H20N2S2/c1-4-10-18(11-5-1)16-26-22-21(20-14-8-3-9-15-20)24-23(25-22)27-17-19-12-6-2-7-13-19/h1-15H,16-17H2,(H,24,25)	DIKGAHDKPZHLRH-UHFFFAOYSA-N	?	25	spectrophotometric	a1/apparent	?	basic	2.7
10092	N1(=C(C=C(C)N=C1)C)	CC1C=C(C)N=CN=1	InChI=1S/C6H8N2/c1-5-3-6(2)8-4-7-5/h3-4H,1-2H3	LSBIUXKNVUBKRI-UHFFFAOYSA-N	?	20	potentiometric	a1/apparent	NH(1+)	basic	2.7
12890	N#CC1(=CN(CCC1)C)	CN1CCCC(=C1)C#N	InChI=1S/C7H10N2/c1-9-4-2-3-7(5-8)6-9/h6H,2-4H2,1H3	KAEDLWDCQPUSJH-UHFFFAOYSA-N	?			a/apparent	?	basic	2.7
14022	N1(=NC=CC=2(C1=CC=CC=2N))	NC1C=CC=C2N=NC=CC2=1	InChI=1S/C8H7N3/c9-7-2-1-3-8-6(7)4-5-10-11-8/h1-5H,9H2	DRQWPSJVDHBHKF-UHFFFAOYSA-N	?	20	potentiometric	a/apparent	?	basic	2.7
13421	IC2(=C(O)C1(=NC=CC=C1C(=C2)I))	OC1C2=NC=CC=C2C(I)=CC=1I	InChI=1S/C9H5I2NO/c10-6-4-7(11)9(13)8-5(6)2-1-3-12-8/h1-4,13H	UXZFQZANDVDGMM-UHFFFAOYSA-N	?	25	spectrophotometric	a1/apparent	?	basic	2.7
13853	OC=2(C1(=NN=CC=C1C=CC=2))	OC1=CC=CC2=CC=NN=C21	InChI=1S/C8H6N2O/c11-7-3-1-2-6-4-5-9-10-8(6)7/h1-5,11H	UCYUOFIVFHOUTP-UHFFFAOYSA-N	?	20	mean from 4	a1/apparent	?	basic	2.72
17866	ClC1(=CN=CC=C1)	ClC1=CN=CC=C1	InChI=1S/C5H4ClN/c6-5-2-1-3-7-4-5/h1-4H	PWRBCZZQRRPXAB-UHFFFAOYSA-N	?	24	mean from 5	a1/apparent	NH(1+)	basic	2.77
11966	S2(C1(=NC=NC(=C1N=C2)N))	NC1N=CN=C2SC=NC2=1	InChI=1S/C5H4N4S/c6-4-3-5(8-1-7-4)10-2-9-3/h1-2H,(H2,6,7,8)	XLQTXFKCBDQZSN-UHFFFAOYSA-N	?		potentiometric	a/apparent	?	basic	2.77
13571	S1(C(=NC=C1C(=O)OCC)N(C)C)	CCOC(=O)C1=CN=C(S1)N(C)C	InChI=1S/C8H12N2O2S/c1-4-12-7(11)6-5-9-8(13-6)10(2)3/h5H,4H2,1-3H3	FSYRFLKQQXNKDX-UHFFFAOYSA-N	?	25	potentiometric	a1/thermodynamic	?	basic	2.77
15345	O(C1(=C(O)C=CC(=C1)C=NC3(=NC=2(NC=NC=2C=N3))))C	COC1C=C(C=NC2=NC3NC=NC=3C=N2)C=CC=1O	InChI=1S/C13H11N5O2/c1-20-11-4-8(2-3-10(11)19)5-14-13-15-6-9-12(18-13)17-7-16-9/h2-7,19H,1H3,(H,15,16,17,18)	ZSVJBTMNAPRTIZ-UHFFFAOYSA-N	?	25	spectrophotometric	a1/apparent	NH	basic	2.79
12416	O=[N+]([O-])C=2(C=1(C(=C(N)C=CC=1)C=CC=2))	NC1C=CC=C2C(=CC=CC2=1)[N+]([O-])=O	InChI=1S/C10H8N2O2/c11-9-5-1-4-8-7(9)3-2-6-10(8)12(13)14/h1-6H,11H2	WEWILNPCZSSAIJ-UHFFFAOYSA-N	?	25		a/thermodynamic	?	basic	2.8
11572	OC1(=NNC(=C1CC=C)C)	CC1NN=C(O)C=1CC=C	InChI=1S/C7H10N2O/c1-3-4-6-5(2)8-9-7(6)10/h3H,1,4H2,2H3,(H2,8,9,10)	TUMKJTLZZCILGU-UHFFFAOYSA-N	?		potentiometric	a/apparent	?	basic	2.8
13816	N#CC2(=CC1(=C(NCC1)C=C2))	N#CC1=CC2CCNC=2C=C1	InChI=1S/C9H8N2/c10-6-7-1-2-9-8(5-7)3-4-11-9/h1-2,5,11H,3-4H2	KBNWGVBBEPQFIZ-UHFFFAOYSA-N	?	20	spectrophotometric	a1/apparent	N-H	basic	2.8
13463	S1(C(=NN=C1C2(=CC=CC=C2))NC)	CNC1=NN=C(S1)C1C=CC=CC=1	InChI=1S/C9H9N3S/c1-10-9-12-11-8(13-9)7-5-3-2-4-6-7/h2-6H,1H3,(H,10,12)	KYFFHIGZVFHJIV-UHFFFAOYSA-N	?		spectrophotometric	b/apparent	?	basic	2.8
14028	N=2(C1(=C(N)C=CC=C1C=NC=2))	NC1C=CC=C2C=NC=NC2=1	InChI=1S/C8H7N3/c9-7-3-1-2-6-4-10-5-11-8(6)7/h1-5H,9H2	PDLQGOYYXRNZOD-UHFFFAOYSA-N	?	20	potentiometric	a/apparent	?	basic	2.81
17125	N(=NC1(=CC=CC=C1))C2(=CC=C(N)C=C2)	NC1C=CC(=CC=1)N=NC1C=CC=CC=1	InChI=1S/C12H11N3/c13-10-6-8-12(9-7-10)15-14-11-4-2-1-3-5-11/h1-9H,13H2	QPQKUYVSJWQSDY-UHFFFAOYSA-N	?	25	spectrophotometric	a/apparent	?	basic	2.82
12417	O=[N+]([O-])C2(=CC1(=C(N)C=CC=C1C=C2))	NC1C=CC=C2C=CC(=CC2=1)[N+]([O-])=O	InChI=1S/C10H8N2O2/c11-10-3-1-2-7-4-5-8(12(13)14)6-9(7)10/h1-6H,11H2	LCFRYFXEODXQHS-UHFFFAOYSA-N	?	20		a/thermodynamic	?	basic	2.83
17907	N1(=CN=CC(=C1)N)	NC1C=NC=NC=1	InChI=1S/C4H5N3/c5-4-1-6-3-7-2-4/h1-3H,5H2	FVLAYJRLBLHIPV-UHFFFAOYSA-N	?	20	potentiometric	a/apparent	?	basic	2.83
12717	N2(=C1(NN=CC1=CN=C2))	C1N=C2NN=CC2=CN=1	InChI=1S/C5H4N4/c1-4-2-8-9-5(4)7-3-6-1/h1-3H,(H,6,7,8,9)	QUKPALAWEPMWOS-UHFFFAOYSA-N	?	20	spectrophotometric	a1/apparent	?	basic	2.84
13771	S2(C1(=NC=NC(=C1N=C2)NC))	CNC1N=CN=C2SC=NC=12	InChI=1S/C6H6N4S/c1-7-5-4-6(9-2-8-5)11-3-10-4/h2-3H,1H3,(H,7,8,9)	STFGZAITFFZDBU-UHFFFAOYSA-N	?		potentiometric	a/apparent	?	basic	2.84
16184	N(=NC1(=CC=CC=C1))C2(=CC=C(N(C)C)C=C2)	CN(C)C1C=CC(=CC=1)N=NC1C=CC=CC=1	InChI=1S/C14H15N3/c1-17(2)14-10-8-13(9-11-14)16-15-12-6-4-3-5-7-12/h3-11H,1-2H3	JCYPECIVGRXBMO-UHFFFAOYSA-N	?	22	mean from 3	a1/apparent	?	basic	2.85
13159	N1(=NC(=C(C)N=C1C)C)	CC1=NC(C)=C(C)N=N1	InChI=1S/C6H9N3/c1-4-5(2)8-9-6(3)7-4/h1-3H3	INQFSKCZGLOEIY-UHFFFAOYSA-N	?		potentiometric	a/apparent	?	basic	2.85
12424	O=[N+]([O-])C=2(C=1(C(=CC=C(C=1)N)C=CC=2))	NC1C=C2C(=CC=CC2=CC=1)[N+]([O-])=O	InChI=1S/C10H8N2O2/c11-8-5-4-7-2-1-3-10(12(13)14)9(7)6-8/h1-6H,11H2	FGLPIWSCAOGYBA-UHFFFAOYSA-N	?	25		a/thermodynamic	?	basic	2.86
15576	[O-][N+]3(=C1(NC=NC1=C(NCC2(=CC=CC=C2))N=C3))	[O-][N+]1C=NC(NCC2C=CC=CC=2)=C2N=CNC=12	InChI=1S/C12H11N5O/c18-17-8-16-11(10-12(17)15-7-14-10)13-6-9-4-2-1-3-5-9/h1-5,7-8H,6H2,(H,13,16)(H,14,15)	GCZXLDJIDBQCRE-UHFFFAOYSA-N	?	30		a1/apparent	?	basic	2.86
14345	S(=O)(=O)(N)C1(=CC(N)=CC=C1)	NC1C=C(C=CC=1)S(N)(=O)=O	InChI=1S/C6H8N2O2S/c7-5-2-1-3-6(4-5)11(8,9)10/h1-4H,7H2,(H2,8,9,10)	JPVKCHIPRSQDKL-UHFFFAOYSA-N	?	25	mean from 2	a/apparent	?	basic	2.87
11659	[Br]C1(=C(C([Br])=CC(=C1)N)C)	CC1C(Br)=CC(N)=CC=1Br	InChI=1S/C7H7Br2N/c1-4-6(8)2-5(10)3-7(4)9/h2-3H,10H2,1H3	AQZDIKCNODUMNY-UHFFFAOYSA-N	?	15	spectrophotometric	a/apparent	?	basic	2.87
12348	O=C2(C1(=C(C=CC=C1)C(C2C(=O)C)=O))	CC(=O)C1=C(O)C2C=CC=CC=2C1=O	InChI=1S/C11H8O3/c1-6(12)9-10(13)7-4-2-3-5-8(7)11(9)14/h2-5,13H,1H3	KORQFSMIUXHWJX-UHFFFAOYSA-N	?	20	potentiometric	a/apparent	?	basic	2.88
15365	S(=O)(C3(=CC(OC)=C(C=1(N=C2(C=NC=CN2(C=1))))C=C3))C	COC1C=C(C=CC=1C1=CN2C=CN=CC2=N1)S(C)=O	InChI=1S/C14H13N3O2S/c1-19-13-7-10(20(2)18)3-4-11(13)12-9-17-6-5-15-8-14(17)16-12/h3-9H,1-2H3	CXWQTCGUKRMZOM-UHFFFAOYSA-N	?	25	spectrophotometric	a1/apparent	N7-H	basic	2.88
12464	O=[N+]([O-])C=2(C=1(C(=NC=CC=1)C(O)=CC=2))	[O-][N+](=O)C1=CC=C(O)C2=NC=CC=C12	InChI=1S/C9H6N2O3/c12-8-4-3-7(11(13)14)6-2-1-5-10-9(6)8/h1-5,12H	RJIWZDNTCBHXAL-UHFFFAOYSA-N	?	25	spectrophotometric	a1/apparent	H+ of NH+	basic	2.88
13417	ClC2(=C(O)C1(=NC=CC=C1C(=C2)Cl))	OC1C2=NC=CC=C2C(Cl)=CC=1Cl	InChI=1S/C9H5Cl2NO/c10-6-4-7(11)9(13)8-5(6)2-1-3-12-8/h1-4,13H	WDFKMLRRRCGAKS-UHFFFAOYSA-N	?	25	mean from 2	a1/thermodynamic	?	basic	2.89
10261	S1(C=NC(=C1)C(=O)O)	OC(=O)C1=CSC=N1	InChI=1S/C4H3NO2S/c6-4(7)3-1-8-2-5-3/h1-2H,(H,6,7)	HMVYYTRDXNKRBQ-UHFFFAOYSA-N	?		potentiometric	a1/apparent	?	basic	2.9
11574	OC=1(NN=C(C=1)C(C)(C)C)	CC(C)(C)C1C=C(O)NN=1	InChI=1S/C7H12N2O/c1-7(2,3)5-4-6(10)9-8-5/h4H,1-3H3,(H2,8,9,10)	UAHDLZGBBMTCBN-UHFFFAOYSA-N	?		potentiometric	b/apparent	?	basic	2.9
11272	S1(C(=NN=C1C2(=CC=CC=C2))N)	NC1=NN=C(S1)C1C=CC=CC=1	InChI=1S/C8H7N3S/c9-8-11-10-7(12-8)6-4-2-1-3-5-6/h1-5H,(H2,9,11)	UHZHEOAEJRHUBW-UHFFFAOYSA-N	?		spectrophotometric	b/apparent	?	basic	2.9
13753	N=2(C1(=NC=CN=C1C(C)=NC=2))	CC1=NC=NC2=NC=CN=C21	InChI=1S/C7H6N4/c1-5-6-7(11-4-10-5)9-3-2-8-6/h2-4H,1H3	WESDBLALURHRDL-UHFFFAOYSA-N	?	20	mean from 2	a/apparent	?	basic	2.92
15595	O=[N+]([O-])C1(=C(C=C(N)C=C1C(C)(C)C)C(C)(C)C)	CC(C)(C)C1=CC(N)=CC(=C1[N+]([O-])=O)C(C)(C)C	InChI=1S/C14H22N2O2/c1-13(2,3)10-7-9(15)8-11(14(4,5)6)12(10)16(17)18/h7-8H,15H2,1-6H3	MMWKKMHFSBKVKR-UHFFFAOYSA-N	?	25	potentiometric	a/apparent	?	basic	2.93
10987	N=2(C1(=NC=NC=C1N=C(C=2C)C))	CC1=NC2=CN=CN=C2N=C1C	InChI=1S/C8H8N4/c1-5-6(2)12-8-7(11-5)3-9-4-10-8/h3-4H,1-2H3	HBHGSVQQEYTFFZ-UHFFFAOYSA-N	?	20	potentiometric	a/apparent	?	basic	2.93
15585	O=[N+]([O-])C3(=CC=2(N=C(C1(=CC=CC=C1))NC=2C=C3))	[O-][N+](=O)C1=CC2N=C(NC=2C=C1)C1C=CC=CC=1	InChI=1S/C13H9N3O2/c17-16(18)10-6-7-11-12(8-10)15-13(14-11)9-4-2-1-3-5-9/h1-8H,(H,14,15)	FHOXCSDDMCCTPM-UHFFFAOYSA-N	?	20	potentiometric	a1/apparent	?	basic	2.95
13765	S(C1(=NC=2(N=CN=CC=2(N1))))C	CSC1NC2C=NC=NC=2N=1	InChI=1S/C6H6N4S/c1-11-6-9-4-2-7-3-8-5(4)10-6/h2-3H,1H3,(H,7,8,9,10)	OOUSHFSJKWPYDZ-UHFFFAOYSA-N	?	20	potentiometric	a1/apparent	?	basic	2.95
14010	N=1(C=2(C(N=CC=1)=CC=C(C=2)N))	NC1C=C2N=CC=NC2=CC=1	InChI=1S/C8H7N3/c9-6-1-2-7-8(5-6)11-4-3-10-7/h1-5H,9H2	MSGRFBKVMUKEGZ-UHFFFAOYSA-N	?	20	potentiometric	a/apparent	?	basic	2.95
10375	ON=C(N)C(=NO)N	NC(N=O)C(N)N=O	InChI=1S/C2H6N4O2/c3-1(5-7)2(4)6-8/h1-2H,3-4H2	ZWXULJYESWUJAD-UHFFFAOYSA-N	?	22	mean from 3	thermodynamic	NH3%+&	basic	2.97
17867	FC1(=CN=CC=C1)	FC1=CN=CC=C1	InChI=1S/C5H4FN/c6-5-2-1-3-7-4-5/h1-4H	CELKOWQJPVJKIL-UHFFFAOYSA-N	?	25	spectrophotometric	a/thermodynamic	NH%+&	basic	2.97
14308	N#CC1(=CC(N(C)C)=CC=C1)	CN(C)C1C=C(C=CC=1)C#N	InChI=1S/C9H10N2/c1-11(2)9-5-3-4-8(6-9)7-10/h3-6H,1-2H3	FEOIEIQLXALHPJ-UHFFFAOYSA-N	?	25	spectrophotometric	a/thermodynamic	?	basic	2.97
16694	N=2(N1(C(=NC=C1C[NH+](C)C)C=CC=2C3(=CC=CC=C3)))	CN(C)CC1=CN=C2C=CC(=NN21)C1C=CC=CC=1	InChI=1S/C15H16N4/c1-18(2)11-13-10-16-15-9-8-14(17-19(13)15)12-6-4-3-5-7-12/h3-10H,11H2,1-2H3	KIAUHGPAPAPHKJ-UHFFFAOYSA-N	?	25	spectrophotometric	a1/apparent	?	basic	2.99
12558	S1(C(=NN=C1C2(=CC=CC=C2))NCC)	CCNC1=NN=C(S1)C1C=CC=CC=1	InChI=1S/C10H11N3S/c1-2-11-10-13-12-9(14-10)8-6-4-3-5-7-8/h3-7H,2H2,1H3,(H,11,13)	UPXFLEWVKLVYFV-UHFFFAOYSA-N	?		spectrophotometric	b/apparent	?	basic	3.0
15542	O=C(NC=3(C2(=NC=1(C(=CC=CC=1)C=C2C=CC=3))))C	C/C(/O)=N\C1=CC=CC2=CC3=CC=CC=C3N=C21	InChI=1S/C15H12N2O/c1-10(18)16-14-8-4-6-12-9-11-5-2-3-7-13(11)17-15(12)14/h2-9H,1H3,(H,16,18)	HVOZCMFCAHFSSQ-UHFFFAOYSA-N	?	20	potentiometric	a/apparent	?	basic	3.0
14335	O=[N+]([O-])C1(=C(C=CC(=C1)N)C)	CC1C=CC(N)=CC=1[N+]([O-])=O	InChI=1S/C7H8N2O2/c1-5-2-3-6(8)4-7(5)9(10)11/h2-4H,8H2,1H3	GDIIPKWHAQGCJF-UHFFFAOYSA-N	?	21	mean from 2	a/apparent	?	basic	3.0
16664	O=[N+]([O-])C2(=CC=C(C(=O)NC1(=C(N)C=CC=C1))C=C2)	NC1C=CC=CC=1NC(=O)C1C=CC(=CC=1)[N+]([O-])=O	InChI=1S/C13H11N3O3/c14-11-3-1-2-4-12(11)15-13(17)9-5-7-10(8-6-9)16(18)19/h1-8H,14H2,(H,15,17)	WMBQAJRNBQWSPS-UHFFFAOYSA-N	?	25	spectrophotometric	b1/apparent	NH3+	basic	3.01
11570	O=C(NN)C1(=CC=CC=C1)	NNC(=O)C1C=CC=CC=1	InChI=1S/C7H8N2O/c8-9-7(10)6-4-2-1-3-5-6/h1-5H,8H2,(H,9,10)	WARCRYXKINZHGQ-UHFFFAOYSA-N	?	21	mean from 3	b/apparent	?	basic	3.02
14968	ClC=1(C=3(C(N=CC=1)=C2(N=CC=C(C2=CC=3)Cl)))	ClC1=CC=NC2=C3N=CC=C(Cl)C3=CC=C12	InChI=1S/C12H6Cl2N2/c13-9-3-5-15-11-7(9)1-2-8-10(14)4-6-16-12(8)11/h1-6H	GIEQBYJCGYHHSU-UHFFFAOYSA-N	?	25	potentiometric	a/apparent	?	basic	3.03
15160	N(=NC1(=CC=C(C)C=C1))C2(=CC=C(N)C=C2)	CC1C=CC(=CC=1)N=NC1C=CC(N)=CC=1	InChI=1S/C13H13N3/c1-10-2-6-12(7-3-10)15-16-13-8-4-11(14)5-9-13/h2-9H,14H2,1H3	PBKCJNOFHGLNEZ-UHFFFAOYSA-N	?	25	spectrophotometric	a/apparent	?	basic	3.04
14342	S1(C(=NC=C1C(=O)OCC)N)	CCOC(=O)C1=CN=C(N)S1	InChI=1S/C6H8N2O2S/c1-2-10-5(9)4-3-8-6(7)11-4/h3H,2H2,1H3,(H2,7,8)	VNZXERIGKZNEKB-UHFFFAOYSA-N	?	25	spectrophotometric	a1/thermodynamic	?	basic	3.04
11141	[Br]C1(=C(N)C=CC2(=C1CCCC2))	NC1C=CC2CCCCC=2C=1Br	InChI=1S/C10H12BrN/c11-10-8-4-2-1-3-7(8)5-6-9(10)12/h5-6H,1-4,12H2	UZQNLYZEAMZVSZ-UHFFFAOYSA-N	?	17	potentiometric	a/apparent	?	basic	3.05
11142	[Br]C1(=C(N)C=C2(CCCCC2(=C1)))	NC1C=C2CCCCC2=CC=1Br	InChI=1S/C10H12BrN/c11-9-5-7-3-1-2-4-8(7)6-10(9)12/h5-6H,1-4,12H2	YNUSATBZZCEVTB-UHFFFAOYSA-N	?	17	potentiometric	a/apparent	?	basic	3.05
11201	O(C1(=NC=CC=2(C1=CC=CC=2)))C	COC1=NC=CC2=CC=CC=C21	InChI=1S/C10H9NO/c1-12-10-9-5-3-2-4-8(9)6-7-11-10/h2-7H,1H3	AFWHVAFMAIDVTH-UHFFFAOYSA-N	?	20	spectrophotometric	a/apparent	NH%+&	basic	3.05
13477	O=C1(N(C=2(C(N)=CC=CC=2(N1C)))C)	CN1C(=O)N(C)C2C(N)=CC=CC1=2	InChI=1S/C9H11N3O/c1-11-7-5-3-4-6(10)8(7)12(2)9(11)13/h3-5H,10H2,1-2H3	AIEWIDKMMVRHDR-UHFFFAOYSA-N	?	18	potentiometric	b/apparent	?	basic	3.06
11622	N(C1(=CC=CC=C1))CC#C	C#CCNC1C=CC=CC=1	InChI=1S/C9H9N/c1-2-8-10-9-6-4-3-5-7-9/h1,3-7,10H,8H2	IZKIWEYIOKPHLF-UHFFFAOYSA-N	?	25	potentiometric	b/apparent	?	basic	3.06
12481	FC(F)(F)C=2(C=1(C(=NC=CC=1)C=CC=2))	FC(F)(F)C1=CC=CC2=NC=CC=C21	InChI=1S/C10H6F3N/c11-10(12,13)8-4-1-5-9-7(8)3-2-6-14-9/h1-6H	YIFZKLFTSGGGQW-UHFFFAOYSA-N	?		potentiometric	b/apparent	?	basic	3.09
16698	O(C3(=C(C1(=NC=2(N=CN=CC=2(N1))))C=CC(=C3)OC))C	COC1C=C(C=CC=1C1NC2C=NC=NC=2N=1)OC	InChI=1S/C13H12N4O2/c1-18-8-3-4-9(11(5-8)19-2)12-16-10-6-14-7-15-13(10)17-12/h3-7H,1-2H3,(H,14,15,16,17)	XOZCJKUFAQFZGZ-UHFFFAOYSA-N	?	25	mean from 2	a1/apparent	?	basic	3.09
17305	O=C1(NCCN1)	O=C1NCCN1	InChI=1S/C3H6N2O/c6-3-4-1-2-5-3/h1-2H2,(H2,4,5,6)	YAMHXTCMCPHKLN-UHFFFAOYSA-N	?	25		a1/apparent	-CONH-	basic	3.09
11199	O=CC2(=NC=1(C(=CC=CC=1)C=C2))	O=CC1C=CC2=CC=CC=C2N=1	InChI=1S/C10H7NO/c12-7-9-6-5-8-3-1-2-4-10(8)11-9/h1-7H	WPYJKGWLDJECQD-UHFFFAOYSA-N	?			a/apparent	?	basic	3.1
11006	O=C1(NC(=O)C=2(NC(=NC=2(N1))C))	CC1NC2=C(NC(=O)NC2=O)N=1	InChI=1S/C6H6N4O2/c1-2-7-3-4(8-2)9-6(12)10-5(3)11/h1H3,(H3,7,8,9,10,11,12)	RTAPDZBZLSXHQQ-UHFFFAOYSA-N	?	25	spectrophotometric	a1/apparent	?	basic	3.1
11248	S(C1(=NC(N)=C2(NC=NC2(=N1))))C	CSC1N=C2N=CNC2=C(N)N=1	InChI=1S/C6H7N5S/c1-12-6-10-4(7)3-5(11-6)9-2-8-3/h2H,1H3,(H3,7,8,9,10,11)	FXGXEFXCWDTSQK-UHFFFAOYSA-N	?		spectrophotometric	a1/apparent	?	basic	3.1
11783	S(=O)(CC1(=NC=CC=C1))C	CS(=O)CC1C=CC=CN=1	InChI=1S/C7H9NOS/c1-10(9)6-7-4-2-3-5-8-7/h2-5H,6H2,1H3	PMKSHWKRXZNJTK-UHFFFAOYSA-N	?	25	spectrophotometric	a1/apparent	?	basic	3.1
16083	O=[N+]([O-])C2(=CC=C(C=NC1(=NC=CC=N1))C=C2)	[O-][N+](=O)C1C=CC(C=NC2N=CC=CN=2)=CC=1	InChI=1S/C11H8N4O2/c16-15(17)10-4-2-9(3-5-10)8-14-11-12-6-1-7-13-11/h1-8H	YQWUNVXQOBJSRB-UHFFFAOYSA-N	?	25		a1/apparent	?	basic	3.12
14800	S(=O)(=O)([O-])C3(N7(C6(C2(C1(=C(C=C(OC)C(=C1)OC)N5(C2C4(C(C3=CCOC4CC5=O)C6))))(CC7))))	COC1C=C2C(=CC=1OC)C13CCN4C1CC1C5C3N2C(O)=CC5OCC=C1C4S(O)(=O)=O	InChI=1S/C23H26N2O7S/c1-30-15-8-13-14(9-16(15)31-2)25-19(26)10-17-20-12-7-18-23(13,21(20)25)4-5-24(18)22(33(27,28)29)11(12)3-6-32-17/h3,8-10,12,17-18,20-22,26H,4-7H2,1-2H3,(H,27,28,29)	UKNWKKWWKDCBMS-UHFFFAOYSA-N	?			a/apparent	?	basic	3.12
13846	OC2(=CC=1(C(=NC=NC=1)C=C2))	OC1=CC2=CN=CN=C2C=C1	InChI=1S/C8H6N2O/c11-7-1-2-8-6(3-7)4-9-5-10-8/h1-5,11H	BBPMVEXRMOAIKQ-UHFFFAOYSA-N	?	20	potentiometric	a1/apparent	?	basic	3.12
11093	O(C1(=NC=NC=2(C1=CC=CC=2)))C	COC1=NC=NC2=CC=CC=C21	InChI=1S/C9H8N2O/c1-12-9-7-4-2-3-5-8(7)10-6-11-9/h2-6H,1H3	QHHPPKHDJVVPQH-UHFFFAOYSA-N	?	20	potentiometric	a/apparent	?	basic	3.13
17908	N1(=C(N)C=NC=C1)	NC1C=NC=CN=1	InChI=1S/C4H5N3/c5-4-3-6-1-2-7-4/h1-3H,(H2,5,7)	XFTQRUTUGRCSGO-UHFFFAOYSA-N	?	20	potentiometric	a/apparent	?	basic	3.14
17313	S1(C=NC(=C1)C)	CC1=CSC=N1	InChI=1S/C4H5NS/c1-4-2-6-3-5-4/h2-3H,1H3	QMHIMXFNBOYPND-UHFFFAOYSA-N	?	25	potentiometric	a1/apparent	?	basic	3.14
13621	S(=O)(=O)(N)C1(=C(C(=O)O)C=CC=C1)	NS(=O)(=O)C1C=CC=CC=1C(O)=O	InChI=1S/C7H7NO4S/c8-13(11,12)6-4-2-1-3-5(6)7(9)10/h1-4H,(H,9,10)(H2,8,11,12)	KDNIOKSLVIGAAN-UHFFFAOYSA-N	?	25		a1/apparent	H(+)	basic	3.14
12413	O=[N+]([O-])C2(=CC=1(C(=C(N)C=CC=1)C=C2))	NC1C=CC=C2C=C(C=CC2=1)[N+]([O-])=O	InChI=1S/C10H8N2O2/c11-10-3-1-2-7-6-8(12(13)14)4-5-9(7)10/h1-6H,11H2	OJYQYDTYUWXLSE-UHFFFAOYSA-N	?	20		a/thermodynamic	?	basic	3.15
12505	O=C2(C=C(N1(CCCC1))CC(C2)(C)C)	CC1(C)CC(=CC(O)=C1)N1CCCC1	InChI=1S/C12H19NO/c1-12(2)8-10(7-11(14)9-12)13-5-3-4-6-13/h7,9,14H,3-6,8H2,1-2H3	NBEPWQYIAJLVNX-UHFFFAOYSA-N	?			a/apparent	?	basic	3.15
11529	[S-]C1(=[N+](C(=CC(=N1)C)C)C)	CC1=CC(C)=[N+](C)C(S)=N1	InChI=1S/C7H10N2S/c1-5-4-6(2)9(3)7(10)8-5/h4H,1-3H3/p+1	SBHVYWHHDCAGNZ-UHFFFAOYSA-O	?		potentiometric	a/apparent	?	basic	3.15
12081	N=1(NC=2(C=CC=CC=2(C=1N)))	NC1=NNC2C=CC=CC=21	InChI=1S/C7H7N3/c8-7-5-3-1-2-4-6(5)9-10-7/h1-4H,(H3,8,9,10)	YDTDKKULPWTHRV-UHFFFAOYSA-N	?	20	potentiometric	a/apparent	?	basic	3.15
12482	FC(F)(F)C2(=CC1(=NC=CC=C1C=C2))	FC(F)(F)C1=CC2=NC=CC=C2C=C1	InChI=1S/C10H6F3N/c11-10(12,13)8-4-3-7-2-1-5-14-9(7)6-8/h1-6H	CMMSEFHVUYEEDY-UHFFFAOYSA-N	?		potentiometric	b/apparent	?	basic	3.16
17744	S(=NC(=O)C)(C)C	CS(C)=NC(=C)O	InChI=1S/C4H9NOS/c1-4(6)5-7(2)3/h6H,1H2,2-3H3	ZSEJYBGRTOSRDE-UHFFFAOYSA-N	?	25	potentiometric	a1/apparent	?	basic	3.16
10158	O=C(N1(N=CC=C1))C	C=C(O)N1C=CC=N1	InChI=1S/C5H6N2O/c1-5(8)7-4-2-3-6-7/h2-4,8H,1H2	WXQLIUUITCJONG-UHFFFAOYSA-N	?	20	potentiometric	a1/thermodynamic	NH2+	basic	3.16
11200	O(C2(=NC=1(C(=CC=CC=1)C=C2)))C	COC1C=CC2=CC=CC=C2N=1	InChI=1S/C10H9NO/c1-12-10-7-6-8-4-2-3-5-9(8)11-10/h2-7H,1H3	ZTQNUTNKGQGWCM-UHFFFAOYSA-N	?	20	potentiometric	a/apparent	NH%+&	basic	3.17
15285	N=2(N1(C(=NC=C1C[NH+](C)C)C(C)=CC=2C3(=CC=CC=C3)))	CN(C)CC1=CN=C2C(C)=CC(=NN21)C1C=CC=CC=1	InChI=1S/C16H18N4/c1-12-9-15(13-7-5-4-6-8-13)18-20-14(11-19(2)3)10-17-16(12)20/h4-10H,11H2,1-3H3	ZVEOGDMEURBJOO-UHFFFAOYSA-N	?	25	spectrophotometric	a1/apparent	?	basic	3.18
14014	N=1(NC=2(C(N)=CC=CC=2(C=1C)))	CC1=NNC2C(N)=CC=CC=21	InChI=1S/C8H9N3/c1-5-6-3-2-4-7(9)8(6)11-10-5/h2-4H,9H2,1H3,(H,10,11)	QNFZPTGPVGPNJH-UHFFFAOYSA-N	?		potentiometric	a/apparent	?	basic	3.18
11086	OC=2(C1(=NN=CC(=C1C=CC=2)C))	CC1C=NN=C2C(O)=CC=CC2=1	InChI=1S/C9H8N2O/c1-6-5-10-11-9-7(6)3-2-4-8(9)12/h2-5,12H,1H3	OLTFEHQRFCVOLY-UHFFFAOYSA-N	?	20	potentiometric	a1/apparent	?	basic	3.18
16556	O3(C(N2(C1(=NC(OC)=NC(=C1N=C2)N)))C(O)C(C3CO)O)	COC1N=C2C(N=CN2C2OC(CO)C(O)C2O)=C(N)N=1	InChI=1S/C11H15N5O5/c1-20-11-14-8(12)5-9(15-11)16(3-13-5)10-7(19)6(18)4(2-17)21-10/h3-4,6-7,10,17-19H,2H2,1H3,(H2,12,14,15)	AJACDNCVEGIBNA-UHFFFAOYSA-N	?		spectrophotometric	a/apparent	?	basic	3.2
15694	O=C(NN=CC1(=CC=C([NH3+])C=C1))C2(=CC=NC=C2)	NC1C=CC(CN=NC(=O)C2C=CN=CC=2)=CC=1	InChI=1S/C13H12N4O/c14-12-3-1-10(2-4-12)9-16-17-13(18)11-5-7-15-8-6-11/h1-8H,9,14H2	XWNWHSCZTMMIJZ-UHFFFAOYSA-N	?	30		a/apparent	?	basic	3.2
15742	O=C1(C(O)CCCN(CCC1)C2(=CC=C(C)C=C2))	CC1C=CC(=CC=1)N1CCCC(O)C(O)=CCC1 |c:15|	InChI=1S/C15H21NO2/c1-12-6-8-13(9-7-12)16-10-2-4-14(17)15(18)5-3-11-16/h4,6-9,15,17-18H,2-3,5,10-11H2,1H3/b14-4+	MPNYXNDUPQPVLW-LNKIKWGQSA-N	?		potentiometric	a/apparent	?	basic	3.2
11254	O=C1(N(C(=NC2(=C1NC=N2))N)C)	CN1C(N)=NC2N=CNC=2C1=O	InChI=1S/C6H7N5O/c1-11-5(12)3-4(9-2-8-3)10-6(11)7/h2H,1H3,(H2,7,10)(H,8,9)	RFLVMTUMFYRZCB-UHFFFAOYSA-N	?		spectrophotometric	a2/apparent	?	basic	3.2
14437	O=C(OCC)C1(=CN=CC=C1)	CCOC(=O)C1C=CC=NC=1	InChI=1S/C8H9NO2/c1-2-11-8(10)7-4-3-5-9-6-7/h3-6H,2H2,1H3	XBLVHTDFJBKJLG-UHFFFAOYSA-N	?	24	mean from 2	a1/apparent	NH(1+)	basic	3.2
11102	O(C=1(C=2(C(N=NC=1)=CC=CC=2)))C	COC1=CN=NC2=CC=CC=C21	InChI=1S/C9H8N2O/c1-12-9-6-10-11-8-5-3-2-4-7(8)9/h2-6H,1H3	XVPKWOIIQKBTFD-UHFFFAOYSA-N	?	20	potentiometric	a/apparent	?	basic	3.21
12475	S(C1(=NC=CC=C1))CC2(=CC=CC=C2)	C(SC1C=CC=CN=1)C1C=CC=CC=1	InChI=1S/C12H11NS/c1-2-6-11(7-3-1)10-14-12-8-4-5-9-13-12/h1-9H,10H2	SWFLBDIRSHVBOA-UHFFFAOYSA-N	?		spectrophotometric	a/apparent	NH%+&	basic	3.23
11702	O=C(OC)C1(=CN=CC=C1)	COC(=O)C1C=CC=NC=1	InChI=1S/C7H7NO2/c1-10-7(9)6-3-2-4-8-5-6/h2-5H,1H3	YNBADRVTZLEFNH-UHFFFAOYSA-N	?	23	mean from 3	a1/apparent	N	basic	3.23
14399	N(C1(=CC=CC=C1))C(C#C)C	CC(C#C)NC1C=CC=CC=1	InChI=1S/C10H11N/c1-3-9(2)11-10-7-5-4-6-8-10/h1,4-9,11H,2H3	YVHNSTSWXJRZBX-UHFFFAOYSA-N	?	25	potentiometric	b/apparent	?	basic	3.25
10257	O=[N+](O)C1(=CC=CC1)	[O-][N+](=O)C1CC=CC=1	InChI=1S/C5H5NO2/c7-6(8)5-3-1-2-4-5/h1-3H,4H2	JGBDREPJSABWSI-UHFFFAOYSA-N	?	30	spectrophotometric	a1/apparent	?	basic	3.25
12923	S(C1(=NC=NC(=C1)C))C	CC1=CC(=NC=N1)SC	InChI=1S/C6H8N2S/c1-5-3-6(9-2)8-4-7-5/h3-4H,1-2H3	VXXDULCMTLXXIO-UHFFFAOYSA-N	?		potentiometric	a/apparent	?	basic	3.25
15571	OC3(=CC=C(C=NC2(=NC=1(NC=NC=1C=N2)))C=C3)	OC1C=CC(C=NC2=NC3NC=NC=3C=N2)=CC=1	InChI=1S/C12H9N5O/c18-9-3-1-8(2-4-9)5-13-12-14-6-10-11(17-12)16-7-15-10/h1-7,18H,(H,14,15,16,17)	HFJGCOOZSZIPQR-UHFFFAOYSA-N	?	25	spectrophotometric	a1/apparent	NH	basic	3.27
13690	ClC1(=CC=C(NCCOCC)C=C1)	CCOCCNC1C=CC(Cl)=CC=1	InChI=1S/C10H14ClNO/c1-2-13-8-7-12-10-5-3-9(11)4-6-10/h3-6,12H,2,7-8H2,1H3	XEVKJXJSSYZHAB-UHFFFAOYSA-N	?	24.9	spectrophotometric	a1/apparent	NH	basic	3.28
12080	N=1(NC=2(C=CC=C(C=2(C=1))N))	NC1=CC=CC2NN=CC=21	InChI=1S/C7H7N3/c8-6-2-1-3-7-5(6)4-9-10-7/h1-4H,8H2,(H,9,10)	MDELYEBAXHZXLZ-UHFFFAOYSA-N	?		potentiometric	a/apparent	?	basic	3.29
14026	N=1(C=2(C(C=NC=1)=CC(N)=CC=2))	NC1C=C2C=NC=NC2=CC=1	InChI=1S/C8H7N3/c9-7-1-2-8-6(3-7)4-10-5-11-8/h1-5H,9H2	XFGPXURFKAUHQR-UHFFFAOYSA-N	?	20	potentiometric	a/apparent	?	basic	3.29
10655	S(C#N)C1(=CC=C(N(C)C)C=C1)	CN(C)C1C=CC(=CC=1)SC#N	InChI=1S/C9H10N2S/c1-11(2)8-3-5-9(6-4-8)12-7-10/h3-6H,1-2H3	WCCIEZDFRJREQJ-UHFFFAOYSA-N	?		spectrophotometric	b/apparent	?	basic	3.3
10865	ClC1(=CC=C(NCCOC)C=C1)	COCCNC1C=CC(Cl)=CC=1	InChI=1S/C9H12ClNO/c1-12-7-6-11-9-4-2-8(10)3-5-9/h2-5,11H,6-7H2,1H3	JQDMBHQYQFPYRI-UHFFFAOYSA-N	?	24.9	spectrophotometric	a1/apparent	NH	basic	3.3
13859	OC2(=CC1(=NN=CC=C1C=C2))	OC1=CC2=NN=CC=C2C=C1	InChI=1S/C8H6N2O/c11-7-2-1-6-3-4-9-10-8(6)5-7/h1-5,11H	TVQZTIHYLLXSFD-UHFFFAOYSA-N	?	20	potentiometric	a1/apparent	?	basic	3.31
13926	[SH2+]C=2(C=1(C(=NC=CC=1)C=CC=2))	SC1=CC=CC2=NC=CC=C21	InChI=1S/C9H7NS/c11-9-5-1-4-8-7(9)3-2-6-10-8/h1-6,11H	XAXWWYIMGUQNMY-UHFFFAOYSA-N	?	20	spectrophotometric	a1/apparent	?	basic	3.31
15732	O=C(C2(=CC=C(N=NC=1(C(=NNC=1N)N))C=C2))C	C=C(O)C1C=CC(=CC=1)N=NC1=C(N)NN=C1N	InChI=1S/C11H12N6O/c1-6(18)7-2-4-8(5-3-7)14-15-9-10(12)16-17-11(9)13/h2-5,18H,1H2,(H5,12,13,16,17)	OKFZZDGJYWGHBH-UHFFFAOYSA-N	?	25	spectrophotometric	a1/apparent	?	basic	3.32
12960	O=C(N)C1(=CN=CC=C1)	NC(=O)C1C=CC=NC=1	InChI=1S/C6H6N2O/c7-6(9)5-2-1-3-8-4-5/h1-4H,(H2,7,9)	DFPAKSUCGFBDDF-UHFFFAOYSA-N	?	24	mean from 12	a1/apparent	NH(1+)	basic	3.32
17030	O=C(NC1(=NC=CC=C1))C2(=CC=CC=C2)	O=C(NC1C=CC=CN=1)C1C=CC=CC=1	InChI=1S/C12H10N2O/c15-12(10-6-2-1-3-7-10)14-11-8-4-5-9-13-11/h1-9H,(H,13,14,15)	LZIJKEIPCFEOLH-UHFFFAOYSA-N	?		potentiometric	a/apparent	?	basic	3.33
15781	O=C(NN=CC1(=C(O)C=CC=C1))C2(=CC=NC=C2)	OC1C=CC=CC=1CN=NC(=O)C1C=CN=CC=1	InChI=1S/C13H11N3O2/c17-12-4-2-1-3-11(12)9-15-16-13(18)10-5-7-14-8-6-10/h1-8,17H,9H2	IJGOHEJBDGHHQX-UHFFFAOYSA-N	?	25	spectrophotometric	b1/apparent	H-NC5H4	basic	3.33
16523	N(C1(=CC=CC=C1))(CCCCCCC)CCCCCCC	CCCCCCCN(CCCCCCC)C1C=CC=CC=1	InChI=1S/C20H35N/c1-3-5-7-9-14-18-21(19-15-10-8-6-4-2)20-16-12-11-13-17-20/h11-13,16-17H,3-10,14-15,18-19H2,1-2H3	GDAHAKSPWXDCGW-UHFFFAOYSA-N	?	24.9	spectrophotometric	a1/apparent	?	basic	3.33
15701	O(C1(=NC=NC=2(C1=CC(OC)=C(C=2OC)OC)))C	COC1C=C2C(N=CN=C2OC)=C(OC)C=1OC	InChI=1S/C12H14N2O4/c1-15-8-5-7-9(11(17-3)10(8)16-2)13-6-14-12(7)18-4/h5-6H,1-4H3	OBDYSGOCSNRPCY-UHFFFAOYSA-N	?	25	spectrophotometric	a1/thermodynamic	?	basic	3.34
10285	O(C1(=NC=CC=C1))C	COC1C=CC=CN=1	InChI=1S/C6H7NO/c1-8-6-4-2-3-5-7-6/h2-5H,1H3	IWTFOFMTUOBLHG-UHFFFAOYSA-N	?	22	mean from 3	a1/apparent	NH(1+)	basic	3.34
15573	OC1(=C(C=CC=C1)C=NC3(=NC=2(NC=NC=2C=N3)))	OC1C=CC=CC=1C=NC1=NC2NC=NC=2C=N1	InChI=1S/C12H9N5O/c18-10-4-2-1-3-8(10)5-13-12-14-6-9-11(17-12)16-7-15-9/h1-7,18H,(H,14,15,16,17)	LNVULFVRYHLUHN-UHFFFAOYSA-N	?	25	spectrophotometric	a1/apparent	NH	basic	3.38
11656	ClC1(=C(SC)C=CC(=C1)N)	CSC1C=CC(N)=CC=1Cl	InChI=1S/C7H8ClNS/c1-10-7-3-2-5(9)4-6(7)8/h2-4H,9H2,1H3	AIUFATMGALKMOI-UHFFFAOYSA-N	?	30	spectrophotometric	a1/apparent	?	basic	3.38
16129	O(C2(=CC=C(N=NC=1(C(=NNC=1N)N))C=C2))C	COC1C=CC(=CC=1)N=NC1=C(N)NN=C1N	InChI=1S/C10H12N6O/c1-17-7-4-2-6(3-5-7)13-14-8-9(11)15-16-10(8)12/h2-5H,1H3,(H5,11,12,15,16)	QNRNTYHAOBVOKW-UHFFFAOYSA-N	?	25	spectrophotometric	a1/apparent	?	basic	3.39
15731	O=C(O)C2(=CC=C(N=NC=1(C(=NNC=1N)N))C=C2)	NC1=NNC(N)=C1N=NC1C=CC(=CC=1)C(O)=O	InChI=1S/C10H10N6O2/c11-8-7(9(12)16-15-8)14-13-6-3-1-5(2-4-6)10(17)18/h1-4H,(H,17,18)(H5,11,12,15,16)	NCWCSLXGDWIAIT-UHFFFAOYSA-N	?	25	spectrophotometric	a1/apparent	?	basic	3.4
11144	ClC=1(C=2(C(C(N)=CC=1)=CC=CC=2))	NC1=CC=C(Cl)C2=CC=CC=C21	InChI=1S/C10H8ClN/c11-9-5-6-10(12)8-4-2-1-3-7(8)9/h1-6H,12H2	DEPDZGNUVOAZCW-UHFFFAOYSA-N	?	25	mean from 2	a1/apparent	RNH3(+)	basic	3.4
16566	S(=O)(=O)(N1(C(=NC3(=C1C=C(C(C2(=C(F)C=CC(=C2)F))=CC(=O)N)C=C3))N))C(C)C	CC(C)S(=O)(=O)N1C2C=C(C=CC=2N=C1N)C(=CC(N)=O)C1C=C(F)C=CC=1F	InChI=1S/C19H18F2N4O3S/c1-10(2)29(27,28)25-17-7-11(3-6-16(17)24-19(25)23)13(9-18(22)26)14-8-12(20)4-5-15(14)21/h3-10H,1-2H3,(H2,22,26)(H2,23,24)	NVLFXCCZDSTLDZ-UHFFFAOYSA-N	?	25	potentiometric	a1/apparent	?	basic	3.4
13065	O=CC1(=NC=CC=C1O)	OC1=CC=CN=C1C=O	InChI=1S/C6H5NO2/c8-4-5-6(9)2-1-3-7-5/h1-4,9H	ICDSWZBXIZCMHR-UHFFFAOYSA-N	?	20	spectrophotometric	a1/apparent	H+	basic	3.4
11149	S(C=1(N=CC2(=CC=CC=C2(C=1))))C	CSC1=CC2=CC=CC=C2C=N1	InChI=1S/C10H9NS/c1-12-10-6-8-4-2-3-5-9(8)7-11-10/h2-7H,1H3	SNRLRUIFMJGALU-UHFFFAOYSA-N	?	20	spectrophotometric	a/apparent	NH%+&	basic	3.41
15484	S(=O)(=O)(N1(C(=NC3(=C1C=C(C(C2(=CC(F)=CC=C2))=CC(=O)N)C=C3))N))C(C)C	CC(C)S(=O)(=O)N1C2C=C(C=CC=2N=C1N)C(=CC(N)=O)C1=CC(F)=CC=C1	InChI=1S/C19H19FN4O3S/c1-11(2)28(26,27)24-17-9-13(6-7-16(17)23-19(24)22)15(10-18(21)25)12-4-3-5-14(20)8-12/h3-11H,1-2H3,(H2,21,25)(H2,22,23)	IFGBUZJTYCAGJT-UHFFFAOYSA-N	?	25	potentiometric	a1/apparent	?	basic	3.41
10226	[Br]C1(=CC(N)=CC=C1)	NC1C=C(Br)C=CC=1	InChI=1S/C6H6BrN/c7-5-2-1-3-6(8)4-5/h1-4H,8H2	DHYHYLGCQVVLOQ-UHFFFAOYSA-N	?	24	mean from 4	apparent	?	basic	3.41
13850	OC=2(C1(=NC=NC=C1C=CC=2))	OC1=CC=CC2=CN=CN=C21	InChI=1S/C8H6N2O/c11-7-3-1-2-6-4-9-5-10-8(6)7/h1-5,11H	LNNRQIKKDKDFRV-UHFFFAOYSA-N	?	20	potentiometric	a1/apparent	?	basic	3.41
11748	OCNC1(=CC=C(C)C=C1)	CC1=CC=C(C=C1)NCO	InChI=1S/C8H11NO/c1-7-2-4-8(5-3-7)9-6-10/h2-5,9-10H,6H2,1H3	REMBCRMECYJRQV-UHFFFAOYSA-N	?	25	spectrophotometric	a1/thermodynamic	?	basic	3.42
10901	O(C1(=NC(=NC(=N1)N)N))CC=C	C=CCOC1N=C(N)N=C(N)N=1	InChI=1S/C6H9N5O/c1-2-3-12-6-10-4(7)9-5(8)11-6/h2H,1,3H2,(H4,7,8,9,10,11)	UGQNGGGQIGXDSR-UHFFFAOYSA-N	?	25	potentiometric	b/apparent	?	basic	3.43
10793	O(CC1(=NC(=CC=C1)COC))C	COCC1C=CC=C(COC)N=1	InChI=1S/C9H13NO2/c1-11-6-8-4-3-5-9(10-8)7-12-2/h3-5H,6-7H2,1-2H3	ABKLYPKKJFLPGU-UHFFFAOYSA-N	?	25	mean from 2	a1/apparent	NH(+)	basic	3.43
11802	S(=O)(=O)([O-])C1(=CC=NC=C1)	OS(=O)(=O)C1C=CN=CC=1	InChI=1S/C5H5NO3S/c7-10(8,9)5-1-3-6-4-2-5/h1-4H,(H,7,8,9)	PTWLOSARXIJRRJ-UHFFFAOYSA-N	?	25	spectrophotometric	a2/apparent	?	basic	3.44
11657	IC1(=C(SC)C=CC(=C1)N)	CSC1C=CC(N)=CC=1I	InChI=1S/C7H8INS/c1-10-7-3-2-5(9)4-6(7)8/h2-4H,9H2,1H3	ISRULUJNENOMCW-UHFFFAOYSA-N	?	30	spectrophotometric	a1/apparent	?	basic	3.44
14287	O=C(O)CC=1(N=NN(N=1)CC)	CCN1N=NC(C=C(O)O)=N1	InChI=1S/C5H8N4O2/c1-2-9-7-4(6-8-9)3-5(10)11/h3,10-11H,2H2,1H3	IWGVHLAJWNCETJ-UHFFFAOYSA-N	?	25	potentiometric	a1/apparent	COOH	basic	3.45
17789	N1(=NC=CC=C1C)	CC1=CC=CN=N1	InChI=1S/C5H6N2/c1-5-3-2-4-6-7-5/h2-4H,1H3	MXDRPNGTQDRKQM-UHFFFAOYSA-N	?	16.5	potentiometric	a1/apparent	?	basic	3.46
13324	O=[N+]([O-])C=2(C=1(C(=CN=CC=1)C=CC=2))	[O-][N+](=O)C1=CC=CC2=CN=CC=C21	InChI=1S/C9H6N2O2/c12-11(13)9-3-1-2-7-6-10-5-4-8(7)9/h1-6H	PYGMPFQCCWBTJQ-UHFFFAOYSA-N	?	25	spectrophotometric	a1/thermodynamic	N(+)-H	basic	3.46
15011	O1(C(=NC=2(C=CC=CC=2(C1)))C3(=CC=CC=C3))	C1OC(=NC2C=CC=CC=21)C1C=CC=CC=1	InChI=1S/C14H11NO/c1-2-6-11(7-3-1)14-15-13-9-5-4-8-12(13)10-16-14/h1-9H,10H2	PQEGKTSNRSHJHM-UHFFFAOYSA-N	?	25.05	spectrophotometric	a1/apparent	NH%+&	basic	3.48
15114	OC2(=CC=C(N=NC=1(C(=NNC=1N)N))C=C2)	NC1=NNC(N)=C1N=NC1C=CC(O)=CC=1	InChI=1S/C9H10N6O/c10-8-7(9(11)15-14-8)13-12-5-1-3-6(16)4-2-5/h1-4,16H,(H5,10,11,14,15)	AYZRKFOEZQBUEA-UHFFFAOYSA-N	?	25	spectrophotometric	a1/apparent	?	basic	3.48
13751	N=2(C1(=NC=NC=C1N=CC=2C))	CC1C=NC2=CN=CN=C2N=1	InChI=1S/C7H6N4/c1-5-2-9-6-3-8-4-10-7(6)11-5/h2-4H,1H3	KOCYTWBTXZOUFS-UHFFFAOYSA-N	?	20	potentiometric	a/apparent	?	basic	3.49
12361	S2(C1(=NC(=NC(=C1N=C2)N)CCCC))	CCCCC1N=C2SC=NC2=C(N)N=1	InChI=1S/C9H12N4S/c1-2-3-4-6-12-8(10)7-9(13-6)14-5-11-7/h5H,2-4H2,1H3,(H2,10,12,13)	JFRKXOHXINEMCO-UHFFFAOYSA-N	?		potentiometric	a/apparent	?	basic	3.49
11575	OC=1(N(N=C(C=1CC)C)C)	CC1=NN(C)C(O)=C1CC	InChI=1S/C7H12N2O/c1-4-6-5(2)8-9(3)7(6)10/h10H,4H2,1-3H3	CDIOKCGSAMQTGI-UHFFFAOYSA-N	?		potentiometric	b/apparent	?	basic	3.5
11998	N=1(C=2(C(C=NC=1)=CC=CC=2))	C1=NC=NC2=CC=CC=C21	InChI=1S/C8H6N2/c1-2-4-8-7(3-1)5-9-6-10-8/h1-6H	JWVCLYRUEFBMGU-UHFFFAOYSA-N	?	20	potentiometric	a2/apparent	?	basic	3.51
14350	O=C(N(C1(=CN=CC=C1))C)C	CN(C(=C)O)C1C=CC=NC=1	InChI=1S/C8H10N2O/c1-7(11)10(2)8-4-3-5-9-6-8/h3-6,11H,1H2,2H3	LIWILVNWWFZRJR-UHFFFAOYSA-N	?		potentiometric	a/apparent	?	basic	3.52
16740	O3(C(N2(C1(=NC=NC(=C1N=C2)N)))C(O)C(C3CO)O)	NC1N=CN=C2C=1N=CN2C1OC(CO)C(O)C1O	InChI=1S/C10H13N5O4/c11-8-5-9(13-2-12-8)15(3-14-5)10-7(18)6(17)4(1-16)19-10/h2-4,6-7,10,16-18H,1H2,(H2,11,12,13)	OIRDTQYFTABQOQ-UHFFFAOYSA-N	?	22	mean from 7	a1/apparent	?	basic	3.53
16331	N3(=C(NC1(=CC=CC=C1))C2(=C(N(C)N=C2)N=C3))	CN1N=CC2C(NC3C=CC=CC=3)=NC=NC1=2	InChI=1S/C12H11N5/c1-17-12-10(7-15-17)11(13-8-14-12)16-9-5-3-2-4-6-9/h2-8H,1H3,(H,13,14,16)	LTLUFTPFPWSLSB-UHFFFAOYSA-N	?	20	spectrophotometric	a/apparent	?	basic	3.53
11671	[Br]C1(=CC(=C(N)C(=C1)C)C)	CC1=CC(Br)=CC(C)=C1N	InChI=1S/C8H10BrN/c1-5-3-7(9)4-6(2)8(5)10/h3-4H,10H2,1-2H3	QGLAYJCJLHNIGJ-UHFFFAOYSA-N	?	25	spectrophotometric	a/apparent	?	basic	3.54
13916	[Br]C=1(C=2(C(C=NC=1)=CC=CC=2))	BrC1=CN=CC2=CC=CC=C21	InChI=1S/C9H6BrN/c10-9-6-11-5-7-3-1-2-4-8(7)9/h1-6H	SCRBSGZBTHKAHU-UHFFFAOYSA-N	?	25	spectrophotometric	a1/thermodynamic	N(+)-H	basic	3.54
17042	O=[N+]([O-])C=2(C=1(C(=NC=CC=1)C(OC)=CC=2))	COC1=CC=C(C2=CC=CN=C12)[N+]([O-])=O	InChI=1S/C10H8N2O3/c1-15-9-5-4-8(12(13)14)7-3-2-6-11-10(7)9/h2-6H,1H3	TUICZSFZAWPHQN-UHFFFAOYSA-N	?	25	spectrophotometric	a1/apparent	H+ of NH+	basic	3.55
14468	O=C(OC)C1(=CC(N)=CC=C1)	COC(=O)C1C=CC=C(N)C=1	InChI=1S/C8H9NO2/c1-11-8(10)6-3-2-4-7(9)5-6/h2-5H,9H2,1H3	VZDNXXPBYLGWOS-UHFFFAOYSA-N	?	25	potentiometric	a/thermodynamic	?	basic	3.55
10087	N=1(N(C=C(C=1C)C)C)	CC1=NN(C)C=C1C	InChI=1S/C6H10N2/c1-5-4-8(3)7-6(5)2/h4H,1-3H3	GHGZGDGWFWIAQM-UHFFFAOYSA-N	?	25	potentiometric	a1/apparent	?	basic	3.56
12954	O=C(N)C1(=CC=NC=C1)	NC(=O)C1C=CN=CC=1	InChI=1S/C6H6N2O/c7-6(9)5-1-3-8-4-2-5/h1-4H,(H2,7,9)	VFQXVTODMYMSMJ-UHFFFAOYSA-N	?	22	mean from 3	a1/apparent	NH(1+)	basic	3.57
10082	N=1(N(C(C)=C(C=1)C)C)	CC1=C(C)C=NN1C	InChI=1S/C6H10N2/c1-5-4-7-8(3)6(5)2/h4H,1-3H3	SUHBKHNLQCODJL-UHFFFAOYSA-N	?	25	potentiometric	a1/apparent	?	basic	3.58
10081	N1(=NC=CC=C1CC)	CCC1=CC=CN=N1	InChI=1S/C6H8N2/c1-2-6-4-3-5-7-8-6/h3-5H,2H2,1H3	VPHSTJOEAKXUBG-UHFFFAOYSA-N	?	16.5	potentiometric	a/apparent	?	basic	3.58
13037	[Br]C1(=CC(=C(N)C=C1)C)	CC1C=C(Br)C=CC=1N	InChI=1S/C7H8BrN/c1-5-4-6(8)2-3-7(5)9/h2-4H,9H2,1H3	PCHYYOCUCGCSBU-UHFFFAOYSA-N	?	25	spectrophotometric	a/apparent	?	basic	3.58
10223	ClC1(=CC(N)=CC=C1)	NC1C=C(Cl)C=CC=1	InChI=1S/C6H6ClN/c7-5-2-1-3-6(8)4-5/h1-4H,8H2	PNPCRKVUWYDDST-UHFFFAOYSA-N	?	24	mean from 10	a1/thermodynamic	NH3(+)	basic	3.59
10225	IC1(=CC(N)=CC=C1)	NC1C=C(I)C=CC=1	InChI=1S/C6H6IN/c7-5-2-1-3-6(8)4-5/h1-4H,8H2	FFCSRWGYGMRBGD-UHFFFAOYSA-N	?	25	mean from 2	a/apparent	?	basic	3.59
12884	N1(=NC=CC=C1CCC)	CCCC1=CC=CN=N1	InChI=1S/C7H10N2/c1-2-4-7-5-3-6-8-9-7/h3,5-6H,2,4H2,1H3	DQFWXEPAERVANT-UHFFFAOYSA-N	?	16.5	potentiometric	a/apparent	?	basic	3.59
12855	N1(=C(N=C(C)N=C1C)N)	CC1=NC(N)=NC(C)=N1	InChI=1S/C5H8N4/c1-3-7-4(2)9-5(6)8-3/h1-2H3,(H2,6,7,8,9)	VQZRXBOTCNWNLM-UHFFFAOYSA-N	?	20	potentiometric	a/apparent	?	basic	3.6
13106	O=C(C1(=CC=NC=C1))C	C=C(O)C1C=CN=CC=1	InChI=1S/C7H7NO/c1-6(9)7-2-4-8-5-3-7/h2-5,9H,1H2	OQZRYEKQMSJDPM-UHFFFAOYSA-N	?	24	mean from 4	b1/apparent	H	basic	3.6
13961	O1(NCC=2(C=CC=CC=2(C1C)))	CC1ONCC2C=CC=CC=21	InChI=1S/C9H11NO/c1-7-9-5-3-2-4-8(9)6-10-11-7/h2-5,7,10H,6H2,1H3	QKFGIKOSWRJZGY-UHFFFAOYSA-N	?	20	potentiometric	a1/apparent	NH2(+)	basic	3.6
10170	[O-][N+]1(=CC=C(N)C=C1)	NC1C=C[N+]([O-])=CC=1	InChI=1S/C5H6N2O/c6-5-1-3-7(8)4-2-5/h1-4H,6H2	NDMWRWICFFKKDR-UHFFFAOYSA-N	?	23	mean from 2	a2/apparent	?	basic	3.61
13442	S(C1(=NC(NC)=C2(C=NNC2(=N1))))C	CNC1N=C(N=C2NN=CC2=1)SC	InChI=1S/C7H9N5S/c1-8-5-4-3-9-12-6(4)11-7(10-5)13-2/h3H,1-2H3,(H2,8,9,10,11,12)	TYXJRBVEHKTNBE-UHFFFAOYSA-N	?	20	spectrophotometric	a1/apparent	?	basic	3.61
11741	O=C(C1(=CC(N)=CC=C1))C	C=C(O)C1C=CC=C(N)C=1	InChI=1S/C8H9NO/c1-6(10)7-3-2-4-8(9)5-7/h2-5,10H,1,9H2	PZEJMHUJFBDNJN-UHFFFAOYSA-N	?	25	mean from 3	a1/apparent	-NH3(1+)	basic	3.61
16553	O3(C(N2(C1(=NC=NC(=C1N=C2)N(C)C)))C(O)C(C3CO)O)	CN(C)C1N=CN=C2C=1N=CN2C1OC(CO)C(O)C1O	InChI=1S/C12H17N5O4/c1-16(2)10-7-11(14-4-13-10)17(5-15-7)12-9(20)8(19)6(3-18)21-12/h4-6,8-9,12,18-20H,3H2,1-2H3	WVGPGNPCZPYCLK-UHFFFAOYSA-N	?	20		a1/apparent	?	basic	3.65
16990	N1(=C(C=CC(=C1)C2([NH+](CCC2)C))CCC)	CCCC1=CC=C(C=N1)C1CCCN1C	InChI=1S/C13H20N2/c1-3-5-12-8-7-11(10-14-12)13-6-4-9-15(13)2/h7-8,10,13H,3-6,9H2,1-2H3	PRZWMEZZLSVZHL-UHFFFAOYSA-N	?	25	spectrophotometric	a1/apparent	?	basic	3.65
17569	O(N(C)C)C	CON(C)C	InChI=1S/C3H9NO/c1-4(2)5-3/h1-3H3	QVDVENIYNXDSOK-UHFFFAOYSA-N	?		potentiometric	a/thermodynamic	?	basic	3.65
13844	OC2(=CC=1(C(=NN=CC=1)C=C2))	OC1=CC2=CC=NN=C2C=C1	InChI=1S/C8H6N2O/c11-7-1-2-8-6(5-7)3-4-9-10-8/h1-5,11H	VITWLPFZOYHMOK-UHFFFAOYSA-N	?	20	potentiometric	a1/apparent	?	basic	3.65
15686	O=[N+]([O-])C2(=CC=C(C=NC1(=NC(=CC=N1)C))C=C2)	CC1=CC=NC(=N1)N=CC1C=CC(=CC=1)[N+]([O-])=O	InChI=1S/C12H10N4O2/c1-9-6-7-13-12(15-9)14-8-10-2-4-11(5-3-10)16(17)18/h2-8H,1H3	RADTZXYMUYYCCJ-UHFFFAOYSA-N	?	25		a1/apparent	?	basic	3.66
15095	O=C(N(C1(=CN=CC=C1))C)C2(=CC=CC=C2)	CN(C(=O)C1C=CC=CC=1)C1=CN=CC=C1	InChI=1S/C13H12N2O/c1-15(12-8-5-9-14-10-12)13(16)11-6-3-2-4-7-11/h2-10H,1H3	QSAJIHDDFMPVMG-UHFFFAOYSA-N	?		spectrophotometric	a/apparent	?	basic	3.66
17814	ClC=1(SC(N)=NC=1)	NC1=NC=C(Cl)S1	InChI=1S/C3H3ClN2S/c4-2-1-6-3(5)7-2/h1H,(H2,5,6)	SWQWTDAWUSBMGA-UHFFFAOYSA-N	?	25	potentiometric	a1/thermodynamic	?	basic	3.66
17285	N=1(NC=CC=1C)	CC1C=CNN=1	InChI=1S/C4H6N2/c1-4-2-3-5-6-4/h2-3H,1H3,(H,5,6)	XKVUYEYANWFIJX-UHFFFAOYSA-N	?	20	mean from 2	a1/apparent	?	basic	3.66
12913	[Br]C=1(SC(N(C)C)=NC=1)	CN(C)C1=NC=C(Br)S1	InChI=1S/C5H7BrN2S/c1-8(2)5-7-3-4(6)9-5/h3H,1-2H3	FBKKLSJTAVXQBV-UHFFFAOYSA-N	?	25	spectrophotometric	a1/thermodynamic	?	basic	3.66
14016	N2(=NC=1(C(=CC=CC=1)C=C2N))	NC1=CC2=CC=CC=C2N=N1	InChI=1S/C8H7N3/c9-8-5-6-3-1-2-4-7(6)10-11-8/h1-5H,(H2,9,11)	DKJAESIQEOLWNK-UHFFFAOYSA-N	?	20	mean from 2	a/apparent	?	basic	3.66
12195	O(CCNC1(=CC(OC)=CC=C1))CC	COC1C=C(C=CC=1)NCCOCC	InChI=1S/C11H17NO2/c1-3-14-8-7-12-10-5-4-6-11(9-10)13-2/h4-6,9,12H,3,7-8H2,1-2H3	MERNYWDEBNKKKZ-UHFFFAOYSA-N	?	24.9	spectrophotometric	a1/apparent	NH	basic	3.67
14023	N1(=NC=CC=2(C1=C(N)C=CC=2))	NC1C=CC=C2C=CN=NC2=1	InChI=1S/C8H7N3/c9-7-3-1-2-6-4-5-10-11-8(6)7/h1-5H,9H2	RSGJRKSGEFJCKO-UHFFFAOYSA-N	?	20	potentiometric	a/apparent	?	basic	3.68
12390	N1(=C(C=CC(=C1)C2([NH+](CCC2)C))CC)	CCC1=CC=C(C=N1)C1CCCN1C	InChI=1S/C12H18N2/c1-3-11-7-6-10(9-13-11)12-5-4-8-14(12)2/h6-7,9,12H,3-5,8H2,1-2H3	WQDQDLHATTVJSW-UHFFFAOYSA-N	?	25	spectrophotometric	a1/apparent	?	basic	3.69
13658	O(C1(=CC(NCCOC)=CC=C1))C	COCCNC1C=C(C=CC=1)OC	InChI=1S/C10H15NO2/c1-12-7-6-11-9-4-3-5-10(8-9)13-2/h3-5,8,11H,6-7H2,1-2H3	CNESIJAIVYJNQY-UHFFFAOYSA-N	?	24.9	spectrophotometric	a1/apparent	NH	basic	3.7
13317	ClC2(=NC(C1(=NC=CC=C1))=CC=C2)	ClC1C=CC=C(N=1)C1C=CC=CN=1	InChI=1S/C10H7ClN2/c11-10-6-3-5-9(13-10)8-4-1-2-7-12-8/h1-7H	XRCUTZKABNKOEY-UHFFFAOYSA-N	?	20	spectrophotometric	a1/apparent	=NH(+)-	basic	3.7
15364	S(=O)(C3(=CC(OC)=C(C=1(N=C2(N=CC=CN2(C=1))))C=C3))C	COC1C=C(C=CC=1C1=CN2C=CC=NC2=N1)S(C)=O	InChI=1S/C14H13N3O2S/c1-19-13-8-10(20(2)18)4-5-11(13)12-9-17-7-3-6-15-14(17)16-12/h3-9H,1-2H3	NVBGVCAKRWLWNU-UHFFFAOYSA-N	?	25		a1/apparent	?	basic	3.7
10162	O(C1(=CN=NC=C1))C	COC1=CN=NC=C1	InChI=1S/C5H6N2O/c1-8-5-2-3-6-7-4-5/h2-4H,1H3	NSGNREBTEFKPIL-UHFFFAOYSA-N	?	20	potentiometric	a/apparent	?	basic	3.7
11116	[O-][N+]1(=C(N=C2(N=CNC2(=C1N)))N)	NC1=C2NC=NC2=NC(N)=[N+]1[O-]	InChI=1S/C5H6N6O/c6-3-2-4(9-1-8-2)10-5(7)11(3)12/h1H,6H2,(H3,7,8,9,10)	VUNJMZVRHYNKSG-UHFFFAOYSA-N	?		spectrophotometric	a2/apparent	?	basic	3.7
12042	[Br]C2(=CC1(=C(NCC1)C=C2))	BrC1=CC2CCNC=2C=C1	InChI=1S/C8H8BrN/c9-7-1-2-8-6(5-7)3-4-10-8/h1-2,5,10H,3-4H2	QEDCHCLHHGGYBT-UHFFFAOYSA-N	?	20	spectrophotometric	a1/apparent	N-H	basic	3.7
13960	O1(NC(C=2(C=CC=CC=2(C1)))C)	CC1NOCC2C=CC=CC=21	InChI=1S/C9H11NO/c1-7-9-5-3-2-4-8(9)6-11-10-7/h2-5,7,10H,6H2,1H3	VVLKUGPKMYKXDM-UHFFFAOYSA-N	?	20	potentiometric	a1/apparent	NH2(+)	basic	3.7
14304	N1(=NC=CC=C1CCCCC)	CCCCCC1=CC=CN=N1	InChI=1S/C9H14N2/c1-2-3-4-6-9-7-5-8-10-11-9/h5,7-8H,2-4,6H2,1H3	SRYJJAHAGDPOHL-UHFFFAOYSA-N	?	19	potentiometric	a/apparent	?	basic	3.7
11150	S(C2(=NC=1(C(=CC=CC=1)C=C2)))C	CSC1C=CC2=CC=CC=C2N=1	InChI=1S/C10H9NS/c1-12-10-7-6-8-4-2-3-5-9(8)11-10/h2-7H,1H3	NINCMKJQHKDMPH-UHFFFAOYSA-N	?	20	spectrophotometric	a/apparent	NH%+&	basic	3.71
12853	N1(=NC(=C(C)N=C1N)C)	CC1N=C(N)N=NC=1C	InChI=1S/C5H8N4/c1-3-4(2)8-9-5(6)7-3/h1-2H3,(H2,6,7,9)	UIKGLXJNZXSPGV-UHFFFAOYSA-N	?	20	potentiometric	a1/apparent	?	basic	3.71
11736	OB(O)C1(=CC=C(N)C=C1)	NC1=CC=C(C=C1)B(O)O	InChI=1S/C6H8BNO2/c8-6-3-1-5(2-4-6)7(9)10/h1-4,9-10H,8H2	MKPDAJWEBQRQCO-UHFFFAOYSA-N	?	25	potentiometric	apparent	NH3+	basic	3.71
11749	OCN(C1(=CC=CC=C1))C	CN(CO)C1C=CC=CC=1	InChI=1S/C8H11NO/c1-9(7-10)8-5-3-2-4-6-8/h2-6,10H,7H2,1H3	IRYHBALTXITYGR-UHFFFAOYSA-N	?	25	spectrophotometric	a1/thermodynamic	?	basic	3.72
14477	O(C1(=C(N)C=C(OC)C=C1))C	COC1C=CC(=CC=1N)OC	InChI=1S/C8H11NO2/c1-10-6-3-4-8(11-2)7(9)5-6/h3-5H,9H2,1-2H3	NAZDVUBIEPVUKE-UHFFFAOYSA-N	?	25	potentiometric	a/apparent	?	basic	3.72
14439	O(C1(=CC=C(NCO)C=C1))C	COC1C=CC(=CC=1)NCO	InChI=1S/C8H11NO2/c1-11-8-4-2-7(3-5-8)9-6-10/h2-5,9-10H,6H2,1H3	KKMZNAGXQWTHAT-UHFFFAOYSA-N	?	25	spectrophotometric	a1/thermodynamic	?	basic	3.72
12017	O1(C(=NC2(=C1C=CC=C2))N)	NC1=NC2C=CC=CC=2O1	InChI=1S/C7H6N2O/c8-7-9-5-3-1-2-4-6(5)10-7/h1-4H,(H2,8,9)	JPBLHOJFMBOCAF-UHFFFAOYSA-N	?	20	potentiometric	a/apparent	?	basic	3.73
14511	OCN(C1(=CC=C(C)C=C1))C	CC1C=CC(=CC=1)N(C)CO	InChI=1S/C9H13NO/c1-8-3-5-9(6-4-8)10(2)7-11/h3-6,11H,7H2,1-2H3	SEAGQHIMUDGAIT-UHFFFAOYSA-N	?	25	spectrophotometric	a1/thermodynamic	?	basic	3.73
13868	O(C1(=NC=2(C=CC=CC=2(N1))))C	COC1NC2C=CC=CC=2N=1	InChI=1S/C8H8N2O/c1-11-8-9-6-4-2-3-5-7(6)10-8/h2-5H,1H3,(H,9,10)	WQJXHBHRHHCJAN-UHFFFAOYSA-N	?	24	mean from 2	a1/apparent	N-H	basic	3.75
16262	O=C(NCC(=O)O)C1(=C(OC(=O)C)C=CC=C1)	C=C(O)OC1=CC=CC=C1C(=O)N=CC(O)O	InChI=1S/C11H11NO5/c1-7(13)17-9-5-3-2-4-8(9)11(16)12-6-10(14)15/h2-6,10,13-15H,1H2	LTGAUYSNZRPYCR-UHFFFAOYSA-N	?	37		a1/apparent	COOH	basic	3.77
11278	O=[N+]([O-])C2(=CC=1(N=CNC=1C=C2))	[O-][N+](=O)C1=CC2N=CNC=2C=C1	InChI=1S/C7H5N3O2/c11-10(12)5-1-2-6-7(3-5)9-4-8-6/h1-4H,(H,8,9)	XPAZGLFMMUODDK-UHFFFAOYSA-N	?	24	mean from 2	a1/apparent	?	basic	3.77
13008	N1(C(=C(C)C(=C1C)C)C)	CC1=C(C)NC(C)=C1C	InChI=1S/C8H13N/c1-5-6(2)8(4)9-7(5)3/h9H,1-4H3	BDXJANJAHYKTMI-UHFFFAOYSA-N	?		spectrophotometric	a/apparent	?	basic	3.77
13309	N1(=C(C=CC(=C1)C2([NH+](CCC2)C))C)	CC1=CC=C(C=N1)C1CCCN1C	InChI=1S/C11H16N2/c1-9-5-6-10(8-12-9)11-4-3-7-13(11)2/h5-6,8,11H,3-4,7H2,1-2H3	SWNIAVIKMKSDBJ-UHFFFAOYSA-N	?	25	spectrophotometric	a1/apparent	?	basic	3.78
12879	N#CCC1(=CN=CC=C1)	N#CCC1=CN=CC=C1	InChI=1S/C7H6N2/c8-4-3-7-2-1-5-9-6-7/h1-2,5-6H,3H2	OIPHWUPMXHQWLR-UHFFFAOYSA-N	?	25	mean from 2	a1/apparent	NH(1+)	basic	3.78
11675	SCCNC1(=CC=CC=C1)	SCCNC1C=CC=CC=1	InChI=1S/C8H11NS/c10-7-6-9-8-4-2-1-3-5-8/h1-5,9-10H,6-7H2	GSZFZXVMYGIDGE-UHFFFAOYSA-N	?	25	potentiometric	a1/apparent	NH3(1+)	basic	3.78
10232	IC1(=CC=C(N)C=C1)	NC1=CC=C(I)C=C1	InChI=1S/C6H6IN/c7-5-1-3-6(8)4-2-5/h1-4H,8H2	VLVCDUSVTXIWGW-UHFFFAOYSA-N	?	25	mean from 3	a/thermodynamic	?	basic	3.79
13318	ClC1(=CC(=NC=C1)C2(=NC=CC=C2))	ClC1=CC(=NC=C1)C1C=CC=CN=1	InChI=1S/C10H7ClN2/c11-8-4-6-13-10(7-8)9-3-1-2-5-12-9/h1-7H	IXEGJZGCPOORDR-UHFFFAOYSA-N	?	20	spectrophotometric	a1/apparent	=NH(+)-	basic	3.8
13336	O=C(N)C=1(C=2(C(C=NC=1)=CC=CC=2))	NC(=O)C1=CN=CC2=CC=CC=C21	InChI=1S/C10H8N2O/c11-10(13)9-6-12-5-7-3-1-2-4-8(7)9/h1-6H,(H2,11,13)	JGNIYFRSFZEFCQ-UHFFFAOYSA-N	?	25	spectrophotometric	a1/thermodynamic	N(+)-H	basic	3.8
12493	O=C(OC)C2(=CC=1(C(=NC=CC=1)C=C2))	COC(=O)C1=CC2=CC=CN=C2C=C1	InChI=1S/C11H9NO2/c1-14-11(13)9-4-5-10-8(7-9)3-2-6-12-10/h2-7H,1H3	XSRWQTDEIOHXSL-UHFFFAOYSA-N	?	25	spectrophotometric	a/thermodynamic	NH%+&	basic	3.8
17028	O=C(NC1(=CN=CC=C1))C2(=CC=CC=C2)	O=C(NC1=CN=CC=C1)C1C=CC=CC=1	InChI=1S/C12H10N2O/c15-12(10-5-2-1-3-6-10)14-11-7-4-8-13-9-11/h1-9H,(H,14,15)	BBTGWRLIETYEJO-UHFFFAOYSA-N	?		spectrophotometric	a/apparent	?	basic	3.8
16700	S(=O)(C3(=CC(OC)=C(C1(=NC=2(NN=CC=2(N1))))C=C3))C	CS(=O)C1=CC(OC)=C(C=C1)C1NC2C=NNC=2N=1	InChI=1S/C12H12N4O2S/c1-18-10-5-7(19(2)17)3-4-8(10)11-14-9-6-13-16-12(9)15-11/h3-6H,1-2H3,(H2,13,14,15,16)	RZRCMIUAAYOZMZ-UHFFFAOYSA-N	?	25	spectrophotometric	a1/apparent	?	basic	3.8
15096	O=C(N)C(C1(=NC=CC=C1))C2(=CC=CC=C2)	N=C(O)C(C1=CC=CC=N1)C1C=CC=CC=1	InChI=1S/C13H12N2O/c14-13(16)12(10-6-2-1-3-7-10)11-8-4-5-9-15-11/h1-9,12H,(H2,14,16)	PYAPITOPBTXXNJ-UHFFFAOYSA-N	?	20	spectrophotometric	a1/apparent	N-H	basic	3.8
15343	O=C(N)C3(=CC(OC)=C(C1(=NC=2(N(C=NC=2(N1))C)))C=C3)	CN1C=NC2NC(=NC1=2)C1C=CC(=CC=1OC)C(N)=O	InChI=1S/C13H13N5O2/c1-18-6-15-12-13(18)17-11(16-12)8-4-3-7(10(14)19)5-9(8)20-2/h3-6H,1-2H3,(H2,14,19)(H,16,17)	JZLVVGOQVOEHFO-UHFFFAOYSA-N	?	25	spectrophotometric	a1/apparent	?	basic	3.8
17303	[Br]C=1(N=CNC=1)	BrC1=CNC=N1	InChI=1S/C3H3BrN2/c4-3-1-5-2-6-3/h1-2H,(H,5,6)	FHZALEJIENDROK-UHFFFAOYSA-N	?	25	potentiometric	b1/apparent	?	basic	3.8
11576	O=C(NC)C1(=CC=NC=C1)	CNC(=O)C1C=CN=CC=1	InChI=1S/C7H8N2O/c1-8-7(10)6-2-4-9-5-3-6/h2-5H,1H3,(H,8,10)	PLWAKFARFCNHJO-UHFFFAOYSA-N	?	25	potentiometric	a/apparent	?	basic	3.8
14328	ON=C(NO)C1(=CC=CC=C1)	ONC(N=O)C1C=CC=CC=1	InChI=1S/C7H8N2O2/c10-8-7(9-11)6-4-2-1-3-5-6/h1-5,7-8,10H	JKXMFTPOGBFPGK-UHFFFAOYSA-N	?	20	potentiometric	a1/apparent	?	basic	3.8
10719	O=C(N1(C=NC=C1))CC(C)(C)C	CC(C)(C)C=C(O)N1C=NC=C1	InChI=1S/C9H14N2O/c1-9(2,3)6-8(12)11-5-4-10-7-11/h4-7,12H,1-3H3	GVLFKRIJOFIBRT-UHFFFAOYSA-N	?	30		a1/apparent	?	basic	3.8
15294	S(=O)(C3(=CC(OC)=C(C1(=NC=2(C=NN=CC=2(N1))))C=C3))C	CS(=O)C1=CC(OC)=C(C=C1)C1NC2C=NN=CC=2N=1	InChI=1S/C13H12N4O2S/c1-19-12-5-8(20(2)18)3-4-9(12)13-16-10-6-14-15-7-11(10)17-13/h3-7H,1-2H3,(H,16,17)	KCJCLLQBXDFUKX-UHFFFAOYSA-N	?	25	mean from 2	a1/apparent	?	basic	3.81
17903	N=1(N(C=CC=1N)C)	CN1C=CC(N)=N1	InChI=1S/C4H7N3/c1-7-3-2-4(5)6-7/h2-3H,1H3,(H2,5,6)	MOGQNVSKBCVIPW-UHFFFAOYSA-N	?	25	potentiometric	a1/apparent	NH+	basic	3.81
15009	O(C3(=CC=1(C(=NC2(=CC=CC=C2(C=1)))C=C3)))C	COC1=CC2=CC3=CC=CC=C3N=C2C=C1	InChI=1S/C14H11NO/c1-16-12-6-7-14-11(9-12)8-10-4-2-3-5-13(10)15-14/h2-9H,1H3	NOIQZLIGXCQSEV-UHFFFAOYSA-N	?	25.5	potentiometric	b/apparent	?	basic	3.82
11669	ClC1(=CC(N(C)C)=CC=C1)	CN(C)C1C=C(Cl)C=CC=1	InChI=1S/C8H10ClN/c1-10(2)8-5-3-4-7(9)6-8/h3-6H,1-2H3	CHHCCYVOJBBCIY-UHFFFAOYSA-N	?	20	spectrophotometric	a/thermodynamic	?	basic	3.83
13000	NC1(=C(C=CC=C1C)C)	CC1C=CC=C(C)C=1N	InChI=1S/C8H11N/c1-6-4-3-5-7(2)8(6)9/h3-5H,9H2,1-2H3	UFFBMTHBGFGIHF-UHFFFAOYSA-N	?	25	mean from 4	a1/apparent	NH2	basic	3.84
13301	N1(=C(CC(C)=NC2(=C1C=CC=C2))C)	CC1CC(C)=NC2C=CC=CC=2N=1	InChI=1S/C11H12N2/c1-8-7-9(2)13-11-6-4-3-5-10(11)12-8/h3-6H,7H2,1-2H3	KSFDHSSNYJNHAN-UHFFFAOYSA-N	?	25	conductometric	a1/apparent	?	basic	3.85
10283	O=CC1(=NC=CC=C1)	O=CC1C=CC=CN=1	InChI=1S/C6H5NO/c8-5-6-3-1-2-4-7-6/h1-5H	CSDSSGBPEUDDEE-UHFFFAOYSA-N	?	20	mean from 3	a1/apparent	?	basic	3.86
12554	OCCNC1(=NC=NC2(=C1C=NN2C))	CN1N=CC2C(NCCO)=NC=NC1=2	InChI=1S/C8H11N5O/c1-13-8-6(4-12-13)7(9-2-3-14)10-5-11-8/h4-5,14H,2-3H2,1H3,(H,9,10,11)	SBIPJPUEWYCJJM-UHFFFAOYSA-N	?	20	spectrophotometric	a/apparent	?	basic	3.86
11233	N2(=C(N(C)C)C=1(NC=NC=1N=C2))	CN(C)C1=NC=NC2N=CNC=21	InChI=1S/C7H9N5/c1-12(2)7-5-6(9-3-8-5)10-4-11-7/h3-4H,1-2H3,(H,8,9,10,11)	BVIAOQMSVZHOJM-UHFFFAOYSA-N	?	20	potentiometric	a1/apparent	?	basic	3.87
15760	O=C(OCC)C2(=C(OCC)C=1(C(=CC=CC=1)N=C2))	CCOC(=O)C1C=NC2=CC=CC=C2C=1OCC	InChI=1S/C14H15NO3/c1-3-17-13-10-7-5-6-8-12(10)15-9-11(13)14(16)18-4-2/h5-9H,3-4H2,1-2H3	HXIUQCPRCKSUGB-UHFFFAOYSA-N	?	20	spectrophotometric	a1/apparent	?	basic	3.88
15015	N3(=C(N)C2(=C(N(C1(=CC=CC=C1))N=C2)N=C3))	NC1=NC=NC2=C1C=NN2C1C=CC=CC=1	InChI=1S/C11H9N5/c12-10-9-6-15-16(11(9)14-7-13-10)8-4-2-1-3-5-8/h1-7H,(H2,12,13,14)	KKDPIZPUTYIBFX-UHFFFAOYSA-N	?	20	spectrophotometric	a/apparent	?	basic	3.89
11700	O=CC1(=NC=CC=C1OC)	COC1=CC=CN=C1C=O	InChI=1S/C7H7NO2/c1-10-7-3-2-4-8-6(7)5-9/h2-5H,1H3	GHKILJGWQPBQGL-UHFFFAOYSA-N	?	20	spectrophotometric	a1/apparent	H+	basic	3.89
14967	[Br]C=2(C=NC3(=C1(N=CC([Br])=CC1=CC=C3(C=2))))	BrC1=CC2=CC=C3C=C(Br)C=NC3=C2N=C1	InChI=1S/C12H6Br2N2/c13-9-3-7-1-2-8-4-10(14)6-16-12(8)11(7)15-5-9/h1-6H	IDWJREBUVYSPKS-UHFFFAOYSA-N	?	25	potentiometric	a/apparent	?	basic	3.9
17178	OC=2(C1(=NC=CC=C1C3(=NC=CC=C3(C=2))))	OC1=CC2=CC=CN=C2C2=CC=CN=C21	InChI=1S/C12H8N2O/c15-10-7-8-3-1-5-13-11(8)9-4-2-6-14-12(9)10/h1-7,15H	PXOANWSLOXLDFQ-UHFFFAOYSA-N	?	20		a1/apparent	?	basic	3.9
16530	S(=O)(C3(=CC(OC)=C(C1(=NC=2(N=CC(=CC=2(N1))N)))C=C3))C	CS(=O)C1=CC(OC)=C(C=C1)C1NC2C=C(N)C=NC=2N=1	InChI=1S/C14H14N4O2S/c1-20-12-6-9(21(2)19)3-4-10(12)13-17-11-5-8(15)7-16-14(11)18-13/h3-7H,15H2,1-2H3,(H,16,17,18)	VDFNDGBUMJWCPT-UHFFFAOYSA-N	?	25		a1/apparent	?	basic	3.9
13097	S1(C(=NC(=C1)C(=O)[O-])C)	CC1=NC(=CS1)C(O)=O	InChI=1S/C5H5NO2S/c1-3-6-4(2-9-3)5(7)8/h2H,1H3,(H,7,8)	ZHDRDZMTEOIWSX-UHFFFAOYSA-N	?	25	potentiometric	a/apparent	?	basic	3.9
13899	NC=1(C=2(C(C=CC=1)=CC=CC=2))	NC1=CC=CC2=CC=CC=C21	InChI=1S/C10H9N/c11-10-7-3-5-8-4-1-2-6-9(8)10/h1-7H,11H2	RUFPHBVGCFYCNW-UHFFFAOYSA-N	?	21	mean from 4	b1/apparent	NH(1+)	basic	3.92
15017	N3(=C(NC1(=CC=CC=C1))C2(=C(NN=C2)N=C3))	C1=NC2NN=CC=2C(NC2C=CC=CC=2)=N1	InChI=1S/C11H9N5/c1-2-4-8(5-3-1)15-10-9-6-14-16-11(9)13-7-12-10/h1-7H,(H2,12,13,14,15,16)	UOIOGRJMBMHOJZ-UHFFFAOYSA-N	?	20	spectrophotometric	a/apparent	?	basic	3.92
11151	S(C1(=NC=CC=2(C1=CC=CC=2)))C	CSC1=NC=CC2=CC=CC=C21	InChI=1S/C10H9NS/c1-12-10-9-5-3-2-4-8(9)6-7-11-10/h2-7H,1H3	JXBLZDYHEXHSLA-UHFFFAOYSA-N	?	20	spectrophotometric	a/apparent	NH%+&	basic	3.93
14038	N1(=C(N)C=NC=2(C1=CC=CC=2))	NC1C=NC2=CC=CC=C2N=1	InChI=1S/C8H7N3/c9-8-5-10-6-3-1-2-4-7(6)11-8/h1-5H,(H2,9,11)	YOWAEZWWQFSEJD-UHFFFAOYSA-N	?	20	mean from 2	a/apparent	?	basic	3.93
12967	ON=CC1(=CN=CC=C1)	O=NCC1=CN=CC=C1	InChI=1S/C6H6N2O/c9-8-5-6-2-1-3-7-4-6/h1-4H,5H2	KCSJZTIJVFFNRL-UHFFFAOYSA-N	?	25	spectrophotometric	a1/thermodynamic	prot.	basic	3.94
13865	OC2(=CC=1(C(=CN=NC=1)C=C2))	OC1=CC2=CN=NC=C2C=C1	InChI=1S/C8H6N2O/c11-8-2-1-6-4-9-10-5-7(6)3-8/h1-5,11H	LWCGXQKEMUSFSB-UHFFFAOYSA-N	?	20		a1/apparent	?	basic	3.94
15892	S(=O)(=O)(OC3(=CC(OC)=C(C=1(N=C2(N=CC=CN2(C=1))))C=C3))C	COC1C=C(C=CC=1C1=CN2C=CC=NC2=N1)OS(C)(=O)=O	InChI=1S/C14H13N3O4S/c1-20-13-8-10(21-22(2,18)19)4-5-11(13)12-9-17-7-3-6-15-14(17)16-12/h3-9H,1-2H3	RWZQTVFMAPBWPF-UHFFFAOYSA-N	?	25		a1/apparent	?	basic	3.95
16913	O=C([O-])C3(OC(OC=1(C=NC2(=CC=CC=C2(C=1))))C(O)C(C3O)O)	OC(O)=C1OC(OC2=CC3C=CC=CC=3N=C2)C(O)C(O)C1O	InChI=1S/C15H15NO7/c17-10-11(18)13(14(20)21)23-15(12(10)19)22-8-5-7-3-1-2-4-9(7)16-6-8/h1-6,10-12,15,17-21H	IPJVYZWQHXCELT-UHFFFAOYSA-N	?	22	potentiometric	a2/apparent	?	basic	3.95
13919	[SH2+]C2(=CC=1(C(=NC=CC=1)C=C2))	SC1C=C2C=CC=NC2=CC=1	InChI=1S/C9H7NS/c11-8-3-4-9-7(6-8)2-1-5-10-9/h1-6,11H	WKTZMPNNJIPTON-UHFFFAOYSA-N	?	20	spectrophotometric	a1/apparent	?	basic	3.95
12392	ClC2(=CN=C(C1(=NC=C(Cl)C=C1))C=C2)	ClC1=CN=C(C=C1)C1C=CC(Cl)=CN=1	InChI=1S/C10H6Cl2N2/c11-7-1-3-9(13-5-7)10-4-2-8(12)6-14-10/h1-6H	HYCKHRIFJYTAEM-UHFFFAOYSA-N	?		spectrophotometric	a/apparent	?	basic	3.96
15567	ClC3(=CC=C(CNC1(=NC=NC2(=C1C=NN2)))C=C3)	ClC1C=CC(CNC2=NC=NC3NN=CC2=3)=CC=1	InChI=1S/C12H10ClN5/c13-9-3-1-8(2-4-9)5-14-11-10-6-17-18-12(10)16-7-15-11/h1-4,6-7H,5H2,(H2,14,15,16,17,18)	HIJAYGQGZJIOQK-UHFFFAOYSA-N	?	20	spectrophotometric	a/apparent	?	basic	3.96
10083	N=1(N(C(C)=CC=1C)C)	CC1=CC(C)=NN1C	InChI=1S/C6H10N2/c1-5-4-6(2)8(3)7-5/h4H,1-3H3	HNOQAFMOBRWDKQ-UHFFFAOYSA-N	?	25	potentiometric	a1/apparent	?	basic	3.96
10230	ClC1(=CC=C(N)C=C1)	NC1=CC=C(Cl)C=C1	InChI=1S/C6H6ClN/c7-5-1-3-6(8)4-2-5/h1-4H,8H2	QSNSCYSYFYORTR-UHFFFAOYSA-N	?	23	mean from 9	a1/apparent	NH3(+)	basic	3.96
13162	N1(=C(N=CC=C1)N(C)C)	CN(C)C1N=CC=CN=1	InChI=1S/C6H9N3/c1-9(2)6-7-4-3-5-8-6/h3-5H,1-2H3	OUMGIYIBWRLOAF-UHFFFAOYSA-N	?	20	potentiometric	a/apparent	?	basic	3.96
15013	N1(=C(N=CC3(=C1N=C(C2(=CC=CC=C2))N3))N)	NC1=NC2N=C(NC=2C=N1)C1C=CC=CC=1	InChI=1S/C11H9N5/c12-11-13-6-8-10(16-11)15-9(14-8)7-4-2-1-3-5-7/h1-6H,(H3,12,13,14,15,16)	JKDGDCLMBYSMPO-UHFFFAOYSA-N	?	20	potentiometric	a1/apparent	?	basic	3.98
15341	O=C(N)C3(=CC(OC)=C(C1(=NC2(=NN(C)C=C2(N1))))C=C3)	CN1C=C2NC(=NC2=N1)C1C=CC(=CC=1OC)C(N)=O	InChI=1S/C13H13N5O2/c1-18-6-9-13(17-18)16-12(15-9)8-4-3-7(11(14)19)5-10(8)20-2/h3-6H,1-2H3,(H2,14,19)(H,15,16,17)	KCXTUXOGEKLGPM-UHFFFAOYSA-N	?	25	spectrophotometric	a1/apparent	?	basic	3.98
12701	N#CCN(CC#N)CC	CCN(CC#N)CC#N	InChI=1S/C6H9N3/c1-2-9(5-3-7)6-4-8/h2,5-6H2,1H3	ANACGMSLZOYRSF-UHFFFAOYSA-N	?	25	spectrophotometric	a/apparent	?	basic	3.98
10080	N1(=NC(=CC=C1C)C)	CC1=CC=C(C)N=N1	InChI=1S/C6H8N2/c1-5-3-4-6(2)8-7-5/h3-4H,1-2H3	BGVTUIRPHLSMJU-UHFFFAOYSA-N	?	16.5	potentiometric	a/apparent	?	basic	3.99
12436	[Br]CC1(=NC=2(C(O)=CC=C(C=2(N1C))O))	CN1C(CBr)=NC2=C1C(O)=CC=C2O	InChI=1S/C9H9BrN2O2/c1-12-7(4-10)11-8-5(13)2-3-6(14)9(8)12/h2-3,13-14H,4H2,1H3	WWIHBPPLUFGQPT-UHFFFAOYSA-N	?	30	spectrophotometric	a1/apparent	N(1+)-H	basic	3.99
12487	O=C(C=2(C=1(C(=NC=CC=1)C(O)=CC=2)))C	C=C(O)C1=CC=C(O)C2=NC=CC=C12	InChI=1S/C11H9NO2/c1-7(13)8-4-5-10(14)11-9(8)3-2-6-12-11/h2-6,13-14H,1H2	YTLCSLDZJTZDFB-UHFFFAOYSA-N	?	25	potentiometric	a1/apparent	NH+	basic	4.0
17778	N1(=NC=CN=C1N)	NC1N=NC=CN=1	InChI=1S/C3H4N4/c4-3-5-1-2-6-7-3/h1-2H,(H2,4,5,7)	MJIWQHRXSLOUJN-UHFFFAOYSA-N	?	20		a/apparent	?	basic	4.0
11491	N1(=C(N)C(=CN=C1C)C[NH3+])	CC1=NC(N)=C(CN)C=N1	InChI=1S/C6H10N4/c1-4-9-3-5(2-7)6(8)10-4/h3H,2,7H2,1H3,(H2,8,9,10)	OZOHTVFCSKFMLL-UHFFFAOYSA-N	?			a1/apparent	?	basic	4.0
11583	O=C1(N=C(C=C(N1C)C)C)	CC1=CC(C)=NC(=O)N1C	InChI=1S/C7H10N2O/c1-5-4-6(2)9(3)7(10)8-5/h4H,1-3H3	DFIRQBAOBSARLW-UHFFFAOYSA-N	?		potentiometric	a/apparent	?	basic	4.0
13584	[Br]C=1(N=CN(C=1)C(=O)CC(C)(C)C)	CC(C)(C)C=C(O)N1C=C(Br)N=C1	InChI=1S/C9H13BrN2O/c1-9(2,3)4-8(13)12-5-7(10)11-6-12/h4-6,13H,1-3H3	WNQJIMAHSHHZFL-UHFFFAOYSA-N	?	30		a1/apparent	?	basic	4.0
14680	P(=O)(OCC)(OCC)CN1(CCOCC1)	CCOP(=O)(CN1CCOCC1)OCC	InChI=1S/C9H20NO4P/c1-3-13-15(11,14-4-2)9-10-5-7-12-8-6-10/h3-9H2,1-2H3	QDSFNOHWQKVVEB-UHFFFAOYSA-N	?	25	potentiometric	a1/apparent	?	basic	4.0
11053	N1(=CC(=CC=C1)C2(NCCCC2))	C1CCCC(N1)C1C=NC=CC=1	InChI=1S/C10H14N2/c1-2-7-12-10(5-1)9-4-3-6-11-8-9/h3-4,6,8,10,12H,1-2,5,7H2	MTXSIJUGVMTTMU-UHFFFAOYSA-N	?	29	mean from 2	a/apparent	?	basic	4.01
15319	O3(C(N2(C1(=C(C=CC=C1)N=C2)))C(O)C(O)C(C3CO)O)	OCC1OC(C(O)C(O)C1O)N1C=NC2C=CC=CC1=2	InChI=1S/C13H16N2O5/c16-5-9-10(17)11(18)12(19)13(20-9)15-6-14-7-3-1-2-4-8(7)15/h1-4,6,9-13,16-19H,5H2	NHKVPYHQEIYTJO-UHFFFAOYSA-N	?	25	potentiometric	a/apparent	?	basic	4.01
13812	N=2(C1(=C(N)C=CC=C1C=CC=2))	NC1C=CC=C2C=CC=NC2=1	InChI=1S/C9H8N2/c10-8-5-1-3-7-4-2-6-11-9(7)8/h1-6H,10H2	WREVVZMUNPAPOV-UHFFFAOYSA-N	?	20	mean from 2	a/apparent	?	basic	4.01
13038	[Br]C1(=C(C=CC(=C1)N)C)	CC1C=CC(N)=CC=1Br	InChI=1S/C7H8BrN/c1-5-2-3-6(9)4-7(5)8/h2-4H,9H2,1H3	GRXMMIBZRMKADT-UHFFFAOYSA-N	?	18	mean from 2	a/apparent	?	basic	4.02
16213	[Br]C2(=CC=C(NNC(=O)C1(=CC=NC=C1))C=C2)	O=C(NNC1C=CC(Br)=CC=1)C1C=CN=CC=1	InChI=1S/C12H10BrN3O/c13-10-1-3-11(4-2-10)15-16-12(17)9-5-7-14-8-6-9/h1-8,15H,(H,16,17)	JADIMBJJXUUDJS-UHFFFAOYSA-N	?	25	spectrophotometric	b1/apparent	?	basic	4.03
17175	[Br]C=1(C=3(C(N=CC=1)=C2(N=CC=CC2=CC=3)))	BrC1=CC=NC2=C3N=CC=CC3=CC=C21	InChI=1S/C12H7BrN2/c13-10-5-7-15-12-9(10)4-3-8-2-1-6-14-11(8)12/h1-7H	WITRVHHXXZEEPD-UHFFFAOYSA-N	?	25	potentiometric	a/apparent	?	basic	4.03
12888	N1(=NC=CC(=C1C)CC)	CC1N=NC=CC=1CC	InChI=1S/C7H10N2/c1-3-7-4-5-8-9-6(7)2/h4-5H,3H2,1-2H3	CLSHIVMNTIHKFG-UHFFFAOYSA-N	?	20.5	potentiometric	a/apparent	?	basic	4.03
12434	ClCC1(=NC=2(C(O)=CC=C(C=2(N1C))O))	CN1C(CCl)=NC2=C1C(O)=CC=C2O	InChI=1S/C9H9ClN2O2/c1-12-7(4-10)11-8-5(13)2-3-6(14)9(8)12/h2-3,13-14H,4H2,1H3	ZHKOZJYAIZDRJQ-UHFFFAOYSA-N	?	30	spectrophotometric	a1/apparent	N(1+)-H	basic	4.03
10847	O(CCNC1(=CC=CC=C1))CC	CCOCCNC1C=CC=CC=1	InChI=1S/C10H15NO/c1-2-12-9-8-11-10-6-4-3-5-7-10/h3-7,11H,2,8-9H2,1H3	JLYJJRHBGXOWSQ-UHFFFAOYSA-N	?	24.9	spectrophotometric	a1/apparent	NH	basic	4.04
14661	OCNC1(=NC(=NC(=N1)NCO)NCO)	OCNC1N=C(NCO)N=C(NCO)N=1	InChI=1S/C6H12N6O3/c13-1-7-4-10-5(8-2-14)12-6(11-4)9-3-15/h13-15H,1-3H2,(H3,7,8,9,10,11,12)	USDJGQLNFPZEON-UHFFFAOYSA-N	?	25	mean from 3	b/apparent	?	basic	4.05
13036	ClC1(=C(C=CC(=C1)N)C)	CC1C=CC(N)=CC=1Cl	InChI=1S/C7H8ClN/c1-5-2-3-6(9)4-7(5)8/h2-4H,9H2,1H3	RQKFYFNZSHWXAW-UHFFFAOYSA-N	?			a/apparent	?	basic	4.05
13041	S(C1(=CC(N)=CC=C1))C	CSC1C=CC=C(N)C=1	InChI=1S/C7H9NS/c1-9-7-4-2-3-6(8)5-7/h2-5H,8H2,1H3	KCHLDNLIJVSRPK-UHFFFAOYSA-N	?	25	potentiometric	a/apparent	?	basic	4.05
14510	O(CCNC1(=CC=CC=C1))C	COCCNC1C=CC=CC=1	InChI=1S/C9H13NO/c1-11-8-7-10-9-5-3-2-4-6-9/h2-6,10H,7-8H2,1H3	XTTMNDFFWSZHCZ-UHFFFAOYSA-N	?	24.9	spectrophotometric	a1/apparent	NH	basic	4.05
13437	N2(=C(N(C)C)C1(=C(N(C)N=C1)N=C2))	CN(C)C1=NC=NC2=C1C=NN2C	InChI=1S/C8H11N5/c1-12(2)7-6-4-11-13(3)8(6)10-5-9-7/h4-5H,1-3H3	QWNBAYXVUGENHL-UHFFFAOYSA-N	?	20	spectrophotometric	a/apparent	?	basic	4.06
16550	O=C(OCC)C3(=C(OCC)C=1(C(=CC=2(OCOC=2(C=1)))N=C3))	CCOC(=O)C1C=NC2=CC3OCOC=3C=C2C=1OCC	InChI=1S/C15H15NO5/c1-3-18-14-9-5-12-13(21-8-20-12)6-11(9)16-7-10(14)15(17)19-4-2/h5-7H,3-4,8H2,1-2H3	YRTSFGKVUOLBDZ-UHFFFAOYSA-N	?	20	spectrophotometric	a1/apparent	?	basic	4.09
11782	[Br]C1(=C(OC)C=CC(=C1)N)	COC1C=CC(N)=CC=1Br	InChI=1S/C7H8BrNO/c1-10-7-3-2-5(9)4-6(7)8/h2-4H,9H2,1H3	NMUFTXMBONJQTC-UHFFFAOYSA-N	?	17	mean from 2	a/thermodynamic	?	basic	4.09
11766	OCCNC1(=CC=CC=C1)	OCCNC1C=CC=CC=1	InChI=1S/C8H11NO/c10-7-6-9-8-4-2-1-3-5-8/h1-5,9-10H,6-7H2	MWGATWIBSKHFMR-UHFFFAOYSA-N	?	24.9	spectrophotometric	a1/apparent	NH	basic	4.09
11129	N=1(C=2(C(C=CC=1C)=CC=CC=2C))	CC1C=CC2=CC=CC(C)=C2N=1	InChI=1S/C11H11N/c1-8-4-3-5-10-7-6-9(2)12-11(8)10/h3-7H,1-2H3	BELFSAVWJLQIBB-UHFFFAOYSA-N	?	25	potentiometric	b/apparent	?	basic	4.1
15087	ClCC1(=NC=2(C(OC)=CC=C(C=2(N1C))OC))	COC1=CC=C(OC)C2N=C(CCl)N(C)C1=2	InChI=1S/C11H13ClN2O2/c1-14-9(6-12)13-10-7(15-2)4-5-8(16-3)11(10)14/h4-5H,6H2,1-3H3	YGJBMYVDJNDQFZ-UHFFFAOYSA-N	?	30	spectrophotometric	a1/apparent	N(1+)-H	basic	4.1
16430	O4(C(N2(C=1(N=CN3(C=CN=C3(C=1N=C2)))))C(O)C(C4CO)O)	OCC1OC(C(O)C1O)N1C=NC2C3=NC=CN3C=NC1=2	InChI=1S/C12H13N5O4/c18-3-6-8(19)9(20)12(21-6)17-5-14-7-10-13-1-2-16(10)4-15-11(7)17/h1-2,4-6,8-9,12,18-20H,3H2	LRPBXXZUPUBCAP-UHFFFAOYSA-N	?	25		a1/apparent	?	basic	4.1
16258	O(CCN(C1(=CC=CC=C1))CCOCC)CC	CCOCCN(CCOCC)C1C=CC=CC=1	InChI=1S/C14H23NO2/c1-3-16-12-10-15(11-13-17-4-2)14-8-6-5-7-9-14/h5-9H,3-4,10-13H2,1-2H3	SLYUZDDMJZZSST-UHFFFAOYSA-N	?	24.9	spectrophotometric	a1/apparent	NH	basic	4.1
10078	N1(=NC=CC(=C1C)C)	CC1C=CN=NC=1C	InChI=1S/C6H8N2/c1-5-3-4-7-8-6(5)2/h3-4H,1-2H3	PCFHSNOQBDATHE-UHFFFAOYSA-N	?	16	potentiometric	a/apparent	?	basic	4.1
14475	O=CC1(=C(O)C(=NC=C1C)C)	CC1=NC=C(C)C(C=O)=C1O	InChI=1S/C8H9NO2/c1-5-3-9-6(2)8(11)7(5)4-10/h3-4,11H,1-2H3	SOYIPVHKLPDELX-UHFFFAOYSA-N	?	25	mean from 2	a1/apparent	?	basic	4.1
11265	N1(=C(NC)C=NC=2(C1=CC=CC=2))	CNC1C=NC2=CC=CC=C2N=1	InChI=1S/C9H9N3/c1-10-9-6-11-7-4-2-3-5-8(7)12-9/h2-6H,1H3,(H,10,12)	ILHBRNLXKVETML-UHFFFAOYSA-N	?	25	potentiometric	a/apparent	?	basic	4.1
13651	OCCN(C1(=CC=CC=C1))CCO	OCCN(CCO)C1C=CC=CC=1	InChI=1S/C10H15NO2/c12-8-6-11(7-9-13)10-4-2-1-3-5-10/h1-5,12-13H,6-9H2	OJPDDQSCZGTACX-UHFFFAOYSA-N	?	24.9	spectrophotometric	a1/apparent	NH	basic	4.11
17322	N=1(NC=CC=1N)	NC1C=CNN=1	InChI=1S/C3H5N3/c4-3-1-2-5-6-3/h1-2H,(H3,4,5,6)	JVVRJMXHNUAPHW-UHFFFAOYSA-N	?	25	potentiometric	a1/apparent	NH+	basic	4.11
10086	N1(=NC=C(C)C=C1C)	CC1C=C(C)N=NC=1	InChI=1S/C6H8N2/c1-5-3-6(2)8-7-4-5/h3-4H,1-2H3	VUVAQWSLVHOLPS-UHFFFAOYSA-N	?	17.5	potentiometric	a/apparent	?	basic	4.11
16778	N(C1(=CC=CC=C1))CCCCCCCCCCCC	CCCCCCCCCCCCNC1C=CC=CC=1	InChI=1S/C18H31N/c1-2-3-4-5-6-7-8-9-10-14-17-19-18-15-12-11-13-16-18/h11-13,15-16,19H,2-10,14,17H2,1H3	LQKYCMRSWKQVBQ-UHFFFAOYSA-N	?	24.9	spectrophotometric	a1/apparent	?	basic	4.12
11961	N=2(C1(=NC=CN=C1C=NC=2))	C1=NC=NC2=NC=CN=C21	InChI=1S/C6H4N4/c1-2-9-6-5(8-1)3-7-4-10-6/h1-4H	CPNGPNLZQNNVQM-UHFFFAOYSA-N	?	24	mean from 2	a/apparent	?	basic	4.13
10077	N1(=NC=C(C)C(=C1)C)	CC1=CN=NC=C1C	InChI=1S/C6H8N2/c1-5-3-7-8-4-6(5)2/h3-4H,1-2H3	XVGNFWZFFMUSPR-UHFFFAOYSA-N	?	16	potentiometric	a/apparent	?	basic	4.13
11192	OC=2(C=1(C(=C(N)C=CC=1)C=CC=2))	NC1C=CC=C2C(O)=CC=CC2=1	InChI=1S/C10H9NO/c11-9-5-1-4-8-7(9)3-2-6-10(8)12/h1-6,12H,11H2	ZBIBQNVRTVLOHQ-UHFFFAOYSA-N	?		potentiometric	b/apparent	?	basic	4.15
16328	N3(=C(NCC1(=CC=CC=C1))C2(=C(NN=C2)N=C3))	C(NC1=NC=NC2NN=CC1=2)C1C=CC=CC=1	InChI=1S/C12H11N5/c1-2-4-9(5-3-1)6-13-11-10-7-16-17-12(10)15-8-14-11/h1-5,7-8H,6H2,(H2,13,14,15,16,17)	NNSLOBNGHHXORI-UHFFFAOYSA-N	?	20	spectrophotometric	a1/apparent	?	basic	4.16
13316	S1(C(=NC=C1SC2(=CC=CC=C2))N)	NC1=NC=C(S1)SC1C=CC=CC=1	InChI=1S/C9H8N2S2/c10-9-11-6-8(13-9)12-7-4-2-1-3-5-7/h1-6H,(H2,10,11)	ZUAYQPHREWPVLR-UHFFFAOYSA-N	?	25	spectrophotometric	a1/thermodynamic	?	basic	4.16
10748	N(C1(=CC=CC=C1))CC(C)(C)C	CC(C)(C)CNC1C=CC=CC=1	InChI=1S/C11H17N/c1-11(2,3)9-12-10-7-5-4-6-8-10/h4-8,12H,9H2,1-3H3	VSKKJZDWXKPOGW-UHFFFAOYSA-N	?	25	potentiometric	a/apparent	?	basic	4.17
15867	S(=O)(=O)(NC3(=CC(OC)=C(C=1(N=C2(N=CC=CN2(C=1))))C=C3))C	COC1C=C(C=CC=1C1=CN2C=CC=NC2=N1)NS(C)(=O)=O	InChI=1S/C14H14N4O3S/c1-21-13-8-10(17-22(2,19)20)4-5-11(13)12-9-18-7-3-6-15-14(18)16-12/h3-9,17H,1-2H3	QUFCVOCSVTZMSF-UHFFFAOYSA-N	?	25		a1/apparent	?	basic	4.17
12887	N1(=NC=C(CC)C=C1C)	CC1=CC(CC)=CN=N1	InChI=1S/C7H10N2/c1-3-7-4-6(2)9-8-5-7/h4-5H,3H2,1-2H3	OYLPFRVXYIMXQK-UHFFFAOYSA-N	?	17	potentiometric	a/apparent	?	basic	4.17
12883	N1(=NC(=CC=C1CC)C)	CC1=CC=C(CC)N=N1	InChI=1S/C7H10N2/c1-3-7-5-4-6(2)8-9-7/h4-5H,3H2,1-2H3	QKAVREGFSUASSA-UHFFFAOYSA-N	?	20	potentiometric	a/apparent	?	basic	4.17
11620	N(C1(=CC=CC=C1))CC=C	C=CCNC1C=CC=CC=1	InChI=1S/C9H11N/c1-2-8-10-9-6-4-3-5-7-9/h2-7,10H,1,8H2	LQFLWKPCQITJIH-UHFFFAOYSA-N	?	25	potentiometric	b/apparent	?	basic	4.17
10386	N#CCN(CC)CC	CCN(CC#N)CC	InChI=1S/C6H12N2/c1-3-8(4-2)6-5-7/h3-4,6H2,1-2H3	LVPZSMIBSMMLPI-UHFFFAOYSA-N	?	25	mean from 3	a1/apparent	?	basic	4.18
13959	O2(C(C1(=NC=CC=C1))=CC=C2)	C1=CC=CN=C1C1=CC=CO1	InChI=1S/C9H7NO/c1-2-6-10-8(4-1)9-5-3-7-11-9/h1-7H	RIAJQFIZKHZWMP-UHFFFAOYSA-N	?	25	spectrophotometric	a1/apparent	?	basic	4.18
15016	N2(=C(N)C=1(N=CN(C=1N=C2)C3(CCCCC3)))	NC1=NC=NC2=C1N=CN2C1CCCCC1	InChI=1S/C11H15N5/c12-10-9-11(14-6-13-10)16(7-15-9)8-4-2-1-3-5-8/h6-8H,1-5H2,(H2,12,13,14)	FRZBEYVOLNQETR-UHFFFAOYSA-N	?			a/apparent	?	basic	4.19
13368	N(C=1(C=2(C(C=CC=1)=CC=CC=2)))CC	CCNC1=CC=CC2=CC=CC=C21	InChI=1S/C12H13N/c1-2-13-12-9-5-7-10-6-3-4-8-11(10)12/h3-9,13H,2H2,1H3	KDFFXYVOTKKBDI-UHFFFAOYSA-N	?	29		a/thermodynamic	H%+&	basic	4.19
16758	SC(=C(N(C=O)CC1(=C(N=C(C)N=C1)N))C)CCO	CC1N=CC(CN(C=O)C(C)=C(S)CCO)=C(N)N=1	InChI=1S/C12H18N4O2S/c1-8(11(19)3-4-17)16(7-18)6-10-5-14-9(2)15-12(10)13/h5,7,17,19H,3-4,6H2,1-2H3,(H2,13,14,15)	IDPJGITXELWXRN-UHFFFAOYSA-N	?	25	spectrophotometric	a1/apparent	?	basic	4.19
15018	N3(=C(NC1(CCCCC1))C=2(NC=NC=2N=C3))	C1CCCCC1NC1=NC=NC2N=CNC=21	InChI=1S/C11H15N5/c1-2-4-8(5-3-1)16-11-9-10(13-6-12-9)14-7-15-11/h6-8H,1-5H2,(H2,12,13,14,15,16)	YEWYVRQMZKOENB-UHFFFAOYSA-N	?			a1/apparent	?	basic	4.2
13414	OC2(=C(C1(=NC=CC=C1))C=CC=C2)	OC1C=CC=CC=1C1C=CC=CN=1	InChI=1S/C11H9NO/c13-11-7-2-1-5-9(11)10-6-3-4-8-12-10/h1-8,13H	HPDNGBIRSIWOST-UHFFFAOYSA-N	?	20	potentiometric	a1/apparent	prot.	basic	4.2
17174	[Br]C=2(C=1(C(=NC=CC=1)C3(=NC=CC=C3(C=2))))	BrC1=CC2=CC=CN=C2C2=NC=CC=C21	InChI=1S/C12H7BrN2/c13-10-7-8-3-1-5-14-11(8)12-9(10)4-2-6-15-12/h1-7H	GWKGPQCKIBRXGW-UHFFFAOYSA-N	?	25	spectrophotometric	a/apparent	?	basic	4.2
15565	N3(=C(NCCC1(=CC=CC=C1))C=2(NC=NC=2N=C3))	C(CNC1=NC=NC2N=CNC=21)C1C=CC=CC=1	InChI=1S/C13H13N5/c1-2-4-10(5-3-1)6-7-14-12-11-13(16-8-15-11)18-9-17-12/h1-5,8-9H,6-7H2,(H2,14,15,16,17,18)	GPGPFPKQCMKMDY-UHFFFAOYSA-N	?			a1/apparent	?	basic	4.2
15527	O3(CCN(C2(=CC=C(N1(CCOCC1))C=C2))CC3)	C1COCCN1C1C=CC(=CC=1)N1CCOCC1	InChI=1S/C14H20N2O2/c1-2-14(16-7-11-18-12-8-16)4-3-13(1)15-5-9-17-10-6-15/h1-4H,5-12H2	OBUZMRRVPUXPPZ-UHFFFAOYSA-N	?	25		a1/apparent	N-H	basic	4.2
10311	N1(=C(N=CC=C1C)N)	CC1=CC=NC(N)=N1	InChI=1S/C5H7N3/c1-4-2-3-7-5(6)8-4/h2-3H,1H3,(H2,6,7,8)	GHCFWKFREBNSPC-UHFFFAOYSA-N	?	20	mean from 2	a/apparent	?	basic	4.2
17120	N2(=C(NCCCC)C1(=C(N(C)N=C1)N=C2))	CCCCNC1=NC=NC2=C1C=NN2C	InChI=1S/C10H15N5/c1-3-4-5-11-9-8-6-14-15(2)10(8)13-7-12-9/h6-7H,3-5H2,1-2H3,(H,11,12,13)	KUBQKMWSFYWNRE-UHFFFAOYSA-N	?	20	spectrophotometric	a/apparent	?	basic	4.22
17173	ClC=2(C=1(C(=NC=CC=1)C3(=NC=CC=C3(C=2))))	ClC1=CC2=CC=CN=C2C2=NC=CC=C21	InChI=1S/C12H7ClN2/c13-10-7-8-3-1-5-14-11(8)12-9(10)4-2-6-15-12/h1-7H	XDUUQOQFSWSZSM-UHFFFAOYSA-N	?	24	mean from 2	a/apparent	?	basic	4.22
11781	ClC1(=CC=C(CON)C=C1)	NOCC1C=CC(Cl)=CC=1	InChI=1S/C7H8ClNO/c8-7-3-1-6(2-4-7)5-10-9/h1-4H,5,9H2	GONDHKVGJCQJPR-UHFFFAOYSA-N	?	25	potentiometric	a1/apparent	?	basic	4.22
17901	N=1(N(C(N)=CC=1)C)	CN1N=CC=C1N	InChI=1S/C4H7N3/c1-7-4(5)2-3-6-7/h2-3H,5H2,1H3	JESRNIJXVIFVOV-UHFFFAOYSA-N	?	25	potentiometric	a1/apparent	NH+	basic	4.23
13129	O(C1(=CC(N)=CC=C1))C	COC1C=CC=C(N)C=1	InChI=1S/C7H9NO/c1-9-7-4-2-3-6(8)5-7/h2-5H,8H2,1H3	NCBZRJODKRCREW-UHFFFAOYSA-N	?	23	mean from 5	a1/apparent	-NH3(1+)	basic	4.23
13676	O(CCNC1(=CC(=CC=C1)C))CC	CC1C=C(C=CC=1)NCCOCC	InChI=1S/C11H17NO/c1-3-13-8-7-12-11-6-4-5-10(2)9-11/h4-6,9,12H,3,7-8H2,1-2H3	DNQVTOOIVZMJMO-UHFFFAOYSA-N	?	24.9	spectrophotometric	a1/apparent	NH	basic	4.24
12972	O(C1(=NC=C(N)C=C1))C	COC1C=CC(N)=CN=1	InChI=1S/C6H8N2O/c1-9-6-3-2-5(7)4-8-6/h2-4H,7H2,1H3	UUVDJIWRSIJEBS-UHFFFAOYSA-N	?	25	spectrophotometric	a1/apparent	?	basic	4.24
11931	N#CCCN(CCC#N)C	CN(CCC#N)CCC#N	InChI=1S/C7H11N3/c1-10(6-2-4-8)7-3-5-9/h2-3,6-7H2,1H3	NPMCIHCQSNHBDX-UHFFFAOYSA-N	?	25	potentiometric	a1/apparent	?	basic	4.24
11242	N2(=C(NC)C1(=C(N(C)N=C1)N=C2))	CN1N=CC2C(NC)=NC=NC1=2	InChI=1S/C7H9N5/c1-8-6-5-3-11-12(2)7(5)10-4-9-6/h3-4H,1-2H3,(H,8,9,10)	KOTSAGHCUMHESG-UHFFFAOYSA-N	?	20	spectrophotometric	a/apparent	?	basic	4.24
11179	O=CC=1(C=2(C(N=CC=1)=CC=CC=2))	O=CC1=CC=NC2=CC=CC=C21	InChI=1S/C10H7NO/c12-7-8-5-6-11-10-4-2-1-3-9(8)10/h1-7H	MGCGJBXTNWUHQE-UHFFFAOYSA-N	?			a/apparent	?	basic	4.25
16995	S(C1(=CC=C(N)C=C1))C2(=CC=C(N)C=C2)	NC1C=CC(=CC=1)SC1C=CC(N)=CC=1	InChI=1S/C12H12N2S/c13-9-1-5-11(6-2-9)15-12-7-3-10(14)4-8-12/h1-8H,13-14H2	ICNFHJVPAJKPHW-UHFFFAOYSA-N	?	20	NMR	a1/apparent	NH2	basic	4.25
16019	N=2(C1(=C3(C(=CC=C1C=CC=2)C=CC=C3)))	C1=CC=CC2=CC=C3C=CC=NC3=C21	InChI=1S/C13H9N/c1-2-6-12-10(4-1)7-8-11-5-3-9-14-13(11)12/h1-9H	WZJYKHNJTSNBHV-UHFFFAOYSA-N	?	20	spectrophotometric	a1/apparent	NH+	basic	4.25
10677	ON=C(NO)CC1(=CC=CC=C1)	ONC(CC1C=CC=CC=1)N=O	InChI=1S/C8H10N2O2/c11-9-8(10-12)6-7-4-2-1-3-5-7/h1-5,8-9,11H,6H2	QQPHKVWUTAHDBS-UHFFFAOYSA-N	?	20	potentiometric	a1/apparent	?	basic	4.25
11503	N1(=NC(=CC=C1CCC)C)	CC1=CC=C(CCC)N=N1	InChI=1S/C8H12N2/c1-3-4-8-6-5-7(2)9-10-8/h5-6H,3-4H2,1-2H3	SWPLDFWTMYFSHM-UHFFFAOYSA-N	?	17.5	potentiometric	a/apparent	?	basic	4.25
10814	O=C(OCC)CC1(=NC=CC=C1)	CCOC(O)=CC1C=CC=CN=1	InChI=1S/C9H11NO2/c1-2-12-9(11)7-8-5-3-4-6-10-8/h3-7,11H,2H2,1H3	HYFRPDGRBMHWDD-UHFFFAOYSA-N	?	25	spectrophotometric	a/apparent	?	basic	4.25
14406	NC1(=C(C=CC=C1)CCCC)	CCCCC1C=CC=CC=1N	InChI=1S/C10H15N/c1-2-3-6-9-7-4-5-8-10(9)11/h4-5,7-8H,2-3,6,11H2,1H3	HDVUPIFFKAHPJY-UHFFFAOYSA-N	?	25	potentiometric	a/apparent	?	basic	4.26
10755	N(C1(=CC=CC=C1))C(C#C)(C)C	CC(C)(C#C)NC1C=CC=CC=1	InChI=1S/C11H13N/c1-4-11(2,3)12-10-8-6-5-7-9-10/h1,5-9,12H,2-3H3	REHYMUARMNSKGV-UHFFFAOYSA-N	?	25	potentiometric	b/apparent	?	basic	4.26
13361	NC2(=CC(C1(=CC=CC=C1))=CC=C2)	NC1=CC(=CC=C1)C1C=CC=CC=1	InChI=1S/C12H11N/c13-12-8-4-7-11(9-12)10-5-2-1-3-6-10/h1-9H,13H2	MUNOBADFTHUUFG-UHFFFAOYSA-N	?	17	potentiometric	a/apparent	?	basic	4.28
10272	OC1(=CC(N)=CC=C1)	NC1C=C(O)C=CC=1	InChI=1S/C6H7NO/c7-5-2-1-3-6(8)4-5/h1-4,8H,7H2	CWLKGDAVCFYWJK-UHFFFAOYSA-N	?	22	mean from 5	a1/apparent	NH3(+)	basic	4.29
13449	OCCN1(N=CC=2(C1=NC=NC=2N))	NC1N=CN=C2C=1C=NN2CCO	InChI=1S/C7H9N5O/c8-6-5-3-11-12(1-2-13)7(5)10-4-9-6/h3-4,13H,1-2H2,(H2,8,9,10)	YCGHVLOMTHSSAN-UHFFFAOYSA-N	?	20	spectrophotometric	a/apparent	?	basic	4.29
13908	N2(C1(=CC=CC=C1))(CCCC2)	C1CCCN1C1C=CC=CC=1	InChI=1S/C10H13N/c1-2-6-10(7-3-1)11-8-4-5-9-11/h1-3,6-7H,4-5,8-9H2	VDQQJMHXZCMNMU-UHFFFAOYSA-N	?		potentiometric	b/apparent	?	basic	4.3
15719	[O-][N+]2(=CC=C(C=CC1(=CC=C(N(C)C)C=C1))C=C2)	CN(C)C1C=CC(C=CC2C=C[N+]([O-])=CC=2)=CC=1	InChI=1S/C15H16N2O/c1-16(2)15-7-5-13(6-8-15)3-4-14-9-11-17(18)12-10-14/h3-12H,1-2H3	ZNBFFDGZGHFAOU-UHFFFAOYSA-N	?	24.85	spectrophotometric	b1/apparent	O-H	basic	4.3
17275	N=1(NC=NC=1N)	NC1N=CNN=1	InChI=1S/C2H4N4/c3-2-4-1-5-6-2/h1H,(H3,3,4,5,6)	KLSJWNVTNUYHDU-UHFFFAOYSA-N	?	25	mean from 2	a1/apparent	?	basic	4.3
12918	ClC1(=CC(N)=C(N)C=C1)	NC1C=C(Cl)C=CC=1N	InChI=1S/C6H7ClN2/c7-4-1-2-5(8)6(9)3-4/h1-3H,8-9H2	BXIXXXYDDJVHDL-UHFFFAOYSA-N	?	25	potentiometric	a/apparent	?	basic	4.3
13333	ClC2(=CC=1(N=C(C(=O)[O-])NC=1C=C2))	OC(=O)C1NC2=CC=C(Cl)C=C2N=1	InChI=1S/C8H5ClN2O2/c9-4-1-2-5-6(3-4)11-7(10-5)8(12)13/h1-3H,(H,10,11)(H,12,13)	NZIHMSYSZRFUQJ-UHFFFAOYSA-N	?	24.9	spectrophotometric	b1/apparent	?	basic	4.3
11223	O1(C(O)C=2(C(O)=C(C)N=CC=2(C1)))	CC1N=CC2COC(O)C=2C=1O	InChI=1S/C8H9NO3/c1-4-7(10)6-5(2-9-4)3-12-8(6)11/h2,8,10-11H,3H2,1H3	MUYYNBSOIUTQPC-UHFFFAOYSA-N	?	20	spectrophotometric	a2/apparent	?	basic	4.3
13942	OC=1(C=NC2(=CC=CC=C2(C=1)))	OC1=CC2=CC=CC=C2N=C1	InChI=1S/C9H7NO/c11-8-5-7-3-1-2-4-9(7)10-6-8/h1-6,11H	IQQDNMHUOLMLNJ-UHFFFAOYSA-N	?	20	potentiometric	a1/apparent	?	basic	4.3
16541	O3(C(N2(C1(=C(C=C(C)C=C1)N=C2)))C(O)C(O)C(C3CO)O)	CC1=CC2N=CN(C3OC(CO)C(O)C(O)C3O)C=2C=C1	InChI=1S/C14H18N2O5/c1-7-2-3-9-8(4-7)15-6-16(9)14-13(20)12(19)11(18)10(5-17)21-14/h2-4,6,10-14,17-20H,5H2,1H3	YWLOUJJAGYCAQJ-UHFFFAOYSA-N	?	25	potentiometric	a/apparent	?	basic	4.32
17790	N=1(NC(C)=CC=1C)	CC1=CC(C)=NN1	InChI=1S/C5H8N2/c1-4-3-5(2)7-6-4/h3H,1-2H3,(H,6,7)	SDXAWLJRERMRKF-UHFFFAOYSA-N	?	20	mean from 2	a1/apparent	?	basic	4.32
13979	N2(=C(N)C1(=C(N(C)N=C1)N=C2))	CN1N=CC2C(N)=NC=NC1=2	InChI=1S/C6H7N5/c1-11-6-4(2-10-11)5(7)8-3-9-6/h2-3H,1H3,(H2,7,8,9)	JBMTUXVKTGBMLE-UHFFFAOYSA-N	?	20	spectrophotometric	a/apparent	?	basic	4.32
13839	ClC1(=C(F)C=C2(N=CNC2(=C1)))	FC1C=C2N=CNC2=CC=1Cl	InChI=1S/C7H4ClFN2/c8-4-1-6-7(2-5(4)9)11-3-10-6/h1-3H,(H,10,11)	YITVVUARATZCAT-UHFFFAOYSA-N	?	25	potentiometric	a1/apparent	N(+)-H	basic	4.33
11071	S1(C(=NC=C1)NC2(=CC=CC=C2))	C1=CC=CC=C1NC1=NC=CS1	InChI=1S/C9H8N2S/c1-2-4-8(5-3-1)11-9-10-6-7-12-9/h1-7H,(H,10,11)	OGVGQYZRJXSMGC-UHFFFAOYSA-N	?	25	spectrophotometric	a1/thermodynamic	?	basic	4.33
16750	O(C3(=C(C=1(N=C2(N=CC=CN2(C=1))))C=CC(=C3)OC))C	COC1=CC(OC)=C(C=C1)C1=CN2C=CC=NC2=N1	InChI=1S/C14H13N3O2/c1-18-10-4-5-11(13(8-10)19-2)12-9-17-7-3-6-15-14(17)16-12/h3-9H,1-2H3	URQBEUJHVRKCNV-UHFFFAOYSA-N	?	25	mean from 2	a1/apparent	?	basic	4.34
13120	O(N)CC1(=CC=CC=C1)	NOCC1C=CC=CC=1	InChI=1S/C7H9NO/c8-9-6-7-4-2-1-3-5-7/h1-5H,6,8H2	XYEOALKITRFCJJ-UHFFFAOYSA-N	?	25	potentiometric	a1/apparent	?	basic	4.34
10765	[Br]C1(=CC(=C(N(C)C)C(=C1)C)C)	CC1C=C(Br)C=C(C)C=1N(C)C	InChI=1S/C10H14BrN/c1-7-5-9(11)6-8(2)10(7)12(3)4/h5-6H,1-4H3	NDDKEDQKCHIHMI-UHFFFAOYSA-N	?	23	spectrophotometric	a/apparent	?	basic	4.36
15994	N=3(C=1(C(=CC=C2(C=1N(C=C2)C))C=CC=3))	CN1C=CC2=CC=C3C=CC=NC3=C12	InChI=1S/C12H10N2/c1-14-8-6-10-5-4-9-3-2-7-13-11(9)12(10)14/h2-8H,1H3	SKUUPRPQPZUFQL-UHFFFAOYSA-N	?	25	potentiometric	a1/thermodynamic	NH	basic	4.36
11633	NC1(=C(C=CC=C1)CCC)	CCCC1C=CC=CC=1N	InChI=1S/C9H13N/c1-2-5-8-6-3-4-7-9(8)10/h3-4,6-7H,2,5,10H2,1H3	WKURVXXDGMYSDP-UHFFFAOYSA-N	?	25	potentiometric	a/apparent	?	basic	4.36
14417	[Si](C1(=CC=C(N)C=C1))(C)(C)C	C[Si](C)(C)C1C=CC(N)=CC=1	InChI=1S/C9H15NSi/c1-11(2,3)9-6-4-8(10)5-7-9/h4-7H,10H2,1-3H3	XZBZOTJKKCXYPA-UHFFFAOYSA-N	?	25	potentiometric	a/apparent	?	basic	4.36
12997	NC1(=C(C=CC=C1)CC)	CCC1C=CC=CC=1N	InChI=1S/C8H11N/c1-2-7-5-3-4-6-8(7)9/h3-6H,2,9H2,1H3	MLPVBIWIRCKMJV-UHFFFAOYSA-N	?	25	potentiometric	a/apparent	?	basic	4.37
13362	NC2(=CC=C(C1(=CC=CC=C1))C=C2)	NC1C=CC(=CC=1)C1C=CC=CC=1	InChI=1S/C12H11N/c13-12-8-6-11(7-9-12)10-4-2-1-3-5-10/h1-9H,13H2	DMVOXQPQNTYEKQ-UHFFFAOYSA-N	?	18	potentiometric	a/apparent	?	basic	4.38
17201	OC3(=CC=2(C(=C1(C(C=CC=C1)=NC=2))C=C3))	OC1=CC2=CN=C3C=CC=CC3=C2C=C1	InChI=1S/C13H9NO/c15-10-5-6-11-9(7-10)8-14-13-4-2-1-3-12(11)13/h1-8,15H	FHBPTNGPNJRXRD-UHFFFAOYSA-N	?	20	spectrophotometric	a1/apparent	?	basic	4.39
15650	N=3(C=2(C(=C1(C(C=CC=C1)=CC=2))C=C4(C=3C=CC=C4)))	C1C2C(=CC=C3C=CC=CC3=2)N=C2C=CC=CC2=1	InChI=1S/C17H11N/c1-3-7-14-12(5-1)9-10-17-15(14)11-13-6-2-4-8-16(13)18-17/h1-11H	JEGZRTMZYUDVBF-UHFFFAOYSA-N	?	24	mean from 2	a/apparent	NH+	basic	4.39
17167	N=2(C1(=C(N)C=CC=C1C=C3(C=2C=CC=C3)))	NC1C=CC=C2C=C3C=CC=CC3=NC2=1	InChI=1S/C13H10N2/c14-11-6-3-5-10-8-9-4-1-2-7-12(9)15-13(10)11/h1-8H,14H2	QWAGALBSTFENEE-UHFFFAOYSA-N	?	20	spectrophotometric	a/apparent	?	basic	4.4
15539	O=C(NC=3(C=1(C(=NC2(=CC=CC=C2(C=1)))C=CC=3)))C	C/C(/O)=N\C1=CC=CC2=NC3C=CC=CC=3C=C21	InChI=1S/C15H12N2O/c1-10(18)16-14-7-4-8-15-12(14)9-11-5-2-3-6-13(11)17-15/h2-9H,1H3,(H,16,18)	RUUVYPZLIPOVQK-UHFFFAOYSA-N	?	20	potentiometric	a/apparent	?	basic	4.4
15932	N3(=C(NC1(CCCCC1))C=2(N=CN(C=2N=C3)C4(CCCCC4)))	C1CCCCC1NC1=NC=NC2=C1N=CN2C1CCCCC1	InChI=1S/C17H25N5/c1-3-7-13(8-4-1)21-16-15-17(19-11-18-16)22(12-20-15)14-9-5-2-6-10-14/h11-14H,1-10H2,(H,18,19,21)	XYDDZPBSMFMLHH-UHFFFAOYSA-N	?			a/apparent	?	basic	4.4
14801	N1(=CN(CCC[NH+](CCCCCCCCCCCCCCCC)CCCCCCCCCCCCCCCC)C=C1)	CCCCCCCCCCCCCCCCN(CCCN1C=NC=C1)CCCCCCCCCCCCCCCC	InChI=1S/C38H75N3/c1-3-5-7-9-11-13-15-17-19-21-23-25-27-29-33-40(35-31-36-41-37-32-39-38-41)34-30-28-26-24-22-20-18-16-14-12-10-8-6-4-2/h32,37-38H,3-31,33-36H2,1-2H3	GDOHGLSJDNNPAK-UHFFFAOYSA-N	?	20	potentiometric	a2/apparent	?	basic	4.4
12005	FC2(=C1(N=CNC1=CC=C2))	FC1C=CC=C2NC=NC2=1	InChI=1S/C7H5FN2/c8-5-2-1-3-6-7(5)10-4-9-6/h1-4H,(H,9,10)	QUQMWOHZXVXIBI-UHFFFAOYSA-N	?		potentiometric	a/apparent	?	basic	4.4
13034	S(C1(=CC=C(N)C=C1))C	CSC1C=CC(N)=CC=1	InChI=1S/C7H9NS/c1-9-7-4-2-6(8)3-5-7/h2-5H,8H2,1H3	YKFROQCFVXOUPW-UHFFFAOYSA-N	?	25	potentiometric	a/apparent	?	basic	4.4
11513	N#CC(N)C1(=CC=CC=C1)	NC(C#N)C1C=CC=CC=1	InChI=1S/C8H8N2/c9-6-8(10)7-4-2-1-3-5-7/h1-5,8H,10H2	JTIHSSVKTWPPHI-UHFFFAOYSA-N	?	20	potentiometric	a1/apparent	?	basic	4.4
13370	N=1(C=2(C(C=C(C=1C)C)=CC=CC=2C))	CC1C=CC=C2C=C(C)C(C)=NC=12	InChI=1S/C12H13N/c1-8-5-4-6-11-7-9(2)10(3)13-12(8)11/h4-7H,1-3H3	SVBNPCUNVWUQOF-UHFFFAOYSA-N	?	25	potentiometric	b/apparent	?	basic	4.41
14467	O(N)CC1(=CC=C(OC)C=C1)	COC1=CC=C(CON)C=C1	InChI=1S/C8H11NO2/c1-10-8-4-2-7(3-5-8)6-11-9/h2-5H,6,9H2,1H3	MVSMBIBGGPSEHQ-UHFFFAOYSA-N	?	25	potentiometric	a1/apparent	?	basic	4.42
15130	S(C(=N)C1(=CC=CC=C1))CC2(=CC=CC=C2)	N=C(SCC1C=CC=CC=1)C1C=CC=CC=1	InChI=1S/C14H13NS/c15-14(13-9-5-2-6-10-13)16-11-12-7-3-1-4-8-12/h1-10,15H,11H2	VUSXWPVCSGRKMO-UHFFFAOYSA-N	?	25		b/apparent	?	basic	4.43
15378	O=[N+]([O-])C2(=C(NCCC[NH+](C)C)C=1(C(=CC=CC=1)N=C2))	CN(C)CCCNC1C(=CN=C2C=CC=CC2=1)[N+]([O-])=O	InChI=1S/C14H18N4O2/c1-17(2)9-5-8-15-14-11-6-3-4-7-12(11)16-10-13(14)18(19)20/h3-4,6-7,10H,5,8-9H2,1-2H3,(H,15,16)	WFSPOGPANMWXTP-UHFFFAOYSA-N	?	25	spectrophotometric	a1/apparent	?	basic	4.43
12500	OC(C1(=NC=CC=C1))C2(=CC=CC=C2)	OC(C1C=CC=CN=1)C1C=CC=CC=1	InChI=1S/C12H11NO/c14-12(10-6-2-1-3-7-10)11-8-4-5-9-13-11/h1-9,12,14H	UYESUYBXKHPUDU-UHFFFAOYSA-N	?	23	mean from 3	a1/thermodynamic	prot.	basic	4.44
10227	S(C1(=CN=CC=C1))C	CSC1=CN=CC=C1	InChI=1S/C6H7NS/c1-8-6-3-2-4-7-5-6/h2-5H,1H3	AULOGPOZBOCNSX-UHFFFAOYSA-N	?	20	potentiometric	a/apparent	NH%+&	basic	4.45
11698	O=CC1(=C(OC)C=NC=C1)	COC1C=NC=CC=1C=O	InChI=1S/C7H7NO2/c1-10-7-4-8-3-2-6(7)5-9/h2-5H,1H3	FZWFPBUTNZWBEM-UHFFFAOYSA-N	?	20	spectrophotometric	a1/apparent	?	basic	4.45
10188	NC1(=C(C=CC=C1)C)	CC1C=CC=CC=1N	InChI=1S/C7H9N/c1-6-4-2-3-5-7(6)8/h2-5H,8H2,1H3	RNVCVTLRINQCPJ-UHFFFAOYSA-N	?	23	mean from 9	a1/apparent	?	basic	4.45
14354	O=C(NC1(=CC=C(N)C=C1))C	C/C(/O)=N\C1C=CC(N)=CC=1	InChI=1S/C8H10N2O/c1-6(11)10-8-4-2-7(9)3-5-8/h2-5H,9H2,1H3,(H,10,11)	CHMBIJAOCISYEW-UHFFFAOYSA-N	?	15	potentiometric	a/apparent	?	basic	4.46
11828	[O-]C1(=[N+](C=CC(=N1)NC)C)	CNC1=CC=[N+](C)C(O)=N1	InChI=1S/C6H9N3O/c1-7-5-3-4-9(2)6(10)8-5/h3-4H,1-2H3,(H,7,8,10)/p+1	VBPAOWSIZPGRAK-UHFFFAOYSA-O	?			a/apparent	?	basic	4.47
12999	NC1(=C(C=CC(=C1)C)C)	CC1=CC(N)=C(C)C=C1	InChI=1S/C8H11N/c1-6-3-4-7(2)8(9)5-6/h3-5H,9H2,1-2H3	VOWZNBNDMFLQGM-UHFFFAOYSA-N	?	20	mean from 3	b/thermodynamic	?	basic	4.47
17055	S(C1(=CC=CC=C1))C(=N)C2(=CC=CC=C2)	N=C(SC1C=CC=CC=1)C1C=CC=CC=1	InChI=1S/C13H11NS/c14-13(11-7-3-1-4-8-11)15-12-9-5-2-6-10-12/h1-10,14H	BNFZQXSCJKZLOD-UHFFFAOYSA-N	?	25		b/apparent	?	basic	4.48
15936	O=C2(C(=CC(=C1(C=CC=CC=C1))C=C2C(C)(C)C)C(C)(C)C)	CC(C)(C)C1=CC(C=C(C1=O)C(C)(C)C)=C1C=CC=CC=C1	InChI=1S/C21H26O/c1-20(2,3)17-13-16(15-11-9-7-8-10-12-15)14-18(19(17)22)21(4,5)6/h7-14H,1-6H3	NABMNMUJOMUCSZ-UHFFFAOYSA-N	?	25	spectrophotometric	a1/apparent	?	basic	4.48
12885	N=1(N(C(C)=C(C=1C)C)C)	CC1=NN(C)C(C)=C1C	InChI=1S/C7H12N2/c1-5-6(2)8-9(4)7(5)3/h1-4H3	DUAZFYUNWBILMU-UHFFFAOYSA-N	?	25	potentiometric	a1/apparent	?	basic	4.48
16078	O=C1(N(C(=O)C=2(N(CC(=O)[O-])C=NC=2(N1C)))C)	CN1C(=O)C2=C(N=CN2C=C(O)O)N(C)C1=O	InChI=1S/C9H10N4O4/c1-11-7-6(8(16)12(2)9(11)17)13(4-10-7)3-5(14)15/h3-4,14-15H,1-2H3	UJIVZRYUQIFOFN-UHFFFAOYSA-N	?		potentiometric	a/apparent	?	basic	4.48
16316	N2(=C(N=C3(N(C1(=CC=CC=C1))N=CC3(=C2N)))N)	NC1N=C2C(C=NN2C2C=CC=CC=2)=C(N)N=1	InChI=1S/C11H10N6/c12-9-8-6-14-17(7-4-2-1-3-5-7)10(8)16-11(13)15-9/h1-6H,(H4,12,13,15,16)	JUCSNAMHVJOWAV-UHFFFAOYSA-N	?	20	spectrophotometric	a/apparent	?	basic	4.49
16685	NC3(=C(C=2(C=1(C=4(C(C=CC=1CC=2C=C3)=CC=CC=4))))C)	CC1=C(N)C=CC2CC3C=CC4=CC=CC=C4C=3C=21	InChI=1S/C18H15N/c1-11-16(19)9-8-13-10-14-7-6-12-4-2-3-5-15(12)18(14)17(11)13/h2-9H,10,19H2,1H3	ZJPATARUHKUTLF-UHFFFAOYSA-N	?	25	spectrophotometric	a1/apparent	ArNH2	basic	4.49
11139	S(C=2(C=1(C(=NC=CC=1)C=CC=2)))C	CSC1=CC=CC2=NC=CC=C21	InChI=1S/C10H9NS/c1-12-10-6-2-5-9-8(10)4-3-7-11-9/h2-7H,1H3	BDLZEBCBFTUAHD-UHFFFAOYSA-N	?	20	spectrophotometric	a/apparent	NH%+&	basic	4.5
17188	N=1(C=3(C(C=C2(C=1C=CC=C2))=CC=CC=3C))	CC1C=CC=C2C=C3C=CC=CC3=NC2=1	InChI=1S/C14H11N/c1-10-5-4-7-12-9-11-6-2-3-8-13(11)15-14(10)12/h2-9H,1H3	SKLZCRNUJKGGRW-UHFFFAOYSA-N	?	25	potentiometric	b/apparent	?	basic	4.5
15981	S(=O)(=O)([O-])C2(=CC(C(=O)C=C(N1(C=NC=C1))[NH2+]CC)=CC=C2)	CCN=C(CC(=O)C1C=C(C=CC=1)S(O)(=O)=O)N1C=NC=C1	InChI=1S/C14H15N3O4S/c1-2-16-14(17-7-6-15-10-17)9-13(18)11-4-3-5-12(8-11)22(19,20)21/h3-8,10H,2,9H2,1H3,(H,19,20,21)	HLKGZYLQJPJXIF-UHFFFAOYSA-N	?	25	spectrophotometric	a1/apparent	?	basic	4.5
17387	N#CCN(C)C	CN(C)CC#N	InChI=1S/C4H8N2/c1-6(2)4-3-5/h4H2,1-2H3	PLXBWEPPAAQASG-UHFFFAOYSA-N	?	25	spectrophotometric	a1/apparent	Me2NH(+)	basic	4.5
14297	N#CCCNC1(=CC=CC=C1)	N#CCCNC1C=CC=CC=1	InChI=1S/C9H10N2/c10-7-4-8-11-9-5-2-1-3-6-9/h1-3,5-6,11H,4,8H2	FENJKTQEFUPECW-UHFFFAOYSA-N	?	20	potentiometric	a1/apparent	?	basic	4.5
11164	OC=2(C1(=NC=CC=C1C(O)=CC=2))	OC1=CC=C(O)C2=CC=CN=C12	InChI=1S/C9H7NO2/c11-7-3-4-8(12)9-6(7)2-1-5-10-9/h1-5,11-12H	FBLZWWDWBRMCSE-UHFFFAOYSA-N	?		potentiometric	a1/apparent	?	basic	4.5
12011	S1(C(=NC2(=C1C=CC=C2))N)	NC1=NC2C=CC=CC=2S1	InChI=1S/C7H6N2S/c8-7-9-5-3-1-2-4-6(5)10-7/h1-4H,(H2,8,9)	UHGULLIUJBCTEF-UHFFFAOYSA-N	?	20	potentiometric	a/apparent	?	basic	4.51
13123	O(C1(=C(N)C=CC=C1))C	COC1C=CC=CC=1N	InChI=1S/C7H9NO/c1-9-7-5-3-2-4-6(7)8/h2-5H,8H2,1H3	VMPITZXILSNTON-UHFFFAOYSA-N	?	22	mean from 9	a1/thermodynamic	?	basic	4.51
11753	O(C1(=C(N)C=CC=C1))CC	CCOC1C=CC=CC=1N	InChI=1S/C8H11NO/c1-2-10-8-6-4-3-5-7(8)9/h3-6H,2,9H2,1H3	ULHFFAFDSSHFDA-UHFFFAOYSA-N	?	24	mean from 2	a1/apparent	N-H	basic	4.51
12504	OC=2(C1(=NC=CC=C1C=CC=2CC=C))	C=CCC1C=CC2=CC=CN=C2C=1O	InChI=1S/C12H11NO/c1-2-4-10-7-6-9-5-3-8-13-11(9)12(10)14/h2-3,5-8,14H,1,4H2	QDPZZFJBSANDES-UHFFFAOYSA-N	?	25		a1/apparent	N-H	basic	4.52
17217	N=1(C=3(C(N=C2(C=1C=CC=C2))=CC=C(C=3)N))	NC1C=C2N=C3C=CC=CC3=NC2=CC=1	InChI=1S/C12H9N3/c13-8-5-6-11-12(7-8)15-10-4-2-1-3-9(10)14-11/h1-7H,13H2	RHQTYDDJBYBCQV-UHFFFAOYSA-N	?	20	mean from 2	a1/apparent	?	basic	4.52
13176	[O-]C1(=[N+](C=CC(=N1)N)C)	C[N+]1=CC=C(N)N=C1O	InChI=1S/C5H7N3O/c1-8-3-2-4(6)7-5(8)9/h2-3H,1H3,(H2,6,7,9)/p+1	HWPZZUQOWRWFDB-UHFFFAOYSA-O	?		mean from 2	a/apparent	?	basic	4.52
15174	O(C2(=CC=C(N=NC1(=CC=NC=C1))C=C2))C	COC1C=CC(=CC=1)N=NC1C=CN=CC=1	InChI=1S/C12H11N3O/c1-16-12-4-2-10(3-5-12)14-15-11-6-8-13-9-7-11/h2-9H,1H3	QAHXMHRIMFMINN-UHFFFAOYSA-N	?	25	spectrophotometric	b1/apparent	N%+&H	basic	4.53
13983	N2(=C(NC)C1(=C(NN=C1)N=C2))	CNC1=NC=NC2NN=CC1=2	InChI=1S/C6H7N5/c1-7-5-4-2-10-11-6(4)9-3-8-5/h2-3H,1H3,(H2,7,8,9,10,11)	HXXBSUPHBFYSQW-UHFFFAOYSA-N	?	20	spectrophotometric	a1/apparent	?	basic	4.53
11238	N2(=C(N(C)C)C1(=C(NN=C1)N=C2))	CN(C)C1=NC=NC2NN=CC=21	InChI=1S/C7H9N5/c1-12(2)7-5-3-10-11-6(5)8-4-9-7/h3-4H,1-2H3,(H,8,9,10,11)	QWQODLSLHIZPTE-UHFFFAOYSA-N	?	20	spectrophotometric	a1/apparent	?	basic	4.53
15186	N24(C1(=C(C=CC=C1)C(C3(=C2C=CC=C3))CC4))	C1CN2C3C=CC=CC=3C1C1C=CC=CC2=1	InChI=1S/C15H13N/c1-3-7-14-12(5-1)11-9-10-16(14)15-8-4-2-6-13(11)15/h1-8,11H,9-10H2	LCUFLMBFUQIMBO-UHFFFAOYSA-N	?	25	mean from 2	a1/thermodynamic	NH(+)	basic	4.54
14362	O=NC1(=CC=C(N(C)C)C=C1)	CN(C)C1C=CC(=CC=1)N=O	InChI=1S/C8H10N2O/c1-10(2)8-5-3-7(9-11)4-6-8/h3-6H,1-2H3	CMEWLCATCRTSGF-UHFFFAOYSA-N	?	25	spectrophotometric	a/thermodynamic	?	basic	4.54
13347	ON=CC=1(C=2(C(N=CC=1)=CC=CC=2))	O=NCC1=CC=NC2=CC=CC=C12	InChI=1S/C10H8N2O/c13-12-7-8-5-6-11-10-4-2-1-3-9(8)10/h1-6H,7H2	GIDTWRKUFXMHAH-UHFFFAOYSA-N	?	20	spectrophotometric	a1/apparent	?	basic	4.55
13178	[O-]C1(=[NH+]C=CC(=N1)NC)	CNC1C=CN=C(O)N=1	InChI=1S/C5H7N3O/c1-6-4-2-3-7-5(9)8-4/h2-3H,1H3,(H2,6,7,8,9)	PJKKQFAEFWCNAQ-UHFFFAOYSA-N	?	20	potentiometric	a/apparent	?	basic	4.55
10268	OC1(=C(N)C=CC=C1)	NC1C=CC=CC=1O	InChI=1S/C6H7NO/c7-5-3-1-2-4-6(5)8/h1-4,8H,7H2	CDAWCLOXVUBKRW-UHFFFAOYSA-N	?	23	mean from 7	a1/thermodynamic	N(+)-H	basic	4.55
12893	N#CCN1(CCCCC1)	N#CCN1CCCCC1	InChI=1S/C7H12N2/c8-4-7-9-5-2-1-3-6-9/h1-3,5-7H2	CLVBVRODHJFTGF-UHFFFAOYSA-N	?	25	potentiometric	a/apparent	?	basic	4.55
14129	N#CCCN(CCC#N)CC	CCN(CCC#N)CCC#N	InChI=1S/C8H13N3/c1-2-11(7-3-5-9)8-4-6-10/h2-4,7-8H2,1H3	AQAGWSWODZXNOM-UHFFFAOYSA-N	?	25	mean from 2	a1/apparent	?	basic	4.55
12438	S1(C(NCC1)C2(=CC=C([N+](=O)[O-])C=C2))	[O-][N+](=O)C1C=CC(=CC=1)C1NCCS1	InChI=1S/C9H10N2O2S/c12-11(13)8-3-1-7(2-4-8)9-10-5-6-14-9/h1-4,9-10H,5-6H2	FMRGPMCASSSEHQ-UHFFFAOYSA-N	?	27	mean from 2	a1/apparent	=NH2(1+)	basic	4.55
16252	N(C1(=CC=CC=C1))CCCCCCCCCC	CCCCCCCCCCNC1C=CC=CC=1	InChI=1S/C16H27N/c1-2-3-4-5-6-7-8-12-15-17-16-13-10-9-11-14-16/h9-11,13-14,17H,2-8,12,15H2,1H3	VTHOTOFWYDBNID-UHFFFAOYSA-N	?	24.9	spectrophotometric	a1/apparent	?	basic	4.56
12998	NC1(=C(C(=CC=C1)C)C)	CC1=C(N)C=CC=C1C	InChI=1S/C8H11N/c1-6-4-3-5-8(9)7(6)2/h3-5H,9H2,1-2H3	VVAKEQGKZNKUSU-UHFFFAOYSA-N	?	22	mean from 4	b/thermodynamic	?	basic	4.56
14397	N(C1(=CC=CC=C1))C(C=C)C	CC(C=C)NC1C=CC=CC=1	InChI=1S/C10H13N/c1-3-9(2)11-10-7-5-4-6-8-10/h3-9,11H,1H2,2H3	DYHSFVIHXKGVNV-UHFFFAOYSA-N	?	25	potentiometric	b/apparent	?	basic	4.57
13371	N(C2(=CC=1(C(=CC=CC=1)C=C2)))(C)C	CN(C)C1=CC2=CC=CC=C2C=C1	InChI=1S/C12H13N/c1-13(2)12-8-7-10-5-3-4-6-11(10)9-12/h3-9H,1-2H3	IKZPRXHVTFNIEK-UHFFFAOYSA-N	?	25	spectrophotometric	thermodynamic	?	basic	4.57
12963	ON=CC1(=CC=NC=C1)	O=NCC1=CC=NC=C1	InChI=1S/C6H6N2O/c9-8-5-6-1-3-7-4-2-6/h1-4H,5H2	OVXGURQHDBLCBY-UHFFFAOYSA-N	?	25	spectrophotometric	a1/thermodynamic	prot.	basic	4.58
11734	OB(O)C1(=C(N)C=CC=C1)	NC1C=CC=CC=1B(O)O	InChI=1S/C6H8BNO2/c8-6-4-2-1-3-5(6)7(9)10/h1-4,9-10H,8H2	DIRRKLFMHQUJCM-UHFFFAOYSA-N	?	25	potentiometric	apparent	NH3+	basic	4.58
11829	[O-]C1(=[NH+]C=CC(=N1)NCC)	CCNC1C=CN=C(O)N=1	InChI=1S/C6H9N3O/c1-2-7-5-3-4-8-6(10)9-5/h3-4H,2H2,1H3,(H2,7,8,9,10)	TVICROIWXBFQEL-UHFFFAOYSA-N	?	20	potentiometric	a/apparent	?	basic	4.58
13142	N1(=C(N=C(C)N=C1N)N)	CC1N=C(N)N=C(N)N=1	InChI=1S/C4H7N5/c1-2-7-3(5)9-4(6)8-2/h1H3,(H4,5,6,7,8,9)	NJYZCEFQAIUHSD-UHFFFAOYSA-N	?	25	potentiometric	b/apparent	?	basic	4.59
12066	N2(=C(N)C1(=C(NN=C1)N=C2))	NC1=NC=NC2NN=CC=21	InChI=1S/C5H5N5/c6-4-3-1-9-10-5(3)8-2-7-4/h1-2H,(H3,6,7,8,9,10)	LHCPRYRLDOSKHK-UHFFFAOYSA-N	?	20	spectrophotometric	a1/apparent	?	basic	4.59
13013	N(C1(=C(C=CC=C1)C))C	CC1C=CC=CC=1NC	InChI=1S/C8H11N/c1-7-5-3-4-6-8(7)9-2/h3-6,9H,1-2H3	GUAWMXYQZKVRCW-UHFFFAOYSA-N	?	25	potentiometric	a/apparent	?	basic	4.59
11052	NC=2(C1(=C(N)C=CC=C1C=CC=2))	NC1C=CC=C2C=CC=C(N)C=12	InChI=1S/C10H10N2/c11-8-5-1-3-7-4-2-6-9(12)10(7)8/h1-6H,11-12H2	YFOOEYJGMMJJLS-UHFFFAOYSA-N	?	24.9	spectrophotometric	b1/apparent	H	basic	4.6
14929	O=C(OCC[N+](C)(C)C)C=CC=1(N=CNC=1)	C[N+](C)(C)CCOC(=O)/C=C/C1=CNC=N1	InChI=1S/C11H17N3O2/c1-14(2,3)6-7-16-11(15)5-4-10-8-12-9-13-10/h4-5,8-9H,6-7H2,1-3H3/p+1	XDPGNNXEHPAHCJ-UHFFFAOYSA-O	?	20	potentiometric	a/apparent	?	basic	4.6
13674	O(CCCCNC1(=CC=CC=C1))C	COCCCCNC1C=CC=CC=1	InChI=1S/C11H17NO/c1-13-10-6-5-9-12-11-7-3-2-4-8-11/h2-4,7-8,12H,5-6,9-10H2,1H3	DADBWRSJFCLOGL-UHFFFAOYSA-N	?	24.9	spectrophotometric	a1/apparent	NH	basic	4.6
15767	N2(=C(NCC(CCCC)CC)C1(=C(NN=C1)N=C2))	CCC(CNC1=NC=NC2NN=CC=21)CCCC	InChI=1S/C13H21N5/c1-3-5-6-10(4-2)7-14-12-11-8-17-18-13(11)16-9-15-12/h8-10H,3-7H2,1-2H3,(H2,14,15,16,17,18)	NRNRKJUINOARAS-UHFFFAOYSA-N	?	20	spectrophotometric	a/apparent	?	basic	4.6
15243	S1(C(C(C(=O)[O-])N3(C1C(NC(=O)CC2(=CC=C(N)C=C2))C3=O))(C)C)	CC1(C)SC2C(=NC(O)=CC3C=CC(N)=CC=3)C(O)N2C1=C(O)O	InChI=1S/C16H19N3O4S/c1-16(2)12(15(22)23)19-13(21)11(14(19)24-16)18-10(20)7-8-3-5-9(17)6-4-8/h3-7,13-14,20-23H,17H2,1-2H3	GVRPRTGOGBPAGT-UHFFFAOYSA-N	?			a2/apparent	?	basic	4.6
17845	NC1(=CC=CC=C1)	NC1C=CC=CC=1	InChI=1S/C6H7N/c7-6-4-2-1-3-5-6/h1-5H,7H2	PAYRUJLWNCNPSJ-UHFFFAOYSA-N	?	23	mean from 28	b1/apparent	NH%+&	basic	4.6
11236	N2(=C(NCC)C1(=C(NN=C1)N=C2))	CCNC1=NC=NC2NN=CC1=2	InChI=1S/C7H9N5/c1-2-8-6-5-3-11-12-7(5)10-4-9-6/h3-4H,2H2,1H3,(H2,8,9,10,11,12)	SBDWBYNASHULMY-UHFFFAOYSA-N	?	20	spectrophotometric	a1/apparent	?	basic	4.6
11757	ON(CC1(=CC=CC=C1))C	CN(O)CC1C=CC=CC=1	InChI=1S/C8H11NO/c1-9(10)7-8-5-3-2-4-6-8/h2-6,10H,7H2,1H3	NCLWMRHNDKORFM-UHFFFAOYSA-N	?	30		a1/apparent	?	basic	4.6
14025	N=1(C=2(C(C=NC=1)=CC=C(C=2)N))	NC1C=C2N=CN=CC2=CC=1	InChI=1S/C8H7N3/c9-7-2-1-6-4-10-5-11-8(6)3-7/h1-5H,9H2	JBFKTGKPNDZSPY-UHFFFAOYSA-N	?	20	potentiometric	a/apparent	?	basic	4.6
13980	N2(=C(N)C1(=C(NN=C1C)N=C2))	CC1=NNC2N=CN=C(N)C=21	InChI=1S/C6H7N5/c1-3-4-5(7)8-2-9-6(4)11-10-3/h2H,1H3,(H3,7,8,9,10,11)	VQXHGXDVBHJJJU-UHFFFAOYSA-N	?	20	spectrophotometric	a1/apparent	?	basic	4.61
11255	O=C1(N=C(N(C)C2(=C1NC=N2))N)	CN1C(N)=NC(=O)C2NC=NC1=2	InChI=1S/C6H7N5O/c1-11-4-3(8-2-9-4)5(12)10-6(11)7/h2H,1H3,(H,8,9)(H2,7,10,12)	XHBSBNYEHDQRCP-UHFFFAOYSA-N	?	22	spectrophotometric	a1/apparent	?	basic	4.61
17121	N2(=C(NCCC(C)C)C1(=C(NN=C1)N=C2))	CC(C)CCNC1=NC=NC2NN=CC=21	InChI=1S/C10H15N5/c1-7(2)3-4-11-9-8-5-14-15-10(8)13-6-12-9/h5-7H,3-4H2,1-2H3,(H2,11,12,13,14,15)	DDGRELYEXVSKCZ-UHFFFAOYSA-N	?	20	spectrophotometric	a/apparent	?	basic	4.62
16914	O=C([O-])C3(OC(OC=2(C1(=NC=CC=C1C=CC=2)))C(O)C(C3O)O)	OC(O)=C1OC(OC2=CC=CC3=CC=CN=C32)C(O)C(O)C1O	InChI=1S/C15H15NO7/c17-10-11(18)13(14(20)21)23-15(12(10)19)22-8-5-1-3-7-4-2-6-16-9(7)8/h1-6,10-12,15,17-21H	PNJFEGIXFKRPIW-UHFFFAOYSA-N	?	22	mean from 2	a2/apparent	?	basic	4.62
14353	O=C(N(C1(=CC=NC=C1))C)C	CN(C(=C)O)C1C=CN=CC=1	InChI=1S/C8H10N2O/c1-7(11)10(2)8-3-5-9-6-4-8/h3-6,11H,1H2,2H3	ASVLJVUDVXJBEC-UHFFFAOYSA-N	?		potentiometric	a/apparent	?	basic	4.62
13439	N2(=C(NC(C)C)C1(=C(NN=C1)N=C2))	CC(C)NC1=NC=NC2NN=CC=21	InChI=1S/C8H11N5/c1-5(2)12-7-6-3-11-13-8(6)10-4-9-7/h3-5H,1-2H3,(H2,9,10,11,12,13)	VKYPWJLCQAENHE-UHFFFAOYSA-N	?	20	spectrophotometric	a1/apparent	?	basic	4.62
14747	O(N)C	CON	InChI=1S/CH5NO/c1-3-2/h2H2,1H3	GMPKIPWJBDOURN-UHFFFAOYSA-N	?	25	mean from 4	a/thermodynamic	?	basic	4.62
17198	OC3(=C1(C(C=2(C=CC(=CC=2(C1))N))=CC=C3))	NC1=CC2CC3=C(O)C=CC=C3C=2C=C1	InChI=1S/C13H11NO/c14-9-4-5-10-8(6-9)7-12-11(10)2-1-3-13(12)15/h1-6,15H,7,14H2	ITWCBIMUIBQLCW-UHFFFAOYSA-N	?	25	spectrophotometric	a1/apparent	NH2	basic	4.63
16749	O(C3(=C(C1(=NC=2(N=CC=CC=2(N1))))C=CC(=C3)OC))C	COC1C=C(C=CC=1C1NC2C=CC=NC=2N=1)OC	InChI=1S/C14H13N3O2/c1-18-9-5-6-10(12(8-9)19-2)13-16-11-4-3-7-15-14(11)17-13/h3-8H,1-2H3,(H,15,16,17)	XQRDAEMFUZSXOO-UHFFFAOYSA-N	?	25	mean from 2	a1/apparent	?	basic	4.63
10286	O=CC1(=CC=NC=C1)	O=CC1C=CN=CC=1	InChI=1S/C6H5NO/c8-5-6-1-3-7-4-2-6/h1-5H	BGUWFUQJCDRPTL-UHFFFAOYSA-N	?	20	mean from 3	a1/apparent	prot.	basic	4.63
11112	ClC2(=CC=1(N=C(CO)NC=1C=C2))	OCC1NC2C=CC(Cl)=CC=2N=1	InChI=1S/C8H7ClN2O/c9-5-1-2-6-7(3-5)11-8(4-12)10-6/h1-3,12H,4H2,(H,10,11)	NIWRFQPRPJVQLO-UHFFFAOYSA-N	?	30	potentiometric	a2/apparent	=N-H(+)	basic	4.63
12437	S1(C(NCC1)C2(=CC([N+](=O)[O-])=CC=C2))	[O-][N+](=O)C1C=C(C=CC=1)C1NCCS1	InChI=1S/C9H10N2O2S/c12-11(13)8-3-1-2-7(6-8)9-10-4-5-14-9/h1-3,6,9-10H,4-5H2	NIWRAQIFCGUNIT-UHFFFAOYSA-N	?	27	potentiometric	a1/apparent	N-H	basic	4.63
15674	S=C(N=NC1(=CC=CC=C1))NNC2(=CC=CC=C2)	S=C(NNC1C=CC=CC=1)N=NC1C=CC=CC=1	InChI=1S/C13H12N4S/c18-13(16-14-11-7-3-1-4-8-11)17-15-12-9-5-2-6-10-12/h1-10,14H,(H,16,18)	UOFGSWVZMUXXIY-UHFFFAOYSA-N	?	25	mean from 2		?	basic	4.64
15583	N=3(C=2(C1(=C(C=CC=C1C=CC=2)N(C=3)CC[NH+](C)C)))	CN(C)CCN1C=NC2=CC=CC3C=CC=C1C=32	InChI=1S/C15H17N3/c1-17(2)9-10-18-11-16-13-7-3-5-12-6-4-8-14(18)15(12)13/h3-8,11H,9-10H2,1-2H3	LZMXFFMCRQHXJI-UHFFFAOYSA-N	?	25	spectrophotometric	a1/apparent	?	basic	4.64
10231	FC1(=CC=C(N)C=C1)	NC1=CC=C(F)C=C1	InChI=1S/C6H6FN/c7-5-1-3-6(8)4-2-5/h1-4H,8H2	KRZCOLNOCZKSDF-UHFFFAOYSA-N	?	25	potentiometric	b/thermodynamic	?	basic	4.64
13968	O1(C(=NC=2(C=CC=CC=2(C1)))C)	CC1=NC2C=CC=CC=2CO1	InChI=1S/C9H9NO/c1-7-10-9-5-3-2-4-8(9)6-11-7/h2-5H,6H2,1H3	BFQJUSXZOJUPLO-UHFFFAOYSA-N	?	25.05	kinetics	a1/apparent	NH%+&	basic	4.64
16336	O1(C(=CC=C1)CNC2(=NC(=NC3(=C2C=NN3))C))	CC1N=C(NCC2=CC=CO2)C2C=NNC=2N=1	InChI=1S/C11H11N5O/c1-7-14-10(9-6-13-16-11(9)15-7)12-5-8-3-2-4-17-8/h2-4,6H,5H2,1H3,(H2,12,13,14,15,16)	JFTBZRLPFLOMHC-UHFFFAOYSA-N	?	20	spectrophotometric	a/apparent	?	basic	4.65
17135	OC2(=CC=C(N=NC1(=CC=NC=C1))C=C2)	OC1C=CC(=CC=1)N=NC1C=CN=CC=1	InChI=1S/C11H9N3O/c15-11-3-1-9(2-4-11)13-14-10-5-7-12-8-6-10/h1-8,15H	BCBHUOGPSRNKLW-UHFFFAOYSA-N	?	25	spectrophotometric	b1/apparent	N%+&H	basic	4.65
16877	P(=O)(CCCCCCC)(CCCCCCC)CCCCCCC	CCCCCCCP(=O)(CCCCCCC)CCCCCCC	InChI=1S/C21H45OP/c1-4-7-10-13-16-19-23(22,20-17-14-11-8-5-2)21-18-15-12-9-6-3/h4-21H2,1-3H3	KNFWHHCXXKWASF-UHFFFAOYSA-N	?	25	conductometric	a2/apparent	?	basic	4.65
13600	OCNC1(=NC(=NC(=N1)N)NCO)	NC1N=C(NCO)N=C(NCO)N=1	InChI=1S/C5H10N6O2/c6-3-9-4(7-1-12)11-5(10-3)8-2-13/h12-13H,1-2H2,(H4,6,7,8,9,10,11)	SUPOBRXPULIDDX-UHFFFAOYSA-N	?	25	mean from 2	b/apparent	?	basic	4.65
17047	N1(=C(N=C(N)N=C1N)NC2(=CC=CC=C2))	NC1=NC(NC2C=CC=CC=2)=NC(N)=N1	InChI=1S/C9H10N6/c10-7-13-8(11)15-9(14-7)12-6-4-2-1-3-5-6/h1-5H,(H5,10,11,12,13,14,15)	JIHOVGXINXMLLR-UHFFFAOYSA-N	?	25	potentiometric	b/apparent	?	basic	4.65
12502	OC=2(C1(=NC=CC=C1C=CC=2C=CC))	CC=CC1C=CC2=CC=CN=C2C=1O	InChI=1S/C12H11NO/c1-2-4-10-7-6-9-5-3-8-13-11(9)12(10)14/h2-8,14H,1H3	MWNGBZCMWYKIDR-UHFFFAOYSA-N	?	25		a1/apparent	N-H	basic	4.66
10284	OCC1(=NC=CC=C1)	OCC1C=CC=CN=1	InChI=1S/C6H7NO/c8-5-6-3-1-2-4-7-6/h1-4,8H,5H2	SHNUBALDGXWUJI-UHFFFAOYSA-N	?	25	mean from 2	a1/apparent	?	basic	4.66
15080	O=[N+]([O-])C=2(C=1(C(=NC=CC=1)C(C(=O)[O-])=CC=2))	[O-][N+](=O)C1=CC=C(C(O)=O)C2=NC=CC=C12	InChI=1S/C10H6N2O4/c13-10(14)7-3-4-8(12(15)16)6-2-1-5-11-9(6)7/h1-5H,(H,13,14)	HXHZCOASPJWXPP-UHFFFAOYSA-N	?	25	potentiometric	a/thermodynamic	?	basic	4.67
15649	NC3(=CC=2(C=1(C=4(C(C=CC=1CC=2C=C3)=CC=CC=4))))	NC1=CC2=C(CC3C=CC4=CC=CC=C4C2=3)C=C1	InChI=1S/C17H13N/c18-14-8-7-12-9-13-6-5-11-3-1-2-4-15(11)17(13)16(12)10-14/h1-8,10H,9,18H2	OKPRCJFFJKZUHI-UHFFFAOYSA-N	?	25	spectrophotometric	a1/apparent	ArNH2	basic	4.67
12537	N2(=C(NCCCC)C1(=C(NN=C1)N=C2))	CCCCNC1=NC=NC2NN=CC1=2	InChI=1S/C9H13N5/c1-2-3-4-10-8-7-5-13-14-9(7)12-6-11-8/h5-6H,2-4H2,1H3,(H2,10,11,12,13,14)	JWEGHNQHVNZGHA-UHFFFAOYSA-N	?	20	spectrophotometric	a1/apparent	?	basic	4.67
13394	O=C([O-])C=1(C=NC2(=CC=CC=C2(C=1)))	OC(=O)C1=CC2C=CC=CC=2N=C1	InChI=1S/C10H7NO2/c12-10(13)8-5-7-3-1-2-4-9(7)11-6-8/h1-6H,(H,12,13)	DJXNJVFEFSWHLY-UHFFFAOYSA-N	?	20	potentiometric	a1/apparent	?	basic	4.68
16015	NC3(=CC=2(C1(=C(C=CC=C1)CC=2C=C3)))	NC1=CC2=C(CC3C=CC=CC2=3)C=C1	InChI=1S/C13H11N/c14-11-6-5-10-7-9-3-1-2-4-12(9)13(10)8-11/h1-6,8H,7,14H2	FNGCZPANGGUOPU-UHFFFAOYSA-N	?	25	spectrophotometric	a1/apparent	ArNH2	basic	4.68
15099	O=C(N(C1(=CC=NC=C1))C)C2(=CC=CC=C2)	CN(C(=O)C1C=CC=CC=1)C1C=CN=CC=1	InChI=1S/C13H12N2O/c1-15(12-7-9-14-10-8-12)13(16)11-5-3-2-4-6-11/h2-10H,1H3	WWGQDQUDHWBLAX-UHFFFAOYSA-N	?		potentiometric	a/apparent	?	basic	4.68
12074	N2(=C1(N=C(N)NC1=CN=C2))	NC1NC2=CN=CN=C2N=1	InChI=1S/C5H5N5/c6-5-9-3-1-7-2-8-4(3)10-5/h1-2H,(H3,6,7,8,9,10)	IKZRFGGARFKJOA-UHFFFAOYSA-N	?	20	potentiometric	a1/apparent	?	basic	4.68
11133	N2(C1(=CC=C(C)C=C1))(CCCC2)	CC1=CC=C(C=C1)N1CCCC1	InChI=1S/C11H15N/c1-10-4-6-11(7-5-10)12-8-2-3-9-12/h4-7H,2-3,8-9H2,1H3	STRWKFUEXQHMFW-UHFFFAOYSA-N	?		potentiometric	b/apparent	?	basic	4.69
16533	FC3(=C(C1(=NCC(=O)N(C2(=C1C(=NN2C)C))C))C=CC=C3)	CC1=NN(C)C2=C1C(=NC=C(O)N2C)C1C=CC=CC=1F	InChI=1S/C15H15FN4O/c1-9-13-14(10-6-4-5-7-11(10)16)17-8-12(21)19(2)15(13)20(3)18-9/h4-8,21H,1-3H3	IOZCLDCCCLXUIB-UHFFFAOYSA-N	?	27	spectrophotometric	a1/apparent	N(1+)-H	basic	4.69
15825	N=5(C3(=C1(N=CC=CC1=C(C2(=CC=CC=C2))C=C3C(C4(=CC=CC=C4))=CC=5)))	C1=C2C(N=CC=C2C2C=CC=CC=2)=C2N=CC=CC2=C1C1C=CC=CC=1	InChI=1S/C24H16N2/c1-3-8-17(9-4-1)19-13-15-26-24-22(19)16-21(18-10-5-2-6-11-18)20-12-7-14-25-23(20)24/h1-16H	NDOAZIFVIDWKFV-UHFFFAOYSA-N	?	25	potentiometric	a/apparent	?	basic	4.69
15541	O=C(NC3(=CC=1(C(=NC2(=CC=CC=C2(C=1)))C=C3)))C	C/C(/O)=N\C1=CC2=CC3C=CC=CC=3N=C2C=C1	InChI=1S/C15H12N2O/c1-10(18)16-13-6-7-15-12(9-13)8-11-4-2-3-5-14(11)17-15/h2-9H,1H3,(H,16,18)	QMRJLXOCWJOZLU-UHFFFAOYSA-N	?	20	potentiometric	a/apparent	?	basic	4.7
11709	O=C([O-])C1(=CC(N)=CC=C1)	NC1=CC(=CC=C1)C(O)=O	InChI=1S/C7H7NO2/c8-6-3-1-2-5(4-6)7(9)10/h1-4H,8H2,(H,9,10)	XFDUHJPVQKIXHO-UHFFFAOYSA-N	?	24	mean from 10	a1/apparent	?	basic	4.7
10185	NC1(=CC(=CC=C1)C)	CC1C=C(N)C=CC=1	InChI=1S/C7H9N/c1-6-3-2-4-7(8)5-6/h2-5H,8H2,1H3	JJYPMNFTHPTTDI-UHFFFAOYSA-N	?	24	mean from 10	a1/apparent	NH3(+)	basic	4.7
17210	N=2(N1(C(=NC=C1)C=CC=2C3(=CC=CC=C3)))	C1=CC=CC=C1C1C=CC2=NC=CN2N=1	InChI=1S/C12H9N3/c1-2-4-10(5-3-1)11-6-7-12-13-8-9-15(12)14-11/h1-9H	LFZAWJFETHHFOI-UHFFFAOYSA-N	?	25	potentiometric	a1/apparent	?	basic	4.71
12535	N2(=C(N(CC)CC)C1(=C(NN=C1)N=C2))	CCN(CC)C1=NC=NC2NN=CC=21	InChI=1S/C9H13N5/c1-3-14(4-2)9-7-5-12-13-8(7)10-6-11-9/h5-6H,3-4H2,1-2H3,(H,10,11,12,13)	YYKHAKOWMQCAKG-UHFFFAOYSA-N	?	20	spectrophotometric	a/apparent	?	basic	4.71
15461	N=3(C2(=C1(N=CC=CC1=CC(=C2C=CC=3)C4(=CC=CC=C4))))	C1C(=C2C=CC=NC2=C2N=CC=CC2=1)C1C=CC=CC=1	InChI=1S/C18H12N2/c1-2-6-13(7-3-1)16-12-14-8-4-10-19-17(14)18-15(16)9-5-11-20-18/h1-12H	QQEQHUHZBMUJET-UHFFFAOYSA-N	?	25	potentiometric	a/apparent	?	basic	4.72
11050	N2(=CC(C=1(N(C=CC=1)C))=CC=C2)	CN1C=CC=C1C1C=NC=CC=1	InChI=1S/C10H10N2/c1-12-7-3-5-10(12)9-4-2-6-11-8-9/h2-8H,1H3	RYFOJXFXERAMLS-UHFFFAOYSA-N	?	24		b/apparent	?	basic	4.73
17199	OC3(=C2(C1(=C(C=C(N)C=C1)CC2=CC=C3)))	NC1=CC2CC3=CC=CC(O)=C3C=2C=C1	InChI=1S/C13H11NO/c14-10-4-5-11-9(7-10)6-8-2-1-3-12(15)13(8)11/h1-5,7,15H,6,14H2	OUPLPICEGKCWTF-UHFFFAOYSA-N	?	25	spectrophotometric	a1/apparent	NH2	basic	4.73
11502	N1(=NC(=CC(=C1C)CC)C)	CCC1C=C(C)N=NC=1C	InChI=1S/C8H12N2/c1-4-8-5-6(2)9-10-7(8)3/h5H,4H2,1-3H3	CHWRGSJVXYJCLH-UHFFFAOYSA-N	?	17.5	potentiometric	a/apparent	?	basic	4.73
17269	O(NC)C	CNOC	InChI=1S/C2H7NO/c1-3-4-2/h3H,1-2H3	KRKPYFLIYNGWTE-UHFFFAOYSA-N	?	25	mean from 2	a1/apparent	?	basic	4.75
13020	NC1(=C(C=C(C)C=C1)C)	CC1=CC(C)=C(N)C=C1	InChI=1S/C8H11N/c1-6-3-4-8(9)7(2)5-6/h3-5H,9H2,1-2H3	CZZZABOKJQXEBO-UHFFFAOYSA-N	?	23	mean from 5	apparent	?	basic	4.75
13707	O=CC1(=C(OC)C(=NC=C1CO)C)	CC1=NC=C(CO)C(C=O)=C1OC	InChI=1S/C9H11NO3/c1-6-9(13-2)8(5-12)7(4-11)3-10-6/h3,5,11H,4H2,1-2H3	AKUWBZIZYAAPNO-UHFFFAOYSA-N	?		spectrophotometric	a/apparent	prot.	basic	4.75
15315	S(=O)(C3(=CC(OC)=C(C1(=NC=2(C=CC=CC=2(N1))))C=C3))C	CS(=O)C1=CC(OC)=C(C=C1)C1NC2C=CC=CC=2N=1	InChI=1S/C15H14N2O2S/c1-19-14-9-10(20(2)18)7-8-11(14)15-16-12-5-3-4-6-13(12)17-15/h3-9H,1-2H3,(H,16,17)	DINOOLPQMWMGIN-UHFFFAOYSA-N	?	25	mean from 2	a1/apparent	?	basic	4.76
11827	[O-]C1(=[N+](C=C(C)C(=N1)N)C)	CC1C=[N+](C)C(O)=NC=1N	InChI=1S/C6H9N3O/c1-4-3-9(2)6(10)8-5(4)7/h3H,1-2H3,(H2,7,8,10)/p+1	AOUSVALLAUSDCJ-UHFFFAOYSA-O	?		spectrophotometric	a/apparent	?	basic	4.76
12599	ON=C(N)CC(=NO)N	NC(CC(N)N=O)N=O	InChI=1S/C3H8N4O2/c4-2(6-8)1-3(5)7-9/h2-3H,1,4-5H2	UABDYKSTRDJVFZ-UHFFFAOYSA-N	?	25	potentiometric	a/apparent	?	basic	4.77
17156	N=1(C=2(C(C=C(C=1)N)=CC3(=CC=CC=C3(C=2))))	NC1C=NC2=CC3=CC=CC=C3C=C2C=1	InChI=1S/C13H10N2/c14-12-6-11-5-9-3-1-2-4-10(9)7-13(11)15-8-12/h1-8H,14H2	GMIFQTVYDNZJLL-UHFFFAOYSA-N	?	20	spectrophotometric	a/apparent	?	basic	4.78
13989	N2(=C1(N=C(NC)NC1=CN=C2))	CNC1NC2=CN=CN=C2N=1	InChI=1S/C6H7N5/c1-7-6-10-4-2-8-3-9-5(4)11-6/h2-3H,1H3,(H2,7,8,9,10,11)	DNBMRENNZIQFFS-UHFFFAOYSA-N	?	20	potentiometric	a1/apparent	?	basic	4.78
15664	O(CCOCCC1(=NN=NN1))CCC2(=NN=NN2)	C(COCCOCCC1NN=NN=1)C1NN=NN=1	InChI=1S/C8H14N8O2/c1(7-9-13-14-10-7)3-17-5-6-18-4-2-8-11-15-16-12-8/h1-6H2,(H,9,10,13,14)(H,11,12,15,16)	LQPDHTNPUNDHLV-UHFFFAOYSA-N	?	20	potentiometric	a1/apparent	N-H	basic	4.79
13678	O(CCN(C1(=CC=CC=C1))C)CC	CCOCCN(C)C1C=CC=CC=1	InChI=1S/C11H17NO/c1-3-13-10-9-12(2)11-7-5-4-6-8-11/h4-8H,3,9-10H2,1-2H3	MKEXQAIUIWQDQV-UHFFFAOYSA-N	?	24.9	spectrophotometric	a1/apparent	NH	basic	4.8
15035	N=1(C=3(C(N=C2(C=1C=C(C)C=C2))=CC=C(C=3)N))	CC1=CC2=NC3=CC(N)=CC=C3N=C2C=C1	InChI=1S/C13H11N3/c1-8-2-4-10-12(6-8)16-13-7-9(14)3-5-11(13)15-10/h2-7H,14H2,1H3	AYKXJQUWSASYSI-UHFFFAOYSA-N	?	30	spectrophotometric	a1/apparent	?	basic	4.8
10204	N(C1(=CC=CC=C1))C	CNC1C=CC=CC=1	InChI=1S/C7H9N/c1-8-7-5-3-2-4-6-7/h2-6,8H,1H3	AFBPFSWMIHJQDM-UHFFFAOYSA-N	?	23	mean from 13	a1/apparent	?	basic	4.8
14035	N1(=C(N=CC=2(C1=CC=CC=2))N)	NC1=NC2=CC=CC=C2C=N1	InChI=1S/C8H7N3/c9-8-10-5-6-3-1-2-4-7(6)11-8/h1-5H,(H2,9,10,11)	CZAAKPFIWJXPQT-UHFFFAOYSA-N	?	20	mean from 2	a/apparent	?	basic	4.8
13570	ClCCOC(=O)C=CC=1(N=CNC=1)	O=C(C=CC1=CNC=N1)OCCCl	InChI=1S/C8H9ClN2O2/c9-3-4-13-8(12)2-1-7-5-10-6-11-7/h1-2,5-6H,3-4H2,(H,10,11)	UHCXELQPOSSKJV-UHFFFAOYSA-N	?	20	potentiometric	a/apparent	?	basic	4.8
13958	OC=1(C=2(C(C=NC=1)=CC=CC=2))	OC1=CN=CC2=CC=CC=C21	InChI=1S/C9H7NO/c11-9-6-10-5-7-3-1-2-4-8(7)9/h1-6,11H	DXTUTXYCHFWRQC-UHFFFAOYSA-N	?	20	potentiometric	a1/apparent	?	basic	4.8
12882	N1(=NC(=CC(=C1C)C)C)	CC1=CC(C)=C(C)N=N1	InChI=1S/C7H10N2/c1-5-4-6(2)8-9-7(5)3/h4H,1-3H3	YWJKHFLZFCIARZ-UHFFFAOYSA-N	?	16	potentiometric	a/apparent	?	basic	4.81
12994	NC1(=CC(=CC(=C1)C)C)	CC1=CC(N)=CC(C)=C1	InChI=1S/C8H11N/c1-6-3-7(2)5-8(9)4-6/h3-5H,9H2,1-2H3	MKARNSWMMBGSHX-UHFFFAOYSA-N	?	21	mean from 3	a/apparent	?	basic	4.81
13393	O=C([O-])C2(=CC=1(C(=NC=CC=1)C=C2))	OC(=O)C1C=C2C=CC=NC2=CC=1	InChI=1S/C10H7NO2/c12-10(13)8-3-4-9-7(6-8)2-1-5-11-9/h1-6H,(H,12,13)	VXGYRCVTBHVXMZ-UHFFFAOYSA-N	?	25	spectrophotometric	a/thermodynamic	?	basic	4.82
17196	OC2(=CC1(=NC=C3(C=CC=CC3(=C1C=C2))))	OC1=CC2=NC=C3C=CC=CC3=C2C=C1	InChI=1S/C13H9NO/c15-10-5-6-12-11-4-2-1-3-9(11)8-14-13(12)7-10/h1-8,15H	PVRBBNVBVWFJSC-UHFFFAOYSA-N	?	20	spectrophotometric	a1/apparent	?	basic	4.82
15459	N=3(C2(=C1(N=CC=CC1=CC=C2C=C(C=3)C4(=CC=CC=C4))))	C1=NC2=C3N=CC=CC3=CC=C2C=C1C1C=CC=CC=1	InChI=1S/C18H12N2/c1-2-5-13(6-3-1)16-11-15-9-8-14-7-4-10-19-17(14)18(15)20-12-16/h1-12H	WWQNICCSJUCGMY-UHFFFAOYSA-N	?	25	potentiometric	a/apparent	?	basic	4.82
10079	N=1(NC(C)=C(C=1C)C)	CC1=C(C)NN=C1C	InChI=1S/C6H10N2/c1-4-5(2)7-8-6(4)3/h1-3H3,(H,7,8)	HUVAAOZUPLEYBH-UHFFFAOYSA-N	?	25	potentiometric	a1/apparent	?	basic	4.82
13372	N(C=1(C=2(C(C=CC=1)=CC=CC=2)))(C)C	CN(C)C1=CC=CC2=CC=CC=C21	InChI=1S/C12H13N/c1-13(2)12-9-5-7-10-6-3-4-8-11(10)12/h3-9H,1-2H3	AJUXDFHPVZQOGF-UHFFFAOYSA-N	?	28		a/thermodynamic	H%+&	basic	4.83
17187	NC3(=C(C=2(C1(=C(C=CC=C1)CC=2C=C3)))C)	CC1=C(N)C=CC2CC3C=CC=CC=3C=21	InChI=1S/C14H13N/c1-9-13(15)7-6-11-8-10-4-2-3-5-12(10)14(9)11/h2-7H,8,15H2,1H3	QJLODAMETRALGB-UHFFFAOYSA-N	?	25	spectrophotometric	a1/apparent	ArNH2	basic	4.83
10137	ClC1(=CN=C(N)C=C1)	NC1C=CC(Cl)=CN=1	InChI=1S/C5H5ClN2/c6-4-1-2-5(7)8-3-4/h1-3H,(H2,7,8)	MAXBVGJEFDMHNV-UHFFFAOYSA-N	?		potentiometric	a/apparent	?	basic	4.83
16337	O1(C(=CC=C1)CNC2(=NC=NC3(=C2NN=C3C)))	CC1=NNC2C(NCC3=CC=CO3)=NC=NC=21	InChI=1S/C11H11N5O/c1-7-9-10(16-15-7)11(14-6-13-9)12-5-8-3-2-4-17-8/h2-4,6H,5H2,1H3,(H,15,16)(H,12,13,14)	PYJQXOQHHSHIDJ-UHFFFAOYSA-N	?	20	spectrophotometric	a/apparent	?	basic	4.84
15029	N=2(N1(C(=NC=C1)C(C)=CC=2C3(=CC=CC=C3)))	CC1=CC(=NN2C=CN=C21)C1C=CC=CC=1	InChI=1S/C13H11N3/c1-10-9-12(11-5-3-2-4-6-11)15-16-8-7-14-13(10)16/h2-9H,1H3	MPBZFDNJSBIXKF-UHFFFAOYSA-N	?	25	potentiometric	a1/apparent	?	basic	4.84
15864	O3(CCN(CC[N+]2(=NC(C1(=CC=CC=C1))=CC(=C2N)C))CC3)	CC1C=C(N=[N+](CCN2CCOCC2)C=1N)C1C=CC=CC=1	InChI=1S/C17H22N4O/c1-14-13-16(15-5-3-2-4-6-15)19-21(17(14)18)8-7-20-9-11-22-12-10-20/h2-6,13,18H,7-12H2,1H3/p+1	DEHMKNLLNDHXIC-UHFFFAOYSA-O	?	25	potentiometric	a1/apparent	?	basic	4.84
10582	O=C1(OC(C(C)(C)C)C(C1C)=O)	CC1C(=O)C(OC=1O)C(C)(C)C	InChI=1S/C9H14O3/c1-5-6(10)7(9(2,3)4)12-8(5)11/h7,11H,1-4H3	XHGYCKDHQQAHJC-UHFFFAOYSA-N	?		potentiometric	a/apparent	?	basic	4.84
11044	N2(=CC(C1(=CC=NC=C1))=CC=C2)	C1=NC=CC=C1C1C=CN=CC=1	InChI=1S/C10H8N2/c1-2-10(8-12-5-1)9-3-6-11-7-4-9/h1-8H	YTEIHWVCQJZNEN-UHFFFAOYSA-N	?	20	potentiometric	a2/apparent	?	basic	4.85
16753	O(C1(=C(C(OC)=CC=C1)C2(=NC=3(N=CC=CC=3(N2)))))C	COC1C=CC=C(OC)C=1C1NC2C=CC=NC=2N=1	InChI=1S/C14H13N3O2/c1-18-10-6-3-7-11(19-2)12(10)14-16-9-5-4-8-15-13(9)17-14/h3-8H,1-2H3,(H,15,16,17)	HHVNFBCKFHEQLH-UHFFFAOYSA-N	?	25	spectrophotometric	a1/apparent	?	basic	4.85
15381	O=[N+]([O-])C=2(C=1(C(=NC=CC=1N(CC[NH+](C)C)C)C=CC=2))	CN(C)CCN(C)C1C=CN=C2C=CC=C(C=12)[N+]([O-])=O	InChI=1S/C14H18N4O2/c1-16(2)9-10-17(3)12-7-8-15-11-5-4-6-13(14(11)12)18(19)20/h4-8H,9-10H2,1-3H3	MVWVXIAURFHQRC-UHFFFAOYSA-N	?	25	spectrophotometric	a1/apparent	?	basic	4.86
12007	ClC2(=CC=1(N=CNC=1C=C2))	ClC1=CC2N=CNC=2C=C1	InChI=1S/C7H5ClN2/c8-5-1-2-6-7(3-5)10-4-9-6/h1-4H,(H,9,10)	NKLOLMQJDLMZRE-UHFFFAOYSA-N	?	25	potentiometric	a1/apparent	N(+)-H	basic	4.86
13905	N=1(C=2(C(C=CC=1)=CC=CC=2C))	CC1C=CC=C2C=CC=NC2=1	InChI=1S/C10H9N/c1-8-4-2-5-9-6-3-7-11-10(8)9/h2-7H,1H3	JRLTTZUODKEYDH-UHFFFAOYSA-N	?	21	mean from 4	a1/apparent	?	basic	4.87
13752	N=2(C1(=NC=CN=C1C=NC=2C))	CC1=NC2=NC=CN=C2C=N1	InChI=1S/C7H6N4/c1-5-10-4-6-7(11-5)9-3-2-8-6/h2-4H,1H3	BIGRRCHSUAXSEE-UHFFFAOYSA-N	?	20	potentiometric	a/apparent	?	basic	4.87
10213	N1(=CC(=CC=C1)C=C)	C=CC1C=NC=CC=1	InChI=1S/C7H7N/c1-2-7-4-3-5-8-6-7/h2-6H,1H2	DPZYLEIWHTWHCU-UHFFFAOYSA-N	?	25	potentiometric	a/thermodynamic	NH%+&	basic	4.87
11720	O=C([O-])C1(=C(N)C=CC=C1)	NC1=CC=CC=C1C(O)=O	InChI=1S/C7H7NO2/c8-6-4-2-1-3-5(6)7(9)10/h1-4H,8H2,(H,9,10)	RWZYAGGXGHYGMB-UHFFFAOYSA-N	?	24	mean from 12	a1/apparent	H(+)	basic	4.87
10753	N(C1(=CC=CC=C1))C(C=C)(C)C	CC(C)(C=C)NC1C=CC=CC=1	InChI=1S/C11H15N/c1-4-11(2,3)12-10-8-6-5-7-9-10/h4-9,12H,1H2,2-3H3	UVXBXESWOBZYAM-UHFFFAOYSA-N	?	25	potentiometric	b/apparent	?	basic	4.88
17197	OC3(=CC1(=C(C=2(C=CC(=CC=2(C1))N))C=C3))	NC1=CC2CC3C=C(O)C=CC=3C=2C=C1	InChI=1S/C13H11NO/c14-10-1-3-12-8(6-10)5-9-7-11(15)2-4-13(9)12/h1-4,6-7,15H,5,14H2	JNIWZBUNAVIXDB-UHFFFAOYSA-N	?	25	spectrophotometric	a1/apparent	NH2	basic	4.88
15976	N2(=NC(C1(=CC=CC=C1))=CC(=C2N(CCCC)CCCC)C)	CC1C=C(N=NC=1N(CCCC)CCCC)C1C=CC=CC=1	InChI=1S/C19H27N3/c1-4-6-13-22(14-7-5-2)19-16(3)15-18(20-21-19)17-11-9-8-10-12-17/h8-12,15H,4-7,13-14H2,1-3H3	XMPBCXXAQFXCJV-UHFFFAOYSA-N	?	25	spectrophotometric	a1/apparent	?	basic	4.88
15647	O=C4(N3(C(N2(C(C1(=C(C=CC=C1)CC2))CC3))CC4))	OC1=CCC2N3CCC4C=CC=CC=4C3CCN12	InChI=1S/C15H18N2O/c18-15-6-5-14-16-9-7-11-3-1-2-4-12(11)13(16)8-10-17(14)15/h1-4,6,13-14,18H,5,7-10H2	CXQCFZAAFQUHJT-UHFFFAOYSA-N	?	23	potentiometric	a1/apparent	?	basic	4.89
16831	S(=O)(=O)(C1(=C(OC)C(OC)=C(OC)C=C1))CCN2(CCOCC2)	COC1C(OC)=C(C=CC=1OC)S(=O)(=O)CCN1CCOCC1	InChI=1S/C15H23NO6S/c1-19-12-4-5-13(15(21-3)14(12)20-2)23(17,18)11-8-16-6-9-22-10-7-16/h4-5H,6-11H2,1-3H3	WQKGNFKWQYKGBF-UHFFFAOYSA-N	?	20	potentiometric	a1/thermodynamic	amino	basic	4.89
16779	N(C1(=CC=CC=C1))(CCCCCC)CCCCCC	CCCCCCN(CCCCCC)C1C=CC=CC=1	InChI=1S/C18H31N/c1-3-5-7-12-16-19(17-13-8-6-4-2)18-14-10-9-11-15-18/h9-11,14-15H,3-8,12-13,16-17H2,1-2H3	DGYRVXQIGUEFFK-UHFFFAOYSA-N	?	24.9	spectrophotometric	a1/apparent	?	basic	4.89
14527	OCCN(C1(=CC=CC=C1))C	CN(CCO)C1C=CC=CC=1	InChI=1S/C9H13NO/c1-10(7-8-11)9-5-3-2-4-6-9/h2-6,11H,7-8H2,1H3	VIIZJXNVVJKISZ-UHFFFAOYSA-N	?	24.9	spectrophotometric	a1/apparent	NH	basic	4.89
12037	N=1(C=2(C(C=CC=1)=CC=CC=2))	C1=CC=NC2=CC=CC=C21	InChI=1S/C9H7N/c1-2-6-9-8(4-1)5-3-7-10-9/h1-7H	SMWDFEZZVXVKRB-UHFFFAOYSA-N	?	23	mean from 14	a1/apparent	NH(1+)	basic	4.89
16890	O=[N+]([O-])C=3(C2(=C(NCC[NH+](C)C)C=1(C(=CC=CC=1)N=C2C=CC=3)))	CN(C)CCNC1=C2C(=CC=CC2=NC2=CC=CC=C21)[N+]([O-])=O	InChI=1S/C17H18N4O2/c1-20(2)11-10-18-17-12-6-3-4-7-13(12)19-14-8-5-9-15(16(14)17)21(22)23/h3-9H,10-11H2,1-2H3,(H,18,19)	VFPXGZCZMBPZJD-UHFFFAOYSA-N	?	25	spectrophotometric	a1/apparent	?	basic	4.9
15463	N=3(C2(=C1(N=CC=CC1=CC=C2C=CC=3C4(=CC=CC=C4))))	C1=CC2=CC=C3C=CC=NC3=C2N=C1C1C=CC=CC=1	InChI=1S/C18H12N2/c1-2-5-13(6-3-1)16-11-10-15-9-8-14-7-4-12-19-17(14)18(15)20-16/h1-12H	IYKBMPHOPLFHAQ-UHFFFAOYSA-N	?	25	potentiometric	a/apparent	?	basic	4.9
10632	O=C(NC=1(NC=NC=1C(=O)[O-]))N	NC(=O)NC1NC=NC=1C(O)=O	InChI=1S/C5H6N4O3/c6-5(12)9-3-2(4(10)11)7-1-8-3/h1H,(H,7,8)(H,10,11)(H3,6,9,12)	PQSKWIHIUOGLHX-UHFFFAOYSA-N	?		spectrophotometric	a2/apparent	?	basic	4.9
13069	O=C([O-])C1(=CC=NC=C1)	OC(=O)C1C=CN=CC=1	InChI=1S/C6H5NO2/c8-6(9)5-1-3-7-4-2-5/h1-4H,(H,8,9)	TWBYWOBDOCUKOW-UHFFFAOYSA-N	?	23	mean from 9	a2/apparent	COOH	basic	4.9
11072	S1(C(=NC=C1C2(=CC=CC=C2))N)	NC1=NC=C(S1)C1C=CC=CC=1	InChI=1S/C9H8N2S/c10-9-11-6-8(12-9)7-4-2-1-3-5-7/h1-6H,(H2,10,11)	LSLUWQIENURREM-UHFFFAOYSA-N	?	25	spectrophotometric	a1/thermodynamic	?	basic	4.9
16919	O=C([O-])C3(OC(OC=2(C=1(C(=NC=CC=1)C=CC=2)))C(O)C(C3O)O)	OC(O)=C1OC(OC2=CC=CC3=NC=CC=C32)C(O)C(O)C1O	InChI=1S/C15H15NO7/c17-10-11(18)13(14(20)21)23-15(12(10)19)22-9-5-1-4-8-7(9)3-2-6-16-8/h1-6,10-12,15,17-21H	AUINEYLKSXXUPY-UHFFFAOYSA-N	?	22	potentiometric	a2/apparent	?	basic	4.91
16017	N=3(C=1(C(=CC2(=CC=CC=C2(C=1)))C=CC=3))	C1=C2N=CC=CC2=CC2=CC=CC=C21	InChI=1S/C13H9N/c1-2-5-11-9-13-12(6-3-7-14-13)8-10(11)4-1/h1-9H	RFQDDXWZZVRLKO-UHFFFAOYSA-N	?	20	mean from 2	b1/apparent	?	basic	4.92
11625	N(C1(=C(C=CC=C1)C))CC	CC1C=CC=CC=1NCC	InChI=1S/C9H13N/c1-3-10-9-7-5-4-6-8(9)2/h4-7,10H,3H2,1-2H3	MWOUGPLLVVEUMM-UHFFFAOYSA-N	?	25	potentiometric	a/apparent	?	basic	4.92
11188	OC=2(C1(=NC=C(C)C=C1C=CC=2))	CC1=CN=C2C(O)=CC=CC2=C1	InChI=1S/C10H9NO/c1-7-5-8-3-2-4-9(12)10(8)11-6-7/h2-6,12H,1H3	LHPOFWYKNOUJJN-UHFFFAOYSA-N	?	25	spectrophotometric	b/apparent	?	basic	4.93
11128	N=1(C=2(C(C=C(C=1C)C)=CC=CC=2))	CC1=CC2=CC=CC=C2N=C1C	InChI=1S/C11H11N/c1-8-7-10-5-3-4-6-11(10)12-9(8)2/h3-7H,1-2H3	FBOFHVFMPNNIKN-UHFFFAOYSA-N	?	25	potentiometric	b/apparent	?	basic	4.93
11137	IC1(=CC(=CC=C1)C2(SCCN2))	IC1=CC(=CC=C1)C1NCCS1	InChI=1S/C9H10INS/c10-8-3-1-2-7(6-8)9-11-4-5-12-9/h1-3,6,9,11H,4-5H2	NRFNPFFZMUOHAT-UHFFFAOYSA-N	?	27	potentiometric	a1/apparent	N-H	basic	4.93
13939	O2(C=C(C1(=CN=CC=C1))C=C2)	C1OC=CC=1C1=CN=CC=C1	InChI=1S/C9H7NO/c1-2-8(6-10-4-1)9-3-5-11-7-9/h1-7H	BOYBNNQNYZBFPC-UHFFFAOYSA-N	?	25	spectrophotometric	a1/apparent	?	basic	4.93
14722	O=C(NC1(=CC=C(N(C)C)C=C1))C=NO	CN(C)C1C=CC(=CC=1)NC(=O)CN=O	InChI=1S/C10H13N3O2/c1-13(2)9-5-3-8(4-6-9)12-10(14)7-11-15/h3-6H,7H2,1-2H3,(H,12,14)	MAQGGIZDFDDDSZ-UHFFFAOYSA-N	?	25	potentiometric	a1/apparent	?	basic	4.94
12995	NC1(=CC(=C(C)C=C1)C)	CC1C=C(N)C=CC=1C	InChI=1S/C8H11N/c1-6-3-4-8(9)5-7(6)2/h3-5H,9H2,1-2H3	DOLQYFPDPKPQSS-UHFFFAOYSA-N	?	21	mean from 3	b/thermodynamic	?	basic	4.94
13010	N(C1(=CC(=CC=C1)C))C	CC1C=C(C=CC=1)NC	InChI=1S/C8H11N/c1-7-4-3-5-8(6-7)9-2/h3-6,9H,1-2H3	FBGJJTQNZVNEQU-UHFFFAOYSA-N	?	25	potentiometric	a/thermodynamic	?	basic	4.94
14387	NC1(=CC=C(C(C)(C)C)C=C1)	CC(C)(C)C1C=CC(N)=CC=1	InChI=1S/C10H15N/c1-10(2,3)8-4-6-9(11)7-5-8/h4-7H,11H2,1-3H3	WRDWWAVNELMWAM-UHFFFAOYSA-N	?	25	potentiometric	a/apparent	?	basic	4.95
12165	N1(=C(C=CC=C1C(C)(C)C)C(C)(C)C)	CC(C)(C)C1=CC=CC(=N1)C(C)(C)C	InChI=1S/C13H21N/c1-12(2,3)10-8-7-9-11(14-10)13(4,5)6/h7-9H,1-6H3	UWKQJZCTQGMHKD-UHFFFAOYSA-N	?	25	spectrophotometric	a1/thermodynamic	?	basic	4.95
17400	ON=C(NO)C	CC(NO)N=O	InChI=1S/C2H6N2O2/c1-2(3-5)4-6/h2-3,5H,1H3	IFMOKZJAIQFFBJ-UHFFFAOYSA-N	?	20	potentiometric	a1/apparent	?	basic	4.95
10875	OC1(=C(C(=CN=C1C)CO)CO)	CC1=NC=C(CO)C(CO)=C1O	InChI=1S/C8H11NO3/c1-5-8(12)7(4-11)6(3-10)2-9-5/h2,10-12H,3-4H2,1H3	LXNHXLLTXMVWPM-UHFFFAOYSA-N	?	26	mean from 3	a2/apparent	?	basic	4.96
13390	O=C([O-])C2(=NC=1(C(=CC=CC=1)C=C2))	OC(=O)C1=CC=C2C=CC=CC2=N1	InChI=1S/C10H7NO2/c12-10(13)9-6-5-7-3-1-2-4-8(7)11-9/h1-6H,(H,12,13)	LOAUVZALPPNFOQ-UHFFFAOYSA-N	?	23	mean from 5	a1/apparent	?	basic	4.97
13391	O=C([O-])C1(=NC=CC=2(C1=CC=CC=2))	OC(=O)C1N=CC=C2C=CC=CC2=1	InChI=1S/C10H7NO2/c12-10(13)9-8-4-2-1-3-7(8)5-6-11-9/h1-6H,(H,12,13)	XAAKCCMYRKZRAK-UHFFFAOYSA-N	?	25	potentiometric	a/apparent	?	basic	4.97
14662	NC1(=CC(=CC(=C1)C(C)(C)C)C(C)(C)C)	CC(C)(C)C1C=C(N)C=C(C=1)C(C)(C)C	InChI=1S/C14H23N/c1-13(2,3)10-7-11(14(4,5)6)9-12(15)8-10/h7-9H,15H2,1-6H3	MJKNHXCPGXUEDO-UHFFFAOYSA-N	?	25	potentiometric	a/apparent	?	basic	4.97
16103	O=C(NCC1(=CC=CC=C1))CN2(CCOCC2)	O/C(/CN1CCOCC1)=N/CC1C=CC=CC=1	InChI=1S/C13H18N2O2/c16-13(11-15-6-8-17-9-7-15)14-10-12-4-2-1-3-5-12/h1-5H,6-11H2,(H,14,16)	MARBJSDTJFJORF-UHFFFAOYSA-N	?	25	potentiometric	a1/apparent	NH	basic	4.98
14954	N=3(C2(=C1(N=CC=CC1=CC=C2C=C(C=3)CC)))	CCC1C=NC2=C3N=CC=CC3=CC=C2C=1	InChI=1S/C14H12N2/c1-2-10-8-12-6-5-11-4-3-7-15-13(11)14(12)16-9-10/h3-9H,2H2,1H3	UWSIFKSDNBKAOK-UHFFFAOYSA-N	?	25	potentiometric	a/apparent	?	basic	4.98
12194	O(CCNC1(=CC=C(OC)C=C1))CC	COC1=CC=C(C=C1)NCCOCC	InChI=1S/C11H17NO2/c1-3-14-9-8-12-10-4-6-11(13-2)7-5-10/h4-7,12H,3,8-9H2,1-2H3	DYYVBPCKZIFSDM-UHFFFAOYSA-N	?	24.9	spectrophotometric	a1/apparent	NH	basic	4.99
17171	S(C1(=NC=2(C=C3(CCCCC3(=CC=2(N1))))))C	CSC1NC2C=C3CCCCC3=CC=2N=1	InChI=1S/C12H14N2S/c1-15-12-13-10-6-8-4-2-3-5-9(8)7-11(10)14-12/h6-7H,2-5H2,1H3,(H,13,14)	XCYSMGNFMKMIDE-UHFFFAOYSA-N	?	20	spectrophotometric	a1/apparent	?	basic	5.0
17152	N=3(C2(=C1(N=CC=CC1=CC=C2C=C(C=3)C)))	CC1C=NC2=C3N=CC=CC3=CC=C2C=1	InChI=1S/C13H10N2/c1-9-7-11-5-4-10-3-2-6-14-12(10)13(11)15-8-9/h2-8H,1H3	PBIOPYCIDCAUBZ-UHFFFAOYSA-N	?	25	potentiometric	a/apparent	?	basic	5.0
17105	OC2(=C(C(=N)C1(=CC=CC=C1))C=CC=C2)	N=C(C1C=CC=CC=1O)C1C=CC=CC=1	InChI=1S/C13H11NO/c14-13(10-6-2-1-3-7-10)11-8-4-5-9-12(11)15/h1-9,14-15H	DOUQQEKNGVJESK-UHFFFAOYSA-N	?	25	potentiometric	b/apparent	?	basic	5.0
16916	O=C([O-])C3(OC(OC2(=CC=1(C(=NC=CC=1)C=C2)))C(O)C(C3O)O)	OC(O)=C1OC(OC2C=C3C=CC=NC3=CC=2)C(O)C(O)C1O	InChI=1S/C15H15NO7/c17-10-11(18)13(14(20)21)23-15(12(10)19)22-8-3-4-9-7(6-8)2-1-5-16-9/h1-6,10-12,15,17-21H	BNRCLKJBNHUWMB-UHFFFAOYSA-N	?	22	potentiometric	a2/apparent	?	basic	5.0
16387	ClC=3(C2(=NC=1(C(=CC=CC=1)C(=C2C([N+](=O)[O-])=CC=3)NCCC[NH+](C)C)))	CN(C)CCCNC1=C2C(=NC3=CC=CC=C31)C(Cl)=CC=C2[N+]([O-])=O	InChI=1S/C18H19ClN4O2/c1-22(2)11-5-10-20-17-12-6-3-4-7-14(12)21-18-13(19)8-9-15(16(17)18)23(24)25/h3-4,6-9H,5,10-11H2,1-2H3,(H,20,21)	KDWXFOYQRQEDCC-UHFFFAOYSA-N	?	25	spectrophotometric	a1/apparent	?	basic	5.0
12068	N2(=C(N)C=1(NN=CC=1N=C2))	NC1=NC=NC2C=NNC=21	InChI=1S/C5H5N5/c6-5-4-3(1-9-10-4)7-2-8-5/h1-2H,(H,9,10)(H2,6,7,8)	MPDXYVOXVJOKIN-UHFFFAOYSA-N	?	20	spectrophotometric	a1/apparent	?	basic	5.0
12877	NC1(=C(N)C=CC(=C1)C)	CC1=CC(N)=C(N)C=C1	InChI=1S/C7H10N2/c1-5-2-3-6(8)7(9)4-5/h2-4H,8-9H2,1H3	DGRGLKZMKWPMOH-UHFFFAOYSA-N	?	25	potentiometric	b/apparent	?	basic	5.0
14047	O=C1(NC=2(C=C(N)C=CC=2(N1)))	NC1=CC2NC(=O)NC=2C=C1	InChI=1S/C7H7N3O/c8-4-1-2-5-6(3-4)10-7(11)9-5/h1-3H,8H2,(H2,9,10,11)	BCXSVFBDMPSKPT-UHFFFAOYSA-N	?	18	potentiometric	b/apparent	?	basic	5.0
11243	N2(=C(N)C1(=C(N(C)N=C1)N=C2C))	CC1N=C(N)C2C=NN(C)C=2N=1	InChI=1S/C7H9N5/c1-4-10-6(8)5-3-9-12(2)7(5)11-4/h3H,1-2H3,(H2,8,10,11)	UPZKDMZTYWNVST-UHFFFAOYSA-N	?	20	spectrophotometric	a/apparent	?	basic	5.0
12029	N2(C1(=C(C=C(C)C=C1)CC2))	CC1=CC2CCNC=2C=C1	InChI=1S/C9H11N/c1-7-2-3-9-8(6-7)4-5-10-9/h2-3,6,10H,4-5H2,1H3	JFUAVVHABJWSFX-UHFFFAOYSA-N	?	20	spectrophotometric	a1/apparent	N-H	basic	5.0
11130	N=1(C=2(C(C=CC=1C)=CC=C(C=2)C))	CC1C=C2N=C(C)C=CC2=CC=1	InChI=1S/C11H11N/c1-8-3-5-10-6-4-9(2)12-11(10)7-8/h3-7H,1-2H3	QXKPLNCZSFACPU-UHFFFAOYSA-N	?	25	potentiometric	b/apparent	?	basic	5.01
11136	ClC2(=CC=C(C1(SCCN1))C=C2)	ClC1=CC=C(C=C1)C1NCCS1	InChI=1S/C9H10ClNS/c10-8-3-1-7(2-4-8)9-11-5-6-12-9/h1-4,9,11H,5-6H2	CRGIYWDTHYLXNH-UHFFFAOYSA-N	?	27	mean from 2	a1/apparent	=NH2(1+)	basic	5.01
13638	O(C1(=CC=C(NCCOC)C=C1))C	COCCNC1C=CC(=CC=1)OC	InChI=1S/C10H15NO2/c1-12-8-7-11-9-3-5-10(13-2)6-4-9/h3-6,11H,7-8H2,1-2H3	WZVSDCRNBQGJAL-UHFFFAOYSA-N	?	24.9	spectrophotometric	a1/apparent	NH	basic	5.02
13982	N2(=C(N)C=1(NN=C(C=1N=C2)C))	CC1=NNC2C(N)=NC=NC=21	InChI=1S/C6H7N5/c1-3-4-5(11-10-3)6(7)9-2-8-4/h2H,1H3,(H,10,11)(H2,7,8,9)	CKQUGJFXOKFYKJ-UHFFFAOYSA-N	?	20	spectrophotometric	a/apparent	?	basic	5.02
11676	S1(C(=NCC1C)C(C)(C)C)	CC1CN=C(S1)C(C)(C)C	InChI=1S/C8H15NS/c1-6-5-9-7(10-6)8(2,3)4/h6H,5H2,1-4H3	MKAWAZIPOVAZKN-UHFFFAOYSA-N	?	25	mean from 3	a1/apparent	NH(+)	basic	5.02
17165	N=3(C=2(C(=C1(C(N)=CC=CC1=CC=2))C=CC=3))	NC1=CC=CC2=CC=C3N=CC=CC3=C21	InChI=1S/C13H10N2/c14-11-5-1-3-9-6-7-12-10(13(9)11)4-2-8-15-12/h1-8H,14H2	ICVQWTIDLZHELN-UHFFFAOYSA-N	?	20	spectrophotometric	a/apparent	?	basic	5.03
12958	O=C(N1(C(=NC=C1)C))C	CC1=NC=CN1C(=C)O	InChI=1S/C6H8N2O/c1-5-7-3-4-8(5)6(2)9/h3-4,9H,2H2,1H3	PAYQJSBDURCOOC-UHFFFAOYSA-N	?	25		a1/apparent	?	basic	5.03
15282	P(=O)(C1(CCCCC1))(C2(CCCCC2))C3(CCCCC3)	O=P(C1CCCCC1)(C1CCCCC1)C1CCCCC1	InChI=1S/C18H33OP/c19-20(16-10-4-1-5-11-16,17-12-6-2-7-13-17)18-14-8-3-9-15-18/h16-18H,1-15H2	LEFPWWWXFFNJAA-UHFFFAOYSA-N	?	25	conductometric	a2/apparent	?	basic	5.04
14018	N1(=NC=CC=2(C1=CC=C(C=2)N))	NC1C=C2C=CN=NC2=CC=1	InChI=1S/C8H7N3/c9-7-1-2-8-6(5-7)3-4-10-11-8/h1-5H,9H2	DYUQXKXLJOIFPP-UHFFFAOYSA-N	?	20	potentiometric	a/apparent	?	basic	5.04
11193	O(C2(=CC=1(C(=NC=CC=1)C=C2)))C	COC1=CC2=CC=CN=C2C=C1	InChI=1S/C10H9NO/c1-12-9-4-5-10-8(7-9)3-2-6-11-10/h2-7H,1H3	HFDLDPJYCIEXJP-UHFFFAOYSA-N	?	20	mean from 2	a1/apparent	?	basic	5.05
13888	N1(=C(N=C2(N=CNC2(=C1N)))N)	NC1N=C2N=CNC2=C(N)N=1	InChI=1S/C5H6N6/c6-3-2-4(9-1-8-2)11-5(7)10-3/h1H,(H5,6,7,8,9,10,11)	MSSXOMSJDRHRMC-UHFFFAOYSA-N	?	20	mean from 2	a1/apparent	?	basic	5.05
13828	N=1(C(N)=CC2(=CC=CC=C2(C=1)))	NC1=CC2=CC=CC=C2C=N1	InChI=1S/C9H8N2/c10-9-5-7-3-1-2-4-8(7)6-11-9/h1-6H,(H2,10,11)	VYCKDIRCVDCQAE-UHFFFAOYSA-N	?	20	potentiometric	a/apparent	?	basic	5.05
17250	ON=CN	NCN=O	InChI=1S/CH4N2O/c2-1-3-4/h1-2H2	KNELKVOQONUEJI-UHFFFAOYSA-N	?	20	potentiometric	a1/apparent	?	basic	5.05
12987	N1(=C(N=C(N)N=C1N)N)	NC1N=C(N)N=C(N)N=1	InChI=1S/C3H6N6/c4-1-7-2(5)9-3(6)8-1/h(H6,4,5,6,7,8,9)	JDSHMPZPIAZGSV-UHFFFAOYSA-N	?	25	mean from 7	a1/apparent	NH3(+)	basic	5.06
11578	O=C(N)CC1(=CC=NC=C1)	N=C(O)CC1C=CN=CC=1	InChI=1S/C7H8N2O/c8-7(10)5-6-1-3-9-4-2-6/h1-4H,5H2,(H2,8,10)	YEALAJQPOVKTOH-UHFFFAOYSA-N	?	25	potentiometric	a1/apparent	?	basic	5.08
11235	N2(=C(NC)C=1(NC=NC=1N=C2C))	CC1N=C(NC)C2NC=NC=2N=1	InChI=1S/C7H9N5/c1-4-11-6(8-2)5-7(12-4)10-3-9-5/h3H,1-2H3,(H2,8,9,10,11,12)	GKRNNJIPCJBVCR-UHFFFAOYSA-N	?	20	spectrophotometric	a/apparent	?	basic	5.08
14420	SCCNC1(=CC=C(C)C=C1)	CC1=CC=C(C=C1)NCCS	InChI=1S/C9H13NS/c1-8-2-4-9(5-3-8)10-6-7-11/h2-5,10-11H,6-7H2,1H3	XBVHZBBSMUUACI-UHFFFAOYSA-N	?	17	potentiometric	b/apparent	?	basic	5.08
12164	N(C1(=CC=CC=C1))CCCCCCC	CCCCCCCNC1C=CC=CC=1	InChI=1S/C13H21N/c1-2-3-4-5-9-12-14-13-10-7-6-8-11-13/h6-8,10-11,14H,2-5,9,12H2,1H3	JHXGAYWKTQKNGW-UHFFFAOYSA-N	?	24.9	spectrophotometric	a1/apparent	?	basic	5.09
14357	O=C(N)CCC1(=NC=CC=C1)	N=C(O)CCC1=CC=CC=N1	InChI=1S/C8H10N2O/c9-8(11)5-4-7-3-1-2-6-10-7/h1-3,6H,4-5H2,(H2,9,11)	IYOIBZYIRXERTL-UHFFFAOYSA-N	?	25	potentiometric	a1/apparent	?	basic	5.09
13906	N=2(C=1(C(=CC(C)=CC=1)C=CC=2))	CC1C=C2C=CC=NC2=CC=1	InChI=1S/C10H9N/c1-8-4-5-10-9(7-8)3-2-6-11-10/h2-7H,1H3	LUYISICIYVKBTA-UHFFFAOYSA-N	?	22	mean from 3	a1/apparent	?	basic	5.1
13057	OC1(=C(N)C(O)=CC=C1)	NC1C(O)=CC=CC=1O	InChI=1S/C6H7NO2/c7-6-4(8)2-1-3-5(6)9/h1-3,8-9H,7H2	JEPCLNGRAIMPQV-UHFFFAOYSA-N	?	20	spectrophotometric	a1/apparent	?	basic	5.1
12835	O=C1(OC(CC(C1)=O)C)	CC1CC(=O)C=C(O)O1	InChI=1S/C6H8O3/c1-4-2-5(7)3-6(8)9-4/h3-4,8H,2H2,1H3	HMWCYOMMPVCVEE-UHFFFAOYSA-N	?	17	potentiometric	a/apparent	?	basic	5.1
14659	OCCN(C1(=NC(=NC(=N1)N)N))CCO	NC1=NC(=NC(N)=N1)N(CCO)CCO	InChI=1S/C7H14N6O2/c8-5-10-6(9)12-7(11-5)13(1-3-14)2-4-15/h14-15H,1-4H2,(H4,8,9,10,11,12)	HBZYZTJALUPAGJ-UHFFFAOYSA-N	?	25	potentiometric	b/apparent	?	basic	5.1
14395	N(C1(=CC=CC=C1))CCCC	CCCCNC1C=CC=CC=1	InChI=1S/C10H15N/c1-2-3-9-11-10-7-5-4-6-8-10/h4-8,11H,2-3,9H2,1H3	VSHTWPWTCXQLQN-UHFFFAOYSA-N	?	25	mean from 5	a/thermodynamic	?	basic	5.11
11127	N=1(C=2(C(C(C)=CC=1C)=CC=CC=2))	CC1C=C(C)C2=CC=CC=C2N=1	InChI=1S/C11H11N/c1-8-7-9(2)12-11-6-4-3-5-10(8)11/h3-7H,1-2H3	ZTNANFDSJRRZRJ-UHFFFAOYSA-N	?	25	potentiometric	b/apparent	?	basic	5.11
12008	FC2(=CC=1(N=CNC=1C=C2))	FC1=CC2N=CNC=2C=C1	InChI=1S/C7H5FN2/c8-5-1-2-6-7(3-5)10-4-9-6/h1-4H,(H,9,10)	ZDSUKNAKOLBIPX-UHFFFAOYSA-N	?		potentiometric	a/apparent	?	basic	5.11
16893	O3(CCN(CCNC2(=[N+](N=C(C1(=CC=CC=C1))C=C2C)C))CC3)	CC1=CC(=N[N+](C)=C1NCCN1CCOCC1)C1C=CC=CC=1	InChI=1S/C18H24N4O/c1-15-14-17(16-6-4-3-5-7-16)20-21(2)18(15)19-8-9-22-10-12-23-13-11-22/h3-7,14H,8-13H2,1-2H3/p+1	ULKAFABQSZYPKJ-UHFFFAOYSA-O	?	25	potentiometric	a1/apparent	?	basic	5.12
11621	N(C1(=CC=CC=C1))CCC	CCCNC1C=CC=CC=1	InChI=1S/C9H13N/c1-2-8-10-9-6-4-3-5-7-9/h3-7,10H,2,8H2,1H3	CDZOGLJOFWFVOZ-UHFFFAOYSA-N	?	22	mean from 6	a1/apparent	?	basic	5.12
14553	O=C([O-])C1(=NC(=C(O)C=C1)C)	CC1=NC(=CC=C1O)C(O)=O	InChI=1S/C7H7NO3/c1-4-6(9)3-2-5(8-4)7(10)11/h2-3,9H,1H3,(H,10,11)	KJGJZYTUFVQTNN-UHFFFAOYSA-N	?		potentiometric	a1/apparent	?	basic	5.13
14365	ON=C(N)C1(=CC=C(C)C=C1)	CC1=CC=C(C=C1)C(N)N=O	InChI=1S/C8H10N2O/c1-6-2-4-7(5-3-6)8(9)10-11/h2-5,8H,9H2,1H3	MTMBQBNSETZQKN-UHFFFAOYSA-N	?	25	potentiometric	a1	?	basic	5.14
13319	S1(C(=NC=C1)NCC2(=CC=CC=C2))	C(NC1=NC=CS1)C1C=CC=CC=1	InChI=1S/C10H10N2S/c1-2-4-9(5-3-1)8-12-10-11-6-7-13-10/h1-7H,8H2,(H,11,12)	QSLBXMRJPQRVER-UHFFFAOYSA-N	?	25	spectrophotometric	a1/thermodynamic	?	basic	5.15
13894	N=1(C=2(C(C=C(C=1)C)=CC=CC=2))	CC1=CC2=CC=CC=C2N=C1	InChI=1S/C10H9N/c1-8-6-9-4-2-3-5-10(9)11-7-8/h2-7H,1H3	DTBDAFLSBDGPEA-UHFFFAOYSA-N	?	20	mean from 2	b/apparent	?	basic	5.15
16020	N=3(C=2(C(=C1(C(C=CC=C1)=CC=2))C=CC=3))	C1=CC=CC2=C3C=CC=NC3=CC=C21	InChI=1S/C13H9N/c1-2-5-11-10(4-1)7-8-13-12(11)6-3-9-14-13/h1-9H	HCAUQPZEWLULFJ-UHFFFAOYSA-N	?	20	spectrophotometric	a1/apparent	NH+	basic	5.15
17665	ON=C(NO)CC	CCC(NO)N=O	InChI=1S/C3H8N2O2/c1-2-3(4-6)5-7/h3-4,6H,2H2,1H3	VJPQHBDYHBTKNU-UHFFFAOYSA-N	?	20	potentiometric	a1/apparent	?	basic	5.15
11590	O=CC1(=NC=CN1CCC)	CCCN1C=CN=C1C=O	InChI=1S/C7H10N2O/c1-2-4-9-5-3-8-7(9)6-10/h3,5-6H,2,4H2,1H3	COIFMOLQDBIKOF-UHFFFAOYSA-N	?	25	potentiometric	a1/apparent	?	basic	5.15
11614	NC1(=CC(=C(C)C(=C1)C)C)	CC1C=C(N)C=C(C)C=1C	InChI=1S/C9H13N/c1-6-4-9(10)5-7(2)8(6)3/h4-5H,10H2,1-3H3	BXCUMAUHMPSRPZ-UHFFFAOYSA-N	?	20.5	potentiometric	a/apparent	?	basic	5.15
12996	NC1(=CC=C(CC)C=C1)	CCC1C=CC(N)=CC=1	InChI=1S/C8H11N/c1-2-7-3-5-8(9)6-4-7/h3-6H,2,9H2,1H3	HRXZRAXKKNUKRF-UHFFFAOYSA-N	?	25	potentiometric	a1/apparent	-NH3(1+)	basic	5.16
13470	O=[N+]([O-])C2(=CC=1(N=C(C)NC=1C=C2))	CC1NC2C=CC(=CC=2N=1)[N+]([O-])=O	InChI=1S/C8H7N3O2/c1-5-9-7-3-2-6(11(12)13)4-8(7)10-5/h2-4H,1H3,(H,9,10)	RKRXTVLCZDPERO-UHFFFAOYSA-N	?	20	potentiometric	a1/apparent	?	basic	5.16
14303	N1(=NC(=C(C)C(=C1C)CC)C)	CCC1C(C)=C(C)N=NC=1C	InChI=1S/C9H14N2/c1-5-9-6(2)7(3)10-11-8(9)4/h5H2,1-4H3	QNHLVARSNAGPNO-UHFFFAOYSA-N	?	16.5	potentiometric	a/apparent	?	basic	5.17
17035	O(C1(=CC=C(N)C=C1))C2(=CC=C(N)C=C2)	NC1C=CC(=CC=1)OC1C=CC(N)=CC=1	InChI=1S/C12H12N2O/c13-9-1-5-11(6-2-9)15-12-7-3-10(14)4-8-12/h1-8H,13-14H2	HLBLWEWZXPIGSM-UHFFFAOYSA-N	?	20	NMR	a1/apparent	NH2	basic	5.18
14660	OCCNC1(=NC(=NC(=N1)N)NCCO)	NC1N=C(NCCO)N=C(NCCO)N=1	InChI=1S/C7H14N6O2/c8-5-11-6(9-1-3-14)13-7(12-5)10-2-4-15/h14-15H,1-4H2,(H4,8,9,10,11,12,13)	SMCJDZBBLDNQQX-UHFFFAOYSA-N	?	25	potentiometric	b/apparent	?	basic	5.18
17899	N1(=NC=CC=C1N)	NC1=CC=CN=N1	InChI=1S/C4H5N3/c5-4-2-1-3-6-7-4/h1-3H,(H2,5,7)	LETVJWLLIMJADE-UHFFFAOYSA-N	?	20		a/apparent	?	basic	5.19
14147	N12(N(CCC1)C23(CCCCC3))	C1CCCCC21N1CCCN21	InChI=1S/C9H16N2/c1-2-5-9(6-3-1)10-7-4-8-11(9)10/h1-8H2	BGXBPAICBVSUSE-UHFFFAOYSA-N	?	25		b1/apparent	?	basic	5.19
15613	OCCNC1(=NC(=NC(=N1)NCCO)NCCO)	OCCNC1N=C(NCCO)N=C(NCCO)N=1	InChI=1S/C9H18N6O3/c16-4-1-10-7-13-8(11-2-5-17)15-9(14-7)12-3-6-18/h16-18H,1-6H2,(H3,10,11,12,13,14,15)	MNGSQDSFUODZAR-UHFFFAOYSA-N	?	25	potentiometric	b/apparent	?	basic	5.19
10752	N(C1(=CC=CC=C1))(CC(C)C)C	CC(C)CN(C)C1C=CC=CC=1	InChI=1S/C11H17N/c1-10(2)9-12(3)11-7-5-4-6-8-11/h4-8,10H,9H2,1-3H3	VOFKUYCFQAJCSR-UHFFFAOYSA-N	?			a/apparent	?	basic	5.2
10747	N(C1(=CC=CC=C1))CCCCC	CCCCCNC1C=CC=CC=1	InChI=1S/C11H17N/c1-2-3-7-10-12-11-8-5-4-6-9-11/h4-6,8-9,12H,2-3,7,10H2,1H3	UMNSMBWAESLVOC-UHFFFAOYSA-N	?	20	mean from 4	a1/apparent	N-H	basic	5.2
17161	N=3(C=2(C(=C1(C(C(N)=CC=C1)=CC=2))C=CC=3))	NC1=CC=CC2C1=CC=C1N=CC=CC=21	InChI=1S/C13H10N2/c14-12-5-1-3-9-10(12)6-7-13-11(9)4-2-8-15-13/h1-8H,14H2	KQUCUUMTUKZYAI-UHFFFAOYSA-N	?	20	spectrophotometric	a/apparent	?	basic	5.2
17268	ON(C)C	CN(C)O	InChI=1S/C2H7NO/c1-3(2)4/h4H,1-2H3	VMESOKCXSYNAKD-UHFFFAOYSA-N	?		potentiometric	a/thermodynamic	?	basic	5.2
17241	N(NC)C	CNNC	InChI=1S/C2H8N2/c1-3-4-2/h3-4H,1-2H3	DIIIISSCIXVANO-UHFFFAOYSA-N	?	30	potentiometric	a/apparent	?	basic	5.2
13126	OCC1(=NC(=CC=C1)C)	CC1=CC=CC(CO)=N1	InChI=1S/C7H9NO/c1-6-3-2-4-7(5-9)8-6/h2-4,9H,5H2,1H3	JLVBSBMJQUMAMW-UHFFFAOYSA-N	?	25	potentiometric	a/apparent	NH%+&	basic	5.2
14486	O=C([O-])CC1(=CC=C(N)C=C1)	NC1C=CC(C=C(O)O)=CC=1	InChI=1S/C8H9NO2/c9-7-3-1-6(2-4-7)5-8(10)11/h1-5,10-11H,9H2	BGWIMDWNHZAHTN-UHFFFAOYSA-N	?	20	potentiometric	a/thermodynamic	?	basic	5.2
11215	S1(C(NCC1)C2(=CC(O)=CC=C2))	OC1C=C(C=CC=1)C1NCCS1	InChI=1S/C9H11NOS/c11-8-3-1-2-7(6-8)9-10-4-5-12-9/h1-3,6,9-11H,4-5H2	XAWMGAAMNBWTLB-UHFFFAOYSA-N	?	27	potentiometric	a1/apparent	NH2(+)	basic	5.2
13917	S1(C(NCC1)C2(=CC=CC=C2))	C1CSC(N1)C1C=CC=CC=1	InChI=1S/C9H11NS/c1-2-4-8(5-3-1)9-10-6-7-11-9/h1-5,9-10H,6-7H2	NXOMVTLTYYYYPC-UHFFFAOYSA-N	?	27	mean from 2	a1/apparent	=NH2(1+)	basic	5.2
13601	N(C1(=CC=CC=C1))CCCCCC	CCCCCCNC1C=CC=CC=1	InChI=1S/C12H19N/c1-2-3-4-8-11-13-12-9-6-5-7-10-12/h5-7,9-10,13H,2-4,8,11H2,1H3	OXHJCNSXYDSOFN-UHFFFAOYSA-N	?	24	mean from 2	a1/apparent	?	basic	5.21
14351	O=C(N)CCC1(=CN=CC=C1)	N=C(O)CCC1C=NC=CC=1	InChI=1S/C8H10N2O/c9-8(11)4-3-7-2-1-5-10-6-7/h1-2,5-6H,3-4H2,(H2,9,11)	AHZYDHMFNHSEHU-UHFFFAOYSA-N	?	25	potentiometric	a1/apparent	?	basic	5.21
16321	O=C([O-])C3(=CC=1(C(=NC2(=CC=CC=C2(C=1)))C=C3))	OC(=O)C1=CC2=CC3C=CC=CC=3N=C2C=C1	InChI=1S/C14H9NO2/c16-14(17)10-5-6-13-11(8-10)7-9-3-1-2-4-12(9)15-13/h1-8H,(H,16,17)	ZCIXDWOBWIAUNV-UHFFFAOYSA-N	?	20	spectrophotometric	a2/apparent	?	basic	5.22
14383	N1(=C(N=C(N)N=C1N)NCC)	CCNC1N=C(N)N=C(N)N=1	InChI=1S/C5H10N6/c1-2-8-5-10-3(6)9-4(7)11-5/h2H2,1H3,(H5,6,7,8,9,10,11)	STMSRQMGUCRAKM-UHFFFAOYSA-N	?	25	potentiometric	b/apparent	?	basic	5.23
12696	N#CCCNCCC#N	N#CCCNCCC#N	InChI=1S/C6H9N3/c7-3-1-5-9-6-2-4-8/h9H,1-2,5-6H2	SBAJRGRUGUQKAF-UHFFFAOYSA-N	?	28	mean from 2	a/apparent	?	basic	5.23
15106	O(C2(=C1(N=C(CO)N(C1=C(OC)C=C2)C)))C	COC1C=CC(OC)=C2N=C(CO)N(C)C=12	InChI=1S/C11H14N2O3/c1-13-9(6-14)12-10-7(15-2)4-5-8(16-3)11(10)13/h4-5,14H,6H2,1-3H3	VZHBPLBQXJCXCQ-UHFFFAOYSA-N	?	30	spectrophotometric	a1/apparent	N(1+)-H	basic	5.24
13897	N=2(C=1(C(=CC=C(C=1)C)C=CC=2))	CC1C=C2N=CC=CC2=CC=1	InChI=1S/C10H9N/c1-8-4-5-9-3-2-6-11-10(9)7-8/h2-7H,1H3	KDYVCOSVYOSHOL-UHFFFAOYSA-N	?	20	mean from 3	b/apparent	?	basic	5.25
11763	O(C1(=CC=C(N)C=C1))CC	CCOC1C=CC(N)=CC=1	InChI=1S/C8H11NO/c1-2-10-8-5-3-7(9)4-6-8/h3-6H,2,9H2,1H3	IMPPGHMHELILKG-UHFFFAOYSA-N	?	25	mean from 2	a1/apparent	NH3(+)	basic	5.25
14020	N=1(NC=2(C=CC(=CC=2(C=1C))N))	CC1=NNC2C=CC(N)=CC=21	InChI=1S/C8H9N3/c1-5-7-4-6(9)2-3-8(7)11-10-5/h2-4H,9H2,1H3,(H,10,11)	HQMYDRGGBUKAKP-UHFFFAOYSA-N	?		potentiometric	a/apparent	?	basic	5.25
17151	N=3(C2(=C1(N=CC=CC1=CC(=C2C=CC=3)C)))	CC1C=C2C=CC=NC2=C2N=CC=CC2=1	InChI=1S/C13H10N2/c1-9-8-10-4-2-6-14-12(10)13-11(9)5-3-7-15-13/h2-8H,1H3	UJAQYOZROIFQHO-UHFFFAOYSA-N	?	25	potentiometric	a/apparent	?	basic	5.26
17525	N#CCNC	CNCC#N	InChI=1S/C3H6N2/c1-5-3-2-4/h5H,3H2,1H3	PVVRRUUMHFWFQV-UHFFFAOYSA-N	?	25	potentiometric	a1/thermodynamic	-NH2(1+)-	basic	5.26
17308	N1(=CC=CC=C1)	C1=CC=CC=N1	InChI=1S/C5H5N/c1-2-4-6-5-3-1/h1-5H	JUJWROOIHBZHMG-UHFFFAOYSA-N	?	23	mean from 46	a1/apparent	NH(1+)	basic	5.26
13938	OC2(=CC=1(C(=NC=CC=1)C=C2))	OC1=CC2=CC=CN=C2C=C1	InChI=1S/C9H7NO/c11-8-3-4-9-7(6-8)2-1-5-10-9/h1-6,11H	OVYWMEWYEJLIER-UHFFFAOYSA-N	?	20	mean from 2	a1/apparent	=NH(1+)-	basic	5.26
16303	N=3(C2(=C1(N=CC(C)=CC1=CC(=C2C=C(C=3)C)C)))	CC1=CC2C(N=C1)=C1N=CC(C)=CC1=CC=2C	InChI=1S/C15H14N2/c1-9-4-12-6-11(3)13-5-10(2)8-17-15(13)14(12)16-7-9/h4-8H,1-3H3	LJNNSJLJMKNZKU-UHFFFAOYSA-N	?	25	potentiometric	a/apparent	?	basic	5.27
13733	N=3(C2(=C(C=1(C(=CC=CC=1)C=C2))NC=3))	C1NC2C3=CC=CC=C3C=CC=2N=1	InChI=1S/C11H8N2/c1-2-4-9-8(3-1)5-6-10-11(9)13-7-12-10/h1-7H,(H,12,13)	HCCNHYWZYYIOFM-UHFFFAOYSA-N	?	20	potentiometric	a1/apparent	?	basic	5.28
11746	OC1(=C(N)C=C(C)C(=C1)C)	CC1=CC(O)=C(N)C=C1C	InChI=1S/C8H11NO/c1-5-3-7(9)8(10)4-6(5)2/h3-4,10H,9H2,1-2H3	JEASLLCHQHBBGM-UHFFFAOYSA-N	?	20	potentiometric	a/apparent	?	basic	5.28
11678	S1(C(=NC(C1)CC)C(C)C)	CC(C)C1=NC(CS1)CC	InChI=1S/C8H15NS/c1-4-7-5-10-8(9-7)6(2)3/h6-7H,4-5H2,1-3H3	FAZVZOUZSCQCIA-UHFFFAOYSA-N	?	25	potentiometric	a1/apparent	NH(+)	basic	5.28
11182	OC=2(C1(=NC=CC=C1C(C)=CC=2))	CC1=CC=C(O)C2=NC=CC=C21	InChI=1S/C10H9NO/c1-7-4-5-9(12)10-8(7)3-2-6-11-10/h2-6,12H,1H3	RPVGLMKJGQMQSN-UHFFFAOYSA-N	?	25	potentiometric	a1/apparent	?	basic	5.29
13005	N(C1(=CC=CC=C1))CC	CCNC1C=CC=CC=1	InChI=1S/C8H11N/c1-2-9-8-6-4-3-5-7-8/h3-7,9H,2H2,1H3	OJGMBLNIHDZDGS-UHFFFAOYSA-N	?	22	mean from 7	a1/apparent	?	basic	5.29
11092	OCCN2(C1(=C(C=CC=C1)N=C2))	OCCN1C=NC2C=CC=CC1=2	InChI=1S/C9H10N2O/c12-6-5-11-7-10-8-3-1-2-4-9(8)11/h1-4,7,12H,5-6H2	DJRLXHBFATVHJX-UHFFFAOYSA-N	?	25	potentiometric	a/apparent	?	basic	5.29
10766	[Si](CNC1(=CC=CC=C1))(C)(C)C	C[Si](C)(C)CNC1C=CC=CC=1	InChI=1S/C10H17NSi/c1-12(2,3)9-11-10-7-5-4-6-8-10/h4-8,11H,9H2,1-3H3	VIAPGVLSJAGIPY-UHFFFAOYSA-N	?		potentiometric	b/thermodynamic	?	basic	5.3
11120	N2(=CC=C(C1(=CC=CC=C1))C=C2)	C1=CC=CC=C1C1C=CN=CC=1	InChI=1S/C11H9N/c1-2-4-10(5-3-1)11-6-8-12-9-7-11/h1-9H	JVZRCNQLWOELDU-UHFFFAOYSA-N	?	20	potentiometric	a1/apparent	NH(1+)	basic	5.3
16338	N=2(N1(C(=NC(=C1)C)C(C)=CC=2C3(=CC=CC=C3)))	CC1=CN2N=C(C=C(C)C2=N1)C1C=CC=CC=1	InChI=1S/C14H13N3/c1-10-8-13(12-6-4-3-5-7-12)16-17-9-11(2)15-14(10)17/h3-9H,1-2H3	RNNACWXWIINJBG-UHFFFAOYSA-N	?	25	mean from 2	a1/apparent	?	basic	5.3
15640	N=3(C2(=C1(N=CC=CC1=C4(CCCCC4(=C2C=CC=3)))))	C1CCCC2=C3C=CC=NC3=C3N=CC=CC3=C21	InChI=1S/C16H14N2/c1-2-6-12-11(5-1)13-7-3-9-17-15(13)16-14(12)8-4-10-18-16/h3-4,7-10H,1-2,5-6H2	WQZGPOJDESVZKR-UHFFFAOYSA-N	?	25	potentiometric	a/apparent	?	basic	5.3
17388	N#CC(N)(C)C	CC(C)(N)C#N	InChI=1S/C4H8N2/c1-4(2,6)3-5/h6H2,1-2H3	JQULXIOYDDCNGR-UHFFFAOYSA-N	?	29	potentiometric	a/apparent	?	basic	5.3
10863	SCCNC1(=CC=C(OC)C=C1)	COC1C=CC(=CC=1)NCCS	InChI=1S/C9H13NOS/c1-11-9-4-2-8(3-5-9)10-6-7-12/h2-5,10,12H,6-7H2,1H3	GMXROLILKSBBAG-UHFFFAOYSA-N	?	17	potentiometric	b/apparent	?	basic	5.3
13304	N=2(C1(=C(C=CC=C1)N(C=2)CCCC))	CCCCN1C=NC2C=CC=CC1=2	InChI=1S/C11H14N2/c1-2-3-8-13-9-12-10-6-4-5-7-11(10)13/h4-7,9H,2-3,8H2,1H3	SHPPDRZENGVOOR-UHFFFAOYSA-N	?	25	potentiometric	a/apparent	?	basic	5.31
12193	O=C(OCC)CCCC1(=NC=CC=C1)	CCOC(O)=CCCC1C=CC=CN=1	InChI=1S/C11H15NO2/c1-2-14-11(13)8-5-7-10-6-3-4-9-12-10/h3-4,6,8-9,13H,2,5,7H2,1H3	NVBADZCBZDIUPY-UHFFFAOYSA-N	?	25	spectrophotometric	a/apparent	?	basic	5.32
17027	O=C(NC1(=CC=NC=C1))C2(=CC=CC=C2)	O=C(NC1C=CN=CC=1)C1C=CC=CC=1	InChI=1S/C12H10N2O/c15-12(10-4-2-1-3-5-10)14-11-6-8-13-9-7-11/h1-9H,(H,13,14,15)	PNWVOLKZHJEWQU-UHFFFAOYSA-N	?		potentiometric	a/apparent	?	basic	5.32
12381	N2(=C(C1(=NC=CC(=C1)C))C=C(C)C=C2)	CC1=CC(=NC=C1)C1C=C(C)C=CN=1	InChI=1S/C12H12N2/c1-9-3-5-13-11(7-9)12-8-10(2)4-6-14-12/h3-8H,1-2H3	NBPGPQJFYXNFKN-UHFFFAOYSA-N	?	25	potentiometric	a/apparent	?	basic	5.32
14364	ON=C(N)CC1(=CC=CC=C1)	NC(CC1C=CC=CC=1)N=O	InChI=1S/C8H10N2O/c9-8(10-11)6-7-4-2-1-3-5-7/h1-5,8H,6,9H2	KBGKGMNNDWJCBD-UHFFFAOYSA-N	?	24	mean from 2	a1/apparent	?	basic	5.32
11639	N(C1(=CC(=CC=C1)C))(C)C	CC1C=C(C=CC=1)N(C)C	InChI=1S/C9H13N/c1-8-5-4-6-9(7-8)10(2)3/h4-7H,1-3H3	CWOMTHDOJCARBY-UHFFFAOYSA-N	?	25	mean from 3	apparent	?	basic	5.32
10716	O=C(N)CCCC1(=CN=CC=C1)	N=C(O)CCCC1C=NC=CC=1	InChI=1S/C9H12N2O/c10-9(12)5-1-3-8-4-2-6-11-7-8/h2,4,6-7H,1,3,5H2,(H2,10,12)	DWRCZVLVASKQMP-UHFFFAOYSA-N	?	25	potentiometric	a1/apparent	?	basic	5.33
12472	N(C1(=C(C=CC=C1)C))C2(CCCCC2)	CC1C=CC=CC=1NC1CCCCC1	InChI=1S/C13H19N/c1-11-7-5-6-10-13(11)14-12-8-3-2-4-9-12/h5-7,10,12,14H,2-4,8-9H2,1H3	QOFLOIOTQFYZFB-UHFFFAOYSA-N	?	25	potentiometric	a/apparent	?	basic	5.34
16301	N=3(C2(=C1(N=CC=CC1=C(C)C(=C2C=C(C=3)C)C)))	CC1=C2C=CC=NC2=C2N=CC(C)=CC2=C1C	InChI=1S/C15H14N2/c1-9-7-13-11(3)10(2)12-5-4-6-16-14(12)15(13)17-8-9/h4-8H,1-3H3	FDWKXPSHJXAKOI-UHFFFAOYSA-N	?	25	potentiometric	a/apparent	?	basic	5.34
14764	O(C=1(C=3(C(N=CC=1)=C2(N=CC=C(C2=CC=3)OC4(=CC=CC=C4)))))C5(=CC=CC=C5)	C1=CC=CC=C1OC1=CC=NC2=C3N=CC=C(OC4C=CC=CC=4)C3=CC=C12	InChI=1S/C24H16N2O2/c1-3-7-17(8-4-1)27-21-13-15-25-23-19(21)11-12-20-22(14-16-26-24(20)23)28-18-9-5-2-6-10-18/h1-16H	OYAHFWUSCISSRJ-UHFFFAOYSA-N	?	25	potentiometric	a/apparent	?	basic	5.34
17203	OC2(=CC1(=C3(C(=NC=C1C=C2)C=CC=C3)))	OC1=CC2=C3C=CC=CC3=NC=C2C=C1	InChI=1S/C13H9NO/c15-10-6-5-9-8-14-13-4-2-1-3-11(13)12(9)7-10/h1-8,15H	KKGWOQXJGQRAPQ-UHFFFAOYSA-N	?	20	spectrophotometric	a1/apparent	?	basic	5.35
16442	O=[N+]([O-])C2(=C(NCCC[NH+](C)C)C=1(C(=CC=CC=1)N=C2C))	CC1N=C2C=CC=CC2=C(NCCCN(C)C)C=1[N+]([O-])=O	InChI=1S/C15H20N4O2/c1-11-15(19(20)21)14(16-9-6-10-18(2)3)12-7-4-5-8-13(12)17-11/h4-5,7-8H,6,9-10H2,1-3H3,(H,16,17)	VPWOHROYLJHIEB-UHFFFAOYSA-N	?	25	spectrophotometric	a1/apparent	?	basic	5.35
13107	O(C1(=CC=C(N)C=C1))C	COC1C=CC(N)=CC=1	InChI=1S/C7H9NO/c1-9-7-4-2-6(8)3-5-7/h2-5H,8H2,1H3	BHAAPTBBJKJZER-UHFFFAOYSA-N	?	23	mean from 12	b1/apparent	-NH3(1+)	basic	5.35
17166	N=3(C2(=C1(N=CC=CC1=CC=C2C=CC=3C)))	CC1C=CC2=CC=C3C=CC=NC3=C2N=1	InChI=1S/C13H10N2/c1-9-4-5-11-7-6-10-3-2-8-14-12(10)13(11)15-9/h2-8H,1H3	LQZDYPHFVGRHKD-UHFFFAOYSA-N	?	24	mean from 2	a/apparent	?	basic	5.36
15858	S(=O)(C3(=CC(OC)=C(C=1(N=C2(C(=NC=CN2(C=1))NC)))C=C3))C	CS(=O)C1=CC(OC)=C(C=C1)C1=CN2C=CN=C(NC)C2=N1	InChI=1S/C15H16N4O2S/c1-16-14-15-18-12(9-19(15)7-6-17-14)11-5-4-10(22(3)20)8-13(11)21-2/h4-9H,1-3H3,(H,16,17)	WKMYBTLZXXWHRH-UHFFFAOYSA-N	?	25	spectrophotometric	a1/apparent	?	basic	5.36
12728	S2(C1(=NC=CN1C(=C2)C))	CC1=CSC2=NC=CN21	InChI=1S/C6H6N2S/c1-5-4-9-6-7-2-3-8(5)6/h2-4H,1H3	SJBRBCLOEVPYQW-UHFFFAOYSA-N	?	25	potentiometric	a1/apparent	?	basic	5.36
11499	N1(=NC(=C(C)C(=C1C)C)C)	CC1N=NC(C)=C(C)C=1C	InChI=1S/C8H12N2/c1-5-6(2)8(4)10-9-7(5)3/h1-4H3	GHAPXTSQLKUQLE-UHFFFAOYSA-N	?	16.5	potentiometric	a/apparent	?	basic	5.36
13813	N2(=NC1(=C(CCC1)C(=C2C)C))	CC1N=NC2CCCC=2C=1C	InChI=1S/C9H12N2/c1-6-7(2)10-11-9-5-3-4-8(6)9/h3-5H2,1-2H3	YTEIFKJRGDTWPB-UHFFFAOYSA-N	?	17	potentiometric	a/apparent	?	basic	5.36
12025	N2(=CC=1(C(=CC=CC=1)C=C2))	C1=NC=CC2=CC=CC=C21	InChI=1S/C9H7N/c1-2-4-9-7-10-6-5-8(9)3-1/h1-7H	AWJUIBRHMBBTKR-UHFFFAOYSA-N	?	22	mean from 8	a1/apparent	?	basic	5.36
17591	N1(C(C)(C)C1)	CC1(C)CN1	InChI=1S/C4H9N/c1-4(2)3-5-4/h5H,3H2,1-2H3	FGRJGEWVJCCOJJ-UHFFFAOYSA-N	?	23	mean from 2	b/apparent	?	basic	5.37
13109	OCCC1(=NC=CC=C1)	OCCC1C=CC=CN=1	InChI=1S/C7H9NO/c9-6-4-7-3-1-2-5-8-7/h1-3,5,9H,4,6H2	BXGYBSJAZFGIPX-UHFFFAOYSA-N	?	25	potentiometric	a1/apparent	?	basic	5.37
13115	OCCC1(=CN=CC=C1)	OCCC1=CN=CC=C1	InChI=1S/C7H9NO/c9-5-3-7-2-1-4-8-6-7/h1-2,4,6,9H,3,5H2	YPWSASPSYAWQRK-UHFFFAOYSA-N	?	25	potentiometric	a1/apparent	?	basic	5.38
14441	OC1(=C(N=CC(=C1C)CO)C)	CC1N=CC(CO)=C(C)C=1O	InChI=1S/C8H11NO2/c1-5-7(4-10)3-9-6(2)8(5)11/h3,10-11H,4H2,1-2H3	KKOWAYISKWGDBG-UHFFFAOYSA-N	?	17	spectrophotometric	a1/apparent	?	basic	5.4
13951	OC=2(C=1(C(=CN=CC=1)C=CC=2))	OC1=CC=CC2=CN=CC=C21	InChI=1S/C9H7NO/c11-9-3-1-2-7-6-10-5-4-8(7)9/h1-6,11H	CSNXUYRHPXGSJD-UHFFFAOYSA-N	?	20	potentiometric	a1/apparent	?	basic	5.4
11035	N1(=NC(=C(C)C2(=C1CCCC2))C)	CC1N=NC2CCCCC=2C=1C	InChI=1S/C10H14N2/c1-7-8(2)11-12-10-6-4-3-5-9(7)10/h3-6H2,1-2H3	WSUGNZPINSWXPV-UHFFFAOYSA-N	?	28.5	potentiometric	a/apparent	?	basic	5.41
16388	FC=3(C2(=NC=1(C(=CC=CC=1)C(=C2C([N+](=O)[O-])=CC=3)NCCC[NH+](C)C)))	CN(C)CCCNC1=C2C(=NC3=CC=CC=C31)C(F)=CC=C2[N+]([O-])=O	InChI=1S/C18H19FN4O2/c1-22(2)11-5-10-20-17-12-6-3-4-7-14(12)21-18-13(19)8-9-15(16(17)18)23(24)25/h3-4,6-9H,5,10-11H2,1-2H3,(H,20,21)	KJZXYAAANXOWCW-UHFFFAOYSA-N	?	25	spectrophotometric	a1/apparent	?	basic	5.41
13985	N2(=C(N)C1(=C(NN=C1)N=C2C))	CC1=NC2NN=CC=2C(N)=N1	InChI=1S/C6H7N5/c1-3-9-5(7)4-2-8-11-6(4)10-3/h2H,1H3,(H3,7,8,9,10,11)	BBEHITOHXPPLSS-UHFFFAOYSA-N	?	20	spectrophotometric	a1/apparent	?	basic	5.41
10287	OCC1(=CC=NC=C1)	OCC1C=CN=CC=1	InChI=1S/C6H7NO/c8-5-6-1-3-7-4-2-6/h1-4,8H,5H2	PTMBWNZJOQBTBK-UHFFFAOYSA-N	?	25	potentiometric	a1/apparent	?	basic	5.41
16804	O=[N+]([O-])C=3(C=2(C(=NC(C1(=CC=CC=C1))=CC=2NCCC[NH+](C)C)C(C)=CC=3))	CC1=CC=C(C2C1=NC(=CC=2NCCCN(C)C)C1C=CC=CC=1)[N+]([O-])=O	InChI=1S/C21H24N4O2/c1-15-10-11-19(25(26)27)20-18(22-12-7-13-24(2)3)14-17(23-21(15)20)16-8-5-4-6-9-16/h4-6,8-11,14H,7,12-13H2,1-3H3,(H,22,23)	AZYPBQXYUDSSSV-UHFFFAOYSA-N	?	25	spectrophotometric	a1/apparent	?	basic	5.43
12143	O=C(OCC)N1(CCN(CC#C)CC1)	CCOC(=O)N1CCN(CC#C)CC1	InChI=1S/C10H16N2O2/c1-3-5-11-6-8-12(9-7-11)10(13)14-4-2/h1H,4-9H2,2H3	AETZFVZYFDHOLG-UHFFFAOYSA-N	?			a/apparent	?	basic	5.44
14958	N=3(C2(=C1(N=CC=CC1=CC=C2C(CC)=CC=3)))	CCC1=CC=NC2=C3N=CC=CC3=CC=C21	InChI=1S/C14H12N2/c1-2-10-7-9-16-14-12(10)6-5-11-4-3-8-15-13(11)14/h3-9H,2H2,1H3	PHYSLYYJFCGNNQ-UHFFFAOYSA-N	?	25	potentiometric	a/apparent	?	basic	5.44
13857	OCN2(C1(=C(C=CC=C1)N=C2))	OCN1C=NC2C=CC=CC1=2	InChI=1S/C8H8N2O/c11-6-10-5-9-7-3-1-2-4-8(7)10/h1-5,11H,6H2	IWCRZZKSGBFRSJ-UHFFFAOYSA-N	?	25	potentiometric	a/apparent	?	basic	5.44
13426	S1(C(NCC1)C2(=CC=C(OC)C=C2))	COC1C=CC(=CC=1)C1NCCS1	InChI=1S/C10H13NOS/c1-12-9-4-2-8(3-5-9)10-11-6-7-13-10/h2-5,10-11H,6-7H2,1H3	OQFUUZFCTONCOU-UHFFFAOYSA-N	?	27	mean from 2	a1/apparent	=NH2(1+)	basic	5.45
16304	N=3(C2(=C1(N=CC=CC1=CC=C2C(CCC)=CC=3)))	CCCC1=CC=NC2=C3N=CC=CC3=CC=C21	InChI=1S/C15H14N2/c1-2-4-11-8-10-17-15-13(11)7-6-12-5-3-9-16-14(12)15/h3,5-10H,2,4H2,1H3	ZLYKCSSCJRFYBT-UHFFFAOYSA-N	?	25	potentiometric	a/apparent	?	basic	5.45
17524	N(N)CC#C	C#CCNN	InChI=1S/C3H6N2/c1-2-3-5-4/h1,5H,3-4H2	CYCYZHMUOSKYBG-UHFFFAOYSA-N	?	25	potentiometric	a1/apparent	?	basic	5.46
14398	N(C1(=CC=CC=C1))C(CC)C	CCC(C)NC1C=CC=CC=1	InChI=1S/C10H15N/c1-3-9(2)11-10-7-5-4-6-8-10/h4-9,11H,3H2,1-2H3	LAMTXWQPHWUMLX-UHFFFAOYSA-N	?	22	mean from 5	b/apparent	?	basic	5.47
16522	OCCCNC1(=NC(=NC(=N1)NCCCO)NCCCO)	OCCCNC1N=C(NCCCO)N=C(NCCCO)N=1	InChI=1S/C12H24N6O3/c19-7-1-4-13-10-16-11(14-5-2-8-20)18-12(17-10)15-6-3-9-21/h19-21H,1-9H2,(H3,13,14,15,16,17,18)	MZHBRRRMAOTHNT-UHFFFAOYSA-N	?	25	potentiometric	b/apparent	?	basic	5.48
13955	OC2(=CC1(=NC=CC=C1C=C2))	OC1=CC2=NC=CC=C2C=C1	InChI=1S/C9H7NO/c11-8-4-3-7-2-1-5-10-9(7)6-8/h1-6,11H	XCRPPAPDRUBKRJ-UHFFFAOYSA-N	?	20	potentiometric	a1/apparent	?	basic	5.48
16416	O4(C(N2(C=1(N=CN3(C=CN=C3(C=1C=C2)))))C(O)C(C4CO)O)	OCC1OC(C(O)C1O)N1C=CC2C3=NC=CN3C=NC1=2	InChI=1S/C13H14N4O4/c18-5-8-9(19)10(20)13(21-8)17-3-1-7-11-14-2-4-16(11)6-15-12(7)17/h1-4,6,8-10,13,18-20H,5H2	NCXWQMVDTIOQAV-UHFFFAOYSA-N	?	25		a1/apparent	?	basic	5.49
12730	N2(C1(=C(C=CC=C1)CC2))	C1CNC2C=CC=CC=21	InChI=1S/C8H9N/c1-2-4-8-7(3-1)5-6-9-8/h1-4,9H,5-6H2	LPAGFVYQRIESJQ-UHFFFAOYSA-N	?	25		a1/thermodynamic	?	basic	5.49
14836	N=1(C=3(C(C(CCCCCCCCCCCCCCCCC)=C2(C=1C=CC=C2))=CC=CC=3))	CCCCCCCCCCCCCCCCCC1C2=CC=CC=C2N=C2C=CC=CC2=1	InChI=1S/C30H43N/c1-2-3-4-5-6-7-8-9-10-11-12-13-14-15-16-21-26-27-22-17-19-24-29(27)31-30-25-20-18-23-28(26)30/h17-20,22-25H,2-16,21H2,1H3	INDLBSRTZUPXGU-UHFFFAOYSA-N	?	25	potentiometric	a1/apparent	?	basic	5.5
13772	[S-]C2(=NC1(=NC=NC=C1N=C2))	SC1=CN=C2C=NC=NC2=N1	InChI=1S/C6H4N4S/c11-5-2-8-4-1-7-3-9-6(4)10-5/h1-3H,(H,7,9,10,11)	NJPMKYVXPKVRHL-UHFFFAOYSA-N	?	20	potentiometric	a/apparent	?	basic	5.5
11216	S1(C(NCC1)C2(=CC=C(O)C=C2))	OC1=CC=C(C=C1)C1NCCS1	InChI=1S/C9H11NOS/c11-8-3-1-7(2-4-8)9-10-5-6-12-9/h1-4,9-11H,5-6H2	DYHNVKKDCQGROL-UHFFFAOYSA-N	?	27	mean from 2	a1/apparent	NH2(+)	basic	5.5
12723	N=2(C1(=C(C=CC=C1)NC=2))	C1NC2C=CC=CC=2N=1	InChI=1S/C7H6N2/c1-2-4-7-6(3-1)8-5-9-7/h1-5H,(H,8,9)	HYZJCKYKOHLVJF-UHFFFAOYSA-N	?	23	mean from 9	a1/apparent	=NH(+)	basic	5.51
17193	OC3(=CC=1(C(=NC2(=CC=CC=C2(C=1)))C=C3))	OC1=CC2=CC3=CC=CC=C3N=C2C=C1	InChI=1S/C13H9NO/c15-11-5-6-13-10(8-11)7-9-3-1-2-4-12(9)14-13/h1-8,15H	VUZCWTUAXNDZSX-UHFFFAOYSA-N	?	20	spectrophotometric	a1/apparent	?	basic	5.52
15743	O(C1(=C(N=CC(=C1C)CO)C))CC2(=CC=CC=C2)	CC1C(OCC2C=CC=CC=2)=C(C)N=CC=1CO	InChI=1S/C15H17NO2/c1-11-14(9-17)8-16-12(2)15(11)18-10-13-6-4-3-5-7-13/h3-8,17H,9-10H2,1-2H3	HWUCMHJWFIJOTF-UHFFFAOYSA-N	?	17	spectrophotometric	a/apparent	NH+	basic	5.52
17902	N=1(N(C=C(C=1)N)C)	CN1C=C(N)C=N1	InChI=1S/C4H7N3/c1-7-3-4(5)2-6-7/h2-3H,5H2,1H3	LBGSWBJURUFGLR-UHFFFAOYSA-N	?	25	potentiometric	a1/apparent	NH3+	basic	5.52
13597	N1(=C(N=C(N)N=C1NCC)NCC)	CCNC1=NC(N)=NC(NCC)=N1	InChI=1S/C7H14N6/c1-3-9-6-11-5(8)12-7(13-6)10-4-2/h3-4H2,1-2H3,(H4,8,9,10,11,12,13)	JGFFIQSOYIZEHY-UHFFFAOYSA-N	?	25	potentiometric	b/apparent	?	basic	5.52
15520	N=3(C2(=C1(N=CC(C)=CC1=C(C)C(=C2C=C(C=3)C)C)))	CC1=CC2C(N=C1)=C1N=CC(C)=CC1=C(C)C=2C	InChI=1S/C16H16N2/c1-9-5-13-11(3)12(4)14-6-10(2)8-18-16(14)15(13)17-7-9/h5-8H,1-4H3	RLTILZHOUNHUQL-UHFFFAOYSA-N	?	25	potentiometric	a/apparent	?	basic	5.54
13122	O1(CCN(CC#C)CC1)	C#CCN1CCOCC1	InChI=1S/C7H11NO/c1-2-3-8-4-6-9-7-5-8/h1H,3-7H2	OKDZHAQIKCVKFE-UHFFFAOYSA-N	?	25	spectrophotometric	a1/apparent	>NH(+)	basic	5.54
13655	O=C(OC)C1(=C(N(C)C)C=CC=C1)	COC(=O)C1C=CC=CC=1N(C)C	InChI=1S/C10H13NO2/c1-11(2)9-7-5-4-6-8(9)10(12)13-3/h4-7H,1-3H3	ZCNSBHAIPOWHJE-UHFFFAOYSA-N	?	25	potentiometric	a/apparent	?	basic	5.55
11240	N2(=C(NC)C1(=C(NN=C1)N=C2C))	CC1N=C(NC)C2C=NNC=2N=1	InChI=1S/C7H9N5/c1-4-10-6(8-2)5-3-9-12-7(5)11-4/h3H,1-2H3,(H2,8,9,10,11,12)	KUQUGMDJBPPLQJ-UHFFFAOYSA-N	?	20	spectrophotometric	a1/apparent	?	basic	5.56
14957	N=3(C2(=C1(N=CC=C(C1=CC=C2C=C(C=3)C)C)))	CC1C=NC2=C3N=CC=C(C)C3=CC=C2C=1	InChI=1S/C14H12N2/c1-9-7-11-3-4-12-10(2)5-6-15-14(12)13(11)16-8-9/h3-8H,1-2H3	MILFJIAHHRJOMW-UHFFFAOYSA-N	?	25	potentiometric	a/apparent	?	basic	5.57
17323	N=1(NC=C(C=1)N)	NC1=CNN=C1	InChI=1S/C3H5N3/c4-3-1-5-6-2-3/h1-2H,4H2,(H,5,6)	AXINVSXSGNSVLV-UHFFFAOYSA-N	?	25	potentiometric	a1/apparent	NH3+	basic	5.57
10214	N1(=CC(=CC=C1)CC)	CCC1C=NC=CC=1	InChI=1S/C7H9N/c1-2-7-4-3-5-8-6-7/h3-6H,2H2,1H3	MFEIKQPHQINPRI-UHFFFAOYSA-N	?	25	mean from 3	a1/apparent	NH(+)	basic	5.57
10888	O=C([O-])C#CCN1(CCOCC1)	OC(=O)C#CCN1CCOCC1	InChI=1S/C8H11NO3/c10-8(11)2-1-3-9-4-6-12-7-5-9/h3-7H2,(H,10,11)	ZISHHSWJMOOXKT-UHFFFAOYSA-N	?	20	potentiometric	a2/apparent	?	basic	5.57
11080	O(C2(=CC=1(N=CNC=1C=C2)))CC	CCOC1=CC2N=CNC=2C=C1	InChI=1S/C9H10N2O/c1-2-12-7-3-4-8-9(5-7)11-6-10-8/h3-6H,2H2,1H3,(H,10,11)	SANFZVXZFRQJOL-UHFFFAOYSA-N	?			a1/apparent	=NH(+)	basic	5.57
16370	S(SCCC(C)C)C(=C(N(C=O)CC1(=C(N=C(C)N=C1)N))C)CCO	CC1N=CC(CN(C=O)C(C)=C(CCO)SSCCC(C)C)=C(N)N=1	InChI=1S/C17H28N4O2S2/c1-12(2)6-8-24-25-16(5-7-22)13(3)21(11-23)10-15-9-19-14(4)20-17(15)18/h9,11-12,22H,5-8,10H2,1-4H3,(H2,18,19,20)	AJICNXGVQCNIGY-UHFFFAOYSA-N	?	25		a/apparent	?	basic	5.58
14355	O=C(N)CCC1(=CC=NC=C1)	N=C(O)CCC1C=CN=CC=1	InChI=1S/C8H10N2O/c9-8(11)2-1-7-3-5-10-6-4-7/h3-6H,1-2H2,(H2,9,11)	FLDCAFAKYCVBLK-UHFFFAOYSA-N	?	25	potentiometric	a1/apparent	?	basic	5.58
17056	ClC2(=C(C(=N)C1(=CC=CC=C1))C=CC=C2)	N=C(C1C=CC=CC=1Cl)C1C=CC=CC=1	InChI=1S/C13H10ClN/c14-12-9-5-4-8-11(12)13(15)10-6-2-1-3-7-10/h1-9,15H	GBRNGMVBIWLZCI-UHFFFAOYSA-N	?		potentiometric	b/apparent	?	basic	5.59
16515	S(SC)C(=C(N(C=O)CC1(=C(N=C(C)N=C1)N))C)CCO	CSSC(CCO)=C(C)N(CC1C=NC(C)=NC=1N)C=O	InChI=1S/C13H20N4O2S2/c1-9(12(4-5-18)21-20-3)17(8-19)7-11-6-15-10(2)16-13(11)14/h6,8,18H,4-5,7H2,1-3H3,(H2,14,15,16)	MRPDHNUNBVWGNL-UHFFFAOYSA-N	?	25		a/apparent	?	basic	5.59
13577	O=C(N)CCCCC1(=CN=CC=C1)	N=C(O)CCCCC1C=NC=CC=1	InChI=1S/C10H14N2O/c11-10(13)6-2-1-4-9-5-3-7-12-8-9/h3,5,7-8H,1-2,4,6H2,(H2,11,13)	BGLCIHJLPVKCOL-UHFFFAOYSA-N	?	25	potentiometric	a1/apparent	?	basic	5.6
13365	N(C1(=CC=CC=C1))C2(CCCCC2)	C1CCCCC1NC1C=CC=CC=1	InChI=1S/C12H17N/c1-3-7-11(8-4-1)13-12-9-5-2-6-10-12/h1,3-4,7-8,12-13H,2,5-6,9-10H2	TXTHKGMZDDTZFD-UHFFFAOYSA-N	?			a/apparent	?	basic	5.6
12507	OC1(=C(C(=CN=C1)C2(CCCCC2))C)	CC1=C(O)C=NC=C1C1CCCCC1	InChI=1S/C12H17NO/c1-9-11(7-13-8-12(9)14)10-5-3-2-4-6-10/h7-8,10,14H,2-6H2,1H3	FKMIOEHSGYAQJS-UHFFFAOYSA-N	?			a/apparent	1	basic	5.6
15517	N=3(C2(=C1(N=CC=C(C1=CC=C2C(CC)=CC=3)CC)))	CCC1=CC=NC2=C3N=CC=C(CC)C3=CC=C12	InChI=1S/C16H16N2/c1-3-11-7-9-17-15-13(11)5-6-14-12(4-2)8-10-18-16(14)15/h5-10H,3-4H2,1-2H3	KRVFODAGBAKIKF-UHFFFAOYSA-N	?	25	potentiometric	a/apparent	?	basic	5.6
16881	OC(CN(CC(O)CC)CCCCCCCCCCCC)CC	CCCCCCCCCCCCN(CC(O)CC)CC(O)CC	InChI=1S/C20H43NO2/c1-4-7-8-9-10-11-12-13-14-15-16-21(17-19(22)5-2)18-20(23)6-3/h19-20,22-23H,4-18H2,1-3H3	DRNVEKFTJZVGKV-UHFFFAOYSA-N	?	20	potentiometric	a1/apparent	-NH3%+&	basic	5.6
16788	OC(CN(CC(O)CC)CCCCCCCCCCCCCCCC)CC	CCCCCCCCCCCCCCCCN(CC(O)CC)CC(O)CC	InChI=1S/C24H51NO2/c1-4-7-8-9-10-11-12-13-14-15-16-17-18-19-20-25(21-23(26)5-2)22-24(27)6-3/h23-24,26-27H,4-22H2,1-3H3	CXISVQJZXGIVPX-UHFFFAOYSA-N	?	20	potentiometric	a1/apparent	-NH3%+&	basic	5.6
11860	S=P(C(=S)NN)(CC)CC	CCP(=S)(CC)C(=S)NN	InChI=1S/C5H13N2PS2/c1-3-8(10,4-2)5(9)7-6/h3-4,6H2,1-2H3,(H,7,9)	NJBLFBUWNUBXGX-UHFFFAOYSA-N	?	20	potentiometric	a1/apparent	?	basic	5.6
13953	O2(C(C1(=CC=NC=C1))=CC=C2)	C1=CN=CC=C1C1=CC=CO1	InChI=1S/C9H7NO/c1-2-9(11-7-1)8-3-5-10-6-4-8/h1-7H	ZKFCBMREQURXHM-UHFFFAOYSA-N	?	25	spectrophotometric	a1/apparent	?	basic	5.6
15411	OC(C1(=CC=C(N(C)C)C=C1))C2(=CC=C(N(C)C)C=C2)	CN(C)C1C=CC(=CC=1)C(O)C1C=CC(=CC=1)N(C)C	InChI=1S/C17H22N2O/c1-18(2)15-9-5-13(6-10-15)17(20)14-7-11-16(12-8-14)19(3)4/h5-12,17,20H,1-4H3	YLZSIUVOIFJGQZ-UHFFFAOYSA-N	?	25		thermodynamic	?	basic	5.61
14955	N=3(C2(=C1(N=CC=CC1=CC=C2C(C)=C(C=3)C)))	CC1C=NC2=C3N=CC=CC3=CC=C2C=1C	InChI=1S/C14H12N2/c1-9-8-16-14-12(10(9)2)6-5-11-4-3-7-15-13(11)14/h3-8H,1-2H3	GLPRNMQODYFTAY-UHFFFAOYSA-N	?	25	potentiometric	a/apparent	?	basic	5.62
17466	ON(CC)CC	CCN(O)CC	InChI=1S/C4H11NO/c1-3-5(6)4-2/h6H,3-4H2,1-2H3	FVCOIAYSJZGECG-UHFFFAOYSA-N	?	30		a1/apparent	?	basic	5.62
10194	N1(=CC=C(C=C)C=C1)	C=CC1C=CN=CC=1	InChI=1S/C7H7N/c1-2-7-3-5-8-6-4-7/h2-6H,1H2	KFDVPJUYSDEJTH-UHFFFAOYSA-N	?	25	potentiometric	a/thermodynamic	NH+	basic	5.62
14829	O=C(OC)N2(C1(=C(C=CC=C1)C35(C26(C(O)(C(=O)OC)C(O)C4(C=CCN(C34)CC5)(CC6)))))	COC(=O)N1C2C=CC=CC=2C23CCN4CC=CC5(CCC21C(O)(C5O)C(=O)OC)C34	InChI=1S/C23H26N2O6/c1-30-18(27)23(29)17(26)20-8-5-12-24-13-11-21(16(20)24)14-6-3-4-7-15(14)25(19(28)31-2)22(21,23)10-9-20/h3-8,16-17,26,29H,9-13H2,1-2H3	HVUPNDMRYTUMME-UHFFFAOYSA-N	?			a/apparent	?	basic	5.63
11094	OCC1(=NC=2(C=C(C)C=CC=2(N1)))	CC1=CC2N=C(CO)NC=2C=C1	InChI=1S/C9H10N2O/c1-6-2-3-7-8(4-6)11-9(5-12)10-7/h2-4,12H,5H2,1H3,(H,10,11)	GUVUEQHXSSOYNR-UHFFFAOYSA-N	?	30	potentiometric	a2/apparent	=N-H(+)	basic	5.64
10718	O=C(N)CCCC1(=CC=NC=C1)	N=C(O)CCCC1C=CN=CC=1	InChI=1S/C9H12N2O/c10-9(12)3-1-2-8-4-6-11-7-5-8/h4-7H,1-3H2,(H2,10,12)	UFHNICBDVYKVDF-UHFFFAOYSA-N	?	25	potentiometric	a1/apparent	?	basic	5.64
11995	N=2(C1(=C(C=CC=C1)N(C=2)C))	CN1C=NC2C=CC=CC1=2	InChI=1S/C8H8N2/c1-10-6-9-7-4-2-3-5-8(7)10/h2-6H,1H3	FGYADSCZTQOAFK-UHFFFAOYSA-N	?	25	mean from 4	a1/apparent	?	basic	5.65
12267	O=[N+]([O-])C1(=C(N=CN(C)C)C=CC=C1)	CN(C)C=NC1C=CC=CC=1[N+]([O-])=O	InChI=1S/C9H11N3O2/c1-11(2)7-10-8-5-3-4-6-9(8)12(13)14/h3-7H,1-2H3	UBNRMJZJEMXNRG-UHFFFAOYSA-N	?	25	potentiometric	a1/apparent	?	basic	5.65
15641	N=3(C2(=C1(N=CC=CC1=CC=C2C=4(CCCCC=4(C=3)))))	C1CCCC2C3=CC=C4C=CC=NC4=C3N=CC=21	InChI=1S/C16H14N2/c1-2-6-13-12(4-1)10-18-16-14(13)8-7-11-5-3-9-17-15(11)16/h3,5,7-10H,1-2,4,6H2	KGWJZCDJNKOIST-UHFFFAOYSA-N	?	25	potentiometric	a/apparent	?	basic	5.66
13965	OC=2(C=1(C(=CC=NC=1)C=CC=2))	OC1=CC=CC2=CC=NC=C21	InChI=1S/C9H7NO/c11-9-3-1-2-7-4-5-10-6-8(7)9/h1-6,11H	ZIXWTPREILQLAC-UHFFFAOYSA-N	?	20	potentiometric	a1/apparent	?	basic	5.66
14404	N(C1(=CC=CC=C1))(CCC)C	CCCN(C)C1C=CC=CC=1	InChI=1S/C10H15N/c1-3-9-11(2)10-7-5-4-6-8-10/h4-8H,3,9H2,1-2H3	JDKNALCOFBJYBR-UHFFFAOYSA-N	?	23		a/thermodynamic	?	basic	5.67
11997	N=2(C1(=C(C=CC=C1NC=2)C))	CC1C=CC=C2NC=NC2=1	InChI=1S/C8H8N2/c1-6-3-2-4-7-8(6)10-5-9-7/h2-5H,1H3,(H,9,10)	QCXGJTGMGJOYDP-UHFFFAOYSA-N	?	25	potentiometric	a/apparent	?	basic	5.67
11637	N(C1(=CC=CC=C1))C(C)C	CC(C)NC1C=CC=CC=1	InChI=1S/C9H13N/c1-8(2)10-9-6-4-3-5-7-9/h3-8,10H,1-2H3	FRCFWPVMFJMNDP-UHFFFAOYSA-N	?	22	mean from 6	a1/apparent	?	basic	5.67
11084	OC=2(C1(=NC=CC=C1C(N)=CC=2))	NC1=CC=C(O)C2=NC=CC=C21	InChI=1S/C9H8N2O/c10-7-3-4-8(12)9-6(7)2-1-5-11-9/h1-5,12H,10H2	YDEUKNRKEYICTH-UHFFFAOYSA-N	?	20		a1/apparent	?	basic	5.67
16372	O2(C1(=C(OC)C=CC5(=C1C34(C2C(O)C=CC3C(N(CCC#N)CC4)C5))))	COC1C=CC2CC3C4C=CC(O)C5OC=1C=2C45CCN3CCC#N	InChI=1S/C20H22N2O3/c1-24-16-6-3-12-11-14-13-4-5-15(23)19-20(13,17(12)18(16)25-19)7-10-22(14)9-2-8-21/h3-6,13-15,19,23H,2,7,9-11H2,1H3	OPUAFQAHKSCSTM-UHFFFAOYSA-N	?	27	potentiometric	a/apparent	?	basic	5.68
13907	N=1(C=2(C(C=CC=1C)=CC=CC=2))	CC1C=CC2=CC=CC=C2N=1	InChI=1S/C10H9N/c1-8-6-7-9-4-2-3-5-10(9)11-8/h2-7H,1H3	SMUQFGGVLNAIOZ-UHFFFAOYSA-N	?	22	mean from 6	a1/apparent	?	basic	5.69
13409	O(C=2(C1(=NC(=CC=C1C=CC=2)C)))C	CC1=CC=C2C=CC=C(OC)C2=N1	InChI=1S/C11H11NO/c1-8-6-7-9-4-3-5-10(13-2)11(9)12-8/h3-7H,1-2H3	OQXVXPBDSJQYRR-UHFFFAOYSA-N	?	25	spectrophotometric	b/apparent	?	basic	5.69
17053	ClC2(=CC(C(=N)C1(=CC=CC=C1))=CC=C2)	N=C(C1C=C(Cl)C=CC=1)C1C=CC=CC=1	InChI=1S/C13H10ClN/c14-12-8-4-7-11(9-12)13(15)10-5-2-1-3-6-10/h1-9,15H	UAYWTRRTTJSFEK-UHFFFAOYSA-N	?		potentiometric	b/apparent	?	basic	5.69
12016	OC2(=CC=1(N=CNC=1C=C2))	OC1=CC2N=CNC=2C=C1	InChI=1S/C7H6N2O/c10-5-1-2-6-7(3-5)9-4-8-6/h1-4,10H,(H,8,9)	KRKSOBREFNTJJY-UHFFFAOYSA-N	?		mean from 2	a1/apparent	?	basic	5.69
12428	O=C([O-])CCC1(=NC=2(C=CC=CC=2(N1)))	OC(O)=CCC1NC2C=CC=CC=2N=1	InChI=1S/C10H10N2O2/c13-10(14)6-5-9-11-7-3-1-2-4-8(7)12-9/h1-4,6,13-14H,5H2,(H,11,12)	BJABXUAFRFFWAW-UHFFFAOYSA-N	?	24.9	spectrophotometric	a3/apparent	NH-C-NH(+)	basic	5.7
13660	O=C([O-])C1(=NC=C(CCCC)C=C1)	CCCCC1=CC=C(N=C1)C(O)=O	InChI=1S/C10H13NO2/c1-2-3-4-8-5-6-9(10(12)13)11-7-8/h5-7H,2-4H2,1H3,(H,12,13)	DGMPVYSXXIOGJY-UHFFFAOYSA-N	?			b1	?	basic	5.7
17034	O2(CCN(C1(=CC=C(N(C)C)C=C1))CC2)	CN(C)C1=CC=C(C=C1)N1CCOCC1	InChI=1S/C12H18N2O/c1-13(2)11-3-5-12(6-4-11)14-7-9-15-10-8-14/h3-6H,7-10H2,1-2H3	SGJAGPMXKAQKEK-UHFFFAOYSA-N	?	25		a1/apparent	N-H	basic	5.7
15464	O4(C(C1(=NC=CC2(=C1NC=3(C=CC=CC2=3))))=CC=C4CO)	OCC1=CC=C(O1)C1=NC=CC2=C1NC1C=CC=CC2=1	InChI=1S/C16H12N2O2/c19-9-10-5-6-14(20-10)16-15-12(7-8-17-16)11-3-1-2-4-13(11)18-15/h1-8,18-19H,9H2	KFUCYPGCMLPUMT-UHFFFAOYSA-N	?	25	spectrophotometric	b1/apparent	?	basic	5.7
16349	OC(CN(CC(O)CC)CCCCCCCCCCCCCC)CC	CCCCCCCCCCCCCCN(CC(O)CC)CC(O)CC	InChI=1S/C22H47NO2/c1-4-7-8-9-10-11-12-13-14-15-16-17-18-23(19-21(24)5-2)20-22(25)6-3/h21-22,24-25H,4-20H2,1-3H3	CMXSPVQSHXOGDZ-UHFFFAOYSA-N	?	20	potentiometric	a1/apparent	-NH3%+&	basic	5.7
10084	N1(N(CC=CC1)C)(C)	CN1CC=CCN1C	InChI=1S/C6H12N2/c1-7-5-3-4-6-8(7)2/h3-4H,5-6H2,1-2H3	YTOCHSMFDSTIKM-UHFFFAOYSA-N	?	25	potentiometric	a1/apparent	?	basic	5.7
13048	OC1(=C(N)C=CC(=C1)O)	NC1C=CC(O)=CC=1O	InChI=1S/C6H7NO2/c7-5-2-1-4(8)3-6(5)9/h1-3,8-9H,7H2	ROCVGJLXIARCAC-UHFFFAOYSA-N	?	20	spectrophotometric	a1/apparent	?	basic	5.7
14503	OCCCCC1(=CN=CC=C1)	OCCCCC1=CN=CC=C1	InChI=1S/C9H13NO/c11-7-2-1-4-9-5-3-6-10-8-9/h3,5-6,8,11H,1-2,4,7H2	GPJCBIYBTLQPQG-UHFFFAOYSA-N	?	25	potentiometric	a1/apparent	?	basic	5.7
14953	N=3(C2(=C1(N=CC=CC1=C(C)C=C2C(C)=CC=3)))	CC1C=C2C(N=CC=C2C)=C2N=CC=CC=12	InChI=1S/C14H12N2/c1-9-5-7-16-14-12(9)8-10(2)11-4-3-6-15-13(11)14/h3-8H,1-2H3	SHQNVVAWBDPXSE-UHFFFAOYSA-N	?	25	potentiometric	a/apparent	?	basic	5.71
17820	S1(C(=NC=C1C)N)	CC1=CN=C(N)S1	InChI=1S/C4H6N2S/c1-3-2-6-4(5)7-3/h2H,1H3,(H2,5,6)	GUABFMPMKJGSBQ-UHFFFAOYSA-N	?	25	potentiometric	a1/thermodynamic	?	basic	5.71
11765	OCCCC1(=NC=CC=C1)	OCCCC1C=CC=CN=1	InChI=1S/C8H11NO/c10-7-3-5-8-4-1-2-6-9-8/h1-2,4,6,10H,3,5,7H2	FVZXYJDGVYLMDB-UHFFFAOYSA-N	?	25	potentiometric	a1/apparent	?	basic	5.71
15820	O=C(N)C1(=C2(C=CC=C1COCCOCC3(=CN=C(COCCOC2)N3)))	NC(=O)C1C2COCCOCC3=CN=C(COCCOCC=1C=CC=2)N3	InChI=1S/C18H23N3O5/c19-18(22)17-13-2-1-3-14(17)10-24-5-7-26-12-16-20-8-15(21-16)11-25-6-4-23-9-13/h1-3,8H,4-7,9-12H2,(H2,19,22)(H,20,21)	YOEADGUTVNDRBT-UHFFFAOYSA-N	?	25	potentiometric	a1/apparent	?	basic	5.72
13021	N1(=CC(=CC=C1)C(C)C)	CC(C)C1C=NC=CC=1	InChI=1S/C8H11N/c1-7(2)8-4-3-5-9-6-8/h3-7H,1-2H3	PUACTIIESPYWSI-UHFFFAOYSA-N	?	25	spectrophotometric	a/thermodynamic	NHE+	basic	5.72
11624	N(C1(=CC=C(C)C=C1))CC	CC1C=CC(=CC=1)NCC	InChI=1S/C9H13N/c1-3-10-9-6-4-8(2)5-7-9/h4-7,10H,3H2,1-2H3	AASABFUMCBTXRL-UHFFFAOYSA-N	?	22	potentiometric	a/thermodynamic	?	basic	5.72
13952	O2(C=C(C1(=CC=NC=C1))C=C2)	C1OC=CC=1C1C=CN=CC=1	InChI=1S/C9H7NO/c1-4-10-5-2-8(1)9-3-6-11-7-9/h1-7H	TUAOCHMKNGTVCK-UHFFFAOYSA-N	?	25	spectrophotometric	a1/apparent	?	basic	5.72
13575	O=C(N)CCCCC1(=NC=CC=C1)	N=C(O)CCCCC1=CC=CC=N1	InChI=1S/C10H14N2O/c11-10(13)7-2-1-5-9-6-3-4-8-12-9/h3-4,6,8H,1-2,5,7H2,(H2,11,13)	LIOONPAWZRVMBU-UHFFFAOYSA-N	?	25	potentiometric	a1/apparent	?	basic	5.73
11040	N=2(C1(=C(C=CC=C1)N(C=2)C(C)C))	CC(C)N1C=NC2C=CC=CC1=2	InChI=1S/C10H12N2/c1-8(2)12-7-11-9-5-3-4-6-10(9)12/h3-8H,1-2H3	UMJVKPYTXOUBSB-UHFFFAOYSA-N	?	25	potentiometric	a/apparent	?	basic	5.74
14903	O(CCN=C(C1(=CC=CC=C1))C(O)(C)C)C	COCCN=C(C1C=CC=CC=1)C(C)(C)O	InChI=1S/C13H19NO2/c1-13(2,15)12(14-9-10-16-3)11-7-5-4-6-8-11/h4-8,15H,9-10H2,1-3H3	SNFZZJYSQBFZLQ-UHFFFAOYSA-N	?	30	spectrophotometric	a1/apparent	NH	basic	5.75
16412	O=C2(N(C(=O)C(C1(=CCCCC1))(C)C(N2C)=O)CCN3(CCOCC3))	CN1C(=O)C(C)(C2CCCCC=2)C(=O)N(CCN2CCOCC2)C1=O	InChI=1S/C18H27N3O4/c1-18(14-6-4-3-5-7-14)15(22)19(2)17(24)21(16(18)23)9-8-20-10-12-25-13-11-20/h6H,3-5,7-13H2,1-2H3	CCALQQLZBBGVAS-UHFFFAOYSA-N	?	20	potentiometric	a1/apparent	?	basic	5.75
12018	O1(C(=NC2(=C1CCCC2))N)	NC1=NC2CCCCC=2O1	InChI=1S/C7H10N2O/c8-7-9-5-3-1-2-4-6(5)10-7/h1-4H2,(H2,8,9)	WHPXIOARQDHUIK-UHFFFAOYSA-N	?	21		a1/apparent	NH(+)	basic	5.75
16056	N=3(C2(=C1(N=CC=CC1=CC=C2C=4(CCCC=4(C=3)))))	C1CCC2C3=CC=C4C=CC=NC4=C3N=CC=21	InChI=1S/C15H12N2/c1-3-11-9-17-15-13(12(11)5-1)7-6-10-4-2-8-16-14(10)15/h2,4,6-9H,1,3,5H2	OGWLKYOZFZCYEU-UHFFFAOYSA-N	?	25	potentiometric	a/apparent	?	basic	5.78
14037	N2(=C(N)C=1(C(=CC=CC=1)N=C2))	NC1=NC=NC2=CC=CC=C21	InChI=1S/C8H7N3/c9-8-6-3-1-2-4-7(6)10-5-11-8/h1-5H,(H2,9,10,11)	DRYRBWIFRVMRPV-UHFFFAOYSA-N	?	20	mean from 2	a/apparent	?	basic	5.79
13454	N1(=C(N)C=CC=C1C2(=NC=CC=C2))	NC1C=CC=C(N=1)C1C=CC=CN=1	InChI=1S/C10H9N3/c11-10-6-3-5-9(13-10)8-4-1-2-7-12-8/h1-7H,(H2,11,13)	FXVYZSKRRVSINZ-UHFFFAOYSA-N	?	20	spectrophotometric	a1/apparent	=NH(+)-	basic	5.8
10408	ON=C(N)C(C)(C)C	CC(C)(C)C(N)N=O	InChI=1S/C5H12N2O/c1-5(2,3)4(6)7-8/h4H,6H2,1-3H3	XGTBEWLNCNCWCG-UHFFFAOYSA-N	?	20	potentiometric	a1/apparent	?	basic	5.8
11715	O=C([O-])C1(=NC(=CC=C1)C)	CC1C=CC=C(N=1)C(O)=O	InChI=1S/C7H7NO2/c1-5-3-2-4-6(8-5)7(9)10/h2-4H,1H3,(H,9,10)	LTUUGSGSUZRPRV-UHFFFAOYSA-N	?	25	mean from 2	a1/apparent	?	basic	5.8
17140	N4(=C2(N(C1(=NCCN1C=3(N2CCN=3)))CC4))	C1CN=C2N1C1=NCCN1C1=NCCN12	InChI=1S/C9H12N6/c1-4-13-7(10-1)14-5-2-12-9(14)15-6-3-11-8(13)15/h1-6H2	KEJXVKYIGLPAHX-UHFFFAOYSA-N	?			a/apparent	?	basic	5.8
17848	N1(=CC(=CC=C1)C)	CC1C=NC=CC=1	InChI=1S/C6H7N/c1-6-3-2-4-7-5-6/h2-5H,1H3	ITQTTZVARXURQS-UHFFFAOYSA-N	?	25	mean from 15	a1/apparent	NH(1+)	basic	5.81
11996	N=2(C1(=C(C=CC(=C1)C)NC=2))	CC1=CC2N=CNC=2C=C1	InChI=1S/C8H8N2/c1-6-2-3-7-8(4-6)10-5-9-7/h2-5H,1H3,(H,9,10)	RWXZXCZBMQPOBF-UHFFFAOYSA-N	?	25	potentiometric	a/apparent	?	basic	5.81
11636	N1(=CC(=CC=C1)C(C)(C)C)	CC(C)(C)C1C=NC=CC=1	InChI=1S/C9H13N/c1-9(2,3)8-5-4-6-10-7-8/h4-7H,1-3H3	FBUIIWHYTLCORM-UHFFFAOYSA-N	?	25	spectrophotometric	a/thermodynamic	NHE+	basic	5.82
13004	N1(=C(C=CC=C1)C(C)C)	CC(C)C1C=CC=CN=1	InChI=1S/C8H11N/c1-7(2)8-5-3-4-6-9-8/h3-7H,1-2H3	PFYPDUUXDADWKC-UHFFFAOYSA-N	?	25	spectrophotometric	a/thermodynamic	NHE+	basic	5.83
14517	OCCCCC1(=NC=CC=C1)	OCCCCC1C=CC=CN=1	InChI=1S/C9H13NO/c11-8-4-2-6-9-5-1-3-7-10-9/h1,3,5,7,11H,2,4,6,8H2	QYSOMFUUWROROT-UHFFFAOYSA-N	?	25	potentiometric	a1/apparent	?	basic	5.83
11994	N#CC1(=CN2(CCC1CC2))	N#CC1=CN2CCC1CC2	InChI=1S/C8H10N2/c9-5-8-6-10-3-1-7(8)2-4-10/h6-7H,1-4H2	WSZVAPAWOWNVFG-UHFFFAOYSA-N	?	25		a/apparent	?	basic	5.84
14658	N1(=C(N=C(NCC)N=C1NCC)NCC)	CCNC1N=C(NCC)N=C(NCC)N=1	InChI=1S/C9H18N6/c1-4-10-7-13-8(11-5-2)15-9(14-7)12-6-3/h4-6H2,1-3H3,(H3,10,11,12,13,14,15)	LNCCBHFAHILMCT-UHFFFAOYSA-N	?	25	potentiometric	b/apparent	?	basic	5.84
14411	N(C1(=C(C=CC=C1C)C))(C)C	CC1C=CC=C(C)C=1N(C)C	InChI=1S/C10H15N/c1-8-6-5-7-9(2)10(8)11(3)4/h5-7H,1-4H3	SCVRZFQSPISLTD-UHFFFAOYSA-N	?	23	potentiometric	a/apparent	?	basic	5.85
11126	N=2(C=1(C(=CC(C)=CC=1)C=CC=2C))	CC1C=C2C=CC(C)=NC2=CC=1	InChI=1S/C11H11N/c1-8-3-6-11-10(7-8)5-4-9(2)12-11/h3-7H,1-2H3	JJPSZKIOGBRMHK-UHFFFAOYSA-N	?	25	mean from 3	a1/apparent	?	basic	5.85
13949	OC2(=CC=1(C(=CN=CC=1)C=C2))	OC1=CC2=CC=NC=C2C=C1	InChI=1S/C9H7NO/c11-9-2-1-8-6-10-4-3-7(8)5-9/h1-6,11H	GPVPDRHTRGTSIH-UHFFFAOYSA-N	?	20	potentiometric	a1/apparent	?	basic	5.85
13406	OC=2(C1(=NC(=C(C)C=C1C=CC=2)C))	CC1N=C2C(O)=CC=CC2=CC=1C	InChI=1S/C11H11NO/c1-7-6-9-4-3-5-10(13)11(9)12-8(7)2/h3-6,13H,1-2H3	ZBLCWYDHYTWUSK-UHFFFAOYSA-N	?	25	spectrophotometric	b/apparent	?	basic	5.86
14815	O=C3(N2(C1(=C(C=C(OC)C(=C1)OC)C57(C2C4(C6(C(=CCOC4(C3))CN(C5C6)CC7))))))	COC1=CC2=C(C=C1OC)C13CCN4CC5=CCOC6C=C(O)N2C1C6C5CC34	InChI=1S/C23H26N2O4/c1-27-16-8-14-15(9-17(16)28-2)25-20(26)10-18-21-13-7-19-23(14,22(21)25)4-5-24(19)11-12(13)3-6-29-18/h3,8-10,13,18-19,21-22,26H,4-7,11H2,1-2H3	MAMZURMAKQVAPJ-UHFFFAOYSA-N	?	19	mean from 2	b1/apparent	?	basic	5.86
14506	O(C1(=CC=C(N(C)C)C=C1))C	COC1C=CC(=CC=1)N(C)C	InChI=1S/C9H13NO/c1-10(2)8-4-6-9(11-3)7-5-8/h4-7H,1-3H3	ZTKDMNHEQMILPE-UHFFFAOYSA-N	?	20	mean from 2	a/thermodynamic	?	basic	5.86
11577	O=C(NC1(=CC=NC=C1))C	C/C(/O)=N\C1C=CN=CC=1	InChI=1S/C7H8N2O/c1-6(10)9-7-2-4-8-5-3-7/h2-5H,1H3,(H,8,9,10)	BIJAWQUBRNHZGE-UHFFFAOYSA-N	?		potentiometric	a/apparent	?	basic	5.87
17154	N=2(C=1(C(=CC(N)=CC=1)C=C3(C=2C=CC=C3)))	NC1C=C2C=C3C=CC=CC3=NC2=CC=1	InChI=1S/C13H10N2/c14-11-5-6-13-10(8-11)7-9-3-1-2-4-12(9)15-13/h1-8H,14H2	UTXPWBKKZFLMPZ-UHFFFAOYSA-N	?	20	spectrophotometric	a/apparent	?	basic	5.88
15702	O=C([O-])C=1(N(N=C(C=1C(=O)[O-])C)C2(=CC=CC=C2))	CC1=NN(C(=C1C(O)=O)C(O)=O)C1C=CC=CC=1	InChI=1S/C12H10N2O4/c1-7-9(11(15)16)10(12(17)18)14(13-7)8-5-3-2-4-6-8/h2-6H,1H3,(H,15,16)(H,17,18)	UPFHVPAKJXNRDG-UHFFFAOYSA-N	?		potentiometric	a2/apparent	?	basic	5.89
15090	O(C2(=CC=C(NC1(=CC=C(N)C=C1))C=C2))C	COC1C=CC(=CC=1)NC1C=CC(N)=CC=1	InChI=1S/C13H14N2O/c1-16-13-8-6-12(7-9-13)15-11-4-2-10(14)3-5-11/h2-9,15H,14H2,1H3	RBLUJIWKMSZIMK-UHFFFAOYSA-N	?	20	potentiometric	a/apparent	?	basic	5.9
16302	N=3(C2(=C1(N=CC=C(C1=CC(=C2C=C(C=3)C)C)C)))	CC1C=C2C(N=CC=C2C)=C2N=CC(C)=CC=12	InChI=1S/C15H14N2/c1-9-6-12-11(3)7-13-10(2)4-5-16-14(13)15(12)17-8-9/h4-8H,1-3H3	QRHQZHJYHKMIJA-UHFFFAOYSA-N	?	25	potentiometric	a/apparent	?	basic	5.9
13119	ON1(C(C(C)CC1)(C)C)	CC1CCN(O)C1(C)C	InChI=1S/C7H15NO/c1-6-4-5-8(9)7(6,2)3/h6,9H,4-5H2,1-3H3	YIOJMPBKRXTZEL-UHFFFAOYSA-N	?		potentiometric	a/apparent	NH+	basic	5.9
11759	OCCCC1(=CC=NC=C1)	OCCCC1C=CN=CC=1	InChI=1S/C8H11NO/c10-7-1-2-8-3-5-9-6-4-8/h3-6,10H,1-2,7H2	PZVZGDBCMQBRMA-UHFFFAOYSA-N	?	25	potentiometric	a1/apparent	?	basic	5.9
15792	O=C([O-])C=1(N=CN(C=1N)C2(OC(CO)C(C2O)O))	NC1=C(N=CN1C1OC(CO)C(O)C1O)C(O)=O	InChI=1S/C9H13N3O6/c10-7-4(9(16)17)11-2-12(7)8-6(15)5(14)3(1-13)18-8/h2-3,5-6,8,13-15H,1,10H2,(H,16,17)	GCEYZZWMVRITSE-UHFFFAOYSA-N	?	27	potentiometric	a1/apparent	N3%+&-H	basic	5.9
13576	O=C(N)CCCCC1(=CC=NC=C1)	N=C(O)CCCCC1C=CN=CC=1	InChI=1S/C10H14N2O/c11-10(13)4-2-1-3-9-5-7-12-8-6-9/h5-8H,1-4H2,(H2,11,13)	ISLTWYMYRXOOOR-UHFFFAOYSA-N	?	25	potentiometric	a1/apparent	?	basic	5.92
10849	OCCCCCC1(=NC=CC=C1)	OCCCCCC1C=CC=CN=1	InChI=1S/C10H15NO/c12-9-5-1-2-6-10-7-3-4-8-11-10/h3-4,7-8,12H,1-2,5-6,9H2	JOWYHBMAGQHBEA-UHFFFAOYSA-N	?	25	potentiometric	a1/apparent	?	basic	5.93
16299	N=3(C2(=C1(N=CC=CC1=C(C)C=C2C(C)=C(C=3)C)))	CC1C=NC2=C3N=CC=CC3=C(C)C=C2C=1C	InChI=1S/C15H14N2/c1-9-7-13-11(3)10(2)8-17-15(13)14-12(9)5-4-6-16-14/h4-8H,1-3H3	OFBBRTYNWNPWFH-UHFFFAOYSA-N	?	25	potentiometric	a/apparent	?	basic	5.93
14952	N=3(C2(=C1(N=CC=C(C1=CC=C2C(C)=CC=3)C)))	CC1=CC=NC2=C3N=CC=C(C)C3=CC=C12	InChI=1S/C14H12N2/c1-9-5-7-15-13-11(9)3-4-12-10(2)6-8-16-14(12)13/h3-8H,1-2H3	JIVLDFFWTQYGSR-UHFFFAOYSA-N	?	25	potentiometric	a/apparent	?	basic	5.94
10195	N1(=CC=C(CC)C=C1)	CCC1C=CN=CC=1	InChI=1S/C7H9N/c1-2-7-3-5-8-6-4-7/h3-6H,2H2,1H3	VJXRKZJMGVSXPX-UHFFFAOYSA-N	?	25	mean from 5	a1/apparent	NH(+)	basic	5.94
17410	ON=C(N)CC	CCC(N)N=O	InChI=1S/C3H8N2O/c1-2-3(4)5-6/h3H,2,4H2,1H3	YXVGTXDOLCHDTO-UHFFFAOYSA-N	?	20	potentiometric	a1/apparent	?	basic	5.95
14963	N=3(C2(=C1(N=CC=CC1=CC=C2C(C)=CC=3C)))	CC1C=C(C)C2=CC=C3C=CC=NC3=C2N=1	InChI=1S/C14H12N2/c1-9-8-10(2)16-14-12(9)6-5-11-4-3-7-15-13(11)14/h3-8H,1-2H3	KXSJVVRUZOPMJE-UHFFFAOYSA-N	?	25	potentiometric	a/apparent	?	basic	5.96
15447	O=C(NCCN1(CCOCC1))C2(=C(C=C(N)C=C2C)C)	CC1C=C(N)C=C(C)C=1C(=O)NCCN1CCOCC1	InChI=1S/C15H23N3O2/c1-11-9-13(16)10-12(2)14(11)15(19)17-3-4-18-5-7-20-8-6-18/h9-10H,3-8,16H2,1-2H3,(H,17,19)	PJKDRPSVSBTBIO-UHFFFAOYSA-N	?	25		a1/apparent	?	basic	5.96
17065	O=C(C1(=CC=CC=C1))CN2(CCOCC2)	OC(=CN1CCOCC1)C1C=CC=CC=1	InChI=1S/C12H15NO2/c14-12(11-4-2-1-3-5-11)10-13-6-8-15-9-7-13/h1-5,10,14H,6-9H2	BIAQOFMVFYVZBL-UHFFFAOYSA-N	?	25	potentiometric	a1/thermodynamic	NH(1+)	basic	5.97
13022	N1(=C(C=CC=C1)CCC)	CCCC1C=CC=CN=1	InChI=1S/C8H11N/c1-2-5-8-6-3-4-7-9-8/h3-4,6-7H,2,5H2,1H3	OIALIKXMLIAOSN-UHFFFAOYSA-N	?	25	spectrophotometric	a/thermodynamic	NHE+	basic	5.97
13731	N=3(C1(=C(C=C2(CCCCC2(=C1)))NC=3))	C1CCCC2=CC3NC=NC=3C=C21	InChI=1S/C11H12N2/c1-2-4-9-6-11-10(12-7-13-11)5-8(9)3-1/h5-7H,1-4H2,(H,12,13)	HPPTULNWMICSJI-UHFFFAOYSA-N	?	20	potentiometric	a1/apparent	?	basic	5.98
17852	N1(=C(C=CC=C1)C)	CC1C=CC=CN=1	InChI=1S/C6H7N/c1-6-4-2-3-5-7-6/h2-5H,1H3	BSKHPKMHTQYZBB-UHFFFAOYSA-N	?	24	mean from 10	a1/apparent	NH(1+)	basic	5.98
16149	O(C2(=C(C(=N)C1(=CC=CC=C1))C=CC(=C2)O))C	COC1C=C(O)C=CC=1C(=N)C1C=CC=CC=1	InChI=1S/C14H13NO2/c1-17-13-9-11(16)7-8-12(13)14(15)10-5-3-2-4-6-10/h2-9,15-16H,1H3	HZZNIYJGFMGFRC-UHFFFAOYSA-N	?		potentiometric	b/apparent	?	basic	5.99
16300	N=3(C2(=C1(N=CC=C(C1=CC=C2C(C)=C(C=3)C)C)))	CC1C=NC2=C3N=CC=C(C)C3=CC=C2C=1C	InChI=1S/C15H14N2/c1-9-6-7-16-14-12(9)4-5-13-11(3)10(2)8-17-15(13)14/h4-8H,1-3H3	RFINKOIZFSHBNU-UHFFFAOYSA-N	?	25	potentiometric	a/apparent	?	basic	5.99
14949	O=C2(C1(=C([O-])N=CN=C1C(=O)C3(=C2N=CN3)))	OC1=NC=NC2=C1C(=O)C1N=CNC=1C2=O	InChI=1S/C9H4N4O3/c14-7-3-4(10-2-13-9(3)16)8(15)6-5(7)11-1-12-6/h1-2H,(H,11,12)(H,10,13,16)	IWROETMFTPFQHX-UHFFFAOYSA-N	?	30	spectrophotometric	a1/apparent	?	basic	5.99
13127	OC1(=CC=C(NC)C=C1)	CNC1C=CC(O)=CC=1	InChI=1S/C7H9NO/c1-8-6-2-4-7(9)5-3-6/h2-5,8-9H,1H3	ZFIQGRISGKSVAG-UHFFFAOYSA-N	?	25	potentiometric	b/thermodynamic	?	basic	6.0
11643	N(C1(=C(C=CC=C1)C))(C)C	CC1C=CC=CC=1N(C)C	InChI=1S/C9H13N/c1-8-6-4-5-7-9(8)10(2)3/h4-7H,1-3H3	JDEJGVSZUIJWBM-UHFFFAOYSA-N	?	25	mean from 3	b/thermodynamic	?	basic	6.0
13826	N=2(C(C1(=CC=CC=C1))=CNC=2)	C1NC=C(N=1)C1C=CC=CC=1	InChI=1S/C9H8N2/c1-2-4-8(5-3-1)9-6-10-7-11-9/h1-7H,(H,10,11)	XHLKOHSAWQPOFO-UHFFFAOYSA-N	?	25	potentiometric	a/thermodynamic	?	basic	6.0
16446	O=[N+]([O-])C=2(C1(=C(NCCC[NH+](C)C)C(=CN=C1C=CC=2)C))	CC1=CN=C2C=CC=C(C2=C1NCCCN(C)C)[N+]([O-])=O	InChI=1S/C15H20N4O2/c1-11-10-17-12-6-4-7-13(19(20)21)14(12)15(11)16-8-5-9-18(2)3/h4,6-7,10H,5,8-9H2,1-3H3,(H,16,17)	ZWFOYPCDCYAMFX-UHFFFAOYSA-N	?	25	spectrophotometric	a1/apparent	?	basic	6.01
14512	OCCCCC1(=CC=NC=C1)	OCCCCC1C=CN=CC=1	InChI=1S/C9H13NO/c11-8-2-1-3-9-4-6-10-7-5-9/h4-7,11H,1-3,8H2	HFGNRLFZUNCBPF-UHFFFAOYSA-N	?	25	potentiometric	a1/apparent	?	basic	6.01
14959	N=2(C1(=C3(C(=CC=C1C(C)=CC=2N)C=CC=C3)))	CC1=CC(N)=NC2C1=CC=C1C=CC=CC1=2	InChI=1S/C14H12N2/c1-9-8-13(15)16-14-11(9)7-6-10-4-2-3-5-12(10)14/h2-8H,1H3,(H2,15,16)	XYTOAXAQLHYOMX-UHFFFAOYSA-N	?	20	spectrophotometric	a/apparent	?	basic	6.02
11631	N(C1(=CC=CC=C1))(CC)C	CCN(C)C1C=CC=CC=1	InChI=1S/C9H13N/c1-3-10(2)9-7-5-4-6-8-9/h4-8H,3H2,1-2H3	PPHQUIPUBYPZLD-UHFFFAOYSA-N	?	22		a/thermodynamic	?	basic	6.02
10751	N(C1(=CC=CC=C1))(C(CC)C)C	CCC(C)N(C)C1C=CC=CC=1	InChI=1S/C11H17N/c1-4-10(2)12(3)11-8-6-5-7-9-11/h5-10H,4H2,1-3H3	REFGXLSOFBWGAQ-UHFFFAOYSA-N	?			a/apparent	?	basic	6.03
17155	N2(=NC1(=C(CCCC1)C3(=C2CCCCC3)))	C1CCCCC2C3CCCCC=3N=NC=21	InChI=1S/C13H18N2/c1-2-6-10-11-7-4-5-9-13(11)15-14-12(10)8-3-1/h1-9H2	BFZGBAVZRMGYIB-UHFFFAOYSA-N	?	16.5	potentiometric	a/apparent	?	basic	6.03
10848	OCCCCCC1(=CC=NC=C1)	OCCCCCC1C=CN=CC=1	InChI=1S/C10H15NO/c12-9-3-1-2-4-10-5-7-11-8-6-10/h5-8,12H,1-4,9H2	FOEXZUQNDHODBJ-UHFFFAOYSA-N	?	25	potentiometric	a1/apparent	?	basic	6.04
17150	N=2(C=1(C(=C(N)C=CC=1)C=C3(C=2C=CC=C3)))	NC1C=CC=C2N=C3C=CC=CC3=CC2=1	InChI=1S/C13H10N2/c14-11-5-3-7-13-10(11)8-9-4-1-2-6-12(9)15-13/h1-8H,14H2	LOMMDWBTANPFEJ-UHFFFAOYSA-N	?	20	spectrophotometric	a/apparent	?	basic	6.04
16707	S2(C1(=C(C=CC(=C1)C(=O)[O-])C(=C2CN3(C=NC=C3))C))	CC1=C(CN2C=NC=C2)SC2=CC(=CC=C21)C(O)=O	InChI=1S/C14H12N2O2S/c1-9-11-3-2-10(14(17)18)6-12(11)19-13(9)7-16-5-4-15-8-16/h2-6,8H,7H2,1H3,(H,17,18)	BCWNQOJBNHQVGC-UHFFFAOYSA-N	?	25		a1/apparent	NH	basic	6.04
13902	N2(=C(C1(CCCCC1))CCC2)	C1CCC(=N1)C1CCCCC1	InChI=1S/C10H17N/c1-2-5-9(6-3-1)10-7-4-8-11-10/h9H,1-8H2	GDDLMYQGDXSHRY-UHFFFAOYSA-N	?	25	potentiometric	b/apparent	?	basic	6.05
14749	N1(CC1)	C1CN1	InChI=1S/C2H5N/c1-2-3-1/h3H,1-2H2	NOWKCMXCCJGMRR-UHFFFAOYSA-N	?	22	mean from 2	b/thermodynamic	?	basic	6.05
17127	O2(C(N1(C(N)=CN=C1))C(O)C(C2CO)O)	NC1=CN=CN1C1OC(CO)C(O)C1O	InChI=1S/C8H13N3O4/c9-5-1-10-3-11(5)8-7(14)6(13)4(2-12)15-8/h1,3-4,6-8,12-14H,2,9H2	NKYAAYKKNSYIIW-UHFFFAOYSA-N	?	27	potentiometric	a1/apparent	imine N3	basic	6.05
14746	ONC	CNO	InChI=1S/CH5NO/c1-2-3/h2-3H,1H3	CPQCSJYYDADLCZ-UHFFFAOYSA-N	?	25	mean from 3	a1/apparent	NH2	basic	6.05
13831	N2(=CC1(=C(N)C=CC=C1C=C2))	NC1C=CC=C2C=CN=CC2=1	InChI=1S/C9H8N2/c10-9-3-1-2-7-4-5-11-6-8(7)9/h1-6H,10H2	GUSYANXQYUJOBH-UHFFFAOYSA-N	?	20	potentiometric	a/apparent	?	basic	6.06
15089	O(C2(=CC=1(N=C(CC(C)C)NC=1C=C2)))CC	CCOC1=CC2N=C(CC(C)C)NC=2C=C1	InChI=1S/C13H18N2O/c1-4-16-10-5-6-11-12(8-10)15-13(14-11)7-9(2)3/h5-6,8-9H,4,7H2,1-3H3,(H,14,15)	YCEYUORGLCNEFA-UHFFFAOYSA-N	?			a1/apparent	=NH(+)	basic	6.07
15938	O=[N+]([O-])C=2(C1(=C(NCCC[NH+](C)C)C(=CN=C1C=CC=2C)C))	CC1C=CC2=NC=C(C)C(NCCCN(C)C)=C2C=1[N+]([O-])=O	InChI=1S/C16H22N4O2/c1-11-6-7-13-14(16(11)20(21)22)15(12(2)10-18-13)17-8-5-9-19(3)4/h6-7,10H,5,8-9H2,1-4H3,(H,17,18)	ROVRIHQAUQJTMP-UHFFFAOYSA-N	?	25	spectrophotometric	a1/apparent	?	basic	6.07
17092	O=C(C1(=CC=CC=C1))C=C2(NC=CC=C2)	O=C(CC1C=CC=CN=1)C1C=CC=CC=1	InChI=1S/C13H11NO/c15-13(11-6-2-1-3-7-11)10-12-8-4-5-9-14-12/h1-9H,10H2	CMOXTMGJZNCXEI-UHFFFAOYSA-N	?	25	spectrophotometric	b1/apparent	?	basic	6.08
16724	O=C([O-])C3(=CC1(=C(OC(=C1C)CN2(C=NC=C2))C=C3))	CC1=C(CN2C=NC=C2)OC2=CC=C(C=C21)C(O)=O	InChI=1S/C14H12N2O3/c1-9-11-6-10(14(17)18)2-3-12(11)19-13(9)7-16-5-4-15-8-16/h2-6,8H,7H2,1H3,(H,17,18)	XQVYIQZBDOGEHG-UHFFFAOYSA-N	?	25		a1/apparent	NH	basic	6.08
17680	N(CC#C)CC#C	C#CCNCC#C	InChI=1S/C6H7N/c1-3-5-7-6-4-2/h1-2,7H,5-6H2	RGSODMOUXWISAG-UHFFFAOYSA-N	?		mean from 2	a/apparent	?	basic	6.08
13357	N1(=C(N=C2(NN=CC2(=C1NC)))NC)	CNC1N=C(NC)N=C2NN=CC=12	InChI=1S/C7H10N6/c1-8-5-4-3-10-13-6(4)12-7(9-2)11-5/h3H,1-2H3,(H3,8,9,10,11,12,13)	XUFVGWGOCUEKDA-UHFFFAOYSA-N	?	20	spectrophotometric	a/apparent	?	basic	6.08
16298	O=C2(C1(=C([O-])N=CN=C1C(=O)C3(=C2N=CN3C)))	CN1C=NC2=C1C(=O)C1N=CN=C(O)C=1C2=O	InChI=1S/C10H6N4O3/c1-14-3-13-6-7(14)9(16)5-4(8(6)15)10(17)12-2-11-5/h2-3H,1H3,(H,11,12,17)	JSJVAPVAZOEPQV-UHFFFAOYSA-N	?	30	spectrophotometric	a1/apparent	?	basic	6.09
16903	O3(CCN(CCC(C#N)(C1(=CC=CC=C1))C2(=CC=CC=C2))CC3)	N#CC(CCN1CCOCC1)(C1C=CC=CC=1)C1C=CC=CC=1	InChI=1S/C20H22N2O/c21-17-20(18-7-3-1-4-8-18,19-9-5-2-6-10-19)11-12-22-13-15-23-16-14-22/h1-10H,11-16H2	DPKWJKWZGPRUPI-UHFFFAOYSA-N	?	25	potentiometric	a/apparent	?	basic	6.09
12557	S1(C(=N)N(CC)N=C1C2(=CC=CC=C2))	CCN1N=C(SC1=N)C1C=CC=CC=1	InChI=1S/C10H11N3S/c1-2-13-10(11)14-9(12-13)8-6-4-3-5-7-8/h3-7,11H,2H2,1H3	HHGGOUNNVBOATN-UHFFFAOYSA-N	?		spectrophotometric	b/apparent	?	basic	6.1
15750	O1(C(C(O)C(O)C(C1CN2(CCOCC2))O)CO)	OCC1OC(CN2CCOCC2)C(O)C(O)C1O	InChI=1S/C11H21NO6/c13-6-8-10(15)11(16)9(14)7(18-8)5-12-1-3-17-4-2-12/h7-11,13-16H,1-6H2	WJDJYEOSQPAPSF-UHFFFAOYSA-N	?	25	potentiometric	a1/apparent	N	basic	6.1
15939	O=[N+]([O-])C=2(C=1(C(=NC=C(C=1NCCC[NH+](C)C)C)C(C)=CC=2))	CC1=CN=C2C(=C1NCCCN(C)C)C(=CC=C2C)[N+]([O-])=O	InChI=1S/C16H22N4O2/c1-11-6-7-13(20(21)22)14-15(11)18-10-12(2)16(14)17-8-5-9-19(3)4/h6-7,10H,5,8-9H2,1-4H3,(H,17,18)	YTOQPLUEKVBDKT-UHFFFAOYSA-N	?	25	spectrophotometric	a1/apparent	?	basic	6.1
16880	OC(CN(CCO)CCCCCCCCCCCCCC)CC	CCCCCCCCCCCCCCN(CCO)CC(O)CC	InChI=1S/C20H43NO2/c1-3-5-6-7-8-9-10-11-12-13-14-15-16-21(17-18-22)19-20(23)4-2/h20,22-23H,3-19H2,1-2H3	SOAGJQVOUBBFDV-UHFFFAOYSA-N	?	20	potentiometric	a1/apparent	-NH3%+&	basic	6.1
15229	O3(CCN(C(CC(C#N)(C1(=CC=CC=C1))C2(=CC=CC=C2))C)CC3)	CC(CC(C#N)(C1C=CC=CC=1)C1C=CC=CC=1)N1CCOCC1	InChI=1S/C21H24N2O/c1-18(23-12-14-24-15-13-23)16-21(17-22,19-8-4-2-5-9-19)20-10-6-3-7-11-20/h2-11,18H,12-16H2,1H3	AVTGNCPHDBVRPD-UHFFFAOYSA-N	?	25	potentiometric	a/apparent	?	basic	6.1
12748	N2(=CC=1(N=CNC=1C=C2))	C1=NC=CC2NC=NC=21	InChI=1S/C6H5N3/c1-2-7-3-6-5(1)8-4-9-6/h1-4H,(H,8,9)	UBOOKRVGOBKDMM-UHFFFAOYSA-N	?		potentiometric	a1/apparent	?	basic	6.1
11354	S(C#N)C(CSC#N)CN(C)C	CN(C)CC(CSC#N)SC#N	InChI=1S/C7H11N3S2/c1-10(2)3-7(12-6-9)4-11-5-8/h7H,3-4H2,1-2H3	BBTGNBWDYMCHGL-UHFFFAOYSA-N	?	25	potentiometric	a1/apparent	?	basic	6.1
13587	O=C(C(=NO)CN1(CCOCC1))C	C=C(O)C(CN1CCOCC1)N=O	InChI=1S/C8H14N2O3/c1-7(11)8(9-12)6-10-2-4-13-5-3-10/h8,11H,1-6H2	BBQYGWJXXFMPDW-UHFFFAOYSA-N	?		potentiometric	a1/apparent	?	basic	6.1
11273	S1(C(=NN)N(C)C2(=C1C=CC=C2))	CN1C(N=N)SC2C=CC=CC1=2	InChI=1S/C8H9N3S/c1-11-6-4-2-3-5-7(6)12-8(11)10-9/h2-5,8-9H,1H3	XFJKTUAQUSVOIE-UHFFFAOYSA-N	?	20	potentiometric	a/apparent	?	basic	6.1
13966	O(C2(=CC1(=C(NCC1)C=C2)))C	COC1=CC2CCNC=2C=C1	InChI=1S/C9H11NO/c1-11-8-2-3-9-7(6-8)4-5-10-9/h2-3,6,10H,4-5H2,1H3	YYDYAQAVAHKFJO-UHFFFAOYSA-N	?	20	spectrophotometric	a1/apparent	N-H	basic	6.1
17005	O(C2(=C1(N=C(C)N(C1=C(OC)C=C2)C)))C	CC1=NC2C(=C(C=CC=2OC)OC)N1C	InChI=1S/C11H14N2O2/c1-7-12-10-8(14-3)5-6-9(15-4)11(10)13(7)2/h5-6H,1-4H3	LGYSNYZUVLTOHA-UHFFFAOYSA-N	?	30	spectrophotometric	a1/apparent	N(1+)-H	basic	6.12
17020	O(C2(=CC=1(N=C(CCC)NC=1C=C2)))CC	CCOC1=CC2N=C(CCC)NC=2C=C1	InChI=1S/C12H16N2O/c1-3-5-12-13-10-7-6-9(15-4-2)8-11(10)14-12/h6-8H,3-5H2,1-2H3,(H,13,14)	SSCVLICTDCUAGL-UHFFFAOYSA-N	?			a1/apparent	=NH(+)	basic	6.12
10314	N1(=C(NC)C=CN=C1)	CNC1C=CN=CN=1	InChI=1S/C5H7N3/c1-6-5-2-3-7-4-8-5/h2-4H,1H3,(H,6,7,8)	VERCQLOBLOLFMW-UHFFFAOYSA-N	?	23	potentiometric	a/apparent	?	basic	6.12
11627	N(C1(=C(C=CC=C1C)C))C	CC1C=CC=C(C)C=1NC	InChI=1S/C9H13N/c1-7-5-4-6-8(2)9(7)10-3/h4-6,10H,1-3H3	NLGKRVNANIZGNI-UHFFFAOYSA-N	?	25	potentiometric	a/apparent	?	basic	6.12
17157	N=3(C=1(C(=CC2(=CC=CC=C2(C=1)))NC=3CC))	CCC1NC2=CC3=CC=CC=C3C=C2N=1	InChI=1S/C13H12N2/c1-2-13-14-11-7-9-5-3-4-6-10(9)8-12(11)15-13/h3-8H,2H2,1H3,(H,14,15)	BAWAHZPNWYHRPE-UHFFFAOYSA-N	?	20	potentiometric	a1/apparent	?	basic	6.14
15514	O=C2(C1(=C([O-])N=CN=C1C(=O)C3(=C2N=C(C)N3C)))	CC1=NC2=C(C(=O)C3N=CN=C(O)C=3C2=O)N1C	InChI=1S/C11H8N4O3/c1-4-14-7-8(15(4)2)10(17)6-5(9(7)16)11(18)13-3-12-6/h3H,1-2H3,(H,12,13,18)	FKHYFHLCLOJQBU-UHFFFAOYSA-N	?	30	spectrophotometric	a2/apparent	O-H	basic	6.15
14962	N=3(C2(=C1(N=C(C=CC1=CC=C2C=CC=3C)C)))	CC1C=CC2=CC=C3C=CC(C)=NC3=C2N=1	InChI=1S/C14H12N2/c1-9-3-5-11-7-8-12-6-4-10(2)16-14(12)13(11)15-9/h3-8H,1-2H3	IYRGXJIJGHOCFS-UHFFFAOYSA-N	?	25	potentiometric	a1/apparent	?	basic	6.15
10401	[Br]C([N+](=O)[O-])(CN)C	CC(Br)(CN)[N+]([O-])=O	InChI=1S/C3H7BrN2O2/c1-3(4,2-5)6(7)8/h2,5H2,1H3	LYZLSLPMGNLMFP-UHFFFAOYSA-N	?	20	potentiometric	a1/apparent	?	basic	6.15
17850	N1(=CC=C(C)C=C1)	CC1C=CN=CC=1	InChI=1S/C6H7N/c1-6-2-4-7-5-3-6/h2-5H,1H3	FKNQCJSGGFJEIZ-UHFFFAOYSA-N	?	24	mean from 17	a1/apparent	NH(1+)	basic	6.15
10192	N1(=CC(=CC(=C1)C)C)	CC1=CN=CC(C)=C1	InChI=1S/C7H9N/c1-6-3-7(2)5-8-4-6/h3-5H,1-2H3	HWWYDZCSSYKIAD-UHFFFAOYSA-N	?	25	mean from 5	a1/apparent	?	basic	6.15
15363	S(=O)(C3(=CC(OC)=C(C1(=NC=2(C=NC=CC=2(N1))))C=C3))C	CS(=O)C1=CC(OC)=C(C=C1)C1NC2C=CN=CC=2N=1	InChI=1S/C14H13N3O2S/c1-19-13-7-9(20(2)18)3-4-10(13)14-16-11-5-6-15-8-12(11)17-14/h3-8H,1-2H3,(H,16,17)	JQUKCPUPFALELS-UHFFFAOYSA-N	?	25	mean from 4	a1/apparent	?	basic	6.16
15356	O(C3(=C(C1(=NC=2(C=NC=CC=2(N1C))))C=CC(=C3)OC))C	COC1C=C(C=CC=1C1=NC2C=NC=CC=2N1C)OC	InChI=1S/C15H15N3O2/c1-18-13-6-7-16-9-12(13)17-15(18)11-5-4-10(19-2)8-14(11)20-3/h4-9H,1-3H3	VVQYNKFYEATCEY-UHFFFAOYSA-N	?	25	spectrophotometric	a1/apparent	?	basic	6.16
15244	S(=O)(=O)(NCCN1(CCOCC1))C2(=C(OC)C(OC)=C(OC)C=C2)	COC1C(OC)=C(C=CC=1OC)S(=O)(=O)NCCN1CCOCC1	InChI=1S/C15H24N2O6S/c1-20-12-4-5-13(15(22-3)14(12)21-2)24(18,19)16-6-7-17-8-10-23-11-9-17/h4-5,16H,6-11H2,1-3H3	GAUPAAGWGWCMBV-UHFFFAOYSA-N	?	20	potentiometric	a1/thermodynamic	amino	basic	6.16
11100	O1(C(=NC2(=C1CCCC2))N(C)C)	CN(C)C1=NC2CCCCC=2O1	InChI=1S/C9H14N2O/c1-11(2)9-10-7-5-3-4-6-8(7)12-9/h3-6H2,1-2H3	LITRNITWYASMHZ-UHFFFAOYSA-N	?	21		a1/apparent	NH(+)	basic	6.16
11074	S1(C(=NC2(=C1CCCC2))N(C)C)	CN(C)C1=NC2CCCCC=2S1	InChI=1S/C9H14N2S/c1-11(2)9-10-7-5-3-4-6-8(7)12-9/h3-6H2,1-2H3	OWJGVWFUEZOFLF-UHFFFAOYSA-N	?	21		a1/apparent	NH(+)	basic	6.16
11162	O2(C(CN(CC=C)CC1(OC1))C2)	C=CCN(CC1CO1)CC1CO1	InChI=1S/C9H15NO2/c1-2-3-10(4-8-6-11-8)5-9-7-12-9/h2,8-9H,1,3-7H2	QFTYUIDMHYIRNY-UHFFFAOYSA-N	?	20	potentiometric	b1/apparent	NH%+&	basic	6.16
17021	O(C2(=CC=1(N=C(C(C)C)NC=1C=C2)))CC	CCOC1=CC2N=C(NC=2C=C1)C(C)C	InChI=1S/C12H16N2O/c1-4-15-9-5-6-10-11(7-9)14-12(13-10)8(2)3/h5-8H,4H2,1-3H3,(H,13,14)	MURSWCULQAQRHB-UHFFFAOYSA-N	?			a1/apparent	=NH(+)	basic	6.17
16906	O=C(C(C1(=CC=CC=C1))CN2(CCOCC2))CC3(=CC=CC=C3)	OC(=CC1C=CC=CC=1)C(CN1CCOCC1)C1C=CC=CC=1	InChI=1S/C20H23NO2/c22-20(15-17-7-3-1-4-8-17)19(18-9-5-2-6-10-18)16-21-11-13-23-14-12-21/h1-10,15,19,22H,11-14,16H2	UVULMSLLPIITGP-UHFFFAOYSA-N	?	20	potentiometric	a/apparent	?	basic	6.17
15028	N=2(C=1(C(=CC(N)=CC=1)C=C3(C=2C=CC(=C3)N)))	NC1=CC2=CC3=CC(N)=CC=C3N=C2C=C1	InChI=1S/C13H11N3/c14-10-1-3-12-8(6-10)5-9-7-11(15)2-4-13(9)16-12/h1-7H,14-15H2	OYZJQXIQTJRRCG-UHFFFAOYSA-N	?	20	spectrophotometric	a/apparent	?	basic	6.18
12154	O=C(OC)C(C=1(N=C(CO)NC=1))(C)C	CC(C)(C(=O)OC)C1=CNC(CO)=N1	InChI=1S/C9H14N2O3/c1-9(2,8(13)14-3)6-4-10-7(5-12)11-6/h4,12H,5H2,1-3H3,(H,10,11)	JPEMARDSMPSAQN-UHFFFAOYSA-N	?	25	potentiometric	a1/apparent	OH	basic	6.18
13605	N(C1(=CC=CC=C1))(C(C)C)C(C)C	CC(C)N(C(C)C)C1C=CC=CC=1	InChI=1S/C12H19N/c1-10(2)13(11(3)4)12-8-6-5-7-9-12/h5-11H,1-4H3	OVSARSKQWCLSJT-UHFFFAOYSA-N	?	25	mean from 2	a1/thermodynamic	NH+	basic	6.19
17376	N(N(C)C)(C)C	CN(C)N(C)C	InChI=1S/C4H12N2/c1-5(2)6(3)4/h1-4H3	DHBZRQXIRAEMRO-UHFFFAOYSA-N	?	26	mean from 5	b2/apparent	?	basic	6.19
12270	O=C(NCCN1(CCOCC1))C=NO	O=NCC(=O)NCCN1CCOCC1	InChI=1S/C8H15N3O3/c12-8(7-10-13)9-1-2-11-3-5-14-6-4-11/h1-7H2,(H,9,12)	AHWUMPNUNQIEEW-UHFFFAOYSA-N	?	25	potentiometric	a1/thermodynamic	?	basic	6.19
11194	O(C2(=CC1(=C(NC(C1)C)C=C2)))C	COC1=CC2CC(C)NC=2C=C1	InChI=1S/C10H13NO/c1-7-5-8-6-9(12-2)3-4-10(8)11-7/h3-4,6-7,11H,5H2,1-2H3	MKZAAOOSZBRZEP-UHFFFAOYSA-N	?	20	spectrophotometric	a1/apparent	N-H	basic	6.2
13404	OC=2(C1(=NC(=CC(=C1C=CC=2)C)C))	CC1C=C(C)N=C2C(O)=CC=CC=12	InChI=1S/C11H11NO/c1-7-6-8(2)12-11-9(7)4-3-5-10(11)13/h3-6,13H,1-2H3	UXFZNPGAWHMSRK-UHFFFAOYSA-N	?	20	spectrophotometric	b/apparent	?	basic	6.2
16889	O=[N+]([O-])C=3(C2(=C(NCCC[NH2+]C)C=1(C(=CC=CC=1)N=C2C=CC=3)))	CNCCCNC1=C2C(C=CC=C2[N+]([O-])=O)=NC2=CC=CC=C21	InChI=1S/C17H18N4O2/c1-18-10-5-11-19-17-12-6-2-3-7-13(12)20-14-8-4-9-15(16(14)17)21(22)23/h2-4,6-9,18H,5,10-11H2,1H3,(H,19,20)	VPYWZOXJFGOKCP-UHFFFAOYSA-N	?	25	spectrophotometric	a1/apparent	?	basic	6.2
15214	O=[N+]([O-])C=3(C2(=C(NCCC[NH+](C)C)C=1(C(=CC=CC=1)N=C2C=CC=3)))	CN(C)CCCNC1=C2C(=CC=CC2=NC2=CC=CC=C21)[N+]([O-])=O	InChI=1S/C18H20N4O2/c1-21(2)12-6-11-19-18-13-7-3-4-8-14(13)20-15-9-5-10-16(17(15)18)22(23)24/h3-5,7-10H,6,11-12H2,1-2H3,(H,19,20)	YMVWGSQGCWCDGW-UHFFFAOYSA-N	?	25	mean from 2	a1/apparent	?	basic	6.2
15934	OC(CN(CC(O)C)CCCCCCCCCCCC)CC	CC(O)CN(CC(O)CC)CCCCCCCCCCCC	InChI=1S/C19H41NO2/c1-4-6-7-8-9-10-11-12-13-14-15-20(16-18(3)21)17-19(22)5-2/h18-19,21-22H,4-17H2,1-3H3	RLKRUFQJCJEZPP-UHFFFAOYSA-N	?	20	potentiometric	a1/apparent	-NH3%+&	basic	6.2
14294	O(C1(=NC(=NC(=C1)C)NN))C	CC1=CC(=NC(NN)=N1)OC	InChI=1S/C6H10N4O/c1-4-3-5(11-2)9-6(8-4)10-7/h3H,7H2,1-2H3,(H,8,9,10)	PCHXNQBTDCVAIT-UHFFFAOYSA-N	?		potentiometric	a/apparent	?	basic	6.2
13825	N=2(C1(=C(C=CC=C1)NC=2CC))	CCC1NC2C=CC=CC=2N=1	InChI=1S/C9H10N2/c1-2-9-10-7-5-3-4-6-8(7)11-9/h3-6H,2H2,1H3,(H,10,11)	QHCCOYAKYCWDOJ-UHFFFAOYSA-N	?	25	potentiometric	a/apparent	?	basic	6.2
13807	N2(=CC=1(C(=CC=C(C=1)N)C=C2))	NC1C=C2C=NC=CC2=CC=1	InChI=1S/C9H8N2/c10-9-2-1-7-3-4-11-6-8(7)5-9/h1-6H,10H2	DRGUQIQEUWFBDE-UHFFFAOYSA-N	?	20	potentiometric	a/apparent	?	basic	6.2
11042	N=2(C1(=C(C=CC=C1)NC=2C(C)C))	CC(C)C1NC2C=CC=CC=2N=1	InChI=1S/C10H12N2/c1-7(2)10-11-8-5-3-4-6-9(8)12-10/h3-7H,1-2H3,(H,11,12)	RITUGMAIQCZEOG-UHFFFAOYSA-N	?	25	potentiometric	a/apparent	?	basic	6.23
16148	O=C(C(C1(=CC=CC=C1))CN2(CCOCC2))C	C=C(O)C(CN1CCOCC1)C1C=CC=CC=1	InChI=1S/C14H19NO2/c1-12(16)14(13-5-3-2-4-6-13)11-15-7-9-17-10-8-15/h2-6,14,16H,1,7-11H2	CIGXPSXFCGSPSD-UHFFFAOYSA-N	?	20	potentiometric	a/apparent	?	basic	6.23
15896	N=3(C2(=C1(N=CC=5(CCCCC=5(C1=CC=C2C=4(CCCCC=4(C=3)))))))	C1CCCC2C3=CC=C4C(N=CC5CCCCC=54)=C3N=CC=21	InChI=1S/C20H20N2/c1-3-7-15-13(5-1)11-21-19-17(15)9-10-18-16-8-4-2-6-14(16)12-22-20(18)19/h9-12H,1-8H2	LVLRGYIOBBOZNF-UHFFFAOYSA-N	?	25	potentiometric	a/apparent	?	basic	6.23
16342	O=[N+]([O-])C3(=CC1(=C(NC2(=C1C=CN=C2C))C=C3))	CC1=NC=CC2=C1NC1C=CC(=CC2=1)[N+]([O-])=O	InChI=1S/C12H9N3O2/c1-7-12-9(4-5-13-7)10-6-8(15(16)17)2-3-11(10)14-12/h2-6,14H,1H3	KHTDXKAUSUJSQZ-UHFFFAOYSA-N	?	25	spectrophotometric	b1/apparent	N-7	basic	6.24
16057	N4(=C2(C=1(N(C=3(C=CC(=CC=3(C=1CCC2))C))C=C4)))	CC1=CC2=C(C=C1)N1C=CN=C3CCCC2=C13	InChI=1S/C15H14N2/c1-10-5-6-14-12(9-10)11-3-2-4-13-15(11)17(14)8-7-16-13/h5-9H,2-4H2,1H3	ZHTWYYQXWNZIMN-UHFFFAOYSA-N	?	25	spectrophotometric	b1/apparent	H(1+)	basic	6.24
16496	O2(CCN(CCCOC1(=CC=C(OCCCC)C=C1))CC2)	CCCCOC1=CC=C(C=C1)OCCCN1CCOCC1	InChI=1S/C17H27NO3/c1-2-3-12-20-16-5-7-17(8-6-16)21-13-4-9-18-10-14-19-15-11-18/h5-8H,2-4,9-15H2,1H3	DQKXQSGTHWVTAD-UHFFFAOYSA-N	?	25	potentiometric	a1/apparent	?	basic	6.24
10315	N1(=C(N)C=C(C)N=C1)	CC1=CC(N)=NC=N1	InChI=1S/C5H7N3/c1-4-2-5(6)8-3-7-4/h2-3H,1H3,(H2,6,7,8)	LAERIBHKDNBVOO-UHFFFAOYSA-N	?		potentiometric	a/apparent	?	basic	6.25
14502	S1(C(NC(C1)C(=O)[O-])CCC)	CCCC1N=C(CS1)C(O)O	InChI=1S/C7H13NO2S/c1-2-3-6-8-5(4-11-6)7(9)10/h6-7,9-10H,2-4H2,1H3	BBEPZSBPPMKNSB-UHFFFAOYSA-N	?	25	potentiometric	b1/apparent	=NH2%+&	basic	6.25
15046	O=C2(C(=CC(=C1(C=CC=CC=C1))C=C2C)C)	CC1=CC(C=C(C)C1=O)=C1C=CC=CC=C1	InChI=1S/C15H14O/c1-11-9-14(10-12(2)15(11)16)13-7-5-3-4-6-8-13/h3-10H,1-2H3	DFIQHLQGVGHVFV-UHFFFAOYSA-N	?	25	spectrophotometric	a1/apparent	?	basic	6.26
13132	ClCCN1(CCOCC1)	ClCCN1CCOCC1	InChI=1S/C6H12ClNO/c7-1-2-8-3-5-9-6-4-8/h1-6H2	ZAPMTSHEXFEPSD-UHFFFAOYSA-N	?	25	spectrophotometric	a1/apparent	>NR-H(+)	basic	6.27
16250	N1(=C(N=C(N)N=C1N(CC)CC)N(CC)CC)	CCN(CC)C1N=C(N)N=C(N=1)N(CC)CC	InChI=1S/C11H22N6/c1-5-16(6-2)10-13-9(12)14-11(15-10)17(7-3)8-4/h5-8H2,1-4H3,(H2,12,13,14,15)	VJOHPAMUAGYVFA-UHFFFAOYSA-N	?	25	potentiometric	b/apparent	1,9	basic	6.28
16431	O(N=C(CC(NCC[NH2+]C(CC(=NO)C)(C)C)(C)C)C)C	CON=C(C)CC(C)(C)NCCNC(C)(C)CC(C)N=O	InChI=1S/C15H32N4O2/c1-12(18-20)10-14(3,4)16-8-9-17-15(5,6)11-13(2)19-21-7/h12,16-17H,8-11H2,1-7H3	UEVQFJPDNQIQQU-UHFFFAOYSA-N	?	25	potentiometric	a2/apparent	?	basic	6.28
16385	O=[N+]([O-])C=3(C=1(C(=NC2(=CC=CC=C2(C=1NCCC[NH+](C)C)))C(C)=CC=3))	CC1=CC=C(C2C1=NC1C=CC=CC=1C=2NCCCN(C)C)[N+]([O-])=O	InChI=1S/C19H22N4O2/c1-13-9-10-16(23(24)25)17-18(13)21-15-8-5-4-7-14(15)19(17)20-11-6-12-22(2)3/h4-5,7-10H,6,11-12H2,1-3H3,(H,20,21)	OTZKWZWFTBATFL-UHFFFAOYSA-N	?	25	spectrophotometric	a1/apparent	?	basic	6.29
16985	N(C1(=CC=CC=C1))=CNC2(=CC=CC=C2)	C(/NC1C=CC=CC=1)=N\C1C=CC=CC=1	InChI=1S/C13H12N2/c1-3-7-12(8-4-1)14-11-15-13-9-5-2-6-10-13/h1-11H,(H,14,15)	ZQUVDXMUKIVNOW-UHFFFAOYSA-N	?	25		a1/apparent	?	basic	6.3
15935	OC(CN(CCO)CCCCCCCCCCCCCC)C	CCCCCCCCCCCCCCN(CCO)CC(C)O	InChI=1S/C19H41NO2/c1-3-4-5-6-7-8-9-10-11-12-13-14-15-20(16-17-21)18-19(2)22/h19,21-22H,3-18H2,1-2H3	IUONAHXIFONBJX-UHFFFAOYSA-N	?	20	potentiometric	a1/apparent	-NH3%+&	basic	6.3
11999	N=2(C1(=C(C=CC=C1)NC=2C))	CC1NC2C=CC=CC=2N=1	InChI=1S/C8H8N2/c1-6-9-7-4-2-3-5-8(7)10-6/h2-5H,1H3,(H,9,10)	LDZYRENCLPUXAX-UHFFFAOYSA-N	?	25	mean from 3	a1/apparent	?	basic	6.3
14727	O=C(OC)C(NC(=O)C)CC=1(N=CNC=1)	CC(O)=NC(CC1=CNC=N1)=C(O)OC	InChI=1S/C9H13N3O3/c1-6(13)12-8(9(14)15-2)3-7-4-10-5-11-7/h4-5,14H,3H2,1-2H3,(H,10,11)(H,12,13)	RUDFZTATRXCLDD-UHFFFAOYSA-N	?	20		a1/apparent	N-H	basic	6.3
15708	ClC2(=CC=C(C(=O)NCCN1(CCOCC1))C=C2)	O=C(NCCN1CCOCC1)C1C=CC(Cl)=CC=1	InChI=1S/C13H17ClN2O2/c14-12-3-1-11(2-4-12)13(17)15-5-6-16-7-9-18-10-8-16/h1-4H,5-10H2,(H,15,17)	YHXISWVBGDMDLQ-UHFFFAOYSA-N	?	20	potentiometric	b1	?	basic	6.31
17596	S1(CNCC1)	C1NCCS1	InChI=1S/C3H7NS/c1-2-5-3-4-1/h4H,1-3H2	OGYGFUAIIOPWQD-UHFFFAOYSA-N	?		potentiometric	a/apparent	?	basic	6.31
10139	SCC1(=NC=CN1C)	CN1C=CN=C1CS	InChI=1S/C5H8N2S/c1-7-3-2-6-5(7)4-8/h2-3,8H,4H2,1H3	UVWSKIZHAMYEAZ-UHFFFAOYSA-N	?	25	potentiometric	a1/apparent	?	basic	6.31
13602	N(C1(=CC=CC=C1))C(CC)(CC)C	CC(CC)(CC)NC1C=CC=CC=1	InChI=1S/C12H19N/c1-4-12(3,5-2)13-11-9-7-6-8-10-11/h6-10,13H,4-5H2,1-3H3	SPWKIZIVWPNBTB-UHFFFAOYSA-N	?	25	mean from 2	a/thermodynamic	?	basic	6.32
15531	S2(C1(=C(C=C(C(=O)[O-])C=C1)C=C2CN3(C=NC=C3)))	OC(=O)C1C=C2C=C(CN3C=NC=C3)SC2=CC=1	InChI=1S/C13H10N2O2S/c16-13(17)9-1-2-12-10(5-9)6-11(18-12)7-15-4-3-14-8-15/h1-6,8H,7H2,(H,16,17)	ANJKECNGKIVNCX-UHFFFAOYSA-N	?	25		a1/apparent	NH	basic	6.34
16752	O(C1(=C(C(OC)=CC=C1)C2(=NC=3(C=NC=CC=3(N2)))))C	COC1C=CC=C(OC)C=1C1NC2C=CN=CC=2N=1	InChI=1S/C14H13N3O2/c1-18-11-4-3-5-12(19-2)13(11)14-16-9-6-7-15-8-10(9)17-14/h3-8H,1-2H3,(H,16,17)	SMTKZZCOIPWVML-UHFFFAOYSA-N	?	25	mean from 2	a1/apparent	?	basic	6.34
11740	S1(C(C(C(=O)[O-])NC1)(C)C)	CC1(C)SCN=C1C(O)O	InChI=1S/C6H11NO2S/c1-6(2)4(5(8)9)7-3-10-6/h5,8-9H,3H2,1-2H3	QIFUTASRMFCSQT-UHFFFAOYSA-N	?	25	potentiometric	a1/apparent	?	basic	6.34
16711	S1(C(=C(C)C3(=C1C=C(CN2(C=NC=C2))C=C3))C(=O)[O-])	CC1=C(SC2=CC(CN3C=NC=C3)=CC=C21)C(O)=O	InChI=1S/C14H12N2O2S/c1-9-11-3-2-10(7-16-5-4-15-8-16)6-12(11)19-13(9)14(17)18/h2-6,8H,7H2,1H3,(H,17,18)	HXVORKFEIWPHNV-UHFFFAOYSA-N	?	25		a1/apparent	NH	basic	6.35
13164	N1(=C(N(C)C)C=CN=C1)	CN(C)C1C=CN=CN=1	InChI=1S/C6H9N3/c1-9(2)6-3-4-7-5-8-6/h3-5H,1-2H3	MSXIOWULDXZJLX-UHFFFAOYSA-N	?	20	potentiometric	a/apparent	?	basic	6.35
12880	N#CC1(=CCCN(C1)C)	CN1CC(=CCC1)C#N	InChI=1S/C7H10N2/c1-9-4-2-3-7(5-8)6-9/h3H,2,4,6H2,1H3	VVYCNKGYADUXMA-UHFFFAOYSA-N	?			a/apparent	?	basic	6.35
15937	O=[N+]([O-])C=2(C=1(C(=NC=CC=1NCCC[NH+](C)C)C(C)=CC=2C))	CC1C=C(C)C2=NC=CC(NCCCN(C)C)=C2C=1[N+]([O-])=O	InChI=1S/C16H22N4O2/c1-11-10-12(2)16(20(21)22)14-13(6-8-18-15(11)14)17-7-5-9-19(3)4/h6,8,10H,5,7,9H2,1-4H3,(H,17,18)	DZPSRLSXIAQJMV-UHFFFAOYSA-N	?	25	spectrophotometric	a1/apparent	?	basic	6.37
17819	SCC1(=NC=CN1)	SCC1NC=CN=1	InChI=1S/C4H6N2S/c7-3-4-5-1-2-6-4/h1-2,7H,3H2,(H,5,6)	FQXRXTUXSODUFZ-UHFFFAOYSA-N	?	25	potentiometric	a1/apparent	?	basic	6.37
15472	[Br]C4(=CC3(=C(N1(CCOCC1))C2(=C(CCC2)N=C3C=C4)))	BrC1=CC2=C(C3CCCC=3N=C2C=C1)N1CCOCC1	InChI=1S/C16H17BrN2O/c17-11-4-5-15-13(10-11)16(19-6-8-20-9-7-19)12-2-1-3-14(12)18-15/h4-5,10H,1-3,6-9H2	JPGCFZOXMCUAHJ-UHFFFAOYSA-N	?	25	spectrophotometric	a1/thermodynamic	?	basic	6.38
17646	N(N(C)C)(CC)C	CN(C)N(C)CC	InChI=1S/C5H14N2/c1-5-7(4)6(2)3/h5H2,1-4H3	LPIBBWREIUCAPF-UHFFFAOYSA-N	?	25	potentiometric	a1/apparent	?	basic	6.38
10750	N(C1(=CC=CC=C1))(CCC)CC	CCN(CCC)C1C=CC=CC=1	InChI=1S/C11H17N/c1-3-10-12(4-2)11-8-6-5-7-9-11/h5-9H,3-4,10H2,1-2H3	PAZVJIOFFOOQLQ-UHFFFAOYSA-N	?	22		a/thermodynamic	?	basic	6.39
14870	OC1(=C(O)C(=CC=C1C[NH+](C)C)CN(C)C)	CN(C)CC1C=CC(CN(C)C)=C(O)C=1O	InChI=1S/C12H20N2O2/c1-13(2)7-9-5-6-10(8-14(3)4)12(16)11(9)15/h5-6,15-16H,7-8H2,1-4H3	PHCWUUITHXDIIW-UHFFFAOYSA-N	?	25	potentiometric	a1/apparent	?	basic	6.39
16907	O=C(C(C1(=CC=CC=C1))C2(=CC=CC=C2))CCN3(CCOCC3)	OC(=CCN1CCOCC1)C(C1=CC=CC=C1)C1=CC=CC=C1	InChI=1S/C20H23NO2/c22-19(11-12-21-13-15-23-16-14-21)20(17-7-3-1-4-8-17)18-9-5-2-6-10-18/h1-11,20,22H,12-16H2	FFIQZBJJRCMSME-UHFFFAOYSA-N	?	20	potentiometric	a/apparent	?	basic	6.39
13830	N1(=C(NC=C1)C2(=CC=CC=C2))	C1=CC=CC=C1C1NC=CN=1	InChI=1S/C9H8N2/c1-2-4-8(5-3-1)9-10-6-7-11-9/h1-7H,(H,10,11)	ZCUJYXPAKHMBAZ-UHFFFAOYSA-N	?	25	potentiometric	a/thermodynamic	?	basic	6.39
16517	SC(C(N1(C(=NC(=C1)C(=O)[O-])CC=CCC))C(=O)[O-])(C)C	CCC=CCC1=NC(=CN1C(=C(O)O)C(C)(C)S)C(O)=O	InChI=1S/C14H20N2O4S/c1-4-5-6-7-10-15-9(12(17)18)8-16(10)11(13(19)20)14(2,3)21/h5-6,8,19-21H,4,7H2,1-3H3,(H,17,18)	ONYNFWCXHXTXLJ-UHFFFAOYSA-N	?	25	potentiometric	a2/apparent	?	basic	6.4
10199	N1(=C(C=CC(=C1)C)C)	CC1=CN=C(C)C=C1	InChI=1S/C7H9N/c1-6-3-4-7(2)8-5-6/h3-5H,1-2H3	XWKFPIODWVPXLX-UHFFFAOYSA-N	?	25	spectrophotometric	a/thermodynamic	NHE+	basic	6.4
11124	N2(=C(C1(=CC=C(C)C=C1))CCC2)	CC1C=CC(=CC=1)C1CCCN=1	InChI=1S/C11H13N/c1-9-4-6-10(7-5-9)11-3-2-8-12-11/h4-7H,2-3,8H2,1H3	XQWIWECDDSGMPG-UHFFFAOYSA-N	?	25	potentiometric	b/apparent	?	basic	6.41
14664	N(C1(=CC=CC=C1))(CCCC)CCCC	CCCCN(CCCC)C1C=CC=CC=1	InChI=1S/C14H23N/c1-3-5-12-15(13-6-4-2)14-10-8-7-9-11-14/h7-11H,3-6,12-13H2,1-2H3	FZPXKEPZZOEPGX-UHFFFAOYSA-N	?	24	mean from 2	a1/apparent	?	basic	6.41
14102	N(C(C#C)(C)C)C(C#C)(C)C	CC(C)(C#C)NC(C)(C)C#C	InChI=1S/C10H15N/c1-7-9(3,4)11-10(5,6)8-2/h1-2,11H,3-6H3	IXWOSGPCLPGRMP-UHFFFAOYSA-N	?	25	potentiometric	a1/apparent	?	basic	6.45
11180	O(C=1(C=2(C(N=CC=1)=CC=CC=2)))C	COC1=CC=NC2=CC=CC=C12	InChI=1S/C10H9NO/c1-12-10-6-7-11-9-5-3-2-4-8(9)10/h2-7H,1H3	RWTCJCUERNMVEZ-UHFFFAOYSA-N	?	30	spectrophotometric	a/apparent	(NH%+&	basic	6.45
17079	OC2(=CC=C(C(=N)C1(=CC=CC=C1))C=C2)	N=C(C1C=CC=CC=1)C1C=CC(O)=CC=1	InChI=1S/C13H11NO/c14-13(10-4-2-1-3-5-10)11-6-8-12(15)9-7-11/h1-9,14-15H	RPZDWCSUGSQAMO-UHFFFAOYSA-N	?		potentiometric	b/apparent	?	basic	6.45
15521	N=3(C2(=C1(N=CC=C(C1=C(C)C=C2C(C)=C(C=3)C)C)))	CC1C=C2C(N=CC(C)=C2C)=C2N=CC=C(C)C=12	InChI=1S/C16H16N2/c1-9-5-6-17-16-14(9)10(2)7-13-12(4)11(3)8-18-15(13)16/h5-8H,1-4H3	GQUSYWKLOQSXIA-UHFFFAOYSA-N	?	25	potentiometric	a/apparent	?	basic	6.45
12046	O2(C(CN(CC1(OC1))C)C2)	CN(CC1CO1)CC1CO1	InChI=1S/C7H13NO2/c1-8(2-6-4-9-6)3-7-5-10-7/h6-7H,2-5H2,1H3	LNZYGCIEXZSTCV-UHFFFAOYSA-N	?	20	potentiometric	b1/apparent	NH%+&	basic	6.45
16810	O=[N+]([O-])C=3(C=1(C(=NC2(=CC=CC=C2(C=1NCCC[NH+](C)C)))C(N(C)C)=CC=3))	CN(C)CCCNC1=C2C(=NC3C=CC=CC=31)C(=CC=C2[N+]([O-])=O)N(C)C	InChI=1S/C20H25N5O2/c1-23(2)13-7-12-21-19-14-8-5-6-9-15(14)22-20-17(24(3)4)11-10-16(18(19)20)25(26)27/h5-6,8-11H,7,12-13H2,1-4H3,(H,21,22)	QPWBTZNSNJXXSU-UHFFFAOYSA-N	?	25	spectrophotometric	a1/apparent	?	basic	6.47
13322	OC2(=C1(N=C(C)N(C1=C(O)C=C2)C))	CC1=NC2C(=C(O)C=CC=2O)N1C	InChI=1S/C9H10N2O2/c1-5-10-8-6(12)3-4-7(13)9(8)11(5)2/h3-4,12-13H,1-2H3	QVQFRWCSOXDKBA-UHFFFAOYSA-N	?	30	spectrophotometric	a1/apparent	N(1+)-H	basic	6.47
10757	N(C1(=C(C=CC=C1)C))C(C)(C)C	CC1C=CC=CC=1NC(C)(C)C	InChI=1S/C11H17N/c1-9-7-5-6-8-10(9)12-11(2,3)4/h5-8,12H,1-4H3	WXKZVDJCDSIHKG-UHFFFAOYSA-N	?	25	potentiometric	a/apparent	?	basic	6.49
16748	O(C3(=C(C1(=NC=2(C=NC=CC=2(N1))))C=CC(=C3)OC))C	COC1C=C(C=CC=1C1NC2C=CN=CC=2N=1)OC	InChI=1S/C14H13N3O2/c1-18-9-3-4-10(13(7-9)19-2)14-16-11-5-6-15-8-12(11)17-14/h3-8H,1-2H3,(H,16,17)	JZRYRVREPVLNEP-UHFFFAOYSA-N	?	25	mean from 3	a1/apparent	?	basic	6.49
15133	O=C(C1(=CC=CC=C1))CCN2(CCOCC2)	OC(=CCN1CCOCC1)C1C=CC=CC=1	InChI=1S/C13H17NO2/c15-13(12-4-2-1-3-5-12)6-7-14-8-10-16-11-9-14/h1-6,15H,7-11H2	DLTRVLQNHXQRNQ-UHFFFAOYSA-N	?	25	potentiometric	a1/thermodynamic	NH(1+)	basic	6.5
15522	N=3(C2(=C1(N=C(C=C(C1=CC=C2C(C)=CC=3C)C)C)))	CC1C=C(C)C2=CC=C3C(N=C(C)C=C3C)=C2N=1	InChI=1S/C16H16N2/c1-9-7-11(3)17-15-13(9)5-6-14-10(2)8-12(4)18-16(14)15/h5-8H,1-4H3	XLLDGHKSXHVKJV-UHFFFAOYSA-N	?	25	potentiometric	a/apparent	?	basic	6.5
15458	OC(CN(CCO)CCCCCCCCCCCC)C	CCCCCCCCCCCCN(CCO)CC(C)O	InChI=1S/C17H37NO2/c1-3-4-5-6-7-8-9-10-11-12-13-18(14-15-19)16-17(2)20/h17,19-20H,3-16H2,1-2H3	GKZYRDWRGKJLEO-UHFFFAOYSA-N	?	20	potentiometric	a1/apparent	-NH3%+&	basic	6.5
13774	[S-]C2(=NC1(=NC=CN=C1C=N2))	SC1N=C2N=CC=NC2=CN=1	InChI=1S/C6H4N4S/c11-6-9-3-4-5(10-6)8-2-1-7-4/h1-3H,(H,8,9,10,11)	DAAQPMSPBHQGQA-UHFFFAOYSA-N	?	20	potentiometric	a/apparent	?	basic	6.52
10193	N1(=CC(=C(C)C=C1)C)	CC1C=NC=CC=1C	InChI=1S/C7H9N/c1-6-3-4-8-5-7(6)2/h3-5H,1-2H3	NURQLCJSMXZBPC-UHFFFAOYSA-N	?	25	mean from 4	b1/apparent	NH(1+)	basic	6.53
17822	SCC=1(N=CNC=1)	SCC1=CNC=N1	InChI=1S/C4H6N2S/c7-2-4-1-5-3-6-4/h1,3,7H,2H2,(H,5,6)	CUJKQNHBJRVCET-UHFFFAOYSA-N	?	25	potentiometric	a1/apparent	?	basic	6.54
10754	N(C1(=CC=CC=C1))C(CC)(C)C	CCC(C)(C)NC1C=CC=CC=1	InChI=1S/C11H17N/c1-4-11(2,3)12-10-8-6-5-7-9-10/h5-9,12H,4H2,1-3H3	GFJVNESVZAIIJL-UHFFFAOYSA-N	?	25	mean from 2	a/apparent	?	basic	6.55
15996	N2(=C(C=1(NC=3(C=CC=CC=3(C=1C=C2))))C)	CC1=NC=CC2=C1NC1C=CC=CC2=1	InChI=1S/C12H10N2/c1-8-12-10(6-7-13-8)9-4-2-3-5-11(9)14-12/h2-7,14H,1H3	PSFDQSOCUJVVGF-UHFFFAOYSA-N	?	25	spectrophotometric	b1/apparent	N-7	basic	6.55
10198	N1(=C(C(=CC=C1)C)C)	CC1=NC=CC=C1C	InChI=1S/C7H9N/c1-6-4-3-5-8-7(6)2/h3-5H,1-2H3	HPYNZHMRTTWQTB-UHFFFAOYSA-N	?	25	spectrophotometric	a/thermodynamic	NHE+	basic	6.57
13659	O=C([O-])C1(=NC=C(CC)C(=C1)CC)	CCC1C=C(N=CC=1CC)C(O)=O	InChI=1S/C10H13NO2/c1-3-7-5-9(10(12)13)11-6-8(7)4-2/h5-6H,3-4H2,1-2H3,(H,12,13)	LYKNWGHUCYPLOC-UHFFFAOYSA-N	?		potentiometric	a/apparent	?	basic	6.58
16709	S2(C1(=C(C=C(C(=O)[O-])C=C1)C(=C2CN3(C=NC=C3))C))	CC1=C(CN2C=NC=C2)SC2=CC=C(C=C21)C(O)=O	InChI=1S/C14H12N2O2S/c1-9-11-6-10(14(17)18)2-3-12(11)19-13(9)7-16-5-4-15-8-16/h2-6,8H,7H2,1H3,(H,17,18)	FFCLQMGMGYVLJX-UHFFFAOYSA-N	?	25		a1/apparent	NH	basic	6.58
15141	O(C2(=CC(C(=N)C1(=CC=CC=C1))=CC=C2))C	COC1=CC(=CC=C1)C(=N)C1C=CC=CC=1	InChI=1S/C14H13NO/c1-16-13-9-5-8-12(10-13)14(15)11-6-3-2-4-7-11/h2-10,15H,1H3	WZVMCERPQSDCRV-UHFFFAOYSA-N	?		potentiometric	b/apparent	?	basic	6.59
11559	O=C([O-])C1(=C(N=CC=C1)N)	NC1=NC=CC=C1C(O)=O	InChI=1S/C6H6N2O2/c7-5-4(6(9)10)2-1-3-8-5/h1-3H,(H2,7,8)(H,9,10)	KPIVDNYJNOPGBE-UHFFFAOYSA-N	?	25	potentiometric	b/apparent	?	basic	6.59
14413	N(C1(=CC=CC=C1))(CC)CC	CCN(CC)C1C=CC=CC=1	InChI=1S/C10H15N/c1-3-11(4-2)10-8-6-5-7-9-10/h5-9H,3-4H2,1-2H3	GGSUCNLOZRCGPQ-UHFFFAOYSA-N	?	23	mean from 6	a1/apparent	?	basic	6.6
15509	N=1(C=3(C(N=C2(C=1C=C(N)C=C2))=CC=C(C=3)N(C)C))	CN(C)C1C=C2N=C3C=C(N)C=CC3=NC2=CC=1	InChI=1S/C14H14N4/c1-18(2)10-4-6-12-14(8-10)17-13-7-9(15)3-5-11(13)16-12/h3-8H,15H2,1-2H3	YUMBQCXEJANOIS-UHFFFAOYSA-N	?	24	potentiometric	a/apparent	?	basic	6.6
16433	OC(CN(CC(O)CC)CCCCCCCCCC)CC	CCCCCCCCCCN(CC(O)CC)CC(O)CC	InChI=1S/C18H39NO2/c1-4-7-8-9-10-11-12-13-14-19(15-17(20)5-2)16-18(21)6-3/h17-18,20-21H,4-16H2,1-3H3	RRFWZFGPIGGJGQ-UHFFFAOYSA-N	?	20	potentiometric	a1/apparent	-NH3%+&	basic	6.6
15931	O4(CCN(CC=1(C=3(C(C(C)=C2(C=1C=CC=C2))=CC=CC=3)))CC4)	CC1=C2C=CC=CC2=C(CN2CCOCC2)C2=CC=CC=C21	InChI=1S/C20H21NO/c1-15-16-6-2-4-8-18(16)20(14-21-10-12-22-13-11-21)19-9-5-3-7-17(15)19/h2-9H,10-14H2,1H3	CSRINNLYWLVQQE-UHFFFAOYSA-N	?	20	spectrophotometric	a1/thermodynamic	?	basic	6.6
14015	N=1(N=CC2(=CC=CC=C2(C=1N)))	NC1=NN=CC2=CC=CC=C21	InChI=1S/C8H7N3/c9-8-7-4-2-1-3-6(7)5-10-11-8/h1-5H,(H2,9,11)	WTYSCLHDMXBMKM-UHFFFAOYSA-N	?	20	potentiometric	a/apparent	?	basic	6.6
12038	N1(=C2(C(=CC=C1)CCCC2))	C1CCCC2=CC=CN=C21	InChI=1S/C9H11N/c1-2-6-9-8(4-1)5-3-7-10-9/h3,5,7H,1-2,4,6H2	YQDGQEKUTLYWJU-UHFFFAOYSA-N	?	20	potentiometric	a1/apparent	?	basic	6.6
15273	O=C(NC1(=C(C=CC=C1C)C))C(N(CCC)CC)CC	CC1C=CC=C(C)C=1/N=C(/O)\C(CC)N(CCC)CC	InChI=1S/C17H28N2O/c1-6-12-19(8-3)15(7-2)17(20)18-16-13(4)10-9-11-14(16)5/h9-11,15H,6-8,12H2,1-5H3,(H,18,20)	VTUSIVBDOCDNHS-UHFFFAOYSA-N	?	25	potentiometric	a1/apparent	?	basic	6.62
14104	ClCCN(CCCl)CCCC	CCCCN(CCCl)CCCl	InChI=1S/C8H17Cl2N/c1-2-3-6-11(7-4-9)8-5-10/h2-8H2,1H3	SXPGFJZLDDFUHA-UHFFFAOYSA-N	?	15		a/apparent	?	basic	6.63
17159	N=3(C1(=C(C=C2(CCCCC2(=C1)))NC=3CC))	CCC1NC2C=C3CCCCC3=CC=2N=1	InChI=1S/C13H16N2/c1-2-13-14-11-7-9-5-3-4-6-10(9)8-12(11)15-13/h7-8H,2-6H2,1H3,(H,14,15)	YWNPBMAEAGLORY-UHFFFAOYSA-N	?	20	spectrophotometric	a/apparent	?	basic	6.64
15940	O=[N+]([O-])C=2(C1(=C(NCCC[NH+](C)C)C(=C(C)N=C1C=CC=2)C))	CC1N=C2C=CC=C(C2=C(NCCCN(C)C)C=1C)[N+]([O-])=O	InChI=1S/C16H22N4O2/c1-11-12(2)18-13-7-5-8-14(20(21)22)15(13)16(11)17-9-6-10-19(3)4/h5,7-8H,6,9-10H2,1-4H3,(H,17,18)	ZQYXRTWGRYOUBC-UHFFFAOYSA-N	?	25	spectrophotometric	a1/apparent	?	basic	6.64
15167	O=[N+]([O-])C=2(C=1(C(=C[N+](CCN)=CC=1)C=CC=2))	NCC[N+]1C=C2C=CC=C(C2=CC=1)[N+]([O-])=O	InChI=1S/C11H12N3O2/c12-5-7-13-6-4-10-9(8-13)2-1-3-11(10)14(15)16/h1-4,6,8H,5,7,12H2/q+1	MCOOOSJUZBJDCT-UHFFFAOYSA-N	?	25	potentiometric	a1/apparent	N-H	basic	6.65
11322	N(C(C#C)(C)C)(C(C#C)(C)C)C	CN(C(C)(C)C#C)C(C)(C)C#C	InChI=1S/C11H17N/c1-8-10(3,4)12(7)11(5,6)9-2/h1-2H,3-7H3	RLTYJHXKULGJJW-UHFFFAOYSA-N	?	25	potentiometric	a1/apparent	?	basic	6.65
10290	O(C1(=CC=NC=C1))C	COC1C=CN=CC=1	InChI=1S/C6H7NO/c1-8-6-2-4-7-5-3-6/h2-5H,1H3	XQABVLBGNWBWIV-UHFFFAOYSA-N	?	23	mean from 4	a1/apparent	?	basic	6.65
13809	N=2(C=1(C(=CC=C(C=1)N)C=CC=2))	NC1C=C2N=CC=CC2=CC=1	InChI=1S/C9H8N2/c10-8-4-3-7-2-1-5-11-9(7)6-8/h1-6H,10H2	RZAUIOKDXQWSQE-UHFFFAOYSA-N	?	20	potentiometric	a/apparent	?	basic	6.65
11043	N2(=CN(CC1(=CC=CC=C1))C=C2)	C(C1C=CC=CC=1)N1C=NC=C1	InChI=1S/C10H10N2/c1-2-4-10(5-3-1)8-12-7-6-11-9-12/h1-7,9H,8H2	KKKDZZRICRFGSD-UHFFFAOYSA-N	?	25	mean from 2	a1/apparent	CH	basic	6.66
10085	N1(N(CCCC1)C)(C)	CN1CCCCN1C	InChI=1S/C6H14N2/c1-7-5-3-4-6-8(7)2/h3-6H2,1-2H3	LPBMSFIXSFTBPY-UHFFFAOYSA-N	?	25	potentiometric	a1/apparent	?	basic	6.66
14476	O=C(CCN1(CCOCC1))C	C=C(O)CCN1CCOCC1	InChI=1S/C8H15NO2/c1-8(10)2-3-9-4-6-11-7-5-9/h10H,1-7H2	YOVMQYOJAIAPLS-UHFFFAOYSA-N	?	25	mean from 2	a/apparent	?	basic	6.66
16815	O=[N+]([O-])C=2(C=1(C(=NC(C)=C(C=1NCCC[NH+](C)C)C)C(C)=CC=2))	CC1=CC=C(C2C1=NC(C)=C(C)C=2NCCCN(C)C)[N+]([O-])=O	InChI=1S/C17H24N4O2/c1-11-7-8-14(21(22)23)15-16(11)19-13(3)12(2)17(15)18-9-6-10-20(4)5/h7-8H,6,9-10H2,1-5H3,(H,18,19)	VRALCVSJHCDKKT-UHFFFAOYSA-N	?	25	spectrophotometric	a1/apparent	?	basic	6.67
17792	N1(N(CCC1)C)(C)	CN1CCCN1C	InChI=1S/C5H12N2/c1-6-4-3-5-7(6)2/h3-5H2,1-2H3	DKXPLHOKMGMMQM-UHFFFAOYSA-N	?	25	potentiometric	a1/apparent	?	basic	6.67
16805	FC1(=C(F)C=CC=C1C(C3(=CC=2(N(C(N)=NC=2C=C3)C(C)C)))=CC(=O)NC)	CNC(=O)C=C(C1=CC=CC(F)=C1F)C1=CC2=C(C=C1)N=C(N)N2C(C)C	InChI=1S/C20H20F2N4O/c1-11(2)26-17-9-12(7-8-16(17)25-20(26)23)14(10-18(27)24-3)13-5-4-6-15(21)19(13)22/h4-11H,1-3H3,(H2,23,25)(H,24,27)	MCRNSVWNZDXDIY-UHFFFAOYSA-N	?	25	potentiometric	a1/apparent	?	basic	6.69
17900	N1(=NC=CC(=C1)N)	NC1=CN=NC=C1	InChI=1S/C4H5N3/c5-4-1-2-6-7-3-4/h1-3H,(H2,5,6)	LUCGBEPEAUHERV-UHFFFAOYSA-N	?	20	potentiometric	a/apparent	?	basic	6.69
12357	N1(=C(N)C=CC=C1C2(=NC(N)=CC=C2))	NC1C=CC=C(N=1)C1C=CC=C(N)N=1	InChI=1S/C10H10N4/c11-9-5-1-3-7(13-9)8-4-2-6-10(12)14-8/h1-6H,(H2,11,13)(H2,12,14)	YKSWVQYWQSZDPR-UHFFFAOYSA-N	?	20	spectrophotometric	a1/apparent	=NH(+)-	basic	6.7
12167	N1(=C(C=C(C(C)(C)C)C=C1)C(C)(C)C)	CC(C)(C)C1C=C(C=CN=1)C(C)(C)C	InChI=1S/C13H21N/c1-12(2,3)10-7-8-14-11(9-10)13(4,5)6/h7-9H,1-6H3	LEOBMIVTCWKNCB-UHFFFAOYSA-N	?	25	spectrophotometric	a1/thermodynamic	?	basic	6.7
15543	O3(CCN(C2(=CC=C(N1(CCCCC1))C=C2))CC3)	C1CN(CCO1)C1C=CC(=CC=1)N1CCCCC1	InChI=1S/C15H22N2O/c1-2-8-16(9-3-1)14-4-6-15(7-5-14)17-10-12-18-13-11-17/h4-7H,1-3,8-13H2	DBDJIVOQTZIVOS-UHFFFAOYSA-N	?	25		a1/apparent	N-H	basic	6.7
15457	OC(CN(CC(O)C)CCCCCCCCCC)CC	CC(O)CN(CC(O)CC)CCCCCCCCCC	InChI=1S/C17H37NO2/c1-4-6-7-8-9-10-11-12-13-18(14-16(3)19)15-17(20)5-2/h16-17,19-20H,4-15H2,1-3H3	WVIKIMVPKFXKAK-UHFFFAOYSA-N	?	20	potentiometric	a1/apparent	-NH3%+&	basic	6.7
15495	FC4(=C(C(C2(=CC=1(N(C(N)=NC=1C=C2)C3(CCCC3))))=CC(=O)NC)C=CC=C4)	CNC(=O)C=C(C1C=CC=CC=1F)C1=CC2=C(C=C1)N=C(N)N2C1CCCC1	InChI=1S/C22H23FN4O/c1-25-21(28)13-17(16-8-4-5-9-18(16)23)14-10-11-19-20(12-14)27(22(24)26-19)15-6-2-3-7-15/h4-5,8-13,15H,2-3,6-7H2,1H3,(H2,24,26)(H,25,28)	CSOMQWHJMPGAKL-UHFFFAOYSA-N	?	25	potentiometric	a1/apparent	?	basic	6.7
17824	[S-]C1(=NC=NC=C1)	SC1=CC=NC=N1	InChI=1S/C4H4N2S/c7-4-1-2-5-3-6-4/h1-3H,(H,5,6,7)	MGAXHFMCFLLMNG-UHFFFAOYSA-N	?		potentiometric	a/apparent	?	basic	6.7
11882	ClCCN(CCCl)CCC	CCCN(CCCl)CCCl	InChI=1S/C7H15Cl2N/c1-2-5-10(6-3-8)7-4-9/h2-7H2,1H3	XPOTXXGDCPYFGR-UHFFFAOYSA-N	?	15	potentiometric	a/thermodynamic	?	basic	6.7
12394	[Br]C=1(C=2(C(C=[N+](C=1)CCN)=CC=CC=2))	NCC[N+]1=CC2=CC=CC=C2C(Br)=C1	InChI=1S/C11H12BrN2/c12-11-8-14(6-5-13)7-9-3-1-2-4-10(9)11/h1-4,7-8H,5-6,13H2/q+1	LYRIHOKLYXSBDL-UHFFFAOYSA-N	?	25	potentiometric	a1/apparent	N-H	basic	6.71
13367	N(C1(=CC=CC=C1))(C2(CCCC2))C	CN(C1CCCC1)C1C=CC=CC=1	InChI=1S/C12H17N/c1-13(12-9-5-6-10-12)11-7-3-2-4-8-11/h2-4,7-8,12H,5-6,9-10H2,1H3	ZPWSDUMJLDOMDQ-UHFFFAOYSA-N	?			a/apparent	?	basic	6.71
16443	O=[N+]([O-])C2(=C(C1(=NC=CC(=C1C=C2)NCCC[NH+](C)C))C)	CC1C(=CC=C2C=1N=CC=C2NCCCN(C)C)[N+]([O-])=O	InChI=1S/C15H20N4O2/c1-11-14(19(20)21)6-5-12-13(7-9-17-15(11)12)16-8-4-10-18(2)3/h5-7,9H,4,8,10H2,1-3H3,(H,16,17)	JTRVDVSWDCHNBZ-UHFFFAOYSA-N	?	25	spectrophotometric	a1/apparent	?	basic	6.71
17554	S(C(=N)C)C	CSC(C)=N	InChI=1S/C3H7NS/c1-3(4)5-2/h4H,1-2H3	YYKXMTXALJYVCN-UHFFFAOYSA-N	?	25	potentiometric	a1/apparent	?	basic	6.71
10649	[Br]C1(=C(N=CN(C)C)C=CC=C1)	CN(C)C=NC1C=CC=CC=1Br	InChI=1S/C9H11BrN2/c1-12(2)7-11-9-6-4-3-5-8(9)10/h3-7H,1-2H3	QXYAKYXLQMQHRD-UHFFFAOYSA-N	?	25	mean from 2	a1/apparent	?	basic	6.71
12268	O=[N+]([O-])C1(=CC=C(N=CN(C)C)C=C1)	CN(C)C=NC1C=CC(=CC=1)[N+]([O-])=O	InChI=1S/C9H11N3O2/c1-11(2)7-10-8-3-5-9(6-4-8)12(13)14/h3-7H,1-2H3	VBLAVCCSDMDOCP-UHFFFAOYSA-N	?	25	potentiometric	a1/apparent	N=C-H	basic	6.71
12552	O2(CCN(C1(=NC(=NC(=C1)N)N))CC2)	NC1N=C(C=C(N)N=1)N1CCOCC1	InChI=1S/C8H13N5O/c9-6-5-7(12-8(10)11-6)13-1-3-14-4-2-13/h5H,1-4H2,(H4,9,10,11,12)	DFSFIKNJVGWSMU-UHFFFAOYSA-N	?	20		a1/thermodynamic	?	basic	6.73
14970	ClC=1(C=3(C(N=C2(C=1C=CC=C2))=CC(N)=CC=3))	NC1C=C2N=C3C=CC=CC3=C(Cl)C2=CC=1	InChI=1S/C13H9ClN2/c14-13-9-3-1-2-4-11(9)16-12-7-8(15)5-6-10(12)13/h1-7H,15H2	VUZMIFMWXDKGLV-UHFFFAOYSA-N	?	20	spectrophotometric	a/apparent	?	basic	6.74
13754	N2(=C1(NCCNC1=C(C)N=C2))	CC1N=CN=C2NCCNC2=1	InChI=1S/C7H10N4/c1-5-6-7(11-4-10-5)9-3-2-8-6/h4,8H,2-3H2,1H3,(H,9,10,11)	NAJUDRRVPFDWRJ-UHFFFAOYSA-N	?	20	potentiometric	a/apparent	?	basic	6.74
15584	O(C3(=C(C=1(NC2(=NC=CN2(C=1))))C=CC(=C3)OC))C	COC1C=C(C=CC=1C1=CN2C=CN=C2N1)OC	InChI=1S/C13H13N3O2/c1-17-9-3-4-10(12(7-9)18-2)11-8-16-6-5-14-13(16)15-11/h3-8H,1-2H3,(H,14,15)	LMHCKZHSMROQMN-UHFFFAOYSA-N	?	25	spectrophotometric	a1/apparent	?	basic	6.76
16365	S(=O)(=O)(NCCCN1(CCOCC1))C2(=C(OC)C(OC)=C(OC)C=C2)	COC1C(OC)=C(C=CC=1OC)S(=O)(=O)NCCCN1CCOCC1	InChI=1S/C16H26N2O6S/c1-21-13-5-6-14(16(23-3)15(13)22-2)25(19,20)17-7-4-8-18-9-11-24-12-10-18/h5-6,17H,4,7-12H2,1-3H3	JKHDBQAOCNZGIK-UHFFFAOYSA-N	?	20	potentiometric	a1/thermodynamic	amino	basic	6.76
15553	N1(C3(=CC=C(CCC=2(C=C(CC1)C=CC=2))C=C3))(C)	CN1CCC2=CC(CCC3C=CC1=CC=3)=CC=C2	InChI=1S/C17H19N/c1-18-12-11-16-4-2-3-15(13-16)6-5-14-7-9-17(18)10-8-14/h2-4,7-10,13H,5-6,11-12H2,1H3	MRXNTQWFXJHRJE-UHFFFAOYSA-N	?	25	spectrophotometric	b1/apparent	?	basic	6.76
15533	S3(C2(=C(C=C(CN1(C=NC=C1))C=C2)C=C3C(=O)[O-]))	OC(=O)C1=CC2=CC(CN3C=NC=C3)=CC=C2S1	InChI=1S/C13H10N2O2S/c16-13(17)12-6-10-5-9(1-2-11(10)18-12)7-15-4-3-14-8-15/h1-6,8H,7H2,(H,16,17)	GEEZPHMQJXJCBB-UHFFFAOYSA-N	?	25		a1/apparent	NH	basic	6.77
15376	O=[N+]([O-])C2(=CC1(=NC=CC(=C1C=C2)NCCC[NH+](C)C))	CN(C)CCCNC1=CC=NC2=CC(=CC=C21)[N+]([O-])=O	InChI=1S/C14H18N4O2/c1-17(2)9-3-7-15-13-6-8-16-14-10-11(18(19)20)4-5-12(13)14/h4-6,8,10H,3,7,9H2,1-2H3,(H,15,16)	UOSZAJRVPAXWQM-UHFFFAOYSA-N	?	25	spectrophotometric	a1/apparent	?	basic	6.77
10215	N1(=C(C=C(C)C=C1)C)	CC1=CC(C)=NC=C1	InChI=1S/C7H9N/c1-6-3-4-8-7(2)5-6/h3-5H,1-2H3	JYYNAJVZFGKDEQ-UHFFFAOYSA-N	?	25	mean from 4	a1/apparent	?	basic	6.77
17078	FC1(=CC(=C(O)C=C1)CN2(CCOCC2))	OC1C=CC(F)=CC=1CN1CCOCC1	InChI=1S/C11H14FNO2/c12-10-1-2-11(14)9(7-10)8-13-3-5-15-6-4-13/h1-2,7,14H,3-6,8H2	BGESHHOKSIOPOK-UHFFFAOYSA-N	?	25	spectrophotometric	a1/apparent	OH	basic	6.78
17026	O=C(N1(CCN(C)CC1))C2(=CC=CC=C2)	CN1CCN(CC1)C(=O)C1C=CC=CC=1	InChI=1S/C12H16N2O/c1-13-7-9-14(10-8-13)12(15)11-5-3-2-4-6-11/h2-6H,7-10H2,1H3	QRYWRVHZEBEZDQ-UHFFFAOYSA-N	?			a/apparent	?	basic	6.78
15116	N=C(C1(=C(C=CC(=C1)C)C))C2(=CC=CC=C2)	CC1C=CC(C)=CC=1C(=N)C1C=CC=CC=1	InChI=1S/C15H15N/c1-11-8-9-12(2)14(10-11)15(16)13-6-4-3-5-7-13/h3-10,16H,1-2H3	OGWHLATUKVEFKQ-UHFFFAOYSA-N	?		potentiometric	b/apparent	?	basic	6.79
11990	N12(N(CCCC1)CCCC2)	C1CCCN2CCCCN21	InChI=1S/C8H16N2/c1-2-6-10-8-4-3-7-9(10)5-1/h1-8H2	RSIWLHLUUQGERP-UHFFFAOYSA-N	?	25	potentiometric	a1/apparent	?	basic	6.79
16169	[Br]C2(=CC(C(=O)CCN1(CCOCC1))=CC=C2)	OC(=CCN1CCOCC1)C1C=C(Br)C=CC=1	InChI=1S/C13H16BrNO2/c14-12-3-1-2-11(10-12)13(16)4-5-15-6-8-17-9-7-15/h1-4,10,16H,5-9H2	JUHPTHWBKSVJGY-UHFFFAOYSA-N	?	25		a1/apparent	?	basic	6.8
10380	N(N(CC)C)(CC)C	CN(CC)N(C)CC	InChI=1S/C6H16N2/c1-5-7(3)8(4)6-2/h5-6H2,1-4H3	WRWLUVYSSFLJRO-UHFFFAOYSA-N	?	25	mean from 2	a1/apparent	?	basic	6.8
16594	ClC2(=CC=C(C(=O)NCCCN1(CCOCC1))C=C2)	O=C(NCCCN1CCOCC1)C1C=CC(Cl)=CC=1	InChI=1S/C14H19ClN2O2/c15-13-4-2-12(3-5-13)14(18)16-6-1-7-17-8-10-19-11-9-17/h2-5H,1,6-11H2,(H,16,18)	YYFGRAGNYHYWEZ-UHFFFAOYSA-N	?	20	potentiometric	a1/apparent	?	basic	6.81
17645	N(NCC)(CC)C	CN(CC)NCC	InChI=1S/C5H14N2/c1-4-6-7(3)5-2/h6H,4-5H2,1-3H3	UQAUPOJEVXUTBN-UHFFFAOYSA-N	?	25	potentiometric	a1/apparent	?	basic	6.81
13773	[S-]C1(=NC=NC=2(C1=NC=CN=2))	SC1=NC=NC2=NC=CN=C21	InChI=1S/C6H4N4S/c11-6-4-5(9-3-10-6)8-2-1-7-4/h1-3H,(H,8,9,10,11)	GTLUQRDIJWHQGF-UHFFFAOYSA-N	?	20	potentiometric	a/apparent	?	basic	6.81
15115	N=C(C1(=CC(=CC(=C1)C)C))C2(=CC=CC=C2)	CC1=CC(=CC(C)=C1)C(=N)C1C=CC=CC=1	InChI=1S/C15H15N/c1-11-8-12(2)10-14(9-11)15(16)13-6-4-3-5-7-13/h3-10,16H,1-2H3	FDCREYQMDVVJOD-UHFFFAOYSA-N	?		potentiometric	b/apparent	?	basic	6.82
15235	O=C(C(C1(=CC=CC=C1))(C2(=CC=CC=C2))CCN3(CCOCC3))C	C=C(O)C(CCN1CCOCC1)(C1C=CC=CC=1)C1C=CC=CC=1	InChI=1S/C21H25NO2/c1-18(23)21(19-8-4-2-5-9-19,20-10-6-3-7-11-20)12-13-22-14-16-24-17-15-22/h2-11,23H,1,12-17H2	XICISKACZHFHFI-UHFFFAOYSA-N	?	20	potentiometric	a/apparent	?	basic	6.83
16445	O=[N+]([O-])C=2(C=1(C(=NC=CC=1NCCC[NH+](C)C)C(C)=CC=2))	CC1=CC=C(C2C1=NC=CC=2NCCCN(C)C)[N+]([O-])=O	InChI=1S/C15H20N4O2/c1-11-5-6-13(19(20)21)14-12(7-9-17-15(11)14)16-8-4-10-18(2)3/h5-7,9H,4,8,10H2,1-3H3,(H,16,17)	UQSMDQGHUADVPF-UHFFFAOYSA-N	?	25	spectrophotometric	a1/apparent	?	basic	6.84
14021	N1(=NC=C(N)C=2(C1=CC=CC=2))	NC1=CN=NC2=CC=CC=C21	InChI=1S/C8H7N3/c9-7-5-10-11-8-4-2-1-3-6(7)8/h1-5H,(H2,9,11)	DODZTSARNRLOKY-UHFFFAOYSA-N	?	20	mean from 2	a/apparent	?	basic	6.84
13312	[N+]2(=CC=1(C(=CC=CC=1)C=C2))(CCN)	NCC[N+]1=CC2=CC=CC=C2C=C1	InChI=1S/C11H13N2/c12-6-8-13-7-5-10-3-1-2-4-11(10)9-13/h1-5,7,9H,6,8,12H2/q+1	FGFXLNYGQQPZIJ-UHFFFAOYSA-N	?	25	potentiometric	a1/apparent	N-H	basic	6.85
17375	N(NC)(CC)C	CCN(C)NC	InChI=1S/C4H12N2/c1-4-6(3)5-2/h5H,4H2,1-3H3	WYPLHOKZQLARTP-UHFFFAOYSA-N	?	25	potentiometric	a1/apparent	?	basic	6.85
10201	N1(=C(C=CC=C1C)C)	CC1C=CC=C(C)N=1	InChI=1S/C7H9N/c1-6-4-3-5-7(2)8-6/h3-5H,1-2H3	OISVCGZHLKNMSJ-UHFFFAOYSA-N	?	26	mean from 9	a1/apparent	?	basic	6.85
10648	ClC1(=C(N=CN(C)C)C=CC=C1)	CN(C)C=NC1C=CC=CC=1Cl	InChI=1S/C9H11ClN2/c1-12(2)7-11-9-6-4-3-5-8(9)10/h3-7H,1-2H3	APKRGIKHQYEHGV-UHFFFAOYSA-N	?	25	mean from 2	a1/apparent	?	basic	6.85
17153	N=1(C=3(C(C2(=CC(N)=CC=C2(C=1)))=CC=CC=3))	NC1C=C2C3=CC=CC=C3N=CC2=CC=1	InChI=1S/C13H10N2/c14-10-6-5-9-8-15-13-4-2-1-3-11(13)12(9)7-10/h1-8H,14H2	UAWUNLBCBFGBEJ-UHFFFAOYSA-N	?	20	spectrophotometric	a/apparent	?	basic	6.88
12722	N1(N(C2(CCC1C2))C)(C)	CN1C2CC(CC2)N1C	InChI=1S/C7H14N2/c1-8-6-3-4-7(5-6)9(8)2/h6-7H,3-5H2,1-2H3	VAUNORIQTFNCKC-UHFFFAOYSA-N	?	25	potentiometric	a1/apparent	?	basic	6.89
11122	N1(=C(CCC1)CC2(=CC=CC=C2))	C(C1C=CC=CC=1)C1CCCN=1	InChI=1S/C11H13N/c1-2-5-10(6-3-1)9-11-7-4-8-12-11/h1-3,5-6H,4,7-9H2	RSOADCLKZJGKCE-UHFFFAOYSA-N	?	25	potentiometric	b/apparent	?	basic	6.9
16386	O=[N+]([O-])C=3(C2(=C(NCCCC[NH+](C)C)C=1(C(=CC=CC=1)N=C2C=CC=3)))	CN(C)CCCCNC1=C2C(=CC=CC2=NC2=CC=CC=C21)[N+]([O-])=O	InChI=1S/C19H22N4O2/c1-22(2)13-6-5-12-20-19-14-8-3-4-9-15(14)21-16-10-7-11-17(18(16)19)23(24)25/h3-4,7-11H,5-6,12-13H2,1-2H3,(H,20,21)	GQVGLJVXOMJDPG-UHFFFAOYSA-N	?	25	spectrophotometric	a1/apparent	?	basic	6.9
15886	O3(CCN(C(CC(C1(=CC=CC=C1))C2(=CC=CC=C2))C)CC3)	CC(CC(C1=CC=CC=C1)C1=CC=CC=C1)N1CCOCC1	InChI=1S/C20H25NO/c1-17(21-12-14-22-15-13-21)16-20(18-8-4-2-5-9-18)19-10-6-3-7-11-19/h2-11,17,20H,12-16H2,1H3	VWWFWWPIVDCWBX-UHFFFAOYSA-N	?	25	potentiometric	a/apparent	?	basic	6.9
17436	S(C(=N)C)CC	CCSC(C)=N	InChI=1S/C4H9NS/c1-3-6-4(2)5/h5H,3H2,1-2H3	FMWBLHIAPXJSOQ-UHFFFAOYSA-N	?	25	potentiometric	a1/apparent	?	basic	6.9
13378	O2(C(CN(CC1(OC1))CCCC)C2)	CCCCN(CC1CO1)CC1CO1	InChI=1S/C10H19NO2/c1-2-3-4-11(5-9-7-12-9)6-10-8-13-10/h9-10H,2-8H2,1H3	LJDKIFXJERTLMR-UHFFFAOYSA-N	?	20	potentiometric	b1/apparent	NH%+&	basic	6.91
12248	S(=O)(=O)([O-])CC(O)CN1(CCOCC1)	OC(CN1CCOCC1)CS(O)(=O)=O	InChI=1S/C7H15NO5S/c9-7(6-14(10,11)12)5-8-1-3-13-4-2-8/h7,9H,1-6H2,(H,10,11,12)	NUFBIAUZAMHTSP-UHFFFAOYSA-N	?	20	mean from 2	a1/thermodynamic	SO3H	basic	6.91
13931	O2(C(CN(CC1(OC1))CC)C2)	CCN(CC1CO1)CC1CO1	InChI=1S/C8H15NO2/c1-2-9(3-7-5-10-7)4-8-6-11-8/h7-8H,2-6H2,1H3	LCCUFKXWBJYLNW-UHFFFAOYSA-N	?	20	potentiometric	b1/apparent	NH%+&	basic	6.91
17081	OC2(=CC(C(=N)C1(=CC=CC=C1))=CC=C2)	N=C(C1C=C(O)C=CC=1)C1C=CC=CC=1	InChI=1S/C13H11NO/c14-13(10-5-2-1-3-6-10)11-7-4-8-12(15)9-11/h1-9,14-15H	MTBSWWFUPDLQGN-UHFFFAOYSA-N	?		potentiometric	b/apparent	?	basic	6.92
14642	N#CCCN(C(CC1(=CC=CC=C1))C)C	CC(CC1C=CC=CC=1)N(C)CCC#N	InChI=1S/C13H18N2/c1-12(15(2)10-6-9-14)11-13-7-4-3-5-8-13/h3-5,7-8,12H,6,10-11H2,1-2H3	HDYWFIXZUZCSEI-UHFFFAOYSA-N	?	25	potentiometric	a/apparent	?	basic	6.95
14969	ClC3(=CC=1(C(=NC2(=CC(N)=CC=C2(C=1)))C=C3))	NC1C=C2N=C3C=CC(Cl)=CC3=CC2=CC=1	InChI=1S/C13H9ClN2/c14-10-2-4-12-9(6-10)5-8-1-3-11(15)7-13(8)16-12/h1-7H,15H2	RCUYJUQAOKVDKZ-UHFFFAOYSA-N	?	20	spectrophotometric	a/apparent	?	basic	6.95
17802	N1(=C(N)C=CC=C1)	NC1C=CC=CN=1	InChI=1S/C5H6N2/c6-5-3-1-2-4-7-5/h1-4H,(H2,6,7)	ICSNLGPSRYBMBD-UHFFFAOYSA-N	?	23	mean from 7	a1/apparent	NH(1+)	basic	6.95
12916	[S-]C1(=[N+](C([S-])=CC=N1)C)	C[N+]1C(S)=NC=CC=1S	InChI=1S/C5H6N2S2/c1-7-4(8)2-3-6-5(7)9/h2-3H,1H3,(H,6,8,9)/p+1	RLVYQONXBDCEEU-UHFFFAOYSA-O	?	20	potentiometric	a/apparent	?	basic	6.96
13476	OC=2(C1(=NC=CC=C1C(N)=CC=2N))	NC1C=C(N)C2=CC=CN=C2C=1O	InChI=1S/C9H9N3O/c10-6-4-7(11)9(13)8-5(6)2-1-3-12-8/h1-4,13H,10-11H2	LZKZQHIHBPJQIL-UHFFFAOYSA-N	?	20		a1/apparent	?	basic	6.96
14331	O=C(OCCC=1(N=CNC=1))C	C=C(O)OCCC1=CNC=N1	InChI=1S/C7H10N2O2/c1-6(10)11-3-2-7-4-8-5-9-7/h4-5,10H,1-3H2,(H,8,9)	YWUBCLPMPQQIEA-UHFFFAOYSA-N	?	26	potentiometric	a/apparent	?	basic	6.97
12739	ClC1(N2(CCC(C1)CC2))	ClC1CC2CCN1CC2	InChI=1S/C7H12ClN/c8-7-5-6-1-3-9(7)4-2-6/h6-7H,1-5H2	BZYQYFBFBXSMHK-UHFFFAOYSA-N	?	25		a1/apparent	?	basic	6.98
13395	O=C([O-])C=2(C1(=NC=CC=C1C=CC=2))	OC(=O)C1=CC=CC2=CC=CN=C21	InChI=1S/C10H7NO2/c12-10(13)8-5-1-3-7-4-2-6-11-9(7)8/h1-6H,(H,12,13)	QRDZFPUVLYEQTA-UHFFFAOYSA-N	?	25	mean from 3	a/thermodynamic	?	basic	6.99
15377	O=[N+]([O-])C2(=CC=1(C(=NC=CC=1NCCC[NH+](C)C)C=C2))	CN(C)CCCNC1=CC=NC2=CC=C(C=C12)[N+]([O-])=O	InChI=1S/C14H18N4O2/c1-17(2)9-3-7-15-14-6-8-16-13-5-4-11(18(19)20)10-12(13)14/h4-6,8,10H,3,7,9H2,1-2H3,(H,15,16)	YRCLBSXRUSAIST-UHFFFAOYSA-N	?	25	spectrophotometric	a1/apparent	?	basic	6.99
13305	N1(=C(NC(=C1C)C)C2(=CC=CC=C2))	CC1N=C(NC=1C)C1C=CC=CC=1	InChI=1S/C11H12N2/c1-8-9(2)13-11(12-8)10-6-4-3-5-7-10/h3-7H,1-2H3,(H,12,13)	VRGWNMQXSXRSTC-UHFFFAOYSA-N	?	25	potentiometric	a1/apparent	?	basic	7.0
15010	O(C=1(C=3(C(N=C2(C=1C=CC=C2))=CC=CC=3)))C	COC1C2=CC=CC=C2N=C2C=CC=CC2=1	InChI=1S/C14H11NO/c1-16-14-10-6-2-4-8-12(10)15-13-9-5-3-7-11(13)14/h2-9H,1H3	ZHBWKWDAMIJZPW-UHFFFAOYSA-N	?	20	potentiometric	a/apparent	NH%+&	basic	7.0
17052	N(=C1(C(C=2(C=CC=CC=2(C1(C)C)))(C)C))C	CN=C1C(C)(C)C2C=CC=CC=2C1(C)C	InChI=1S/C14H19N/c1-13(2)10-8-6-7-9-11(10)14(3,4)12(13)15-5/h6-9H,1-5H3	ZSVHESCZOFKWOB-UHFFFAOYSA-N	?	20	potentiometric	a1/thermodynamic	NH(+)	basic	7.0
16525	O=CCCC(OC1(OC(C(N(C)C)C(C1O)O)C))C(O)C	CC(O)C(CC=CO)OC1OC(C)C(C(O)C1O)N(C)C	InChI=1S/C14H27NO6/c1-8(17)10(6-5-7-16)21-14-13(19)12(18)11(15(3)4)9(2)20-14/h5,7-14,16-19H,6H2,1-4H3	FRKICWJNYFWWMS-UHFFFAOYSA-N	?		potentiometric	a/apparent	?	basic	7.0
15547	[O-]C1(=[N+]2(C(=CC=C1)C3(CN(CCC=C)CC(C2)C3)))	C=CCCN1CC2CC(C1)C1C=CC=C(O)[N+]=1C2	InChI=1S/C15H20N2O/c1-2-3-7-16-9-12-8-13(11-16)14-5-4-6-15(18)17(14)10-12/h2,4-6,12-13H,1,3,7-11H2/p+1	ZVTFRRVBMAUIQW-UHFFFAOYSA-O	?		potentiometric	a/apparent	?	basic	7.0
16535	S(C2(=C(C1(=NC(C)=C(N1)C))C=CC=C2))CC3(=CC=CC=C3)	CC1N=C(NC=1C)C1C=CC=CC=1SCC1C=CC=CC=1	InChI=1S/C18H18N2S/c1-13-14(2)20-18(19-13)16-10-6-7-11-17(16)21-12-15-8-4-3-5-9-15/h3-11H,12H2,1-2H3,(H,19,20)	NPXDCAQATGZREU-UHFFFAOYSA-N	?	25	potentiometric	a1/apparent	?	basic	7.0
10434	[Br]CCN(CC)CC	CCN(CCBr)CC	InChI=1S/C6H14BrN/c1-3-8(4-2)6-5-7/h3-6H2,1-2H3	WRYDGMWSKBGVHS-UHFFFAOYSA-N	?	20	potentiometric	a1/apparent	?	basic	7.0
10381	N(N)(CCC)CCC	CCCN(N)CCC	InChI=1S/C6H16N2/c1-3-5-8(7)6-4-2/h3-7H2,1-2H3	ZHHHDUSWMATTFE-UHFFFAOYSA-N	?	25	potentiometric	b1/apparent	?	basic	7.0
11548	O=C([O-])C=1(N(C=C(C=1)N)C)	CN1C=C(N)C=C1C(O)=O	InChI=1S/C6H8N2O2/c1-8-3-4(7)2-5(8)6(9)10/h2-3H,7H2,1H3,(H,9,10)	MUEOQEUSJMFYHV-UHFFFAOYSA-N	?		potentiometric	a2/apparent	?	basic	7.0
16025	N1(=C(NC=2(C1=CC3(=CC=CC=C3(C=2))))N)	NC1NC2=CC3=CC=CC=C3C=C2N=1	InChI=1S/C11H9N3/c12-11-13-9-5-7-3-1-2-4-8(7)6-10(9)14-11/h1-6H,(H3,12,13,14)	PKAMQIFKTSHCLX-UHFFFAOYSA-N	?	20	potentiometric	a1/apparent	?	basic	7.01
17638	N#CCCN(C)C	CN(C)CCC#N	InChI=1S/C5H10N2/c1-7(2)5-3-4-6/h3,5H2,1-2H3	MTPJEFOSTIKRSS-UHFFFAOYSA-N	?	28	mean from 2	a1/apparent	?	basic	7.01
14602	O=C(OCCN(CC=C)CC=C)C(=C)C	CC(=C)C(=O)OCCN(CC=C)CC=C	InChI=1S/C12H19NO2/c1-5-7-13(8-6-2)9-10-15-12(14)11(3)4/h5-6H,1-3,7-10H2,4H3	RMUFSHQPVKCSQY-UHFFFAOYSA-N	?	25	mean from 3	a1/thermodynamic	?	basic	7.02
11512	N#CC1(C(N(C)C)CCC1)	CN(C)C1CCCC1C#N	InChI=1S/C8H14N2/c1-10(2)8-5-3-4-7(8)6-9/h7-8H,3-5H2,1-2H3	OJZYSLZVUVYYKP-UHFFFAOYSA-N	?	25	mean from 2	a1/apparent	NH	basic	7.02
16363	OC4(C(C)(C)C)(CC2(N(CC(C1(=CC=CC=C1))C3(=C2C=CC=C3))CC4))	CC(C)(C)C1(O)CC2C3C=CC=CC=3C(CN2CC1)C1C=CC=CC=1	InChI=1S/C23H29NO/c1-22(2,3)23(25)13-14-24-16-20(17-9-5-4-6-10-17)18-11-7-8-12-19(18)21(24)15-23/h4-12,20-21,25H,13-16H2,1-3H3	UXKLVVLXBLXQBO-UHFFFAOYSA-N	?	25	potentiometric	a1/apparent	?	basic	7.03
12951	O(CC1(=NC(C)=CN1))C	CC1=CNC(COC)=N1	InChI=1S/C6H10N2O/c1-5-3-7-6(8-5)4-9-2/h3H,4H2,1-2H3,(H,7,8)	OVZPHMMOODVNTA-UHFFFAOYSA-N	?	25	potentiometric	a1/apparent	?	basic	7.03
16986	N=1(C(=CNC=1)C(C2(=C(C(=CC=C2)C)C))C)	CC1=C(C=CC=C1C)C(C)C1=CNC=N1	InChI=1S/C13H16N2/c1-9-5-4-6-12(10(9)2)11(3)13-7-14-8-15-13/h4-8,11H,1-3H3,(H,14,15)	CUHVIMMYOGQXCV-UHFFFAOYSA-N	?	25	potentiometric	a1/thermodynamic	NH	basic	7.04
11591	OCC1(=NC=CN1CCC)	CCCN1C=CN=C1CO	InChI=1S/C7H12N2O/c1-2-4-9-5-3-8-7(9)6-10/h3,5,10H,2,4,6H2,1H3	GMYMEKBDZLQAAN-UHFFFAOYSA-N	?	25	potentiometric	a1/apparent	?	basic	7.04
15809	O=C([O-])C1(=C2(C=CC=C1COCCOCC3(=CN=C(COCCOC2)N3)))	OC(=O)C1C2COCCOCC3NC(COCCOCC=1C=CC=2)=CN=3	InChI=1S/C18H22N2O6/c21-18(22)17-13-2-1-3-14(17)10-24-5-7-26-12-16-19-8-15(20-16)11-25-6-4-23-9-13/h1-3,8H,4-7,9-12H2,(H,19,20)(H,21,22)	REMPLTDAWPLPSU-UHFFFAOYSA-N	?	25	potentiometric	a1/apparent	?	basic	7.05
14612	SCC(N)C(=O)NC(C(=O)O)CC(=O)N	NC(=O)CC(=NC(O)=C(N)CS)C(O)O	InChI=1S/C7H13N3O4S/c8-3(2-15)6(12)10-4(7(13)14)1-5(9)11/h7,12-15H,1-2,8H2,(H2,9,11)	BZIRUSZNRWPIQH-UHFFFAOYSA-N	?	18	potentiometric	a/apparent	NH3+	basic	7.05
13121	O1(CCN(CC=C)CC1)	C=CCN1CCOCC1	InChI=1S/C7H13NO/c1-2-3-8-4-6-9-7-5-8/h2H,1,3-7H2	SUSANAYXICMXBL-UHFFFAOYSA-N	?	25	potentiometric	a/apparent	?	basic	7.05
11854	N(N(CCC)C)(CCC)C	CN(CCC)N(C)CCC	InChI=1S/C8H20N2/c1-5-7-9(3)10(4)8-6-2/h5-8H2,1-4H3	IZJJWKLBXLDHFY-UHFFFAOYSA-N	?	25	potentiometric	a1/apparent	?	basic	7.05
13719	ON=C(N)C(N)CC1(=CC=CC=C1)	NC(N=O)C(N)CC1C=CC=CC=1	InChI=1S/C9H13N3O/c10-8(9(11)12-13)6-7-4-2-1-3-5-7/h1-5,8-9H,6,10-11H2	VBSYOHXLYBWJNN-UHFFFAOYSA-N	?	25	potentiometric	a/thermodynamic	?	basic	7.06
13716	O=C(NN)C(N)CC1(=CC=CC=C1)	NNC(O)C(=N)CC1C=CC=CC=1	InChI=1S/C9H13N3O/c10-8(9(13)12-11)6-7-4-2-1-3-5-7/h1-5,9-10,12-13H,6,11H2	JUUORJJZTUWRRO-UHFFFAOYSA-N	?	25	potentiometric	a/thermodynamic	?	basic	7.06
12188	O=C(C(CC)C)CCN1(CCOCC1)	CCC(C)C(O)=CCN1CCOCC1	InChI=1S/C11H21NO2/c1-3-10(2)11(13)4-5-12-6-8-14-9-7-12/h4,10,13H,3,5-9H2,1-2H3	NNCDUQAVGGXCNB-UHFFFAOYSA-N	?	30	potentiometric	a1/apparent	?	basic	7.07
17581	N1(=CNC=C1)	C1NC=CN=1	InChI=1S/C3H4N2/c1-2-5-3-4-1/h1-3H,(H,4,5)	RAXXELZNTBOGNW-UHFFFAOYSA-N	?	25	mean from 15	b1/apparent	=NH2(1+)	basic	7.07
11163	O2(C(CN(C(C)C)CC1(OC1))C2)	CC(C)N(CC1CO1)CC1CO1	InChI=1S/C9H17NO2/c1-7(2)10(3-8-5-11-8)4-9-6-12-9/h7-9H,3-6H2,1-2H3	DXAUPHVMJXKRRE-UHFFFAOYSA-N	?	20	potentiometric	b1/apparent	NH%+&	basic	7.07
15476	OC4(=C3(C1(=C2(C(=CC=C1)CCN(C2CC3=CC=C4O)C))))	CN1CCC2=CC=CC3C4C(CC1C2=3)=CC=C(O)C=4O	InChI=1S/C17H17NO2/c1-18-8-7-10-3-2-4-12-15(10)13(18)9-11-5-6-14(19)17(20)16(11)12/h2-6,13,19-20H,7-9H2,1H3	VMWNQDUVQKEIOC-UHFFFAOYSA-N	?	19	mean from 2	b/thermodynamic	?	basic	7.08
10378	N(NCC)(CC)CC	CCNN(CC)CC	InChI=1S/C6H16N2/c1-4-7-8(5-2)6-3/h7H,4-6H2,1-3H3	QDLFVXRWLQSBTF-UHFFFAOYSA-N	?	25	potentiometric	a1/apparent	?	basic	7.08
11037	N2(N1(CCCCC1))(CCCCC2)	C1CCCCN1N1CCCCC1	InChI=1S/C10H20N2/c1-3-7-11(8-4-1)12-9-5-2-6-10-12/h1-10H2	QFDISQIDKZUABE-UHFFFAOYSA-N	?	25	potentiometric	a1/apparent	?	basic	7.09
14986	O(C3(=CC1(=C(NC2(=C1C=CN=C2C))C=C3)))C	CC1=NC=CC2=C1NC1C=CC(=CC2=1)OC	InChI=1S/C13H12N2O/c1-8-13-10(5-6-14-8)11-7-9(16-2)3-4-12(11)15-13/h3-7,15H,1-2H3	XYYVPBBISSKKQB-UHFFFAOYSA-N	?	25	spectrophotometric	b1/apparent	N-7	basic	7.09
14148	N23(C1(=C(C=CC=C1)C(C2)CC3))	C1C2CCN1C1C=CC=CC=12	InChI=1S/C10H11N/c1-2-4-10-9(3-1)8-5-6-11(10)7-8/h1-4,8H,5-7H2	UJFYPTYOEWDYGL-UHFFFAOYSA-N	?	25	potentiometric	a/apparent	NH+	basic	7.1
15761	O=C(C1(=CC(OC)=CC=C1))CCN2(CCOCC2)	COC1=CC=CC(=C1)C(O)=CCN1CCOCC1	InChI=1S/C14H19NO3/c1-17-13-4-2-3-12(11-13)14(16)5-6-15-7-9-18-10-8-15/h2-5,11,16H,6-10H2,1H3	XKLKIPRKOQOJLZ-UHFFFAOYSA-N	?	25		a1/apparent	?	basic	7.1
15933	O=[N+]([O-])C=4(C=3(C(=C2(N=C1(C(C=CC=C1)=C(C2=CC=3)N)))C=CC=4))	NC1C2=CC=C3C(=CC=CC3=C2N=C2C=CC=CC2=1)[N+]([O-])=O	InChI=1S/C17H11N3O2/c18-16-12-4-1-2-6-14(12)19-17-11-5-3-7-15(20(21)22)10(11)8-9-13(16)17/h1-9H,(H2,18,19)	ZXMOTSNAMSWTDA-UHFFFAOYSA-N	?	20		a/apparent	?	basic	7.1
11747	O=C1(C(NC(C1)(C)C)(C)C)	CC1(C)NC(C)(C)C=C1O	InChI=1S/C8H15NO/c1-7(2)5-6(10)8(3,4)9-7/h5,9-10H,1-4H3	QOQFWIULEWKNGC-UHFFFAOYSA-N	?			a/apparent	NH2%+&	basic	7.1
14526	OCC1(=C(N=C(C)C=C1C)C)	CC1=CC(C)=NC(C)=C1CO	InChI=1S/C9H13NO/c1-6-4-7(2)10-8(3)9(6)5-11/h4,11H,5H2,1-3H3	XNHRGDXBBBYODI-UHFFFAOYSA-N	?			a/apparent	NH+	basic	7.1
17137	[S-]C2(=[NH+]C([O-])=C(C1(=CCCCC1))C(=N2)N)	NC1N=C(S)N=C(O)C=1C1CCCCC=1	InChI=1S/C10H13N3OS/c11-8-7(6-4-2-1-3-5-6)9(14)13-10(15)12-8/h4H,1-3,5H2,(H4,11,12,13,14,15)	SOPLCIIQDJJIBM-UHFFFAOYSA-N	?	28	spectrophotometric	a/apparent	?	basic	7.11
12272	O=C([O-])C(NC(=O)C)CC=1(N=CNC=1)	C/C(/O)=N\C(CC1=CNC=N1)=C(O)O	InChI=1S/C8H11N3O3/c1-5(12)11-7(8(13)14)2-6-3-9-4-10-6/h3-4,13-14H,2H2,1H3,(H,9,10)(H,11,12)	XDRNOONALRPQTA-UHFFFAOYSA-N	?	25	potentiometric	a2/apparent	NH(1+)	basic	7.11
16933	O2(C1(=C(OC)C=CC5(=C1C34(C2C(O)C=CC3C(N(C)CC4)C5O))))	COC1C=CC2C(O)C3C4C=CC(O)C5OC=1C=2C45CCN3C	InChI=1S/C18H21NO4/c1-19-8-7-18-10-4-5-11(20)17(18)23-16-12(22-2)6-3-9(13(16)18)15(21)14(10)19/h3-6,10-11,14-15,17,20-21H,7-8H2,1-2H3	ZDGQZOCAKDGPRA-UHFFFAOYSA-N	?		potentiometric	a/apparent	?	basic	7.12
15813	O=C(C(C1(=CC=CC=C1))(C2(=CC=CC=C2))C(CN3(CCOCC3))C)CC	CC=C(O)C(C(C)CN1CCOCC1)(C1C=CC=CC=1)C1C=CC=CC=1	InChI=1S/C23H29NO2/c1-3-22(25)23(20-10-6-4-7-11-20,21-12-8-5-9-13-21)19(2)18-24-14-16-26-17-15-24/h3-13,19,25H,14-18H2,1-2H3	QEJCRAWCVRSRRB-UHFFFAOYSA-N	?	20	potentiometric	a/apparent	?	basic	7.12
14361	O=C(N=C1(N(C=CC=C1)C))C	CN1C=CC=CC1=NC(=C)O	InChI=1S/C8H10N2O/c1-7(11)9-8-5-3-4-6-10(8)2/h3-6,11H,1H2,2H3	IIFDMXBDNWYRET-UHFFFAOYSA-N	?		potentiometric	a/apparent	?	basic	7.12
11514	N1(=CN(CCCCC)C=C1)	CCCCCN1C=NC=C1	InChI=1S/C8H14N2/c1-2-3-4-6-10-7-5-9-8-10/h5,7-8H,2-4,6H2,1H3	UPYVYJSWGZMBOU-UHFFFAOYSA-N	?	25	potentiometric	a1/apparent	N(1+)-H	basic	7.12
15898	O2(C1(=C(O)C=CC5(=C1C34(C2C(O)C=CC3C(N(C)CC4)C5O))))	CN1CCC23C4OC5C2=C(C=CC=5O)C(O)C1C3C=CC4O	InChI=1S/C17H19NO4/c1-18-7-6-17-9-3-5-11(20)16(17)22-15-10(19)4-2-8(12(15)17)14(21)13(9)18/h2-5,9,11,13-14,16,19-21H,6-7H2,1H3	ISVKWTNAIRJURI-UHFFFAOYSA-N	?		potentiometric	a1/apparent	?	basic	7.13
14960	N1(=C(N)C=C(C)C=2(C1=CC=C3(C=2C=CC=C3)))	CC1=CC(N)=NC2=CC=C3C=CC=CC3=C21	InChI=1S/C14H12N2/c1-9-8-13(15)16-12-7-6-10-4-2-3-5-11(10)14(9)12/h2-8H,1H3,(H2,15,16)	MJLVHTAIORJJEH-UHFFFAOYSA-N	?	20	spectrophotometric	a/apparent	?	basic	7.14
16418	O4(CCN(C=1(C=3(C(N=C2(C=1CCC2))=CC=C(C=3)OC)))CC4)	COC1=CC=C2N=C3CCCC3=C(C2=C1)N1CCOCC1	InChI=1S/C17H20N2O2/c1-20-12-5-6-16-14(11-12)17(19-7-9-21-10-8-19)13-3-2-4-15(13)18-16/h5-6,11H,2-4,7-10H2,1H3	HVORHDWIMWSIAE-UHFFFAOYSA-N	?	25	spectrophotometric	a1/thermodynamic	?	basic	7.14
17644	N(NC)(CC)CC	CNN(CC)CC	InChI=1S/C5H14N2/c1-4-7(5-2)6-3/h6H,4-5H2,1-3H3	MAYFAHPJVMXMOU-UHFFFAOYSA-N	?	25	potentiometric	a1/apparent	?	basic	7.14
14319	S(C(=N)NC1(=CC=CC=C1))C	CSC(=N)NC1C=CC=CC=1	InChI=1S/C8H10N2S/c1-11-8(9)10-7-5-3-2-4-6-7/h2-6H,1H3,(H2,9,10)	NROPRCUPBJFONT-UHFFFAOYSA-N	?	20	potentiometric	a/thermodynamic	?	basic	7.14
11992	N1(N(C2(CCC1CC2))C)(C)	CN1C2CCC(CC2)N1C	InChI=1S/C8H16N2/c1-9-7-3-5-8(6-4-7)10(9)2/h7-8H,3-6H2,1-2H3	HIWDJUZJJXARGW-UHFFFAOYSA-N	?	25	potentiometric	a1/apparent	?	basic	7.14
14408	N(C1(=CC=CC=C1))C(C)(C)C	CC(C)(C)NC1C=CC=CC=1	InChI=1S/C10H15N/c1-10(2,3)11-9-7-5-4-6-8-9/h4-8,11H,1-3H3	ABRWESLGGMHKEA-UHFFFAOYSA-N	?	22	mean from 6	a/thermodynamic	?	basic	7.15
17293	N1(=CN(C)C=C1)	CN1C=NC=C1	InChI=1S/C4H6N2/c1-6-3-2-5-4-6/h2-4H,1H3	MCTWTZJPVLRJOU-UHFFFAOYSA-N	?	25	mean from 9	a1/apparent	?	basic	7.15
17472	O(C(=N)C)CC	CCOC(C)=N	InChI=1S/C4H9NO/c1-3-6-4(2)5/h5H,3H2,1-2H3	JMIAPORGEDIDLT-UHFFFAOYSA-N	?	25	potentiometric	a1/apparent	?	basic	7.15
11970	[S-]C2(=NC=1(NC=NC=1C=N2))	SC1N=C2NC=NC2=CN=1	InChI=1S/C5H4N4S/c10-5-6-1-3-4(9-5)8-2-7-3/h1-2H,(H2,6,7,8,9,10)	HDBQZGJWHMCXIL-UHFFFAOYSA-N	?	20	potentiometric	a2/apparent	?	basic	7.15
11302	N(N(CCCC)C)(CCCC)C	CN(CCCC)N(C)CCCC	InChI=1S/C10H24N2/c1-5-7-9-11(3)12(4)10-8-6-2/h5-10H2,1-4H3	HUUBGMAZZGQSLS-UHFFFAOYSA-N	?	25	potentiometric	a1/apparent	?	basic	7.16
17243	N(N)(C)C	CN(C)N	InChI=1S/C2H8N2/c1-4(2)3/h3H2,1-2H3	RHUYHJGZWVXEHW-UHFFFAOYSA-N	?	27	mean from 2	b2/apparent	?	basic	7.16
11991	N2(N1(CCCC1))(CCCC2)	C1CCCN1N1CCCC1	InChI=1S/C8H16N2/c1-2-6-9(5-1)10-7-3-4-8-10/h1-8H2	QGRRJTQMMXJUNP-UHFFFAOYSA-N	?	25	potentiometric	a1/apparent	?	basic	7.16
15812	O=C(C(C1(=CC=CC=C1))(C2(=CC=CC=C2))CCN3(CCOCC3))CCC	CCC=C(O)C(CCN1CCOCC1)(C1C=CC=CC=1)C1C=CC=CC=1	InChI=1S/C23H29NO2/c1-2-9-22(25)23(20-10-5-3-6-11-20,21-12-7-4-8-13-21)14-15-24-16-18-26-19-17-24/h3-13,25H,2,14-19H2,1H3	OMWZJJMAOFHVBV-UHFFFAOYSA-N	?	20	potentiometric	a/apparent	?	basic	7.17
11864	O=C(O)C(O)C(N)C(=O)N	NC(=O)C(N)C(O)=C(O)O	InChI=1S/C4H8N2O4/c5-1(3(6)8)2(7)4(9)10/h1,7,9-10H,5H2,(H2,6,8)	ZYRWMJROQVDQLG-UHFFFAOYSA-N	?	25	potentiometric	apparent	NH3%+&	basic	7.17
13637	S(=O)(=O)([O-])CCCN1(CCOCC1)	OS(=O)(=O)CCCN1CCOCC1	InChI=1S/C7H15NO4S/c9-13(10,11)7-1-2-8-3-5-12-6-4-8/h1-7H2,(H,9,10,11)	DVLFYONBTKHTER-UHFFFAOYSA-N	?	22	mean from 3	a2/apparent	?	basic	7.17
13808	N2(=CC=1(C(=CC(N)=CC=1)C=C2))	NC1C=C2C=CN=CC2=CC=1	InChI=1S/C9H8N2/c10-9-2-1-8-6-11-4-3-7(8)5-9/h1-6H,10H2	NGFCTYXFMDWFRQ-UHFFFAOYSA-N	?	20	potentiometric	a/apparent	?	basic	7.17
10761	N(C1(=CC=C(C)C=C1))(CC)CC	CC1C=CC(=CC=1)N(CC)CC	InChI=1S/C11H17N/c1-4-12(5-2)11-8-6-10(3)7-9-11/h6-9H,4-5H2,1-3H3	HKJNHYJTVPWVGV-UHFFFAOYSA-N	?	24	mean from 2	a/thermodynamic	?	basic	7.18
10762	N(C1(=C(C=CC=C1)C))(CC)CC	CC1C=CC=CC=1N(CC)CC	InChI=1S/C11H17N/c1-4-12(5-2)11-9-7-6-8-10(11)3/h6-9H,4-5H2,1-3H3	YQYUUNRAPYPAPC-UHFFFAOYSA-N	?	25	potentiometric	a/apparent	?	basic	7.18
15471	O4(CCN(C=1(C=3(C(N=C2(C=1CCC2))=CC=C(C=3)C)))CC4)	CC1C=C2C(=C3CCCC3=NC2=CC=1)N1CCOCC1	InChI=1S/C17H20N2O/c1-12-5-6-16-14(11-12)17(19-7-9-20-10-8-19)13-3-2-4-15(13)18-16/h5-6,11H,2-4,7-10H2,1H3	UWYYFQHBSQBZJF-UHFFFAOYSA-N	?	25	spectrophotometric	a1/thermodynamic	?	basic	7.18
13064	O1(CCN(CCO)CC1)	OCCN1CCOCC1	InChI=1S/C6H13NO2/c8-4-1-7-2-5-9-6-3-7/h8H,1-6H2	KKFDCBRMNNSAAW-UHFFFAOYSA-N	?	25		a1/apparent	H(1+)	basic	7.18
11551	O=C([O-])C1(=NC=CC=C1N)	NC1C=CC=NC=1C(O)=O	InChI=1S/C6H6N2O2/c7-4-2-1-3-8-5(4)6(9)10/h1-3H,7H2,(H,9,10)	BOOMHTFCWOJWFO-UHFFFAOYSA-N	?	25	potentiometric	a/apparent	?	basic	7.18
15598	SC(C(N1(C(=NC=C1)CC=CCC))C(=O)[O-])(C)C	CCC=CCC1=NC=CN1C(=C(O)O)C(C)(C)S	InChI=1S/C13H20N2O2S/c1-4-5-6-7-10-14-8-9-15(10)11(12(16)17)13(2,3)18/h5-6,8-9,16-18H,4,7H2,1-3H3	JIHORWSUUNJYAM-UHFFFAOYSA-N	?	25	potentiometric	a2/apparent	?	basic	7.2
16755	O=[N+]([O-])C=3(C2(=C(NC)C=1(C(=CC=CC=1)N=C2C=CC=3)))	CNC1=C2C(=CC=CC2=NC2=CC=CC=C21)[N+]([O-])=O	InChI=1S/C14H11N3O2/c1-15-14-9-5-2-3-6-10(9)16-11-7-4-8-12(13(11)14)17(18)19/h2-8H,1H3,(H,15,16)	CGAGOAVPWUULJQ-UHFFFAOYSA-N	?	25	spectrophotometric	a1/apparent	?	basic	7.2
16562	O=[N+]([O-])C=3(C2(=C(NCCO)C=1(C(=CC=CC=1)N=C2C=CC=3)))	[O-][N+](=O)C1=CC=CC2=NC3=CC=CC=C3C(NCCO)=C21	InChI=1S/C15H13N3O3/c19-9-8-16-15-10-4-1-2-5-11(10)17-12-6-3-7-13(14(12)15)18(20)21/h1-7,19H,8-9H2,(H,16,17)	HARZMLUWPOFDHZ-UHFFFAOYSA-N	?	25	spectrophotometric	a1/apparent	?	basic	7.2
16558	O=[N+]([O-])C=3(C2(=C(NCCC)C=1(C(=CC=CC=1)N=C2C=CC=3)))	CCCNC1=C2C(=CC=CC2=NC2=CC=CC=C21)[N+]([O-])=O	InChI=1S/C16H15N3O2/c1-2-10-17-16-11-6-3-4-7-12(11)18-13-8-5-9-14(15(13)16)19(20)21/h3-9H,2,10H2,1H3,(H,17,18)	KOSPQEBOSIYFKE-UHFFFAOYSA-N	?	25	spectrophotometric	a1/apparent	?	basic	7.2
16672	OC(CN(CCO)CCCCCCCCCC)CC	CCCCCCCCCCN(CCO)CC(O)CC	InChI=1S/C16H35NO2/c1-3-5-6-7-8-9-10-11-12-17(13-14-18)15-16(19)4-2/h16,18-19H,3-15H2,1-2H3	OIQJXFKEZPJGIK-UHFFFAOYSA-N	?	20	potentiometric	a1/apparent	-NH3%+&	basic	7.2
16812	ClC3(=CC2(=NC=1(C(=CC(OC)=CC=1)C(=C2C=C3)NC(CC[NH+](CC)CC)C)))	COC1=CC2=C(NC(C)CCN(CC)CC)C3=CC=C(Cl)C=C3N=C2C=C1	InChI=1S/C22H28ClN3O/c1-5-26(6-2)12-11-15(3)24-22-18-9-7-16(23)13-21(18)25-20-10-8-17(27-4)14-19(20)22/h7-10,13-15H,5-6,11-12H2,1-4H3,(H,24,25)	ODETWYHKMCROAA-UHFFFAOYSA-N	?		potentiometric	b2/apparent	?	basic	7.2
14305	N(N)CCCC1(=CC=CC=C1)	NNCCCC1C=CC=CC=1	InChI=1S/C9H14N2/c10-11-8-4-7-9-5-2-1-3-6-9/h1-3,5-6,11H,4,7-8,10H2	DJQQFWAGPAXTHH-UHFFFAOYSA-N	?	25	potentiometric	b1/apparent	?	basic	7.2
14307	N1(=CN(CCCCCC)C=C1)	CCCCCCN1C=NC=C1	InChI=1S/C9H16N2/c1-2-3-4-5-7-11-8-6-10-9-11/h6,8-9H,2-5,7H2,1H3	KGWVFQAPOGAVRF-UHFFFAOYSA-N	?	25	potentiometric	a1/apparent	N(1+)-H	basic	7.2
17051	N=C(C1(=C(C=CC=C1)C))C2(=CC=CC=C2)	CC1C=CC=CC=1C(=N)C1C=CC=CC=1	InChI=1S/C14H13N/c1-11-7-5-6-10-13(11)14(15)12-8-3-2-4-9-12/h2-10,15H,1H3	CODBILKKNFIKDG-UHFFFAOYSA-N	?		potentiometric	b/apparent	?	basic	7.21
16585	N(C1(=CC=CC=C1))=C(C=C(NC2(=CC=CC=C2))C)C	CC(CC(C)=NC1C=CC=CC=1)=NC1C=CC=CC=1	InChI=1S/C17H18N2/c1-14(18-16-9-5-3-6-10-16)13-15(2)19-17-11-7-4-8-12-17/h3-12H,13H2,1-2H3	UTQBQIAHYJHBQI-UHFFFAOYSA-N	?	25	potentiometric	a/thermodynamic	?	basic	7.22
10098	N1(=C(N)C=CC(=C1)C)	CC1C=CC(N)=NC=1	InChI=1S/C6H8N2/c1-5-2-3-6(7)8-4-5/h2-4H,1H3,(H2,7,8)	CMBSSVKZOPZBKW-UHFFFAOYSA-N	?	29	mean from 3	a1/apparent	?	basic	7.22
12133	N#CCCNC(CC1(=CC=CC=C1))C	CC(CC1C=CC=CC=1)NCCC#N	InChI=1S/C12H16N2/c1-11(14-9-5-8-13)10-12-6-3-2-4-7-12/h2-4,6-7,11,14H,5,9-10H2,1H3	IQUFSXIQAFPIMR-UHFFFAOYSA-N	?	25	potentiometric	a/apparent	?	basic	7.23
16836	S(=O)(=O)(C1(=C(OC)C(OC)=C(OC)C=C1))CCN2(CCCCC2)	COC1C(OC)=C(C=CC=1OC)S(=O)(=O)CCN1CCCCC1	InChI=1S/C16H25NO5S/c1-20-13-7-8-14(16(22-3)15(13)21-2)23(18,19)12-11-17-9-5-4-6-10-17/h7-8H,4-6,9-12H2,1-3H3	YWRSIBHGMIKOQM-UHFFFAOYSA-N	?	20	potentiometric	a1/thermodynamic	amino	basic	7.24
10099	N1(=C(N)C(=CC=C1)C)	CC1=CC=CN=C1N	InChI=1S/C6H8N2/c1-5-3-2-4-8-6(5)7/h2-4H,1H3,(H2,7,8)	RGDQRXPEZUNWHX-UHFFFAOYSA-N	?	30	mean from 2	a1/apparent	N-H	basic	7.24
16549	O3(CCN(CCC(C1(=CC=CC=C1))C2(=CC=CC=C2))CC3)	C1CN(CCC(C2C=CC=CC=2)C2C=CC=CC=2)CCO1	InChI=1S/C19H23NO/c1-3-7-17(8-4-1)19(18-9-5-2-6-10-18)11-12-20-13-15-21-16-14-20/h1-10,19H,11-16H2	HRFZBLRYMCCDPV-UHFFFAOYSA-N	?	25	potentiometric	a/apparent	?	basic	7.25
14972	ClC3(=CC2(=NC=1(C(=CC=C(C=1)N)C=C2C=C3)))	NC1C=C2N=C3C=C(Cl)C=CC3=CC2=CC=1	InChI=1S/C13H9ClN2/c14-10-3-1-8-5-9-2-4-11(15)7-13(9)16-12(8)6-10/h1-7H,15H2	OCESZSGMAAGZGO-UHFFFAOYSA-N	?	20	spectrophotometric	a/apparent	?	basic	7.26
16160	O=C(C1(=CC=CC=C1))CCCN2(CCOCC2)	OC(=CCCN1CCOCC1)C1C=CC=CC=1	InChI=1S/C14H19NO2/c16-14(13-5-2-1-3-6-13)7-4-8-15-9-11-17-12-10-15/h1-3,5-7,16H,4,8-12H2	HVRJHUYTFVFKFN-UHFFFAOYSA-N	?	25	potentiometric	a1/thermodynamic	?	basic	7.26
10062	N1(=C(N=CC=C1N)N)	NC1=CC=NC(N)=N1	InChI=1S/C4H6N4/c5-3-1-2-7-4(6)8-3/h1-2H,(H4,5,6,7,8)	YAAWASYJIRZXSZ-UHFFFAOYSA-N	?	20	potentiometric	a1/apparent	?	basic	7.26
12743	O=C1(C2(CCN(C1)CC2))	OC1=CN2CCC1CC2	InChI=1S/C7H11NO/c9-7-5-8-3-1-6(7)2-4-8/h5-6,9H,1-4H2	JRYLYFPEARNEME-UHFFFAOYSA-N	?	27	mean from 3	a1/thermodynamic	NH(+)	basic	7.27
15227	O=C(NC2(C1(=C(C=CC=C1)C3(=C2C=CC=C3))))CN(CCC)CCC	CCCN(C/C(/O)=N\C1C2=CC=CC=C2C2=CC=CC=C21)CCC	InChI=1S/C21H26N2O/c1-3-13-23(14-4-2)15-20(24)22-21-18-11-7-5-9-16(18)17-10-6-8-12-19(17)21/h5-12,21H,3-4,13-15H2,1-2H3,(H,22,24)	WELBXOAPTUYOOE-UHFFFAOYSA-N	?	25	potentiometric	a1/apparent	NH	basic	7.28
15137	O(C2(=C(C(=N)C1(=CC=CC=C1))C=CC=C2))C	COC1C=CC=CC=1C(=N)C1C=CC=CC=1	InChI=1S/C14H13NO/c1-16-13-10-6-5-9-12(13)14(15)11-7-3-2-4-8-11/h2-10,15H,1H3	ORCSEXZHGNXJIB-UHFFFAOYSA-N	?	25	potentiometric	b/apparent	?	basic	7.29
13382	O(C1(=C(OC)C=C2(CCNC2(=C1))))C	COC1C=C2NCCC2=CC=1OC	InChI=1S/C10H13NO2/c1-12-9-5-7-3-4-11-8(7)6-10(9)13-2/h5-6,11H,3-4H2,1-2H3	DPRMKYPHVPDUIH-UHFFFAOYSA-N	?	20	spectrophotometric	a1/apparent	N-H	basic	7.3
10756	N(C1(=CC=C(C)C=C1))C(C)(C)C	CC1C=CC(=CC=1)NC(C)(C)C	InChI=1S/C11H17N/c1-9-5-7-10(8-6-9)12-11(2,3)4/h5-8,12H,1-4H3	XVOOKSRPDMBTAI-UHFFFAOYSA-N	?	18	potentiometric	a/apparent	?	basic	7.3
17211	N=1(C=3(C(C(N)=CC=1)=C2(C(N=CC=C2)=CC=3)))	NC1=CC=NC2=CC=C3N=CC=CC3=C21	InChI=1S/C12H9N3/c13-9-5-7-15-11-4-3-10-8(12(9)11)2-1-6-14-10/h1-7H,(H2,13,15)	WRKJTQULCPMYDS-UHFFFAOYSA-N	?	20	potentiometric	a/apparent	?	basic	7.3
15967	S(C(CSCC1(=CC=CC=C1))CN(C)C)CC2(=CC=CC=C2)	CN(C)CC(CSCC1C=CC=CC=1)SCC1C=CC=CC=1	InChI=1S/C19H25NS2/c1-20(2)13-19(22-15-18-11-7-4-8-12-18)16-21-14-17-9-5-3-6-10-17/h3-12,19H,13-16H2,1-2H3	IACPGVJFCNGESV-UHFFFAOYSA-N	?	25	potentiometric	a1/apparent	?	basic	7.3
17522	N(N)(CC)C	CCN(C)N	InChI=1S/C3H10N2/c1-3-5(2)4/h3-4H2,1-2H3	ZFSFKYIBIOKXKI-UHFFFAOYSA-N	?	25	mean from 2	a1/apparent	?	basic	7.3
12605	N(N(CC)C)(CC)CC	CN(CC)N(CC)CC	InChI=1S/C7H18N2/c1-5-8(4)9(6-2)7-3/h5-7H2,1-4H3	OHIFQYAIQZOAIH-UHFFFAOYSA-N	?	25	potentiometric	a1/apparent	?	basic	7.3
17163	N2(=C(N)C=1(C(=CC=CC=1)C=3(C2=CC=CC=3)))	NC1=NC2=CC=CC=C2C2=CC=CC=C21	InChI=1S/C13H10N2/c14-13-11-7-2-1-5-9(11)10-6-3-4-8-12(10)15-13/h1-8H,(H2,14,15)	FVCXJXKLDUJOFA-UHFFFAOYSA-N	?	20	spectrophotometric	a/apparent	?	basic	7.31
16417	N=1(C=4(C(C=C2(C=1C=CC=3(C2=CC=CC=3)))=CC=C(C=4)N(C)C))	CN(C)C1C=C2N=C3C=CC4=CC=CC=C4C3=CC2=CC=1	InChI=1S/C19H16N2/c1-21(2)15-9-7-14-11-17-16-6-4-3-5-13(16)8-10-18(17)20-19(14)12-15/h3-12H,1-2H3	ZZZXSTQSZIFRGS-UHFFFAOYSA-N	?	20	spectrophotometric	a/apparent	?	basic	7.31
10680	O=C(OCC)N1(CCN(C)CC1)	CN1CCN(CC1)C(=O)OCC	InChI=1S/C8H16N2O2/c1-3-12-8(11)10-6-4-9(2)5-7-10/h3-7H2,1-2H3	USYYUUDWGLOMDJ-UHFFFAOYSA-N	?			a/apparent	?	basic	7.31
14878	O=C(NC1(=C(C=CC=C1)C))C(NCCC)C	CCCN=C(C)C(O)NC1=CC=CC=C1C	InChI=1S/C13H20N2O/c1-4-9-14-11(3)13(16)15-12-8-6-5-7-10(12)2/h5-8,13,15-16H,4,9H2,1-3H3	CLITYWOYRQAARV-UHFFFAOYSA-N	?	25	potentiometric	a1/apparent	?	basic	7.32
14381	O=C([O-])C(O)CC=1(N=CNC=1)	OC(O)=C(O)CC1=CNC=N1	InChI=1S/C6H8N2O3/c9-5(6(10)11)1-4-2-7-3-8-4/h2-3,9-11H,1H2,(H,7,8)	YCMZPNUKOOHINY-UHFFFAOYSA-N	?	30	potentiometric	a2/apparent	?	basic	7.32
11969	[Se-]C1(=NC=NC2(=C1NC=N2))	[Se-]C1=NC=NC2N=CNC=21	InChI=1S/C5H4N4Se/c10-5-3-4(7-1-6-3)8-2-9-5/h1-2H,(H2,6,7,8,9,10)/p-1	NGMMEPMKKHBFDS-UHFFFAOYSA-M	?		potentiometric	a/apparent	?	basic	7.33
17654	[N+](CCN)(C)(C)C	C[N+](C)(C)CCN	InChI=1S/C5H15N2/c1-7(2,3)5-4-6/h4-6H2,1-3H3/q+1	QMRGNVUDLXOZPG-UHFFFAOYSA-N	?	25		a1/apparent	NH3(1+)	basic	7.34
17378	N(N)(CCC)C	CCCN(C)N	InChI=1S/C4H12N2/c1-3-4-6(2)5/h3-5H2,1-2H3	JOFQXPUKJJQCPW-UHFFFAOYSA-N	?	25	potentiometric	b1/apparent	?	basic	7.35
12895	N1(=CN(C(C)(C)C)C=C1)	CC(C)(C)N1C=NC=C1	InChI=1S/C7H12N2/c1-7(2,3)9-5-4-8-6-9/h4-6H,1-3H3	AMQKPABOPFXDQM-UHFFFAOYSA-N	?	25		a1/apparent	?	basic	7.35
14652	O=C(NC1(=C(C=CC=C1C)C))CN(C)C	CC1C=CC=C(C)C=1/N=C(/O)\CN(C)C	InChI=1S/C12H18N2O/c1-9-6-5-7-10(2)12(9)13-11(15)8-14(3)4/h5-7H,8H2,1-4H3,(H,13,15)	OAEQFELYEXDQSI-UHFFFAOYSA-N	?			a/thermodynamic	?	basic	7.36
10672	O=C(N)C=C(O)C1(=CC=NC=C1)	NC(=O)C=C(O)C1C=CN=CC=1	InChI=1S/C8H8N2O2/c9-8(12)5-7(11)6-1-3-10-4-2-6/h1-5,11H,(H2,9,12)	VGIVMLGNUUTLDQ-UHFFFAOYSA-N	?	25	spectrophotometric	a1/apparent	?	basic	7.36
16448	O=[N+]([O-])C=1(C(=CC2(=NC=CC(=C2(C=1))NCCC[NH+](C)C))C)	CC1=CC2N=CC=C(NCCCN(C)C)C=2C=C1[N+]([O-])=O	InChI=1S/C15H20N4O2/c1-11-9-14-12(10-15(11)19(20)21)13(5-7-17-14)16-6-4-8-18(2)3/h5,7,9-10H,4,6,8H2,1-3H3,(H,16,17)	DVFNALLNKWMVHG-UHFFFAOYSA-N	?	25	spectrophotometric	a1/apparent	?	basic	7.38
13593	O=C([O-])C(C=1(N=C(CO)NC=1))(C)C	CC(C)(C1=CNC(CO)=N1)C(O)=O	InChI=1S/C8H12N2O3/c1-8(2,7(12)13)5-3-9-6(4-11)10-5/h3,11H,4H2,1-2H3,(H,9,10)(H,12,13)	GZYFDESWGSZUCI-UHFFFAOYSA-N	?	25	mean from 2	a1/apparent	OH	basic	7.38
13210	O=C(OCCN(CC=C)C)C(=C)C	CC(=C)C(=O)OCCN(C)CC=C	InChI=1S/C10H17NO2/c1-5-6-11(4)7-8-13-10(12)9(2)3/h5H,1-2,6-8H2,3-4H3	ZVAUURVOTSQXKL-UHFFFAOYSA-N	?	25	mean from 3	a1/thermodynamic	?	basic	7.39
17180	OC2(=CC=1(NC=3(C(=NC=CC=3(C=1C=C2))C)))	CC1=NC=CC2=C1NC1C=C(O)C=CC2=1	InChI=1S/C12H10N2O/c1-7-12-10(4-5-13-7)9-3-2-8(15)6-11(9)14-12/h2-6,14-15H,1H3	SATMZMMKDDTOSQ-UHFFFAOYSA-N	?	21	mean from 4	a1/thermodynamic	protone	basic	7.39
16059	S1(C(=NC2(=C1C=CC=C2))C3(=CN4(CCC3CC4)))	C1CN2CCC1C(=C2)C1=NC2C=CC=CC=2S1	InChI=1S/C14H14N2S/c1-2-4-13-12(3-1)15-14(17-13)11-9-16-7-5-10(11)6-8-16/h1-4,9-10H,5-8H2	NBAPIQQREIVGBA-UHFFFAOYSA-N	?	25	potentiometric	a1/apparent	?	basic	7.4
15803	O=[N+]([O-])C=3(C2(=C(NCCCCC[NH+](C)C)C=1(C(=CC=CC=1)N=C2C=CC=3)))	CN(C)CCCCCNC1=C2C(=CC=CC2=NC2=CC=CC=C21)[N+]([O-])=O	InChI=1S/C20H24N4O2/c1-23(2)14-7-3-6-13-21-20-15-9-4-5-10-16(15)22-17-11-8-12-18(19(17)20)24(25)26/h4-5,8-12H,3,6-7,13-14H2,1-2H3,(H,21,22)	WYLQXVOPFMBFJQ-UHFFFAOYSA-N	?	25	spectrophotometric	a1/apparent	?	basic	7.4
10096	N1(=C(N)C=CC=C1C)	CC1=CC=CC(N)=N1	InChI=1S/C6H8N2/c1-5-3-2-4-6(7)8-5/h2-4H,1H3,(H2,7,8)	QUXLCYFNVNNRBE-UHFFFAOYSA-N	?	30	mean from 2	a1/apparent	N-H	basic	7.4
15914	S(=O)(=O)(C1(=C(OC)C(OC)=C(OC)C=C1))CCN(CC)CC	COC1C(OC)=C(C=CC=1OC)S(=O)(=O)CCN(CC)CC	InChI=1S/C15H25NO5S/c1-6-16(7-2)10-11-22(17,18)13-9-8-12(19-3)14(20-4)15(13)21-5/h8-9H,6-7,10-11H2,1-5H3	PXTHPMMZJNHDIO-UHFFFAOYSA-N	?	20	potentiometric	a1/thermodynamic	amino	basic	7.41
10712	OC1(=C(N=CN(C)C)C=CC=C1)	CN(C)C=NC1C=CC=CC=1O	InChI=1S/C9H12N2O/c1-11(2)7-10-8-5-3-4-6-9(8)12/h3-7,12H,1-2H3	ZZLRBBAANDKQAJ-UHFFFAOYSA-N	?	25	potentiometric	a1/apparent	?	basic	7.41
16681	N=1(C=4(C(C=C2(C=1C=CC=3(C2=CC=CC=3)))=CC=C(C=4)N))	NC1C=C2N=C3C=CC4=CC=CC=C4C3=CC2=CC=1	InChI=1S/C17H12N2/c18-13-7-5-12-9-15-14-4-2-1-3-11(14)6-8-16(15)19-17(12)10-13/h1-10H,18H2	AIVUUJTZMDEYNV-UHFFFAOYSA-N	?	20	spectrophotometric	a/apparent	?	basic	7.42
14971	ClC=2(N(C1(=NC=3(C=CC=CC=3(C1=C(C=2)C))))C)	CC1C=C(Cl)N(C)C2=NC3C=CC=CC=3C=12	InChI=1S/C13H11ClN2/c1-8-7-11(14)16(2)13-12(8)9-5-3-4-6-10(9)15-13/h3-7H,1-2H3	ICWNRDMFSWIEDB-UHFFFAOYSA-N	?	25	spectrophotometric	b1/apparent	N-H(1+)	basic	7.45
14799	S(=O)(=O)([O-])C14(C3(=CCOC7(C1C2(N(C=6(C=C(OC)C(=CC=6(C25(CCN(C3)C5(C4))))OC))C(C7)=O))))	COC1=CC2=C(C=C1OC)N1C3C4C(C=C1O)OCC=C1CN5CCC23C5CC14S(O)(=O)=O	InChI=1S/C23H26N2O7S/c1-30-15-7-13-14(8-16(15)31-2)25-19(26)9-17-20-21(25)22(13)4-5-24-11-12(3-6-32-17)23(20,10-18(22)24)33(27,28)29/h3,7-9,17-18,20-21,26H,4-6,10-11H2,1-2H3,(H,27,28,29)	WHMBETIWLYZNBS-UHFFFAOYSA-N	?			a/apparent	?	basic	7.45
10927	O=C(NN=C1(CCN(C)CC1))C	CN1CCC(CC1)N=NC(=C)O	InChI=1S/C8H15N3O/c1-7(12)9-10-8-3-5-11(2)6-4-8/h8,12H,1,3-6H2,2H3	QYQMPKBHZFHTKM-UHFFFAOYSA-N	?	20	potentiometric	a/apparent	?	basic	7.45
16548	S3(C(C(C=1(SC=CC=1))=CC(N2(C(CCCC2)C))C)=CC=C3)	CC1CCCCN1C(C)C=C(C1=CC=CS1)C1=CC=CS1	InChI=1S/C18H23NS2/c1-14-7-3-4-10-19(14)15(2)13-16(17-8-5-11-20-17)18-9-6-12-21-18/h5-6,8-9,11-15H,3-4,7,10H2,1-2H3	PEVFOJAVHPZOBJ-UHFFFAOYSA-N	?	25	potentiometric	a/apparent	Nh+	basic	7.46
15207	O=C(OC)C2(=C1(NC=5(C=CC=CC=5(C14(C3(N(CC(C2C3)=CC)CC4))))))	CC=C1CN2CCC34C2CC1C(C(=O)OC)C3=NC1C=CC=CC4=1	InChI=1S/C20H22N2O2/c1-3-12-11-22-9-8-20-14-6-4-5-7-15(14)21-18(20)17(19(23)24-2)13(12)10-16(20)22/h3-7,13,16-17H,8-11H2,1-2H3	UMGIOBCVRLYQOW-UHFFFAOYSA-N	?		mean from 2	a/apparent	?	basic	7.46
14888	O=C([O-])C(C(CO)CC=1(N(C=NC=1)C))CC	CCC(C(CC1=CN=CN1C)CO)=C(O)O	InChI=1S/C11H18N2O3/c1-3-10(11(15)16)8(6-14)4-9-5-12-7-13(9)2/h5,7-8,14-16H,3-4,6H2,1-2H3	ILKTXOSWHHFKEA-UHFFFAOYSA-N	?	30	potentiometric	a/apparent	?	basic	7.47
15923	O4(CCN(C=3(C2(=C(N1(CCOCC1))C=CC=C2C=CC=3)))CC4)	C1COCCN1C1=CC=CC2=CC=CC(=C21)N1CCOCC1	InChI=1S/C18H22N2O2/c1-3-15-4-2-6-17(20-9-13-22-14-10-20)18(15)16(5-1)19-7-11-21-12-8-19/h1-6H,7-14H2	OSBRVDBQMVSMEM-UHFFFAOYSA-N	?	25	mean from 3	a1/apparent	-NH3+	basic	7.49
12089	N1(=C(NC2(=C1C=CC=C2))N)	NC1NC2C=CC=CC=2N=1	InChI=1S/C7H7N3/c8-7-9-5-3-1-2-4-6(5)10-7/h1-4H,(H3,8,9,10)	JWYUFVNJZUSCSM-UHFFFAOYSA-N	?	20	mean from 2	a1/thermodynamic	?	basic	7.49
10763	N(C1(=CC=CC=C1))(C(C)(C)C)C	CN(C1C=CC=CC=1)C(C)(C)C	InChI=1S/C11H17N/c1-11(2,3)12(4)10-8-6-5-7-9-10/h5-9H,1-4H3	WIZSMOISUQQDDU-UHFFFAOYSA-N	?	25	mean from 3	a1/thermodynamic	NH+	basic	7.5
16561	O=[N+]([O-])C3(=CC2(=NC=1(C(=CC(OCC)=CC=1)C(=C2C=C3)N)))	CCOC1C=C2C(N)=C3C=CC(=CC3=NC2=CC=1)[N+]([O-])=O	InChI=1S/C15H13N3O3/c1-2-21-10-4-6-13-12(8-10)15(16)11-5-3-9(18(19)20)7-14(11)17-13/h3-8H,2H2,1H3,(H2,16,17)	NDKYICANXPTKKC-UHFFFAOYSA-N	?	20	spectrophotometric	a/apparent	?	basic	7.5
15740	O=C(C1(=CC=CC=C1))CCCCN2(CCOCC2)	OC(=CCCCN1CCOCC1)C1C=CC=CC=1	InChI=1S/C15H21NO2/c17-15(14-6-2-1-3-7-14)8-4-5-9-16-10-12-18-13-11-16/h1-3,6-8,17H,4-5,9-13H2	ARXUROIWWIHZIJ-UHFFFAOYSA-N	?	25	potentiometric	a1/thermodynamic	?	basic	7.5
15632	OC(CN(CCO)CCCCCCCCCC)C	CCCCCCCCCCN(CCO)CC(C)O	InChI=1S/C15H33NO2/c1-3-4-5-6-7-8-9-10-11-16(12-13-17)14-15(2)18/h15,17-18H,3-14H2,1-2H3	ZBUSVQFNYVKBPR-UHFFFAOYSA-N	?	20	potentiometric	a1/apparent	-NH3%+&	basic	7.5
17520	N(NC)CC	CNNCC	InChI=1S/C3H10N2/c1-3-5-4-2/h4-5H,3H2,1-2H3	PFJOTFSIBVZGPK-UHFFFAOYSA-N	?	25	potentiometric	a1/apparent	?	basic	7.5
10430	ClC(CCl)CN(C)C	CN(C)CC(Cl)CCl	InChI=1S/C5H11Cl2N/c1-8(2)4-5(7)3-6/h5H,3-4H2,1-2H3	PWRALTDUHCCTCT-UHFFFAOYSA-N	?	25	potentiometric	a1/apparent	?	basic	7.5
10496	ClCCN(CCO)C	CN(CCO)CCCl	InChI=1S/C5H12ClNO/c1-7(3-2-6)4-5-8/h8H,2-5H2,1H3	DOIGXYACGZWLMR-UHFFFAOYSA-N	?	15	potentiometric	a/apparent	?	basic	7.5
17290	N=1(C(=CNC=1)C)	CC1=CNC=N1	InChI=1S/C4H6N2/c1-4-2-5-3-6-4/h2-3H,1H3,(H,5,6)	XLSZMDLNRCVEIJ-UHFFFAOYSA-N	?	26	mean from 3	a1/apparent	?	basic	7.51
15941	FC2(=C(C(=O)C1(=C(N(C)N=C1C)N(C(=O)CN)C))C=CC=C2)	CC1=NN(C)C(=C1C(=O)C1=CC=CC=C1F)N(C)C(O)C=N	InChI=1S/C15H17FN4O2/c1-9-13(14(22)10-6-4-5-7-11(10)16)15(20(3)18-9)19(2)12(21)8-17/h4-8,12,17,21H,1-3H3	MFFPGYSRWHNMPX-UHFFFAOYSA-N	?	27		a1/apparent	N(1+)-H	basic	7.52
15428	O=C(OCCN(CC)CC)C2(=CC=1(C(=CC=CC=1)C=C2))	CCN(CCOC(=O)C1=CC2=CC=CC=C2C=C1)CC	InChI=1S/C17H21NO2/c1-3-18(4-2)11-12-20-17(19)16-10-9-14-7-5-6-8-15(14)13-16/h5-10,13H,3-4,11-12H2,1-2H3	KSFWRAWIFZSUSG-UHFFFAOYSA-N	?	25		apparent	?	basic	7.52
16809	ClC3(=C(NC1(=C(C=CC=C1)CC(=O)OCCN2(CCOCC2)))C(Cl)=CC=C3)	OC(=CC1C=CC=CC=1NC1=C(Cl)C=CC=C1Cl)OCCN1CCOCC1	InChI=1S/C20H22Cl2N2O3/c21-16-5-3-6-17(22)20(16)23-18-7-2-1-4-15(18)14-19(25)27-13-10-24-8-11-26-12-9-24/h1-7,14,23,25H,8-13H2	LMYZZNYGLRJURR-UHFFFAOYSA-N	?	25	potentiometric	a1/apparent	N-H	basic	7.52
16829	O=C(OC(C1(=CC=CC=C1))CCN(CC)CC)C2(=CC=CC=C2)	CCN(CCC(OC(=O)C1C=CC=CC=1)C1C=CC=CC=1)CC	InChI=1S/C20H25NO2/c1-3-21(4-2)16-15-19(17-11-7-5-8-12-17)23-20(22)18-13-9-6-10-14-18/h5-14,19H,3-4,15-16H2,1-2H3	VPRGXNLHFBBDFS-UHFFFAOYSA-N	?	25	potentiometric	a1/apparent	?	basic	7.53
14817	S(=O)(=O)([O-])C14(C3(=CCOC7(C1C2(N(C=6(C=CC=CC=6(C25(CCN(C3)C5(C4)))))C(C7)=O))))	OC1=CC2OCC=C3CN4CCC56C4CC3(C2C5N1C1C=CC=CC6=1)S(O)(=O)=O	InChI=1S/C21H22N2O5S/c24-17-9-15-18-19-20(13-3-1-2-4-14(13)23(17)19)6-7-22-11-12(5-8-28-15)21(18,10-16(20)22)29(25,26)27/h1-5,9,15-16,18-19,24H,6-8,10-11H2,(H,25,26,27)	VDJJIGKCDYXHLM-UHFFFAOYSA-N	?			a/apparent	?	basic	7.53
14816	S(=O)(=O)([O-])C6(=C3(C2(C7(C1(N(C=5(C=CC=CC=5(C14(C(C2)N(C3)CC4))))C(CC7(OC6))=O)))))	OC1=CC2OCC(=C3CN4CCC56C4CC3C2C5N1C1C=CC=CC6=1)S(O)(=O)=O	InChI=1S/C21H22N2O5S/c24-18-8-15-19-11-7-17-21(13-3-1-2-4-14(13)23(18)20(19)21)5-6-22(17)9-12(11)16(10-28-15)29(25,26)27/h1-4,8,11,15,17,19-20,24H,5-7,9-10H2,(H,25,26,27)	ZDEAGVBDFGFPBP-UHFFFAOYSA-N	?			a/apparent	?	basic	7.54
15219	N#CC(C1(=CC=CC=C1))(C2(=CC=CC=C2))C(CN3(CCCCC3))C	CC(CN1CCCCC1)C(C#N)(C1C=CC=CC=1)C1C=CC=CC=1	InChI=1S/C22H26N2/c1-19(17-24-15-9-4-10-16-24)22(18-23,20-11-5-2-6-12-20)21-13-7-3-8-14-21/h2-3,5-8,11-14,19H,4,9-10,15-17H2,1H3	HGKFSYSKZCQWHP-UHFFFAOYSA-N	?	25	potentiometric	a/apparent	NH+	basic	7.54
12153	S(C(=O)CCCC=1(N=CNC=1))CCC	CCCSC(O)=CCCC1=CNC=N1	InChI=1S/C10H16N2OS/c1-2-6-14-10(13)5-3-4-9-7-11-8-12-9/h5,7-8,13H,2-4,6H2,1H3,(H,11,12)	LWPSGYCTAOKVKM-UHFFFAOYSA-N	?	30		a/apparent	?	basic	7.55
14702	OC1(=C(C=CC=C1)CN(C(C)C)C(C)C)	CC(C)N(CC1C=CC=CC=1O)C(C)C	InChI=1S/C13H21NO/c1-10(2)14(11(3)4)9-12-7-5-6-8-13(12)15/h5-8,10-11,15H,9H2,1-4H3	SCHYRKWCWJLCIY-UHFFFAOYSA-N	?	25	potentiometric	a1/apparent	?	basic	7.55
15894	O=[N+]([O-])C=3(C2(=C(NCCCO)C=1(C(=CC=CC=1)N=C2C=CC=3)))	[O-][N+](=O)C1=CC=CC2=NC3=CC=CC=C3C(NCCCO)=C21	InChI=1S/C16H15N3O3/c20-10-4-9-17-16-11-5-1-2-6-12(11)18-13-7-3-8-14(15(13)16)19(21)22/h1-3,5-8,20H,4,9-10H2,(H,17,18)	JDGFSJJFVQICMI-UHFFFAOYSA-N	?	25	spectrophotometric	a1/apparent	?	basic	7.55
15929	O=C(OC1(CC2(N(C)C(C1)C3(C2O3))))C(C4(=CC=CC=C4))CO	CN1C2CC(CC1C1OC21)OC(O)=C(CO)C1C=CC=CC=1	InChI=1S/C17H21NO4/c1-18-13-7-11(8-14(18)16-15(13)22-16)21-17(20)12(9-19)10-5-3-2-4-6-10/h2-6,11,13-16,19-20H,7-9H2,1H3	OVTBCPZWBVWCQU-UHFFFAOYSA-N	?	23	mean from 3	b1/apparent	?	basic	7.55
11555	O=C([O-])CCC=1(N=CNC=1)	OC(O)=CCC1=CNC=N1	InChI=1S/C6H8N2O2/c9-6(10)2-1-5-3-7-4-8-5/h2-4,9-10H,1H2,(H,7,8)	HGFCMLRDXQCETL-UHFFFAOYSA-N	?	20	potentiometric	a2/apparent	?	basic	7.55
14438	O=C(OC)C1(=CCCN(C1)C)	CN1CC(=CCC1)C(=O)OC	InChI=1S/C8H13NO2/c1-9-5-3-4-7(6-9)8(10)11-2/h4H,3,5-6H2,1-2H3	HJJPJSXJAXAIPN-UHFFFAOYSA-N	?	21	mean from 3	a1/apparent	?	basic	7.55
15826	O=C(N2(C1(=C(OC)C=CC=C1C35(C2CCC4(C3N(CCC4)CC5)(CC)))))C	CCC12CCC3N(C(=C)O)C4=C(C=CC=C4OC)C43CCN(CCC1)C42	InChI=1S/C22H30N2O2/c1-4-21-10-6-13-23-14-12-22(20(21)23)16-7-5-8-17(26-3)19(16)24(15(2)25)18(22)9-11-21/h5,7-8,18,20,25H,2,4,6,9-14H2,1,3H3	WZVAFVAUDJTJQS-UHFFFAOYSA-N	?	25	mean from 2	a/thermodynamic	?	basic	7.57
15474	OC1(=C(O)C=CC2(=C1C4(C3(C(N(C)CCC3(C2))CCC4))))	CN1CCC2CC3C=CC(O)=C(O)C=3C3CCCC1C23	InChI=1S/C17H23NO2/c1-18-8-7-11-9-10-5-6-14(19)17(20)16(10)12-3-2-4-13(18)15(11)12/h5-6,11-13,15,19-20H,2-4,7-9H2,1H3	FCYVJOGXMFABLE-UHFFFAOYSA-N	?	25	potentiometric	a1/apparent	?	basic	7.58
12713	O=C([O-])CONC(=N)N	NC(=N)NOC=C(O)O	InChI=1S/C3H7N3O3/c4-3(5)6-9-1-2(7)8/h1,7-8H,(H4,4,5,6)	SHIFXMFWMWEXOT-UHFFFAOYSA-N	?	23	potentiometric	a2/apparent	?	basic	7.58
14684	O=C1(C(O)CCCN(CCC1)C(C)(C)C)	CC(C)(C)N1CCCC(O)C(O)=CCC1 |c:11|	InChI=1S/C12H23NO2/c1-12(2,3)13-8-4-6-10(14)11(15)7-5-9-13/h6,11,14-15H,4-5,7-9H2,1-3H3/b10-6+	KRYRNBWTCBCXAV-UXBLZVDNSA-N	?		potentiometric	a/apparent	?	basic	7.6
16674	OC(CN(CC(O)C)CCCCCCCCCC)C	CCCCCCCCCCN(CC(C)O)CC(C)O	InChI=1S/C16H35NO2/c1-4-5-6-7-8-9-10-11-12-17(13-15(2)18)14-16(3)19/h15-16,18-19H,4-14H2,1-3H3	BVNRDHVWLFPWFU-UHFFFAOYSA-N	?		potentiometric	a/apparent	prot.	basic	7.6
14825	O=C4(NC(CC=3(NC(C=C2(N=C(CC1(NC(=O)C(C1CC)C))C(=C2CCC(=O)[O-])C))=C(C=3C)CCC(=O)[O-]))C(C4CC)C)	CC1C(CC=C(O)O)=C(C=C2N=C(CC3N=C(O)C(C)C3CC)C(C)=C2CC=C(O)O)NC=1CC1N=C(O)C(CC)C1C	InChI=1S/C33H46N4O6/c1-7-20-19(6)32(42)37-27(20)14-25-18(5)23(10-12-31(40)41)29(35-25)15-28-22(9-11-30(38)39)17(4)24(34-28)13-26-16(3)21(8-2)33(43)36-26/h11-12,15-16,19-21,26-27,34,38-41H,7-10,13-14H2,1-6H3,(H,36,43)(H,37,42)	BHVOSWHRPAPPJS-UHFFFAOYSA-N	?		spectrophotometric	a/apparent	?	basic	7.6
15737	SCCN(CC1(=CC=CC=C1))CC2(=CC=CC=C2)	SCCN(CC1C=CC=CC=1)CC1C=CC=CC=1	InChI=1S/C16H19NS/c18-12-11-17(13-15-7-3-1-4-8-15)14-16-9-5-2-6-10-16/h1-10,18H,11-14H2	ATHYIAZESPZDMX-UHFFFAOYSA-N	?	17	potentiometric	a/apparent	?	basic	7.62
12602	N#CCCN(CC)CC	CCN(CCC#N)CC	InChI=1S/C7H14N2/c1-3-9(4-2)7-5-6-8/h3-5,7H2,1-2H3	LFFKXGFSDGRFQA-UHFFFAOYSA-N	?	26	mean from 3	a1/apparent	?	basic	7.62
13829	N2(=C(N)C=1(C(=CC=CC=1)C=C2))	NC1=NC=CC2=CC=CC=C21	InChI=1S/C9H8N2/c10-9-8-4-2-1-3-7(8)5-6-11-9/h1-6H,(H2,10,11)	OSILBMSORKFRTB-UHFFFAOYSA-N	?	20	potentiometric	a/apparent	?	basic	7.62
16697	[S-]C1(=NC=NC2(=C1N=CN2C3(OC(CO)C(C3O)O)))	OCC1OC(C(O)C1O)N1C=NC2=C(S)N=CN=C12	InChI=1S/C10H12N4O4S/c15-1-4-6(16)7(17)10(18-4)14-3-13-5-8(14)11-2-12-9(5)19/h2-4,6-7,10,15-17H,1H2,(H,11,12,19)	NKGPJODWTZCHGF-UHFFFAOYSA-N	?		mean from 2	a/apparent	?	basic	7.63
17452	O=C(OC)CN	COC(O)C=N	InChI=1S/C3H7NO2/c1-6-3(5)2-4/h2-5H,1H3	SEDBZBWQGOKQRT-UHFFFAOYSA-N	?	26	mean from 4	apparent	NH3+	basic	7.64
17800	N1(=C(N(C)C=C1)C)	CC1=NC=CN1C	InChI=1S/C5H8N2/c1-5-6-3-4-7(5)2/h3-4H,1-2H3	GIWQSPITLQVMSG-UHFFFAOYSA-N	?	25	potentiometric	a1/apparent	?	basic	7.64
15033	N1(=C(N(C)C)NC2(=C1C=C3(CCCCC3(=C2))))	CN(C)C1NC2C=C3CCCCC3=CC=2N=1	InChI=1S/C13H17N3/c1-16(2)13-14-11-7-9-5-3-4-6-10(9)8-12(11)15-13/h7-8H,3-6H2,1-2H3,(H,14,15)	LIZSALYXEPCUDW-UHFFFAOYSA-N	?	20	spectrophotometric	a/apparent	?	basic	7.65
15263	OC3(C=C)(C4(CC(C(O)C=1(C=2(C([NH+]=C(C=1)[O-])=CC=CC=2)))N(C3)CC4))	C=CC1(O)CN2CCC1CC2C(O)C1=CC(O)=NC2=CC=CC=C21	InChI=1S/C19H22N2O3/c1-2-19(24)11-21-8-7-12(19)9-16(21)18(23)14-10-17(22)20-15-6-4-3-5-13(14)15/h2-6,10,12,16,18,23-24H,1,7-9,11H2,(H,20,22)	CKTWUPKTWOKVDJ-UHFFFAOYSA-N	?			a2/apparent	?	basic	7.65
12854	N1(=C(N=C(C)C=C1N)N)	CC1C=C(N)N=C(N)N=1	InChI=1S/C5H8N4/c1-3-2-4(6)9-5(7)8-3/h2H,1H3,(H4,6,7,8,9)	HERHQNVDSHUKAK-UHFFFAOYSA-N	?	25	mean from 2	a1/apparent	?	basic	7.65
14909	O=C(OCC)CC(N(C)C)C1(=CC=CC=C1)	CN(C)C(C=C(O)OCC)C1C=CC=CC=1	InChI=1S/C13H19NO2/c1-4-16-13(15)10-12(14(2)3)11-8-6-5-7-9-11/h5-10,12,15H,4H2,1-3H3	MQYSMUHZSZZJPW-UHFFFAOYSA-N	?	20	potentiometric	b/apparent	?	basic	7.66
17885	O1(CCN(C)CC1)	CN1CCOCC1	InChI=1S/C5H11NO/c1-6-2-4-7-5-3-6/h2-5H2,1H3	SJRJJKPEHAURKC-UHFFFAOYSA-N	?	25	mean from 4	a1/thermodynamic	?	basic	7.66
15904	O=C4(C1(OC=5(C(OC)=CC=C3(C=5(C12(C(C(N(C)CC2)C3)CC4))))))	COC1C=CC2CC3C4CC=C(O)C5OC=1C=2C45CCN3C	InChI=1S/C18H21NO3/c1-19-8-7-18-11-4-5-13(20)17(18)22-16-14(21-2)6-3-10(15(16)18)9-12(11)19/h3,5-6,11-12,17,20H,4,7-9H2,1-2H3	MLISXUQVRWYXAH-UHFFFAOYSA-N	?	22	mean from 2	b1/apparent	?	basic	7.67
15339	[Se-]C1(=NC(=NC2(=C1N=CN2C3(OC(CO)C(C3O)O)))N)	NC1=NC2=C(N=CN2C2OC(CO)C(O)C2O)C([Se-])=N1	InChI=1S/C10H13N5O4Se/c11-10-13-7-4(8(20)14-10)12-2-15(7)9-6(18)5(17)3(1-16)19-9/h2-3,5-6,9,16-18H,1H2,(H3,11,13,14,20)/p-1	JEWAOLSIJOZQMU-UHFFFAOYSA-M	?	25	spectrophotometric	a1/apparent	N-H	basic	7.68
16027	N1(=C(NC2(=C1C=C3(CCCCC3(=C2))))N)	NC1NC2C=C3CCCCC3=CC=2N=1	InChI=1S/C11H13N3/c12-11-13-9-5-7-3-1-2-4-8(7)6-10(9)14-11/h5-6H,1-4H2,(H3,12,13,14)	KDDITOVEJPNECU-UHFFFAOYSA-N	?	20	spectrophotometric	a/apparent	?	basic	7.69
15724	P(=O)([O-])([O-])C=1(N=C2(C(O)C(O)C(C(N2(C=1))CO)O))	OCC1C(O)C(O)C(O)C2=NC(=CN21)P(O)(O)=O	InChI=1S/C8H13N2O7P/c11-2-3-5(12)6(13)7(14)8-9-4(1-10(3)8)18(15,16)17/h1,3,5-7,11-14H,2H2,(H2,15,16,17)	HURIBEZHYQHUKI-UHFFFAOYSA-N	?	25		a1/apparent	O-Na	basic	7.69
12555	ClC2(=NC(C1(=NC=CC(=C1)N))=CC=C2)	NC1=CC(=NC=C1)C1=CC=CC(Cl)=N1	InChI=1S/C10H8ClN3/c11-10-3-1-2-8(14-10)9-6-7(12)4-5-13-9/h1-6H,(H2,12,13)	JRHBSKIXZHRZHO-UHFFFAOYSA-N	?	20	spectrophotometric	a1/apparent	=NH(+)-	basic	7.7
15646	O=C2(N1(C(=CCCC1)C3(CN4(C(C2C3)CCCC4))))	OC1=C2CC(CN3CCCCC32)C2=CCCCN21	InChI=1S/C15H22N2O/c18-15-12-9-11(13-5-2-4-8-17(13)15)10-16-7-3-1-6-14(12)16/h5,11,14,18H,1-4,6-10H2	BJZZCKDSCRXFSL-UHFFFAOYSA-N	?	20	potentiometric	a/apparent	?	basic	7.7
15645	O=C1(N4(C(C2(CN3(C(C1C2)CCCC3)))CCCC4))	OC1=C2CC(CN3CCCCC32)C2CCCCN12	InChI=1S/C15H24N2O/c18-15-12-9-11(13-5-2-4-8-17(13)15)10-16-7-3-1-6-14(12)16/h11,13-14,18H,1-10H2	MZGBEIBZNYSOSU-UHFFFAOYSA-N	?	20	potentiometric	a/apparent	?	basic	7.7
16905	N(C(CC1(CCCCC1))CC2(CCCCC2))CC3(=CC=CC=C3)	C(NC(CC1CCCCC1)CC1CCCCC1)C1C=CC=CC=1	InChI=1S/C22H35N/c1-4-10-19(11-5-1)16-22(17-20-12-6-2-7-13-20)23-18-21-14-8-3-9-15-21/h3,8-9,14-15,19-20,22-23H,1-2,4-7,10-13,16-18H2	YPXSUVMRWXOFOU-UHFFFAOYSA-N	?		potentiometric	a/apparent	?	basic	7.7
16116	O=C(NCC1(=CC=CC=C1))CN2(CCCCC2)	O/C(/CN1CCCCC1)=N/CC1C=CC=CC=1	InChI=1S/C14H20N2O/c17-14(12-16-9-5-2-6-10-16)15-11-13-7-3-1-4-8-13/h1,3-4,7-8H,2,5-6,9-12H2,(H,15,17)	LVXRORSBGFMVNL-UHFFFAOYSA-N	?	25	potentiometric	a1/apparent	NH	basic	7.71
15118	N=C(C1(=C(C=CC=C1C)C))C2(=CC=CC=C2)	CC1C=CC=C(C)C=1C(=N)C1C=CC=CC=1	InChI=1S/C15H15N/c1-11-7-6-8-12(2)14(11)15(16)13-9-4-3-5-10-13/h3-10,16H,1-2H3	JWYBQCKOYWARFE-UHFFFAOYSA-N	?		potentiometric	b/apparent	?	basic	7.71
17437	S(C(=NC)C)C	CN=C(C)SC	InChI=1S/C4H9NS/c1-4(5-2)6-3/h1-3H3	NLITYCNQKFOKBI-UHFFFAOYSA-N	?	25	potentiometric	a1/apparent	?	basic	7.71
16174	ClC2(=CC=C(CN1(CC(O[Si](C)(C)C)C1))C=C2)	C[Si](C)(C)OC1CN(CC2C=CC(Cl)=CC=2)C1	InChI=1S/C13H20ClNOSi/c1-17(2,3)16-13-9-15(10-13)8-11-4-6-12(14)7-5-11/h4-7,13H,8-10H2,1-3H3	YRSPZIKZHWWRNJ-UHFFFAOYSA-N	?	20	potentiometric	a1/apparent	?	basic	7.72
16237	O=C(NC1(=C(C=CC=C1C)C))CN(CC)CC	CC1C=CC=C(C)C=1/N=C(/O)\CN(CC)CC	InChI=1S/C14H22N2O/c1-5-16(6-2)10-13(17)15-14-11(3)8-7-9-12(14)4/h7-9H,5-6,10H2,1-4H3,(H,15,17)	NNJVILVZKWQKPM-UHFFFAOYSA-N	?	25	mean from 4	a1/apparent	?	basic	7.72
16324	O=C([O-])C=3(C2(=NC=1(C(=CC=CC=1)C=C2C=CC=3)))	OC(=O)C1=CC=CC2=CC3=CC=CC=C3N=C21	InChI=1S/C14H9NO2/c16-14(17)11-6-3-5-10-8-9-4-1-2-7-12(9)15-13(10)11/h1-8H,(H,16,17)	NBIUCDPMOWCGIG-UHFFFAOYSA-N	?	20	spectrophotometric	a2/apparent	?	basic	7.72
10281	O1(CCN(CC)CC1)	CCN1CCOCC1	InChI=1S/C6H13NO/c1-2-7-3-5-8-6-4-7/h2-6H2,1H3	HVCNXQOWACZAFN-UHFFFAOYSA-N	?	25	mean from 4	a1/thermodynamic	?	basic	7.72
14990	O(C2(=CC=1(NC=3(C(=NC=CC=3(C=1C=C2))C))))C	CC1=NC=CC2=C1NC1C=C(C=CC2=1)OC	InChI=1S/C13H12N2O/c1-8-13-11(5-6-14-8)10-4-3-9(16-2)7-12(10)15-13/h3-7,15H,1-2H3	BXNJHAXVSOCGBA-UHFFFAOYSA-N	?	20	mean from 3	b1/apparent	N-7	basic	7.73
15220	N#CC(C1(=CC=CC=C1))(C2(=CC=CC=C2))CC(N3(CCCCC3))C	CC(CC(C#N)(C1C=CC=CC=1)C1C=CC=CC=1)N1CCCCC1	InChI=1S/C22H26N2/c1-19(24-15-9-4-10-16-24)17-22(18-23,20-11-5-2-6-12-20)21-13-7-3-8-14-21/h2-3,5-8,11-14,19H,4,9-10,15-17H2,1H3	ILJNEWQDWFOAGR-UHFFFAOYSA-N	?	25	potentiometric	a/apparent	NH+	basic	7.73
14687	O=C(C1(=CC=C(O)C=C1))CNCC(C)C	CC(C)CN=CC(O)C1=CC=C(O)C=C1	InChI=1S/C12H17NO2/c1-9(2)7-13-8-12(15)10-3-5-11(14)6-4-10/h3-6,8-9,12,14-15H,7H2,1-2H3	HPHIOKTWCBWRDU-UHFFFAOYSA-N	?		potentiometric	b/apparent	?	basic	7.74
16570	ClC3(=CC2(=NC=1(C(=CC(OC)=CC=1)C(=C2C=C3)NC(CCCC[NH+](CC)CC)C)))	COC1=CC2=C(NC(C)CCCCN(CC)CC)C3=CC=C(Cl)C=C3N=C2C=C1	InChI=1S/C24H32ClN3O/c1-5-28(6-2)14-8-7-9-17(3)26-24-20-12-10-18(25)15-23(20)27-22-13-11-19(29-4)16-21(22)24/h10-13,15-17H,5-9,14H2,1-4H3,(H,26,27)	PJIBLJQAPRUBQT-UHFFFAOYSA-N	?		potentiometric	b2/apparent	?	basic	7.74
17713	O=C(OCC)CN	CCOC(O)C=N	InChI=1S/C4H9NO2/c1-2-7-4(6)3-5/h3-6H,2H2,1H3	VLMJICLLCWXBIB-UHFFFAOYSA-N	?	26	mean from 4	a1/apparent	?	basic	7.74
17516	N#CCCN	NCCC#N	InChI=1S/C3H6N2/c4-2-1-3-5/h1-2,4H2	AGSPXMVUFBBBMO-UHFFFAOYSA-N	?	28	mean from 2	b1/apparent	?	basic	7.75
17382	N#CC(CN)C	CC(CN)C#N	InChI=1S/C4H8N2/c1-4(2-5)3-6/h4H,2,5H2,1H3	GDIMNXJSMJSDSB-UHFFFAOYSA-N	?	20	potentiometric	a1/apparent	?	basic	7.75
10296	ClC1(=NC([O-])=CC=C1)	OC1=CC=CC(Cl)=N1	InChI=1S/C5H4ClNO/c6-4-2-1-3-5(8)7-4/h1-3H,(H,7,8)	CLNNBQDAAGDAHI-UHFFFAOYSA-N	?	10		a1/thermodynamic	?	basic	7.76
13646	O=C(C1(=CC=C(O)C=C1))CNCC	CCN=CC(O)C1=CC=C(O)C=C1	InChI=1S/C10H13NO2/c1-2-11-7-10(13)8-3-5-9(12)6-4-8/h3-7,10,12-13H,2H2,1H3	LQUOKMLTSJDZIZ-UHFFFAOYSA-N	?		potentiometric	b/apparent	?	basic	7.77
10939	N23(C1(=C(C=CC=C1)C(CC2)CC3))	C1CN2CCC1C1C=CC=CC2=1	InChI=1S/C11H13N/c1-2-4-11-10(3-1)9-5-7-12(11)8-6-9/h1-4,9H,5-8H2	RNFRFPSSWGWDKI-UHFFFAOYSA-N	?	25	mean from 2	a1/thermodynamic	NH(+)	basic	7.79
12448	O=C(N1(CCNCC1))C2(=CC=CC=C2)	O=C(C1C=CC=CC=1)N1CCNCC1	InChI=1S/C11H14N2O/c14-11(10-4-2-1-3-5-10)13-8-6-12-7-9-13/h1-5,12H,6-9H2	VUNXBQRNMNVUMV-UHFFFAOYSA-N	?	24	mean from 2	a/apparent	?	basic	7.79
17060	O=C1(OC2(C(C)C)(CNC(C2(C1))C(=O)[O-]))	CC(C)C12CN=C(C1C=C(O)O2)C(O)O	InChI=1S/C10H15NO4/c1-5(2)10-4-11-8(9(13)14)6(10)3-7(12)15-10/h3,5-6,9,12-14H,4H2,1-2H3	CQOFBKAAFRTJQM-UHFFFAOYSA-N	?		mean from 2	a2/apparent	?	basic	7.8
16468	S1(C(C(C(=O)[O-])N2(C1C(N=C2CC=CCC)C(=O)[O-]))(C)C)	CCC=CCC1=NC(C2SC(C)(C)C(=C(O)O)N12)=C(O)O	InChI=1S/C14H20N2O4S/c1-4-5-6-7-8-15-9(12(17)18)11-16(8)10(13(19)20)14(2,3)21-11/h5-6,11,17-20H,4,7H2,1-3H3	KWOJTZKLOSVNHC-UHFFFAOYSA-N	?	25	potentiometric	a2/apparent	?	basic	7.8
15716	O=C(NC1(=C(C=C(C)C=C1)C))CN2(CCCCC2)	CC1C=C(C)C(=CC=1)/N=C(/O)\CN1CCCCC1	InChI=1S/C15H22N2O/c1-12-6-7-14(13(2)10-12)16-15(18)11-17-8-4-3-5-9-17/h6-7,10H,3-5,8-9,11H2,1-2H3,(H,16,18)	QVLVWAPNNHZUCG-UHFFFAOYSA-N	?	20	potentiometric	a/thermodynamic	?	basic	7.8
15280	O=C(OC(CN(CC)CC)(CC=C)C)C1(=CC=CC=C1)	CC(CN(CC)CC)(CC=C)OC(=O)C1C=CC=CC=1	InChI=1S/C17H25NO2/c1-5-13-17(4,14-18(6-2)7-3)20-16(19)15-11-9-8-10-12-15/h5,8-12H,1,6-7,13-14H2,2-4H3	MUMJVZRFSXRZKC-UHFFFAOYSA-N	?	25	potentiometric	a1/apparent	?	basic	7.8
16434	OC(CN(CC(O)C)CCCCCCCCCCCC)C	CCCCCCCCCCCCN(CC(C)O)CC(C)O	InChI=1S/C18H39NO2/c1-4-5-6-7-8-9-10-11-12-13-14-19(15-17(2)20)16-18(3)21/h17-18,20-21H,4-16H2,1-3H3	BZJZJFAPSOEUFE-UHFFFAOYSA-N	?		potentiometric	a/apparent	prot.	basic	7.8
13148	[S-]C1(=NC(=NC(=N1)N)N)	NC1=NC(S)=NC(N)=N1	InChI=1S/C3H5N5S/c4-1-6-2(5)8-3(9)7-1/h(H5,4,5,6,7,8,9)	HRIJSYATNFJXHM-UHFFFAOYSA-N	?		potentiometric	a/apparent	?	basic	7.8
10717	O=C(NC1(=C(C=CC=C1)C))CN	CC1=CC=CC=C1NC(O)C=N	InChI=1S/C9H12N2O/c1-7-4-2-3-5-8(7)11-9(12)6-10/h2-6,9-12H,1H3	MMPPRAZLMJMTDK-UHFFFAOYSA-N	?	25	potentiometric	a1/apparent	?	basic	7.81
16177	[Si](OC2(CN(C(C1(=CC=CC=C1))C)C2))(C)(C)C	CC(C1C=CC=CC=1)N1CC(C1)O[Si](C)(C)C	InChI=1S/C14H23NOSi/c1-12(13-8-6-5-7-9-13)15-10-14(11-15)16-17(2,3)4/h5-9,12,14H,10-11H2,1-4H3	AJIZXHVQPRGLGM-UHFFFAOYSA-N	?	20	potentiometric	a1/apparent	?	basic	7.82
17379	N(N)CCCC	CCCCNN	InChI=1S/C4H12N2/c1-2-3-4-6-5/h6H,2-5H2,1H3	XKLVLDXNZDIDKQ-UHFFFAOYSA-N	?	25	potentiometric	b1/apparent	?	basic	7.82
16936	O2(C1(=C(O)C=CC5(=C1C34(C2C(O)C=CC3C(N(CC=C)CC4)C5))))	C=CCN1CCC23C4OC5C2=C(CC1C3C=CC4O)C=CC=5O	InChI=1S/C19H21NO3/c1-2-8-20-9-7-19-12-4-6-15(22)18(19)23-17-14(21)5-3-11(16(17)19)10-13(12)20/h2-6,12-13,15,18,21-22H,1,7-10H2	UIQMVEYFGZJHCZ-UHFFFAOYSA-N	?	20	potentiometric	a/apparent	?	basic	7.83
12897	N1(=C(N)C=C(C)C=C1C)	CC1C=C(C)N=C(N)C=1	InChI=1S/C7H10N2/c1-5-3-6(2)9-7(8)4-5/h3-4H,1-2H3,(H2,8,9)	BRBUBVKGJRPRRD-UHFFFAOYSA-N	?		potentiometric	a/apparent	?	basic	7.84
15098	O=C(NC1(=CC=CC=C1))CN2(CCCCC2)	O/C(/CN1CCCCC1)=N/C1C=CC=CC=1	InChI=1S/C13H18N2O/c16-13(11-15-9-5-2-6-10-15)14-12-7-3-1-4-8-12/h1,3-4,7-8H,2,5-6,9-11H2,(H,14,16)	WFECYQKJNWJCBA-UHFFFAOYSA-N	?	20	potentiometric	b1/apparent	?	basic	7.85
17370	N#CCC(N)C	CC(N)CC#N	InChI=1S/C4H8N2/c1-4(6)2-3-5/h4H,2,6H2,1H3	PPBSMPOYVPZOFM-UHFFFAOYSA-N	?	20	potentiometric	a1/apparent	?	basic	7.85
12002	N#CC1(C2(CCN(C1)CC2))	N#CC1CN2CCC1CC2	InChI=1S/C8H12N2/c9-5-8-6-10-3-1-7(8)2-4-10/h7-8H,1-4,6H2	ICSMHHPNBLZOLB-UHFFFAOYSA-N	?	25	mean from 2	a1/apparent	?	basic	7.85
17225	N1(CC1)(C)	CN1CC1	InChI=1S/C3H7N/c1-4-2-3-4/h2-3H2,1H3	XLJQPXVBQNJNLW-UHFFFAOYSA-N	?	25	potentiometric	a/thermodynamic	NH%+&	basic	7.86
12973	OCC1(=NC(C)=C(N1)C)	CC1N=C(CO)NC=1C	InChI=1S/C6H10N2O/c1-4-5(2)8-6(3-9)7-4/h9H,3H2,1-2H3,(H,7,8)	XRUICZARPZYJTK-UHFFFAOYSA-N	?	25	potentiometric	a1/apparent	?	basic	7.88
10722	OC1(=CC(N=CN(C)C)=CC=C1)	CN(C)C=NC1C=C(O)C=CC=1	InChI=1S/C9H12N2O/c1-11(2)7-10-8-4-3-5-9(12)6-8/h3-7,12H,1-2H3	RKXRPBBZGFLVTF-UHFFFAOYSA-N	?	20	potentiometric	a1/apparent	?	basic	7.88
16248	O1(CCN(CCN(CC(O)C)CC(O)C)CC1)	CC(O)CN(CC(C)O)CCN1CCOCC1	InChI=1S/C12H26N2O3/c1-11(15)9-14(10-12(2)16)4-3-13-5-7-17-8-6-13/h11-12,15-16H,3-10H2,1-2H3	RIHTVFXWBJBDFX-UHFFFAOYSA-N	?		potentiometric	a/apparent	?	basic	7.9
16454	N#CC(C1(=CC=CC=C1))(C2(=CC=CC=C2))C(CN(C)C)C	CC(CN(C)C)C(C#N)(C1C=CC=CC=1)C1C=CC=CC=1	InChI=1S/C19H22N2/c1-16(14-21(2)3)19(15-20,17-10-6-4-7-11-17)18-12-8-5-9-13-18/h4-13,16H,14H2,1-3H3	WDEAKMXEZRUYOK-UHFFFAOYSA-N	?	25	potentiometric	a/apparent	?	basic	7.9
14778	OC(C1(=CC=C(N(CC)CC)C=C1))(C2(=CC=C(N(CC)CC)C=C2))C3(=CC=CC=C3)	CCN(CC)C1C=CC(=CC=1)C(O)(C1C=CC=CC=1)C1C=CC(=CC=1)N(CC)CC	InChI=1S/C27H34N2O/c1-5-28(6-2)25-18-14-23(15-19-25)27(30,22-12-10-9-11-13-22)24-16-20-26(21-17-24)29(7-3)8-4/h9-21,30H,5-8H2,1-4H3	FIFUHAFCHMUQIM-UHFFFAOYSA-N	?	25	spectrophotometric	a/apparent	?	basic	7.9
11901	O=C(OCCN(C)C)C=C	CN(C)CCOC(=O)C=C	InChI=1S/C7H13NO2/c1-4-7(9)10-6-5-8(2)3/h4H,1,5-6H2,2-3H3	DPBJAVGHACCNRL-UHFFFAOYSA-N	?	25	mean from 2	a1/apparent	?	basic	7.9
17594	N1(CC1)(CC)	CCN1CC1	InChI=1S/C4H9N/c1-2-5-3-4-5/h2-4H2,1H3	UJGVUACWGCQEAO-UHFFFAOYSA-N	?	24	potentiometric	b/thermodynamic	?	basic	7.91
17855	N1(=C(CCC1)CC)	CCC1CCCN=1	InChI=1S/C6H11N/c1-2-6-4-3-5-7-6/h2-5H2,1H3	MEPINLVYDXPOSN-UHFFFAOYSA-N	?	25	potentiometric	b/apparent	?	basic	7.91
16100	O=[N+]([O-])C1(=CC(=C([O-])C=C1)CN2(CCOCC2))	[O-][N+](=O)C1=CC(CN2CCOCC2)=C(O)C=C1	InChI=1S/C11H14N2O4/c14-11-2-1-10(13(15)16)7-9(11)8-12-3-5-17-6-4-12/h1-2,7,14H,3-6,8H2	FHQJAMUJPVTFPX-UHFFFAOYSA-N	?	25	mean from 2	a2/apparent	N-H	basic	7.92
17523	N(N)CCC	CCCNN	InChI=1S/C3H10N2/c1-2-3-5-4/h5H,2-4H2,1H3	UKPBXIFLSVLDPA-UHFFFAOYSA-N	?	25	potentiometric	b1/apparent	?	basic	7.92
14591	N1(NC2(CCC1C2))	C1C2CCC1NN2	InChI=1S/C5H10N2/c1-2-5-3-4(1)6-7-5/h4-7H,1-3H2	PWHOCEZDDSHQTI-UHFFFAOYSA-N	?	24	spectrophotometric	a1/apparent	NH%+&*	basic	7.94
12952	O=C(N1(CCNCC1))C	C=C(O)N1CCNCC1	InChI=1S/C6H12N2O/c1-6(9)8-4-2-7-3-5-8/h7,9H,1-5H2	DJYUKOBHTYWGCE-UHFFFAOYSA-N	?	25	potentiometric	a/apparent	?	basic	7.94
16240	O=C(NC1(=C(C=C(C)C=C1)C))CN(CC)CC	CC1C=C(C)C(=CC=1)/N=C(/O)\CN(CC)CC	InChI=1S/C14H22N2O/c1-5-16(6-2)10-14(17)15-13-8-7-11(3)9-12(13)4/h7-9H,5-6,10H2,1-4H3,(H,15,17)	NCOAXMSOFNEVJI-UHFFFAOYSA-N	?	20	potentiometric	a/thermodynamic	?	basic	7.95
17242	N(N)CC	CCNN	InChI=1S/C2H8N2/c1-2-4-3/h4H,2-3H2,1H3	WHRIKZCFRVTHJH-UHFFFAOYSA-N	?	27	mean from 3	a1/apparent	?	basic	7.95
10329	N12(N(CCC1)CCC2)	C1CCN2CCCN21	InChI=1S/C6H12N2/c1-3-7-5-2-6-8(7)4-1/h1-6H2	JZRVLNUANYLZKW-UHFFFAOYSA-N	?	25	mean from 2	a1/apparent	?	basic	7.95
16545	S3(C(C(C=1(SC=CC=1))=CC(N2(CCCCCC2))C)=CC=C3)	CC(C=C(C1=CC=CS1)C1=CC=CS1)N1CCCCCC1	InChI=1S/C18H23NS2/c1-15(19-10-4-2-3-5-11-19)14-16(17-8-6-12-20-17)18-9-7-13-21-18/h6-9,12-15H,2-5,10-11H2,1H3	JMRQUQPIROHIMG-UHFFFAOYSA-N	?	25	potentiometric	a/apparent	NH+	basic	7.96
11338	O=C(OC(CN(C)C)C)C(=C)C	CC(=C)C(=O)OC(C)CN(C)C	InChI=1S/C9H17NO2/c1-7(2)9(11)12-8(3)6-10(4)5/h8H,1,6H2,2-5H3	UOISBTHHJANVEM-UHFFFAOYSA-N	?	25	mean from 2	a1/apparent	?	basic	7.96
16510	O=C4(C1(OC=5(C(O)=CC=C3(C=5(C12(C(C(N(C)CC2)C3)CC4))))))	CN1CCC23C4OC5C2=C(CC1C3CC=C4O)C=CC=5O	InChI=1S/C17H19NO3/c1-18-7-6-17-10-3-5-13(20)16(17)21-15-12(19)4-2-9(14(15)17)8-11(10)18/h2,4-5,10-11,16,19-20H,3,6-8H2,1H3	CHQXNVPLVIAYRY-UHFFFAOYSA-N	?	22	mean from 2	a/apparent	?	basic	7.97
10653	ClC1(=CC(N=CN(C)C)=CC=C1)	CN(C)C=NC1C=C(Cl)C=CC=1	InChI=1S/C9H11ClN2/c1-12(2)7-11-9-5-3-4-8(10)6-9/h3-7H,1-2H3	BZBSXSKRUISGJM-UHFFFAOYSA-N	?	25	potentiometric	a1/apparent	N=C-H	basic	7.97
16537	O=[N+]([O-])C=1(C=3(C(C([O-])=C(C=1)CN2(CCOCC2))=CC=CC=3))	[O-][N+](=O)C1C=C(CN2CCOCC2)C(O)=C2C=CC=CC2=1	InChI=1S/C15H16N2O4/c18-15-11(10-16-5-7-21-8-6-16)9-14(17(19)20)12-3-1-2-4-13(12)15/h1-4,9,18H,5-8,10H2	USGIQJYPTKPHGI-UHFFFAOYSA-N	?	25	spectrophotometric	a2/apparent	R2NH	basic	7.98
15875	O=C(NC2(C1(=C(C=CC=C1)C3(=C2C=CC=C3))))CN(CC)CC	CCN(C/C(/O)=N\C1C2=CC=CC=C2C2=CC=CC=C21)CC	InChI=1S/C19H22N2O/c1-3-21(4-2)13-18(22)20-19-16-11-7-5-9-14(16)15-10-6-8-12-17(15)19/h5-12,19H,3-4,13H2,1-2H3,(H,20,22)	KETUTHTWZHVOJR-UHFFFAOYSA-N	?	25	potentiometric	a1/apparent	NH	basic	7.98
12147	O=C(NC1(=C(C=CC=C1C)C))CNC	CC1C=CC=C(C)C=1NC(O)C=NC	InChI=1S/C11H16N2O/c1-8-5-4-6-9(2)11(8)13-10(14)7-12-3/h4-7,10,13-14H,1-3H3	QBGOVNCEALRMPI-UHFFFAOYSA-N	?			a/thermodynamic	?	basic	7.99
15487	ClC3(=C(NC1(=C(C=CC=C1)CC(=O)OCCCN2(CCOCC2)))C(Cl)=CC=C3)	OC(=CC1C=CC=CC=1NC1=C(Cl)C=CC=C1Cl)OCCCN1CCOCC1	InChI=1S/C21H24Cl2N2O3/c22-17-6-3-7-18(23)21(17)24-19-8-2-1-5-16(19)15-20(26)28-12-4-9-25-10-13-27-14-11-25/h1-3,5-8,15,24,26H,4,9-14H2	INQMYBDYIFAGOZ-UHFFFAOYSA-N	?	25	potentiometric	a1/apparent	N-H	basic	7.99
16601	O=[N+]([O-])C2(=CC1(=C([O-])C(C(=O)OCC)=CN=C1C=C2))	CCOC(=O)C1=CN=C2C=CC(=CC2=C1O)[N+]([O-])=O	InChI=1S/C12H10N2O5/c1-2-19-12(16)9-6-13-10-4-3-7(14(17)18)5-8(10)11(9)15/h3-6H,2H2,1H3,(H,13,15)	DBJCDCSZGDONQQ-UHFFFAOYSA-N	?	23	mean from 3	a1/apparent	O-H	basic	8.0
15526	O2(N=C3(CCN(CC1(=CC=CC=C1))CCC3(=C2O)))	OC1ON=C2CCN(CC3C=CC=CC=3)CCC2=1	InChI=1S/C14H16N2O2/c17-14-12-6-8-16(9-7-13(12)15-18-14)10-11-4-2-1-3-5-11/h1-5,17H,6-10H2	KNZRBASXGUSDGM-UHFFFAOYSA-N	?	25	potentiometric	a2/apparent	?	basic	8.0
16407	O=C(C1(=CC=CC=C1))CC2(N(C(CCC2)CC(O)C3(=CC=CC=C3))C)	CN1C(CC(O)C2C=CC=CC=2)CCCC1C=C(O)C1C=CC=CC=1	InChI=1S/C22H27NO2/c1-23-19(15-21(24)17-9-4-2-5-10-17)13-8-14-20(23)16-22(25)18-11-6-3-7-12-18/h2-7,9-12,15,19-20,22,24-25H,8,13-14,16H2,1H3	RBXIVSWPIXHVBO-UHFFFAOYSA-N	?		potentiometric	a/apparent	NH%+&	basic	8.0
17465	OC(N)C(=C)C	CC(=C)C(N)O	InChI=1S/C4H9NO/c1-3(2)4(5)6/h4,6H,1,5H2,2H3	KNTQPWHSPXKMNT-UHFFFAOYSA-N	?	25	spectrophotometric	a1/apparent	R(NH2)C-OH	basic	8.0
10663	O=C([O-])C=1(N=CN(C=1C(=O)[O-])C)	CN1C=NC(=C1C(O)=O)C(O)=O	InChI=1S/C6H6N2O4/c1-8-2-7-3(5(9)10)4(8)6(11)12/h2H,1H3,(H,9,10)(H,11,12)	YARDQACXPOQDMO-UHFFFAOYSA-N	?		potentiometric	a2/apparent	?	basic	8.0
14876	O=C(NC1(=C(C=CC=C1C)C))CNCCC	CCCN=CC(O)NC1C(C)=CC=CC=1C	InChI=1S/C13H20N2O/c1-4-8-14-9-12(16)15-13-10(2)6-5-7-11(13)3/h5-7,9,12,15-16H,4,8H2,1-3H3	JPXOAFSIIPJPEX-UHFFFAOYSA-N	?			a/thermodynamic	?	basic	8.01
16235	O=C(NC1(=CC(=CC(=C1)C)C))CN(CC)CC	CC1=CC(=CC(C)=C1)/N=C(/O)\CN(CC)CC	InChI=1S/C14H22N2O/c1-5-16(6-2)10-14(17)15-13-8-11(3)7-12(4)9-13/h7-9H,5-6,10H2,1-4H3,(H,15,17)	JEGVQGHWBTYVRY-UHFFFAOYSA-N	?			a/thermodynamic	?	basic	8.01
10806	OC1(=C(O)C=CC=C1CN(C)C)	CN(C)CC1=CC=CC(O)=C1O	InChI=1S/C9H13NO2/c1-10(2)6-7-4-3-5-8(11)9(7)12/h3-5,11-12H,6H2,1-2H3	FVIHLQHUULUVEB-UHFFFAOYSA-N	?	25	potentiometric	a1/apparent	?	basic	8.01
13675	OC1(=C(C=CC=C1CC)CN(C)C)	CCC1=CC=CC(CN(C)C)=C1O	InChI=1S/C11H17NO/c1-4-9-6-5-7-10(11(9)13)8-12(2)3/h5-7,13H,4,8H2,1-3H3	OIWRDAMPXJWKIF-UHFFFAOYSA-N	?	25	potentiometric	a1/apparent	?	basic	8.02
13606	N(C1(=CC=CC=C1))(C(C)(C)C)CC	CCN(C1C=CC=CC=1)C(C)(C)C	InChI=1S/C12H19N/c1-5-13(12(2,3)4)11-9-7-6-8-10-11/h6-10H,5H2,1-4H3	RWYWAMVJPDMKOE-UHFFFAOYSA-N	?	25		a/apparent	?	basic	8.02
16934	O2(C1(=C(OCC)C=CC5(=C1C34(C2C(O)C=CC3C(N(C)CC4)C5))))	CCOC1C=CC2CC3C4C=CC(O)C5OC=1C=2C45CCN3C	InChI=1S/C19H23NO3/c1-3-22-15-7-4-11-10-13-12-5-6-14(21)18-19(12,8-9-20(13)2)16(11)17(15)23-18/h4-7,12-14,18,21H,3,8-10H2,1-2H3	OGDVEMNWJVYAJL-UHFFFAOYSA-N	?	19	mean from 2	b1/apparent	?	basic	8.03
15885	O(C(C1(=CC=CC=C1))C2(=CC=CC=C2))CCN3(CCCCC3)	C(CN1CCCCC1)OC(C1C=CC=CC=1)C1C=CC=CC=1	InChI=1S/C20H25NO/c1-4-10-18(11-5-1)20(19-12-6-2-7-13-19)22-17-16-21-14-8-3-9-15-21/h1-2,4-7,10-13,20H,3,8-9,14-17H2	ZVWXNGJQZCPYLK-UHFFFAOYSA-N	?		potentiometric	b/apparent	?	basic	8.03
10770	S(C(=N)C1(=CC=CC=C1))C(C)C	CC(C)SC(=N)C1C=CC=CC=1	InChI=1S/C10H13NS/c1-8(2)12-10(11)9-6-4-3-5-7-9/h3-8,11H,1-2H3	YRLYOMQUYNMAMK-UHFFFAOYSA-N	?	25		b/apparent	?	basic	8.04
17160	N=1(C=3(C(C=C2(C=1C=CC=C2))=CC=C(C=3)N))	NC1C=C2N=C3C=CC=CC3=CC2=CC=1	InChI=1S/C13H10N2/c14-11-6-5-10-7-9-3-1-2-4-12(9)15-13(10)8-11/h1-8H,14H2	GHCKERHPOQWERJ-UHFFFAOYSA-N	?	20	spectrophotometric	a/apparent	?	basic	8.04
16239	O=C(NC1(=C(C=CC=C1C)C))CNCCCC	CCCCN=CC(O)NC1C(C)=CC=CC=1C	InChI=1S/C14H22N2O/c1-4-5-9-15-10-13(17)16-14-11(2)7-6-8-12(14)3/h6-8,10,13,16-17H,4-5,9H2,1-3H3	WBGUHISJIPOHOA-UHFFFAOYSA-N	?			a/thermodynamic	?	basic	8.04
15629	O=[N+]([O-])C1(=CC=C(NC(=O)CN(CC)CC)C=C1)	CCN(C/C(/O)=N\C1C=CC(=CC=1)[N+]([O-])=O)CC	InChI=1S/C12H17N3O3/c1-3-14(4-2)9-12(16)13-10-5-7-11(8-6-10)15(17)18/h5-8H,3-4,9H2,1-2H3,(H,13,16)	OKDWEXMXXCTNSG-UHFFFAOYSA-N	?	20	potentiometric	a/apparent	?	basic	8.05
17803	N1(=C(NC=C1)CC)	CCC1NC=CN=1	InChI=1S/C5H8N2/c1-2-5-6-3-4-7-5/h3-4H,2H2,1H3,(H,6,7)	PQAMFDRRWURCFQ-UHFFFAOYSA-N	?	30	potentiometric	b1/apparent	=NH2(1+)	basic	8.05
14465	O=C(C1(=CC=C(O)C=C1))CN	N=CC(O)C1=CC=C(O)C=C1	InChI=1S/C8H9NO2/c9-5-8(11)6-1-3-7(10)4-2-6/h1-5,8-11H	IDALIBLPHFLZLG-UHFFFAOYSA-N	?		potentiometric	b/apparent	?	basic	8.05
14649	O=C(NC1(=C(C=CC=C1C)C))CNCC	CCN=CC(O)NC1C(C)=CC=CC=1C	InChI=1S/C12H18N2O/c1-4-13-8-11(15)14-12-9(2)6-5-7-10(12)3/h5-8,11,14-15H,4H2,1-3H3	XFGDDYZPGYMUOL-UHFFFAOYSA-N	?			a/thermodynamic	?	basic	8.06
14875	O=C(NCC1(=CC=CC=C1))CN(CC)CC	CCN(C/C(/O)=N\CC1C=CC=CC=1)CC	InChI=1S/C13H20N2O/c1-3-15(4-2)11-13(16)14-10-12-8-6-5-7-9-12/h5-9H,3-4,10-11H2,1-2H3,(H,14,16)	CUMDOJBQHHXABV-UHFFFAOYSA-N	?	25	potentiometric	a1/apparent	NH	basic	8.07
16896	N#CC(C1(=CC=CC=C1))(C2(=CC=CC=C2))CCN3(CCCCC3)	N#CC(CCN1CCCCC1)(C1C=CC=CC=1)C1C=CC=CC=1	InChI=1S/C21H24N2/c22-18-21(19-10-4-1-5-11-19,20-12-6-2-7-13-20)14-17-23-15-8-3-9-16-23/h1-2,4-7,10-13H,3,8-9,14-17H2	VXPUAJALRVCLNP-UHFFFAOYSA-N	?	25	potentiometric	a/apparent	NH+	basic	8.07
16834	O=C(C(C1(=CC=CC=C1))(C2(=CC=CC=C2))C(CN(C)C)C)CC	CC=C(O)C(C(C)CN(C)C)(C1C=CC=CC=1)C1C=CC=CC=1	InChI=1S/C21H27NO/c1-5-20(23)21(17(2)16-22(3)4,18-12-8-6-9-13-18)19-14-10-7-11-15-19/h5-15,17,23H,16H2,1-4H3	KVWLTTWNTWTQHZ-UHFFFAOYSA-N	?	20	potentiometric	a/apparent	?	basic	8.07
15150	[Si](OC2(CN(CC1(=CC=CC=C1))C2))(C)(C)C	C[Si](C)(C)OC1CN(C1)CC1C=CC=CC=1	InChI=1S/C13H21NOSi/c1-16(2,3)15-13-10-14(11-13)9-12-7-5-4-6-8-12/h4-8,13H,9-11H2,1-3H3	GGTBVKOJUABMSG-UHFFFAOYSA-N	?	20	potentiometric	a1/apparent	?	basic	8.08
15899	O=C4(C1(OC=5(C(O)=CC=C3(C=5(C12(C(C(N(C)CC2)C3)CC4)))))(C))	CC12OC3C4=C(CC5C(CC=C1O)C24CCN5C)C=CC=3O	InChI=1S/C18H21NO3/c1-17-14(21)6-4-11-12-9-10-3-5-13(20)16(22-17)15(10)18(11,17)7-8-19(12)2/h3,5-6,11-12,20-21H,4,7-9H2,1-2H3	SAIXSFOUJRVHIO-UHFFFAOYSA-N	?	20	potentiometric	a/apparent	?	basic	8.08
10654	[Br]C1(=CC(N=CN(C)C)=CC=C1)	CN(C)C=NC1C=C(Br)C=CC=1	InChI=1S/C9H11BrN2/c1-12(2)7-11-9-5-3-4-8(10)6-9/h3-7H,1-2H3	AHXJOPPQNFICNX-UHFFFAOYSA-N	?	25	potentiometric	a1/apparent	N=C-H	basic	8.08
10102	N1(=C(N(CC)C=C1)C)	CCN1C=CN=C1C	InChI=1S/C6H10N2/c1-3-8-5-4-7-6(8)2/h4-5H,3H2,1-2H3	NYYVCPHBKQYINK-UHFFFAOYSA-N	?	25	potentiometric	a1/apparent	N(1+)-H	basic	8.09
10769	S(C(=N)C1(=CC=CC=C1))CCC	CCCSC(=N)C1C=CC=CC=1	InChI=1S/C10H13NS/c1-2-8-12-10(11)9-6-4-3-5-7-9/h3-7,11H,2,8H2,1H3	XSFBTEQUZBQOHU-UHFFFAOYSA-N	?	25		b/apparent	?	basic	8.1
13386	O2(C(NC1(OCCCC1))CCCC2)	C1CCCOC1NC1CCCCO1	InChI=1S/C10H19NO2/c1-3-7-12-9(5-1)11-10-6-2-4-8-13-10/h9-11H,1-8H2	KVMKZWBVTCGHHS-UHFFFAOYSA-N	?	22		b/apparent	?	basic	8.1
15633	O=C(OC(CN(CC)CC)(CC=C)C)CC(C)C	CC(C)C=C(O)OC(C)(CN(CC)CC)CC=C	InChI=1S/C15H29NO2/c1-7-10-15(6,12-16(8-2)9-3)18-14(17)11-13(4)5/h7,11,13,17H,1,8-10,12H2,2-6H3	MVHIMVGMFFPPOQ-UHFFFAOYSA-N	?	25	potentiometric	a1/apparent	?	basic	8.1
15631	OC(CN(CC(O)C)CCCCCCCC)CC	CC(O)CN(CC(O)CC)CCCCCCCC	InChI=1S/C15H33NO2/c1-4-6-7-8-9-10-11-16(12-14(3)17)13-15(18)5-2/h14-15,17-18H,4-13H2,1-3H3	GINSEKTWQFIBNF-UHFFFAOYSA-N	?	20	potentiometric	a1/apparent	-NH3%+&	basic	8.1
14798	O=C([O-])C6(OC(OC4(=C1(OC5(C(O)C=CC3(C25(C1=C(CC3(N(C)CC2))C=C4))))))C(O)C(C6O)O)	CN1CCC23C4OC5=C2C(CC1C3C=CC4O)=CC=C5OC1OC(C(O)C(O)C1O)=C(O)O	InChI=1S/C23H27NO9/c1-24-7-6-23-10-3-4-12(25)20(23)32-18-13(5-2-9(14(18)23)8-11(10)24)31-22-17(28)15(26)16(27)19(33-22)21(29)30/h2-5,10-12,15-17,20,22,25-30H,6-8H2,1H3	SXZLPDVUFWTAII-UHFFFAOYSA-N	?		potentiometric	a2/apparent	?	basic	8.1
13046	O=CC=1(OC(CN)=CC=1)	NCC1=CC=C(C=O)O1	InChI=1S/C6H7NO2/c7-3-5-1-2-6(4-8)9-5/h1-2,4H,3,7H2	NUINAHPIQAGHEB-UHFFFAOYSA-N	?		spectrophotometric	a/apparent	?	basic	8.1
14033	N=2(C1(=C(N)C=CC=C1NC=2C))	CC1NC2=CC=CC(N)=C2N=1	InChI=1S/C8H9N3/c1-5-10-7-4-2-3-6(9)8(7)11-5/h2-4H,9H2,1H3,(H,10,11)	USVXDODAPOBXCF-UHFFFAOYSA-N	?		potentiometric	b1/apparent	?	basic	8.1
10657	[Br]C1(=CC=C(N=CN(C)C)C=C1)	CN(C)C=NC1C=CC(Br)=CC=1	InChI=1S/C9H11BrN2/c1-12(2)7-11-9-5-3-8(10)4-6-9/h3-7H,1-2H3	OJKJZQJONGTMRZ-UHFFFAOYSA-N	?	25	potentiometric	a1/apparent	N=C-H	basic	8.1
12168	S(C1(CCCCC1))CCN(CC)CC	CCN(CCSC1CCCCC1)CC	InChI=1S/C12H25NS/c1-3-13(4-2)10-11-14-12-8-6-5-7-9-12/h12H,3-11H2,1-2H3	HKUXKPFFMPFWBM-UHFFFAOYSA-N	?	17	potentiometric	b/apparent	?	basic	8.11
15032	N=1(C=3(C(C=C2(C=1C=CC(=C2)N))=CC=C(C=3)N))	NC1=CC2=CC3=CC=C(N)C=C3N=C2C=C1	InChI=1S/C13H11N3/c14-10-3-4-12-9(6-10)5-8-1-2-11(15)7-13(8)16-12/h1-7H,14-15H2	AXNLREBQOMGJMQ-UHFFFAOYSA-N	?	20	spectrophotometric	a/apparent	?	basic	8.11
15604	O=C(NC1(=C(C=CC=C1C)C))C(N(CC)CC)C	CC1C=CC=C(C)C=1/N=C(/O)\C(C)N(CC)CC	InChI=1S/C15H24N2O/c1-6-17(7-2)13(5)15(18)16-14-11(3)9-8-10-12(14)4/h8-10,13H,6-7H2,1-5H3,(H,16,18)	MAODNVTZUXOBNL-UHFFFAOYSA-N	?			a/thermodynamic	?	basic	8.11
17692	ClC(CN(C)C)C	CC(Cl)CN(C)C	InChI=1S/C5H12ClN/c1-5(6)4-7(2)3/h5H,4H2,1-3H3	GYXWNSDLDXGMGU-UHFFFAOYSA-N	?	20	potentiometric	a1/apparent	?	basic	8.12
14358	O=C(NC1(=CC=CC=C1))CN	N=CC(O)NC1C=CC=CC=1	InChI=1S/C8H10N2O/c9-6-8(11)10-7-4-2-1-3-5-7/h1-6,8-11H	GNFUTPYVARTHSZ-UHFFFAOYSA-N	?	25	mean from 2	a1/apparent	?	basic	8.12
10988	N=1(C(=NC2(=CC=CC=C2(C=1N)))N)	NC1N=C(N)C2=CC=CC=C2N=1	InChI=1S/C8H8N4/c9-7-5-3-1-2-4-6(5)11-8(10)12-7/h1-4H,(H4,9,10,11,12)	XELRMPRLCPFTBH-UHFFFAOYSA-N	?	25	spectrophotometric	b1/apparent	?	basic	8.12
11589	O(CCC1(=NC(C)=CN1))C	CC1=CNC(CCOC)=N1	InChI=1S/C7H12N2O/c1-6-5-8-7(9-6)3-4-10-2/h5H,3-4H2,1-2H3,(H,8,9)	DOJNTOBPZZRIQV-UHFFFAOYSA-N	?	25	potentiometric	a1/apparent	?	basic	8.13
16935	O2(C1(=C(OC)C=CC5(=C1C34(C2C(OC)=CC=C3C(N(C)CC4)C5))))	CN1CCC23C4OC5C2=C(CC1C3=CC=C4OC)C=CC=5OC	InChI=1S/C19H21NO3/c1-20-9-8-19-12-5-7-15(22-3)18(19)23-17-14(21-2)6-4-11(16(17)19)10-13(12)20/h4-7,13,18H,8-10H2,1-3H3	FQXXSQDCDRQNQE-UHFFFAOYSA-N	?	20	potentiometric	a1/apparent	?	basic	8.15
11983	N=C1(NC=2(C=CC=CC=2(C1)))	N=C1CC2C=CC=CC=2N1	InChI=1S/C8H8N2/c9-8-5-6-3-1-2-4-7(6)10-8/h1-4H,5H2,(H2,9,10)	XGUYQMRMCDSQLX-UHFFFAOYSA-N	?		potentiometric	a/apparent	?	basic	8.15
10846	OC1(=C(C=CC=C1C)CN(C)C)	CC1=CC=CC(CN(C)C)=C1O	InChI=1S/C10H15NO/c1-8-5-4-6-9(10(8)12)7-11(2)3/h4-6,12H,7H2,1-3H3	ADODSZXYDVUXTG-UHFFFAOYSA-N	?	25	mean from 2	a1/apparent	?	basic	8.18
16414	O=C3(N2(C1(=C(C=CC=C1)C57(C2C4(C6(C(=CCOC4(C3))CN(C5C6)CC7))))))	OC1=CC2OCC=C3CN4CCC56C(C2C3CC54)N1C1C=CC=CC6=1	InChI=1S/C21H22N2O2/c24-18-10-16-19-13-9-17-21(6-7-22(17)11-12(13)5-8-25-16)14-3-1-2-4-15(14)23(18)20(19)21/h1-5,10,13,16-17,19-20,24H,6-9,11H2	DDXZIBDRPCPPTA-UHFFFAOYSA-N	?	20	mean from 2	a/thermodynamic	?	basic	8.18
12541	N1(=N[N-]C(=N1)C(N)CC2(=CC=CC=C2))	NC(CC1C=CC=CC=1)C1N=NNN=1	InChI=1S/C9H11N5/c10-8(9-11-13-14-12-9)6-7-4-2-1-3-5-7/h1-5,8H,6,10H2,(H,11,12,13,14)	NXQBRADSLPEODL-UHFFFAOYSA-N	?	25	potentiometric	a2/apparent	?	basic	8.18
17253	NCC#C	C#CCN	InChI=1S/C3H5N/c1-2-3-4/h1H,3-4H2	JKANAVGODYYCQF-UHFFFAOYSA-N	?	20	mean from 3	a1/apparent	?	basic	8.19
17796	N=1(C(=C(C)NC=1)C)	CC1N=CNC=1C	InChI=1S/C5H8N2/c1-4-5(2)7-3-6-4/h3H,1-2H3,(H,6,7)	YSWBFLWKAIRHEI-UHFFFAOYSA-N	?	25	potentiometric	a1/apparent	NH	basic	8.19
17862	N1(C(CC)C1)(CC)	CCN1CC1CC	InChI=1S/C6H13N/c1-3-6-5-7(6)4-2/h6H,3-5H2,1-2H3	OOCFZXAIPSMXEL-UHFFFAOYSA-N	?		potentiometric	b/thermodynamic	?	basic	8.19
15661	N1(=C(N=C(N)N=C1N)NC(=N)NC2(=CC=CC=C2))	NC1=NC(NC(=N)NC2C=CC=CC=2)=NC(N)=N1	InChI=1S/C10H12N8/c11-7(14-6-4-2-1-3-5-6)16-10-17-8(12)15-9(13)18-10/h1-5H,(H7,11,12,13,14,15,16,17,18)	GLOOIGMFIWALOX-UHFFFAOYSA-N	?		spectrophotometric	a/apparent	?	basic	8.2
14100	N(C(C#C)(C)C)C(C=C)(C)C	CC(C)(C#C)NC(C)(C)C=C	InChI=1S/C10H17N/c1-7-9(3,4)11-10(5,6)8-2/h1,8,11H,2H2,3-6H3	RNQWTFCKILAQKZ-UHFFFAOYSA-N	?	25	potentiometric	a1/apparent	?	basic	8.2
13206	N(C(C#C)(CC)CC)(C(C)C)CC	CC(C)N(CC)C(CC)(CC)C#C	InChI=1S/C12H23N/c1-7-12(8-2,9-3)13(10-4)11(5)6/h1,11H,8-10H2,2-6H3	NJOKSTDWXPCWSP-UHFFFAOYSA-N	?	25	potentiometric	a1/apparent	?	basic	8.2
16305	N2(=C(C1(=CC=CC=C1))C=C(N)C=3(C2=CC=CC=3))	NC1=CC(=NC2=CC=CC=C21)C1C=CC=CC=1	InChI=1S/C15H12N2/c16-13-10-15(11-6-2-1-3-7-11)17-14-9-5-4-8-12(13)14/h1-10H,(H2,16,17)	URUHKHGBRNTPGA-UHFFFAOYSA-N	?	20		a/apparent	?	basic	8.2
16547	S3(C(C(C=1(SC=CC=1))=CC(N2(CCC(C)CC2))C)=CC=C3)	CC1CCN(CC1)C(C)C=C(C1=CC=CS1)C1=CC=CS1	InChI=1S/C18H23NS2/c1-14-7-9-19(10-8-14)15(2)13-16(17-5-3-11-20-17)18-6-4-12-21-18/h3-6,11-15H,7-10H2,1-2H3	FXTKKSPUTNSBOH-UHFFFAOYSA-N	?	25	potentiometric	a/apparent	NH+	basic	8.2
13992	[S-]C1(=NC(=NC2(=C1NC=N2))N)	NC1=NC2N=CNC=2C(S)=N1	InChI=1S/C5H5N5S/c6-5-9-3-2(4(11)10-5)7-1-8-3/h1H,(H4,6,7,8,9,10,11)	WYWHKKSPHMUBEB-UHFFFAOYSA-N	?	23	spectrophotometric	a1/apparent	?	basic	8.2
12896	N1(=C(N(CCC)C=C1)C)	CCCN1C=CN=C1C	InChI=1S/C7H12N2/c1-3-5-9-6-4-8-7(9)2/h4,6H,3,5H2,1-2H3	SIQHSJOKAUDDLN-UHFFFAOYSA-N	?	25	potentiometric	a1/apparent	?	basic	8.2
11274	S1(C(=NN)N(C)C2(=C1CCCC2))	CN1C(N=N)SC2CCCCC1=2	InChI=1S/C8H13N3S/c1-11-6-4-2-3-5-7(6)12-8(11)10-9/h8-9H,2-5H2,1H3	RBCZALBQEFIHTO-UHFFFAOYSA-N	?	20	potentiometric	a/apparent	?	basic	8.2
14149	O1(C2(C(O)C3(CC1CC2N3(C))))	CN1C2CC3CC1C(O3)C2O	InChI=1S/C8H13NO2/c1-9-5-2-4-3-6(9)8(11-4)7(5)10/h4-8,10H,2-3H2,1H3	MEGPURSNXMUDAE-UHFFFAOYSA-N	?		potentiometric	a/apparent	?	basic	8.2
14651	O=C(NC1(CCCCC1))CN(CC)CC	CCN(C/C(/O)=N\C1CCCCC1)CC	InChI=1S/C12H24N2O/c1-3-14(4-2)10-12(15)13-11-8-6-5-7-9-11/h11H,3-10H2,1-2H3,(H,13,15)	BOHOZTSAZCZGBT-UHFFFAOYSA-N	?			a/thermodynamic	?	basic	8.21
14678	O=C([O-])C(NCC1(=C(O)C=CC=C1))CO	OC1=CC=CC=C1CN=C(CO)C(O)O	InChI=1S/C10H13NO4/c12-6-8(10(14)15)11-5-7-3-1-2-4-9(7)13/h1-4,10,12-15H,5-6H2	QHCMDCQBMKSGLM-UHFFFAOYSA-N	?	25	mean from 2	a2/apparent	ArO-H	basic	8.22
13610	S(C(=N)C1(=CC=CC=C1))CC(C)C	CC(C)CSC(=N)C1C=CC=CC=1	InChI=1S/C11H15NS/c1-9(2)8-13-11(12)10-6-4-3-5-7-10/h3-7,9,12H,8H2,1-2H3	YEVROGRCGBMUHC-UHFFFAOYSA-N	?	25		b/apparent	?	basic	8.22
11325	SCCN(CC(C)C)CC(C)C	CC(C)CN(CCS)CC(C)C	InChI=1S/C10H23NS/c1-9(2)7-11(5-6-12)8-10(3)4/h9-10,12H,5-8H2,1-4H3	ZTEXJPYHNKPYFC-UHFFFAOYSA-N	?	17	potentiometric	b/apparent	?	basic	8.23
16172	ClC1(=C([O-])C(=C(Cl)C=C1Cl)CN2(CCOCC2))	OC1C(CN2CCOCC2)=C(Cl)C=C(Cl)C=1Cl	InChI=1S/C11H12Cl3NO2/c12-8-5-9(13)10(14)11(16)7(8)6-15-1-3-17-4-2-15/h5,16H,1-4,6H2	SXLCRVXLZXSECK-UHFFFAOYSA-N	?	25	spectrophotometric	a2/apparent	?	basic	8.23
14693	O=C(OCC)CC(NC)C1(=CC=CC=C1)	CNC(C=C(O)OCC)C1C=CC=CC=1	InChI=1S/C12H17NO2/c1-3-15-12(14)9-11(13-2)10-7-5-4-6-8-10/h4-9,11,13-14H,3H2,1-2H3	XGDVHLPZDQTXLK-UHFFFAOYSA-N	?	20	potentiometric	b/apparent	?	basic	8.23
10675	O=C(N)CC(=O)C1(=NC=CC=C1)	N=C(O)CC(=O)C1=CC=CC=N1	InChI=1S/C8H8N2O2/c9-8(12)5-7(11)6-3-1-2-4-10-6/h1-4H,5H2,(H2,9,12)	DEROUHVQAYMVBJ-UHFFFAOYSA-N	?	25	spectrophotometric	a1/apparent	?	basic	8.23
10674	O=C(N)C=C(O)C1(=NC=CC=C1)	NC(=O)C=C(O)C1C=CC=CN=1	InChI=1S/C8H8N2O2/c9-8(12)5-7(11)6-3-1-2-4-10-6/h1-5,11H,(H2,9,12)	YSWJZGFRNPHEFH-UHFFFAOYSA-N	?	25	spectrophotometric	a1/apparent	?	basic	8.23
16176	[Si](OC2(CN(CC1(=CC=C(C)C=C1))C2))(C)(C)C	CC1C=CC(CN2CC(C2)O[Si](C)(C)C)=CC=1	InChI=1S/C14H23NOSi/c1-12-5-7-13(8-6-12)9-15-10-14(11-15)16-17(2,3)4/h5-8,14H,9-11H2,1-4H3	IFCPRUYVLJIPNK-UHFFFAOYSA-N	?	20	potentiometric	a1/apparent	?	basic	8.24
14109	O=C(OC(CN(C)C)C)CC	CC=C(O)OC(C)CN(C)C	InChI=1S/C8H17NO2/c1-5-8(10)11-7(2)6-9(3)4/h5,7,10H,6H2,1-4H3	VOIDCLYBBUMHFA-UHFFFAOYSA-N	?	25	potentiometric	a/thermodynamic	prot.	basic	8.26
14120	O=C([O-])CCC#CC#CCN	NCC#CC#CCC=C(O)O	InChI=1S/C8H9NO2/c9-7-5-3-1-2-4-6-8(10)11/h6,10-11H,4,7,9H2	SRUIXOHMXRMONN-UHFFFAOYSA-N	?	20	mean from 2	b1/apparent	?	basic	8.26
13705	OC1(=C(O)C(=CC=C1O)CN(C)C)	CN(C)CC1=CC=C(O)C(O)=C1O	InChI=1S/C9H13NO3/c1-10(2)5-6-3-4-7(11)9(13)8(6)12/h3-4,11-13H,5H2,1-2H3	VIBRXFYWNYLCJS-UHFFFAOYSA-N	?	25	potentiometric	a1/apparent	?	basic	8.26
12295	O=C(OCCN(CCCC)C)C(=C)C	CC(=C)C(=O)OCCN(C)CCCC	InChI=1S/C11H21NO2/c1-5-6-7-12(4)8-9-14-11(13)10(2)3/h2,5-9H2,1,3-4H3	CQHCELUGMINPCE-UHFFFAOYSA-N	?	25	mean from 3	a1/thermodynamic	?	basic	8.27
12689	S(C(=O)C)CCN(C)C	CN(C)CCSC(=C)O	InChI=1S/C6H13NOS/c1-6(8)9-5-4-7(2)3/h8H,1,4-5H2,2-3H3	FXGGJCTYPHGRDN-UHFFFAOYSA-N	?	25	potentiometric	a/thermodynamic	?	basic	8.27
11337	O=C(OC(CN(C)C)C)CCC	CCC=C(O)OC(C)CN(C)C	InChI=1S/C9H19NO2/c1-5-6-9(11)12-8(2)7-10(3)4/h6,8,11H,5,7H2,1-4H3	BSNKZKUWOYKVOH-UHFFFAOYSA-N	?	25	potentiometric	a/thermodynamic	prot.	basic	8.27
16546	S3(C(C(C=1(SC=CC=1))=CC(N2(CC(CCC2)C))C)=CC=C3)	CC1CN(CCC1)C(C)C=C(C1=CC=CS1)C1=CC=CS1	InChI=1S/C18H23NS2/c1-14-6-3-9-19(13-14)15(2)12-16(17-7-4-10-20-17)18-8-5-11-21-18/h4-5,7-8,10-12,14-15H,3,6,9,13H2,1-2H3	DRHHXMDPOKHINI-UHFFFAOYSA-N	?	25	potentiometric	a/apparent	NH+	basic	8.28
17671	O=C(NC)CNC	CNC(O)C=NC	InChI=1S/C4H10N2O/c1-5-3-4(7)6-2/h3-4,6-7H,1-2H3	KPCBXNVHXFAYBT-UHFFFAOYSA-N	?	25	potentiometric	a/apparent	?	basic	8.28
14330	O=C(OCC)N1(CCNCC1)	CCOC(=O)N1CCNCC1	InChI=1S/C7H14N2O2/c1-2-11-7(10)9-5-3-8-4-6-9/h8H,2-6H2,1H3	LNOQURRKNJKKBU-UHFFFAOYSA-N	?	25	potentiometric	a/apparent	?	basic	8.28
10727	OC1(=CC=C(N=CN(C)C)C=C1)	CN(C)C=NC1C=CC(O)=CC=1	InChI=1S/C9H12N2O/c1-11(2)7-10-8-3-5-9(12)6-4-8/h3-7,12H,1-2H3	YXTSZBNGJXQOIM-UHFFFAOYSA-N	?	20	potentiometric	a1/apparent	?	basic	8.28
16706	O(C3(=C(C=1(NC=2(C=NC=CC=2(C=1))))C=CC(=C3)OC))C	COC1=CC(OC)=C(C=C1)C1=CC2C=CN=CC=2N1	InChI=1S/C15H14N2O2/c1-18-11-3-4-12(15(8-11)19-2)13-7-10-5-6-16-9-14(10)17-13/h3-9,17H,1-2H3	SHCNHOYCRHTEPZ-UHFFFAOYSA-N	?	25	mean from 3	a1/apparent	?	basic	8.29
15473	N4(CC1(=C(C=3(C=CC=CC=3(C1C2(=CC=CC=C2))))CC4))(C)	CN1CC2C(C3C=CC=CC=3C=2CC1)C1C=CC=CC=1	InChI=1S/C19H19N/c1-20-12-11-16-15-9-5-6-10-17(15)19(18(16)13-20)14-7-3-2-4-8-14/h2-10,19H,11-13H2,1H3	ISFHAYSTHMVOJR-UHFFFAOYSA-N	?		potentiometric	a/apparent	NH+	basic	8.29
13920	[S-]C=2(C1(=NC=CC=C1C=CC=2))	SC1=CC=CC2=CC=CN=C21	InChI=1S/C9H7NS/c11-8-5-1-3-7-4-2-6-10-9(7)8/h1-6,11H	MHTSJSRDFXZFHQ-UHFFFAOYSA-N	?	20	spectrophotometric	a2/apparent	?	basic	8.29
16265	O=C([O-])C(NCC1(=C(O)C=CC(=C1)OC))CO	COC1C=C(CN=C(CO)C(O)O)C(O)=CC=1	InChI=1S/C11H15NO5/c1-17-8-2-3-10(14)7(4-8)5-12-9(6-13)11(15)16/h2-4,11,13-16H,5-6H2,1H3	IFTAZLOARCLWLC-UHFFFAOYSA-N	?	25	mean from 2	a2/apparent	ArO-H	basic	8.3
14700	OC1(=C(C=CC=C1)CN(CCC)CCC)	CCCN(CC1C=CC=CC=1O)CCC	InChI=1S/C13H21NO/c1-3-9-14(10-4-2)11-12-7-5-6-8-13(12)15/h5-8,15H,3-4,9-11H2,1-2H3	GQINZWSENUXIOW-UHFFFAOYSA-N	?	25	potentiometric	b1/apparent	?	basic	8.3
16041	OC(CN(CCO)CCCCCCCC)CC	CCCCCCCCN(CCO)CC(O)CC	InChI=1S/C14H31NO2/c1-3-5-6-7-8-9-10-15(11-12-16)13-14(17)4-2/h14,16-17H,3-13H2,1-2H3	VCTKHAITZCLDQO-UHFFFAOYSA-N	?	20	potentiometric	a1/apparent	-NH3%+&	basic	8.3
16043	OC(CN(CC(O)C)CCCCCCCC)C	CCCCCCCCN(CC(C)O)CC(C)O	InChI=1S/C14H31NO2/c1-4-5-6-7-8-9-10-15(11-13(2)16)12-14(3)17/h13-14,16-17H,4-12H2,1-3H3	QNRXIVCOPVCHAA-UHFFFAOYSA-N	?		potentiometric	a/apparent	prot.	basic	8.3
15739	O(C2(=C(C(=N)C1(=CC=CC=C1))C=CC(=C2)OC))C	COC1C=C(C=CC=1C(=N)C1C=CC=CC=1)OC	InChI=1S/C15H15NO2/c1-17-12-8-9-13(14(10-12)18-2)15(16)11-6-4-3-5-7-11/h3-10,16H,1-2H3	MAGRLYHZRPHORR-UHFFFAOYSA-N	?		potentiometric	b/apparent	?	basic	8.3
12601	N#CCCNCCCC	CCCCNCCC#N	InChI=1S/C7H14N2/c1-2-3-6-9-7-4-5-8/h9H,2-4,6-7H2,1H3	FPGVMJDQNJEAJM-UHFFFAOYSA-N	?	20	potentiometric	a1/apparent	?	basic	8.3
11692	OC1(=C(O)C=CC=C1CN)	NCC1=CC=CC(O)=C1O	InChI=1S/C7H9NO2/c8-4-5-2-1-3-6(9)7(5)10/h1-3,9-10H,4,8H2	OALRPMSYTYFUEP-UHFFFAOYSA-N	?	25	potentiometric	a1/apparent	?	basic	8.3
11917	O=CC(N(CC)CC)(C)C	CC(C)(C=O)N(CC)CC	InChI=1S/C8H17NO/c1-5-9(6-2)8(3,4)7-10/h7H,5-6H2,1-4H3	KBDNYPYQLYSNHO-UHFFFAOYSA-N	?	21	spectrophotometric	a1/apparent	?	basic	8.3
15383	N#CC(C1(=CC=CC=C1))(C2(=CC=CC=C2))CCN(C)C	CN(C)CCC(C#N)(C1C=CC=CC=1)C1C=CC=CC=1	InChI=1S/C18H20N2/c1-20(2)14-13-18(15-19,16-9-5-3-6-10-16)17-11-7-4-8-12-17/h3-12H,13-14H2,1-2H3	SZOCKYDZSPRJPT-UHFFFAOYSA-N	?	25	potentiometric	a/apparent	NH+	basic	8.31
16457	N#CC(C1(=CC=CC=C1))(C2(=CC=CC=C2))CC(N(C)C)C	CC(CC(C#N)(C1C=CC=CC=1)C1C=CC=CC=1)N(C)C	InChI=1S/C19H22N2/c1-16(21(2)3)14-19(15-20,17-10-6-4-7-11-17)18-12-8-5-9-13-18/h4-13,16H,14H2,1-3H3	GJJQIGFCGLPOQK-UHFFFAOYSA-N	?	25	potentiometric	a/apparent	?	basic	8.31
12625	O=C([O-])CNC(=O)CN	N=CC(O)NC=C(O)O	InChI=1S/C4H8N2O3/c5-1-3(7)6-2-4(8)9/h1-3,5-9H	VYBAHWNHAYZQIH-UHFFFAOYSA-N	?	10	potentiometric	a2/thermodynamic	COOH	basic	8.31
12733	N1(C2(CCCC12))(C(C)C)	CC(C)N1C2CCCC12	InChI=1S/C8H15N/c1-6(2)9-7-4-3-5-8(7)9/h6-8H,3-5H2,1-2H3	ZDLLZJXEZHLETJ-UHFFFAOYSA-N	?	25	mean from 2	a1/apparent	NH	basic	8.31
14108	O=C(OCCN(C)C)CCC	CCC=C(O)OCCN(C)C	InChI=1S/C8H17NO2/c1-4-5-8(10)11-7-6-9(2)3/h5,10H,4,6-7H2,1-3H3	OJMWESQCHJZCDD-UHFFFAOYSA-N	?	25	potentiometric	a/thermodynamic	?	basic	8.31
11852	N(NC(C)(C)C)C(C)(C)C	CC(C)(C)NNC(C)(C)C	InChI=1S/C8H20N2/c1-7(2,3)9-10-8(4,5)6/h9-10H,1-6H3	JZKAJIFHBZJCAI-UHFFFAOYSA-N	?	24	spectrophotometric	a1/apparent	NH%+&*	basic	8.31
12200	O=C(OCC)CC(N)C1(=CC=CC=C1)	CCOC(O)=CC(N)C1C=CC=CC=1	InChI=1S/C11H15NO2/c1-2-14-11(13)8-10(12)9-6-4-3-5-7-9/h3-8,10,13H,2,12H2,1H3	JVRUUCKXXFYMEX-UHFFFAOYSA-N	?	20	potentiometric	b/apparent	?	basic	8.32
11857	N(CC#CCNCC)CC	CCNCC#CCNCC	InChI=1S/C8H16N2/c1-3-9-7-5-6-8-10-4-2/h9-10H,3-4,7-8H2,1-2H3	DHLUQZDOGQUIOO-UHFFFAOYSA-N	?	25		a1/apparent	NH2(1+)	basic	8.32
14126	S(C(=O)CCC)CCN(C)C	CCC=C(O)SCCN(C)C	InChI=1S/C8H17NOS/c1-4-5-8(10)11-7-6-9(2)3/h5,10H,4,6-7H2,1-3H3	RXZDUFLPXNJJBI-UHFFFAOYSA-N	?	30	potentiometric	a/thermodynamic	?	basic	8.32
17686	N(CCC#C)(C)C	CN(C)CCC#C	InChI=1S/C6H11N/c1-4-5-6-7(2)3/h1H,5-6H2,2-3H3	WSCWSMUKWIYUFV-UHFFFAOYSA-N	?		potentiometric	a/apparent	?	basic	8.33
15338	[S-]C1(=NC(=NC2(=C1N=CN2C3(OC(CO)C(C3O)O)))N)	NC1N=C2C(N=CN2C2OC(CO)C(O)C2O)=C(S)N=1	InChI=1S/C10H13N5O4S/c11-10-13-7-4(8(20)14-10)12-2-15(7)9-6(18)5(17)3(1-16)19-9/h2-3,5-6,9,16-18H,1H2,(H3,11,13,14,20)	OTDJAMXESTUWLO-UHFFFAOYSA-N	?	23	mean from 2	a/apparent	?	basic	8.34
10708	ClC1(=CC([N+](=O)[O-])=C(CN)C=C1)	NCC1C=CC(Cl)=CC=1[N+]([O-])=O	InChI=1S/C7H7ClN2O2/c8-6-2-1-5(4-9)7(3-6)10(11)12/h1-3H,4,9H2	RYMNWMZBAABHMY-UHFFFAOYSA-N	?	25	potentiometric	a1/apparent	?	basic	8.34
16735	FCCN3(C1(C(C(C=2(C=C(O)C=CC=2(C1)))(C)CC3)C))	CC1C2CC3C=CC(O)=CC=3C1(C)CCN2CCF	InChI=1S/C16H22FNO/c1-11-15-9-12-3-4-13(19)10-14(12)16(11,2)5-7-18(15)8-6-17/h3-4,10-11,15,19H,5-9H2,1-2H3	RTUGCWJKYIZMNR-UHFFFAOYSA-N	?	24	potentiometric	a1/apparent	?	basic	8.35
14768	O=C(OC1(C(=C)C7(CC2(C15(C(C4(N6(CC3(C(C24(C(OC(=O)C)C(OC(=O)C)C3))C6(C5))(C))))C7))(O))))C	CC12CC(OC(=C)O)C(OC(=C)O)C34C5C6CC7CC3(O)C6(CC(C41)N5C2)C(OC(=C)O)C7=C	InChI=1S/C26H33NO7/c1-11-15-6-16-20-26-19-17(8-24(16,25(26,31)7-15)21(11)33-13(3)29)27(20)10-23(19,5)9-18(32-12(2)28)22(26)34-14(4)30/h15-22,28-31H,1-4,6-10H2,5H3	TYOCVEZGQYSBGV-UHFFFAOYSA-N	?			a/apparent	NH+	basic	8.35
10701	S(=O)(=O)(N)C1(=CC=C(CN)C=C1)	NCC1=CC=C(C=C1)S(N)(=O)=O	InChI=1S/C7H10N2O2S/c8-5-6-1-3-7(4-2-6)12(9,10)11/h1-4H,5,8H2,(H2,9,10,11)	TYMRLRRVMHJFTF-UHFFFAOYSA-N	?	20	mean from 2	b/thermodynamic	?	basic	8.35
15247	O=[N+]([O-])C2(=CC=C(C(O)CNC(CC1(=C(C(C)(C)CC1)C))C)C=C2)	CC1=C(CC(C)NCC(O)C2C=CC(=CC=2)[N+]([O-])=O)CCC1(C)C	InChI=1S/C19H28N2O3/c1-13(11-16-9-10-19(3,4)14(16)2)20-12-18(22)15-5-7-17(8-6-15)21(23)24/h5-8,13,18,20,22H,9-12H2,1-4H3	MABBOOWYIUCNCX-UHFFFAOYSA-N	?		potentiometric	a1/apparent	NH2(+)	basic	8.36
16034	[NH2+](CCCN)CCCCCCCCCCCC	CCCCCCCCCCCCNCCCN	InChI=1S/C15H34N2/c1-2-3-4-5-6-7-8-9-10-11-14-17-15-12-13-16/h17H,2-16H2,1H3	XMMDVXFQGOEOKH-UHFFFAOYSA-N	?	25		a1/apparent	?	basic	8.37
10432	S(CCN)CCCC	CCCCSCCN	InChI=1S/C6H15NS/c1-2-3-5-8-6-4-7/h2-7H2,1H3	PQKHJKIUTWBNGR-UHFFFAOYSA-N	?	17	potentiometric	b/apparent	?	basic	8.37
17801	N1(=C(NC=C1C)C)	CC1NC=C(C)N=1	InChI=1S/C5H8N2/c1-4-3-6-5(2)7-4/h3H,1-2H3,(H,6,7)	LLPKQRMDOFYSGZ-UHFFFAOYSA-N	?	24	mean from 2	a/thermodynamic	?	basic	8.39
13728	N2(CC=1(NC=3(C=CC=CC=3(C=1CC2))))	C1NCCC2C3C=CC=CC=3NC=21	InChI=1S/C11H12N2/c1-2-4-10-8(3-1)9-5-6-12-7-11(9)13-10/h1-4,12-13H,5-7H2	CFTOTSJVQRFXOF-UHFFFAOYSA-N	?	25	spectrophotometric	a1/apparent	NH	basic	8.4
16984	N=1(C(C(C)=CC=1C)=CC=2(NC(C)=CC=2C))	CC1C=C(C)C(=CC2NC(C)=CC=2C)N=1	InChI=1S/C13H16N2/c1-8-5-10(3)14-12(8)7-13-9(2)6-11(4)15-13/h5-7,14H,1-4H3	VEDYKOPETFAIJI-UHFFFAOYSA-N	?	22	spectrophotometric	a/apparent	?	basic	8.4
15236	O=C(C1(=CC=CC=C1))CCCN3(CCC(O)(C2(=CC=CC=C2))CC3)	OC(=CCCN1CCC(O)(CC1)C1C=CC=CC=1)C1C=CC=CC=1	InChI=1S/C21H25NO2/c23-20(18-8-3-1-4-9-18)12-7-15-22-16-13-21(24,14-17-22)19-10-5-2-6-11-19/h1-6,8-12,23-24H,7,13-17H2	AZCHEHBOBCNEED-UHFFFAOYSA-N	?	25	potentiometric	a/apparent	NH%+&	basic	8.4
16567	ClC3(=C(NC1(=C(C=CC=C1)CC(=O)OCCCCN2(CCOCC2)))C(Cl)=CC=C3)	OC(=CC1C=CC=CC=1NC1=C(Cl)C=CC=C1Cl)OCCCCN1CCOCC1	InChI=1S/C22H26Cl2N2O3/c23-18-7-5-8-19(24)22(18)25-20-9-2-1-6-17(20)16-21(27)29-13-4-3-10-26-11-14-28-15-12-26/h1-2,5-9,16,25,27H,3-4,10-15H2	QOAAQOIFBTWXHQ-UHFFFAOYSA-N	?	25	potentiometric	a1/apparent	N-H	basic	8.4
14138	ON=C(C(=NO)C)CN(C)C	CC(N=O)C(CN(C)C)N=O	InChI=1S/C6H13N3O2/c1-5(7-10)6(8-11)4-9(2)3/h5-6H,4H2,1-3H3	BUBORVWZFXYFRL-UHFFFAOYSA-N	?	25	potentiometric	a1/apparent	?	basic	8.4
11563	O(C1(=NC([O-])=CC(=N1)C))C	CC1C=C(O)N=C(N=1)OC	InChI=1S/C6H8N2O2/c1-4-3-5(9)8-6(7-4)10-2/h3H,1-2H3,(H,7,8,9)	CRYUGFDHGVCIJW-UHFFFAOYSA-N	?		potentiometric	a2/apparent	?	basic	8.4
13645	O(C1(=C(O)C(=CC=C1)CN(C)C))C	CN(C)CC1=CC=CC(OC)=C1O	InChI=1S/C10H15NO2/c1-11(2)7-8-5-4-6-9(13-3)10(8)12/h4-6,12H,7H2,1-3H3	FZAPLLYZENBAPY-UHFFFAOYSA-N	?	25	potentiometric	a1/apparent	?	basic	8.42
15334	O(C1(CC=C3(CCN2(C3(C1)(C(=CCO)C(CO)CC2)))))C	COC1CC=C2CCN3CCC(CO)C(=CCO)C32C1	InChI=1S/C16H25NO3/c1-20-14-3-2-13-5-8-17-7-4-12(11-19)15(6-9-18)16(13,17)10-14/h2,6,12,14,18-19H,3-5,7-11H2,1H3	HACFIVMDZKLBKI-UHFFFAOYSA-N	?		potentiometric	a/apparent	NH+	basic	8.42
12170	S(C(=N)C1(=CC=CC=C1))CCC(C)C	CC(C)CCSC(=N)C1C=CC=CC=1	InChI=1S/C12H17NS/c1-10(2)8-9-14-12(13)11-6-4-3-5-7-11/h3-7,10,13H,8-9H2,1-2H3	ONCVYIRKJQYMBD-UHFFFAOYSA-N	?	25		b/apparent	?	basic	8.43
11980	[O-]C2(=NC=1(N=CNC=1C=N2))	OC1=NC2N=CNC=2C=N1	InChI=1S/C5H4N4O/c10-5-6-1-3-4(9-5)8-2-7-3/h1-2H,(H2,6,7,8,9,10)	CRIZPXKICGBNKG-UHFFFAOYSA-N	?	20	potentiometric	a2/apparent	?	basic	8.43
11260	[O-]C1(=NC(=NC2(=C1N(C=N2)C))N)	CN1C=NC2N=C(N)N=C(O)C1=2	InChI=1S/C6H7N5O/c1-11-2-8-4-3(11)5(12)10-6(7)9-4/h2H,1H3,(H3,7,9,10,12)	FZWGECJQACGGTI-UHFFFAOYSA-N	?	22	mean from 2	a3/apparent	?	basic	8.43
14478	O=C(OC)C1(CN(CCC1)C)	CN1CC(CCC1)=C(O)OC	InChI=1S/C8H15NO2/c1-9-5-3-4-7(6-9)8(10)11-2/h10H,3-6H2,1-2H3	CJQJUXMAHDBLFL-UHFFFAOYSA-N	?	25	potentiometric	a/apparent	NH%+&	basic	8.45
12426	O=C([O-])C=2(C1(=NC=CC=C1C(N)=CC=2))	NC1=CC=C(C(O)=O)C2=NC=CC=C21	InChI=1S/C10H8N2O2/c11-8-4-3-7(10(13)14)9-6(8)2-1-5-12-9/h1-5H,11H2,(H,13,14)	HPYOTWIJFUEKRW-UHFFFAOYSA-N	?	25	potentiometric	a/thermodynamic	?	basic	8.46
15326	S3(C(C(C=1(SC=CC=1))=CC(N2(CCCCC2))C)=CC=C3)	CC(C=C(C1=CC=CS1)C1=CC=CS1)N1CCCCC1	InChI=1S/C17H21NS2/c1-14(18-9-3-2-4-10-18)13-15(16-7-5-11-19-16)17-8-6-12-20-17/h5-8,11-14H,2-4,9-10H2,1H3	FQRWJLVMJCKSME-UHFFFAOYSA-N	?	25	potentiometric	a/apparent	NH%+&	basic	8.46
10823	O=C([O-])C1(=C(N(C)C)C=CC=C1)	CN(C)C1=CC=CC=C1C(O)=O	InChI=1S/C9H11NO2/c1-10(2)8-6-4-3-5-7(8)9(11)12/h3-6H,1-2H3,(H,11,12)	DVVXXHVHGGWWPE-UHFFFAOYSA-N	?	25	mean from 2	a1/apparent	CO-OH	basic	8.46
10926	S=C1(NC(CC(N)C(=O)[O-])=CN1)	N=C(CC1CNC(=S)N=1)C(O)O	InChI=1S/C6H9N3O2S/c7-4(5(10)11)1-3-2-8-6(12)9-3/h5,7,10-11H,1-2H2,(H,8,12)	FUUVADBPZWYQEE-UHFFFAOYSA-N	?	25	potentiometric	a2/apparent	?	basic	8.47
16193	O=[N+]([O-])C=2(C=1(C(=C[N+](CCCN)=CC=1)C=CC=2))	NCCC[N+]1C=C2C=CC=C(C2=CC=1)[N+]([O-])=O	InChI=1S/C12H14N3O2/c13-6-2-7-14-8-5-11-10(9-14)3-1-4-12(11)15(16)17/h1,3-5,8-9H,2,6-7,13H2/q+1	BHZAOSKBMGMBHX-UHFFFAOYSA-N	?	25	mean from 2	a1/apparent	N-H	basic	8.48
16705	O(C3(=C(C=1(NC=2(C=CN=CC=2(C=1))))C=CC(=C3)OC))C	COC1=CC(OC)=C(C=C1)C1=CC2C=NC=CC=2N1	InChI=1S/C15H14N2O2/c1-18-11-3-4-12(15(8-11)19-2)14-7-10-9-16-6-5-13(10)17-14/h3-9,17H,1-2H3	OBNRFFBLASQGKQ-UHFFFAOYSA-N	?	25	mean from 2	a1/apparent	?	basic	8.49
17259	ClCCN	NCCCl	InChI=1S/C2H6ClN/c3-1-2-4/h1-2,4H2	VKPPFDPXZWFDFA-UHFFFAOYSA-N	?	20	potentiometric	a1/apparent	?	basic	8.49
14320	O=C([O-])C=1(N=CNC=1C(=O)[O-])	OC(=O)C1NC=NC=1C(O)=O	InChI=1S/C5H4N2O4/c8-4(9)2-3(5(10)11)7-1-6-2/h1H,(H,6,7)(H,8,9)(H,10,11)	ZEVWQFWTGHFIDH-UHFFFAOYSA-N	?	25	mean from 2	a2/apparent	?	basic	8.49
12169	S(C(=N)C1(=CC=CC=C1))CCCCC	CCCCCSC(=N)C1C=CC=CC=1	InChI=1S/C12H17NS/c1-2-3-7-10-14-12(13)11-8-5-4-6-9-11/h4-6,8-9,13H,2-3,7,10H2,1H3	SQZKLJOYRXJBLK-UHFFFAOYSA-N	?	25		b/apparent	?	basic	8.5
14607	OC(CN(CC(O)C)CCCCCC)C	CCCCCCN(CC(C)O)CC(C)O	InChI=1S/C12H27NO2/c1-4-5-6-7-8-13(9-11(2)14)10-12(3)15/h11-12,14-15H,4-10H2,1-3H3	CFGWPTDWIBCXMS-UHFFFAOYSA-N	?		potentiometric	a/apparent	prot.	basic	8.5
16044	O=C(OC(CN(CC)CC)(CC=C)C)CCC	CCC=C(O)OC(C)(CN(CC)CC)CC=C	InChI=1S/C14H27NO2/c1-6-10-13(16)17-14(5,11-7-2)12-15(8-3)9-4/h7,10,16H,2,6,8-9,11-12H2,1,3-5H3	KTKLBVFWSCLGMM-UHFFFAOYSA-N	?	25	potentiometric	a1/apparent	?	basic	8.5
15431	O(C(C1(=CC=C(C)C=C1))C2(=CC=CC=C2))CCN(C)C	CC1C=CC(=CC=1)C(OCCN(C)C)C1C=CC=CC=1	InChI=1S/C18H23NO/c1-15-9-11-17(12-10-15)18(20-14-13-19(2)3)16-7-5-4-6-8-16/h4-12,18H,13-14H2,1-3H3	PJUYQWIDNIAHIZ-UHFFFAOYSA-N	?		potentiometric	b/apparent	?	basic	8.5
16858	OC3(C26(C1(=C(C=CC=C1)N(C2C4(CC5(C3C(N4CC5=CC)C6)))C)))	CN1C2C3CC4C5C(O)C2(CC5N3CC4=CC)C2C=CC=CC1=2	InChI=1S/C20H24N2O/c1-3-11-10-22-15-8-12(11)17-16(22)9-20(19(17)23)13-6-4-5-7-14(13)21(2)18(15)20/h3-7,12,15-19,23H,8-10H2,1-2H3	VBEQZFNVRMPLSM-UHFFFAOYSA-N	?		potentiometric	a/apparent	?	basic	8.5
17261	[Br]CCN	NCCBr	InChI=1S/C2H6BrN/c3-1-2-4/h1-2,4H2	IZQAUUVBKYXMET-UHFFFAOYSA-N	?	22	mean from 3	a1/apparent	?	basic	8.5
14333	O=[N+]([O-])C1(=CC=C(CN)C=C1)	NCC1=CC=C(C=C1)[N+]([O-])=O	InChI=1S/C7H8N2O2/c8-5-6-1-3-7(4-2-6)9(10)11/h1-4H,5,8H2	ODVBBZFQPGORMJ-UHFFFAOYSA-N	?	25	potentiometric	a1/apparent	?	basic	8.5
12271	O=[N+]([O-])C1(=CC=C(NC(=O)CN)C=C1)	N=CC(O)NC1C=CC(=CC=1)[N+]([O-])=O	InChI=1S/C8H9N3O3/c9-5-8(12)10-6-1-3-7(4-2-6)11(13)14/h1-5,8-10,12H	YFTMPZICWMPMOF-UHFFFAOYSA-N	?	25	potentiometric	a1/apparent	?	basic	8.5
13349	O1(C(=NCC1)N(C2(=CC=CC=C2))C)	CN(C1=NCCO1)C1C=CC=CC=1	InChI=1S/C10H12N2O/c1-12(10-11-7-8-13-10)9-5-3-2-4-6-9/h2-6H,7-8H2,1H3	AKDAEUSQQFHVDL-UHFFFAOYSA-N	?	20		a1/apparent	NH(+)	basic	8.51
14703	OC1(=C(C=C(CC(C)C)C=C1)CN(C)C)	CC(C)CC1=CC(CN(C)C)=C(O)C=C1	InChI=1S/C13H21NO/c1-10(2)7-11-5-6-13(15)12(8-11)9-14(3)4/h5-6,8,10,15H,7,9H2,1-4H3	UDQJIFHBJQQYCY-UHFFFAOYSA-N	?	25	potentiometric	a1/apparent	OH	basic	8.51
15971	FC2(=CC=C(C(O)CNC(CC1(=C(C(C)(C)CC1)C))C)C=C2)	CC1=C(CC(C)NCC(O)C2C=CC(F)=CC=2)CCC1(C)C	InChI=1S/C19H28FNO/c1-13(11-16-9-10-19(3,4)14(16)2)21-12-18(22)15-5-7-17(20)8-6-15/h5-8,13,18,21-22H,9-12H2,1-4H3	LYMILKZZYLNYJS-UHFFFAOYSA-N	?		potentiometric	a1/apparent	NH2(+)	basic	8.51
10450	OCCN(CCO)C	CN(CCO)CCO	InChI=1S/C5H13NO2/c1-6(2-4-7)3-5-8/h7-8H,2-5H2,1H3	CRVGTESFCCXCTH-UHFFFAOYSA-N	?	93	mean from 4	a1/apparent	NH3(1+)	basic	8.51
11315	O=C(NC(CN(C)C)C)C(=C)C	CC(=C)C(=O)NC(C)CN(C)C	InChI=1S/C9H18N2O/c1-7(2)9(12)10-8(3)6-11(4)5/h8H,1,6H2,2-5H3,(H,10,12)	IFXGBFIIALLQOT-UHFFFAOYSA-N	?	25	potentiometric	a1/apparent	?	basic	8.51
16584	N(C1(=CC=CC=C1))=CC=CC=CNC2(=CC=CC=C2)	C(C=NC1C=CC=CC=1)C=CC=NC1C=CC=CC=1	InChI=1S/C17H16N2/c1-4-10-16(11-5-1)18-14-8-3-9-15-19-17-12-6-2-7-13-17/h1-8,10-15H,9H2	OYTZUGLPJZKBKS-UHFFFAOYSA-N	?	25		a/thermodynamic	?	basic	8.52
16926	[NH+]=1(C=3(C(C(NCCCN(CC)CC)=C2(C=1C=CC=C2))=CC=CC=3))	CCN(CCCNC1C2=CC=CC=C2N=C2C=CC=CC2=1)CC	InChI=1S/C20H25N3/c1-3-23(4-2)15-9-14-21-20-16-10-5-7-12-18(16)22-19-13-8-6-11-17(19)20/h5-8,10-13H,3-4,9,14-15H2,1-2H3,(H,21,22)	UJTMSMCDKSEDHU-UHFFFAOYSA-N	?	18	potentiometric	b2/apparent	?	basic	8.53
10703	S(=O)(=O)(N)C1(=C(C=CC=C1)CN)	NCC1C=CC=CC=1S(N)(=O)=O	InChI=1S/C7H10N2O2S/c8-5-6-3-1-2-4-7(6)12(9,10)11/h1-4H,5,8H2,(H2,9,10,11)	NDRZWXBIKCFBSU-UHFFFAOYSA-N	?	21	potentiometric	a1/apparent	?	basic	8.53
17898	N1(=N[N-]C(=N1)CN)	NCC1=NNN=N1	InChI=1S/C2H5N5/c3-1-2-4-6-7-5-2/h1,3H2,(H,4,5,6,7)	ZHCLIFKUVIFYBY-UHFFFAOYSA-N	?	25	potentiometric	a2/apparent	?	basic	8.54
17551	ClC(CN)C	CC(Cl)CN	InChI=1S/C3H8ClN/c1-3(4)2-5/h3H,2,5H2,1H3	ALURCNQKQFMOPI-UHFFFAOYSA-N	?	20	potentiometric	a1/apparent	?	basic	8.54
14688	O=C(C1(=CC=C(O)C=C1))CNCCCC	CCCCN=CC(O)C1=CC=C(O)C=C1	InChI=1S/C12H17NO2/c1-2-3-8-13-9-12(15)10-4-6-11(14)7-5-10/h4-7,9,12,14-15H,2-3,8H2,1H3	XMTQRAGLIKQVNS-UHFFFAOYSA-N	?		potentiometric	b/apparent	?	basic	8.55
14699	OC1(=C(C=C(C(C)(C)C)C=C1)CN(C)C)	CN(C)CC1C=C(C=CC=1O)C(C)(C)C	InChI=1S/C13H21NO/c1-13(2,3)11-6-7-12(15)10(8-11)9-14(4)5/h6-8,15H,9H2,1-5H3	AOLMGCHTFOOEDQ-UHFFFAOYSA-N	?	25	mean from 2	a1/apparent	OH	basic	8.55
15970	ClC2(=CC=C(C(O)CNC(CC1(=C(C(C)(C)CC1)C))C)C=C2)	CC1=C(CC(C)NCC(O)C2C=CC(Cl)=CC=2)CCC1(C)C	InChI=1S/C19H28ClNO/c1-13(11-16-9-10-19(3,4)14(16)2)21-12-18(22)15-5-7-17(20)8-6-15/h5-8,13,18,21-22H,9-12H2,1-4H3	YVEIWIODRMVCQU-UHFFFAOYSA-N	?		potentiometric	a1/apparent	NH2(+)	basic	8.55
13114	O1(C(CN(CC)CC)C1)	CCN(CC1CO1)CC	InChI=1S/C7H15NO/c1-3-8(4-2)5-7-6-9-7/h7H,3-6H2,1-2H3	SBIDUCNDVPSWQT-UHFFFAOYSA-N	?		potentiometric	a/apparent	?	basic	8.55
11339	O=C(OCCN(CC)CC)C=C	CCN(CCOC(=O)C=C)CC	InChI=1S/C9H17NO2/c1-4-9(11)12-8-7-10(5-2)6-3/h4H,1,5-8H2,2-3H3	QHVBLSNVXDSMEB-UHFFFAOYSA-N	?	25	mean from 2	a1/apparent	?	basic	8.55
16058	N4(=C2(C=1(N(C=3(C=CC(=CC=3(C=1CCC2))C))CC4)))	CC1=CC2=C(C=C1)N1CCN=C3CCCC2=C13	InChI=1S/C15H16N2/c1-10-5-6-14-12(9-10)11-3-2-4-13-15(11)17(14)8-7-16-13/h5-6,9H,2-4,7-8H2,1H3	YQUZIBDUSIKQDQ-UHFFFAOYSA-N	?	25	spectrophotometric	b1/apparent	H(1+)	basic	8.57
15816	O=C(C(C1(=CC=CC=C1))(C2(=CC=CC=C2))CC(N3(CCCCC3))C)CC	CC=C(O)C(CC(C)N1CCCCC1)(C1C=CC=CC=1)C1C=CC=CC=1	InChI=1S/C24H31NO/c1-3-23(26)24(21-13-7-4-8-14-21,22-15-9-5-10-16-22)19-20(2)25-17-11-6-12-18-25/h3-5,7-10,13-16,20,26H,6,11-12,17-19H2,1-2H3	VJSBDMBMDHYBNX-UHFFFAOYSA-N	?	25	potentiometric	a/apparent	NH+	basic	8.58
14334	O=[N+]([O-])C1(=C(C=CC=C1)CN)	NCC1C=CC=CC=1[N+]([O-])=O	InChI=1S/C7H8N2O2/c8-5-6-3-1-2-4-7(6)9(10)11/h1-4H,5,8H2	PYYRNLDFMZVKCV-UHFFFAOYSA-N	?	25	potentiometric	a1/apparent	?	basic	8.59
13581	O(C1(=CC(N=CN(C)C)=CC=C1))C	COC1=CC(=CC=C1)N=CN(C)C	InChI=1S/C10H14N2O/c1-12(2)8-11-9-5-4-6-10(7-9)13-3/h4-8H,1-3H3	ZRULGOONNZXEHT-UHFFFAOYSA-N	?	25	potentiometric	a1/apparent	N=C-H	basic	8.6
16340	N=2(C1(=C(N)C=CC=C1NC=2CC3(=CC=CC=C3)))	NC1C=CC=C2NC(CC3C=CC=CC=3)=NC2=1	InChI=1S/C14H13N3/c15-11-7-4-8-12-14(11)17-13(16-12)9-10-5-2-1-3-6-10/h1-8H,9,15H2,(H,16,17)	VNLIOJQNRXIIAL-UHFFFAOYSA-N	?		potentiometric	b1/apparent	?	basic	8.6
16042	OC(CN(CC(O)CC)CCCCCC)CC	CCCCCCN(CC(O)CC)CC(O)CC	InChI=1S/C14H31NO2/c1-4-7-8-9-10-15(11-13(16)5-2)12-14(17)6-3/h13-14,16-17H,4-12H2,1-3H3	BKSBKQVZASYDAZ-UHFFFAOYSA-N	?	20	potentiometric	a1/apparent	-NH3%+&	basic	8.6
15746	O=C(OCC)C2(C1(=CC=CC=C1))(CCN(C)CC2)	CCOC(=O)C1(CCN(C)CC1)C1C=CC=CC=1	InChI=1S/C15H21NO2/c1-3-18-14(17)15(9-11-16(2)12-10-15)13-7-5-4-6-8-13/h4-8H,3,9-12H2,1-2H3	XADCESSVHJOZHK-UHFFFAOYSA-N	?	20	potentiometric	a/apparent	NH%+&	basic	8.6
16932	O=C4(C1(OC=5(C(OC)=CC=C3(C=5(C12(C(O)(C(N(C)CC2)C3)CC4))))))	COC1C=CC2CC3N(C)CCC45C(OC=1C4=2)C(O)=CCC53O	InChI=1S/C18H21NO4/c1-19-8-7-17-14-10-3-4-12(22-2)15(14)23-16(17)11(20)5-6-18(17,21)13(19)9-10/h3-5,13,16,20-21H,6-9H2,1-2H3	YPSDYHQCHWSVBR-UHFFFAOYSA-N	?	23	spectrophotometric	b1/apparent	?	basic	8.6
16895	N1(=C(C=C(N)C=C1C=CC2(=CC=CC=C2))C=CC3(=CC=CC=C3))	NC1=CC(C=CC2C=CC=CC=2)=NC(=C1)C=CC1C=CC=CC=1	InChI=1S/C21H18N2/c22-19-15-20(13-11-17-7-3-1-4-8-17)23-21(16-19)14-12-18-9-5-2-6-10-18/h1-16H,(H2,22,23)	NUNHKSVKMKJFJZ-UHFFFAOYSA-N	?	20	potentiometric	a/apparent	?	basic	8.6
14822	OC(C1(=CC=CC=C1))(C2(=CC=CC=C2))C4(CCN(CCCC(O)C3(=CC=C(C(C)(C)C)C=C3))CC4)	CC(C)(C)C1C=CC(=CC=1)C(O)CCCN1CCC(CC1)C(O)(C1C=CC=CC=1)C1C=CC=CC=1	InChI=1S/C32H41NO2/c1-31(2,3)26-18-16-25(17-19-26)30(34)15-10-22-33-23-20-29(21-24-33)32(35,27-11-6-4-7-12-27)28-13-8-5-9-14-28/h4-9,11-14,16-19,29-30,34-35H,10,15,20-24H2,1-3H3	GUGOEEXESWIERI-UHFFFAOYSA-N	?	25	spectrophotometric	a1/apparent	?	basic	8.6
12940	O(C1(=C([O-])N=CN=C1))C	COC1C=NC=NC=1O	InChI=1S/C5H6N2O2/c1-9-4-2-6-3-7-5(4)8/h2-3H,1H3,(H,6,7,8)	WOKGGVGWBXBJPK-UHFFFAOYSA-N	?	20	potentiometric	a2/apparent	?	basic	8.6
11900	O=C(OCC)CCN(C)C	CCOC(O)=CCN(C)C	InChI=1S/C7H15NO2/c1-4-10-7(9)5-6-8(2)3/h5,9H,4,6H2,1-3H3	AKAHRJNMIVTBSZ-UHFFFAOYSA-N	?	25	potentiometric	a/apparent	NHMe3	basic	8.6
11693	OC1(=C(O)C=CC(=C1)CN)	NCC1=CC(O)=C(O)C=C1	InChI=1S/C7H9NO2/c8-4-5-1-2-6(9)7(10)3-5/h1-3,9-10H,4,8H2	YFMPSMITLLBENU-UHFFFAOYSA-N	?	25	potentiometric	a1/apparent	?	basic	8.6
14360	O=C(NCC)C1(NCCCC1)	CCNC(O)C1CCCCN=1	InChI=1S/C8H16N2O/c1-2-9-8(11)7-5-3-4-6-10-7/h8-9,11H,2-6H2,1H3	YBPKYNZVLCQNEW-UHFFFAOYSA-N	?	25	potentiometric	a/apparent	?	basic	8.6
14508	OC1(=C(C=CC=C1)CN(C)C)	CN(C)CC1C=CC=CC=1O	InChI=1S/C9H13NO/c1-10(2)7-8-5-3-4-6-9(8)11/h3-6,11H,7H2,1-2H3	FUIQBJHUESBZNU-UHFFFAOYSA-N	?	25	mean from 7	b1/apparent	N-H	basic	8.6
16159	O=C(C2(C1(=CC(O)=CC=C1))(CCN(C)CC2))C	CN1CCC(CC1)(C(=C)O)C1=CC(O)=CC=C1	InChI=1S/C14H19NO2/c1-11(16)14(6-8-15(2)9-7-14)12-4-3-5-13(17)10-12/h3-5,10,16-17H,1,6-9H2,2H3	BAYIQQYWRWETKQ-UHFFFAOYSA-N	?	20	potentiometric	a/apparent	NH+	basic	8.61
13873	[O-]C=1(N=NC2(=CC=CC=C2(C=1)))	OC1=CC2C=CC=CC=2N=N1	InChI=1S/C8H6N2O/c11-8-5-6-3-1-2-4-7(6)9-10-8/h1-5H,(H,10,11)	CXUGAWWYKSOLEL-UHFFFAOYSA-N	?	20	potentiometric	a2/apparent	?	basic	8.61
10671	O=C(N)CC(=O)C1(=CN=CC=C1)	N=C(O)CC(=O)C1C=NC=CC=1	InChI=1S/C8H8N2O2/c9-8(12)4-7(11)6-2-1-3-10-5-6/h1-3,5H,4H2,(H2,9,12)	HXFRLTVLFSHEEE-UHFFFAOYSA-N	?	25	spectrophotometric	a1/apparent	?	basic	8.61
14686	O(C1(=CC(=C(O)C=C1)CN(CC)CC))C	COC1C=CC(O)=C(CN(CC)CC)C=1	InChI=1S/C12H19NO2/c1-4-13(5-2)9-10-8-11(15-3)6-7-12(10)14/h6-8,14H,4-5,9H2,1-3H3	LHWYIGTXOZCFPM-UHFFFAOYSA-N	?	25	mean from 5	a1/apparent	O-H	basic	8.62
16908	OC(C1(=CC=CC=C1))(C2(=CC=CC=C2))CC(N3(CCCCC3))C	CC(CC(O)(C1C=CC=CC=1)C1C=CC=CC=1)N1CCCCC1	InChI=1S/C21H27NO/c1-18(22-15-9-4-10-16-22)17-21(23,19-11-5-2-6-12-19)20-13-7-3-8-14-20/h2-3,5-8,11-14,18,23H,4,9-10,15-17H2,1H3	FMMCXLPEVLXNQJ-UHFFFAOYSA-N	?			a/apparent	NH+	basic	8.62
16835	O=C(C(C1(=CC=CC=C1))(C2(=CC=CC=C2))CC(N(C)C)C)CC	CC=C(O)C(CC(C)N(C)C)(C1C=CC=CC=1)C1C=CC=CC=1	InChI=1S/C21H27NO/c1-5-20(23)21(16-17(2)22(3)4,18-12-8-6-9-13-18)19-14-10-7-11-15-19/h5-15,17,23H,16H2,1-4H3	GFPHOUQURKUOJS-UHFFFAOYSA-N	?	24	mean from 2	b1/apparent	?	basic	8.62
15884	O=C(OC1(C(C(=O)OC)C2(N(C)C(C1)CC2)))C3(=CC=CC=C3)	COC(O)=C1C2CCC(CC1OC(=O)C1C=CC=CC=1)N2C	InChI=1S/C17H21NO4/c1-18-12-8-9-13(18)15(17(20)21-2)14(10-12)22-16(19)11-6-4-3-5-7-11/h3-7,12-14,20H,8-10H2,1-2H3	WPDWTRUEKLNKGZ-UHFFFAOYSA-N	?	22	mean from 5	a1/apparent	?	basic	8.63
15434	[Br]C2(=CC=C(C(OCCN(C)C)C1(=CC=CC=C1))C=C2)	CN(C)CCOC(C1C=CC=CC=1)C1C=CC(Br)=CC=1	InChI=1S/C17H20BrNO/c1-19(2)12-13-20-17(14-6-4-3-5-7-14)15-8-10-16(18)11-9-15/h3-11,17H,12-13H2,1-2H3	NUNIWXHYABYXKF-UHFFFAOYSA-N	?	25	potentiometric	a/apparent	?	basic	8.64
12301	O=C(OC(CN(CC)CC)C)C(=C)C	CC(=C)C(=O)OC(C)CN(CC)CC	InChI=1S/C11H21NO2/c1-6-12(7-2)8-10(5)14-11(13)9(3)4/h10H,3,6-8H2,1-2,4-5H3	SBLANOOCNKHOSM-UHFFFAOYSA-N	?	25	mean from 2	a1/apparent	?	basic	8.65
12213	OC1(=C(C=CC=C1)CNCCCCC)	CCCCCNCC1C=CC=CC=1O	InChI=1S/C12H19NO/c1-2-3-6-9-13-10-11-7-4-5-8-12(11)14/h4-5,7-8,13-14H,2-3,6,9-10H2,1H3	YPAQYHCBPYDPLY-UHFFFAOYSA-N	?	25	potentiometric	b1/apparent	?	basic	8.65
15304	S1(C3(=C(N(CC(N(C)C)C)C2(=C1C=CC=C2))C=CC=C3))	CN(C)C(C)CN1C2C=CC=CC=2SC2C=CC=CC1=2	InChI=1S/C17H20N2S/c1-13(18(2)3)12-19-14-8-4-6-10-16(14)20-17-11-7-5-9-15(17)19/h4-11,13H,12H2,1-3H3	PWWVAXIEGOYWEE-UHFFFAOYSA-N	?	25	potentiometric	a/apparent	?	basic	8.65
11603	[S-]C1(=[N+](C([O-])=CC=N1)CC)	CC[N+]1=C(O)C=CN=C1S	InChI=1S/C6H8N2OS/c1-2-8-5(9)3-4-7-6(8)10/h3-4H,2H2,1H3,(H,7,9,10)/p+1	OVOUEJPAQLHGNS-UHFFFAOYSA-O	?		spectrophotometric	a/apparent	?	basic	8.65
12019	OC2(=C1(C(NN=C1)=CC=C2))	OC1C=CC=C2NN=CC2=1	InChI=1S/C7H6N2O/c10-7-3-1-2-6-5(7)4-8-9-6/h1-4,10H,(H,8,9)	MPFDHICUUKUXLG-UHFFFAOYSA-N	?	25	potentiometric	a/apparent	?	basic	8.65
14912	O(C1(=C(C=CC(=C1)C)C(C)C))CCN(C)C	CC1C=CC(C(C)C)=C(C=1)OCCN(C)C	InChI=1S/C14H23NO/c1-11(2)13-7-6-12(3)10-14(13)16-9-8-15(4)5/h6-7,10-11H,8-9H2,1-5H3	MZPZTGNMUWMDBQ-UHFFFAOYSA-N	?	25	potentiometric	a2/apparent	?	basic	8.66
16628	O=C(OC2(C1(=CC=CC=C1))(C(CN(C)CC2)C))CC	CC=C(O)OC1(CCN(C)CC1C)C1C=CC=CC=1	InChI=1S/C16H23NO2/c1-4-15(18)19-16(14-8-6-5-7-9-14)10-11-17(3)12-13(16)2/h4-9,13,18H,10-12H2,1-3H3	ALSFISZOZMNXPE-UHFFFAOYSA-N	?	20	mean from 2	a/apparent	NH%+&	basic	8.66
17082	OC1(=C(C=CC=C1)CNC2(CCCCC2))	OC1C=CC=CC=1CNC1CCCCC1	InChI=1S/C13H19NO/c15-13-9-5-4-6-11(13)10-14-12-7-2-1-3-8-12/h4-6,9,12,14-15H,1-3,7-8,10H2	XVAKOBDEONKIIK-UHFFFAOYSA-N	?	25	potentiometric	b1/apparent	?	basic	8.67
15261	O(C4(=CC=1(C(=NC=CC=1C(O)C2(N3(CC(CC)C(C2)CC3)))C=C4)))C	CCC1CN2CCC1CC2C(O)C1C=CN=C2C=CC(=CC=12)OC	InChI=1S/C20H26N2O2/c1-3-13-12-22-9-7-14(13)10-19(22)20(23)16-6-8-21-18-5-4-15(24-2)11-17(16)18/h4-6,8,11,13-14,19-20,23H,3,7,9-10,12H2,1-2H3	LJOQGZACKSYWCH-UHFFFAOYSA-N	?	15		apparent	?	basic	8.67
10832	OC1(=C(C=C(C)C=C1)CN(C)C)	CC1C=CC(O)=C(CN(C)C)C=1	InChI=1S/C10H15NO/c1-8-4-5-10(12)9(6-8)7-11(2)3/h4-6,12H,7H2,1-3H3	HYVZRUQCAHFECM-UHFFFAOYSA-N	?	25	mean from 3	b1/apparent	?	basic	8.68
16813	O=C4(N(C2(CC3(N(CC1(=CC=CC=C1))C(C2)CC3)))CC5(=C4C=CC=C5OC))	COC1=CC=CC2C(=O)N(CC=21)C1CC2CCC(C1)N2CC1C=CC=CC=1	InChI=1S/C23H26N2O2/c1-27-22-9-5-8-20-21(22)15-25(23(20)26)19-12-17-10-11-18(13-19)24(17)14-16-6-3-2-4-7-16/h2-9,17-19H,10-15H2,1H3	IRDVXWSCOGADFW-UHFFFAOYSA-N	?	25	potentiometric	a1/apparent	?	basic	8.68
17835	[O-]C1(=CN=NC=C1)	OC1C=NN=CC=1	InChI=1S/C4H4N2O/c7-4-1-2-5-6-3-4/h1-3H,(H,5,7)	VHVUTJZQFZBIRR-UHFFFAOYSA-N	?	20	potentiometric	a2/apparent	?	basic	8.68
14535	[Si](OC1(CN(CC)C1))(C)(C)C	CCN1CC(C1)O[Si](C)(C)C	InChI=1S/C8H19NOSi/c1-5-9-6-8(7-9)10-11(2,3)4/h8H,5-7H2,1-4H3	PCHFHPIBKXJAHF-UHFFFAOYSA-N	?	20	potentiometric	a1/apparent	?	basic	8.68
15336	O(C1(CC=C3(CCN2(C3(C1)(C(=C(CO)CC2)CCO)))))C	COC1CC=C2CCN3CCC(CO)=C(CCO)C32C1	InChI=1S/C16H25NO3/c1-20-14-3-2-13-5-8-17-7-4-12(11-19)15(6-9-18)16(13,17)10-14/h2,14,18-19H,3-11H2,1H3	ZCPHIFDMJATNFS-UHFFFAOYSA-N	?		potentiometric	a/apparent	NH+	basic	8.69
12650	OC(CN(CCO)C)C	CC(O)CN(C)CCO	InChI=1S/C6H15NO2/c1-6(9)5-7(2)3-4-8/h6,8-9H,3-5H2,1-2H3	CRJALRGNJLMCAQ-UHFFFAOYSA-N	?	20	mean from 2	a1/apparent	-NH3%+&	basic	8.69
10797	OC1(=CC=C(C(O)C(N)C)C=C1)	CC(N)C(O)C1=CC=C(O)C=C1	InChI=1S/C9H13NO2/c1-6(10)9(12)7-2-4-8(11)5-3-7/h2-6,9,11-12H,10H2,1H3	JAYBQRKXEFDRER-UHFFFAOYSA-N	?	25	potentiometric	b/apparent	?	basic	8.69
13644	O(C1(=CC(=C(O)C=C1)CN(C)C))C	COC1C=CC(O)=C(CN(C)C)C=1	InChI=1S/C10H15NO2/c1-11(2)7-8-6-9(13-3)4-5-10(8)12/h4-6,12H,7H2,1-3H3	DALDKLLZFGAGLB-UHFFFAOYSA-N	?	25	mean from 3	b1/apparent	?	basic	8.7
17126	N2(CCC(NNC1(=CC=CC=C1))CC2)(C)	CN1CCC(CC1)NNC1C=CC=CC=1	InChI=1S/C12H19N3/c1-15-9-7-12(8-10-15)14-13-11-5-3-2-4-6-11/h2-6,12-14H,7-10H2,1H3	WRCUZXDKTPJURL-UHFFFAOYSA-N	?	20	potentiometric	a/apparent	?	basic	8.7
15246	S(=O)(=O)(NCC1(N(CCC1)CC))C2(=C(OC)C(OC)=C(OC)C=C2)	CCN1CCCC1CNS(=O)(=O)C1C=CC(OC)=C(OC)C=1OC	InChI=1S/C16H26N2O5S/c1-5-18-10-6-7-12(18)11-17-24(19,20)14-9-8-13(21-2)15(22-3)16(14)23-4/h8-9,12,17H,5-7,10-11H2,1-4H3	YPTIAZZKEKAPOU-UHFFFAOYSA-N	?	20	potentiometric	a1/thermodynamic	amino	basic	8.7
14809	O=[N+]([O-])C1(=CC(=C(OC)C=C1)C(=O)NC3(CC4(N(CC2(=CC=CC=C2))C(C3)CC4)))	COC1C=CC(=CC=1C(=O)NC1CC2CCC(C1)N2CC1C=CC=CC=1)[N+]([O-])=O	InChI=1S/C22H25N3O4/c1-29-21-10-9-19(25(27)28)13-20(21)22(26)23-16-11-17-7-8-18(12-16)24(17)14-15-5-3-2-4-6-15/h2-6,9-10,13,16-18H,7-8,11-12,14H2,1H3,(H,23,26)	TVMOWPYVFQYIEX-UHFFFAOYSA-N	?	25	potentiometric	a1/thermodynamic	?	basic	8.7
14786	O=C(NC2(CC3(N(CC1(=CC=CC=C1))C(C2)CC3)))C4(=C(OC)C(OC)=CC(=C4)C#N)	COC1=CC(=CC(C(=O)NC2CC3CCC(C2)N3CC2C=CC=CC=2)=C1OC)C#N	InChI=1S/C24H27N3O3/c1-29-22-11-17(14-25)10-21(23(22)30-2)24(28)26-18-12-19-8-9-20(13-18)27(19)15-16-6-4-3-5-7-16/h3-7,10-11,18-20H,8-9,12-13,15H2,1-2H3,(H,26,28)	HUNDOEYDIVPBJP-UHFFFAOYSA-N	?	25	potentiometric	a1/thermodynamic	?	basic	8.7
12649	O=C(OCCN)C(=C)C	CC(=C)C(=O)OCCN	InChI=1S/C6H11NO2/c1-5(2)6(8)9-4-3-7/h1,3-4,7H2,2H3	QLIBJPGWWSHWBF-UHFFFAOYSA-N	?	25	potentiometric	a1/thermodynamic	?	basic	8.7
11602	[S-]C1(=[N+](C=CC(=N1)[O-])CC)	CC[N+]1=CC=C(O)N=C1S	InChI=1S/C6H8N2OS/c1-2-8-4-3-5(9)7-6(8)10/h3-4H,2H2,1H3,(H,7,9,10)/p+1	OCTAJTSAKZYCIT-UHFFFAOYSA-O	?		spectrophotometric	a/apparent	?	basic	8.7
11893	OC(CN(CCO)C)CC	CCC(O)CN(C)CCO	InChI=1S/C7H17NO2/c1-3-7(10)6-8(2)4-5-9/h7,9-10H,3-6H2,1-2H3	UTQDHZMLKBOPTL-UHFFFAOYSA-N	?	20	potentiometric	a1/apparent	-NH3%+&	basic	8.7
11892	OC(CN(CC(O)C)C)C	CN(CC(C)O)CC(C)O	InChI=1S/C7H17NO2/c1-6(9)4-8(3)5-7(2)10/h6-7,9-10H,4-5H2,1-3H3	XKQMKMVTDKYWOX-UHFFFAOYSA-N	?	25	potentiometric	b1/apparent	?	basic	8.7
14464	O(C1(=C(O)C(=CC=C1)CN))C	COC1C=CC=C(CN)C=1O	InChI=1S/C8H11NO2/c1-11-7-4-2-3-6(5-9)8(7)10/h2-4,10H,5,9H2,1H3	CLJHZQFAKIIMBA-UHFFFAOYSA-N	?	25	potentiometric	a1/thermodynamic	?	basic	8.7
10928	O=C(NNC1(CCN(C)CC1))C	C/C(/O)=N\NC1CCN(C)CC1	InChI=1S/C8H17N3O/c1-7(12)9-10-8-3-5-11(2)6-4-8/h8,10H,3-6H2,1-2H3,(H,9,12)	JDZQCVNSMIOFBW-UHFFFAOYSA-N	?	20	potentiometric	a/apparent	?	basic	8.7
13967	O(C2(=CC=C(C1(NC1))C=C2))C	COC1C=CC(=CC=1)C1CN1	InChI=1S/C9H11NO/c1-11-8-4-2-7(3-5-8)9-6-10-9/h2-5,9-10H,6H2,1H3	YGQXQPWKPJSNFU-UHFFFAOYSA-N	?	25	potentiometric	a1/apparent	?	basic	8.7
11879	N(C(C#C)(C)C)(C(C)C)C	CC(C)N(C)C(C)(C)C#C	InChI=1S/C9H17N/c1-7-9(4,5)10(6)8(2)3/h1,8H,2-6H3	PBPKMJQGQQMCMA-UHFFFAOYSA-N	?	25	potentiometric	a1/apparent	?	basic	8.7
15901	O2(C1(=C(OC)C=CC5(=C1C34(C2C(O)CCC3C(N(C)CC4)C5))))	COC1C=CC2CC3C4CCC(O)C5OC=1C=2C45CCN3C	InChI=1S/C18H23NO3/c1-19-8-7-18-11-4-5-13(20)17(18)22-16-14(21-2)6-3-10(15(16)18)9-12(11)19/h3,6,11-13,17,20H,4-5,7-9H2,1-2H3	RBOXVHNMENFORY-UHFFFAOYSA-N	?	20	mean from 2	b1/apparent	?	basic	8.71
15968	OC(C1(=CC=C(C)C=C1))CNC(CC2(=C(C(C)(C)CC2)C))C	CC(CC1CCC(C)(C)C=1C)NCC(O)C1C=CC(C)=CC=1	InChI=1S/C20H31NO/c1-14-6-8-17(9-7-14)19(22)13-21-15(2)12-18-10-11-20(4,5)16(18)3/h6-9,15,19,21-22H,10-13H2,1-5H3	OYBLIZSQLMELCK-UHFFFAOYSA-N	?		potentiometric	a1/apparent	NH2(+)	basic	8.71
16371	O=C4(N(C2(CC3(N(CC1(=CC=CC=C1))C(C2)CC3)))CC5(=C4C=CC=C5))	O=C1C2C=CC=CC=2CN1C1CC2CCC(C1)N2CC1C=CC=CC=1	InChI=1S/C22H24N2O/c25-22-21-9-5-4-8-17(21)15-24(22)20-12-18-10-11-19(13-20)23(18)14-16-6-2-1-3-7-16/h1-9,18-20H,10-15H2	VWIFRZCPOMTJPC-UHFFFAOYSA-N	?	25	potentiometric	a1/apparent	?	basic	8.71
17426	N(CC=C)(C)C	CN(C)CC=C	InChI=1S/C5H11N/c1-4-5-6(2)3/h4H,1,5H2,2-3H3	GBCKRQRXNXQQPW-UHFFFAOYSA-N	?	25	potentiometric	a/apparent	?	basic	8.72
11713	O=C([O-])CN=C1(CCCC1)	OC(O)=CN=C1CCCC1	InChI=1S/C7H11NO2/c9-7(10)5-8-6-3-1-2-4-6/h5,9-10H,1-4H2	DFFIUZGNWCVDAY-UHFFFAOYSA-N	?		potentiometric	a/apparent	?	basic	8.72
13589	O=[N+]([O-])C1(=C(C=C(OC)C=C1)CN)	COC1=CC(CN)=C(C=C1)[N+]([O-])=O	InChI=1S/C8H10N2O3/c1-13-7-2-3-8(10(11)12)6(4-7)5-9/h2-4H,5,9H2,1H3	DZJKVKCPWQBJSU-UHFFFAOYSA-N	?	25	potentiometric	a1/apparent	?	basic	8.72
16798	[Br]C4(=C(OC)C(C(=O)NC2(CC3(N(CC1(=CC=CC=C1))C(C2)CC3)))=CC=C4)	COC1=C(Br)C=CC=C1C(=O)NC1CC2CCC(C1)N2CC1C=CC=CC=1	InChI=1S/C22H25BrN2O2/c1-27-21-19(8-5-9-20(21)23)22(26)24-16-12-17-10-11-18(13-16)25(17)14-15-6-3-2-4-7-15/h2-9,16-18H,10-14H2,1H3,(H,24,26)	GXKPXGJMSIXZPW-UHFFFAOYSA-N	?	25	potentiometric	a1/thermodynamic	?	basic	8.73
10435	S(CC(C)C)CCN	CC(C)CSCCN	InChI=1S/C6H15NS/c1-6(2)5-8-4-3-7/h6H,3-5,7H2,1-2H3	LWDLLZDODQKNDI-UHFFFAOYSA-N	?	17	potentiometric	b/apparent	?	basic	8.73
16234	O=C(N(C1(=C(C=CC=C1)C))C)CN(CC)CC	CN(C(O)=CN(CC)CC)C1C=CC=CC=1C	InChI=1S/C14H22N2O/c1-5-16(6-2)11-14(17)15(4)13-10-8-7-9-12(13)3/h7-11,17H,5-6H2,1-4H3	XXTUOZDKVPAWLY-UHFFFAOYSA-N	?			a/thermodynamic	?	basic	8.74
11019	[O-]C2(=NC=1(N(C([O-])=[NH+]C=1C=N2)C))	CN1C2N=C(O)N=CC=2N=C1O	InChI=1S/C6H6N4O2/c1-10-4-3(8-6(10)12)2-7-5(11)9-4/h2H,1H3,(H,8,12)(H,7,9,11)	OWGXWYSEUYARHO-UHFFFAOYSA-N	?	20	potentiometric	a/apparent	?	basic	8.74
15433	O(C(C1(=CC=CC=C1))(C2(=CC=CC=C2))C)CCN(C)C	CN(C)CCOC(C)(C1C=CC=CC=1)C1C=CC=CC=1	InChI=1S/C18H23NO/c1-18(20-15-14-19(2)3,16-10-6-4-7-11-16)17-12-8-5-9-13-17/h4-13H,14-15H2,1-3H3	BBIMHFSPNXQFAH-UHFFFAOYSA-N	?		potentiometric	b/apparent	?	basic	8.75
14603	O=C(OCCN(C(C)C)C(C)C)C(=C)C	CC(=C)C(=O)OCCN(C(C)C)C(C)C	InChI=1S/C12H23NO2/c1-9(2)12(14)15-8-7-13(10(3)4)11(5)6/h10-11H,1,7-8H2,2-6H3	SVYHMICYJHWXIN-UHFFFAOYSA-N	?	25	mean from 3	a1/thermodynamic	?	basic	8.77
13590	O=[N+]([O-])C1(=C(C=CC(=C1)OC)CN)	COC1=CC(=C(CN)C=C1)[N+]([O-])=O	InChI=1S/C8H10N2O3/c1-13-7-3-2-6(5-9)8(4-7)10(11)12/h2-4H,5,9H2,1H3	BIELODAMHRLSCS-UHFFFAOYSA-N	?	25	potentiometric	a1/apparent	?	basic	8.77
13832	N2(=CC(C1(=NCCC1))=CC=C2)	C1CCN=C1C1C=NC=CC=1	InChI=1S/C9H10N2/c1-3-8(7-10-5-1)9-4-2-6-11-9/h1,3,5,7H,2,4,6H2	DPNGWXJMIILTBS-UHFFFAOYSA-N	?	24		b/apparent	?	basic	8.77
10799	OC1(=CC(=CC=C1)C(O)CNC)	CNCC(O)C1C=C(O)C=CC=1	InChI=1S/C9H13NO2/c1-10-6-9(12)7-3-2-4-8(11)5-7/h2-5,9-12H,6H2,1H3	SONNWYBIRXJNDC-UHFFFAOYSA-N	?		spectrophotometric	a1/apparent	?	basic	8.77
14807	O=C(NC2(CC3(N(CC1(=CC=CC=C1))C(C2)CC3)))C4(=C(OC)C(OCC)=CC=C4)	COC1C(=CC=CC=1C(=O)NC1CC2CCC(C1)N2CC1C=CC=CC=1)OCC	InChI=1S/C24H30N2O3/c1-3-29-22-11-7-10-21(23(22)28-2)24(27)25-18-14-19-12-13-20(15-18)26(19)16-17-8-5-4-6-9-17/h4-11,18-20H,3,12-16H2,1-2H3,(H,25,27)	LUDHRKIDSIBSKH-UHFFFAOYSA-N	?	25	potentiometric	a1/thermodynamic	?	basic	8.78
14048	[O-]C=2(C1(=NC=CN=C1N=CC=2))	OC1=CC=NC2=NC=CN=C21	InChI=1S/C7H5N3O/c11-5-1-2-9-7-6(5)8-3-4-10-7/h1-4H,(H,9,10,11)	NZNZVVKYXXVNKG-UHFFFAOYSA-N	?	20	potentiometric	a/apparent	?	basic	8.78
14085	O=C(N(CC)CC)CNCC	CCN=CC(O)N(CC)CC	InChI=1S/C8H18N2O/c1-4-9-7-8(11)10(5-2)6-3/h7-8,11H,4-6H2,1-3H3	LCJJJDILLGBESB-UHFFFAOYSA-N	?	26	potentiometric	b/apparent	?	basic	8.78
16797	IC1(=CC(=C(OC)C=C1)C(=O)NC3(CC4(N(CC2(=CC=CC=C2))C(C3)CC4)))	COC1C=CC(I)=CC=1C(=O)NC1CC2CCC(C1)N2CC1C=CC=CC=1	InChI=1S/C22H25IN2O2/c1-27-21-10-7-16(23)11-20(21)22(26)24-17-12-18-8-9-19(13-17)25(18)14-15-5-3-2-4-6-15/h2-7,10-11,17-19H,8-9,12-14H2,1H3,(H,24,26)	YUIJDQIPLUXKDN-UHFFFAOYSA-N	?	25	potentiometric	a1/thermodynamic	?	basic	8.79
17260	FCCN	NCCF	InChI=1S/C2H6FN/c3-1-2-4/h1-2,4H2	FURHRJBOFNDYTG-UHFFFAOYSA-N	?	25		a1/apparent	?	basic	8.79
12740	ClC1(C2(CCN(C1)CC2))	ClC1CN2CCC1CC2	InChI=1S/C7H12ClN/c8-7-5-9-3-1-6(7)2-4-9/h6-7H,1-5H2	NOLVABYTFMDREN-UHFFFAOYSA-N	?	27	mean from 3	a1/thermodynamic	NH(+)	basic	8.79
12353	N2(=C(C1(=NC=CC(=C1)N))C=C(N)C=C2)	NC1=CC(=NC=C1)C1C=C(N)C=CN=1	InChI=1S/C10H10N4/c11-7-1-3-13-9(5-7)10-6-8(12)2-4-14-10/h1-6H,(H2,11,13)(H2,12,14)	WTHJTVKLMSJXEV-UHFFFAOYSA-N	?	20	spectrophotometric	a1/apparent	=NH(+)-	basic	8.8
13385	O=C(OCC)C1(N2(CCC(C1)CC2))	CCOC(O)=C1CC2CCN1CC2	InChI=1S/C10H17NO2/c1-2-13-10(12)9-7-8-3-5-11(9)6-4-8/h8,12H,2-7H2,1H3	GAUGXYTWINEHAZ-UHFFFAOYSA-N	?	25		a1/apparent	?	basic	8.8
13215	OC(CN(CC(O)C)CC(C)C)C	CC(C)CN(CC(C)O)CC(C)O	InChI=1S/C10H23NO2/c1-8(2)5-11(6-9(3)12)7-10(4)13/h8-10,12-13H,5-7H2,1-4H3	SJVINIYQXBASPF-UHFFFAOYSA-N	?		potentiometric	a/apparent	prot.	basic	8.8
11320	N(C(C#C)(CC)CC)(C(C)C)C	CC(C)N(C)C(CC)(CC)C#C	InChI=1S/C11H21N/c1-7-11(8-2,9-3)12(6)10(4)5/h1,10H,8-9H2,2-6H3	KGICQTUFNNYQCF-UHFFFAOYSA-N	?	25	potentiometric	a1/apparent	?	basic	8.8
15881	N3(C(CC(C1(=CC=CC=C1))C2(=CC=CC=C2))C)(CCCCC3)	CC(CC(C1=CC=CC=C1)C1=CC=CC=C1)N1CCCCC1	InChI=1S/C21H27N/c1-18(22-15-9-4-10-16-22)17-21(19-11-5-2-6-12-19)20-13-7-3-8-14-20/h2-3,5-8,11-14,18,21H,4,9-10,15-17H2,1H3	AEVKYUNBJONFHN-UHFFFAOYSA-N	?	25	potentiometric	a/apparent	NH+	basic	8.8
17716	OCC(N)(CO)C	CC(N)(CO)CO	InChI=1S/C4H11NO2/c1-4(5,2-6)3-7/h6-7H,2-3,5H2,1H3	UXFQFBNBSPQBJW-UHFFFAOYSA-N	?	24	mean from 5	a1/thermodynamic	?	basic	8.8
13797	[O-]C1(=NC=NC2(=C1N(C=N2)C))	CN1C=NC2N=CN=C(O)C1=2	InChI=1S/C6H6N4O/c1-10-3-9-5-4(10)6(11)8-2-7-5/h2-3H,1H3,(H,7,8,11)	CBQMKYHLDADRLN-UHFFFAOYSA-N	?	25	potentiometric	a/apparent	?	basic	8.8
11580	O=C(NC)C1(NCCCC1)	CNC(O)C1CCCCN=1	InChI=1S/C7H14N2O/c1-8-7(10)6-4-2-3-5-9-6/h7-8,10H,2-5H2,1H3	DQDPGYJZCLGKBT-UHFFFAOYSA-N	?	25	potentiometric	a/apparent	?	basic	8.8
12036	N1(C2(=CCCC1CCC2))(C)	CN1C2CCCC1=CCC2	InChI=1S/C9H15N/c1-10-8-4-2-5-9(10)7-3-6-8/h4,9H,2-3,5-7H2,1H3	RCYNXRRRWSOOOC-UHFFFAOYSA-N	?	25	spectrophotometric	a1/thermodynamic	?	basic	8.8
13669	OC1(=C(C=CC=C1)CN(CC)CC)	CCN(CC1C=CC=CC=1O)CC	InChI=1S/C11H17NO/c1-3-12(4-2)9-10-7-5-6-8-11(10)13/h5-8,13H,3-4,9H2,1-2H3	IGXXOUGMPVOZFH-UHFFFAOYSA-N	?	25	mean from 4	a1/apparent	?	basic	8.81
10445	OC(CNCCO)C	CC(O)CNCCO	InChI=1S/C5H13NO2/c1-5(8)4-6-2-3-7/h5-8H,2-4H2,1H3	GBAXGHVGQJHFQL-UHFFFAOYSA-N	?	25	potentiometric	a/thermodynamic	prot.	basic	8.81
14520	OC(C1(=CC=CC=C1))C(N)C	CC(N)C(O)C1C=CC=CC=1	InChI=1S/C9H13NO/c1-7(10)9(11)8-5-3-2-4-6-8/h2-7,9,11H,10H2,1H3	DLNKOYKMWOXYQA-UHFFFAOYSA-N	?	20	mean from 2	a2/apparent	?	basic	8.81
11326	S(CC(C)C)CCN(CC)CC	CC(C)CSCCN(CC)CC	InChI=1S/C10H23NS/c1-5-11(6-2)7-8-12-9-10(3)4/h10H,5-9H2,1-4H3	ZBDCZOMEKJDMLI-UHFFFAOYSA-N	?	17	potentiometric	b/apparent	?	basic	8.83
16171	ClC1(=C(Cl)C=C(Cl)C(=C1CN2(CCOCC2))[O-])	OC1=C(CN2CCOCC2)C(Cl)=C(Cl)C=C1Cl	InChI=1S/C11H12Cl3NO2/c12-8-5-9(13)11(16)7(10(8)14)6-15-1-3-17-4-2-15/h5,16H,1-4,6H2	VEFSPVXJOXOAAZ-UHFFFAOYSA-N	?	25	spectrophotometric	a2/apparent	R2NH	basic	8.83
16507	O2(C1(=C(OC)C=CC5(=C1C34(C2CCCC3C(N(C)CC4)C5))))	COC1C=CC2CC3C4CCCC5OC=1C=2C45CCN3C	InChI=1S/C18H23NO2/c1-19-9-8-18-12-4-3-5-15(18)21-17-14(20-2)7-6-11(16(17)18)10-13(12)19/h6-7,12-13,15H,3-5,8-10H2,1-2H3	ZJWPQUSUXBOTPF-UHFFFAOYSA-N	?		potentiometric	a/apparent	?	basic	8.83
13927	[S-]C=1(C=2(C(N=CC=1)=CC=CC=2))	SC1=CC=NC2=CC=CC=C21	InChI=1S/C9H7NS/c11-9-5-6-10-8-4-2-1-3-7(8)9/h1-6H,(H,10,11)	ROYCCMJSURLMLI-UHFFFAOYSA-N	?	20	spectrophotometric	a2/apparent	?	basic	8.83
15651	O2(C1(=C(C=CC=C1)C=C2C3(O)(C4(CCN(C3)CC4))))	OC1(CN2CCC1CC2)C1=CC2C=CC=CC=2O1	InChI=1S/C15H17NO2/c17-15(10-16-7-5-12(15)6-8-16)14-9-11-3-1-2-4-13(11)18-14/h1-4,9,12,17H,5-8,10H2	POFHOXXJFNDMNR-UHFFFAOYSA-N	?	25	potentiometric	a1/apparent	?	basic	8.84
16495	OC(C1(=CC=CC=C1))CNC(CC2(=C(C(C)(C)CC2)C))C	CC1=C(CC(C)NCC(O)C2C=CC=CC=2)CCC1(C)C	InChI=1S/C19H29NO/c1-14(12-17-10-11-19(3,4)15(17)2)20-13-18(21)16-8-6-5-7-9-16/h5-9,14,18,20-21H,10-13H2,1-4H3	BIMATRLPOYCDNI-UHFFFAOYSA-N	?		potentiometric	a1/apparent	NH2(+)	basic	8.84
14780	O=C(NC2(CC3(N(CC1(=CC=CC=C1))C(C2)CC3)))C4(=C(OC)C(OC)=CC(=C4)OC)	COC1C(=CC(=CC=1C(=O)NC1CC2CCC(C1)N2CC1C=CC=CC=1)OC)OC	InChI=1S/C24H30N2O4/c1-28-20-13-21(23(30-3)22(14-20)29-2)24(27)25-17-11-18-9-10-19(12-17)26(18)15-16-7-5-4-6-8-16/h4-8,13-14,17-19H,9-12,15H2,1-3H3,(H,25,27)	IOBIZIYHGMFRMA-UHFFFAOYSA-N	?	25	potentiometric	a1/thermodynamic	?	basic	8.84
10801	OC1(=C(O)C=CC(=C1)CCNC)	CNCCC1=CC(O)=C(O)C=C1	InChI=1S/C9H13NO2/c1-10-5-4-7-2-3-8(11)9(12)6-7/h2-3,6,10-12H,4-5H2,1H3	NGKZFDYBISXGGS-UHFFFAOYSA-N	?	20	mean from 3	a1/apparent	?	basic	8.84
13578	O(C1(=C(C=C(C)C=C1CN)CN))C	CC1C=C(CN)C(OC)=C(CN)C=1	InChI=1S/C10H16N2O/c1-7-3-8(5-11)10(13-2)9(4-7)6-12/h3-4H,5-6,11-12H2,1-2H3	WLTUDVRDIXDCEW-UHFFFAOYSA-N	?	23	mean from 2	a1/apparent	NH2(+)-H	basic	8.85
16185	N=1(C=2(C(C(NCCCN(C)C)=CC=1)=CC=CC=2))	CN(C)CCCNC1=CC=NC2=CC=CC=C21	InChI=1S/C14H19N3/c1-17(2)11-5-9-15-14-8-10-16-13-7-4-3-6-12(13)14/h3-4,6-8,10H,5,9,11H2,1-2H3,(H,15,16)	VFIWSWWCVYACIN-UHFFFAOYSA-N	?	25	spectrophotometric	a1/apparent	?	basic	8.85
14777	O=C(OC6(C5(OC17(C(C2(O)(CC(O)C3(C(C2(C1)(O))CN4(CC(C)CCC4(C3(O)C)))(O)))CCC5C7(C)(CC6)))(O)))C(=CC)C	CC(=CC)C(=O)OC1CCC2(C)C3CCC4C2(CC2(O)C5CN6CC(C)CCC6C(C)(O)C5(O)C(O)CC24O)OC13O	InChI=1S/C32H49NO9/c1-6-18(3)25(35)41-24-11-12-26(4)19-8-9-20-28(37)13-23(34)31(39)21(29(28,38)16-30(20,26)42-32(19,24)40)15-33-14-17(2)7-10-22(33)27(31,5)36/h6,17,19-24,34,36-40H,7-16H2,1-5H3	DBUCFOVFALNEOO-UHFFFAOYSA-N	?	15	spectrophotometric	b/apparent	?	basic	8.85
11673	S(C1(C(N(C)C)CCC1))C	CSC1CCCC1N(C)C	InChI=1S/C8H17NS/c1-9(2)7-5-4-6-8(7)10-3/h7-8H,4-6H2,1-3H3	JXJSCBGPCIXAFD-UHFFFAOYSA-N	?	25	mean from 2	a1/apparent	NH	basic	8.85
16802	O=C(NC2(CC3(N(CC1(=CC=CC=C1))C(C2)CC3)))C4(=C(OC)C(N)=CC=C4)	COC1C(N)=CC=CC=1C(=O)NC1CC2CCC(C1)N2CC1C=CC=CC=1	InChI=1S/C22H27N3O2/c1-27-21-19(8-5-9-20(21)23)22(26)24-16-12-17-10-11-18(13-16)25(17)14-15-6-3-2-4-7-15/h2-9,16-18H,10-14,23H2,1H3,(H,24,26)	COVMBJFANGGPMW-UHFFFAOYSA-N	?	25	potentiometric	a1/thermodynamic	?	basic	8.86
16408	O=C(C(C1(=CC=CC=C1))(C2(=CC=CC=C2))CCN3(CCCCC3))CC	CC=C(O)C(CCN1CCCCC1)(C1C=CC=CC=1)C1C=CC=CC=1	InChI=1S/C23H29NO/c1-2-22(25)23(20-12-6-3-7-13-20,21-14-8-4-9-15-21)16-19-24-17-10-5-11-18-24/h2-4,6-9,12-15,25H,5,10-11,16-19H2,1H3	BNNRMFNRNFGLJA-UHFFFAOYSA-N	?	25	potentiometric	a/apparent	NH+	basic	8.86
10405	O=C(N(C)C)CNC	CN=CC(O)N(C)C	InChI=1S/C5H12N2O/c1-6-4-5(8)7(2)3/h4-5,8H,1-3H3	VPPMZPYCPZYKKH-UHFFFAOYSA-N	?	25	potentiometric	a/apparent	?	basic	8.86
12146	O(C1(=CC(N=CN(C)C)=CC=C1))CC	CCOC1=CC(=CC=C1)N=CN(C)C	InChI=1S/C11H16N2O/c1-4-14-11-7-5-6-10(8-11)12-9-13(2)3/h5-9H,4H2,1-3H3	LEQCQQGBVXIKRE-UHFFFAOYSA-N	?	25	potentiometric	a1/apparent	N=C-H	basic	8.87
12308	O(CCN(C)C)CCCCCCCC	CCCCCCCCOCCN(C)C	InChI=1S/C12H27NO/c1-4-5-6-7-8-9-11-14-12-10-13(2)3/h4-12H2,1-3H3	YZFHBUXXJLCVQH-UHFFFAOYSA-N	?		potentiometric	a/apparent	?	basic	8.87
14754	S(=O)(=O)(N)C1(=CC(OC)=C(OC)C(=C1)C(=O)NC3(CC4(N(CC2(=CC=CC=C2))C(C3)CC4)))	COC1C=C(C=C(C=1OC)C(=O)NC1CC2CCC(C1)N2CC1C=CC=CC=1)S(N)(=O)=O	InChI=1S/C23H29N3O5S/c1-30-21-13-19(32(24,28)29)12-20(22(21)31-2)23(27)25-16-10-17-8-9-18(11-16)26(17)14-15-6-4-3-5-7-15/h3-7,12-13,16-18H,8-11,14H2,1-2H3,(H,25,27)(H2,24,28,29)	DPEQTDCQGBSZQP-UHFFFAOYSA-N	?	25	potentiometric	a1/thermodynamic	?	basic	8.87
16644	O(C(C1(=CC=CC=C1))C2(=CC=CC=C2))CCN(C)C	CN(C)CCOC(C1C=CC=CC=1)C1C=CC=CC=1	InChI=1S/C17H21NO/c1-18(2)13-14-19-17(15-9-5-3-6-10-15)16-11-7-4-8-12-16/h3-12,17H,13-14H2,1-2H3	ZZVUWRFHKOJYTH-UHFFFAOYSA-N	?	25	mean from 4	a1/apparent	?	basic	8.88
15830	O=C(NC2(CC3(N(CC1(=CC=CC=C1))C(C2)CC3)))C4(=C(OC)C=CC=C4)	COC1C=CC=CC=1C(=O)NC1CC2CCC(C1)N2CC1C=CC=CC=1	InChI=1S/C22H26N2O2/c1-26-21-10-6-5-9-20(21)22(25)23-17-13-18-11-12-19(14-17)24(18)15-16-7-3-2-4-8-16/h2-10,17-19H,11-15H2,1H3,(H,23,25)	FDLCAYMOZUDADK-UHFFFAOYSA-N	?	25	potentiometric	a1/thermodynamic	?	basic	8.88
12653	OC(CNCC(O)C)C	CC(O)CNCC(C)O	InChI=1S/C6H15NO2/c1-5(8)3-7-4-6(2)9/h5-9H,3-4H2,1-2H3	LVTYICIALWPMFW-UHFFFAOYSA-N	?	161	mean from 2	a1/apparent	NH3(1+)	basic	8.88
13104	OC1(=C(C=CC=C1)CN)	NCC1C=CC=CC=1O	InChI=1S/C7H9NO/c8-5-6-3-1-2-4-7(6)9/h1-4,9H,5,8H2	KPRZOPQOBJRYSW-UHFFFAOYSA-N	?	25	spectrophotometric	a1/apparent	OH	basic	8.89
14460	O(C1(=C(O)C=CC=C1CN))C	COC1=C(O)C=CC=C1CN	InChI=1S/C8H11NO2/c1-11-8-6(5-9)3-2-4-7(8)10/h2-4,10H,5,9H2,1H3	MWMAXRIRXNYYMV-UHFFFAOYSA-N	?	25	potentiometric	a1/thermodynamic	?	basic	8.89
14455	OC1(=C(O)C=CC(=C1)CCN)	NCCC1=CC(O)=C(O)C=C1	InChI=1S/C8H11NO2/c9-4-3-6-1-2-7(10)8(11)5-6/h1-2,5,10-11H,3-4,9H2	VYFYYTLLBUKUHU-UHFFFAOYSA-N	?	20	mean from 2	a1/apparent	?	basic	8.89
13214	OC(CN(CCO)CCCCC)C	CCCCCN(CCO)CC(C)O	InChI=1S/C10H23NO2/c1-3-4-5-6-11(7-8-12)9-10(2)13/h10,12-13H,3-9H2,1-2H3	QVOKLMUIDYYXJU-UHFFFAOYSA-N	?	20	potentiometric	a1/apparent	-NH3%+&	basic	8.9
16602	O=[N+]([O-])C=2(C1(=NC=C(C(=O)OCC)C(=C1C=CC=2)[O-]))	CCOC(=O)C1C=NC2C(=CC=CC=2[N+]([O-])=O)C=1O	InChI=1S/C12H10N2O5/c1-2-19-12(16)8-6-13-10-7(11(8)15)4-3-5-9(10)14(17)18/h3-6H,2H2,1H3,(H,13,15)	ZTAWASGMGQOLHO-UHFFFAOYSA-N	?	23	mean from 3	a1/apparent	O-H	basic	8.9
12514	O(C2(=CC=C(C1(N(CCC1)C))C=C2))C	COC1C=CC(=CC=1)C1CCCN1C	InChI=1S/C12H17NO/c1-13-9-3-4-12(13)10-5-7-11(14-2)8-6-10/h5-8,12H,3-4,9H2,1-2H3	SDEOOZDCHZPZSN-UHFFFAOYSA-N	?		potentiometric	b/apparent	?	basic	8.9
15192	OC(CN(CC(O)C)CCCCCC)CC	CC(O)CN(CC(O)CC)CCCCCC	InChI=1S/C13H29NO2/c1-4-6-7-8-9-14(10-12(3)15)11-13(16)5-2/h12-13,15-16H,4-11H2,1-3H3	TUHHIWDVUXPAEF-UHFFFAOYSA-N	?	20	potentiometric	a1/apparent	-NH3%+&	basic	8.9
16621	S2(C(C(C=1(SC=CC=1))=CC(N(CC)CC)C)=CC=C2)	CC(C=C(C1=CC=CS1)C1=CC=CS1)N(CC)CC	InChI=1S/C16H21NS2/c1-4-17(5-2)13(3)12-14(15-8-6-10-18-15)16-9-7-11-19-16/h6-13H,4-5H2,1-3H3	CBYWMRHUUVRIAF-UHFFFAOYSA-N	?	25	potentiometric	a/apparent	?	basic	8.9
16726	N(C1(C3(=C(C=CC2(=C1C=CC=C2))C=CC=C3)))CCC	CCCNC1C2C=CC=CC=2C=CC2C=CC=CC=21	InChI=1S/C18H19N/c1-2-13-19-18-16-9-5-3-7-14(16)11-12-15-8-4-6-10-17(15)18/h3-12,18-19H,2,13H2,1H3	WQPMDRVTJVCQJS-UHFFFAOYSA-N	?	23.6		a1/apparent	?	basic	8.9
11357	O=C(NOCCC(N)C(=O)[O-])N	NC(=O)NOCCC(=N)C(O)O	InChI=1S/C5H11N3O4/c6-3(4(9)10)1-2-12-8-5(7)11/h4,6,9-10H,1-2H2,(H3,7,8,11)	SNKOLBVNBIKETJ-UHFFFAOYSA-N	?	30	potentiometric	b1/apparent	?	basic	8.9
11894	OC(CN(CCO)CC)C	CCN(CCO)CC(C)O	InChI=1S/C7H17NO2/c1-3-8(4-5-9)6-7(2)10/h7,9-10H,3-6H2,1-2H3	KYOOVMQHUPHBNL-UHFFFAOYSA-N	?	20	potentiometric	a1/apparent	-NH3%+&	basic	8.9
15765	OCCN(CCC1(=NN=N[N-]1))CCC2(=NN=N[N-]2)	OCCN(CCC1N=NNN=1)CCC1N=NNN=1	InChI=1S/C8H15N9O/c18-6-5-17(3-1-7-9-13-14-10-7)4-2-8-11-15-16-12-8/h18H,1-6H2,(H,9,10,13,14)(H,11,12,15,16)	FJPFPQIARKUOPJ-UHFFFAOYSA-N	?	20	potentiometric	a2/apparent	N-H	basic	8.9
14113	OC(CN(CC(O)C)C)CC	CC(O)CN(C)CC(O)CC	InChI=1S/C8H19NO2/c1-4-8(11)6-9(3)5-7(2)10/h7-8,10-11H,4-6H2,1-3H3	OIBZFXSCEVREBU-UHFFFAOYSA-N	?	20	potentiometric	a1/apparent	-NH3%+&	basic	8.9
10903	N(NC1(CCN(C)CC1))=C(C)C	CC(C)N=NC1CCN(C)CC1	InChI=1S/C9H19N3/c1-8(2)10-11-9-4-6-12(3)7-5-9/h8-9H,4-7H2,1-3H3	QAHGCLKSLMITMW-UHFFFAOYSA-N	?	20	potentiometric	a/apparent	?	basic	8.9
11335	OC(CN(CC(O)C)CCC)C	CCCN(CC(C)O)CC(C)O	InChI=1S/C9H21NO2/c1-4-5-10(6-8(2)11)7-9(3)12/h8-9,11-12H,4-7H2,1-3H3	VSUZYIMAWHNPOP-UHFFFAOYSA-N	?		potentiometric	a/apparent	prot.	basic	8.9
13737	O3(C(C1(=CN2(CCC1CC2)))=CC=C3)	C1CC2CCN1C=C2C1=CC=CO1	InChI=1S/C11H13NO/c1-2-11(13-7-1)10-8-12-5-3-9(10)4-6-12/h1-2,7-9H,3-6H2	HNQCDUJRXDPLHW-UHFFFAOYSA-N	?	25	potentiometric	a1/apparent	?	basic	8.92
16313	[O-]C3(=C(C1(=NC=2(C=CC=CC=2(N1C))))C=CC=C3)	CN1C(=NC2C=CC=CC1=2)C1=CC=CC=C1O	InChI=1S/C14H12N2O/c1-16-12-8-4-3-7-11(12)15-14(16)10-6-2-5-9-13(10)17/h2-9,17H,1H3	DBUIKLZNAQEAEE-UHFFFAOYSA-N	?	25		a2/apparent	?	basic	8.92
16795	O=C(NC2(CC3(N(CC1(=CC=CC=C1))C(C2)CC3)))C4(=C(OC)C(=CC=C4)C)	CC1=CC=CC(=C1OC)C(=O)NC1CC2CCC(C1)N2CC1C=CC=CC=1	InChI=1S/C23H28N2O2/c1-16-7-6-10-21(22(16)27-2)23(26)24-18-13-19-11-12-20(14-18)25(19)15-17-8-4-3-5-9-17/h3-10,18-20H,11-15H2,1-2H3,(H,24,26)	HYNOCGJMZDHILG-UHFFFAOYSA-N	?	25	potentiometric	a1/thermodynamic	?	basic	8.92
13929	OC2(C1(N(CC=C1CO)CC2))	OC1CCN2CC=C(CO)C21	InChI=1S/C8H13NO2/c10-5-6-1-3-9-4-2-7(11)8(6)9/h1,7-8,10-11H,2-5H2	HJSJELVDQOXCHO-UHFFFAOYSA-N	?	26	potentiometric	a/apparent	NH+	basic	8.92
17552	[Br]CCCN	NCCCBr	InChI=1S/C3H8BrN/c4-2-1-3-5/h1-3,5H2	ZTGQZSKPSJUEBU-UHFFFAOYSA-N	?	21	potentiometric	a/apparent	?	basic	8.93
11654	S1(C(=CC=C1)CNCCS)	SCCNCC1=CC=CS1	InChI=1S/C7H11NS2/c9-4-3-8-6-7-2-1-5-10-7/h1-2,5,8-9H,3-4,6H2	IAKRKJLIYHEIHV-UHFFFAOYSA-N	?	17	potentiometric	b/apparent	?	basic	8.93
12212	OC1(=C(C=C(C)C=C1)CN(CC)CC)	CC1C=CC(O)=C(CN(CC)CC)C=1	InChI=1S/C12H19NO/c1-4-13(5-2)9-11-8-10(3)6-7-12(11)14/h6-8,14H,4-5,9H2,1-3H3	BPIIGTWIPYOEIV-UHFFFAOYSA-N	?	25	mean from 5	a1/apparent	N(1+)-H	basic	8.94
16511	O2(C1(=C(O)C=CC5(=C1C34(C2C(O)CCC3C(N(C)CC4)C5))))	CN1CCC23C4OC5C2=C(CC1C3CCC4O)C=CC=5O	InChI=1S/C17H21NO3/c1-18-7-6-17-10-3-5-13(20)16(17)21-15-12(19)4-2-9(14(15)17)8-11(10)18/h2,4,10-11,13,16,19-20H,3,5-8H2,1H3	IJVCSMSMFSCRME-UHFFFAOYSA-N	?	20	mean from 2	b/apparent	?	basic	8.94
11751	OC(C1(=CC=CC=C1))CN	NCC(O)C1C=CC=CC=1	InChI=1S/C8H11NO/c9-6-8(10)7-4-2-1-3-5-7/h1-5,8,10H,6,9H2	ULSIYEODSMZIPX-UHFFFAOYSA-N	?	25	mean from 2	a1/apparent	?	basic	8.94
17129	O=C([O-])C(N)CC1(=NNC2(=C1C=CC=C2))	N=C(CC1=NNC2=CC=CC=C21)C(O)O	InChI=1S/C10H11N3O2/c11-7(10(14)15)5-9-6-3-1-2-4-8(6)12-13-9/h1-4,10-11,14-15H,5H2,(H,12,13)	JXKBMHROUWEAAK-UHFFFAOYSA-N	?		potentiometric	a2/apparent	?	basic	8.95
16135	S2(C(C(C=1(SC=CC=1))=CC(N(C)C)C)=CC=C2)	CC(C=C(C1=CC=CS1)C1=CC=CS1)N(C)C	InChI=1S/C14H17NS2/c1-11(15(2)3)10-12(13-6-4-8-16-13)14-7-5-9-17-14/h4-11H,1-3H3	CANBGVXYBPOLRR-UHFFFAOYSA-N	?	25	potentiometric	a/apparent	?	basic	8.95
17307	N=C1(CCCC1)	N=C1CCCC1	InChI=1S/C5H9N/c6-5-3-1-2-4-5/h6H,1-4H2	HMZHPDZCVINDPO-UHFFFAOYSA-N	?		potentiometric	a/apparent	?	basic	8.95
14050	[O-]C1(=NC=NC=2(C1=NC=CC=2))	OC1N=CN=C2C=CC=NC2=1	InChI=1S/C7H5N3O/c11-7-6-5(9-4-10-7)2-1-3-8-6/h1-4H,(H,9,10,11)	FSKYZRCACCHDGR-UHFFFAOYSA-N	?	20	potentiometric	a/apparent	?	basic	8.95
15603	O=C(NC1(=C(C=CC=C1C)C))CCN(CC)CC	CC1C=CC=C(C)C=1/N=C(/O)\CCN(CC)CC	InChI=1S/C15H24N2O/c1-5-17(6-2)11-10-14(18)16-15-12(3)8-7-9-13(15)4/h7-9H,5-6,10-11H2,1-4H3,(H,16,18)	HZRZNZDFRXKYTA-UHFFFAOYSA-N	?			a/thermodynamic	?	basic	8.96
16544	N1(CCCCC1)(CCC(C2(=CC=CC=C2))C3(=CC=CC=C3))	C(CN1CCCCC1)C(C1C=CC=CC=1)C1C=CC=CC=1	InChI=1S/C20H25N/c1-4-10-18(11-5-1)20(19-12-6-2-7-13-19)14-17-21-15-8-3-9-16-21/h1-2,4-7,10-13,20H,3,8-9,14-17H2	JXJPYHDHJZJWRI-UHFFFAOYSA-N	?	25	potentiometric	a/apparent	NH+	basic	8.96
11891	O=C(OCCNC)C(=C)C	CC(=C)C(=O)OCCNC	InChI=1S/C7H13NO2/c1-6(2)7(9)10-5-4-8-3/h8H,1,4-5H2,2-3H3	DEGZUQBZHACZKW-UHFFFAOYSA-N	?	25	potentiometric	a1/thermodynamic	?	basic	8.96
12388	[N+]2(=CC=1(C(=CC=CC=1)C=C2))(CCCN)	NCCC[N+]1=CC2=CC=CC=C2C=C1	InChI=1S/C12H15N2/c13-7-3-8-14-9-6-11-4-1-2-5-12(11)10-14/h1-2,4-6,9-10H,3,7-8,13H2/q+1	YBKAKZNFJQOFDI-UHFFFAOYSA-N	?	25	potentiometric	a1/apparent	N-H	basic	8.97
15744	O=C(OC1(CC(NC(C1)C)(C)C))C2(=CC=CC=C2)	CC1CC(CC(C)(C)N1)OC(=O)C1C=CC=CC=1	InChI=1S/C15H21NO2/c1-11-9-13(10-15(2,3)16-11)18-14(17)12-7-5-4-6-8-12/h4-8,11,13,16H,9-10H2,1-3H3	ZYHGIAPHLSTGMX-UHFFFAOYSA-N	?	22	mean from 2	b/apparent	?	basic	8.97
13223	P(=O)([O-])([O-])C(P(=O)([O-])[O-])CN(C)C	CN(C)CC(P(O)(O)=O)P(O)(O)=O	InChI=1S/C4H13NO6P2/c1-5(2)3-4(12(6,7)8)13(9,10)11/h4H,3H2,1-2H3,(H2,6,7,8)(H2,9,10,11)	HOUDPDGFSCNOKT-UHFFFAOYSA-N	?	25	potentiometric	a3/apparent	PO3H2	basic	8.98
14013	N2(=C(C1(=NCCN1))C=CC=C2)	C1CNC(=N1)C1C=CC=CN=1	InChI=1S/C8H9N3/c1-2-4-9-7(3-1)8-10-5-6-11-8/h1-4H,5-6H2,(H,10,11)	BPPSPXOWNGOEGL-UHFFFAOYSA-N	?	25	potentiometric	a/apparent	?	basic	8.98
15998	N2(=C(C=1(NC=3(C=CC=CC=3(C=1CC2))))C)	CC1=NCCC2C3C=CC=CC=3NC=21	InChI=1S/C12H12N2/c1-8-12-10(6-7-13-8)9-4-2-3-5-11(9)14-12/h2-5,14H,6-7H2,1H3	CWOYLIJQLSNRRN-UHFFFAOYSA-N	?	25	spectrophotometric	b1/apparent	N-7	basic	8.99
15386	O=C([O-])C1(=[N+](C([O-])=NC(=C1)[O-])C2(OC(CO)C(C2O)O))	OCC1OC(C(O)C1O)[N+]1C(=CC(O)=NC=1O)C(O)=O	InChI=1S/C10H12N2O8/c13-2-4-6(15)7(16)8(20-4)12-3(9(17)18)1-5(14)11-10(12)19/h1,4,6-8,13,15-16H,2H2,(H2,11,14,17,18,19)/p+1	JGHZEUHLNBXAGU-UHFFFAOYSA-O	?		spectrophotometric	a1/apparent	?	basic	9.0
10843	O=C(C1(=CC=CC=C1))CCNC	CNCC=C(O)C1C=CC=CC=1	InChI=1S/C10H13NO/c1-11-8-7-10(12)9-5-3-2-4-6-9/h2-7,11-12H,8H2,1H3	OEGNMZUGSWNAGF-UHFFFAOYSA-N	?	20		b/apparent	?	basic	9.0
17061	O=C1(OC(C2(CNC(C2(C1))C(=O)[O-]))(C)C)	CC1(C)OC(O)=CC2C1CN=C2C(O)O	InChI=1S/C10H15NO4/c1-10(2)6-4-11-8(9(13)14)5(6)3-7(12)15-10/h3,5-6,9,12-14H,4H2,1-2H3	ADVUYKHOGSPFMH-UHFFFAOYSA-N	?			a2/apparent	?	basic	9.0
14101	N(C(C#C)(C)C)C(CC)(C)C	CCC(C)(C)NC(C)(C)C#C	InChI=1S/C10H19N/c1-7-9(3,4)11-10(5,6)8-2/h1,11H,8H2,2-6H3	QZIVTSHQTWUMNU-UHFFFAOYSA-N	?	25	potentiometric	a1/apparent	?	basic	9.0
13212	OC(CN(CC(O)C)CCC)CC	CC(O)CN(CCC)CC(O)CC	InChI=1S/C10H23NO2/c1-4-6-11(7-9(3)12)8-10(13)5-2/h9-10,12-13H,4-8H2,1-3H3	KRKCAVIROZKONS-UHFFFAOYSA-N	?	20	potentiometric	a1/apparent	-NH3%+&	basic	9.0
14885	OC1(=C(C=C(C)C=C1C(N)CO)C(N)CO)	CC1=CC(C(N)CO)=C(O)C(=C1)C(N)CO	InChI=1S/C11H18N2O3/c1-6-2-7(9(12)4-14)11(16)8(3-6)10(13)5-15/h2-3,9-10,14-16H,4-5,12-13H2,1H3	ACUFTTZPKCFWBZ-UHFFFAOYSA-N	?	23.9	potentiometric	a2/apparent	NH2(+)-H	basic	9.0
12300	OC(CN(CC(O)C)CCCCC)C	CCCCCN(CC(C)O)CC(C)O	InChI=1S/C11H25NO2/c1-4-5-6-7-12(8-10(2)13)9-11(3)14/h10-11,13-14H,4-9H2,1-3H3	FMCAWMPNLUZDNF-UHFFFAOYSA-N	?		potentiometric	a/apparent	prot.	basic	9.0
12298	OC(CN(CC(O)CC)CCC)CC	CCCN(CC(O)CC)CC(O)CC	InChI=1S/C11H25NO2/c1-4-7-12(8-10(13)5-2)9-11(14)6-3/h10-11,13-14H,4-9H2,1-3H3	DBNQJADGSCPGHO-UHFFFAOYSA-N	?	20	potentiometric	a1/apparent	-NH3%+&	basic	9.0
15835	O=C3(C1(=C(C=C2(OCOC2(=C1)))CCN(C)CC4(=C(C3)C=CC(=C4O)OC)))	COC1C=CC2C=C(O)C3C=C4OCOC4=CC=3CCN(C)CC=2C=1O |t:6|	InChI=1S/C20H21NO5/c1-21-6-5-13-8-18-19(26-11-25-18)9-14(13)16(22)7-12-3-4-17(24-2)20(23)15(12)10-21/h3-4,7-9,22-23H,5-6,10-11H2,1-2H3/b16-7+	GGPLDIPQWCQXMK-FRKPEAEDSA-N	?	25	spectrophotometric	a1/apparent	?	basic	9.0
11528	S(C1(=NCCN1))CCCC	CCCCSC1NCCN=1	InChI=1S/C7H14N2S/c1-2-3-6-10-7-8-4-5-9-7/h2-6H2,1H3,(H,8,9)	IECYSNCSCGTHHH-UHFFFAOYSA-N	?		potentiometric	a/apparent	?	basic	9.0
10819	O=C([O-])C(N)(C1(=CC=CC=C1))C	CC(N)(C(O)=O)C1C=CC=CC=1	InChI=1S/C9H11NO2/c1-9(10,8(11)12)7-5-3-2-4-6-7/h2-6H,10H2,1H3,(H,11,12)	HTCSFFGLRQDZDE-UHFFFAOYSA-N	?	30		a2/apparent	?	basic	9.0
14306	N(C1(=CC=CC=C1))=CN(C)C	CN(C)C=NC1C=CC=CC=1	InChI=1S/C9H12N2/c1-11(2)8-10-9-6-4-3-5-7-9/h3-8H,1-2H3	SRPCLECGIYMIMN-UHFFFAOYSA-N	?	25	potentiometric	a1/apparent	N=C-H	basic	9.0
11334	OC(CN(CC(O)CC)C)CC	CN(CC(O)CC)CC(O)CC	InChI=1S/C9H21NO2/c1-4-8(11)6-10(3)7-9(12)5-2/h8-9,11-12H,4-7H2,1-3H3	GXMPGTXMVQAVAL-UHFFFAOYSA-N	?	20	potentiometric	a1/apparent	-NH3%+&	basic	9.0
17111	[Si](OC2(CN(C1(CCCCC1))C2))(C)(C)C	C[Si](C)(C)OC1CN(C1)C1CCCCC1	InChI=1S/C12H25NOSi/c1-15(2,3)14-12-9-13(10-12)11-7-5-4-6-8-11/h11-12H,4-10H2,1-3H3	NJVTYKJYGRZPSC-UHFFFAOYSA-N	?	20	potentiometric	a1/apparent	?	basic	9.02
10811	O(C1(=CC=C(C(O)CN)C=C1))C	COC1C=CC(=CC=1)C(O)CN	InChI=1S/C9H13NO2/c1-12-8-4-2-7(3-5-8)9(11)6-10/h2-5,9,11H,6,10H2,1H3	LQEPONWCAMNCOY-UHFFFAOYSA-N	?	25	potentiometric	a1/apparent	?	basic	9.02
12970	O(C1(=C(N)C=CN=C1))C	COC1C=NC=CC=1N	InChI=1S/C6H8N2O/c1-9-6-4-8-3-2-5(6)7/h2-4H,1H3,(H2,7,8)	GPMHHELOMRCBRN-UHFFFAOYSA-N	?	20	potentiometric	a1/apparent	?	basic	9.03
11884	S(CCN(CC)CC)CC	CCSCCN(CC)CC	InChI=1S/C8H19NS/c1-4-9(5-2)7-8-10-6-3/h4-8H2,1-3H3	WVRGBWUJUOZOKC-UHFFFAOYSA-N	?	17	potentiometric	b/apparent	?	basic	9.03
17714	OCCNCCO	OCCNCCO	InChI=1S/C4H11NO2/c6-3-1-5-2-4-7/h5-7H,1-4H2	ZBCBWPMODOFKDW-UHFFFAOYSA-N	?	59	mean from 8	a1/apparent	NH	basic	9.04
17312	S1(CCNCC1)	C1CSCCN1	InChI=1S/C4H9NS/c1-3-6-4-2-5-1/h5H,1-4H2	BRNULMACUQOKMR-UHFFFAOYSA-N	?	25	mean from 3	a1/apparent	N-H%+&	basic	9.05
16023	O1(C(=CC=C1)C2(O)(C3(CCN(C2)CC3)))	OC1(CN2CCC1CC2)C1=CC=CO1	InChI=1S/C11H15NO2/c13-11(10-2-1-7-14-10)8-12-5-3-9(11)4-6-12/h1-2,7,9,13H,3-6,8H2	TYIYFJCSVMOZCT-UHFFFAOYSA-N	?	25	potentiometric	a1/apparent	?	basic	9.06
10309	N1(=CC(N)=C(N)C=C1)	NC1C=NC=CC=1N	InChI=1S/C5H7N3/c6-4-1-2-8-3-5(4)7/h1-3H,7H2,(H2,6,8)	OYTKINVCDFNREN-UHFFFAOYSA-N	?	20	mean from 2	a1/apparent	?	basic	9.06
14519	OC(C1(=CC=C(C)C=C1))CN	CC1=CC=C(C=C1)C(O)CN	InChI=1S/C9H13NO/c1-7-2-4-8(5-3-7)9(11)6-10/h2-5,9,11H,6,10H2,1H3	JHBXVBYRGVHEAH-UHFFFAOYSA-N	?	25	potentiometric	a1/apparent	?	basic	9.06
14811	O=C(NC2(CC3(N(CC1(=CC=CC=C1))C(C2)CC3)))C4(=C(OC)C(OC)=CC(=C4)N)	COC1=CC(N)=CC(C(=O)NC2CC3CCC(C2)N3CC2C=CC=CC=2)=C1OC	InChI=1S/C23H29N3O3/c1-28-21-11-16(24)10-20(22(21)29-2)23(27)25-17-12-18-8-9-19(13-17)26(18)14-15-6-4-3-5-7-15/h3-7,10-11,17-19H,8-9,12-14,24H2,1-2H3,(H,25,27)	VEQVDXLDBIEVMC-UHFFFAOYSA-N	?	25	potentiometric	a1/thermodynamic	?	basic	9.07
14771	OC1(C4(C(C2(CCC3(C(C2(C1))(CCC(C3)O)C)))CCC4C(CCCNCC5(=CC=CC=C5))C)(C))	CC(CCCNCC1C=CC=CC=1)C1CCC2C3CCC4CC(O)CCC4(C)C3CC(O)C21C	InChI=1S/C31H49NO2/c1-21(8-7-17-32-20-22-9-5-4-6-10-22)26-13-14-27-25-12-11-23-18-24(33)15-16-30(23,2)28(25)19-29(34)31(26,27)3/h4-6,9-10,21,23-29,32-34H,7-8,11-20H2,1-3H3	BGUYOUKVAGWEPC-UHFFFAOYSA-N	?	25	potentiometric	a1/thermodynamic	-NH21+)-	basic	9.07
14775	[P+](C1(=CC=CC=C1))(C2(=CC=CC=C2))(C3(=CC=CC=C3))C5(C4(=C(C=CC(=C4)OC)C6(=C5C=CC=C6)))	COC1=CC2C(C3C=CC=CC=3C=2C=C1)[P+](C1C=CC=CC=1)(C1C=CC=CC=1)C1C=CC=CC=1	InChI=1S/C32H26OP/c1-33-24-21-22-29-28-19-11-12-20-30(28)32(31(29)23-24)34(25-13-5-2-6-14-25,26-15-7-3-8-16-26)27-17-9-4-10-18-27/h2-23,32H,1H3/q+1	KGLKTRHBNWILBW-UHFFFAOYSA-N	?	25	spectrophotometric	a1/apparent	?	basic	9.09
14867	O=[N+]([O-])C1(=CC=C(CCC(N)C(=O)[O-])C=C1)	N=C(CCC1C=CC(=CC=1)[N+]([O-])=O)C(O)O	InChI=1S/C10H12N2O4/c11-9(10(13)14)6-3-7-1-4-8(5-2-7)12(15)16/h1-2,4-5,10-11,13-14H,3,6H2	KIDVNDXEXDSFSD-UHFFFAOYSA-N	?		potentiometric	a2/apparent	?	basic	9.1
12297	OC(CN(CCO)CCCCC)CC	CCCCCN(CCO)CC(O)CC	InChI=1S/C11H25NO2/c1-3-5-6-7-12(8-9-13)10-11(14)4-2/h11,13-14H,3-10H2,1-2H3	MJDBETNCJHUQEO-UHFFFAOYSA-N	?	20	potentiometric	a1/apparent	-NH3%+&	basic	9.1
14606	OC(CN(CC(O)C)CCCCC)CC	CC(O)CN(CC(O)CC)CCCCC	InChI=1S/C12H27NO2/c1-4-6-7-8-13(9-11(3)14)10-12(15)5-2/h11-12,14-15H,4-10H2,1-3H3	KNAFJKZEKZZHRU-UHFFFAOYSA-N	?	20	potentiometric	a1/apparent	-NH3%+&	basic	9.1
16021	N23(C=C(C1(=CC=CC=C1))C(CC2)CC3)	C1CN2CCC1C(=C2)C1C=CC=CC=1	InChI=1S/C13H15N/c1-2-4-11(5-3-1)13-10-14-8-6-12(13)7-9-14/h1-5,10,12H,6-9H2	DECYOEUCXIITJU-UHFFFAOYSA-N	?	25		a/apparent	NH+	basic	9.1
15890	N(C1(=CC=CC=C1))=C(NC2(=CC=CC=C2))NC3(=CC=CC=C3)	C1=CC=CC=C1N=C(NC1C=CC=CC=1)NC1C=CC=CC=1	InChI=1S/C19H17N3/c1-4-10-16(11-5-1)20-19(21-17-12-6-2-7-13-17)22-18-14-8-3-9-15-18/h1-15H,(H2,20,21,22)	FUPAJKKAHDLPAZ-UHFFFAOYSA-N	?	25	potentiometric	a/thermodynamic	?	basic	9.1
11552	O=C([O-])C1(=C(N)C=CN=C1)	NC1=CC=NC=C1C(O)=O	InChI=1S/C6H6N2O2/c7-5-1-2-8-3-4(5)6(9)10/h1-3H,(H2,7,8)(H,9,10)	IASBMUIXBJNMDW-UHFFFAOYSA-N	?	25	spectrophotometric	a1/apparent	?	basic	9.1
11777	[Si](OC1(CN(C)C1))(C)(C)C	CN1CC(C1)O[Si](C)(C)C	InChI=1S/C7H17NOSi/c1-8-5-7(6-8)9-10(2,3)4/h7H,5-6H2,1-4H3	PMOIQWBHEJKSGA-UHFFFAOYSA-N	?	20	potentiometric	a1/apparent	?	basic	9.1
14112	OC(CN(CCO)CC)CC	CCN(CCO)CC(O)CC	InChI=1S/C8H19NO2/c1-3-8(11)7-9(4-2)5-6-10/h8,10-11H,3-7H2,1-2H3	NLVRGUUNRBNCGX-UHFFFAOYSA-N	?	20	potentiometric	a1/apparent	-NH3%+&	basic	9.1
10635	N(C1(=CC(=CC=C1)C))=CN(C)C	CC1C=C(C=CC=1)N=CN(C)C	InChI=1S/C10H14N2/c1-9-5-4-6-10(7-9)11-8-12(2)3/h4-8H,1-3H3	NCXQXIRXTWIUDZ-UHFFFAOYSA-N	?	25	potentiometric	a1/apparent	N=C-H	basic	9.11
13798	[O-]C1(=NC=NC2(=C1N=CN2C))	CN1C=NC2=C(O)N=CN=C12	InChI=1S/C6H6N4O/c1-10-3-9-4-5(10)7-2-8-6(4)11/h2-3H,1H3,(H,7,8,11)	PESGUQRDJASXOR-UHFFFAOYSA-N	?	25	mean from 2	a2/apparent	?	basic	9.11
13207	O=C(OCCNCCCC)C(=C)C	CC(=C)C(=O)OCCNCCCC	InChI=1S/C10H19NO2/c1-4-5-6-11-7-8-13-10(12)9(2)3/h11H,2,4-8H2,1,3H3	NMGPHUOPSWFUEB-UHFFFAOYSA-N	?	25	potentiometric	a1/thermodynamic	?	basic	9.12
16480	ClC1(=C(OC)C(=C([O-])C(=C1)Cl)C(=O)NC2(CCN(C)CC2))	COC1C(=C(O)C(Cl)=CC=1Cl)C(=O)NC1CCN(C)CC1	InChI=1S/C14H18Cl2N2O3/c1-18-5-3-8(4-6-18)17-14(20)11-12(19)9(15)7-10(16)13(11)21-2/h7-8,19H,3-6H2,1-2H3,(H,17,20)	YMBGKAXKRLPYSY-UHFFFAOYSA-N	?	25	potentiometric	a2/apparent	NH	basic	9.12
15965	[Br]C1(=C(OC)C(=C([O-])C(=C1)[Br])C(=O)NCC2(N(CCC2)CC))	CCN1CCCC1CNC(=O)C1=C(O)C(Br)=CC(Br)=C1OC	InChI=1S/C15H20Br2N2O3/c1-3-19-6-4-5-9(19)8-18-15(21)12-13(20)10(16)7-11(17)14(12)22-2/h7,9,20H,3-6,8H2,1-2H3,(H,18,21)	JNFBCMWINGLNPB-UHFFFAOYSA-N	?	25	potentiometric	a2/apparent	NH	basic	9.12
15963	ClC1(=C(OC)C(=C([O-])C(=C1)Cl)C(=O)NCC2(N(CCC2)CC))	CCN1CCCC1CNC(=O)C1=C(O)C(Cl)=CC(Cl)=C1OC	InChI=1S/C15H20Cl2N2O3/c1-3-19-6-4-5-9(19)8-18-15(21)12-13(20)10(16)7-11(17)14(12)22-2/h7,9,20H,3-6,8H2,1-2H3,(H,18,21)	WAOQONBSWFLFPE-UHFFFAOYSA-N	?	25	potentiometric	a2/apparent	NH	basic	9.12
16846	S(=O)(=O)(N)C1(=CC(=C(OC)C=C1)C(=O)NCC2(N(CCC2)CC))	CCN1CCCC1CNC(=O)C1C=C(C=CC=1OC)S(N)(=O)=O	InChI=1S/C15H23N3O4S/c1-3-18-8-4-5-11(18)10-17-15(19)13-9-12(23(16,20)21)6-7-14(13)22-2/h6-7,9,11H,3-5,8,10H2,1-2H3,(H,17,19)(H2,16,20,21)	BGRJTUBHPOOWDU-UHFFFAOYSA-N	?	25	potentiometric	a1/apparent	?	basic	9.12
16684	N24(C(C1(=C(C=CC=C1)C(C2)C3(=CC=CC=C3)))CCC4)	C1C(C2C=CC=CC=2C2CCCN21)C1C=CC=CC=1	InChI=1S/C18H19N/c1-2-7-14(8-3-1)17-13-19-12-6-11-18(19)16-10-5-4-9-15(16)17/h1-5,7-10,17-18H,6,11-13H2	KJHWRRVSXANANB-UHFFFAOYSA-N	?	25	potentiometric	a1/apparent	?	basic	9.12
17715	OCC(NC)CO	CNC(CO)CO	InChI=1S/C4H11NO2/c1-5-4(2-6)3-7/h4-7H,2-3H2,1H3	YMFOWIJFFPALOW-UHFFFAOYSA-N	?	25	potentiometric	a1/apparent	?	basic	9.12
16686	O=C4(C2(C3(C1(N(CCCC1C(C2)O)CCC3)(CC4C))))	CC1CC23C4CCCN2CCCC3C(O)CC4C=1O	InChI=1S/C16H25NO2/c1-10-9-16-12-4-2-6-17(16)7-3-5-13(16)14(18)8-11(12)15(10)19/h11-14,18-19H,2-9H2,1H3	HOXQIPOLMOSVIF-UHFFFAOYSA-N	?			a/apparent	NH%+&	basic	9.13
15836	[O-]C=1(N(N=C(C=1CC2(=CC=CC=C2))C3(=CC=CC=C3))C4(CCN(C)CC4))	CN1CCC(CC1)N1N=C(C2C=CC=CC=2)C(CC2C=CC=CC=2)=C1O	InChI=1S/C22H25N3O/c1-24-14-12-19(13-15-24)25-22(26)20(16-17-8-4-2-5-9-17)21(23-25)18-10-6-3-7-11-18/h2-11,19,26H,12-16H2,1H3	VLAPQJBAECXKRC-UHFFFAOYSA-N	?		potentiometric	a2/apparent	?	basic	9.13
10451	O=C(OCC)CCN	CCOC(O)=CCN	InChI=1S/C5H11NO2/c1-2-8-5(7)3-4-6/h3,7H,2,4,6H2,1H3	HQJQYIJZHVJIQB-UHFFFAOYSA-N	?	25	potentiometric	apparent	NH3+	basic	9.13
10836	OC1(=CC=C(CCC(N)C)C=C1)	CC(N)CCC1C=CC(O)=CC=1	InChI=1S/C10H15NO/c1-8(11)2-3-9-4-6-10(12)7-5-9/h4-8,12H,2-3,11H2,1H3	WNTVTQIJPAFZEL-UHFFFAOYSA-N	?	25	potentiometric	b/apparent	?	basic	9.14
13160	N1(=CC(NC)=C(N)C=C1)	CNC1C=NC=CC=1N	InChI=1S/C6H9N3/c1-8-6-4-9-3-2-5(6)7/h2-4,8H,1H3,(H2,7,9)	QLIOXRPNGUADBG-UHFFFAOYSA-N	?	20	potentiometric	a1/apparent	?	basic	9.14
12063	O=C([O-])C12(OC1CCNC2)	OC(=O)C12CNCCC1O2	InChI=1S/C6H9NO3/c8-5(9)6-3-7-2-1-4(6)10-6/h4,7H,1-3H2,(H,8,9)	YDQZPAOBSMQNLN-UHFFFAOYSA-N	?	24		a2/apparent	NH(1+)	basic	9.14
16559	[O-]C=1(N(N=C(C=1CC)C2(=CC=CC=C2))C3(CCN(C)CC3))	CN1CCC(CC1)N1N=C(C(CC)=C1O)C1C=CC=CC=1	InChI=1S/C17H23N3O/c1-3-15-16(13-7-5-4-6-8-13)18-20(17(15)21)14-9-11-19(2)12-10-14/h4-8,14,21H,3,9-12H2,1-2H3	CLNZYZDSKUHCHU-UHFFFAOYSA-N	?		potentiometric	a2/apparent	?	basic	9.15
17844	N=C1(CCCCC1)	N=C1CCCCC1	InChI=1S/C6H11N/c7-6-4-2-1-3-5-6/h7H,1-5H2	NNGAQKAUYDTUQR-UHFFFAOYSA-N	?		potentiometric	a/apparent	?	basic	9.15
10105	N1(=CC(=C(N)C=C1)C)	CC1C=NC=CC=1N	InChI=1S/C6H8N2/c1-5-4-8-3-2-6(5)7/h2-4H,1H3,(H2,7,8)	VGJLGPCXUGIXRQ-UHFFFAOYSA-N	?	20	potentiometric	a1/apparent	?	basic	9.15
16586	ClC2(=CC=C(C(C1(=NC=CC=C1))CCN(C)C)C=C2)	CN(C)CCC(C1C=CC=CN=1)C1C=CC(Cl)=CC=1	InChI=1S/C16H19ClN2/c1-19(2)12-10-15(16-5-3-4-11-18-16)13-6-8-14(17)9-7-13/h3-9,11,15H,10,12H2,1-2H3	SOYKEARSMXGVTM-UHFFFAOYSA-N	?	25	potentiometric	a/apparent	?	basic	9.16
17782	N1(=CC=C(N)C=C1)	NC1C=CN=CC=1	InChI=1S/C5H6N2/c6-5-1-3-7-4-2-5/h1-4H,(H2,6,7)	NUKYPUAOHBNCPY-UHFFFAOYSA-N	?	24	mean from 16	a1/apparent	NH(1+)	basic	9.16
13453	N(N)=C2(N(C1(=C(C=CC=C1)C=C2))C)	CN1C(C=CC2C=CC=CC1=2)N=N	InChI=1S/C10H11N3/c1-13-9-5-3-2-4-8(9)6-7-10(13)12-11/h2-7,10-11H,1H3	YOZLSHBOBMYZLD-UHFFFAOYSA-N	?	20	mean from 2	a2/apparent	?	basic	9.17
12899	N1(=CC(=C(N)C=C1)CC)	CCC1C=NC=CC=1N	InChI=1S/C7H10N2/c1-2-6-5-9-4-3-7(6)8/h3-5H,2H2,1H3,(H2,8,9)	ODKNKXQVRUFTPT-UHFFFAOYSA-N	?	20	potentiometric	a1/apparent	?	basic	9.17
14644	O=[N+]([O-])C1(=CC=C(OC(=O)CCN)C=C1)	NCC=C(O)OC1C=CC(=CC=1)[N+]([O-])=O	InChI=1S/C9H10N2O4/c10-6-5-9(12)15-8-3-1-7(2-4-8)11(13)14/h1-5,12H,6,10H2	ASCPESBPAKLGEC-UHFFFAOYSA-N	?	30	spectrophotometric	a1/apparent	?	basic	9.17
14732	N#C	C#N	InChI=1S/CHN/c1-2/h1H	LELOWRISYMNNSU-UHFFFAOYSA-N	?	20	mean from 2	a/thermodynamic	?	basic	9.18
16350	OC(CN(CC(O)C)CCCCCCCCCCCCCCCC)C	CCCCCCCCCCCCCCCCN(CC(C)O)CC(C)O	InChI=1S/C22H47NO2/c1-4-5-6-7-8-9-10-11-12-13-14-15-16-17-18-23(19-21(2)24)20-22(3)25/h21-22,24-25H,4-20H2,1-3H3	MNDXNPPBHMRCOA-UHFFFAOYSA-N	?		potentiometric	a/apparent	prot.	basic	9.19
11914	[Si](OCC)(OCC)(CN)C	C[Si](CN)(OCC)OCC	InChI=1S/C6H17NO2Si/c1-4-8-10(3,6-7)9-5-2/h4-7H2,1-3H3	LTRPLRHNXPTOIN-UHFFFAOYSA-N	?		potentiometric	b/apparent	?	basic	9.19
13800	[O-]C2(=NC=1(N(C=NC=1C=N2)C))	CN1C=NC2C=NC(O)=NC1=2	InChI=1S/C6H6N4O/c1-10-3-8-4-2-7-6(11)9-5(4)10/h2-3H,1H3,(H,7,9,11)	KAFRGVQIHRFFBB-UHFFFAOYSA-N	?	20	potentiometric	a/apparent	?	basic	9.19
16211	O=C1(N([N-]C(=C1CCC)C)C2(CCN(C)CC2))	CN1CCC(CC1)N1N=C(C)C(CCC)C1=O	InChI=1S/C13H23N3O/c1-4-5-12-10(2)14-16(13(12)17)11-6-8-15(3)9-7-11/h11-12H,4-9H2,1-3H3	IVRRNANXICQAJZ-UHFFFAOYSA-N	?		potentiometric	a2/apparent	?	basic	9.2
15191	OC(CN(CC(O)CC)CCCCC)CC	CCCCCN(CC(O)CC)CC(O)CC	InChI=1S/C13H29NO2/c1-4-7-8-9-14(10-12(15)5-2)11-13(16)6-3/h12-13,15-16H,4-11H2,1-3H3	NJGOYIWDCISTKJ-UHFFFAOYSA-N	?	20	potentiometric	a1/apparent	-NH3%+&	basic	9.2
15413	O(C(C1(=NC=CC=C1))(C2(=CC=CC=C2))C)CCN(C)C	CN(C)CCOC(C)(C1C=CC=CN=1)C1C=CC=CC=1	InChI=1S/C17H22N2O/c1-17(20-14-13-19(2)3,15-9-5-4-6-10-15)16-11-7-8-12-18-16/h4-12H,13-14H2,1-3H3	HCFDWZZGGLSKEP-UHFFFAOYSA-N	?	25	potentiometric	a/apparent	?	basic	9.2
12260	OCCN(CCO)CCC1(=NN=NN1)	OCCN(CCO)CCC1NN=NN=1	InChI=1S/C7H15N5O2/c13-5-3-12(4-6-14)2-1-7-8-10-11-9-7/h13-14H,1-6H2,(H,8,9,10,11)	AHFVLWRCUHFUJY-UHFFFAOYSA-N	?	20	potentiometric	a1/apparent	N-H	basic	9.2
11331	OC(CN(CC(O)C)CC)CC	CC(O)CN(CC(O)CC)CC	InChI=1S/C9H21NO2/c1-4-9(12)7-10(5-2)6-8(3)11/h8-9,11-12H,4-7H2,1-3H3	FOYXDUZLHTUVBS-UHFFFAOYSA-N	?	20	potentiometric	a1/apparent	-NH3%+&	basic	9.2
11336	OC(CN(C(C)(C)C)CCO)C	CC(O)CN(CCO)C(C)(C)C	InChI=1S/C9H21NO2/c1-8(12)7-10(5-6-11)9(2,3)4/h8,11-12H,5-7H2,1-4H3	XABDWXQKURMBNI-UHFFFAOYSA-N	?	20	potentiometric	a1/apparent	-NH3%+&	basic	9.2
14988	O(C3(=CC1(=C(NC2(=C1CCN=C2C))C=C3)))C	CC1=NCCC2=C1NC1C=CC(=CC2=1)OC	InChI=1S/C13H14N2O/c1-8-13-10(5-6-14-8)11-7-9(16-2)3-4-12(11)15-13/h3-4,7,15H,5-6H2,1-2H3	HMBHRMFLDKKSCT-UHFFFAOYSA-N	?	25	spectrophotometric	b1/apparent	N-7	basic	9.21
12024	NC2(C1(=C(C=CC=C1)CC2))	NC1CCC2C=CC=CC=21	InChI=1S/C9H11N/c10-9-6-5-7-3-1-2-4-8(7)9/h1-4,9H,5-6,10H2	XJEVHMGJSYVQBQ-UHFFFAOYSA-N	?	22	mean from 2	a/thermodynamic	?	basic	9.21
10690	O=C([O-])C(N)CC1(=CC=NC=C1)	N=C(CC1C=CN=CC=1)C(O)O	InChI=1S/C8H10N2O2/c9-7(8(11)12)5-6-1-3-10-4-2-6/h1-4,8-9,11-12H,5H2	LIYYHTMISKFOTM-UHFFFAOYSA-N	?	23	potentiometric	b/apparent	?	basic	9.22
15139	O=C(C1(=CC=CC=C1))CCN2(CCCCC2)	OC(=CCN1CCCCC1)C1C=CC=CC=1	InChI=1S/C14H19NO/c16-14(13-7-3-1-4-8-13)9-12-15-10-5-2-6-11-15/h1,3-4,7-9,16H,2,5-6,10-12H2	IUOHFXJMCGTBPI-UHFFFAOYSA-N	?	25	potentiometric	a1/thermodynamic	NH(1+)	basic	9.23
15777	N2(=C(NC(CN1(CC(CCC1)(C)C))C)C=CC=C2)	CC(CN1CC(C)(C)CCC1)NC1C=CC=CN=1	InChI=1S/C15H25N3/c1-13(17-14-7-4-5-9-16-14)11-18-10-6-8-15(2,3)12-18/h4-5,7,9,13H,6,8,10-12H2,1-3H3,(H,16,17)	MGKJUUAAWKDBDO-UHFFFAOYSA-N	?	25	potentiometric	a1/apparent	N-H	basic	9.23
15969	O=C(C(C1(=CC=CC=C1))(C2(=CC=CC=C2))CCN(C)C)CC	CC=C(O)C(CCN(C)C)(C1C=CC=CC=1)C1C=CC=CC=1	InChI=1S/C20H25NO/c1-4-19(22)20(15-16-21(2)3,17-11-7-5-8-12-17)18-13-9-6-10-14-18/h4-14,22H,15-16H2,1-3H3	LJWWNADUYHXYDO-UHFFFAOYSA-N	?	25	potentiometric	b1/apparent	?	basic	9.23
17694	S(C(C)C)CCN	CC(C)SCCN	InChI=1S/C5H13NS/c1-5(2)7-4-3-6/h5H,3-4,6H2,1-2H3	QDMWHNBXADHQCO-UHFFFAOYSA-N	?	17	potentiometric	b/apparent	?	basic	9.23
10899	O=C([O-])CNCCC1(=NN=N[N-]1)	OC(O)C=NCCC1=NNN=N1	InChI=1S/C5H9N5O2/c11-5(12)3-6-2-1-4-7-9-10-8-4/h3,5,11-12H,1-2H2,(H,7,8,9,10)	DQDKZXJJEVSKSP-UHFFFAOYSA-N	?	20	potentiometric	a3/apparent	N(1+)-H	basic	9.23
12993	NCC1(=C(C=CC=C1)C)	CC1C=CC=CC=1CN	InChI=1S/C8H11N/c1-7-4-2-3-5-8(7)6-9/h2-5H,6,9H2,1H3	CJAAPVQEZPAQNI-UHFFFAOYSA-N	?	25	potentiometric	b/apparent	?	basic	9.23
13355	[S-]C2(=[N+](C=1(C(=CC=CC=1)C(=N2)[O-]))C)	C[N+]1C(S)=NC(O)=C2C=CC=CC=12	InChI=1S/C9H8N2OS/c1-11-7-5-3-2-4-6(7)8(12)10-9(11)13/h2-5H,1H3,(H,10,12,13)/p+1	QYRHSCKVNACOHK-UHFFFAOYSA-O	?	25	spectrophotometric	a1/apparent	NH	basic	9.23
13688	[Si](OC1(CN(C(C)(C)C)C1))(C)(C)C	CC(C)(C)N1CC(C1)O[Si](C)(C)C	InChI=1S/C10H23NOSi/c1-10(2,3)11-7-9(8-11)12-13(4,5)6/h9H,7-8H2,1-6H3	XPXBFOBGQKAWGJ-UHFFFAOYSA-N	?	20	potentiometric	a1/apparent	?	basic	9.24
13609	S(C(=N)C1(=CC=CC=C1))C(C)(C)C	CC(C)(C)SC(=N)C1C=CC=CC=1	InChI=1S/C11H15NS/c1-11(2,3)13-10(12)9-7-5-4-6-8-9/h4-8,12H,1-3H3	GZPSNKBNXHMSBW-UHFFFAOYSA-N	?	25		b/apparent	?	basic	9.24
14865	N1(CCCCCCN(C)CCCCCC1)(C)	CN1CCCCCCN(C)CCCCCC1	InChI=1S/C14H30N2/c1-15-11-7-3-5-9-13-16(2)14-10-6-4-8-12-15/h3-14H2,1-2H3	JDPYFUWQIDYYKI-UHFFFAOYSA-N	?	20	potentiometric	a/apparent	?	basic	9.24
13035	ClC1(=CC=C(CN)C=C1)	NCC1C=CC(Cl)=CC=1	InChI=1S/C7H8ClN/c8-7-3-1-6(5-9)2-4-7/h1-4H,5,9H2	YMVFJGSXZNNUDW-UHFFFAOYSA-N	?	25	potentiometric	a1/apparent	?	basic	9.24
12639	N(CCCCC#C)(C)C	CN(C)CCCCC#C	InChI=1S/C8H15N/c1-4-5-6-7-8-9(2)3/h1H,5-8H2,2-3H3	DUULHHHKEFHJAB-UHFFFAOYSA-N	?		potentiometric	a/apparent	?	basic	9.24
15648	O=C1(C=CN2(CC3(C4(CCCCN4(CC(C2(C1))C3)))))	OC1=CC2C3CN4CCCCC4C(C3)CN2C=C1	InChI=1S/C15H22N2O/c18-13-4-6-17-9-11-7-12(15(17)8-13)10-16-5-2-1-3-14(11)16/h4,6,8,11-12,14-15,18H,1-3,5,7,9-10H2	MVUUWPHUQXABMC-UHFFFAOYSA-N	?	20	potentiometric	a/apparent	?	basic	9.25
11915	O=C(CCN(CC)CC)C	CCN(CCC(=C)O)CC	InChI=1S/C8H17NO/c1-4-9(5-2)7-6-8(3)10/h10H,3-7H2,1-2H3	CADZOOZUQREMSZ-UHFFFAOYSA-N	?		potentiometric	a/apparent	?	basic	9.25
11314	O=C(NCCCN(C)C)C(=C)C	CC(=C)C(=O)NCCCN(C)C	InChI=1S/C9H18N2O/c1-8(2)9(12)10-6-5-7-11(3)4/h1,5-7H2,2-4H3,(H,10,12)	GDFCSMCGLZFNFY-UHFFFAOYSA-N	?	25	potentiometric	a1/apparent	?	basic	9.25
10689	O=C([O-])C(N)CC1(=CN=CC=C1)	N=C(CC1C=NC=CC=1)C(O)O	InChI=1S/C8H10N2O2/c9-7(8(11)12)4-6-2-1-3-10-5-6/h1-3,5,8-9,11-12H,4H2	PUKKLOIYGGUDIZ-UHFFFAOYSA-N	?	23	mean from 2	a/apparent	?	basic	9.26
17043	O=C([O-])C2(N(C(=O)C1(NCCC1))CCC2)	OC(O)=C1CCCN1C(O)C1CCCN=1	InChI=1S/C10H16N2O3/c13-9(7-3-1-5-11-7)12-6-2-4-8(12)10(14)15/h9,13-15H,1-6H2	RYLWFIZDGLVLQF-UHFFFAOYSA-N	?	25	potentiometric	b1/apparent	?	basic	9.27
17751	O=C([O-])C(O)CN	NCC(O)=C(O)O	InChI=1S/C3H7NO3/c4-1-2(5)3(6)7/h5-7H,1,4H2	WQQTVMDBIWUNEJ-UHFFFAOYSA-N	?	25	potentiometric	apparent	NH3%+&	basic	9.27
11343	O=C([O-])CCC#CC#CCCN	NCCC#CC#CCC=C(O)O	InChI=1S/C9H11NO2/c10-8-6-4-2-1-3-5-7-9(11)12/h7,11-12H,5-6,8,10H2	OROGSCALHOUMNI-UHFFFAOYSA-N	?	20		b1/apparent	?	basic	9.27
11170	O=C(OC1(C2(CCN(C1)CC2)))C	C=C(O)OC1CN2CCC1CC2	InChI=1S/C9H15NO2/c1-7(11)12-9-6-10-4-2-8(9)3-5-10/h8-9,11H,1-6H2	HUPCUIBFJZFOEP-UHFFFAOYSA-N	?	25		a1/apparent	?	basic	9.27
16875	OC(C4(C3(C(C2(C(C1(C(CC(N)CC1)CC2)(C))CC3))CC4)(C)))C	CC(O)C1CCC2C3CCC4CC(N)CCC4(C)C3CCC21C	InChI=1S/C21H37NO/c1-13(23)17-6-7-18-16-5-4-14-12-15(22)8-10-20(14,2)19(16)9-11-21(17,18)3/h13-19,23H,4-12,22H2,1-3H3	VIQFMADXQMGZER-UHFFFAOYSA-N	?			a/apparent	?	basic	9.28
15696	N1(=C(C=CC=C1)C(C2(=CC=CC=C2))CCN(C)C)	CN(C)CCC(C1C=CC=CN=1)C1C=CC=CC=1	InChI=1S/C16H20N2/c1-18(2)13-11-15(14-8-4-3-5-9-14)16-10-6-7-12-17-16/h3-10,12,15H,11,13H2,1-2H3	IJHNSHDBIRRJRN-UHFFFAOYSA-N	?	25	potentiometric	a/apparent	?	basic	9.29
12942	[O-]C1(=[NH+]C([O-])=CC(=N1)C)	CC1=CC(O)=NC(O)=N1	InChI=1S/C5H6N2O2/c1-3-2-4(8)7-5(9)6-3/h2H,1H3,(H2,6,7,8,9)	SHVCSCWHWMSGTE-UHFFFAOYSA-N	?	25	mean from 4	apparent	?	basic	9.29
11855	N#CCCCN(CC)CC	CCN(CCCC#N)CC	InChI=1S/C8H16N2/c1-3-10(4-2)8-6-5-7-9/h3-6,8H2,1-2H3	NUVVGLXJJPTXRJ-UHFFFAOYSA-N	?	25	potentiometric	a/thermodynamic	?	basic	9.29
[truncated: 485 more rows]
