# Supplementary material for: Open-source QSAR models for pKa prediction using multiple machine learning approaches
Source: J Cheminform. 2019 Sep 18;11:60. doi: 10.1186/s13321-019-0384-1 (PMC6749653; doi:10.1186/s13321-019-0384-1)
Supplement: Supplementary file 1 — Additional file 1. Original and curated pKa data used for modeling. [file 13321_2019_384_MOESM1_ESM.zip › Opt1_basic_tst.csv]

Molecule name	OriginalSmiles	Canonical_QSARr	InChI_Code_QSARr	InChI Key_QSARr	Salt_Solvent (Concatenate)	temp	method	type	group	basicOrAcidic	pKa
12811	OC(C1(=CC=CC=C1))C	CC(O)C1C=CC=CC=1	InChI=1S/C8H10O/c1-7(9)8-5-3-2-4-6-8/h2-7,9H,1H3	WAPNOHKVXSQRPX-UHFFFAOYSA-N	?	25		a1/apparent	COH2(1+)	basic	-7.0
10573	ClC1(=CC=C(C(SCC)=O)C=C1)	CCSC(=O)C1C=CC(Cl)=CC=1	InChI=1S/C9H9ClOS/c1-2-12-9(11)7-3-5-8(10)6-4-7/h3-6H,2H2,1H3	PUGWLRJVMNHOCL-UHFFFAOYSA-N	?	25		a1/apparent	?	basic	-5.02
13467	O=C1(N(NC(N1)=O)C2(=CC=CC=C2))	O=C1NC(=O)N(N1)C1C=CC=CC=1	InChI=1S/C8H7N3O2/c12-7-9-8(13)11(10-7)6-4-2-1-3-5-6/h1-5H,(H2,9,10,12,13)	WFYLHMAYBQLBEM-UHFFFAOYSA-N	?		spectrophotometric	thermodynamic	prot.	basic	-4.1
13748	N2(=NN(C1(=CC=CC=C1))C=N2)	C1=NN=NN1C1C=CC=CC=1	InChI=1S/C7H6N4/c1-2-4-7(5-3-1)11-6-8-9-10-11/h1-6H	IYPXPGSELZFFMI-UHFFFAOYSA-N	?	25	spectrophotometric	a1/apparent	?	basic	-3.41
16402	O=[N+]([O-])C3(=CC=C(N1(N=NN=C1C=CC2(=CC=C([N+](=O)[O-])C=C2)))C=C3)	[O-][N+](=O)C1C=CC(=CC=1)N1N=NN=C1C=CC1C=CC(=CC=1)[N+]([O-])=O	InChI=1S/C15H10N6O4/c22-20(23)13-4-1-11(2-5-13)3-10-15-16-17-18-19(15)12-6-8-14(9-7-12)21(24)25/h1-10H	NVGLBHXAWIDTNG-UHFFFAOYSA-N	?	25	spectrophotometric	a1/apparent	?	basic	-3.15
17257	S=C(N)C	CC(N)=S	InChI=1S/C2H5NS/c1-2(3)4/h1H3,(H2,3,4)	YUKQRDCYNOVPGJ-UHFFFAOYSA-N	?	24.9	spectrophotometric	a1/apparent	?	basic	-2.51
14416	S=C(N(C)C)C1(=CC=CC=C1)	CN(C)C(=S)C1C=CC=CC=1	InChI=1S/C9H11NS/c1-10(2)9(11)8-6-4-3-5-7-8/h3-7H,1-2H3	OPXCUUJACRRYMC-UHFFFAOYSA-N	?	25	potentiometric	a1/apparent	?	basic	-2.3
17639	N#CN(CC)CC	CCN(CC)C#N	InChI=1S/C5H10N2/c1-3-7(4-2)5-6/h3-4H2,1-2H3	ZZTSQZQUWBFTAT-UHFFFAOYSA-N	?	25	spectrophotometric	a/apparent	?	basic	-2.0
17629	S(=O)(C(C)(C)C)C	CS(=O)C(C)(C)C	InChI=1S/C5H12OS/c1-5(2,3)7(4)6/h1-4H3	YPRPSRLQZMDWFO-UHFFFAOYSA-N	?	25		a1/apparent	?	basic	-1.71
17019	O=C1(C(C#N)=CN(CC)C2(=C1C=CC=C2))	CCN1C=C(C#N)C(=O)C2C=CC=CC1=2	InChI=1S/C12H10N2O/c1-2-14-8-9(7-13)12(15)10-5-3-4-6-11(10)14/h3-6,8H,2H2,1H3	YTXKDTRUKFWIDE-UHFFFAOYSA-N	?	20	spectrophotometric	a1/apparent	?	basic	-1.55
13946	OC1(=NC=CC=2(C1=CC=CC=2))	OC1=NC=CC2=CC=CC=C21	InChI=1S/C9H7NO/c11-9-8-4-2-1-3-7(8)5-6-10-9/h1-6H,(H,10,11)	VDBNYAPERZTOOF-UHFFFAOYSA-N	?	20	spectrophotometric	a/apparent	?	basic	-1.2
12930	O=C(O)C1(=NC=CC=N1)	OC(=O)C1N=CC=CN=1	InChI=1S/C5H4N2O2/c8-5(9)4-6-2-1-3-7-4/h1-3H,(H,8,9)	ZFCHNZDUMIOWFV-UHFFFAOYSA-N	?		spectrophotometric	a1/apparent	?	basic	-1.13
10278	O1(N=C(C)C(=C1C)C)	CC1C(C)=NOC=1C	InChI=1S/C6H9NO/c1-4-5(2)7-8-6(4)3/h1-3H3	MGHKWBQZEBMFOH-UHFFFAOYSA-N	?	25		b/apparent	?	basic	-1.0
15832	P(=NC1(=CC=CC=C1))(C2(=CC=CC=C2))(C3(=CC=CC=C3))C4(=CC=CC=C4)	C1=CC=CC=C1N=P(C1C=CC=CC=1)(C1C=CC=CC=1)C1C=CC=CC=1	InChI=1S/C24H20NP/c1-5-13-21(14-6-1)25-26(22-15-7-2-8-16-22,23-17-9-3-10-18-23)24-19-11-4-12-20-24/h1-20H	PTLOPIHJOPWUNN-UHFFFAOYSA-N	?	25	spectrophotometric	a1/apparent	NH(1+)	basic	-0.92
12117	N#CC(=NNC1(=C(C=CC=C1)C))C#N	CC1C=CC=CC=1N=NC(C#N)C#N	InChI=1S/C10H8N4/c1-8-4-2-3-5-10(8)14-13-9(6-11)7-12/h2-5,9H,1H3	PGANELMIKKGCBI-UHFFFAOYSA-N	?	25	spectrophotometric	a1/apparent	?	basic	-0.84
14629	N#CC(=NNC1(=C(C=CC=C1C)C))C#N	CC1C=CC=C(C)C=1N=NC(C#N)C#N	InChI=1S/C11H10N4/c1-8-4-3-5-9(2)11(8)15-14-10(6-12)7-13/h3-5,10H,1-2H3	SQEUWWVFNYITIZ-UHFFFAOYSA-N	?	25	spectrophotometric	a1/apparent	?	basic	-0.82
12122	[Br]C1(=C(NN=C(C#N)C#N)C=CC=C1)	N#CC(C#N)N=NC1C=CC=CC=1Br	InChI=1S/C9H5BrN4/c10-8-3-1-2-4-9(8)14-13-7(5-11)6-12/h1-4,7H	ROODCEVUWMLMSL-UHFFFAOYSA-N	?	25	spectrophotometric	a1/apparent	?	basic	-0.8
12124	ClC1(=CC(NN=C(C#N)C#N)=CC=C1)	N#CC(C#N)N=NC1C=C(Cl)C=CC=1	InChI=1S/C9H5ClN4/c10-7-2-1-3-8(4-7)13-14-9(5-11)6-12/h1-4,9H	ATTCVKKCGVZURR-UHFFFAOYSA-N	?	25	spectrophotometric	a1/apparent	?	basic	-0.78
14927	O=[N+]([O-])C1(=C(NN=C(C#N)C#N)C=CC=C1)	N#CC(C#N)N=NC1C=CC=CC=1[N+]([O-])=O	InChI=1S/C9H5N5O2/c10-5-7(6-11)12-13-8-3-1-2-4-9(8)14(15)16/h1-4,7H	NBRXHBWLQYESNG-UHFFFAOYSA-N	?	25	spectrophotometric	a1/apparent	?	basic	-0.76
16226	FC(F)(F)C1(=C(NN=C(C#N)C#N)C=CC=C1)	N#CC(C#N)N=NC1C=CC=CC=1C(F)(F)F	InChI=1S/C10H5F3N4/c11-10(12,13)8-3-1-2-4-9(8)17-16-7(5-14)6-15/h1-4,7H	OTYRRSPJNJWAAC-UHFFFAOYSA-N	?	25	spectrophotometric	a1/apparent	?	basic	-0.7
10236	O=C(O)C=1(NC=CC=1)	OC(=O)C1=CC=CN1	InChI=1S/C5H5NO2/c7-5(8)4-2-1-3-6-4/h1-3,6H,(H,7,8)	WRHZVMBBRYBTKZ-UHFFFAOYSA-N	?	25	potentiometric	a1/apparent	COOH	basic	-0.65
10051	O=C(O)C1(=COC=C1)	OC(=O)C1C=COC=1	InChI=1S/C5H4O3/c6-5(7)4-1-2-8-3-4/h1-3H,(H,6,7)	IHCCAYCGZOLTEU-UHFFFAOYSA-N	?	25	potentiometric	a1/apparent	COOH	basic	-0.59
11160	O=C(O)C=1(NC=2(C=CC=CC=2(C=1)))	OC(=O)C1=CC2C=CC=CC=2N1	InChI=1S/C9H7NO2/c11-9(12)8-5-6-3-1-2-4-7(6)10-8/h1-5,10H,(H,11,12)	HCUARRIEZVDMPT-UHFFFAOYSA-N	?	25	potentiometric	a1/apparent	COOH	basic	-0.57
11534	FC(F)(F)C1(=NNC(=C1)C)	CC1=CC(=NN1)C(F)(F)F	InChI=1S/C5H5F3N2/c1-3-2-4(10-9-3)5(6,7)8/h2H,1H3,(H,9,10)	DLCHCAYDSKIFIN-UHFFFAOYSA-N	?	25		a1/apparent	N%+&-H	basic	-0.5
13913	[Br]C=1(C=NC2(=CC=CC=C2(C=1)))	BrC1=CC2=CC=CC=C2N=C1	InChI=1S/C9H6BrN/c10-8-5-7-3-1-2-4-9(7)11-6-8/h1-6H	ZGIKWINFUGEQEO-UHFFFAOYSA-N	?	25	potentiometric	a1/apparent	?	basic	-0.44
14347	FC1(=C([N+](=O)[O-])C=CC(=C1)N)	NC1C=CC(=C(F)C=1)[N+]([O-])=O	InChI=1S/C6H5FN2O2/c7-5-3-4(8)1-2-6(5)9(10)11/h1-3H,8H2	KKQPNAPYVIIXFB-UHFFFAOYSA-N	?	25	spectrophotometric	a1/thermodynamic	?	basic	-0.3
16997	O=C1(N(N(C)C(=C1O)C)C2(=CC=CC=C2))	CN1C(C)=C(O)C(=O)N1C1C=CC=CC=1	InChI=1S/C11H12N2O2/c1-8-10(14)11(15)13(12(8)2)9-6-4-3-5-7-9/h3-7,14H,1-2H3	SKVPTPMWXJSBTF-UHFFFAOYSA-N	?	24.9	potentiometric	a1/apparent	-N(1+)-H	basic	-0.22
16728	O=CC3(=CC=C(C=2(OC(C1(=CC=CC=C1))=CN=2))C=C3)	O=CC1C=CC(=CC=1)C1=NC=C(O1)C1C=CC=CC=1	InChI=1S/C16H11NO2/c18-11-12-6-8-14(9-7-12)16-17-10-15(19-16)13-4-2-1-3-5-13/h1-11H	ZCYOEDMCZSATFX-UHFFFAOYSA-N	?	25	spectrophotometric	b1/apparent	?	basic	0.02
15780	O=C1(N(N(C)C(=C1NC(=O)C)C)C2(=CC=CC=C2))	CN1C(C)=C(/N=C(\C)/O)C(=O)N1C1C=CC=CC=1	InChI=1S/C13H15N3O2/c1-9-12(14-10(2)17)13(18)16(15(9)3)11-7-5-4-6-8-11/h4-8H,1-3H3,(H,14,17)	OIAGWXKSCXPNNZ-UHFFFAOYSA-N	?	24.9	potentiometric	a1/apparent	-N(1+)-H	basic	0.18
11075	S(C2(=NC=1(C(=CC=CC=1)N=C2)))C	CSC1C=NC2=CC=CC=C2N=1	InChI=1S/C9H8N2S/c1-12-9-6-10-7-4-2-3-5-8(7)11-9/h2-6H,1H3	FOQUKZGBNFIUMZ-UHFFFAOYSA-N	?		spectrophotometric	a/apparent	?	basic	0.26
12433	ClC2(=CC=1(N=C(C(=O)OC)NC=1C=C2))	COC(=O)C1NC2C=CC(Cl)=CC=2N=1	InChI=1S/C9H7ClN2O2/c1-14-9(13)8-11-6-3-2-5(10)4-7(6)12-8/h2-4H,1H3,(H,11,12)	ZABAOZMNFJQFJC-UHFFFAOYSA-N	?	24.9	spectrophotometric	a1/apparent	?	basic	0.3
15320	O=[N+]([O-])C3(=CC=C(C=2(OC(C1(=CC=CC=C1))=NC=2))C=C3)	[O-][N+](=O)C1C=CC(=CC=1)C1=CN=C(O1)C1C=CC=CC=1	InChI=1S/C15H10N2O3/c18-17(19)13-8-6-11(7-9-13)14-10-16-15(20-14)12-4-2-1-3-5-12/h1-10H	OQTXWGNCTMBXMS-UHFFFAOYSA-N	?	25	spectrophotometric	b1/apparent	?	basic	0.35
15559	[Br]C3(=CC=C(C=2(OC(C1(=CC=CC=C1))=CN=2))C=C3)	BrC1C=CC(=CC=1)C1=NC=C(O1)C1C=CC=CC=1	InChI=1S/C15H10BrNO/c16-13-8-6-12(7-9-13)15-17-10-14(18-15)11-4-2-1-3-5-11/h1-10H	KQKZBILGPDPYLZ-UHFFFAOYSA-N	?	25	spectrophotometric	b1/apparent	?	basic	0.4
11796	O=C(O)C1(=C[N+]([O-])=CC=C1)	[O-][N+]1C=C(C=CC=1)C(O)=O	InChI=1S/C6H5NO3/c8-6(9)5-2-1-3-7(10)4-5/h1-4H,(H,8,9)	FJCFFCXMEXZEIM-UHFFFAOYSA-N	?	24	mean from 2	a1/thermodynamic	?	basic	0.41
11134	N2(C1(=C(C=C(C)C=C1)C=C2C))(C)	CC1=CC2C=C(C)N(C)C=2C=C1	InChI=1S/C11H13N/c1-8-4-5-11-10(6-8)7-9(2)12(11)3/h4-7H,1-3H3	QEOSOLXDPRSDKG-UHFFFAOYSA-N	?	25		a1/apparent	?	basic	0.5
12415	O=[N+]([O-])C=1(C=2(C(C(N)=CC=1)=CC=CC=2))	NC1=CC=C(C2=CC=CC=C21)[N+]([O-])=O	InChI=1S/C10H8N2O2/c11-9-5-6-10(12(13)14)8-4-2-1-3-7(8)9/h1-6H,11H2	BVPJPRYNQHAOPQ-UHFFFAOYSA-N	?	23	mean from 3	a1/apparent	RNH3(+)	basic	0.53
16727	O=CC3(=CC=C(C=2(OC(C1(=CC=CC=C1))=NC=2))C=C3)	O=CC1C=CC(=CC=1)C1=CN=C(O1)C1C=CC=CC=1	InChI=1S/C16H11NO2/c18-11-12-6-8-13(9-7-12)15-10-17-16(19-15)14-4-2-1-3-5-14/h1-11H	XAYCODVALUAMFG-UHFFFAOYSA-N	?	25	spectrophotometric	b1/apparent	?	basic	0.57
11984	N=1(C=2(C(N=CC=1)=CC=CC=2))	C1C=NC2=CC=CC=C2N=1	InChI=1S/C8H6N2/c1-2-4-8-7(3-1)9-5-6-10-8/h1-6H	XSCHRSMBECNVNS-UHFFFAOYSA-N	?	20	mean from 2	a/thermodynamic	?	basic	0.64
11651	[Br]C1(=C(N)C([Br])=CC(=C1)C)	CC1=CC(Br)=C(N)C(Br)=C1	InChI=1S/C7H7Br2N/c1-4-2-5(8)7(10)6(9)3-4/h2-3H,10H2,1H3	ATDIROHVRVQMRO-UHFFFAOYSA-N	?	21	spectrophotometric	a/apparent	?	basic	0.69
13441	ClC2(=CC(N1(N=NN=C1N))=CC=C2)	NC1=NN=NN1C1C=C(Cl)C=CC=1	InChI=1S/C7H6ClN5/c8-5-2-1-3-6(4-5)13-7(9)10-11-12-13/h1-4H,(H2,9,10,12)	FKGBDTAREVJBGX-UHFFFAOYSA-N	?	25	potentiometric	a/apparent	H+	basic	0.7
13364	N(C1(=CC=CC=C1))C2(=CC=CC=C2)	C1=CC=CC=C1NC1C=CC=CC=1	InChI=1S/C12H11N/c1-3-7-11(8-4-1)13-12-9-5-2-6-10-12/h1-10,13H	DMBHHRLKUKUOEG-UHFFFAOYSA-N	?	22	mean from 5	b1/apparent	NH	basic	0.76
13445	ClC2(=CC=C(N1(N=NN=C1N))C=C2)	NC1=NN=NN1C1C=CC(Cl)=CC=1	InChI=1S/C7H6ClN5/c8-5-1-3-6(4-2-5)13-7(9)10-11-12-13/h1-4H,(H2,9,10,12)	ODJAMMJWPPTQSR-UHFFFAOYSA-N	?	25	potentiometric	a/apparent	H+	basic	0.78
13848	OC=2(C1(=NC=CN=C1C=CC=2))	OC1=CC=CC2=NC=CN=C21	InChI=1S/C8H6N2O/c11-7-3-1-2-6-8(7)10-5-4-9-6/h1-5,11H	ZUQDDQFXSNXEOD-UHFFFAOYSA-N	?	19	mean from 2	a1/thermodynamic	?	basic	0.85
16736	ClC3(=CC=C(C=2(OC(C1(=CC=C(C)C=C1))=NC=2))C=C3)	CC1C=CC(=CC=1)C1=NC=C(O1)C1C=CC(Cl)=CC=1	InChI=1S/C16H12ClNO/c1-11-2-4-13(5-3-11)16-18-10-15(19-16)12-6-8-14(17)9-7-12/h2-10H,1H3	PUZZFKQKQKFWQF-UHFFFAOYSA-N	?	25	spectrophotometric	b1/apparent	?	basic	0.88
14376	S(C1(=NC(=CC(N1C)=O)C))C	CC1=CC(=O)N(C)C(=N1)SC	InChI=1S/C7H10N2OS/c1-5-4-6(10)9(2)7(8-5)11-3/h4H,1-3H3	QYXORJXXZRQXTL-UHFFFAOYSA-N	?		spectrophotometric	a/apparent	?	basic	0.9
12891	N#CC1(=C(N)C=CC=C1)	NC1C=CC=CC=1C#N	InChI=1S/C7H6N2/c8-5-6-3-1-2-4-7(6)9/h1-4H,9H2	HLCPWBZNUKCSBN-UHFFFAOYSA-N	?	25	spectrophotometric	a/apparent	?	basic	0.95
14983	OC3(=CC=2(N(C1(=C(C=CC=C1)NC=2C=C3))C))	CN1C2C=CC=CC=2NC2C=CC(O)=CC1=2	InChI=1S/C13H12N2O/c1-15-12-5-3-2-4-10(12)14-11-7-6-9(16)8-13(11)15/h2-8,14,16H,1H3	LGBGAPQGKWRWJD-UHFFFAOYSA-N	?	30	potentiometric	a1/apparent	?	basic	1.0
13971	[O-][N+]2(=CC=1(C(=CC=CC=1)C=C2))	[O-][N+]1=CC2=CC=CC=C2C=C1	InChI=1S/C9H7NO/c11-10-6-5-8-3-1-2-4-9(8)7-10/h1-7H	RZIAABRFQASVSW-UHFFFAOYSA-N	?	25	spectrophotometric	a/apparent	?	basic	1.01
15555	O1(C(=NC=C1C2(=CC=CC=C2))C3(=CC=C(C)C=C3))	CC1C=CC(=CC=1)C1=NC=C(O1)C1C=CC=CC=1	InChI=1S/C16H13NO/c1-12-7-9-14(10-8-12)16-17-11-15(18-16)13-5-3-2-4-6-13/h2-11H,1H3	LTGNYHGEFNFIBD-UHFFFAOYSA-N	?	25	spectrophotometric	b1/apparent	?	basic	1.04
14869	O=[N+]([O-])C1(=CC=C(N(CCC)CCC)C=C1)	CCCN(CCC)C1C=CC(=CC=1)[N+]([O-])=O	InChI=1S/C12H18N2O2/c1-3-9-13(10-4-2)11-5-7-12(8-6-11)14(15)16/h5-8H,3-4,9-10H2,1-2H3	GZCIRDMRXVOXPH-UHFFFAOYSA-N	?	25	spectrophotometric	b1/apparent	amine	basic	1.06
14739	N#CN	NC#N	InChI=1S/CH2N2/c2-1-3/h2H2	XZMCDFZZKTWFGF-UHFFFAOYSA-N	?	29	potentiometric	a/apparent	?	basic	1.1
12470	N(C1(=CC=C(C)C=C1))C2(=CC=CC=C2)	CC1C=CC(=CC=1)NC1C=CC=CC=1	InChI=1S/C13H13N/c1-11-7-9-13(10-8-11)14-12-5-3-2-4-6-12/h2-10,14H,1H3	AGHYMXKKEXDUTA-UHFFFAOYSA-N	?	25	mean from 2	b1/apparent	NH	basic	1.16
17482	S=C(N([NH3+])C)N	CN(N)C(N)=S	InChI=1S/C2H7N3S/c1-5(4)2(3)6/h4H2,1H3,(H2,3,6)	IIGQLQZSWDUOBI-UHFFFAOYSA-N	?	25	spectrophotometric	a1/apparent	?	basic	1.2
16729	O1(C(=NC=C1C2(=CC=CC=C2))C3(=CC=C(OC)C=C3))	COC1C=CC(=CC=1)C1=NC=C(O1)C1C=CC=CC=1	InChI=1S/C16H13NO2/c1-18-14-9-7-13(8-10-14)16-17-11-15(19-16)12-5-3-2-4-6-12/h2-11H,1H3	ZAQGDEAUNXUCQP-UHFFFAOYSA-N	?	25	spectrophotometric	b1/apparent	?	basic	1.25
16087	S(=O)(=O)(NC1(=NN=CC=C1))C2(=CC=C(N)C=C2)	NC1C=CC(=CC=1)S(=O)(=O)NC1C=CC=NN=1	InChI=1S/C10H10N4O2S/c11-8-3-5-9(6-4-8)17(15,16)14-10-2-1-7-12-13-10/h1-7H,11H2,(H,13,14)	KLXBSPXXUGSWGB-UHFFFAOYSA-N	?		potentiometric	b2/apparent	?	basic	1.3
12720	N=1(NC=2(C=CC=CC=2(C=1)))	C1=NNC2C=CC=CC=21	InChI=1S/C7H6N2/c1-2-4-7-6(3-1)5-8-9-7/h1-5H,(H,8,9)	BAXOFTOLAUCFNW-UHFFFAOYSA-N	?	20	mean from 3	a1/thermodynamic	?	basic	1.31
10222	S=C1(C=CN(C)C=C1)	CN1C=CC(=S)C=C1	InChI=1S/C6H7NS/c1-7-4-2-6(8)3-5-7/h2-5H,1H3	AXSKLZVLVONUIC-UHFFFAOYSA-N	?	20	mean from 2	a/apparent	?	basic	1.36
12741	S2(C1(=C(C=CC=C1)N=C2))	C1=NC2C=CC=CC=2S1	InChI=1S/C7H5NS/c1-2-4-7-6(3-1)8-5-9-7/h1-5H	IOJUPLGTWVMSFF-UHFFFAOYSA-N	?	85		a1/apparent	?	basic	1.38
15140	O(C2(=CC=C(NC1(=CC=CC=C1))C=C2))CC	CCOC1C=CC(=CC=1)NC1C=CC=CC=1	InChI=1S/C14H15NO/c1-2-16-14-10-8-13(9-11-14)15-12-6-4-3-5-7-12/h3-11,15H,2H2,1H3	SEKMXHXGKOKENQ-UHFFFAOYSA-N	?	25	mean from 2	b1/apparent	NH	basic	1.41
12444	O=C1(N(N(C)C(=C1)C)C2(=CC=CC=C2))	CN1C(C)=CC(=O)N1C1C=CC=CC=1	InChI=1S/C11H12N2O/c1-9-8-11(14)13(12(9)2)10-6-4-3-5-7-10/h3-8H,1-2H3	VEQOALNAAJBPNY-UHFFFAOYSA-N	?	23	mean from 9	a1/apparent	?	basic	1.45
12442	O=C1(N(C=NC=C1C2(=CC=CC=C2))C)	CN1C=NC=C(C1=O)C1C=CC=CC=1	InChI=1S/C11H10N2O/c1-13-8-12-7-10(11(13)14)9-5-3-2-4-6-9/h2-8H,1H3	WRZBAWXKHUZCOW-UHFFFAOYSA-N	?	20	spectrophotometric	a/apparent	?	basic	1.5
12162	S(=O)(=O)(NC(=O)C)C1(=CC=C(N)C=C1)	C/C(/O)=N\S(=O)(=O)C1C=CC(N)=CC=1	InChI=1S/C8H10N2O3S/c1-6(11)10-14(12,13)8-4-2-7(9)3-5-8/h2-5H,9H2,1H3,(H,10,11)	SKIVFJLNDNKQPD-UHFFFAOYSA-N	?		mean from 2	b/apparent	NH2	basic	1.58
11542	O(C1(=NN=C(OC)C=C1))C	COC1C=CC(=NN=1)OC	InChI=1S/C6H8N2O2/c1-9-5-3-4-6(10-2)8-7-5/h3-4H,1-2H3	HKQOBAGKDBSVEQ-UHFFFAOYSA-N	?	20	potentiometric	a/thermodynamic	?	basic	1.61
12144	O=[N+]([O-])C1(=CC=C(N(CC)CC)C=C1)	CCN(CC)C1C=CC(=CC=1)[N+]([O-])=O	InChI=1S/C10H14N2O2/c1-3-11(4-2)9-5-7-10(8-6-9)12(13)14/h5-8H,3-4H2,1-2H3	CFPIZMWTMRWZRO-UHFFFAOYSA-N	?	25	spectrophotometric	b1/apparent	amine	basic	1.7
16966	O=[N+]([O-])C1(=C([N+](=O)[O-])C=C2(NC=NC2(=C1)))	[O-][N+](=O)C1C=C2NC=NC2=CC=1[N+]([O-])=O	InChI=1S/C7H4N4O4/c12-10(13)6-1-4-5(9-3-8-4)2-7(6)11(14)15/h1-3H,(H,8,9)	GJKUZDYIYKJZOB-UHFFFAOYSA-N	?	25	mean from 2	a1/apparent	N(+)-H	basic	1.73
14647	S(=O)(=O)(N(CC)CC)C1(=CC=C(N)C=C1)	CCN(CC)S(=O)(=O)C1C=CC(N)=CC=1	InChI=1S/C10H16N2O2S/c1-3-12(4-2)15(13,14)10-7-5-9(11)6-8-10/h5-8H,3-4,11H2,1-2H3	LTFVELCIFWEGGA-UHFFFAOYSA-N	?	25		a/apparent	NH3%+&	basic	1.75
17013	S(=O)(=O)(C1(=CC=CC=C1))C=2(SC(N)=NC=2)	NC1=NC=C(S1)S(=O)(=O)C1C=CC=CC=1	InChI=1S/C9H8N2O2S2/c10-9-11-6-8(14-9)15(12,13)7-4-2-1-3-5-7/h1-6H,(H2,10,11)	ZAORQWZONVPKAF-UHFFFAOYSA-N	?	25	spectrophotometric	a1/thermodynamic	?	basic	1.79
16311	O=C(N2(C1(=C(C=CC=C1)N=C2)))C3(=CC=CC=C3)	O=C(C1C=CC=CC=1)N1C=NC2C=CC=CC1=2	InChI=1S/C14H10N2O/c17-14(11-6-2-1-3-7-11)16-10-15-12-8-4-5-9-13(12)16/h1-10H	IYVBKVVOHXVKRD-UHFFFAOYSA-N	?	30		a1/apparent	?	basic	1.8
17320	N1(=NNC(=N1)N)	NC1NN=NN=1	InChI=1S/CH3N5/c2-1-3-5-6-4-1/h(H3,2,3,4,5,6)	ULRPISSMEBPJLN-UHFFFAOYSA-N	?	24	mean from 2	a1/apparent	H+	basic	1.81
10169	[O-]C1(=[N+](C=NC=C1)C)	C[N+]1=CN=CC=C1O	InChI=1S/C5H6N2O/c1-7-4-6-3-2-5(7)8/h2-4H,1H3/p+1	PSXLJUKMMIHADB-UHFFFAOYSA-O	?	20	potentiometric	a/apparent	?	basic	1.84
17831	OC1(=CN=CN=C1)	OC1C=NC=NC=1	InChI=1S/C4H4N2O/c7-4-1-5-3-6-2-4/h1-3,7H	LTXJLQINBYSQFU-UHFFFAOYSA-N	?	20	potentiometric	a1/apparent	?	basic	1.87
10103	N#CC1(=CC=NC=C1)	N#CC1C=CN=CC=1	InChI=1S/C6H4N2/c7-5-6-1-3-8-4-2-6/h1-4H	GPHQHTOMRSGBNZ-UHFFFAOYSA-N	?	24	mean from 5	b1/apparent	H	basic	1.91
12463	O=[N+]([O-])C2(=C(O)C1(=NC=CC=C1C=C2))	[O-][N+](=O)C1C=CC2=CC=CN=C2C=1O	InChI=1S/C9H6N2O3/c12-9-7(11(13)14)4-3-6-2-1-5-10-8(6)9/h1-5,12H	RPJWQGVDVSVGPQ-UHFFFAOYSA-N	?	25	spectrophotometric	a1/apparent	H+ of NH+	basic	1.94
16157	O=C(O)C2(=CC=C(N=CC1(=CC=CC=C1))C=C2)	OC(=O)C1C=CC(=CC=1)N=CC1C=CC=CC=1	InChI=1S/C14H11NO2/c16-14(17)12-6-8-13(9-7-12)15-10-11-4-2-1-3-5-11/h1-10H,(H,16,17)	MREPJQZHXSDMKL-UHFFFAOYSA-N	?	20	spectrophotometric	a1/apparent	COOH	basic	1.97
16089	S(=O)(=O)(NC1(=NC=CC=N1))C2(=CC=C(N)C=C2)	NC1C=CC(=CC=1)S(=O)(=O)NC1N=CC=CN=1	InChI=1S/C10H10N4O2S/c11-8-2-4-9(5-3-8)17(15,16)14-10-12-6-1-7-13-10/h1-7H,11H2,(H,12,13,14)	SEEPANYCNGTZFQ-UHFFFAOYSA-N	?	25	potentiometric	a/apparent	?	basic	2.0
15452	S(=O)(=O)(NC1(=NC=CC=C1))C2(=CC=C(NC(=O)C)C=C2)	C/C(/O)=N\C1C=CC(=CC=1)S(=O)(=O)NC1=CC=CC=N1	InChI=1S/C13H13N3O3S/c1-10(17)15-11-5-7-12(8-6-11)20(18,19)16-13-4-2-3-9-14-13/h2-9H,1H3,(H,14,16)(H,15,17)	CYLYVXPHAQLXFG-UHFFFAOYSA-N	?		potentiometric	b/apparent	?	basic	2.03
13031	ClC1(=C(N)C=CC(=C1)Cl)	NC1C=CC(Cl)=CC=1Cl	InChI=1S/C6H5Cl2N/c7-4-1-2-6(9)5(8)3-4/h1-3H,9H2	KQCMTOWTPBNWDB-UHFFFAOYSA-N	?	24	mean from 2	a/thermodynamic	H+	basic	2.07
17139	O=C(NN=CC1(=NC=NC2(=C1NC=N2)))N	NC(=O)N=NCC1=NC=NC2N=CNC=21	InChI=1S/C7H7N7O/c8-7(15)14-13-1-4-5-6(11-2-9-4)12-3-10-5/h2-3H,1H2,(H2,8,15)(H,9,10,11,12)	FMRAFOIJJSXXBF-UHFFFAOYSA-N	?		spectrophotometric	a1/apparent	?	basic	2.1
12494	O(C2(=CC1(=C(C=CN(C1O)C)C=C2)))C	CN1C=CC2C=CC(=CC=2C1O)OC	InChI=1S/C11H13NO2/c1-12-6-5-8-3-4-9(14-2)7-10(8)11(12)13/h3-7,11,13H,1-2H3	SXFUOPZOEZXSJY-UHFFFAOYSA-N	?	21	potentiometric	b/apparent	?	basic	2.15
16085	S(=O)(=O)(NC=1(SC(C)=NN=1))C2(=CC=C(N)C=C2)	CC1=NN=C(NS(=O)(=O)C2C=CC(N)=CC=2)S1	InChI=1S/C9H10N4O2S2/c1-6-11-12-9(16-6)13-17(14,15)8-4-2-7(10)3-5-8/h2-5H,10H2,1H3,(H,12,13)	VACCAVUAMIDAGB-UHFFFAOYSA-N	?		potentiometric	a/apparent	?	basic	2.19
11699	O=C(OC)C1(=NC=CC=C1)	COC(=O)C1C=CC=CN=1	InChI=1S/C7H7NO2/c1-10-7(9)6-4-2-3-5-8-6/h2-5H,1H3	NMMIHXMBOZYNET-UHFFFAOYSA-N	?	22	potentiometric	a/thermodynamic	NH+	basic	2.21
10134	ClC=1(C(=NNC=1C)C)	CC1=NNC(C)=C1Cl	InChI=1S/C5H7ClN2/c1-3-5(6)4(2)8-7-3/h1-2H3,(H,7,8)	JGTUBTJLRQIMAB-UHFFFAOYSA-N	?	20	potentiometric	a1/apparent	=N-H	basic	2.23
15038	[N+]3(=CC=C(C1(=NC=2(C=CC=CC=2(N1))))C=C3)(C)	C[N+]1C=CC(=CC=1)C1NC2C=CC=CC=2N=1	InChI=1S/C13H11N3/c1-16-8-6-10(7-9-16)13-14-11-4-2-3-5-12(11)15-13/h2-9H,1H3/p+1	QFLATZNEOVQJFV-UHFFFAOYSA-O	?	25	spectrophotometric	a1/apparent	NH	basic	2.26
17865	SC1(=CN=CC=C1)	SC1=CN=CC=C1	InChI=1S/C5H5NS/c7-5-2-1-3-6-4-5/h1-4,7H	FFWJHVGUAKWTKW-UHFFFAOYSA-N	?	20	potentiometric	a1/apparent	proton.	basic	2.28
13032	[Br]C1(=C(N)C=CC(=C1)[Br])	NC1C=CC(Br)=CC=1Br	InChI=1S/C6H5Br2N/c7-4-1-2-6(9)5(8)3-4/h1-3H,9H2	DYSRXWYRUJCNFI-UHFFFAOYSA-N	?	15	potentiometric	a/apparent	?	basic	2.3
17284	N1(=NC=CC=C1)	C1=CC=CN=N1	InChI=1S/C4H4N2/c1-2-4-6-5-3-1/h1-4H	PBMFSQRYOILNGV-UHFFFAOYSA-N	?	20	potentiometric	a/apparent	?	basic	2.33
13410	O(C1(=NC=CC=C1))C2(=CC=CC=C2)	C1=CC=CC=C1OC1C=CC=CN=1	InChI=1S/C11H9NO/c1-2-6-10(7-3-1)13-11-8-4-5-9-12-11/h1-9H	MEAAWTRWNWSLPF-UHFFFAOYSA-N	?	25	spectrophotometric	a1/apparent	?	basic	2.35
16346	S3(C(C1(=NC=2(C=C([N+](=O)[O-])C=CC=2(N1))))=CC=C3)	[O-][N+](=O)C1=CC2N=C(NC=2C=C1)C1=CC=CS1	InChI=1S/C11H7N3O2S/c15-14(16)7-3-4-8-9(6-7)13-11(12-8)10-2-1-5-17-10/h1-6H,(H,12,13)	HMNHLRCFIFTELE-UHFFFAOYSA-N	?	20	potentiometric	a1/apparent	?	basic	2.36
15012	O(C2(=NC=1(C(=CC=CC=1)C=3(C2=CC=CC=3))))C	COC1=NC2=CC=CC=C2C2=CC=CC=C21	InChI=1S/C14H11NO/c1-16-14-12-8-3-2-6-10(12)11-7-4-5-9-13(11)15-14/h2-9H,1H3	CFXXLOSWIXYUGN-UHFFFAOYSA-N	?	20	spectrophotometric	a/apparent	NH%+&	basic	2.38
15579	[O-][N+]2(=C(N)C=1(N(C=NC=1N=C2)CC3(=CC=CC=C3)))	NC1C2=C(N=C[N+]=1[O-])N=CN2CC1C=CC=CC=1	InChI=1S/C12H11N5O/c13-11-10-12(15-8-17(11)18)14-7-16(10)6-9-4-2-1-3-5-9/h1-5,7-8H,6,13H2	FNQKXTIIESJQRP-UHFFFAOYSA-N	?	30	spectrophotometric	b1/apparent	?	basic	2.4
13595	[Br]C=1(C(=O)N(N)C=C(C=1)C(=O)OC)	COC(=O)C1C=C(Br)C(=O)N(N)C=1	InChI=1S/C7H7BrN2O3/c1-13-7(12)4-2-5(8)6(11)10(9)3-4/h2-3H,9H2,1H3	DGPGLECIBLAUML-UHFFFAOYSA-N	?			a/apparent	?	basic	2.4
11697	O=C(O)C1(=CC=C(N)C=C1)	NC1=CC=C(C=C1)C(O)=O	InChI=1S/C7H7NO2/c8-6-3-1-5(2-4-6)7(9)10/h1-4H,8H2,(H,9,10)	ALYNCZNDIQEVRV-UHFFFAOYSA-N	?	24	mean from 10	a1/thermodynamic	COOH	basic	2.41
12718	N2(=C1(N=CNC1=CN=C2))	C1N=C2N=CNC2=CN=1	InChI=1S/C5H4N4/c1-4-5(8-2-6-1)9-3-7-4/h1-3H,(H,6,7,8,9)	KDCGOANMDULRCW-UHFFFAOYSA-N	?	20	mean from 2	a1/apparent	?	basic	2.45
12196	O=C(OCCCC)C1(=CC=C(N)C=C1)	CCCCOC(=O)C1C=CC(N)=CC=1	InChI=1S/C11H15NO2/c1-2-3-8-14-11(13)9-4-6-10(12)7-5-9/h4-7H,2-3,8,12H2,1H3	IUWVALYLNVXWKX-UHFFFAOYSA-N	?	25	spectrophotometric	a/thermodynamic	?	basic	2.47
13030	[Br]C1(=CC([Br])=CC(=C1)N)	NC1C=C(Br)C=C(Br)C=1	InChI=1S/C6H5Br2N/c7-4-1-5(8)3-6(9)2-4/h1-3H,9H2	RVNUUWJGSOHMRR-UHFFFAOYSA-N	?	16	mean from 2	a/apparent	?	basic	2.49
10165	O(C1(=NC=NC=C1))C	COC1C=CN=CN=1	InChI=1S/C5H6N2O/c1-8-5-2-3-6-4-7-5/h2-4H,1H3	PENVYHXKYYCYML-UHFFFAOYSA-N	?	20	potentiometric	a/apparent	?	basic	2.5
10164	O(C1(=NN=CC=C1))C	COC1C=CC=NN=1	InChI=1S/C5H6N2O/c1-8-5-3-2-4-6-7-5/h2-4H,1H3	ASFHDLDAWYTMJS-UHFFFAOYSA-N	?	20	potentiometric	a/apparent	?	basic	2.52
17237	[Se](=O)(C)C	C[Se](C)=O	InChI=1S/C2H6OSe/c1-4(2)3/h1-2H3	OOYOEHGKYKMRJI-UHFFFAOYSA-N	?	20	potentiometric	a/thermodynamic	H+	basic	2.55
10808	O=C(O)C1(=CC=C(N(C)C)C=C1)	CN(C)C1C=CC(=CC=1)C(O)=O	InChI=1S/C9H11NO2/c1-10(2)8-5-3-7(4-6-8)9(11)12/h3-6H,1-2H3,(H,11,12)	YDIYEOMDOWUDTJ-UHFFFAOYSA-N	?	25	spectrophotometric	a1/thermodynamic	NH+	basic	2.57
10809	O=C(OCC)C1(=CC=C(N)C=C1)	CCOC(=O)C1C=CC(N)=CC=1	InChI=1S/C9H11NO2/c1-2-12-9(11)7-3-5-8(10)6-4-7/h3-6H,2,10H2,1H3	BLFLLBZGZJTVJG-UHFFFAOYSA-N	?	22	mean from 5	a1/apparent	NH2	basic	2.58
15442	N(=NC1(=CC=C(N(C)C)C=C1))C2(=CC(=C(CC)C=C2)C)	CC1C=C(C=CC=1CC)N=NC1C=CC(=CC=1)N(C)C	InChI=1S/C17H21N3/c1-5-14-6-7-16(12-13(14)2)19-18-15-8-10-17(11-9-15)20(3)4/h6-12H,5H2,1-4H3	BFGIQMYOHPVKJV-UHFFFAOYSA-N	?	24	spectrophotometric	a1/apparent	?	basic	2.6
11543	O=[N+]([O-])C1(=CC(N)=CC=C1)	NC1C=C(C=CC=1)[N+]([O-])=O	InChI=1S/C6H6N2O2/c7-5-2-1-3-6(4-5)8(9)10/h1-4H,7H2	XJCVRTZCHMZPBD-UHFFFAOYSA-N	?	24	mean from 11	a1/thermodynamic	-NH3%+&	basic	2.6
13458	[N+]=1(C=2(C(C(NN)=CC=1)=CC=CC=2))(C)	C[N+]1=CC=C(NN)C2=CC=CC=C12	InChI=1S/C10H11N3/c1-13-7-6-9(12-11)8-4-2-3-5-10(8)13/h2-7H,11H2,1H3/p+1	OVHVYXFVTXDQOD-UHFFFAOYSA-O	?	20	potentiometric	a1/apparent	?	basic	2.61
12414	O=[N+]([O-])C=1(C=2(C(C=C(C=1)N)=CC=CC=2))	NC1=CC2=CC=CC=C2C(=C1)[N+]([O-])=O	InChI=1S/C10H8N2O2/c11-8-5-7-3-1-2-4-9(7)10(6-8)12(13)14/h1-6H,11H2	QMXYWTRTKVSGPG-UHFFFAOYSA-N	?	25	mean from 2	a/thermodynamic	?	basic	2.62
16347	O=[N+]([O-])C3(=CC=2(N=C(C=1(OC=CC=1))NC=2C=C3))	[O-][N+](=O)C1=CC2N=C(NC=2C=C1)C1=CC=CO1	InChI=1S/C11H7N3O3/c15-14(16)7-3-4-8-9(6-7)13-11(12-8)10-2-1-5-17-10/h1-6H,(H,12,13)	VAOCIPZCVAFPGT-UHFFFAOYSA-N	?	20	potentiometric	a1/apparent	?	basic	2.64
16012	ClC1(=NC=2(C=C3(CCCCC3(=CC=2(N1)))))	ClC1NC2C=C3CCCCC3=CC=2N=1	InChI=1S/C11H11ClN2/c12-11-13-9-5-7-3-1-2-4-8(7)6-10(9)14-11/h5-6H,1-4H2,(H,13,14)	OVFSGBXDUGGLTQ-UHFFFAOYSA-N	?	20	spectrophotometric	a/apparent	?	basic	2.68
11247	ClC1(=NC(N)=C2(C=NN(C2(=N1))C))	CN1N=CC2=C(N)N=C(Cl)N=C12	InChI=1S/C6H6ClN5/c1-12-5-3(2-9-12)4(8)10-6(7)11-5/h2H,1H3,(H2,8,10,11)	IXLBKCICUWBZOQ-UHFFFAOYSA-N	?	20	spectrophotometric	a/apparent	?	basic	2.69
12889	N#CC1(=CN(CC=C1)C)	CN1CC=CC(=C1)C#N	InChI=1S/C7H8N2/c1-9-4-2-3-7(5-8)6-9/h2-3,6H,4H2,1H3	ZMTFFNRUQXTNPJ-UHFFFAOYSA-N	?			a/apparent	?	basic	2.7
12004	S1(C(=NC=C1)C=2(SC=CN=2))	C1=CN=C(S1)C1=NC=CS1	InChI=1S/C6H4N2S2/c1-3-9-5(7-1)6-8-2-4-10-6/h1-4H	SMSLWFZHCONMGQ-UHFFFAOYSA-N	?			a/apparent	?	basic	2.76
12421	O=[N+]([O-])C=2(C1(=C(N)C=CC=C1C=CC=2))	NC1C=CC=C2C=CC=C(C2=1)[N+]([O-])=O	InChI=1S/C10H8N2O2/c11-8-5-1-3-7-4-2-6-9(10(7)8)12(13)14/h1-6H,11H2	SOOKWSYBWVCXEB-UHFFFAOYSA-N	?	23		a/thermodynamic	?	basic	2.79
11573	OC1(=NNC(=C1CCC)C)	CC1NN=C(O)C=1CCC	InChI=1S/C7H12N2O/c1-3-4-6-5(2)8-9-7(6)10/h3-4H2,1-2H3,(H2,8,9,10)	HGSPSEYJWWSACE-UHFFFAOYSA-N	?		potentiometric	b/apparent	?	basic	2.8
17248	O=CNN	NNC=O	InChI=1S/CH4N2O/c2-3-1-4/h1H,2H2,(H,3,4)	XZBIXDPGRMLSTC-UHFFFAOYSA-N	?	25	potentiometric	a1/apparent	?	basic	2.81
12898	N#CC1(=CC(N)=CC=C1)	NC1C=C(C=CC=1)C#N	InChI=1S/C7H6N2/c8-5-6-2-1-3-7(9)4-6/h1-4H,9H2	NJXPYZHXZZCTNI-UHFFFAOYSA-N	?	25	mean from 2	a1/apparent	-NH3(1+)	basic	2.83
11959	N2(=C1(N=C(C)NC1=CN=C2))	CC1NC2=CN=CN=C2N=1	InChI=1S/C6H6N4/c1-4-9-5-2-7-3-8-6(5)10-4/h2-3H,1H3,(H,7,8,9,10)	UZQYFLWZKIMYKS-UHFFFAOYSA-N	?	20	potentiometric	a1/apparent	?	basic	2.85
11824	O=C(NN)C1(=NC=CC=C1)	NNC(=O)C1C=CC=CN=1	InChI=1S/C6H7N3O/c7-9-6(10)5-3-1-2-4-8-5/h1-4H,7H2,(H,9,10)	BAQLNPIEFOYKNB-UHFFFAOYSA-N	?	20	potentiometric	a1/apparent	?	basic	2.86
15161	N(=NC1(=CC=C(N)C=C1))C2(=CC(=CC=C2)C)	CC1C=C(C=CC=1)N=NC1C=CC(N)=CC=1	InChI=1S/C13H13N3/c1-10-3-2-4-13(9-10)16-15-12-7-5-11(14)6-8-12/h2-9H,14H2,1H3	KCOITMFSLVDOGO-UHFFFAOYSA-N	?	25	spectrophotometric	a/apparent	?	basic	2.88
12423	O=[N+]([O-])C2(=CC=1(C(=CC(N)=CC=1)C=C2))	NC1C=C2C=CC(=CC2=CC=1)[N+]([O-])=O	InChI=1S/C10H8N2O2/c11-9-3-1-8-6-10(12(13)14)4-2-7(8)5-9/h1-6H,11H2	LNYJXDMWSMEVGQ-UHFFFAOYSA-N	?	21		a/thermodynamic	?	basic	2.9
11082	OC=2(C1(=NC=NC(=C1C=CC=2)C))	CC1N=CN=C2C(O)=CC=CC2=1	InChI=1S/C9H8N2O/c1-6-7-3-2-4-8(12)9(7)11-5-10-6/h2-5,12H,1H3	RSHKEEMIDCYLTC-UHFFFAOYSA-N	?	20	potentiometric	a1/apparent	?	basic	2.9
17869	[Br]C1(=CN=CC=C1)	BrC1=CN=CC=C1	InChI=1S/C5H4BrN/c6-5-2-1-3-7-4-5/h1-4H	NYPYPOZNGOXYSU-UHFFFAOYSA-N	?	25	mean from 2	a1/apparent	NH(1+)	basic	2.94
10220	FC1(=C(N)C=CC=C1)	NC1C=CC=CC=1F	InChI=1S/C6H6FN/c7-5-3-1-2-4-6(5)8/h1-4H,8H2	FTZQXOJYPFINKJ-UHFFFAOYSA-N	?	25	potentiometric	b/thermodynamic	?	basic	2.96
10999	S(C1(=NC=2(C=NC=NC=2(N1C))))C	CN1C2N=CN=CC=2N=C1SC	InChI=1S/C7H8N4S/c1-11-6-5(3-8-4-9-6)10-7(11)12-2/h3-4H,1-2H3	CHVNAJCSHLYMRZ-UHFFFAOYSA-N	?		potentiometric	a/apparent	?	basic	2.98
11571	OC1(=NNC(=C1C(C)C)C)	CC1NN=C(O)C=1C(C)C	InChI=1S/C7H12N2O/c1-4(2)6-5(3)8-9-7(6)10/h4H,1-3H3,(H2,8,9,10)	ATGBRCLYHXIDTH-UHFFFAOYSA-N	?		potentiometric	a/apparent	?	basic	3.0
14539	ClC1(=CC=C(N(CO)C)C=C1)	CN(CO)C1C=CC(Cl)=CC=1	InChI=1S/C8H10ClNO/c1-10(6-11)8-4-2-7(9)3-5-8/h2-5,11H,6H2,1H3	JPCRKZMRCHYQAH-UHFFFAOYSA-N	?	25	spectrophotometric	a1/thermodynamic	?	basic	3.02
11876	N(CC#C)(CC#C)CC#C	C#CCN(CC#C)CC#C	InChI=1S/C9H9N/c1-4-7-10(8-5-2)9-6-3/h1-3H,7-9H2	ZHOBJWVNWMQMLF-UHFFFAOYSA-N	?		mean from 2	a/apparent	?	basic	3.04
12087	N=1(NC=2(C(N)=CC=CC=2(C=1)))	NC1=CC=CC2C=NNC=21	InChI=1S/C7H7N3/c8-6-3-1-2-5-4-9-10-7(5)6/h1-4H,8H2,(H,9,10)	OTFFCAGPSWJBDK-UHFFFAOYSA-N	?		potentiometric	a/apparent	?	basic	3.05
15164	S1(C(=NN=C1C2(=CC=CC=C2))N(CC)CC)	CCN(CC)C1=NN=C(S1)C1C=CC=CC=1	InChI=1S/C12H15N3S/c1-3-15(4-2)12-14-13-11(16-12)10-8-6-5-7-9-10/h5-9H,3-4H2,1-2H3	RCCXMWAPQQLBAB-UHFFFAOYSA-N	?		spectrophotometric	b/apparent	?	basic	3.09
16554	S(C2(=NC(N)=C3(N(C1(OC(CO)C(C1O)O))C=NC3(=N2))))C	CSC1N=C2N=CN(C3OC(CO)C(O)C3O)C2=C(N)N=1	InChI=1S/C11H15N5O4S/c1-21-11-14-8(12)5-9(15-11)13-3-16(5)10-7(19)6(18)4(2-17)20-10/h3-4,6-7,10,17-19H,2H2,1H3,(H2,12,14,15)	CRYLGGQVMIOMDU-UHFFFAOYSA-N	?		spectrophotometric	a/apparent	?	basic	3.1
15552	O3(C(N1(N=C2(N=CN=C(C2(=N1))N)))CC(C3CO)O)	NC1=NC=NC2=NN(N=C21)C1CC(O)C(CO)O1	InChI=1S/C9H12N6O3/c10-8-7-9(12-3-11-8)14-15(13-7)6-1-4(17)5(2-16)18-6/h3-6,16-17H,1-2H2,(H2,10,11,12,14)	LERBDRLELWYCDC-UHFFFAOYSA-N	?	25.1	spectrophotometric	a1/apparent	NH+	basic	3.1
12422	O=[N+]([O-])C2(=CC=1(C(=CC=C(C=1)N)C=C2))	NC1C=C2C=C(C=CC2=CC=1)[N+]([O-])=O	InChI=1S/C10H8N2O2/c11-9-3-1-7-2-4-10(12(13)14)6-8(7)5-9/h1-6H,11H2	KRHGMPUYSBHCPE-UHFFFAOYSA-N	?	21		a/thermodynamic	?	basic	3.13
13788	O(C1(=NC=2(N=CN=CC=2(N1))))C	COC1NC2C=NC=NC=2N=1	InChI=1S/C6H6N4O/c1-11-6-9-4-2-7-3-8-5(4)10-6/h2-3H,1H3,(H,7,8,9,10)	DYZBUFCIYODTAZ-UHFFFAOYSA-N	?		potentiometric	a1/apparent	?	basic	3.14
10307	N1(=C(C(N)=CN=C1)C)	CC1=NC=NC=C1N	InChI=1S/C5H7N3/c1-4-5(6)2-7-3-8-4/h2-3H,6H2,1H3	DQNDDUOCVSWTOW-UHFFFAOYSA-N	?		potentiometric	a/apparent	?	basic	3.15
12425	O=[N+]([O-])C=2(C=1(C(=CC(N)=CC=1)C=CC=2))	NC1C=C2C=CC=C(C2=CC=1)[N+]([O-])=O	InChI=1S/C10H8N2O2/c11-8-4-5-9-7(6-8)2-1-3-10(9)12(13)14/h1-6H,11H2	PPYFMWXMDIAZSV-UHFFFAOYSA-N	?	25		a/thermodynamic	?	basic	3.16
17031	O(C1(=C(C#N)C=NC=2(C1=CC=CC=2)))CC	CCOC1C2=CC=CC=C2N=CC=1C#N	InChI=1S/C12H10N2O/c1-2-15-12-9(7-13)8-14-11-6-4-3-5-10(11)12/h3-6,8H,2H2,1H3	YNNZCVACDPGESO-UHFFFAOYSA-N	?	20	spectrophotometric	a1/apparent	?	basic	3.18
13006	N1(C(=C(CC)C(=C1)C)C)	CCC1C(C)=CNC=1C	InChI=1S/C8H13N/c1-4-8-6(2)5-9-7(8)3/h5,9H,4H2,1-3H3	ZEBBLOXDLGIMEG-UHFFFAOYSA-N	?		mean from 2	a/apparent	?	basic	3.19
14818	S(=O)(=O)([O-])C3(N7(C6(C2(C1(=C(C=CC=C1)N5(C2C4(C(C3=CCOC4CC5=O)C6))))(CC7))))	OC1=CC2OCC=C3C(N4CCC56C4CC3C2C5N1C1=CC=CC=C61)S(O)(=O)=O	InChI=1S/C21H22N2O5S/c24-17-10-15-18-12-9-16-21(13-3-1-2-4-14(13)23(17)19(18)21)6-7-22(16)20(29(25,26)27)11(12)5-8-28-15/h1-5,10,12,15-16,18-20,24H,6-9H2,(H,25,26,27)	KSULFSCIRCNWCM-UHFFFAOYSA-N	?			a/apparent	?	basic	3.2
17788	N1(=NC=CC(=C1)C)	CC1=CN=NC=C1	InChI=1S/C5H6N2/c1-5-2-3-6-7-4-5/h2-4H,1H3	AIKUBOPKWKZULG-UHFFFAOYSA-N	?	16	mean from 2	a1/apparent	?	basic	3.22
17868	IC1(=CN=CC=C1)	IC1=CN=CC=C1	InChI=1S/C5H4IN/c6-5-2-1-3-7-4-5/h1-4H	XDELKSRGBLWMBA-UHFFFAOYSA-N	?	25	spectrophotometric	a/thermodynamic	NHE+	basic	3.25
10066	S(C1(=NC(N)=NN1))C	CSC1NN=C(N)N=1	InChI=1S/C3H6N4S/c1-8-3-5-2(4)6-7-3/h1H3,(H3,4,5,6,7)	XGWWZKBCQLBJNH-UHFFFAOYSA-N	?	25	potentiometric	a1/apparent	?	basic	3.27
12495	O=C(OC=2(C1(=NC=CC=C1C=CC=2)))C	C=C(O)OC1=CC=CC2=CC=CN=C21	InChI=1S/C11H9NO2/c1-8(13)14-10-6-2-4-9-5-3-7-12-11(9)10/h2-7,13H,1H2	SIRLNFWRRJRDPU-UHFFFAOYSA-N	?	30	potentiometric	b1/apparent	?	basic	3.3
13469	O=NC1(=C(O)C=CC2(=C1N=CN2C))	CN1C=NC2C(N=O)=C(O)C=CC1=2	InChI=1S/C8H7N3O2/c1-11-4-9-7-5(11)2-3-6(12)8(7)10-13/h2-4,12H,1H3	UGXKEMXRIUJJDK-UHFFFAOYSA-N	?	20	potentiometric	a1/apparent	?	basic	3.31
13116	O=C(C1(=CN=CC=C1))C	C=C(O)C1C=CC=NC=1	InChI=1S/C7H7NO/c1-6(9)7-3-2-4-8-5-7/h2-5,9H,1H2	UZOWPXGNSLHEAD-UHFFFAOYSA-N	?	23	mean from 4	a1/apparent	NH(1+)	basic	3.32
10275	O=C1(C=CN(C)C=C1)	CN1C=CC(=O)C=C1	InChI=1S/C6H7NO/c1-7-4-2-6(8)3-5-7/h2-5H,1H3	OYPBUQASUUMJKG-UHFFFAOYSA-N	?	20	potentiometric	a/apparent	?	basic	3.33
11695	O=C(OC)C1(=CC=NC=C1)	COC(=O)C1C=CN=CC=1	InChI=1S/C7H7NO2/c1-10-7(9)6-2-4-8-5-3-6/h2-5H,1H3	OLXYLDUSSBULGU-UHFFFAOYSA-N	?	23	mean from 5	a1/apparent	N	basic	3.38
16741	O3(C(N2(C1(=NC(=NC=C1N=C2)N)))C(O)C(C3CO)O)	NC1N=C2C(=CN=1)N=CN2C1OC(CO)C(O)C1O	InChI=1S/C10H13N5O4/c11-10-12-1-4-8(14-10)15(3-13-4)9-7(18)6(17)5(2-16)19-9/h1,3,5-7,9,16-18H,2H2,(H2,11,12,14)	JVOJULURLCZUDE-UHFFFAOYSA-N	?		spectrophotometric	a/apparent	?	basic	3.4
12965	ON=CC1(=NC=CC=C1)	O=NCC1C=CC=CN=1	InChI=1S/C6H6N2O/c9-8-5-6-3-1-2-4-7-6/h1-4H,5H2	NZNHTKNELYIQNB-UHFFFAOYSA-N	?	25	mean from 2	a1/thermodynamic	prot.	basic	3.4
10224	FC1(=CC(N)=CC=C1)	NC1C=C(F)C=CC=1	InChI=1S/C6H6FN/c7-5-2-1-3-6(8)4-5/h1-4H,8H2	QZVQQUVWFIZUBQ-UHFFFAOYSA-N	?	25	potentiometric	b/thermodynamic	?	basic	3.41
17046	N=1(NC(N)=C(C=1N)N=NC2(=CC=CC=C2))	NC1=NNC(N)=C1N=NC1C=CC=CC=1	InChI=1S/C9H10N6/c10-8-7(9(11)15-14-8)13-12-6-4-2-1-3-5-6/h1-5H,(H5,10,11,14,15)	BLXRKDXUWQFGAW-UHFFFAOYSA-N	?	25	spectrophotometric	a1/apparent	?	basic	3.43
15554	O=C(OC)C=1(C=3(C(N=C2(C=1C=CC=C2))=CC=CC=3))	COC(=O)C1C2=CC=CC=C2N=C2C=CC=CC2=1	InChI=1S/C15H11NO2/c1-18-15(17)14-10-6-2-4-8-12(10)16-13-9-5-3-7-11(13)14/h2-9H,1H3	PGWHWYBRRVQFCI-UHFFFAOYSA-N	?	20	spectrophotometric	a/apparent	?	basic	3.45
11986	N=1(N=CC2(=CC=CC=C2(C=1)))	C1=NN=CC2=CC=CC=C21	InChI=1S/C8H6N2/c1-2-4-8-6-10-9-5-7(8)3-1/h1-6H	LFSXCDWNBUNEEM-UHFFFAOYSA-N	?	20	potentiometric	a/apparent	?	basic	3.47
11500	N1(=NC=CC=C1CCCC)	CCCCC1=CC=CN=N1	InChI=1S/C8H12N2/c1-2-3-5-8-6-4-7-9-10-8/h4,6-7H,2-3,5H2,1H3	XHQORXRKXJXPBL-UHFFFAOYSA-N	?	18	potentiometric	a/apparent	?	basic	3.49
15112	OC2(=C(N=NC=1(C(=NNC=1N)N))C=CC=C2)	NC1=NNC(N)=C1N=NC1C=CC=CC=1O	InChI=1S/C9H10N6O/c10-8-7(9(11)15-14-8)13-12-5-3-1-2-4-6(5)16/h1-4,16H,(H5,10,11,14,15)	NMUKEYNAORQEIT-UHFFFAOYSA-N	?	25	spectrophotometric	a1/apparent	?	basic	3.51
17189	FC3(=C1(C(C=2(C=CC(=CC=2(C1))N))=CC=C3))	NC1=CC2CC3=C(F)C=CC=C3C=2C=C1	InChI=1S/C13H10FN/c14-13-3-1-2-11-10-5-4-9(15)6-8(10)7-12(11)13/h1-6H,7,15H2	IVTOGTCHWXYMEG-UHFFFAOYSA-N	?	25	spectrophotometric	a1/apparent	?	basic	3.54
17905	N1(=C(N=CC=C1)N)	NC1N=CC=CN=1	InChI=1S/C4H5N3/c5-4-6-2-1-3-7-4/h1-3H,(H2,5,6,7)	LJXQPZWIHJMPQQ-UHFFFAOYSA-N	?	20	mean from 2	a1/apparent	NH(1+)	basic	3.55
14030	N=2(C=1(C(=C(N)C=CC=1)C=NC=2))	NC1C=CC=C2N=CN=CC2=1	InChI=1S/C8H7N3/c9-7-2-1-3-8-6(7)4-10-5-11-8/h1-5H,9H2	KWHDQPVGKVPPPS-UHFFFAOYSA-N	?	20	potentiometric	a/apparent	?	basic	3.57
16803	ClC3(=CC=2(N(C1(=C(C=CC=C1)SC=2C=C3))CCC[NH+]4(CCN(CCO)CC4)))	OCCN1CCN(CCCN2C3=CC=CC=C3SC3=CC=C(Cl)C=C23)CC1	InChI=1S/C21H26ClN3OS/c22-17-6-7-21-19(16-17)25(18-4-1-2-5-20(18)27-21)9-3-8-23-10-12-24(13-11-23)14-15-26/h1-2,4-7,16,26H,3,8-15H2	RGCVKNLCSQQDEP-UHFFFAOYSA-N	?	25	potentiometric	a1/apparent	?	basic	3.59
10160	O=C(N1(C=NC=C1))C	C=C(O)N1C=NC=C1	InChI=1S/C5H6N2O/c1-5(8)7-3-2-6-4-7/h2-4,8H,1H2	YUFVOKKDUKCPKF-UHFFFAOYSA-N	?	25		b1/thermodynamic	?	basic	3.6
17815	[Br]C=1(SC(N)=NC=1)	NC1=NC=C(Br)S1	InChI=1S/C3H3BrN2S/c4-2-1-6-3(5)7-2/h1H,(H2,5,6)	ARHCLXWELPFVFQ-UHFFFAOYSA-N	?	25	potentiometric	a1/thermodynamic	?	basic	3.61
10228	S(C1(=NC=CC=C1))C	CSC1C=CC=CN=1	InChI=1S/C6H7NS/c1-8-6-4-2-3-5-7-6/h2-5H,1H3	VLQBSKLZRSUMTJ-UHFFFAOYSA-N	?	20	potentiometric	apparent	NH+	basic	3.62
12975	O(C1(=NC=NC(=C1)C))C	CC1=CC(=NC=N1)OC	InChI=1S/C6H8N2O/c1-5-3-6(9-2)8-4-7-5/h3-4H,1-2H3	GGFJPYWUQCOYLQ-UHFFFAOYSA-N	?		potentiometric	a/apparent	?	basic	3.65
15562	N3(=C(NCC1(=CC=CC=C1))C2(=C(N(C)N=C2)N=C3))	CN1N=CC2C(NCC3C=CC=CC=3)=NC=NC1=2	InChI=1S/C13H13N5/c1-18-13-11(8-17-18)12(15-9-16-13)14-7-10-5-3-2-4-6-10/h2-6,8-9H,7H2,1H3,(H,14,15,16)	IGHOYJOUGQNIAB-UHFFFAOYSA-N	?	20	spectrophotometric	a/apparent	?	basic	3.66
13448	O(C1(=NC(N)=C2(C=NN(C2(=N1))C)))C	COC1N=C2C(C=NN2C)=C(N)N=1	InChI=1S/C7H9N5O/c1-12-6-4(3-9-12)5(8)10-7(11-6)13-2/h3H,1-2H3,(H2,8,10,11)	QXDPBVZHDZDTGK-UHFFFAOYSA-N	?	20	spectrophotometric	a/apparent	?	basic	3.66
11217	ClC=2(C=1(C(=NC=CC=1)C(O)=CC=2))	OC1=CC=C(Cl)C2=CC=CN=C21	InChI=1S/C9H6ClNO/c10-7-3-4-8(12)9-6(7)2-1-5-11-9/h1-5,12H	CTQMJYWDVABFRZ-UHFFFAOYSA-N	?	25	spectrophotometric	a1/apparent	H+ of NH+	basic	3.68
11131	N(C=1(C=2(C(C=CC=1)=CC=CC=2)))C	CNC1=CC=CC2=CC=CC=C21	InChI=1S/C11H11N/c1-12-11-8-4-6-9-5-2-3-7-10(9)11/h2-8,12H,1H3	AKEYUWUEAXIBTF-UHFFFAOYSA-N	?	25	potentiometric	a/thermodynamic	H%+&	basic	3.7
11256	O(C1(=NC(N)=C2(NC=NC2(=N1))))C	COC1N=C2N=CNC2=C(N)N=1	InChI=1S/C6H7N5O/c1-12-6-10-4(7)3-5(11-6)9-2-8-3/h2H,1H3,(H3,7,8,9,10,11)	TUDKBZAMOFJOSO-UHFFFAOYSA-N	?		spectrophotometric	a1/apparent	?	basic	3.7
12560	ON=C2(C1(=NC=CC=C1C(=NO)C=C2))	O=NC1C=CC(N=O)C2C=CC=NC=21	InChI=1S/C9H7N3O2/c13-11-7-3-4-8(12-14)9-6(7)2-1-5-10-9/h1-5,7-8H	YAQIHBMPEQRRIF-UHFFFAOYSA-N	?	25	spectrophotometric	a1/apparent	prot.	basic	3.7
10791	O=C(OC)CC1(=C(N)C=CC=C1)	COC(O)=CC1C=CC=CC=1N	InChI=1S/C9H11NO2/c1-12-9(11)6-7-4-2-3-5-8(7)10/h2-6,11H,10H2,1H3	SBIKFWGAZFUMSM-UHFFFAOYSA-N	?	30	spectrophotometric	a1/apparent	NH2-H	basic	3.71
10279	O=CC1(=CN=CC=C1)	O=CC1=CN=CC=C1	InChI=1S/C6H5NO/c8-5-6-2-1-3-7-4-6/h1-5H	QJZUKDFHGGYHMC-UHFFFAOYSA-N	?	20	mean from 4	a1/apparent	NH(1+)	basic	3.73
13281	N=2(C1(=NC(=C(C)N=C1C=NC=2C)C))	CC1N=CC2=NC(C)=C(C)N=C2N=1	InChI=1S/C9H10N4/c1-5-6(2)12-9-8(11-5)4-10-7(3)13-9/h4H,1-3H3	ZGWOCNDIGLJDDX-UHFFFAOYSA-N	?	20	potentiometric	a/apparent	?	basic	3.76
14388	NC1(=C(C=CC=C1)C(C)(C)C)	CC(C)(C)C1C=CC=CC=1N	InChI=1S/C10H15N/c1-10(2,3)8-6-4-5-7-9(8)11/h4-7H,11H2,1-3H3	AEIOZWYBDBVCGW-UHFFFAOYSA-N	?	25	potentiometric	a/apparent	?	basic	3.78
10233	[Br]C1(=CC=C(N)C=C1)	NC1=CC=C(Br)C=C1	InChI=1S/C6H6BrN/c7-5-1-3-6(8)4-2-5/h1-4H,8H2	WDFQBORIUYODSI-UHFFFAOYSA-N	?	23	mean from 6	a1/apparent	NH3(+)	basic	3.79
16335	O1(C(=CC=C1)CNC2(=NC=NC3(=C2C=NN3C)))	CN1N=CC2C(NCC3=CC=CO3)=NC=NC1=2	InChI=1S/C11H11N5O/c1-16-11-9(6-15-16)10(13-7-14-11)12-5-8-3-2-4-17-8/h2-4,6-7H,5H2,1H3,(H,12,13,14)	SLSBIKJXTHGILH-UHFFFAOYSA-N	?	20	spectrophotometric	a/apparent	?	basic	3.8
16110	S(=O)(=O)(N)C=2(C=1(C(=C(N(C)C)C=CC=1)C=CC=2))	CN(C)C1C=CC=C2C(=CC=CC=12)S(N)(=O)=O	InChI=1S/C12H14N2O2S/c1-14(2)11-7-3-6-10-9(11)5-4-8-12(10)17(13,15)16/h3-8H,1-2H3,(H2,13,15,16)	TYNBFJJKZPTRKS-UHFFFAOYSA-N	?	25	spectrophotometric	a1/apparent	?	basic	3.8
13997	ONC1(=NC=NC2(=C1NC=N2))	ONC1=NC=NC2N=CNC1=2	InChI=1S/C5H5N5O/c11-10-5-3-4(7-1-6-3)8-2-9-5/h1-2,11H,(H2,6,7,8,9,10)	CBCQWVQNMGNYEO-UHFFFAOYSA-N	?		spectrophotometric	a1/apparent	?	basic	3.8
13363	NC2(=C(C1(=CC=CC=C1))C=CC=C2)	NC1C=CC=CC=1C1C=CC=CC=1	InChI=1S/C12H11N/c13-12-9-5-4-8-11(12)10-6-2-1-3-7-10/h1-9H,13H2	TWBPWBPGNQWFSJ-UHFFFAOYSA-N	?	18	mean from 2	a/thermodynamic	?	basic	3.81
10310	N1(=C(N=CC=C1)NC)	CNC1N=CC=CN=1	InChI=1S/C5H7N3/c1-6-5-7-3-2-4-8-5/h2-4H,1H3,(H,6,7,8)	BQNXHDSGGRTFNX-UHFFFAOYSA-N	?	22	potentiometric	a/apparent	?	basic	3.82
16744	O(C3(=CC=C(C=NC2(=NC=1(NC=NC=1C=N2)))C=C3))C	COC1C=CC(C=NC2=NC3NC=NC=3C=N2)=CC=1	InChI=1S/C13H11N5O/c1-19-10-4-2-9(3-5-10)6-14-13-15-7-11-12(18-13)17-8-16-11/h2-8H,1H3,(H,15,16,17,18)	DHPVXJQBIMEMJA-UHFFFAOYSA-N	?	25	spectrophotometric	a1/apparent	NH	basic	3.86
11146	S(C=1(C=NC2(=CC=CC=C2(C=1))))C	CSC1=CC2=CC=CC=C2N=C1	InChI=1S/C10H9NS/c1-12-9-6-8-4-2-3-5-10(8)11-7-9/h2-7H,1H3	GYORPPNTMWUJCH-UHFFFAOYSA-N	?	20	spectrophotometric	a/apparent	NH%+&	basic	3.88
16742	O3(C(N2(C1(=C(N=CN=C1N=C2)N)))C(O)C(C3CO)O)	NC1N=CN=C2N=CN(C3OC(CO)C(O)C3O)C2=1	InChI=1S/C10H13N5O4/c11-8-5-9(13-2-12-8)14-3-15(5)10-7(18)6(17)4(1-16)19-10/h2-4,6-7,10,16-18H,1H2,(H2,11,12,13)	UGBOLVVJCMKMDN-UHFFFAOYSA-N	?		spectrophotometric	a/apparent	?	basic	3.9
15330	OC(C1(=NC=CC=C1))(C2(=CC=CC=C2))C3(=CC=CC=C3)	OC(C1C=CC=CN=1)(C1C=CC=CC=1)C1C=CC=CC=1	InChI=1S/C18H15NO/c20-18(15-9-3-1-4-10-15,16-11-5-2-6-12-16)17-13-7-8-14-19-17/h1-14,20H	IBNTYLTYDKBLRC-UHFFFAOYSA-N	?	25	spectrophotometric	a1/thermodynamic	prot.	basic	3.9
13094	S1(CNC(C1)C(=O)OC)	COC(O)C1CSCN=1	InChI=1S/C5H9NO2S/c1-8-5(7)4-2-9-3-6-4/h5,7H,2-3H2,1H3	QBWUKTDGDAIKQC-UHFFFAOYSA-N	?	20	mean from 2	a/apparent	?	basic	3.92
10200	N1(C(=C(C)C(=C1)C)C)	CC1C(C)=CNC=1C	InChI=1S/C7H11N/c1-5-4-8-7(3)6(5)2/h4,8H,1-3H3	WTMJHBZSSSDBFQ-UHFFFAOYSA-N	?		spectrophotometric	a/apparent	?	basic	3.94
12750	N2(=C1(N=CNC1=CC=C2))	C1NC2=CC=CN=C2N=1	InChI=1S/C6H5N3/c1-2-5-6(7-3-1)9-4-8-5/h1-4H,(H,7,8,9)	GAMYYCRTACQSBR-UHFFFAOYSA-N	?		potentiometric	a1/apparent	?	basic	3.95
16649	N2(=C(NC(CC(C)(C)C)(C)C)C1(=C(N(C)N=C1)N=C2))	CC(C)(C)CC(C)(C)NC1=NC=NC2=C1C=NN2C	InChI=1S/C14H23N5/c1-13(2,3)8-14(4,5)18-11-10-7-17-19(6)12(10)16-9-15-11/h7,9H,8H2,1-6H3,(H,15,16,18)	ZRJANANMUOFDQM-UHFFFAOYSA-N	?	20	spectrophotometric	a/apparent	?	basic	3.96
10738	O=[N+]([O-])C1(=CC=C(CON)C=C1)	NOCC1=CC=C(C=C1)[N+]([O-])=O	InChI=1S/C7H8N2O3/c8-12-5-6-1-3-7(4-2-6)9(10)11/h1-4H,5,8H2	OJYSJFUYARGLPG-UHFFFAOYSA-N	?	25	potentiometric	a1/apparent	?	basic	3.96
17169	ClC=2(C=NC3(=C1(N=CC=CC1=CC=C3(C=2))))	ClC1C=NC2=C3N=CC=CC3=CC=C2C=1	InChI=1S/C12H7ClN2/c13-10-6-9-4-3-8-2-1-5-14-11(8)12(9)15-7-10/h1-7H	GXGJNWOPQOQKQF-UHFFFAOYSA-N	?	25	potentiometric	a/apparent	?	basic	3.99
14757	N1(=CN(CC[NH+](CCCCCCCCCCCCCCCC)CCCCCCCCCCCCCCCC)C=C1)	CCCCCCCCCCCCCCCCN(CCN1C=NC=C1)CCCCCCCCCCCCCCCC	InChI=1S/C37H73N3/c1-3-5-7-9-11-13-15-17-19-21-23-25-27-29-32-39(35-36-40-34-31-38-37-40)33-30-28-26-24-22-20-18-16-14-12-10-8-6-4-2/h31,34,37H,3-30,32-33,35-36H2,1-2H3	NQNIVXRPZMSASA-UHFFFAOYSA-N	?	20	potentiometric	a2/apparent	?	basic	4.0
14019	N=1(NC=2(C=C(N)C=CC=2(C=1C)))	CC1=NNC2C=C(N)C=CC=21	InChI=1S/C8H9N3/c1-5-7-3-2-6(9)4-8(7)11-10-5/h2-4H,9H2,1H3,(H,10,11)	HWSCSUHNTVVKSR-UHFFFAOYSA-N	?		potentiometric	a/apparent	?	basic	4.0
15020	O1(C(=CC=C1)CNC2(=NC=NC3(=C2C=NN3)))	C(NC1=NC=NC2NN=CC1=2)C1=CC=CO1	InChI=1S/C10H9N5O/c1-2-7(16-3-1)4-11-9-8-5-14-15-10(8)13-6-12-9/h1-3,5-6H,4H2,(H2,11,12,13,14,15)	KWGOKOFSPBXMSX-UHFFFAOYSA-N	?	20	spectrophotometric	a/apparent	?	basic	4.01
11230	N1(=C(N=CC2(=C1N=CN2))N(C)C)	CN(C)C1=NC2N=CNC=2C=N1	InChI=1S/C7H9N5/c1-12(2)7-8-3-5-6(11-7)10-4-9-5/h3-4H,1-2H3,(H,8,9,10,11)	BXJVBCCMZKYRGE-UHFFFAOYSA-N	?	20	potentiometric	a1/apparent	?	basic	4.02
14366	ON=C(N)C1(=C(C=CC=C1)C)	CC1C=CC=CC=1C(N)N=O	InChI=1S/C8H10N2O/c1-6-4-2-3-5-7(6)8(9)10-11/h2-5,8H,9H2,1H3	DZDCKNBVRCMURN-UHFFFAOYSA-N	?	25	potentiometric	a/apparent	?	basic	4.03
13045	O=CC1(=C(O)C=NC=C1)	OC1C=NC=CC=1C=O	InChI=1S/C6H5NO2/c8-4-5-1-2-7-3-6(5)9/h1-4,9H	NVLPDIRQWJSXLZ-UHFFFAOYSA-N	?	20	spectrophotometric	a1/apparent	?	basic	4.05
17532	ON=CNO	ONCN=O	InChI=1S/CH4N2O2/c4-2-1-3-5/h2,4H,1H2	STEXHDFRCHYECK-UHFFFAOYSA-N	?	20	potentiometric	a1/apparent	?	basic	4.05
11581	O=C(NC1(=NC=CC=C1))C	C/C(/O)=N\C1=CC=CC=N1	InChI=1S/C7H8N2O/c1-6(10)9-7-4-2-3-5-8-7/h2-5H,1H3,(H,8,9,10)	QROKOTBWFZITJZ-UHFFFAOYSA-N	?		potentiometric	a/apparent	?	basic	4.09
13310	N2(C1(=C(C=C(C)C=C1)C(C2)CC[NH3+]))	CC1C=C2C(CCN)CNC2=CC=1	InChI=1S/C11H16N2/c1-8-2-3-11-10(6-8)9(4-5-12)7-13-11/h2-3,6,9,13H,4-5,7,12H2,1H3	HXPPCMZVFDWLKN-UHFFFAOYSA-N	?	20	spectrophotometric	a1/apparent	N-H	basic	4.1
12976	[O-][N+]1(=C(C=C(N)C=C1)C)	CC1C=C(N)C=C[N+]=1[O-]	InChI=1S/C6H8N2O/c1-5-4-6(7)2-3-8(5)9/h2-4H,7H2,1H3	RREPHEITESUMCK-UHFFFAOYSA-N	?		spectrophotometric	a/apparent	?	basic	4.1
14682	O(CCN(C1(=CC=CC=C1))CCOC)C	COCCN(CCOC)C1C=CC=CC=1	InChI=1S/C12H19NO2/c1-14-10-8-13(9-11-15-2)12-6-4-3-5-7-12/h3-7H,8-11H2,1-2H3	IOMDLUILHJBWSF-UHFFFAOYSA-N	?	24.9	spectrophotometric	a1/apparent	NH	basic	4.11
13427	ClC=2(C=1(C(=NC=CC=1)C(OC)=CC=2))	COC1=CC=C(Cl)C2=CC=CN=C12	InChI=1S/C10H8ClNO/c1-13-9-5-4-8(11)7-3-2-6-12-10(7)9/h2-6H,1H3	YZCSDQVSXILXPK-UHFFFAOYSA-N	?	25	spectrophotometric	a1/apparent	H+ of NH+	basic	4.13
11742	O(C1(=CC(N)=CC=C1))CC	CCOC1C=CC=C(N)C=1	InChI=1S/C8H11NO/c1-2-10-8-5-3-4-7(9)6-8/h3-6H,2,9H2,1H3	WEZAHYDFZNTGKE-UHFFFAOYSA-N	?	25	mean from 2	a1/apparent	NH3(+)	basic	4.15
16704	O3(C(N2(C1(=C(C=C(C)C=C1)N=C2)))C(O)C(O)C(C3)O)	CC1=CC2N=CN(C3OCC(O)C(O)C3O)C=2C=C1	InChI=1S/C13H16N2O4/c1-7-2-3-9-8(4-7)14-6-15(9)13-12(18)11(17)10(16)5-19-13/h2-4,6,10-13,16-18H,5H2,1H3	MTEIIMUEMOUYFA-UHFFFAOYSA-N	?	25	potentiometric	a/apparent	?	basic	4.17
10628	O(C1(=NC(N)=C(C#N)C(=C1)N))C	COC1C=C(N)C(C#N)=C(N)N=1	InChI=1S/C7H8N4O/c1-12-6-2-5(9)4(3-8)7(10)11-6/h2H,1H3,(H4,9,10,11)	RTXAXAWUTABNJL-UHFFFAOYSA-N	?	25	spectrophotometric	a1/apparent	?	basic	4.17
15692	S(=O)(=O)(NC1(=CN=C(N)C=C1))C2(=CC=C(N)C=C2)	NC1C=CC(=CC=1)S(=O)(=O)NC1=CN=C(N)C=C1	InChI=1S/C11H12N4O2S/c12-8-1-4-10(5-2-8)18(16,17)15-9-3-6-11(13)14-7-9/h1-7,15H,12H2,(H2,13,14)	LVQULDWBTMQSCU-UHFFFAOYSA-N	?		potentiometric	b1/apparent	?	basic	4.19
10764	S(CC1(=NC(=CC=C1)CSC))C	CSCC1C=CC=C(CSC)N=1	InChI=1S/C9H13NS2/c1-11-6-8-4-3-5-9(10-8)7-12-2/h3-5H,6-7H2,1-2H3	RAICPCFODOXJBO-UHFFFAOYSA-N	?	25	spectrophotometric	a1/apparent	?	basic	4.19
15162	N(C1(=C(N)C=C(C)C=C1))=C2(C=CC(=N)C=C2)	CC1=CC(N)=C(C=C1)N=C1C=CC(=N)C=C1	InChI=1S/C13H13N3/c1-9-2-7-13(12(15)8-9)16-11-5-3-10(14)4-6-11/h2-8,14H,15H2,1H3	SURGMNFECSMXFC-UHFFFAOYSA-N	?	30	spectrophotometric	a1/apparent	?	basic	4.2
14586	[O-]C1(=[N+](C=CC(=N1)N(C)C)C)	CN(C)C1=CC=[N+](C)C(O)=N1	InChI=1S/C7H11N3O/c1-9(2)6-4-5-10(3)7(11)8-6/h4-5H,1-3H3/p+1	DHGBSOMRGXWRSE-UHFFFAOYSA-O	?			a/apparent	?	basic	4.2
12539	N2(=C(NC(C)C)C1(=C(N(C)N=C1)N=C2))	CC(C)NC1=NC=NC2=C1C=NN2C	InChI=1S/C9H13N5/c1-6(2)13-8-7-4-12-14(3)9(7)11-5-10-8/h4-6H,1-3H3,(H,10,11,13)	QCNKANMXWVTKBH-UHFFFAOYSA-N	?	20	spectrophotometric	a/apparent	?	basic	4.22
13415	O(C1(=CN=CC=C1))C2(=CC=CC=C2)	C1N=CC=CC=1OC1C=CC=CC=1	InChI=1S/C11H9NO/c1-2-5-10(6-3-1)13-11-7-4-8-12-9-11/h1-9H	KDGUIKPOZGYLQJ-UHFFFAOYSA-N	?	25	spectrophotometric	a1/apparent	?	basic	4.24
13436	N2(=C(NCC)C1(=C(N(C)N=C1)N=C2))	CCNC1=NC=NC2=C1C=NN2C	InChI=1S/C8H11N5/c1-3-9-7-6-4-12-13(2)8(6)11-5-10-7/h4-5H,3H2,1-2H3,(H,9,10,11)	USRVGNHEIXGHPP-UHFFFAOYSA-N	?	20	spectrophotometric	a/apparent	?	basic	4.24
11680	[Br]C1(=CC=C(N(C)C)C=C1)	CN(C)C1C=CC(Br)=CC=1	InChI=1S/C8H10BrN/c1-10(2)8-5-3-7(9)4-6-8/h3-6H,1-2H3	XYZWMVYYUIMRIZ-UHFFFAOYSA-N	?	20	mean from 2	a/thermodynamic	?	basic	4.25
12536	N2(=C(NCCC)C1(=C(N(C)N=C1)N=C2))	CCCNC1=NC=NC2=C1C=NN2C	InChI=1S/C9H13N5/c1-3-4-10-8-7-5-13-14(2)9(7)12-6-11-8/h5-6H,3-4H2,1-2H3,(H,10,11,12)	JPVMCSXKFPMWDB-UHFFFAOYSA-N	?	20	spectrophotometric	a/apparent	?	basic	4.25
10833	O(CCNC1(=CC(=CC=C1)C))C	CC1C=C(C=CC=1)NCCOC	InChI=1S/C10H15NO/c1-9-4-3-5-10(8-9)11-6-7-12-2/h3-5,8,11H,6-7H2,1-2H3	OGXBDPVULQEBSG-UHFFFAOYSA-N	?	24.9	spectrophotometric	a1/apparent	NH	basic	4.29
14391	NC1(=C(C(=CC(=C1C)C)C)C)	CC1=CC(C)=C(C)C(N)=C1C	InChI=1S/C10H15N/c1-6-5-7(2)9(4)10(11)8(6)3/h5H,11H2,1-4H3	ZCZPJZYQBNOPLT-UHFFFAOYSA-N	?	25	potentiometric	a/apparent	?	basic	4.3
11988	N1(=NC=CC2(=C1CCCC2))	C1CCCC2N=NC=CC=21	InChI=1S/C8H10N2/c1-2-4-8-7(3-1)5-6-9-10-8/h5-6H,1-4H2	ZHWMMBNNMMYAIB-UHFFFAOYSA-N	?	17	potentiometric	a/apparent	?	basic	4.3
13987	N2(=C(NC)C=1(NC=NC=1N=C2))	CNC1=NC=NC2N=CNC1=2	InChI=1S/C6H7N5/c1-7-5-4-6(10-2-8-4)11-3-9-5/h2-3H,1H3,(H2,7,8,9,10,11)	CKOMXBHMKXXTNW-UHFFFAOYSA-N	?	20	mean from 2	a1/apparent	?	basic	4.31
13833	N2(=CC(C=1(NC=CC=1))=CC=C2)	C1=NC=CC=C1C1=CC=CN1	InChI=1S/C9H8N2/c1-3-8(7-10-5-1)9-4-2-6-11-9/h1-7,11H	CBTWKRLUNDZXIF-UHFFFAOYSA-N	?	24		b/apparent	?	basic	4.32
11582	O=C(N)CC1(=NC=CC=C1)	N=C(O)CC1=CC=CC=N1	InChI=1S/C7H8N2O/c8-7(10)5-6-3-1-2-4-9-6/h1-4H,5H2,(H2,8,10)	UXVCEKRAZBZVSL-UHFFFAOYSA-N	?	25	potentiometric	a1/apparent	?	basic	4.34
11097	OCC1(=NC=2(C=CC=CC=2(N1C)))	CN1C(CO)=NC2C=CC=CC1=2	InChI=1S/C9H10N2O/c1-11-8-5-3-2-4-7(8)10-9(11)6-12/h2-5,12H,6H2,1H3	SQRSIOZFPSFABI-UHFFFAOYSA-N	?	298		a1/apparent	N(+)-H	basic	4.36
11634	NC1(=C(C=C(C)C=C1C)C)	CC1C=C(C)C=C(C)C=1N	InChI=1S/C9H13N/c1-6-4-7(2)9(10)8(3)5-6/h4-5H,10H2,1-3H3	KWVPRPSXBZNOHS-UHFFFAOYSA-N	?	25	mean from 2	a/thermodynamic	?	basic	4.37
11679	ClC1(=CC=C(N(C)C)C=C1)	CN(C)C1C=CC(Cl)=CC=1	InChI=1S/C8H10ClN/c1-10(2)8-5-3-7(9)4-6-8/h3-6H,1-2H3	IONGEXNDPXANJD-UHFFFAOYSA-N	?	20	spectrophotometric	a/thermodynamic	?	basic	4.39
16873	O=C(C1(=CC=CC=C1))CC4(=NC3(=C2(N=CC=CC2=CC=C3C=C4)))	OC(=CC1C=CC2C=CC3C=CC=NC=3C=2N=1)C1C=CC=CC=1	InChI=1S/C20H14N2O/c23-18(14-5-2-1-3-6-14)13-17-11-10-16-9-8-15-7-4-12-21-19(15)20(16)22-17/h1-13,23H	WTEUFEBLVJHBEY-UHFFFAOYSA-N	?	25	spectrophotometric	a1/apparent	?	basic	4.4
11758	O(N)CC1(=CC=C(C)C=C1)	CC1=CC=C(CON)C=C1	InChI=1S/C8H11NO/c1-7-2-4-8(5-3-7)6-10-9/h2-5H,6,9H2,1H3	MLWXTMVARHZBPA-UHFFFAOYSA-N	?	25	potentiometric	a1/apparent	?	basic	4.4
11615	NC1(=C(C=CC=C1)C(C)C)	CC(C)C1C=CC=CC=1N	InChI=1S/C9H13N/c1-7(2)8-5-3-4-6-9(8)10/h3-7H,10H2,1-2H3	YKOLZVXSPGIIBJ-UHFFFAOYSA-N	?	25	potentiometric	a/apparent	?	basic	4.42
11584	O=C(NC1(=CN=CC=C1))C	C/C(/O)=N\C1C=NC=CC=1	InChI=1S/C7H8N2O/c1-6(10)9-7-3-2-4-8-5-7/h2-5H,1H3,(H,9,10)	JVYIBLHBCPSTKF-UHFFFAOYSA-N	?	23	mean from 2	a/apparent	?	basic	4.44
11732	OB(O)C1(=CC(N)=CC=C1)	NC1C=C(C=CC=1)B(O)O	InChI=1S/C6H8BNO2/c8-6-3-1-2-5(4-6)7(9)10/h1-4,9-10H,8H2	JMZFEHDNIAQMNB-UHFFFAOYSA-N	?	25	potentiometric	apparent	NH3+	basic	4.46
13369	N=1(C=2(C(C(C)=CC=1C)=CC=CC=2C))	CC1C=CC=C2C=1N=C(C)C=C2C	InChI=1S/C12H13N/c1-8-5-4-6-11-9(2)7-10(3)13-12(8)11/h4-7H,1-3H3	UAPYNUQREMCVSV-UHFFFAOYSA-N	?	25	potentiometric	b/apparent	?	basic	4.48
12725	N2(=C1(NC=CC1=CC=C2))	C1=CC=C2C=CNC2=N1	InChI=1S/C7H6N2/c1-2-6-3-5-9-7(6)8-4-1/h1-5H,(H,8,9)	MVXVYAKCVDQRLW-UHFFFAOYSA-N	?	26	potentiometric	a1/apparent	?	basic	4.48
13900	NC1(=C2(C(=CC=C1)CCCC2))	NC1C=CC=C2CCCCC2=1	InChI=1S/C10H13N/c11-10-7-3-5-8-4-1-2-6-9(8)10/h3,5,7H,1-2,4,6,11H2	SODWJACROGQSMM-UHFFFAOYSA-N	?	16	potentiometric	a/apparent	?	basic	4.5
15006	N=1(C=3(C(C=C2(C=1C=CC(=C2)C))=CC(C)=CC=3))	CC1=CC2=CC3=CC(C)=CC=C3N=C2C=C1	InChI=1S/C15H13N/c1-10-3-5-14-12(7-10)9-13-8-11(2)4-6-15(13)16-14/h3-9H,1-2H3	ITLFEIRERKXAAO-UHFFFAOYSA-N	?	25.5	potentiometric	b/apparent	?	basic	4.5
16833	OC=2(C1(=NC=CC=C1C=CC=2C(C=C)CC(CC(C)(C)C)(C)C))	CC(C)(C)CC(C)(C)CC(C=C)C1C=CC2=CC=CN=C2C=1O	InChI=1S/C21H29NO/c1-7-15(13-21(5,6)14-20(2,3)4)17-11-10-16-9-8-12-22-18(16)19(17)23/h7-12,15,23H,1,13-14H2,2-6H3	VOHHCUUIBNXCNP-UHFFFAOYSA-N	?	25		a1/apparent	N-H	basic	4.51
16330	N3(=C(N)C2(=C(N(C1(=CC=CC=C1))N=C2)N=C3C))	CC1N=C(N)C2C=NN(C=2N=1)C1C=CC=CC=1	InChI=1S/C12H11N5/c1-8-15-11(13)10-7-14-17(12(10)16-8)9-5-3-2-4-6-9/h2-7H,1H3,(H2,13,15,16)	MIJQMGBQCRWZJQ-UHFFFAOYSA-N	?	20	spectrophotometric	a/apparent	?	basic	4.52
16227	O=C(OC1(=NC(=NC(=C1C)C)N(C)C))N(C)C	CC1N=C(N=C(OC(=O)N(C)C)C=1C)N(C)C	InChI=1S/C11H18N4O2/c1-7-8(2)12-10(14(3)4)13-9(7)17-11(16)15(5)6/h1-6H3	YFGYUFNIOHWBOB-UHFFFAOYSA-N	?	24	mean from 2	a1/apparent	?	basic	4.53
14509	OCCCNC1(=CC=CC=C1)	OCCCNC1C=CC=CC=1	InChI=1S/C9H13NO/c11-8-4-7-10-9-5-2-1-3-6-9/h1-3,5-6,10-11H,4,7-8H2	GZYBSURBYCLNSM-UHFFFAOYSA-N	?	24.9	spectrophotometric	a1/apparent	NH	basic	4.53
12468	N(C1(=CC=CC=C1))=CC2(=CC=CC=C2)	C(=NC1C=CC=CC=1)C1C=CC=CC=1	InChI=1S/C13H11N/c1-3-7-12(8-4-1)11-14-13-9-5-2-6-10-13/h1-11H	UVEWQKMPXAHFST-UHFFFAOYSA-N	?	20	spectrophotometric	a1/apparent	N=CH	basic	4.55
13125	O=CC1(=NC(=CC=C1)C)	CC1=CC=CC(C=O)=N1	InChI=1S/C7H7NO/c1-6-3-2-4-7(5-9)8-6/h2-5H,1H3	AHISYUZBWDSPQL-UHFFFAOYSA-N	?		potentiometric	a/apparent	?	basic	4.55
13770	S2(C1(=NC(=NC(=C1N=C2)N)C))	CC1N=C2SC=NC2=C(N)N=1	InChI=1S/C6H6N4S/c1-3-9-5(7)4-6(10-3)11-2-8-4/h2H,1H3,(H2,7,9,10)	LPBAQFKQPJQMEZ-UHFFFAOYSA-N	?		potentiometric	a/apparent	?	basic	4.56
16016	N=1(C=3(C(C2(=CC=CC=C2(C=1)))=CC=CC=3))	C1=NC2=CC=CC=C2C2=CC=CC=C21	InChI=1S/C13H9N/c1-2-6-11-10(5-1)9-14-13-8-4-3-7-12(11)13/h1-9H	RDOWQLZANAYVLL-UHFFFAOYSA-N	?	20	mean from 2	a/apparent	NH+	basic	4.58
15734	N(C2(=CC=C(C=CC1(=C(C=CC=C1)C))C=C2))(C)C	CC1C=CC=CC=1C=CC1C=CC(=CC=1)N(C)C	InChI=1S/C17H19N/c1-14-6-4-5-7-16(14)11-8-15-9-12-17(13-10-15)18(2)3/h4-13H,1-3H3	UFLSFHMZKBRTEE-UHFFFAOYSA-N	?	20	spectrophotometric	a/apparent	?	basic	4.59
10792	O(C1(=CC=C(N(CO)C)C=C1))C	COC1C=CC(=CC=1)N(C)CO	InChI=1S/C9H13NO2/c1-10(7-11)8-3-5-9(12-2)6-4-8/h3-6,11H,7H2,1-2H3	UEZZAXBOCZHGNI-UHFFFAOYSA-N	?	25	spectrophotometric	a1/thermodynamic	?	basic	4.59
13677	O(CCNC1(=CC=C(C)C=C1))CC	CC1C=CC(=CC=1)NCCOCC	InChI=1S/C11H17NO/c1-3-13-9-8-12-11-6-4-10(2)5-7-11/h4-7,12H,3,8-9H2,1-2H3	ODZIZPZRSGOGOG-UHFFFAOYSA-N	?	24.9	spectrophotometric	a1/apparent	NH	basic	4.6
12090	N2(=C1(N=C(C)NC1=CC=C2))	CC1NC2=CC=CN=C2N=1	InChI=1S/C7H7N3/c1-5-9-6-3-2-4-8-7(6)10-5/h2-4H,1H3,(H,8,9,10)	FZESPVBONPPRAW-UHFFFAOYSA-N	?	25	potentiometric	b1/apparent	?	basic	4.6
16332	N3(=C(NC1(=CC=CC=C1))C=2(NN=C(C=2N=C3)C))	CC1=NNC2C(NC3C=CC=CC=3)=NC=NC=21	InChI=1S/C12H11N5/c1-8-10-11(17-16-8)12(14-7-13-10)15-9-5-3-2-4-6-9/h2-7H,1H3,(H,16,17)(H,13,14,15)	FWWKXDIHDPNQAK-UHFFFAOYSA-N	?	20	spectrophotometric	a/apparent	?	basic	4.61
14951	N3(C=2(C1(=C(C=CC=C1C=CC=2)N(CC3)C)))(C)	CN1CCN(C)C2C=CC=C3C=CC=C1C3=2	InChI=1S/C14H16N2/c1-15-9-10-16(2)13-8-4-6-11-5-3-7-12(15)14(11)13/h3-8H,9-10H2,1-2H3	QJTMLCLYSOPSAB-UHFFFAOYSA-N	?	25	spectrophotometric	a1/apparent	N	basic	4.62
13940	O2(C(C1(=CN=CC=C1))=CC=C2)	C1N=CC=CC=1C1=CC=CO1	InChI=1S/C9H7NO/c1-3-8(7-10-5-1)9-4-2-6-11-9/h1-7H	LBMOJGOXBWNXHS-UHFFFAOYSA-N	?	25	spectrophotometric	a1/apparent	?	basic	4.62
15879	O3(C(N2(C1(=C(C=C(C)C(=C1)C)N=C2)))C(O)C(O)C(C3CO)O)	CC1=CC2=C(C=C1C)N=CN2C1OC(CO)C(O)C(O)C1O	InChI=1S/C15H20N2O5/c1-7-3-9-10(4-8(7)2)17(6-16-9)15-14(21)13(20)12(19)11(5-18)22-15/h3-4,6,11-15,18-21H,5H2,1-2H3	FAQAWGBCHYPXSL-UHFFFAOYSA-N	?	25	potentiometric	a/apparent	?	basic	4.63
10834	O(CCNC1(=CC=C(C)C=C1))C	CC1C=CC(=CC=1)NCCOC	InChI=1S/C10H15NO/c1-9-3-5-10(6-4-9)11-7-8-12-2/h3-6,11H,7-8H2,1-2H3	LWFDKUZKEODOTF-UHFFFAOYSA-N	?	24.9	spectrophotometric	a1/apparent	NH	basic	4.64
14418	[Si](C1(=CC(N)=CC=C1))(C)(C)C	C[Si](C)(C)C1C=CC=C(N)C=1	InChI=1S/C9H15NSi/c1-11(2,3)9-6-4-5-8(10)7-9/h4-7H,10H2,1-3H3	HLMBXIDFRINSJY-UHFFFAOYSA-N	?	25	potentiometric	a/apparent	?	basic	4.64
15455	P(=O)(CCCCCC)(CCCCCC)CCCCCC	CCCCCCP(=O)(CCCCCC)CCCCCC	InChI=1S/C18H39OP/c1-4-7-10-13-16-20(19,17-14-11-8-5-2)18-15-12-9-6-3/h4-18H2,1-3H3	PPDZLUVUQQGIOJ-UHFFFAOYSA-N	?	25	conductometric	a2/apparent	?	basic	4.65
13956	O2(C=C(C1(=NC=CC=C1))C=C2)	C1OC=CC=1C1C=CC=CN=1	InChI=1S/C9H7NO/c1-2-5-10-9(3-1)8-4-6-11-7-8/h1-7H	OABGTYQUPIQPBQ-UHFFFAOYSA-N	?	25	spectrophotometric	a1/apparent	?	basic	4.65
15529	S3(C2(=NC(C1(=C(OC)C=C(OC)C=C1))=CN2C=C3))	COC1C=C(C=CC=1C1=CN2C=CSC2=N1)OC	InChI=1S/C13H12N2O2S/c1-16-9-3-4-10(12(7-9)17-2)11-8-15-5-6-18-13(15)14-11/h3-8H,1-2H3	SLEVZXZUNNMWOM-UHFFFAOYSA-N	?	25	spectrophotometric	a1/apparent	?	basic	4.67
15534	S(C1(=NC2(=CC3(=CC=CC=C3(C=C2(N1))))))CC(=O)[O-]	OC(O)=CSC1NC2=CC3C=CC=CC=3C=C2N=1	InChI=1S/C13H10N2O2S/c16-12(17)7-18-13-14-10-5-8-3-1-2-4-9(8)6-11(10)15-13/h1-7,16-17H,(H,14,15)	ADBFAKCZFCDXRM-UHFFFAOYSA-N	?	20	spectrophotometric	a2/apparent	?	basic	4.68
14419	SCCNC1(=CC(=CC=C1)C)	CC1C=C(C=CC=1)NCCS	InChI=1S/C9H13NS/c1-8-3-2-4-9(7-8)10-5-6-11/h2-4,7,10-11H,5-6H2,1H3	AQDSECZRHPAJEM-UHFFFAOYSA-N	?	17	potentiometric	b/apparent	?	basic	4.68
10931	[O-]C1(=[NH+]C=CC(=N1)NCCCC)	CCCCNC1C=CN=C(O)N=1	InChI=1S/C8H13N3O/c1-2-3-5-9-7-4-6-10-8(12)11-7/h4,6H,2-3,5H2,1H3,(H2,9,10,11,12)	KUPBRPHILHFHNK-UHFFFAOYSA-N	?	20	potentiometric	a/apparent	?	basic	4.69
10990	N1(=C(N)C(=NC=2(C1=CC=CC=2))N)	NC1=NC2=CC=CC=C2N=C1N	InChI=1S/C8H8N4/c9-7-8(10)12-6-4-2-1-3-5(6)11-7/h1-4H,(H2,9,11)(H2,10,12)	LUDZVVVPVCUUBP-UHFFFAOYSA-N	?	20	potentiometric	a/apparent	?	basic	4.7
11585	O=C(N)CC1(=CN=CC=C1)	N=C(O)CC1C=NC=CC=1	InChI=1S/C7H8N2O/c8-7(10)4-6-2-1-3-9-5-6/h1-3,5H,4H2,(H2,8,10)	YDHIMEXEGOCNHU-UHFFFAOYSA-N	?	25	potentiometric	a1/apparent	?	basic	4.72
11145	S(C2(=CC=1(C(=NC=CC=1)C=C2)))C	CSC1=CC2=CC=CN=C2C=C1	InChI=1S/C10H9NS/c1-12-9-4-5-10-8(7-9)3-2-6-11-10/h2-7H,1H3	RAPMRHUHGAGZEN-UHFFFAOYSA-N	?	20	spectrophotometric	a/apparent	NH%+&	basic	4.75
13397	O=C([O-])C=1(C=2(C(N=CC=1)=CC=CC=2))	OC(=O)C1=CC=NC2=CC=CC=C12	InChI=1S/C10H7NO2/c12-10(13)8-5-6-11-9-4-2-1-3-7(8)9/h1-6H,(H,12,13)	VQMSRUREDGBWKT-UHFFFAOYSA-N	?	20	mean from 2	a1/apparent	?	basic	4.76
10135	FC1(=C(N)C=CN=C1)	NC1C=CN=CC=1F	InChI=1S/C5H5FN2/c6-4-3-8-2-1-5(4)7/h1-3H,(H2,7,8)	UFIKBUVVVGSMGW-UHFFFAOYSA-N	?	20	potentiometric	a1/apparent	?	basic	4.77
11202	O=C1(C(C#N)C=2(C=CC=CC=2(C1)))	N#CC1C(O)=CC2=CC=CC=C21	InChI=1S/C10H7NO/c11-6-9-8-4-2-1-3-7(8)5-10(9)12/h1-5,9,12H	HBDTULQITUSOQD-UHFFFAOYSA-N	?		potentiometric	a/apparent	?	basic	4.8
11244	N2(=C1(N=C(N(C)C)NC1=CN=C2))	CN(C)C1NC2=CN=CN=C2N=1	InChI=1S/C7H9N5/c1-12(2)7-10-5-3-8-4-9-6(5)11-7/h3-4H,1-2H3,(H,8,9,10,11)	WNLBOWJFJNZYPN-UHFFFAOYSA-N	?	20	potentiometric	a1/apparent	?	basic	4.8
10835	O(CCN(C1(=CC=CC=C1))C)C	COCCN(C)C1C=CC=CC=1	InChI=1S/C10H15NO/c1-11(8-9-12-2)10-6-4-3-5-7-10/h3-7H,8-9H2,1-2H3	IBRLRCIVUSLMRB-UHFFFAOYSA-N	?	24.9	spectrophotometric	a1/apparent	NH	basic	4.81
17194	OC1(=C(N)C=CC2(=C1CC=3(C=CC=CC2=3)))	NC1C=CC2=C(CC3C=CC=CC2=3)C=1O	InChI=1S/C13H11NO/c14-12-6-5-10-9-4-2-1-3-8(9)7-11(10)13(12)15/h1-6,15H,7,14H2	UTYJWCLETJNCCW-UHFFFAOYSA-N	?	25	spectrophotometric	a1/apparent	NH2	basic	4.82
13866	OCC1(=NC=2(C=CC=CC=2(N1)))	OCC1NC2C=CC=CC=2N=1	InChI=1S/C8H8N2O/c11-5-8-9-6-3-1-2-4-7(6)10-8/h1-4,11H,5H2,(H,9,10)	IAJLTMBBAVVMQO-UHFFFAOYSA-N	?	164	mean from 2	a2/apparent	=N-H(+)	basic	4.82
14396	N(C1(=CC=CC=C1))CC(C)C	CC(C)CNC1C=CC=CC=1	InChI=1S/C10H15N/c1-9(2)8-11-10-6-4-3-5-7-10/h3-7,9,11H,8H2,1-2H3	GGARKJIWYNVMBF-UHFFFAOYSA-N	?	22	mean from 5	a/apparent	?	basic	4.84
15824	N=4(C2(=C1(N=CC=C(C1=CC=C2C(C3(=CC=CC=C3))=CC=4)C5(=CC=CC=C5))))	C1=CC=CC=C1C1=CC=NC2=C3N=CC=C(C3=CC=C12)C1C=CC=CC=1	InChI=1S/C24H16N2/c1-3-7-17(8-4-1)19-13-15-25-23-21(19)11-12-22-20(14-16-26-24(22)23)18-9-5-2-6-10-18/h1-16H	DHDHJYNTEFLIHY-UHFFFAOYSA-N	?	25	potentiometric	a/apparent	?	basic	4.84
14017	N1(=NC=CC=2(C1=CC(N)=CC=2))	NC1C=C2N=NC=CC2=CC=1	InChI=1S/C8H7N3/c9-7-2-1-6-3-4-10-11-8(6)5-7/h1-5H,9H2	IXCIEYFFNCPRNQ-UHFFFAOYSA-N	?	20	potentiometric	a/apparent	?	basic	4.85
16942	P(=O)(NC1(CCCCC1))(CCCCCCC)CCCCCCC	CCCCCCCP(=O)(CCCCCCC)NC1CCCCC1	InChI=1S/C20H42NOP/c1-3-5-7-9-14-18-23(22,19-15-10-8-6-4-2)21-20-16-12-11-13-17-20/h20H,3-19H2,1-2H3,(H,21,22)	DFAIGXVEDCMKPB-UHFFFAOYSA-N	?	25	conductometric	a2/apparent	?	basic	4.87
11197	O(C=2(C1(=NC=CC=C1C=CC=2)))C	COC1=CC=CC2=CC=CN=C21	InChI=1S/C10H9NO/c1-12-9-6-2-4-8-5-3-7-11-10(8)9/h2-7H,1H3	ZLKGGEBOALGXJZ-UHFFFAOYSA-N	?	25	mean from 2	a1/apparent	H+ of NH+	basic	4.88
12393	S1(C(=NC=C1C2(=CC=CC=C2))N(C)C)	CN(C)C1=NC=C(S1)C1C=CC=CC=1	InChI=1S/C11H12N2S/c1-13(2)11-12-8-10(14-11)9-6-4-3-5-7-9/h3-8H,1-2H3	MGGBEIIMQXNWSH-UHFFFAOYSA-N	?	25	spectrophotometric	a1/thermodynamic	?	basic	4.89
10282	O(C1(=CN=CC=C1))C	COC1=CN=CC=C1	InChI=1S/C6H7NO/c1-8-6-3-2-4-7-5-6/h2-5H,1H3	UMJSCPRVCHMLSP-UHFFFAOYSA-N	?	23	mean from 4	a1/apparent	?	basic	4.89
15460	N=4(C2(=C1(N=CC=CC1=CC=C2C(C3(=CC=CC=C3))=CC=4)))	C1=CC=CC=C1C1=CC=NC2=C3N=CC=CC3=CC=C12	InChI=1S/C18H12N2/c1-2-5-13(6-3-1)15-10-12-20-18-16(15)9-8-14-7-4-11-19-17(14)18/h1-12H	WQRWUSWJYHBQNF-UHFFFAOYSA-N	?	25	potentiometric	a/apparent	?	basic	4.9
14069	P(=O)(CCC)(CCC)CCC	CCCP(=O)(CCC)CCC	InChI=1S/C9H21OP/c1-4-7-11(10,8-5-2)9-6-3/h4-9H2,1-3H3	SNZSAFILJOCMFM-UHFFFAOYSA-N	?	25	conductometric	a2/apparent	?	basic	4.9
10196	N1(=C(C=CC=C1)C=C)	C=CC1C=CC=CN=1	InChI=1S/C7H7N/c1-2-7-5-3-4-6-8-7/h2-6H,1H2	KGIGUEBEKRSTEW-UHFFFAOYSA-N	?	25	potentiometric	a/thermodynamic	NH+	basic	4.92
13163	N1(=C(N=C(C)C=C1C)N)	CC1=CC(C)=NC(N)=N1	InChI=1S/C6H9N3/c1-4-3-5(2)9-6(7)8-4/h3H,1-2H3,(H2,7,8,9)	IDQNBVFPZMCDDN-UHFFFAOYSA-N	?	24	mean from 3	a/apparent	?	basic	4.93
16643	OC=2(C1(=NC=CC=C1C=CC=2C(C=C)CC(C)(C)C))	CC(C)(C)CC(C=C)C1C=CC2=CC=CN=C2C=1O	InChI=1S/C17H21NO/c1-5-12(11-17(2,3)4)14-9-8-13-7-6-10-18-15(13)16(14)19/h5-10,12,19H,1,11H2,2-4H3	KFTMHZQMEBYSFX-UHFFFAOYSA-N	?	25		a1/apparent	N-H	basic	4.94
15564	N3(=C(NCC1(=CC=CC=C1))C=2(NN=C(C=2N=C3)C))	CC1=NNC2C(NCC3C=CC=CC=3)=NC=NC=21	InChI=1S/C13H13N5/c1-9-11-12(18-17-9)13(16-8-15-11)14-7-10-5-3-2-4-6-10/h2-6,8H,7H2,1H3,(H,17,18)(H,14,15,16)	CHNKRFXXARCZRN-UHFFFAOYSA-N	?	20	spectrophotometric	a/apparent	?	basic	4.95
12030	N2(C1(=C(C=CC=C1)CCC2))	C1CCNC2C=CC=CC=21	InChI=1S/C9H11N/c1-2-6-9-8(4-1)5-3-7-10-9/h1-2,4,6,10H,3,5,7H2	LBUJPTNKIBCYBY-UHFFFAOYSA-N	?	20	mean from 2	a1/apparent	?	basic	4.96
11588	ON=C(N)C1(=CC=CC=C1)	NC(N=O)C1C=CC=CC=1	InChI=1S/C7H8N2O/c8-7(9-10)6-4-2-1-3-5-6/h1-5,7H,8H2	QSEMYHVWGAHCHM-UHFFFAOYSA-N	?	22	mean from 3	a1/apparent	?	basic	4.97
13896	N=2(C=1(C(=C(C=CC=1)C)C=CC=2))	CC1C=CC=C2N=CC=CC2=1	InChI=1S/C10H9N/c1-8-4-2-6-10-9(8)5-3-7-11-10/h2-7H,1H3	LMYVCXSKCQSIEQ-UHFFFAOYSA-N	?	20	mean from 3	b/apparent	?	basic	5.0
16322	O=C([O-])C=1(C=3(C(N=C2(C=1C=CC=C2))=CC=CC=3))	OC(=O)C1C2=CC=CC=C2N=C2C=CC=CC2=1	InChI=1S/C14H9NO2/c16-14(17)13-9-5-1-3-7-11(9)15-12-8-4-2-6-10(12)13/h1-8H,(H,16,17)	IYRYQBAAHMBIFT-UHFFFAOYSA-N	?	20	spectrophotometric	a2/apparent	?	basic	5.0
10280	OCC1(=CN=CC=C1)	OCC1=CN=CC=C1	InChI=1S/C6H7NO/c8-5-6-2-1-3-7-4-6/h1-4,8H,5H2	MVQVNTPHUGQQHK-UHFFFAOYSA-N	?	25	potentiometric	a1/apparent	?	basic	5.0
13438	N2(=C(NC)C1(=C(N(C)N=C1)N=C2C))	CC1N=C(NC)C2C=NN(C)C=2N=1	InChI=1S/C8H11N5/c1-5-11-7(9-2)6-4-10-13(3)8(6)12-5/h4H,1-3H3,(H,9,11,12)	ZPDDPGKEOLNDEZ-UHFFFAOYSA-N	?	20	spectrophotometric	a/apparent	?	basic	5.0
13739	O3(C(CN(CC1(OC1))CC2(OC2))C3)	C(C1CO1)N(CC1CO1)CC1CO1	InChI=1S/C9H15NO3/c1(7-4-11-7)10(2-8-5-12-8)3-9-6-13-9/h7-9H,1-6H2	CBOLARLSGQXRBB-UHFFFAOYSA-N	?	20	potentiometric	b1/apparent	NH%+&	basic	5.01
13944	OC=2(C1(=NC=CC=C1C=CC=2))	OC1=CC=CC2=CC=CN=C21	InChI=1S/C9H7NO/c11-8-5-1-3-7-4-2-6-10-9(7)8/h1-6,11H	MCJGNVYPOGVAJF-UHFFFAOYSA-N	?	23	mean from 14	a2/thermodynamic	N(+)-H	basic	5.02
10186	NC1(=CC=C(C)C=C1)	CC1=CC=C(N)C=C1	InChI=1S/C7H9N/c1-6-2-4-7(8)5-3-6/h2-5H,8H2,1H3	RZXMPPFPUUCRFN-UHFFFAOYSA-N	?	23	mean from 17	b1/apparent	NH%+&	basic	5.04
11138	[Br]C2(=CC=C(C1(SCCN1))C=C2)	BrC1=CC=C(C=C1)C1NCCS1	InChI=1S/C9H10BrNS/c10-8-3-1-7(2-4-8)9-11-5-6-12-9/h1-4,9,11H,5-6H2	YHMUSIBVYIZADU-UHFFFAOYSA-N	?	27	mean from 2	a1/apparent	=NH2(1+)	basic	5.05
13366	N(C1(=C(C=CC=C1)C))C2(CCCC2)	CC1C=CC=CC=1NC1CCCC1	InChI=1S/C12H17N/c1-10-6-2-5-9-12(10)13-11-7-3-4-8-11/h2,5-6,9,11,13H,3-4,7-8H2,1H3	XLQBKVMDWIZQEV-UHFFFAOYSA-N	?	25	potentiometric	a/apparent	?	basic	5.07
15030	N=2(N1(C(=NC(=C1)C)C=CC=2C3(=CC=CC=C3)))	CC1=CN2N=C(C=CC2=N1)C1C=CC=CC=1	InChI=1S/C13H11N3/c1-10-9-16-13(14-10)8-7-12(15-16)11-5-3-2-4-6-11/h2-9H,1H3	LXUIHWOHXBFQRC-UHFFFAOYSA-N	?	25	mean from 2	a1/apparent	?	basic	5.09
12371	FC(F)(F)C1(=NC([O-])=C2(NC=NC2(=N1)))	OC1N=C(N=C2N=CNC2=1)C(F)(F)F	InChI=1S/C6H3F3N4O/c7-6(8,9)5-12-3-2(4(14)13-5)10-1-11-3/h1H,(H2,10,11,12,13,14)	SLPBZJPJRTYAPU-UHFFFAOYSA-N	?	20	spectrophotometric	a2/apparent	?	basic	5.1
13026	N(C1(=CC=CC=C1))(C)C	CN(C)C1C=CC=CC=1	InChI=1S/C8H11N/c1-9(2)8-6-4-3-5-7-8/h3-7H,1-2H3	JLTDJTHDQAWBAV-UHFFFAOYSA-N	?	23	mean from 12	b1/apparent	?	basic	5.1
13425	S1(C(NCC1)C2(=CC(OC)=CC=C2))	COC1C=C(C=CC=1)C1NCCS1	InChI=1S/C10H13NOS/c1-12-9-4-2-3-8(7-9)10-11-5-6-13-10/h2-4,7,10-11H,5-6H2,1H3	MAZFHPGDLDKIHS-UHFFFAOYSA-N	?	27	potentiometric	a1/apparent	N-H	basic	5.12
16150	OC2(=C(N=C(C1(=C(O)C=CC=C1))C)C=CC=C2)	CC(=NC1C=CC=CC=1O)C1C=CC=CC=1O	InChI=1S/C14H13NO2/c1-10(11-6-2-4-8-13(11)16)15-12-7-3-5-9-14(12)17/h2-9,16-17H,1H3	KAXKOYJTVVHQGF-UHFFFAOYSA-N	?	25	potentiometric	a1/apparent	O-H	basic	5.14
16521	OCCN(C1(=NC(=NC(=N1)N)N(CCO)CCO))CCO	NC1N=C(N=C(N=1)N(CCO)CCO)N(CCO)CCO	InChI=1S/C11H22N6O4/c12-9-13-10(16(1-5-18)2-6-19)15-11(14-9)17(3-7-20)4-8-21/h18-21H,1-8H2,(H2,12,13,14,15)	JJWXIZWEJIQNDL-UHFFFAOYSA-N	?	25	potentiometric	b/apparent	?	basic	5.15
12086	N=1(NC=2(C=CC(=CC=2(C=1))N))	NC1=CC2C=NNC=2C=C1	InChI=1S/C7H7N3/c8-6-1-2-7-5(3-6)4-9-10-7/h1-4H,8H2,(H,9,10)	XBTOSRUBOXQWBO-UHFFFAOYSA-N	?		potentiometric	a/apparent	?	basic	5.15
17103	OC2(=CC=C(NCC1(=CC=CC=C1))C=C2)	OC1=CC=C(C=C1)NCC1C=CC=CC=1	InChI=1S/C13H13NO/c15-13-8-6-12(7-9-13)14-10-11-4-2-1-3-5-11/h1-9,14-15H,10H2	SRYYOKKLTBRLHT-UHFFFAOYSA-N	?	25		b/thermodynamic	?	basic	5.17
10864	SCCNC1(=CC(OC)=CC=C1)	COC1C=C(C=CC=1)NCCS	InChI=1S/C9H13NOS/c1-11-9-4-2-3-8(7-9)10-5-6-12/h2-4,7,10,12H,5-6H2,1H3	UJRPUHHOQBDEME-UHFFFAOYSA-N	?	17	potentiometric	b/apparent	?	basic	5.18
13891	NC2(=CC1(=C(CCCC1)C=C2))	NC1=CC2CCCCC=2C=C1	InChI=1S/C10H13N/c11-10-6-5-8-3-1-2-4-9(8)7-10/h5-7H,1-4,11H2	MOXOFSFWYLTCFU-UHFFFAOYSA-N	?	17	potentiometric	a/apparent	?	basic	5.2
15535	S(C1(=NC=2(C=C3(CCCCC3(=CC=2(N1))))))CC(=O)[O-]	OC(O)=CSC1NC2C=C3CCCCC3=CC=2N=1	InChI=1S/C13H14N2O2S/c16-12(17)7-18-13-14-10-5-8-3-1-2-4-9(8)6-11(10)15-13/h5-7,16-17H,1-4H2,(H,14,15)	MIEVPHKTERFNNY-UHFFFAOYSA-N	?	20	spectrophotometric	a/apparent	?	basic	5.2
13002	N1(=CC(=CC(=C1)C)CC)	CC1C=C(CC)C=NC=1	InChI=1S/C8H11N/c1-3-8-4-7(2)5-9-6-8/h4-6H,3H2,1-2H3	XTLUAAHBKVFNPF-UHFFFAOYSA-N	?	20		a/apparent	NHE+	basic	5.2
13970	OC=2(C=1(C(=NC=CC=1)C=CC=2))	OC1=CC=CC2=NC=CC=C21	InChI=1S/C9H7NO/c11-9-5-1-4-8-7(9)3-2-6-10-8/h1-6,11H	GYESAYHWISMZOK-UHFFFAOYSA-N	?	20	potentiometric	a1/apparent	?	basic	5.2
14956	N=3(C2(=C1(N=CC(C)=CC1=CC=C2C=C(C=3)C)))	CC1=CC2=CC=C3C=C(C)C=NC3=C2N=C1	InChI=1S/C14H12N2/c1-9-5-11-3-4-12-6-10(2)8-16-14(12)13(11)15-7-9/h3-8H,1-2H3	KSACKJIWQPGKMJ-UHFFFAOYSA-N	?	25	potentiometric	a/apparent	?	basic	5.23
13729	N=3(C=1(C(=CC2(=CC=CC=C2(C=1)))NC=3))	C1NC2=CC3=CC=CC=C3C=C2N=1	InChI=1S/C11H8N2/c1-2-4-9-6-11-10(12-7-13-11)5-8(9)3-1/h1-7H,(H,12,13)	USYCQABRSUEURP-UHFFFAOYSA-N	?	20	potentiometric	a1/apparent	?	basic	5.24
11147	S1(C(NCC1)C2(=CC(=CC=C2)C))	CC1C=C(C=CC=1)C1NCCS1	InChI=1S/C10H13NS/c1-8-3-2-4-9(7-8)10-11-5-6-12-10/h2-4,7,10-11H,5-6H2,1H3	XGRWDOHURTVHMY-UHFFFAOYSA-N	?	27	mean from 2	a1/apparent	=NH2(1+)	basic	5.26
12369	O=C(N2(C1(=C(N=CN=C1C)NCC2)))C	CC1=NC=NC2NCCN(C(=C)O)C=21	InChI=1S/C9H12N4O/c1-6-8-9(12-5-11-6)10-3-4-13(8)7(2)14/h5,14H,2-4H2,1H3,(H,10,11,12)	OYGXDDLLQNOGSU-UHFFFAOYSA-N	?	20	potentiometric	a/apparent	?	basic	5.26
16598	OC(C1(=NC=2(C=CC=CC=2(N1))))C(O)C(O)C(O)CO	OCC(O)C(O)C(O)C(O)C1NC2C=CC=CC=2N=1	InChI=1S/C12H16N2O5/c15-5-8(16)9(17)10(18)11(19)12-13-6-3-1-2-4-7(6)14-12/h1-4,8-11,15-19H,5H2,(H,13,14)	LBMJXDRTHCOBGU-UHFFFAOYSA-N	?	25	potentiometric	a/apparent	?	basic	5.28
17314	S1(C(=NCC1)C)	CC1=NCCS1	InChI=1S/C4H7NS/c1-4-5-2-3-6-4/h2-3H2,1H3	JUIQOABNSLTJSW-UHFFFAOYSA-N	?	25	mean from 2	a/apparent	?	basic	5.29
11121	N(C1(=CC=CC=C1))C2(CCCC2)	C1CCCC1NC1C=CC=CC=1	InChI=1S/C11H15N/c1-2-6-10(7-3-1)12-11-8-4-5-9-11/h1-3,6-7,11-12H,4-5,8-9H2	WEULTTCXSOUGPM-UHFFFAOYSA-N	?			a/apparent	?	basic	5.3
15352	N=3(C=2(C1(=C(C=CC=C1C=CC=2)N(C=3)CCCC[NH+](C)C)))	CN(C)CCCCN1C=NC2=CC=CC3C=CC=C1C=32	InChI=1S/C17H21N3/c1-19(2)11-3-4-12-20-13-18-15-9-5-7-14-8-6-10-16(20)17(14)15/h5-10,13H,3-4,11-12H2,1-2H3	HVECLMBSHQHKMN-UHFFFAOYSA-N	?	25	spectrophotometric	a1/apparent	?	basic	5.3
15862	O3(CCN(CCNC2(=[N+](N=C(C1(=CC=CC=C1))C=C2)C))CC3)	C[N+]1N=C(C=CC=1NCCN1CCOCC1)C1C=CC=CC=1	InChI=1S/C17H22N4O/c1-20-17(18-9-10-21-11-13-22-14-12-21)8-7-16(19-20)15-5-3-2-4-6-15/h2-8H,9-14H2,1H3/p+1	QDCPCJQJYKATFO-UHFFFAOYSA-O	?	25	potentiometric	a1/apparent	?	basic	5.31
16917	O=C([O-])C3(OC(OC2(=CC1(=NC=CC=C1C=C2)))C(O)C(C3O)O)	OC(O)=C1OC(OC2C=C3N=CC=CC3=CC=2)C(O)C(O)C1O	InChI=1S/C15H15NO7/c17-10-11(18)13(14(20)21)23-15(12(10)19)22-8-4-3-7-2-1-5-16-9(7)6-8/h1-6,10-12,15,17-21H	PEJKFTZTOBJYSA-UHFFFAOYSA-N	?	22	mean from 2	a2/apparent	?	basic	5.32
13947	O=C1(N2(C(CC(C1)CC2)(C)C))	CC1(C)CC2CCN1C(O)=C2	InChI=1S/C9H15NO/c1-9(2)6-7-3-4-10(9)8(11)5-7/h5,7,11H,3-4,6H2,1-2H3	RKVFWDATJCTFTN-UHFFFAOYSA-N	?	21	potentiometric	a/apparent	NH%+&	basic	5.33
11148	S1(C(NCC1)C2(=CC=C(C)C=C2))	CC1=CC=C(C=C1)C1NCCS1	InChI=1S/C10H13NS/c1-8-2-4-9(5-3-8)10-11-6-7-12-10/h2-5,10-11H,6-7H2,1H3	NLKGQUAQKCOAHV-UHFFFAOYSA-N	?	27	mean from 2	a1/apparent	=NH2(1+)	basic	5.35
12023	NC2(=CC1(=C(CCC1)C=C2))	NC1=CC2CCCC=2C=C1	InChI=1S/C9H11N/c10-9-5-4-7-2-1-3-8(7)6-9/h4-6H,1-3,10H2	LEWZOBYWGWKNCK-UHFFFAOYSA-N	?	16	potentiometric	a/apparent	?	basic	5.35
13011	N(C1(=CC=C(C)C=C1))C	CC1C=CC(=CC=1)NC	InChI=1S/C8H11N/c1-7-3-5-8(9-2)6-4-7/h3-6,9H,1-2H3	QCIFLGSATTWUQJ-UHFFFAOYSA-N	?	23	potentiometric	a/thermodynamic	?	basic	5.36
17245	N#CCN	NCC#N	InChI=1S/C2H4N2/c3-1-2-4/h1,3H2	DFNYGALUNNFWKJ-UHFFFAOYSA-N	?	26	mean from 4	a1/apparent	?	basic	5.37
13039	S(CC1(=NC=CC=C1))C	CSCC1C=CC=CN=1	InChI=1S/C7H9NS/c1-9-6-7-4-2-3-5-8-7/h2-5H,6H2,1H3	KWXDPVBKJYKQIM-UHFFFAOYSA-N	?	25	spectrophotometric	a1/apparent	?	basic	5.4
12473	S(C1(=CC=NC=C1))CC2(=CC=CC=C2)	C(SC1C=CN=CC=1)C1C=CC=CC=1	InChI=1S/C12H11NS/c1-2-4-11(5-3-1)10-14-12-6-8-13-9-7-12/h1-9H,10H2	WHHDQCXCEKZXHK-UHFFFAOYSA-N	?		spectrophotometric	a/apparent	NH%+&	basic	5.41
13307	N1(=CC(=CC=C1)C2(N(CCCC2)C))	CN1CCCCC1C1C=NC=CC=1	InChI=1S/C11H16N2/c1-13-8-3-2-6-11(13)10-5-4-7-12-9-10/h4-5,7,9,11H,2-3,6,8H2,1H3	WHAIHNKQZOMXJJ-UHFFFAOYSA-N	?	20	spectrophotometric	a/apparent	?	basic	5.42
17304	S1(C(=NC=C1)N)	NC1=NC=CS1	InChI=1S/C3H4N2S/c4-3-5-1-2-6-3/h1-2H,(H2,4,5)	RAIPHJJURHTUIC-UHFFFAOYSA-N	?	22	mean from 3	a1/apparent	?	basic	5.44
11041	N=2(C1(=C(C=CC=C1)N(C=2)CCC))	CCCN1C=NC2C=CC=CC1=2	InChI=1S/C10H12N2/c1-2-7-12-8-11-9-5-3-4-6-10(9)12/h3-6,8H,2,7H2,1H3	LZUVIELFLONRSS-UHFFFAOYSA-N	?	25	potentiometric	a/apparent	?	basic	5.46
16018	N=1(C=3(C(C=C2(C=1C=CC=C2))=CC=CC=3))	C1=C2C=CC=CC2=NC2=CC=CC=C21	InChI=1S/C13H9N/c1-3-7-12-10(5-1)9-11-6-2-4-8-13(11)14-12/h1-9H	DZBUGLKDJFMEHC-UHFFFAOYSA-N	?	22	mean from 6	a1/apparent	?	basic	5.48
16702	N=2(C=1(C(=CC(N)=CC=1)C=CC=2C=CC3(=CC=CC=C3)))	NC1C=C2C=CC(C=CC3C=CC=CC=3)=NC2=CC=1	InChI=1S/C17H14N2/c18-15-8-11-17-14(12-15)7-10-16(19-17)9-6-13-4-2-1-3-5-13/h1-12H,18H2	NHTGCAKFXBLYNI-UHFFFAOYSA-N	?	20		a/apparent	?	basic	5.5
13895	N=1(C=2(C(C(C)=CC=1)=CC=CC=2))	CC1=CC=NC2=CC=CC=C21	InChI=1S/C10H9N/c1-8-6-7-11-10-5-3-2-4-9(8)10/h2-7H,1H3	MUDSDYNRBDKLGK-UHFFFAOYSA-N	?	20	mean from 3	b/apparent	?	basic	5.51
16939	S(SCCC)C(=C(N(C=O)CC1(=C(N=C(C)N=C1)N))C)CCO	CCCSSC(CCO)=C(C)N(CC1C=NC(C)=NC=1N)C=O	InChI=1S/C15H24N4O2S2/c1-4-7-22-23-14(5-6-20)11(2)19(10-21)9-13-8-17-12(3)18-15(13)16/h8,10,20H,4-7,9H2,1-3H3,(H2,16,17,18)	UDCIYVVYDCXLSX-UHFFFAOYSA-N	?	25		a/apparent	?	basic	5.52
10289	OC1(=CC=C(N)C=C1)	NC1=CC=C(O)C=C1	InChI=1S/C6H7NO/c7-5-1-3-6(8)4-2-5/h1-4,8H,7H2	PLIKAWJENQZMHA-UHFFFAOYSA-N	?	23	mean from 8	b1/apparent	NH3(+)	basic	5.54
11641	N(C1(=CC=C(C)C=C1))(C)C	CC1C=CC(=CC=1)N(C)C	InChI=1S/C9H13N/c1-8-4-6-9(7-5-8)10(2)3/h4-7H,1-3H3	GYVGXEWAOAAJEU-UHFFFAOYSA-N	?	22	mean from 6	b/apparent	?	basic	5.56
11767	OCCCC1(=CN=CC=C1)	OCCCC1=CN=CC=C1	InChI=1S/C8H11NO/c10-6-2-4-8-3-1-5-9-7-8/h1,3,5,7,10H,2,4,6H2	ZUGAIMFLQLPTKB-UHFFFAOYSA-N	?	25	potentiometric	a1/apparent	?	basic	5.57
13890	N1(=C(N=C2(NN=CC2(=C1N)))N)	NC1N=C2NN=CC2=C(N)N=1	InChI=1S/C5H6N6/c6-3-2-1-8-11-4(2)10-5(7)9-3/h1H,(H5,6,7,8,9,10,11)	NXSAXOJMBFFHSG-UHFFFAOYSA-N	?	20	spectrophotometric	a/apparent	?	basic	5.58
13817	N2(=CC=1(C(=C(N)C=CC=1)C=C2))	NC1C=CC=C2C=NC=CC2=1	InChI=1S/C9H8N2/c10-9-3-1-2-7-6-11-5-4-8(7)9/h1-6H,10H2	DTVYNUOOZIKEEX-UHFFFAOYSA-N	?	20	potentiometric	a/apparent	?	basic	5.59
15540	O=C(NC3(=CC2(=NC=1(C(=CC=CC=1)C=C2C=C3))))C	C/C(/O)=N\C1C=C2N=C3C=CC=CC3=CC2=CC=1	InChI=1S/C15H12N2O/c1-10(18)16-13-7-6-12-8-11-4-2-3-5-14(11)17-15(12)9-13/h2-9H,1H3,(H,16,18)	AOFMKIDPLZIMSQ-UHFFFAOYSA-N	?	20	potentiometric	a/apparent	?	basic	5.6
16563	OC(CN(CC(O)CC)CCCCCCCCCCCCCCCCCC)CC	CCCCCCCCCCCCCCCCCCN(CC(O)CC)CC(O)CC	InChI=1S/C26H55NO2/c1-4-7-8-9-10-11-12-13-14-15-16-17-18-19-20-21-22-27(23-25(28)5-2)24-26(29)6-3/h25-26,28-29H,4-24H2,1-3H3	NBJGZCOYHMHAAP-UHFFFAOYSA-N	?	20	potentiometric	a1/apparent	-NH3%+&	basic	5.6
13598	N1(=C(N=C(N)N=C1N)N(CC)CC)	CCN(CC)C1N=C(N)N=C(N)N=1	InChI=1S/C7H14N6/c1-3-13(4-2)7-11-5(8)10-6(9)12-7/h3-4H2,1-2H3,(H4,8,9,10,11,12)	LLOVZIWCKUWRTA-UHFFFAOYSA-N	?	25	potentiometric	b/apparent	?	basic	5.61
11185	OC=2(C1(=NC(=CC=C1C=CC=2)C))	CC1=CC=C2C=CC=C(O)C2=N1	InChI=1S/C10H9NO/c1-7-5-6-8-3-2-4-9(12)10(8)11-7/h2-6,12H,1H3	NBYLBWHHTUWMER-UHFFFAOYSA-N	?	22	mean from 3	a1/apparent	N-H	basic	5.63
16938	S(SCC=C)C(=C(N(C=O)CC1(=C(N=C(C)N=C1)N))C)CCO	CC1N=CC(CN(C=O)C(C)=C(CCO)SSCC=C)=C(N)N=1	InChI=1S/C15H22N4O2S2/c1-4-7-22-23-14(5-6-20)11(2)19(10-21)9-13-8-17-12(3)18-15(13)16/h4,8,10,20H,1,5-7,9H2,2-3H3,(H2,16,17,18)	WNCAVNGLACHSRZ-UHFFFAOYSA-N	?	25		a/apparent	?	basic	5.65
13820	N=2(C1(=C(C=CC=C1)N(C=2)CC))	CCN1C=NC2C=CC=CC1=2	InChI=1S/C9H10N2/c1-2-11-7-10-8-5-3-4-6-9(8)11/h3-7H,2H2,1H3	WVNMLOGVAVGQIT-UHFFFAOYSA-N	?	25	mean from 2	a/apparent	?	basic	5.66
13007	N1(=C(C=CC(=C1)C=C)C)	CC1C=CC(C=C)=CN=1	InChI=1S/C8H9N/c1-3-8-5-4-7(2)9-6-8/h3-6H,1H2,2H3	VJOWMORERYNYON-UHFFFAOYSA-N	?	25	potentiometric	a/thermodynamic	NH%+&	basic	5.67
13099	OCCC1(=CC=NC=C1)	OCCC1C=CN=CC=1	InChI=1S/C7H9NO/c9-6-3-7-1-4-8-5-2-7/h1-2,4-5,9H,3,6H2	DWPYQDGDWBKJQL-UHFFFAOYSA-N	?	25	potentiometric	a1/apparent	?	basic	5.68
17592	N1(C(CC)C1)	CCC1CN1	InChI=1S/C4H9N/c1-2-4-3-5-4/h4-5H,2-3H2,1H3	CSWPOLMVXVBCSV-UHFFFAOYSA-N	?	25	mean from 2	b/apparent	?	basic	5.69
17006	O=C(OCC)CC1(=NC=2(C=CC=CC=2(N1)))	CCOC(O)=CC1NC2=CC=CC=C2N=1	InChI=1S/C11H12N2O2/c1-2-15-11(14)7-10-12-8-5-3-4-6-9(8)13-10/h3-7,14H,2H2,1H3,(H,12,13)	YFRDOWNFCUFEML-UHFFFAOYSA-N	?	24.9	spectrophotometric	a2/apparent	COOH	basic	5.7
17910	N1(=C(N)C=CN=C1)	NC1C=CN=CN=1	InChI=1S/C4H5N3/c5-4-1-2-6-3-7-4/h1-3H,(H2,5,6,7)	OYRRZWATULMEPF-UHFFFAOYSA-N	?	20	mean from 2	a1/apparent	?	basic	5.7
13963	OC2(=CC=1(C(=CC=NC=1)C=C2))	OC1=CC2=CN=CC=C2C=C1	InChI=1S/C9H7NO/c11-9-2-1-7-3-4-10-6-8(7)5-9/h1-6,11H	WCRKBMABEPCYII-UHFFFAOYSA-N	?	20	potentiometric	a1/apparent	?	basic	5.7
10841	OCCCCCC1(=CN=CC=C1)	OCCCCCC1=CN=CC=C1	InChI=1S/C10H15NO/c12-8-3-1-2-5-10-6-4-7-11-9-10/h4,6-7,9,12H,1-3,5,8H2	ZTLBNLWBIMJSES-UHFFFAOYSA-N	?	25	potentiometric	a1/apparent	?	basic	5.72
11623	N1(=C(C=CC=C1)C(C)(C)C)	CC(C)(C)C1C=CC=CN=1	InChI=1S/C9H13N/c1-9(2,3)8-6-4-5-7-10-8/h4-7H,1-3H3	UUIMDJFBHNDZOW-UHFFFAOYSA-N	?	25	mean from 2	a1/thermodynamic	?	basic	5.72
15008	O3(C(CN(CC1(=CC=CC=C1))CC2(OC2))C3)	C(C1C=CC=CC=1)N(CC1CO1)CC1CO1	InChI=1S/C13H17NO2/c1-2-4-11(5-3-1)6-14(7-12-9-15-12)8-13-10-16-13/h1-5,12-13H,6-10H2	ICXMVMOJRRHROE-UHFFFAOYSA-N	?	20	spectrophotometric	b1/apparent	NH%+&	basic	5.75
16577	O=[N+]([O-])C=2(C=1(C(=NC=CC=1NCC[NH+](C)C)C=CC=2))	CN(C)CCNC1C=CN=C2C=CC=C(C=12)[N+]([O-])=O	InChI=1S/C13H16N4O2/c1-16(2)9-8-15-11-6-7-14-10-4-3-5-12(13(10)11)17(18)19/h3-7H,8-9H2,1-2H3,(H,14,15)	QRSXMZSYORXZBR-UHFFFAOYSA-N	?	25	spectrophotometric	a1/apparent	?	basic	5.77
13402	OC=2(C1(=NC=C(C)C(=C1C=CC=2)C))	CC1=C2C=CC=C(O)C2=NC=C1C	InChI=1S/C11H11NO/c1-7-6-12-11-9(8(7)2)4-3-5-10(11)13/h3-6,13H,1-2H3	LNNMENPNLRCNSR-UHFFFAOYSA-N	?		spectrophotometric	b/apparent	?	basic	5.8
11140	S(C=1(C=2(C(N=CC=1)=CC=CC=2)))C	CSC1=CC=NC2=CC=CC=C12	InChI=1S/C10H9NS/c1-12-10-6-7-11-9-5-3-2-4-8(9)10/h2-7H,1H3	UPWGLVMHTJEWLR-UHFFFAOYSA-N	?	20	spectrophotometric	a/apparent	NH%+&	basic	5.81
15873	OC(C1(=CC=C(N)C=C1))(C2(=CC=C(N)C=C2))C3(=CC=CC=C3)	NC1C=CC(=CC=1)C(O)(C1C=CC=CC=1)C1C=CC(N)=CC=1	InChI=1S/C19H18N2O/c20-17-10-6-15(7-11-17)19(22,14-4-2-1-3-5-14)16-8-12-18(21)13-9-16/h1-13,22H,20-21H2	RPDAPRWXVMJJSE-UHFFFAOYSA-N	?	25	spectrophotometric	a/apparent	?	basic	5.83
11677	S(C(=N)C1(=CC=CC=C1))C	CSC(=N)C1C=CC=CC=1	InChI=1S/C8H9NS/c1-10-8(9)7-5-3-2-4-6-7/h2-6,9H,1H3	YSVFNBWEWVQSTK-UHFFFAOYSA-N	?	25	mean from 2	a1/apparent	?	basic	5.84
12000	N#CC1(N2(CCC(C1)CC2))	N#CC1CC2CCN1CC2	InChI=1S/C8H12N2/c9-6-8-5-7-1-3-10(8)4-2-7/h7-8H,1-5H2	NZOYWQFJJHBAAF-UHFFFAOYSA-N	?	25		a1/apparent	?	basic	5.85
14485	O=C([O-])C1(=NC=C(CC)C=C1)	CCC1=CC=C(N=C1)C(O)=O	InChI=1S/C8H9NO2/c1-2-6-3-4-7(8(10)11)9-5-6/h3-5H,2H2,1H3,(H,10,11)	SHCDHIRSCJOUBW-UHFFFAOYSA-N	?	20		a/apparent	?	basic	5.86
12048	O2(CCN(CC1(OC1))CC2)	C(C1CO1)N1CCOCC1	InChI=1S/C7H13NO2/c1-3-9-4-2-8(1)5-7-6-10-7/h7H,1-6H2	KKWQCCPQBCHJBZ-UHFFFAOYSA-N	?	20	spectrophotometric	b1/apparent	NH%+&	basic	5.88
17537	ON=C(N)C	CC(N)N=O	InChI=1S/C2H6N2O/c1-2(3)4-5/h2H,3H2,1H3	DJTBGGJICAKURK-UHFFFAOYSA-N	?	22	mean from 2	a1/apparent	?	basic	5.9
17478	N#CCCNN	NNCCC#N	InChI=1S/C3H7N3/c4-2-1-3-6-5/h6H,1,3,5H2	VIHRIIARIFUQLC-UHFFFAOYSA-N	?	25	potentiometric	a1/apparent	?	basic	5.91
11743	O(C1(=CC=C(NC)C=C1))C	CNC1C=CC(=CC=1)OC	InChI=1S/C8H11NO/c1-9-7-3-5-8(10-2)6-4-7/h3-6,9H,1-2H3	JFXDIXYFXDOZIT-UHFFFAOYSA-N	?	25	spectrophotometric	a1/thermodynamic	?	basic	5.93
11619	N1(=CC=C(C(C)(C)C)C=C1)	CC(C)(C)C1C=CN=CC=1	InChI=1S/C9H13N/c1-9(2,3)8-4-6-10-7-5-8/h4-7H,1-3H3	YSHMQTRICHYLGF-UHFFFAOYSA-N	?	25	mean from 4	a1/thermodynamic	?	basic	5.95
10229	S(C1(=CC=NC=C1))C	CSC1C=CN=CC=1	InChI=1S/C6H7NS/c1-8-6-2-4-7-5-3-6/h2-5H,1H3	XCHSSZMKKXPBAI-UHFFFAOYSA-N	?	20	potentiometric	a/apparent	NH%+&	basic	5.97
10197	N1(=C(C=CC=C1)CC)	CCC1C=CC=CN=1	InChI=1S/C7H9N/c1-2-7-5-3-4-6-8-7/h3-6H,2H2,1H3	NRGGMCIBEHEAIL-UHFFFAOYSA-N	?	25	mean from 5	a1/apparent	?	basic	5.98
17212	N3(=CC=2(N=C(C1(=CC=CC=C1))NC=2C=C3))	C1=NC=CC2NC(=NC=21)C1C=CC=CC=1	InChI=1S/C12H9N3/c1-2-4-9(5-3-1)12-14-10-6-7-13-8-11(10)15-12/h1-8H,(H,14,15)	HXHORNUQSDXBNW-UHFFFAOYSA-N	?	25	spectrophotometric	a1/apparent	?	basic	6.0
13325	O=C([O-])C2(=CC=1(N=C(C)NC=1C=C2))	CC1NC2=CC=C(C=C2N=1)C(O)=O	InChI=1S/C9H8N2O2/c1-5-10-7-3-2-6(9(12)13)4-8(7)11-5/h2-4H,1H3,(H,10,11)(H,12,13)	GZHWABCBKGMLIE-UHFFFAOYSA-N	?	25		apparent	?	basic	6.0
13003	N1(=CC=C(C(C)C)C=C1)	CC(C)C1C=CN=CC=1	InChI=1S/C8H11N/c1-7(2)8-3-5-9-6-4-8/h3-7H,1-2H3	FRGXNJWEDDQLFH-UHFFFAOYSA-N	?	25	spectrophotometric	a/thermodynamic	NHE+	basic	6.02
10064	N1(=C(N)C(N)=CN=C1)	NC1=CN=CN=C1N	InChI=1S/C4H6N4/c5-3-1-7-2-8-4(3)6/h1-2H,5H2,(H2,6,7,8)	PPAULTVPKLVLII-UHFFFAOYSA-N	?	20	mean from 2	a2/apparent	?	basic	6.03
13821	N=2(C1(=C(C=C(C)C(=C1)C)NC=2))	CC1=CC2N=CNC=2C=C1C	InChI=1S/C9H10N2/c1-6-3-8-9(4-7(6)2)11-5-10-8/h3-5H,1-2H3,(H,10,11)	LJUQGASMPRMWIW-UHFFFAOYSA-N	?	24	mean from 2	a1/apparent	?	basic	6.04
14422	S(C(=N)C1(=CC=CC=C1))CC	CCSC(=N)C1C=CC=CC=1	InChI=1S/C9H11NS/c1-2-11-9(10)8-6-4-3-5-7-8/h3-7,10H,2H2,1H3	TTWNLSKLEVOYIK-UHFFFAOYSA-N	?	25		b/apparent	?	basic	6.05
15518	N=3(C2(=C1(N=CC(C)=CC1=C(C)C=C2C(C)=C(C=3)C)))	CC1C=NC2=C3N=CC(C)=CC3=C(C)C=C2C=1C	InChI=1S/C16H16N2/c1-9-5-13-10(2)6-14-12(4)11(3)8-18-16(14)15(13)17-7-9/h5-8H,1-4H3	TZZHEIYMWLBKIJ-UHFFFAOYSA-N	?	25	potentiometric	a/apparent	?	basic	6.07
12921	S1(C(=NC=C1C)N(C)C)	CC1=CN=C(S1)N(C)C	InChI=1S/C6H10N2S/c1-5-4-7-6(9-5)8(2)3/h4H,1-3H3	PJAOORCTPZQZPX-UHFFFAOYSA-N	?	25	spectrophotometric	a1/thermodynamic	?	basic	6.08
13680	O(C(=N)C1(=CC=CC=C1))CCCC	CCCCOC(=N)C1C=CC=CC=1	InChI=1S/C11H15NO/c1-2-3-9-13-11(12)10-7-5-4-6-8-10/h4-8,12H,2-3,9H2,1H3	ACUWHZUIKFVIHV-UHFFFAOYSA-N	?	25		b/apparent	?	basic	6.09
15774	N2(=NC(C1(=CC=CC=C1))=CC(=C2NCCCC)C)	CC1C=C(N=NC=1NCCCC)C1C=CC=CC=1	InChI=1S/C15H19N3/c1-3-4-10-16-15-12(2)11-14(17-18-15)13-8-6-5-7-9-13/h5-9,11H,3-4,10H2,1-2H3,(H,16,18)	VNPIQFZTFLLQTN-UHFFFAOYSA-N	?	25	spectrophotometric	a1/apparent	?	basic	6.1
15266	OC(CN(CC(O)C)CCCCCCCCCCCCCC)CC	CC(O)CN(CC(O)CC)CCCCCCCCCCCCCC	InChI=1S/C21H45NO2/c1-4-6-7-8-9-10-11-12-13-14-15-16-17-22(18-20(3)23)19-21(24)5-2/h20-21,23-24H,4-19H2,1-3H3	CVXOCPONLQGJAE-UHFFFAOYSA-N	?	20	potentiometric	a1/apparent	-NH3%+&	basic	6.1
13863	OC2(=CC=1(N=CN(C=1C=C2)C))	CN1C=NC2C=C(O)C=CC1=2	InChI=1S/C8H8N2O/c1-10-5-9-7-4-6(11)2-3-8(7)10/h2-5,11H,1H3	NDDDURSMVVKBTL-UHFFFAOYSA-N	?	20	potentiometric	a1/apparent	?	basic	6.1
16002	N2(=NC1(=C(CCCC1)C3(=C2CCCC3)))	C1CCCC2C3CCCCC=3N=NC=21	InChI=1S/C12H16N2/c1-3-7-11-9(5-1)10-6-2-4-8-12(10)14-13-11/h1-8H2	HTIHRECSSRIKKJ-UHFFFAOYSA-N	?	20	potentiometric	a/apparent	?	basic	6.12
13603	N(C1(=CC=CC=C1))(CCC)CCC	CCCN(CCC)C1C=CC=CC=1	InChI=1S/C12H19N/c1-3-10-13(11-4-2)12-8-6-5-7-9-12/h5-9H,3-4,10-11H2,1-2H3	MMFBQHXDINNBMW-UHFFFAOYSA-N	?	23	mean from 2	a1/apparent	?	basic	6.13
16441	O=[N+]([O-])C=2(C=1(C(=NC=CC=1NCCC[NH+](C)C)C=CC=2C))	CC1C=CC2=NC=CC(NCCCN(C)C)=C2C=1[N+]([O-])=O	InChI=1S/C15H20N4O2/c1-11-5-6-12-14(15(11)19(20)21)13(7-9-17-12)16-8-4-10-18(2)3/h5-7,9H,4,8,10H2,1-3H3,(H,16,17)	WJNSZRIWVKGVHN-UHFFFAOYSA-N	?	25	spectrophotometric	a1/apparent	?	basic	6.15
13411	O(C1(=CC=NC=C1))C2(=CC=CC=C2)	C1=CC=CC=C1OC1C=CN=CC=1	InChI=1S/C11H9NO/c1-2-4-10(5-3-1)13-11-6-8-12-9-7-11/h1-9H	OATKXQIGHQXTDO-UHFFFAOYSA-N	?	25	spectrophotometric	a1/apparent	?	basic	6.16
10790	S(=O)(=O)([O-])CCN1(CCOCC1)	OS(=O)(=O)CCN1CCOCC1	InChI=1S/C6H13NO4S/c8-12(9,10)6-3-7-1-4-11-5-2-7/h1-6H2,(H,8,9,10)	SXGZJKUKBWWHRA-UHFFFAOYSA-N	?	23	mean from 4	a1/apparent	SO-H	basic	6.16
15287	O=C2(C1(=C([O-])N=CN=C1C(=O)C3(=C2N=C(COC)N3C)))	COCC1=NC2=C(C(=O)C3N=CN=C(O)C=3C2=O)N1C	InChI=1S/C12H10N4O4/c1-16-5(3-20-2)15-8-9(16)11(18)7-6(10(8)17)12(19)14-4-13-7/h4H,3H2,1-2H3,(H,13,14,19)	RSZJIDQKDXBMOO-UHFFFAOYSA-N	?	30	spectrophotometric	a1/apparent	?	basic	6.17
12041	ClC2(=CC=C(C1(NC1))C=C2)	ClC1=CC=C(C=C1)C1CN1	InChI=1S/C8H8ClN/c9-7-3-1-6(2-4-7)8-5-10-8/h1-4,8,10H,5H2	LAVPKWQKIHTIQP-UHFFFAOYSA-N	?	25	potentiometric	a1/apparent	?	basic	6.18
13295	[O-]C1(=[N+](C=NC=2(C1=NC=C([O-])N=2))C)	C[N+]1=CN=C2N=C(O)C=NC2=C1O	InChI=1S/C7H6N4O2/c1-11-3-9-6-5(7(11)13)8-2-4(12)10-6/h2-3H,1H3,(H,10,12,13)/p+1	QRHVOSQDFFGSMH-UHFFFAOYSA-O	?	20	potentiometric	a/apparent	?	basic	6.19
17142	O=CC2(C1(=C(C=CC=C1)C3(=C2C=CC=C3)))	OC=C1C2C=CC=CC=2C2C=CC=CC=21	InChI=1S/C14H10O/c15-9-14-12-7-3-1-5-10(12)11-6-2-4-8-13(11)14/h1-9,15H	UDSGTYRXJSKAHQ-UHFFFAOYSA-N	?	25		a1/apparent	?	basic	6.2
15481	O=C([O-])C(NC(=O)CCCCCCCCCCCCCCC)CC=1(N=CNC=1)	CCCCCCCCCCCCCCC/C(/O)=N\C(CC1=CNC=N1)=C(O)O	InChI=1S/C22H39N3O3/c1-2-3-4-5-6-7-8-9-10-11-12-13-14-15-21(26)25-20(22(27)28)16-19-17-23-18-24-19/h17-18,27-28H,2-16H2,1H3,(H,23,24)(H,25,26)	TZHSIWZKNVJQOV-UHFFFAOYSA-N	?	15		a1/apparent	NH	basic	6.2
13334	O(C2(=CC=1(N=C(C)NC=1C=C2)))CC	CC1NC2C=CC(=CC=2N=1)OCC	InChI=1S/C10H12N2O/c1-3-13-8-4-5-9-10(6-8)12-7(2)11-9/h4-6H,3H2,1-2H3,(H,11,12)	JDNFGNIUEHOZCP-UHFFFAOYSA-N	?			a1/apparent	=NH(+)	basic	6.22
13775	[S-]C1(=NC=NC=2(C1=CN=CN=2))	SC1N=CN=C2N=CN=CC2=1	InChI=1S/C6H4N4S/c11-6-4-1-7-2-8-5(4)9-3-10-6/h1-3H,(H,7,8,9,10,11)	QFLIYZSAUNUZEX-UHFFFAOYSA-N	?		potentiometric	a/apparent	?	basic	6.23
17647	N(N)CCCCC	CCCCCNN	InChI=1S/C5H14N2/c1-2-3-4-5-7-6/h7H,2-6H2,1H3	YVZACCLFRNQBNO-UHFFFAOYSA-N	?	25	potentiometric	b1/apparent	?	basic	6.25
12439	O(C2(=CC=1(N=C(CC)NC=1C=C2)))CC	CCOC1=CC2N=C(CC)NC=2C=C1	InChI=1S/C11H14N2O/c1-3-11-12-9-6-5-8(14-4-2)7-10(9)13-11/h5-7H,3-4H2,1-2H3,(H,12,13)	FHMRQRALPJXEFE-UHFFFAOYSA-N	?			a1/apparent	=NH(+)	basic	6.27
13819	N=1(C=C(N)C2(=CC=CC=C2(C=1)))	NC1=CN=CC2=CC=CC=C21	InChI=1S/C9H8N2/c10-9-6-11-5-7-3-1-2-4-8(7)9/h1-6H,10H2	ISIUXVGHQFJYHM-UHFFFAOYSA-N	?	20	potentiometric	a/apparent	?	basic	6.28
13480	N1(=C(N=C(N)C=2(C1=NC(N)=CN=2))N)	NC1=NC(N)=NC2=NC(N)=CN=C12	InChI=1S/C6H7N7/c7-2-1-10-3-4(8)12-6(9)13-5(3)11-2/h1H,(H6,7,8,9,11,12,13)	FXRCFWSUCFIHLF-UHFFFAOYSA-N	?	20	potentiometric	a/apparent	?	basic	6.3
15519	N=3(C2(=C1(N=CC(C)=C(C1=CC=C2C(C)=C(C=3)C)C)))	CC1C=NC2=C3N=CC(C)=C(C)C3=CC=C2C=1C	InChI=1S/C16H16N2/c1-9-7-17-15-13(11(9)3)5-6-14-12(4)10(2)8-18-16(14)15/h5-8H,1-4H3	NPAXPTHCUCUHPT-UHFFFAOYSA-N	?	25	potentiometric	a/apparent	?	basic	6.31
15357	O=C([O-])C3(=CC1(=C(N(C)C(=C1C)CN2(C=NC=C2))C=C3))	CN1C(CN2C=NC=C2)=C(C)C2=CC(=CC=C12)C(O)=O	InChI=1S/C15H15N3O2/c1-10-12-7-11(15(19)20)3-4-13(12)17(2)14(10)8-18-6-5-16-9-18/h3-7,9H,8H2,1-2H3,(H,19,20)	MMLBTGWLFUJNGP-UHFFFAOYSA-N	?	25		a1/apparent	NH	basic	6.32
12471	N(C1(=CC=CC=C1))(C2(CCCCC2))C	CN(C1CCCCC1)C1C=CC=CC=1	InChI=1S/C13H19N/c1-14(12-8-4-2-5-9-12)13-10-6-3-7-11-13/h2,4-5,8-9,13H,3,6-7,10-11H2,1H3	HRBASXKYUKFHKC-UHFFFAOYSA-N	?			a/apparent	?	basic	6.35
16344	O=[N+]([O-])C3(=CC1(=C(NC2(=C1CCN=C2C))C=C3))	CC1=NCCC2C3C=C(C=CC=3NC=21)[N+]([O-])=O	InChI=1S/C12H11N3O2/c1-7-12-9(4-5-13-7)10-6-8(15(16)17)2-3-11(10)14-12/h2-3,6,14H,4-5H2,1H3	MVOPEQANCBUNRG-UHFFFAOYSA-N	?	25	spectrophotometric	b1/apparent	N-7	basic	6.37
17833	OCC=1(N=CNC=1)	OCC1=CNC=N1	InChI=1S/C4H6N2O/c7-2-4-1-5-3-6-4/h1,3,7H,2H2,(H,5,6)	QDYTUZCWBJRHKK-UHFFFAOYSA-N	?	25	potentiometric	a/thermodynamic	?	basic	6.38
15380	O=[N+]([O-])C=2(C=1(C(=NC=CC=1NCCC[NH+](C)C)C=CC=2))	CN(C)CCCNC1C=CN=C2C=CC=C(C=12)[N+]([O-])=O	InChI=1S/C14H18N4O2/c1-17(2)10-4-8-15-12-7-9-16-11-5-3-6-13(14(11)12)18(19)20/h3,5-7,9H,4,8,10H2,1-2H3,(H,15,16)	OYBQBXGOFWWPTH-UHFFFAOYSA-N	?	25	spectrophotometric	a1/apparent	?	basic	6.39
16432	OC(CN(CCO)CCCCCCCCCCCC)CC	CCCCCCCCCCCCN(CCO)CC(O)CC	InChI=1S/C18H39NO2/c1-3-5-6-7-8-9-10-11-12-13-14-19(15-16-20)17-18(21)4-2/h18,20-21H,3-17H2,1-2H3	ZDPGXSBGKCHBMG-UHFFFAOYSA-N	?	20	potentiometric	a1/apparent	-NH3%+&	basic	6.4
16444	O=[N+]([O-])C=2(C=1(C(=NC(C)=CC=1NCCC[NH+](C)C)C=CC=2))	CC1=CC(NCCCN(C)C)=C2C(=CC=CC2=N1)[N+]([O-])=O	InChI=1S/C15H20N4O2/c1-11-10-13(16-8-5-9-18(2)3)15-12(17-11)6-4-7-14(15)19(20)21/h4,6-7,10H,5,8-9H2,1-3H3,(H,16,17)	UPMLTCJVJYWXJW-UHFFFAOYSA-N	?	25	spectrophotometric	a1/apparent	?	basic	6.41
15525	O(C=1(C=3(C(N=CC=1)=C2(N=CC=C(C2=CC=3)OC))))C	COC1=CC=NC2=C3N=CC=C(OC)C3=CC=C12	InChI=1S/C14H12N2O2/c1-17-11-5-7-15-13-9(11)3-4-10-12(18-2)6-8-16-14(10)13/h3-8H,1-2H3	ZPGVCQYKXIQWTP-UHFFFAOYSA-N	?	25	potentiometric	a/apparent	?	basic	6.45
12731	N2(C(C1(=CC=CC=C1))C2)	C1NC1C1C=CC=CC=1	InChI=1S/C8H9N/c1-2-4-7(5-3-1)8-6-9-8/h1-5,8-9H,6H2	GBIKLFWSUVVUKT-UHFFFAOYSA-N	?	25	potentiometric	a1/apparent	?	basic	6.47
16587	O=[N+]([O-])C2(=CC(C(=O)CCN1(CCOCC1))=CC=C2)	[O-][N+](=O)C1C=CC=C(C=1)C(O)=CCN1CCOCC1	InChI=1S/C13H16N2O4/c16-13(4-5-14-6-8-19-9-7-14)11-2-1-3-12(10-11)15(17)18/h1-4,10,16H,5-9H2	SKKIRZMHSBWSMC-UHFFFAOYSA-N	?	25		a1/apparent	?	basic	6.5
15516	N3(C2(=CC=C(N1(CCCCC1))C=C2))(CCCCC3)	C1CCCCN1C1C=CC(=CC=1)N1CCCCC1	InChI=1S/C16H24N2/c1-3-11-17(12-4-1)15-7-9-16(10-8-15)18-13-5-2-6-14-18/h7-10H,1-6,11-14H2	UWUDSNLALSQANA-UHFFFAOYSA-N	?	25		a1/apparent	N-H	basic	6.5
14781	ClC1(=C(C=CC(=C1)Cl)C(OCC3(=CC=C(SC2(=CC=CC=C2))C=C3))CN4(C=NC=C4))	ClC1C=C(Cl)C=CC=1C(CN1C=NC=C1)OCC1C=CC(=CC=1)SC1C=CC=CC=1	InChI=1S/C24H20Cl2N2OS/c25-19-8-11-22(23(26)14-19)24(15-28-13-12-27-17-28)29-16-18-6-9-21(10-7-18)30-20-4-2-1-3-5-20/h1-14,17,24H,15-16H2	ZCJYUTQZBAIHBS-UHFFFAOYSA-N	?	28		a1/apparent	N(1+)H	basic	6.54
13824	N=2(C1(=C(C=CC=C1)N(C=2C)C))	CC1=NC2C=CC=CC=2N1C	InChI=1S/C9H10N2/c1-7-10-8-5-3-4-6-9(8)11(7)2/h3-6H,1-2H3	PJQIBTFOXWGAEN-UHFFFAOYSA-N	?		potentiometric	a/apparent	?	basic	6.55
17380	N(NCC)(C)C	CCNN(C)C	InChI=1S/C4H12N2/c1-4-5-6(2)3/h5H,4H2,1-3H3	TWWCBLSUGOSDIY-UHFFFAOYSA-N	?	25	potentiometric	a1/apparent	?	basic	6.58
15053	ClC2(=CC=C(NC1(=NC(N)=CC(=N1)C))C=C2)	CC1C=C(N)N=C(NC2C=CC(Cl)=CC=2)N=1	InChI=1S/C11H11ClN4/c1-7-6-10(13)16-11(14-7)15-9-4-2-8(12)3-5-9/h2-6H,1H3,(H3,13,14,15,16)	VDSDDDOYBFMUNA-UHFFFAOYSA-N	?	25	spectrophotometric	a/apparent	?	basic	6.6
13096	S1(CN(C)C(C1)C(=O)[O-])	CN1CSCC1=C(O)O	InChI=1S/C5H9NO2S/c1-6-3-9-2-4(6)5(7)8/h7-8H,2-3H2,1H3	VRAKCJWPVLDUSG-UHFFFAOYSA-N	?	24	potentiometric	a2/apparent	?	basic	6.6
11962	N2(=C1(NCCNC1=CN=C2))	C1CNC2=CN=CN=C2N1	InChI=1S/C6H8N4/c1-2-9-6-5(8-1)3-7-4-10-6/h3-4,8H,1-2H2,(H,7,9,10)	IDAICLIJTRXNER-UHFFFAOYSA-N	?	20	potentiometric	a/apparent	?	basic	6.63
17521	N(NC)(C)C	CNN(C)C	InChI=1S/C3H10N2/c1-4-5(2)3/h4H,1-3H3	NIIPNAJXERMYOG-UHFFFAOYSA-N	?	29	mean from 3	a1/apparent	?	basic	6.64
12026	N2(=CC1(=C(CCCC1)C=C2))	C1CCCC2C=CN=CC=21	InChI=1S/C9H11N/c1-2-4-9-7-10-6-5-8(9)3-1/h5-7H,1-4H2	HTMGQIXFZMZZKD-UHFFFAOYSA-N	?	20	potentiometric	a1/apparent	?	basic	6.65
12886	N1(N(CCCCC1)C)(C)	CN1CCCCCN1C	InChI=1S/C7H16N2/c1-8-6-4-3-5-7-9(8)2/h3-7H2,1-2H3	HETZZQBBTGYZHG-UHFFFAOYSA-N	?	25	potentiometric	a1/apparent	?	basic	6.66
17209	N2(=NC=1(C(=CC=CC=1)C=3(C2=CC=C(C=3)N)))	NC1C=C2C3=CC=CC=C3N=NC2=CC=1	InChI=1S/C12H9N3/c13-8-5-6-12-10(7-8)9-3-1-2-4-11(9)14-15-12/h1-7H,13H2	GOSUGWDGAOERRQ-UHFFFAOYSA-N	?	20	spectrophotometric	a/apparent	?	basic	6.68
15163	S1(C(=NCC)N(CC)N=C1C2(=CC=CC=C2))	CCN1N=C(SC1=NCC)C1C=CC=CC=1	InChI=1S/C12H15N3S/c1-3-13-12-15(4-2)14-11(16-12)10-8-6-5-7-9-10/h5-9H,3-4H2,1-2H3	XPVRYEMRPOJNIW-UHFFFAOYSA-N	?		spectrophotometric	b/apparent	?	basic	6.7
15804	FC1(=C(F)C=CC=C1C(C3(=CC=2(N(C(N)=NC=2C=C3)C(C)C)))=CC(=O)N)	CC(C)N1C2C=C(C=CC=2N=C1N)C(=CC(N)=O)C1=CC=CC(F)=C1F	InChI=1S/C19H18F2N4O/c1-10(2)25-16-8-11(6-7-15(16)24-19(25)23)13(9-17(22)26)12-4-3-5-14(20)18(12)21/h3-10H,1-2H3,(H2,22,26)(H2,23,24)	AKKDIOKNTHHIJE-UHFFFAOYSA-N	?	25	potentiometric	a1/apparent	?	basic	6.7
14298	N#CCC(N)C1(=CC=CC=C1)	NC(CC#N)C1C=CC=CC=1	InChI=1S/C9H10N2/c10-7-6-9(11)8-4-2-1-3-5-8/h1-5,9H,6,11H2	YHBWEFKGUHZLOA-UHFFFAOYSA-N	?	20	potentiometric	a1/apparent	?	basic	6.7
16447	O=[N+]([O-])C=2(C=1(C(=NC=CC=1NCCCC[NH+](C)C)C=CC=2))	CN(C)CCCCNC1C=CN=C2C=CC=C(C=12)[N+]([O-])=O	InChI=1S/C15H20N4O2/c1-18(2)11-4-3-9-16-13-8-10-17-12-6-5-7-14(15(12)13)19(20)21/h5-8,10H,3-4,9,11H2,1-2H3,(H,16,17)	OSWHQYWCZGPVLJ-UHFFFAOYSA-N	?	25	spectrophotometric	a1/apparent	?	basic	6.71
16680	N=2(C1(=C4(C(=CC=C1C=C3(C=2C=C(N)C=C3))C=CC=C4)))	NC1=CC2=NC3=C4C=CC=CC4=CC=C3C=C2C=C1	InChI=1S/C17H12N2/c18-14-8-7-12-9-13-6-5-11-3-1-2-4-15(11)17(13)19-16(12)10-14/h1-10H,18H2	UKBHGLPFJLCZIL-UHFFFAOYSA-N	?	20	spectrophotometric	a/apparent	?	basic	6.72
16158	OC1(=C(C(=CC(=C1)O)C)C(=N)C2(=CC=CC=C2))	CC1=CC(O)=CC(O)=C1C(=N)C1C=CC=CC=1	InChI=1S/C14H13NO2/c1-9-7-11(16)8-12(17)13(9)14(15)10-5-3-2-4-6-10/h2-8,15-17H,1H3	CDNZKBYJWGGIRW-UHFFFAOYSA-N	?		potentiometric	b/apparent	?	basic	6.75
12031	N2(C(C1(=CC=C(C)C=C1))C2)	CC1=CC=C(C=C1)C1CN1	InChI=1S/C9H11N/c1-7-2-4-8(5-3-7)9-6-10-9/h2-5,9-10H,6H2,1H3	WUBWIOKIYUIHOZ-UHFFFAOYSA-N	?	25	potentiometric	a1/apparent	?	basic	6.76
17076	ClC1(=CC(=C(O)C=C1)CN2(CCOCC2))	OC1C=CC(Cl)=CC=1CN1CCOCC1	InChI=1S/C11H14ClNO2/c12-10-1-2-11(14)9(7-10)8-13-3-5-15-6-4-13/h1-2,7,14H,3-6,8H2	OWHKKIREZBPVEK-UHFFFAOYSA-N	?	25	mean from 2	a1/apparent	N-H	basic	6.78
15117	N=C(C1(=C(C=C(C)C=C1)C))C2(=CC=CC=C2)	CC1C=C(C)C=CC=1C(=N)C1C=CC=CC=1	InChI=1S/C15H15N/c1-11-8-9-14(12(2)10-11)15(16)13-6-4-3-5-7-13/h3-10,16H,1-2H3	DRZBKQOLJGOKPI-UHFFFAOYSA-N	?		potentiometric	b/apparent	?	basic	6.79
14349	O(C1(=CC=CC=C1))CCNN	NNCCOC1C=CC=CC=1	InChI=1S/C8H12N2O/c9-10-6-7-11-8-4-2-1-3-5-8/h1-5,10H,6-7,9H2	JVQBFZMPFQQOMQ-UHFFFAOYSA-N	?	25	potentiometric	a1/apparent	?	basic	6.8
12465	N=C(C1(=CC=CC=C1))C2(=CC=CC=C2)	N=C(C1C=CC=CC=1)C1C=CC=CC=1	InChI=1S/C13H11N/c14-13(11-7-3-1-4-8-11)12-9-5-2-6-10-12/h1-10,14H	SXZIXHOMFPUIRK-UHFFFAOYSA-N	?		potentiometric	b/apparent	?	basic	6.82
10313	N1(=C(N)C(N)=CC=C1)	NC1=NC=CC=C1N	InChI=1S/C5H7N3/c6-4-2-1-3-8-5(4)7/h1-3H,6H2,(H2,7,8)	ZZYXNRREDYWPLN-UHFFFAOYSA-N	?			a/apparent	?	basic	6.84
13165	N1(=C(N)C=C(C)N=C1C)	CC1N=C(N)C=C(C)N=1	InChI=1S/C6H9N3/c1-4-3-6(7)9-5(2)8-4/h3H,1-2H3,(H2,7,8,9)	BJJDXAFKCKSLTE-UHFFFAOYSA-N	?	25	potentiometric	a1/apparent	?	basic	6.85
10379	N(N(C)C)(CC)CC	CN(C)N(CC)CC	InChI=1S/C6H16N2/c1-5-8(6-2)7(3)4/h5-6H2,1-4H3	SGIKAVNBVLFQSG-UHFFFAOYSA-N	?	25	potentiometric	a1/apparent	?	basic	6.88
16505	N25(C4(C=1(N(C=3(C=CC=CC=3(C=1CC2)))CCC4(CCC5)CC)))	CCC12CCN3C4C1N(CCC=4C1C=CC=CC3=1)CCC2	InChI=1S/C19H24N2/c1-2-19-9-5-11-20-12-8-15-14-6-3-4-7-16(14)21(13-10-19)17(15)18(19)20/h3-4,6-7,18H,2,5,8-13H2,1H3	VYXFLLCQSGSEMS-UHFFFAOYSA-N	?			a/apparent	?	basic	6.9
15379	O=[N+]([O-])C=2(C1(=NC=CC(=C1C=CC=2)NCCC[NH+](C)C))	CN(C)CCCNC1C=CN=C2C(=CC=CC=12)[N+]([O-])=O	InChI=1S/C14H18N4O2/c1-17(2)10-4-8-15-12-7-9-16-14-11(12)5-3-6-13(14)18(19)20/h3,5-7,9H,4,8,10H2,1-2H3,(H,15,16)	CNVYMNPNBCYLNY-UHFFFAOYSA-N	?	25	spectrophotometric	a1/apparent	?	basic	6.91
15810	OC(C1(=CC=C(N(C)C)C=C1))(C2(=CC=C(N(C)C)C=C2))C3(=CC=CC=C3)	CN(C)C1C=CC(=CC=1)C(O)(C1C=CC=CC=1)C1C=CC(=CC=1)N(C)C	InChI=1S/C23H26N2O/c1-24(2)21-14-10-19(11-15-21)23(26,18-8-6-5-7-9-18)20-12-16-22(17-13-20)25(3)4/h5-17,26H,1-4H3	LXHOGENDFZKPSF-UHFFFAOYSA-N	?	24	mean from 2	a/apparent	?	basic	6.93
13231	O=C(NOCCC(N)C(=O)OC)N	COC(O)C(=N)CCONC(N)=O	InChI=1S/C6H13N3O4/c1-12-5(10)4(7)2-3-13-9-6(8)11/h5,7,10H,2-3H2,1H3,(H3,8,9,11)	CBIHEBWTHPZASV-UHFFFAOYSA-N	?	30	potentiometric	b1/apparent	?	basic	6.95
16406	O=C(C(C1(=CC=CC=C1))(C2(=CC=CC=C2))CCN3(CCOCC3))CC	CC=C(O)C(CCN1CCOCC1)(C1C=CC=CC=1)C1C=CC=CC=1	InChI=1S/C22H27NO2/c1-2-21(24)22(19-9-5-3-6-10-19,20-11-7-4-8-12-20)13-14-23-15-17-25-18-16-23/h2-12,24H,13-18H2,1H3	QXOCDEXNLNACQN-UHFFFAOYSA-N	?	20	mean from 2	a/apparent	?	basic	6.98
13650	O=C(OC)C(N)CC1(=CC=CC=C1)	COC(O)C(=N)CC1C=CC=CC=1	InChI=1S/C10H13NO2/c1-13-10(12)9(11)7-8-5-3-2-4-6-8/h2-6,10-12H,7H2,1H3	RTWLPLNTEKRYNY-UHFFFAOYSA-N	?	25	potentiometric	a/thermodynamic	?	basic	7.0
16260	O=C([O-])CCCCCCCC1(=NC(=CC=C1)C)	CC1C=CC=C(CCCCCCC=C(O)O)N=1	InChI=1S/C14H21NO2/c1-12-8-7-10-13(15-12)9-5-3-2-4-6-11-14(16)17/h7-8,10-11,16-17H,2-6,9H2,1H3	PXAYUJFOIUUUHA-UHFFFAOYSA-N	?		potentiometric	a2/apparent	?	basic	7.0
15482	O=C1(N=C(N)C=CN1C3(OC(C(OC2(OC(C(N(C)C)C(C2O)O)C))CC3)C))	CN(C)C1C(O)C(O)C(OC1C)OC1CCC(OC1C)N1C=CC(N)=NC1=O	InChI=1S/C18H30N4O6/c1-9-11(5-6-13(26-9)22-8-7-12(19)20-18(22)25)28-17-16(24)15(23)14(21(3)4)10(2)27-17/h7-11,13-17,23-24H,5-6H2,1-4H3,(H2,19,20,25)	XWEBNXCXASNJFB-UHFFFAOYSA-N	?		potentiometric	a2/apparent	?	basic	7.0
11883	ClCCN(C(C)C)CCCl	CC(C)N(CCCl)CCCl	InChI=1S/C7H15Cl2N/c1-7(2)10(5-3-8)6-4-9/h7H,3-6H2,1-2H3	WAEDMQMDOHQPFL-UHFFFAOYSA-N	?	15		a/thermodynamic	?	basic	7.0
11002	[S-]C1(=NC=NC=2(C1=NC=C(C)N=2))	CC1=CN=C2C(S)=NC=NC2=N1	InChI=1S/C7H6N4S/c1-4-2-8-5-6(11-4)9-3-10-7(5)12/h2-3H,1H3,(H,9,10,11,12)	FDNHUCFLWBYMRG-UHFFFAOYSA-N	?	20	potentiometric	a/apparent	?	basic	7.02
11054	N1(=CC(=CC=C1)C2(N(CC=C2)C))	CN1CC=CC1C1C=NC=CC=1	InChI=1S/C10H12N2/c1-12-7-3-5-10(12)9-4-2-6-11-8-9/h2-6,8,10H,7H2,1H3	DGSQJGQNPIUNTK-UHFFFAOYSA-N	?	24		b/apparent	?	basic	7.04
17428	N(CC#C)(C)C	CN(C)CC#C	InChI=1S/C5H9N/c1-4-5-6(2)3/h1H,5H2,2-3H3	ILBIXZPOMJFOJP-UHFFFAOYSA-N	?		potentiometric	a/apparent	?	basic	7.05
15795	O=[N+]([O-])C=2(C=1(C(=NC=CC=1NCCCO)C=CC=2))	[O-][N+](=O)C1=CC=CC2=NC=CC(NCCCO)=C21	InChI=1S/C12H13N3O3/c16-8-2-6-13-10-5-7-14-9-3-1-4-11(12(9)10)15(17)18/h1,3-5,7,16H,2,6,8H2,(H,13,14)	SDKLIPKUBQAFDK-UHFFFAOYSA-N	?	25	spectrophotometric	a1/apparent	?	basic	7.06
15281	O2(C3(NCC1(=CC=CC=C1))(C7(C5(CC6(C7(C2C4(C6(C5(C34)))))))))	C(NC12OC3C4C1C1CC4C4C3C2C14)C1C=CC=CC=1	InChI=1S/C18H19NO/c1-2-4-8(5-3-1)7-19-18-15-10-6-9-11-12(10)16(18)14(11)17(20-18)13(9)15/h1-5,9-17,19H,6-7H2	AVESFRBKERIICX-UHFFFAOYSA-N	?	25		a2/apparent	?	basic	7.07
10489	O(C(=N)CCC)CC	CCOC(=N)CCC	InChI=1S/C6H13NO/c1-3-5-6(7)8-4-2/h7H,3-5H2,1-2H3	JEZVIUQRUWOXRY-UHFFFAOYSA-N	?	25	potentiometric	a1/apparent	?	basic	7.08
17547	FC(F)CN	NCC(F)F	InChI=1S/C2H5F2N/c3-2(4)1-5/h2H,1,5H2	OVRWUZYZECPJOB-UHFFFAOYSA-N	?	25		a1/apparent	?	basic	7.09
11568	O=C(N1(CCN(C)CC1))C	CN1CCN(CC1)C(=C)O	InChI=1S/C7H14N2O/c1-7(10)9-5-3-8(2)4-6-9/h10H,1,3-6H2,2H3	OGIGQPPPJPBSDJ-UHFFFAOYSA-N	?	20	potentiometric	a1/apparent	N-H	basic	7.1
15924	O4(CCN(C=1(C=3(C(N=C2(C=1CCC2))=CC=C(C=3)OCC)))CC4)	CCOC1=CC=C2N=C3CCCC3=C(C2=C1)N1CCOCC1	InChI=1S/C18H22N2O2/c1-2-22-13-6-7-17-15(12-13)18(20-8-10-21-11-9-20)14-4-3-5-16(14)19-17/h6-7,12H,2-5,8-11H2,1H3	SRWXFXBWFXBPTI-UHFFFAOYSA-N	?	25	spectrophotometric	a1/thermodynamic	?	basic	7.11
17538	OCCNN	NNCCO	InChI=1S/C2H8N2O/c3-4-1-2-5/h4-5H,1-3H2	GBHCABUWWQUMAJ-UHFFFAOYSA-N	?	25	potentiometric	a1/apparent	?	basic	7.12
10094	N1(=C(NC)C=CC=C1)	CNC1C=CC=CN=1	InChI=1S/C6H8N2/c1-7-6-4-2-3-5-8-6/h2-5H,1H3,(H,7,8)	SVEUVITYHIHZQE-UHFFFAOYSA-N	?	20	spectrophotometric	a1/thermodynamic	?	basic	7.13
12894	N1(=CN(CCCC)C=C1)	CCCCN1C=NC=C1	InChI=1S/C7H12N2/c1-2-3-5-9-6-4-8-7-9/h4,6-7H,2-3,5H2,1H3	MCMFEZDRQOJKMN-UHFFFAOYSA-N	?	25	mean from 2	a1/apparent	?	basic	7.14
16814	OC5(C(C)(C)C)(CC2(N(CC4(C1(=C(C=CC=C1)CCC=3(C4(=C2C=CC=3)))))CC5))	CC(C)(C)C1(O)CC2C3C=CC=C4CCC5C=CC=CC=5C(CN2CC1)C4=3	InChI=1S/C25H31NO/c1-24(2,3)25(27)13-14-26-16-21-19-9-5-4-7-17(19)11-12-18-8-6-10-20(23(18)21)22(26)15-25/h4-10,21-22,27H,11-16H2,1-3H3	ZZJYIKPMDIWRSN-UHFFFAOYSA-N	?	25	potentiometric	a1/apparent	?	basic	7.15
10136	[Br]C1(=C(N)C=CN=C1)	NC1C=CN=CC=1Br	InChI=1S/C5H5BrN2/c6-4-3-8-2-1-5(4)7/h1-3H,(H2,7,8)	DDQYSZWFFXOXER-UHFFFAOYSA-N	?	25	mean from 2	b1/apparent	?	basic	7.15
15551	O=C([O-])C=1(OC=2(C=CC(=CC=2(C=1))CN3(C=NC=C3)))	OC(=O)C1=CC2C=C(CN3C=NC=C3)C=CC=2O1	InChI=1S/C13H10N2O3/c16-13(17)12-6-10-5-9(1-2-11(10)18-12)7-15-4-3-14-8-15/h1-6,8H,7H2,(H,16,17)	XVWMKFJWXSGCNR-UHFFFAOYSA-N	?	25		a1/apparent	NH	basic	7.17
11171	O=C(OC)C1(=CN2(CCC1CC2))	COC(=O)C1=CN2CCC1CC2	InChI=1S/C9H13NO2/c1-12-9(11)8-6-10-4-2-7(8)3-5-10/h6-7H,2-5H2,1H3	SDEKJEJGZPSNFT-UHFFFAOYSA-N	?	25		a/apparent	?	basic	7.17
15783	O=[N+]([O-])C=2(C=1(C(=NC=CC=1NCCCC)C=CC=2))	CCCCNC1C=CN=C2C=CC=C(C=12)[N+]([O-])=O	InChI=1S/C13H15N3O2/c1-2-3-8-14-11-7-9-15-10-5-4-6-12(13(10)11)16(17)18/h4-7,9H,2-3,8H2,1H3,(H,14,15)	SWYQAJPGNREQST-UHFFFAOYSA-N	?	25	spectrophotometric	a1/apparent	?	basic	7.18
13901	N2(=C(C1(=CC=CC=C1))CCC2)	C1CCN=C1C1C=CC=CC=1	InChI=1S/C10H11N/c1-2-5-9(6-3-1)10-7-4-8-11-10/h1-3,5-6H,4,7-8H2	PQZAWZGYOZRUFT-UHFFFAOYSA-N	?	25	potentiometric	b/apparent	?	basic	7.2
15580	N=2(C1(=C(C=CC(=C1)N)NC=2CCC3(=CC=CC=C3)))	NC1=CC2N=C(CCC3C=CC=CC=3)NC=2C=C1	InChI=1S/C15H15N3/c16-12-7-8-13-14(10-12)18-15(17-13)9-6-11-4-2-1-3-5-11/h1-5,7-8,10H,6,9,16H2,(H,17,18)	DSEGXNNENRPZAP-UHFFFAOYSA-N	?	25	potentiometric	b/apparent	?	basic	7.2
14767	[Br-].O=C(N(CCCCCCCCCCCCCCCC)CCCCCCCCCCCCCCCC)C(NC(=O)C(NC(=O)CCCCC[N+](C)(C)C)CC=1(N=CNC=1))C	CC(=NC(O)=C(CC1=CNC=N1)N=C(O)CCCCC[N+](C)(C)C)C(O)N(CCCCCCCCCCCCCCCC)CCCCCCCCCCCCCCCC	InChI=1S/C50H96N6O3/c1-7-9-11-13-15-17-19-21-23-25-27-29-31-35-39-55(40-36-32-30-28-26-24-22-20-18-16-14-12-10-8-2)50(59)45(3)53-49(58)47(42-46-43-51-44-52-46)54-48(57)38-34-33-37-41-56(4,5)6/h43-44,50,59H,7-42H2,1-6H3,(H2-,51,52,54,57,58)/p+1	KLFSYGQZMOCRDY-UHFFFAOYSA-O	[Br-]	15		a1/apparent	NH	basic	7.2
14871	OC1(=C(O)C=C(C[NH+](C)C)C=C1CN(C)C)	CN(C)CC1C=C(CN(C)C)C=C(O)C=1O	InChI=1S/C12H20N2O2/c1-13(2)7-9-5-10(8-14(3)4)12(16)11(15)6-9/h5-6,15-16H,7-8H2,1-4H3	GRBCQHDFWCSCPX-UHFFFAOYSA-N	?	25	potentiometric	a1/apparent	?	basic	7.22
16060	O1(C(=NC2(=C1C=CC=C2))C3(=CN4(CCC3CC4)))	C1CN2CCC1C(=C2)C1=NC2C=CC=CC=2O1	InChI=1S/C14H14N2O/c1-2-4-13-12(3-1)15-14(17-13)11-9-16-7-5-10(11)6-8-16/h1-4,9-10H,5-8H2	LCJWZLPNZLCYKB-UHFFFAOYSA-N	?	25	potentiometric	a1/apparent	?	basic	7.23
11501	N(N)CCC1(=CC=CC=C1)	NNCCC1C=CC=CC=1	InChI=1S/C8H12N2/c9-10-7-6-8-4-2-1-3-5-8/h1-5,10H,6-7,9H2	RMUCZJUITONUFY-UHFFFAOYSA-N	?	25	potentiometric	b1/apparent	?	basic	7.25
16472	O=C(NC1(=C(C=CC=C1C)C))C2(N(CCCC2)CCCC)	CCCCN1CCCCC1/C(/O)=N\C1C(C)=CC=CC=1C	InChI=1S/C18H28N2O/c1-4-5-12-20-13-7-6-11-16(20)18(21)19-17-14(2)9-8-10-15(17)3/h8-10,16H,4-7,11-13H2,1-3H3,(H,19,21)	LEBVLXFERQHONN-UHFFFAOYSA-N	?	25	potentiometric	a1/apparent	?	basic	7.27
12264	O=[N+]([O-])C1(=CC(N=CN(C)C)=CC=C1)	CN(C)C=NC1C=C(C=CC=1)[N+]([O-])=O	InChI=1S/C9H11N3O2/c1-11(2)7-10-8-4-3-5-9(6-8)12(13)14/h3-7H,1-2H3	LQXZCPNRKDUVET-UHFFFAOYSA-N	?	25	potentiometric	a1/apparent	N=C-H	basic	7.29
15586	O=[N+]([O-])C=3(C2(=C(N)C=1(C(=CC=CC=1)N=C2C=CC=3)))	NC1=C2C(=CC=CC2=NC2=CC=CC=C21)[N+]([O-])=O	InChI=1S/C13H9N3O2/c14-13-8-4-1-2-5-9(8)15-10-6-3-7-11(12(10)13)16(17)18/h1-7H,(H2,14,15)	IOQZSOCPFYNJIG-UHFFFAOYSA-N	?	25	spectrophotometric	a1/apparent	?	basic	7.3
14505	OCC1(=C(C(=NC(=C1)C)C)C)	CC1=C(CO)C=C(C)N=C1C	InChI=1S/C9H13NO/c1-6-4-9(5-11)7(2)8(3)10-6/h4,11H,5H2,1-3H3	GZSQYLBINRYIRI-UHFFFAOYSA-N	?			a/apparent	NH+	basic	7.3
11853	N(N(CC)CC)(CC)CC	CCN(CC)N(CC)CC	InChI=1S/C8H20N2/c1-5-9(6-2)10(7-3)8-4/h5-8H2,1-4H3	LFIAAOPREBAQSI-UHFFFAOYSA-N	?	25	potentiometric	a1/apparent	?	basic	7.31
10666	O=C(OC)CCCC=1(N=CNC=1)	COC(O)=CCCC1=CNC=N1	InChI=1S/C8H12N2O2/c1-12-8(11)4-2-3-7-5-9-6-10-7/h4-6,11H,2-3H2,1H3,(H,9,10)	GYBYKCVYVCVNCO-UHFFFAOYSA-N	?	26	mean from 2	a1/apparent	?	basic	7.33
13023	N1(=C(C=C(C)C=C1C)C)	CC1C=C(C)C=C(C)N=1	InChI=1S/C8H11N/c1-6-4-7(2)9-8(3)5-6/h4-5H,1-3H3	BWZVCCNYKMEVEX-UHFFFAOYSA-N	?	24	mean from 7	a1/apparent	?	basic	7.35
13179	[O-]C1(=[N+](C(N)=CC=N1)C)	C[N+]1=C(N)C=CN=C1O	InChI=1S/C5H7N3O/c1-8-4(6)2-3-7-5(8)9/h2-3H,1H3,(H2,6,7,9)/p+1	UPHQQDZIRIHPHU-UHFFFAOYSA-O	?		spectrophotometric	a1/apparent	?	basic	7.38
12556	ClC1(=CC(=NC=C1)C2(=NC=CC(=C2)N))	NC1=CC(=NC=C1)C1C=C(Cl)C=CN=1	InChI=1S/C10H8ClN3/c11-7-1-3-13-9(5-7)10-6-8(12)2-4-14-10/h1-6H,(H2,12,14)	GGVSHZOGZWNPFF-UHFFFAOYSA-N	?	20	spectrophotometric	a1/apparent	=NH(+)-	basic	7.4
15088	S(=O)(=O)(N1(CCNCC1))C2(=CC=C(C)C=C2)	CC1=CC=C(C=C1)S(=O)(=O)N1CCNCC1	InChI=1S/C11H16N2O2S/c1-10-2-4-11(5-3-10)16(14,15)13-8-6-12-7-9-13/h2-5,12H,6-9H2,1H3	VHFDYFUMWJSVCA-UHFFFAOYSA-N	?	20	mean from 2	a/apparent	?	basic	7.41
15880	N(CC1(=CC=CC=C1))(CC2(=CC=CC=C2))CC3(=CC=CC=C3)	C(C1C=CC=CC=1)N(CC1C=CC=CC=1)CC1C=CC=CC=1	InChI=1S/C21H21N/c1-4-10-19(11-5-1)16-22(17-20-12-6-2-7-13-20)18-21-14-8-3-9-15-21/h1-15H,16-18H2	MXHTZQSKTCCMFG-UHFFFAOYSA-N	?	25	mean from 2	b1/apparent	?	basic	7.44
16310	ClC=2(N(C1(=NC=3(C=CC=CC=3(C1=C(C=2)CC))))C)	CCC1C=C(Cl)N(C)C2=NC3C=CC=CC=3C2=1	InChI=1S/C14H13ClN2/c1-3-9-8-12(15)17(2)14-13(9)10-6-4-5-7-11(10)16-14/h4-8H,3H2,1-2H3	ZLCGRPGKMKWXAF-UHFFFAOYSA-N	?	25	spectrophotometric	b1/apparent	N-H(1+)	basic	7.46
10100	N1(=C(N)C=C(C)C=C1)	CC1=CC(N)=NC=C1	InChI=1S/C6H8N2/c1-5-2-3-8-6(7)4-5/h2-4H,1H3,(H2,7,8)	ORLGLBZRQYOWNA-UHFFFAOYSA-N	?	29	mean from 3	a1/apparent	?	basic	7.48
14904	OC(CN(CC1(=CC=CC=C1))CC(O)C)C	CC(O)CN(CC1C=CC=CC=1)CC(C)O	InChI=1S/C13H21NO2/c1-11(15)8-14(9-12(2)16)10-13-6-4-3-5-7-13/h3-7,11-12,15-16H,8-10H2,1-2H3	NPMGKAJEKWZCIO-UHFFFAOYSA-N	?		potentiometric	a/apparent	?	basic	7.5
16673	OC(CN(CC(O)CC)CCCCCCCC)CC	CCCCCCCCN(CC(O)CC)CC(O)CC	InChI=1S/C16H35NO2/c1-4-7-8-9-10-11-12-17(13-15(18)5-2)14-16(19)6-3/h15-16,18-19H,4-14H2,1-3H3	UNSHGPXUKXAIDF-UHFFFAOYSA-N	?	20	potentiometric	a1/apparent	-NH3%+&	basic	7.5
14144	O=C(N=C(N(C)C)N(C)C)C	CN(C)C(=NC(=C)O)N(C)C	InChI=1S/C7H15N3O/c1-6(11)8-7(9(2)3)10(4)5/h11H,1H2,2-5H3	VTRQCAKXYQQXCJ-UHFFFAOYSA-N	?	25	potentiometric	a1/apparent	?	basic	7.5
15882	S3(C(C(C=1(SC=CC=1))=CC(N2(CCCCCCC2))C)=CC=C3)	CC(C=C(C1=CC=CS1)C1=CC=CS1)N1CCCCCCC1	InChI=1S/C19H25NS2/c1-16(20-11-5-3-2-4-6-12-20)15-17(18-9-7-13-21-18)19-10-8-14-22-19/h7-10,13-16H,2-6,11-12H2,1H3	OUEGCNSDICIEMB-UHFFFAOYSA-N	?	25	potentiometric	a/apparent	NH+	basic	7.52
17827	O=C1(NOCC1N)	N=C1CONC1O	InChI=1S/C3H6N2O2/c4-2-1-7-5-3(2)6/h3-6H,1H2	IBUUJOOHXCRINS-UHFFFAOYSA-N	?	25		a2/apparent	?	basic	7.53
17133	O=C(N)C(N)CC=2(C1(=C(C=CC=C1)NC=2))	NC(O)C(=N)CC1=CNC2=CC=CC=C21	InChI=1S/C11H13N3O/c12-9(11(13)15)5-7-6-14-10-4-2-1-3-8(7)10/h1-4,6,11-12,14-15H,5,13H2	NJPUAVLHKKBYMY-UHFFFAOYSA-N	?		potentiometric	a/apparent	?	basic	7.55
17438	[Br]CCN(C)C	CN(C)CCBr	InChI=1S/C4H10BrN/c1-6(2)4-3-5/h3-4H2,1-2H3	LVCHXPHUKPLVRQ-UHFFFAOYSA-N	?	20	potentiometric	a1/apparent	?	basic	7.55
15272	S(=O)(=O)(NC(=O)NC(C)C)C1(=C(NCCC)C=CN=C1)	CCCNC1C=CN=CC=1S(=O)(=O)NC(=O)NC(C)C	InChI=1S/C12H20N4O3S/c1-4-6-14-10-5-7-13-8-11(10)20(18,19)16-12(17)15-9(2)3/h5,7-9H,4,6H2,1-3H3,(H,13,14)(H2,15,16,17)	OKWJZGGZMMBSFN-UHFFFAOYSA-N	?	25	potentiometric	a1/apparent	?	basic	7.58
15718	O=C(NC1(=C(C=CC=C1C)C))CN2(CCCCC2)	CC1C=CC=C(C)C=1/N=C(/O)\CN1CCCCC1	InChI=1S/C15H22N2O/c1-12-7-6-8-13(2)15(12)16-14(18)11-17-9-4-3-5-10-17/h6-8H,3-5,9-11H2,1-2H3,(H,16,18)	OVECJQXXUIVZBI-UHFFFAOYSA-N	?	20	potentiometric	a/thermodynamic	?	basic	7.6
14340	O=C([O-])CCCC=1(N=CNC=1)	OC(O)=CCCC1=CNC=N1	InChI=1S/C7H10N2O2/c10-7(11)3-1-2-6-4-8-5-9-6/h3-5,10-11H,1-2H2,(H,8,9)	OWHNOELWUDQOLU-UHFFFAOYSA-N	?	26	potentiometric	a2/apparent	?	basic	7.62
17377	N(N)(CC)CC	CCN(N)CC	InChI=1S/C4H12N2/c1-3-6(5)4-2/h3-5H2,1-2H3	IFZHGQSUNAKKSN-UHFFFAOYSA-N	?	27	mean from 3	a1/apparent	?	basic	7.63
16326	O2(C=1(C=3(C(N=C(C=1C(C2C)C)C)=CC=C(C=3)C)))	CC1C=C2C3OC(C)C(C)C=3C(C)=NC2=CC=1	InChI=1S/C15H17NO/c1-8-5-6-13-12(7-8)15-14(10(3)16-13)9(2)11(4)17-15/h5-7,9,11H,1-4H3	UGVDGAWMKBFFPQ-UHFFFAOYSA-N	?	20	spectrophotometric	a1/thermodynamic	NH(+)	basic	7.65
17374	N(NCC)CC	CCNNCC	InChI=1S/C4H12N2/c1-3-5-6-4-2/h5-6H,3-4H2,1-2H3	YCBOYOYVDOUXLH-UHFFFAOYSA-N	?	29	mean from 2	a1/apparent	?	basic	7.66
16771	O=C(NC1(=C(C=CC=C1C)C))CN(CCC)CCC	CC1C=CC=C(C)C=1/N=C(/O)\CN(CCC)CCC	InChI=1S/C16H26N2O/c1-5-10-18(11-6-2)12-15(19)17-16-13(3)8-7-9-14(16)4/h7-9H,5-6,10-12H2,1-4H3,(H,17,19)	ZNGDTHHNDOWPHP-UHFFFAOYSA-N	?			a/thermodynamic	?	basic	7.68
16118	O=C(NC1(=C(C=CC=C1)C))CN2(CCCCC2)	CC1=CC=CC=C1/N=C(/O)\CN1CCCCC1	InChI=1S/C14H20N2O/c1-12-7-3-4-8-13(12)15-14(17)11-16-9-5-2-6-10-16/h3-4,7-8H,2,5-6,9-11H2,1H3,(H,15,17)	LWJQUXGMHVZDSY-UHFFFAOYSA-N	?	20	potentiometric	a/thermodynamic	?	basic	7.7
12490	O2(CCN(CC1(=C(O)C=CC=C1))CC2)	OC1C=CC=CC=1CN1CCOCC1	InChI=1S/C11H15NO2/c13-11-4-2-1-3-10(11)9-12-5-7-14-8-6-12/h1-4,13H,5-9H2	OYLIEVIKIUHKTG-UHFFFAOYSA-N	?	25	mean from 2	a1/apparent	N(1+)-H	basic	7.71
12658	O=C(OCC)C(N)CC	CCC(=N)C(O)OCC	InChI=1S/C6H13NO2/c1-3-5(7)6(8)9-4-2/h6-8H,3-4H2,1-2H3	KXRWMUFZWYCMQI-UHFFFAOYSA-N	?	25		apparent	NH3%+&	basic	7.71
16428	O=C(OC1(CC2(N(C)C(C1)C3(C2O3))))C(C4(=CC=CC=C4))=C	CN1C2CC(CC1C1OC12)OC(=O)C(=C)C1C=CC=CC=1	InChI=1S/C17H19NO3/c1-10(11-6-4-3-5-7-11)17(19)20-12-8-13-15-16(21-15)14(9-12)18(13)2/h3-7,12-16H,1,8-9H2,2H3	JJNVDCBKBUSUII-UHFFFAOYSA-N	?		potentiometric	a/apparent	?	basic	7.72
12986	[S-]C1(=[NH+]C([O-])=CC(=N1)C)	CC1=CC(O)=NC(S)=N1	InChI=1S/C5H6N2OS/c1-3-2-4(8)7-5(9)6-3/h2H,1H3,(H2,6,7,8,9)	HWGBHCRJGXAGEU-UHFFFAOYSA-N	?	20	mean from 2	apparent	?	basic	7.73
11967	[S-]C1(=NC=NC2(=C1NC=N2))	SC1=NC=NC2N=CNC=21	InChI=1S/C5H4N4S/c10-5-3-4(7-1-6-3)8-2-9-5/h1-2H,(H2,6,7,8,9,10)	GLVAUDGFNGKCSF-UHFFFAOYSA-N	?	20	mean from 3	a1/apparent	?	basic	7.74
11925	OCCN(CCO)CCO	OCCN(CCO)CCO	InChI=1S/C6H15NO3/c8-4-1-7(2-5-9)3-6-10/h8-10H,1-6H2	GSEJCLTVZPLZKY-UHFFFAOYSA-N	?	298.2	potentiometric	a1/apparent	NH3(1+)	basic	7.76
15333	O(C1(C=CC3(=CCN2(C3(C1)(C(=CCO)C(CO)CC2)))))C	COC1CC23C(C=C1)=CCN2CCC(CO)C3=CCO	InChI=1S/C16H23NO3/c1-20-14-3-2-13-5-8-17-7-4-12(11-19)15(6-9-18)16(13,17)10-14/h2-3,5-6,12,14,18-19H,4,7-11H2,1H3	CDGWQHRMPFJOJA-UHFFFAOYSA-N	?		potentiometric	a/apparent	NH+	basic	7.79
15335	O(C1(C=CC3(=CCN2(C3(C1)(C(=C(CO)CC2)CCO)))))C	COC1CC23C(C=C1)=CCN2CCC(CO)=C3CCO	InChI=1S/C16H23NO3/c1-20-14-3-2-13-5-8-17-7-4-12(11-19)15(6-9-18)16(13,17)10-14/h2-3,5,14,18-19H,4,6-11H2,1H3	MYDVWTSIOHNXED-UHFFFAOYSA-N	?		potentiometric	a/apparent	NH+	basic	7.8
15749	[Si](OC2(CN(CC1(=CC(OC)=CC=C1))C2))(C)(C)C	COC1C=C(CN2CC(C2)O[Si](C)(C)C)C=CC=1	InChI=1S/C14H23NO2Si/c1-16-13-7-5-6-12(8-13)9-15-10-14(11-15)17-18(2,3)4/h5-8,14H,9-11H2,1-4H3	MKJWKLWFXASWBC-UHFFFAOYSA-N	?	20	potentiometric	a1/apparent	?	basic	7.81
16238	O=C(NC1(=C(C=CC=C1C)C))CNCC(C)C	CC(C)CN=CC(O)NC1C(C)=CC=CC=1C	InChI=1S/C14H22N2O/c1-10(2)8-15-9-13(17)16-14-11(3)6-5-7-12(14)4/h5-7,9-10,13,16-17H,8H2,1-4H3	IHNBZKKDGGRHJU-UHFFFAOYSA-N	?			a/thermodynamic	?	basic	7.83
16117	O=C(NC1(=CC=C(C)C=C1))CN2(CCCCC2)	CC1=CC=C(C=C1)/N=C(/O)\CN1CCCCC1	InChI=1S/C14H20N2O/c1-12-5-7-13(8-6-12)15-14(17)11-16-9-3-2-4-10-16/h5-8H,2-4,9-11H2,1H3,(H,15,17)	HHOAPBHLYNWKTL-UHFFFAOYSA-N	?	20	potentiometric	b1/apparent	?	basic	7.85
14740	N(N)C	CNN	InChI=1S/CH6N2/c1-3-2/h3H,2H2,1H3	HDZGCSFEDULWCS-UHFFFAOYSA-N	?	30	potentiometric	a/apparent	?	basic	7.87
15605	O=C(NC1(=C(C=C(C)C=C1C)C))CN(CC)CC	CC1C=C(C)C=C(C)C=1/N=C(/O)\CN(CC)CC	InChI=1S/C15H24N2O/c1-6-17(7-2)10-14(18)16-15-12(4)8-11(3)9-13(15)5/h8-9H,6-7,10H2,1-5H3,(H,16,18)	GOZBHBFUQHMKQB-UHFFFAOYSA-N	?			a/apparent	?	basic	7.9
16175	[Si](OC2(CN(CC1(=CC=C(F)C=C1))C2))(C)(C)C	C[Si](C)(C)OC1CN(CC2C=CC(F)=CC=2)C1	InChI=1S/C13H20FNOSi/c1-17(2,3)16-13-9-15(10-13)8-11-4-6-12(14)7-5-11/h4-7,13H,8-10H2,1-3H3	YRCCOJVDMMFOSD-UHFFFAOYSA-N	?	20	potentiometric	a1/apparent	?	basic	7.91
16236	O=C(NC1(=C(C=CC(=C1)C)C))CN(CC)CC	CC1C=C(/N=C(/O)\CN(CC)CC)C(C)=CC=1	InChI=1S/C14H22N2O/c1-5-16(6-2)10-14(17)15-13-9-11(3)7-8-12(13)4/h7-9H,5-6,10H2,1-4H3,(H,15,17)	ARSWLFMBYRUQCI-UHFFFAOYSA-N	?			a/thermodynamic	?	basic	7.92
14874	O=C(NC1(=C(C=CC=C1)C))CN(CC)CC	CC1=CC=CC=C1/N=C(/O)\CN(CC)CC	InChI=1S/C13H20N2O/c1-4-15(5-2)10-13(16)14-12-9-7-6-8-11(12)3/h6-9H,4-5,10H2,1-3H3,(H,14,16)	DMRSJQHLNFZQHW-UHFFFAOYSA-N	?	20	mean from 2	b1/apparent	?	basic	7.95
16513	O2(C1(=C(O)C=CC5(=C1C34(C2C(O)C=CC3C(N(C)CC4)C5))))	CN1CCC23C4OC5C2=C(CC1C3C=CC4O)C=CC=5O	InChI=1S/C17H19NO3/c1-18-7-6-17-10-3-5-13(20)16(17)21-15-12(19)4-2-9(14(15)17)8-11(10)18/h2-5,10-11,13,16,19-20H,6-8H2,1H3	BQJCRHHNABKAKU-UHFFFAOYSA-N	?	20	mean from 7	b/apparent	?	basic	7.96
17294	N1(=C(NC=C1)C)	CC1NC=CN=1	InChI=1S/C4H6N2/c1-4-5-2-3-6-4/h2-3H,1H3,(H,5,6)	LXBGSDVWAMZHDD-UHFFFAOYSA-N	?	29	mean from 5	b1/apparent	=NH2(1+)	basic	7.97
10161	O=CN1(CCNCC1)	O=CN1CCNCC1	InChI=1S/C5H10N2O/c8-5-7-3-1-6-2-4-7/h5-6H,1-4H2	MSSDTZLYNMFTKN-UHFFFAOYSA-N	?	25	mean from 3	a1/apparent	NH2%+&	basic	7.98
14650	O=C(NC1(=CC=CC=C1))CN(CC)CC	CCN(C/C(/O)=N\C1C=CC=CC=1)CC	InChI=1S/C12H18N2O/c1-3-14(4-2)10-12(15)13-11-8-6-5-7-9-11/h5-9H,3-4,10H2,1-2H3,(H,13,15)	BZOYWRSQDKFTPI-UHFFFAOYSA-N	?	20	potentiometric	a/thermodynamic	?	basic	8.0
10376	N#CCCNC(C)C	CC(C)NCCC#N	InChI=1S/C6H12N2/c1-6(2)8-5-3-4-7/h6,8H,3,5H2,1-2H3	XBAXAJAODIQLCI-UHFFFAOYSA-N	?	29	potentiometric	a/apparent	?	basic	8.0
10670	O=C(N)C=C(O)C1(=CN=CC=C1)	NC(=O)C=C(O)C1C=CC=NC=1	InChI=1S/C8H8N2O2/c9-8(12)4-7(11)6-2-1-3-10-5-6/h1-5,11H,(H2,9,12)	RVQOCWRJMWYYHO-UHFFFAOYSA-N	?	25	spectrophotometric	a1/apparent	?	basic	8.01
10101	N1(=C(NC=C1)CCC)	CCCC1NC=CN=1	InChI=1S/C6H10N2/c1-2-3-6-7-4-5-8-6/h4-5H,2-3H2,1H3,(H,7,8)	MKBBSFGKFMQPPC-UHFFFAOYSA-N	?	24.9	potentiometric	a1/apparent	?	basic	8.02
15270	O=C([O-])C1(N(C(=O)CNC(=O)CNC(=O)CN)CCC1)	N=CC(O)NCC(O)=NC=C(O)N1CCCC1=C(O)O	InChI=1S/C11H18N4O5/c12-4-8(16)13-5-9(17)14-6-10(18)15-3-1-2-7(15)11(19)20/h4,6,8,12-13,16,18-20H,1-3,5H2,(H,14,17)	YRENNZDMOAYXIC-UHFFFAOYSA-N	?	25	potentiometric	a2/apparent	?	basic	8.04
15900	O2(C1(=C(OC)C=CC5(=C1C34(C2C(O)C=CC3C(N(C)CC4)C5))))	COC1C=CC2CC3C4C=CC(O)C5OC=1C=2C45CCN3C	InChI=1S/C18H21NO3/c1-19-8-7-18-11-4-5-13(20)17(18)22-16-14(21-2)6-3-10(15(16)18)9-12(11)19/h3-6,11-13,17,20H,7-9H2,1-2H3	OROGSEYTTFOCAN-UHFFFAOYSA-N	?	20	mean from 7	b1/apparent	?	basic	8.05
14111	O=C(OCCN(C)C)C(=C)C	CC(=C)C(=O)OCCN(C)C	InChI=1S/C8H15NO2/c1-7(2)8(10)11-6-5-9(3)4/h1,5-6H2,2-4H3	JKNCOURZONDCGV-UHFFFAOYSA-N	?	25	mean from 4	a1/apparent	?	basic	8.06
14766	O3(C2(=C(OCC1(=CC=CC=C1))C=CC6(=C2C45(C3C(O)C=CC4C(N(C)CC5)C6))))	CN1CCC23C4C=CC(O)C2OC2=C(C=CC(CC14)=C32)OCC1C=CC=CC=1	InChI=1S/C24H25NO3/c1-25-12-11-24-17-8-9-19(26)23(24)28-22-20(27-14-15-5-3-2-4-6-15)10-7-16(21(22)24)13-18(17)25/h2-10,17-19,23,26H,11-14H2,1H3	RDJGWRFTDZZXSM-UHFFFAOYSA-N	?	20	potentiometric	a/apparent	?	basic	8.07
16800	O=C2(C1(=C(C=C(OC)C(=C1)OC)CCN(C)CC3(=C(C2)C=CC4(=C3OCO4))))	CN1CC2C3OCOC=3C=CC=2C=C(O)C2C=C(OC)C(=CC=2CC1)OC |t:14|	InChI=1S/C21H23NO5/c1-22-7-6-14-9-19(24-2)20(25-3)10-15(14)17(23)8-13-4-5-18-21(16(13)11-22)27-12-26-18/h4-5,8-10,23H,6-7,11-12H2,1-3H3/b17-8+	AABPPYMGVNCOOW-CAOOACKPSA-N	?			a/apparent	?	basic	8.09
13451	N2(=C(C1(=NC=CC=C1))C=C(N)C=C2)	NC1=CC(=NC=C1)C1C=CC=CN=1	InChI=1S/C10H9N3/c11-8-4-6-13-10(7-8)9-3-1-2-5-12-9/h1-7H,(H2,11,13)	YJHGQQMUSFJRDE-UHFFFAOYSA-N	?	20	spectrophotometric	a1/apparent	=NH(+)-	basic	8.1
17369	N#CCCNC	CNCCC#N	InChI=1S/C4H8N2/c1-6-4-2-3-5/h6H,2,4H2,1H3	UNIJBMUBHBAUET-UHFFFAOYSA-N	?	20	potentiometric	a1/apparent	?	basic	8.1
13579	O(C1(=C(N=CN(C)C)C=CC=C1))C	COC1C=CC=CC=1N=CN(C)C	InChI=1S/C10H14N2O/c1-12(2)8-11-9-6-4-5-7-10(9)13-3/h4-8H,1-3H3	IAXYUZNWRIJSIY-UHFFFAOYSA-N	?	25	mean from 2	a1/apparent	?	basic	8.11
16910	O=CCC1(C(CN2(CCC3(=C(C2(C1))C=C(OC)C(=C3)OC)))CC)	CCC1CN2CCC3C=C(OC)C(=CC=3C2CC1C=CO)OC	InChI=1S/C19H27NO3/c1-4-13-12-20-7-5-15-10-18(22-2)19(23-3)11-16(15)17(20)9-14(13)6-8-21/h6,8,10-11,13-14,17,21H,4-5,7,9,12H2,1-3H3	HNNPHUGYMXIDRF-UHFFFAOYSA-N	?	25		a/thermodynamic	NH%+&	basic	8.11
14877	O=C(NC1(=CC=C(C)C=C1))CN(CC)CC	CC1C=CC(=CC=1)/N=C(/O)\CN(CC)CC	InChI=1S/C13H20N2O/c1-4-15(5-2)10-13(16)14-12-8-6-11(3)7-9-12/h6-9H,4-5,10H2,1-3H3,(H,14,16)	CTBHSLXUHNIPDV-UHFFFAOYSA-N	?	20	potentiometric	a/thermodynamic	?	basic	8.13
15748	[Si](OC2(CN(CC1(=CC=C(OC)C=C1))C2))(C)(C)C	COC1=CC=C(CN2CC(C2)O[Si](C)(C)C)C=C1	InChI=1S/C14H23NO2Si/c1-16-13-7-5-12(6-8-13)9-15-10-14(11-15)17-18(2,3)4/h5-8,14H,9-11H2,1-4H3	APKBDSYUSFVEMZ-UHFFFAOYSA-N	?	20	potentiometric	a1/apparent	?	basic	8.17
15717	O=C(NC2(C1(=C(C=CC=C1)CC2)))CN(CC)CC	CCN(C/C(/O)=N\C1CCC2=CC=CC=C21)CC	InChI=1S/C15H22N2O/c1-3-17(4-2)11-15(18)16-14-10-9-12-7-5-6-8-13(12)14/h5-8,14H,3-4,9-11H2,1-2H3,(H,16,18)	WNBMGEXKKSPUBS-UHFFFAOYSA-N	?	25	potentiometric	a1/apparent	NH	basic	8.19
10704	ClC1(=CC(=C([N+](=O)[O-])C=C1)CN)	NCC1C=C(Cl)C=CC=1[N+]([O-])=O	InChI=1S/C7H7ClN2O2/c8-6-1-2-7(10(11)12)5(3-6)4-9/h1-3H,4,9H2	LTXOSXDGPYTXPL-UHFFFAOYSA-N	?	25	potentiometric	a1/apparent	?	basic	8.19
15193	OC(CN(CCO)CCCCCCCC)C	CCCCCCCCN(CCO)CC(C)O	InChI=1S/C13H29NO2/c1-3-4-5-6-7-8-9-14(10-11-15)12-13(2)16/h13,15-16H,3-12H2,1-2H3	AFHICJRLFVOOKJ-UHFFFAOYSA-N	?	20	potentiometric	a1/apparent	-NH3%+&	basic	8.2
11561	O(C1(=NC([O-])=CC=N1))CC	CCOC1N=CC=C(O)N=1	InChI=1S/C6H8N2O2/c1-2-10-6-7-4-3-5(9)8-6/h3-4H,2H2,1H3,(H,7,8,9)	CAMDHKGJRSRSJR-UHFFFAOYSA-N	?		spectrophotometric	a/apparent	?	basic	8.2
11332	OC(CN(CC=C)CC(O)C)C	CC(O)CN(CC=C)CC(C)O	InChI=1S/C9H19NO2/c1-4-5-10(6-8(2)11)7-9(3)12/h4,8-9,11-12H,1,5-7H2,2-3H3	JHHCQWBYIIKQGT-UHFFFAOYSA-N	?		potentiometric	a/apparent	prot.	basic	8.2
11070	ClC2(=CC1(=NC=CC(=C1C=C2)N))	NC1C=CN=C2C=C(Cl)C=CC2=1	InChI=1S/C9H7ClN2/c10-6-1-2-7-8(11)3-4-12-9(7)5-6/h1-5H,(H2,11,12)	NDRZSRWMMUGOBP-UHFFFAOYSA-N	?	30	mean from 2	a/apparent	?	basic	8.22
17840	[O-]C1(=NC=CN=C1)	OC1=CN=CC=N1	InChI=1S/C4H4N2O/c7-4-3-5-1-2-6-4/h1-3H,(H,6,7)	HUTNOYOBQPAKIA-UHFFFAOYSA-N	?	20		a2/apparent	?	basic	8.23
16039	O=C([O-])C(NC(=O)C(N)CC(=O)[O-])CC(=O)[O-]	N=C(CC(O)=O)C(O)NC(CC(O)=O)=C(O)O	InChI=1S/C8H12N2O7/c9-3(1-5(11)12)7(15)10-4(8(16)17)2-6(13)14/h7,9-10,15-17H,1-2H2,(H,11,12)(H,13,14)	GWVJWVHOGBMSMA-UHFFFAOYSA-N	?	25	potentiometric	4/thermodynamic	NH3%+&	basic	8.26
10636	N(C1(=C(C=CC=C1)C))=CN(C)C	CC1C=CC=CC=1N=CN(C)C	InChI=1S/C10H14N2/c1-9-6-4-5-7-10(9)11-8-12(2)3/h4-8H,1-3H3	VTJDEAHIKIEJET-UHFFFAOYSA-N	?	25	potentiometric	a1/apparent	?	basic	8.27
12166	N1(CCCCC1)(CCCCCCCC)	CCCCCCCCN1CCCCC1	InChI=1S/C13H27N/c1-2-3-4-5-6-8-11-14-12-9-7-10-13-14/h2-13H2,1H3	OQJRUUUFRQCENE-UHFFFAOYSA-N	?	27		a/apparent	NH+	basic	8.28
11919	S(C(=O)CC)CCN(C)C	CC=C(O)SCCN(C)C	InChI=1S/C7H15NOS/c1-4-7(9)10-6-5-8(2)3/h4,9H,5-6H2,1-3H3	AKKTZLUMLALYNE-UHFFFAOYSA-N	?	30	potentiometric	a/thermodynamic	?	basic	8.28
11902	O=C(OCCN(C)C)CC	CC=C(O)OCCN(C)C	InChI=1S/C7H15NO2/c1-4-7(9)10-6-5-8(2)3/h4,9H,5-6H2,1-3H3	LGTWDDSERHLHAI-UHFFFAOYSA-N	?	25	potentiometric	a/thermodynamic	?	basic	8.29
15067	N(C1(=CC=CC=C1))=C(NC2(=CC=CC=C2))C	C/C(/NC1C=CC=CC=1)=N\C1C=CC=CC=1	InChI=1S/C14H14N2/c1-12(15-13-8-4-2-5-9-13)16-14-10-6-3-7-11-14/h2-11H,1H3,(H,15,16)	CLWIJUQLAFJNOF-UHFFFAOYSA-N	?	25	potentiometric	a/thermodynamic	?	basic	8.3
12656	O=C(OCCN(C)C)C	CN(C)CCOC(=C)O	InChI=1S/C6H13NO2/c1-6(8)9-5-4-7(2)3/h8H,1,4-5H2,2-3H3	CPWMCNTZOMJRLK-UHFFFAOYSA-N	?	25	mean from 2	a1/apparent	?	basic	8.3
14525	O=C(C1(=CC=CC=C1))CCN	NCC=C(O)C1C=CC=CC=1	InChI=1S/C9H11NO/c10-7-6-9(11)8-4-2-1-3-5-8/h1-6,11H,7,10H2	DWHLREPNTNCGBE-UHFFFAOYSA-N	?	20		b/apparent	?	basic	8.3
11903	O=C(OC(CN(C)C)C)C	CC(CN(C)C)OC(=C)O	InChI=1S/C7H15NO2/c1-6(5-8(3)4)10-7(2)9/h6,9H,2,5H2,1,3-4H3	YUHMGRKXGSGUIM-UHFFFAOYSA-N	?	25	mean from 2	a1/apparent	?	basic	8.31
11874	N(CC=C)(CC=C)CC=C	C=CCN(CC=C)CC=C	InChI=1S/C9H15N/c1-4-7-10(8-5-2)9-6-3/h4-6H,1-3,7-9H2	VPYJNCGUESNPMV-UHFFFAOYSA-N	?	25	potentiometric	a/thermodynamic	?	basic	8.31
15587	S1(N=C(SN=C1N2(CCOCC2))C3(=CC=CC=C3))	C1CN(CCO1)C1=NSC(=NS1)C1C=CC=CC=1	InChI=1S/C12H13N3OS2/c1-2-4-10(5-3-1)11-13-18-12(14-17-11)15-6-8-16-9-7-15/h1-5H,6-9H2	JTQBVADRAHBUPK-UHFFFAOYSA-N	?	25		a1/apparent	RR'NH(1+)	basic	8.33
17162	N2(=C1(N(C=CC(=C1C3(=C2C=CC=C3))C)C))	CC1C=CN(C)C2=NC3C=CC=CC=3C=12	InChI=1S/C13H12N2/c1-9-7-8-15(2)13-12(9)10-5-3-4-6-11(10)14-13/h3-8H,1-2H3	VFDMMMDUXUPPHG-UHFFFAOYSA-N	?	25	spectrophotometric	b1/apparent	N-H(1+)	basic	8.35
15703	O=[N+]([O-])C2(=CC=C(OC(=O)C1(C(N)CCC1))C=C2)	NC1CCCC1=C(O)OC1C=CC(=CC=1)[N+]([O-])=O	InChI=1S/C12H14N2O4/c13-11-3-1-2-10(11)12(15)18-9-6-4-8(5-7-9)14(16)17/h4-7,11,15H,1-3,13H2	GOSRDIGEOBYQKH-UHFFFAOYSA-N	?	30	spectrophotometric	a1/apparent	?	basic	8.36
13591	O=C([O-])C1(N(C(=O)C(N)C)CCC1)	CC(=N)C(O)N1CCCC1=C(O)O	InChI=1S/C8H14N2O3/c1-5(9)7(11)10-4-2-3-6(10)8(12)13/h7,9,11-13H,2-4H2,1H3	RGAGNCLLGAVRRY-UHFFFAOYSA-N	?	25	potentiometric	a2/apparent	?	basic	8.38
16882	OC(CN(CC(O)C)CCCCCCCCCCCCCC)C	CCCCCCCCCCCCCCN(CC(C)O)CC(C)O	InChI=1S/C20H43NO2/c1-4-5-6-7-8-9-10-11-12-13-14-15-16-21(17-19(2)22)18-20(3)23/h19-20,22-23H,4-18H2,1-3H3	NMEWVFFBYQFTLK-UHFFFAOYSA-N	?		potentiometric	a/apparent	prot.	basic	8.4
10488	O=CC(N(C)C)(C)C	CN(C)C(C)(C)C=O	InChI=1S/C6H13NO/c1-6(2,5-8)7(3)4/h5H,1-4H3	HQVOWZWVYHHPHA-UHFFFAOYSA-N	?	21	spectrophotometric	a1/apparent	?	basic	8.4
11324	S(CCN(CC)CC)CCCC	CCCCSCCN(CC)CC	InChI=1S/C10H23NS/c1-4-7-9-12-10-8-11(5-2)6-3/h4-10H2,1-3H3	DMFWTLBQLIMYLP-UHFFFAOYSA-N	?	17	potentiometric	b/apparent	?	basic	8.43
13935	O2(C1(=NC([O-])=CC(=C1CC2)C))	CC1=CC(O)=NC2OCCC=21	InChI=1S/C8H9NO2/c1-5-4-7(10)9-8-6(5)2-3-11-8/h4H,2-3H2,1H3,(H,9,10)	IVBKRUDIWDASEH-UHFFFAOYSA-N	?	20	mean from 2	a2/apparent	?	basic	8.44
10656	ClC1(=CC=C(N=CN(C)C)C=C1)	CN(C)C=NC1C=CC(Cl)=CC=1	InChI=1S/C9H11ClN2/c1-12(2)7-11-9-5-3-8(10)4-6-9/h3-7H,1-2H3	ZPTXBCJETBDOAT-UHFFFAOYSA-N	?	25	potentiometric	a1/apparent	N=C-H	basic	8.46
17432	SC(CN)(C)C	CC(C)(S)CN	InChI=1S/C4H11NS/c1-4(2,6)3-5/h6H,3,5H2,1-2H3	MBPAUMHSIFBANF-UHFFFAOYSA-N	?	22	potentiometric	a1/apparent	?	basic	8.48
10739	O=C([O-])C1(N(C(=O)CN)CCC1)	N=CC(O)N1CCCC1=C(O)O	InChI=1S/C7H12N2O3/c8-4-6(10)9-3-1-2-5(9)7(11)12/h4,6,8,10-12H,1-3H2	RPBNEHXMGHRUCX-UHFFFAOYSA-N	?	25	potentiometric	b1/apparent	?	basic	8.49
15751	O=C2(C=CC(=CC=C1(C=CN(CCC)C=C1))C=C2)	CCCN1C=CC(C=C1)=CC=C1C=CC(=O)C=C1	InChI=1S/C16H17NO/c1-2-11-17-12-9-15(10-13-17)4-3-14-5-7-16(18)8-6-14/h3-10,12-13H,2,11H2,1H3	BGRNUOHPGWOCOI-UHFFFAOYSA-N	?	25	spectrophotometric	a1/apparent	?	basic	8.5
10097	N1(=C(NC=C1C)CC)	CC1=CNC(CC)=N1	InChI=1S/C6H10N2/c1-3-6-7-4-5(2)8-6/h4H,3H2,1-2H3,(H,7,8)	ULKLGIFJWFIQFF-UHFFFAOYSA-N	?	25	potentiometric	a1/apparent	?	basic	8.5
13667	OC1(=C(C=C(CC)C=C1)CN(C)C)	CCC1=CC(CN(C)C)=C(O)C=C1	InChI=1S/C11H17NO/c1-4-9-5-6-11(13)10(7-9)8-12(2)3/h5-7,13H,4,8H2,1-3H3	FSBZQLGCTYKSMP-UHFFFAOYSA-N	?	25	potentiometric	a1/apparent	OH	basic	8.51
16977	O=C1(N(C(=O)C=2(C([O-])=CN=NC=2(N1C)))C)	CN1C(=O)C2=C(O)C=NN=C2N(C)C1=O	InChI=1S/C8H8N4O3/c1-11-6-5(4(13)3-9-10-6)7(14)12(2)8(11)15/h3H,1-2H3,(H,10,13)	XZBCLRNUZOZHFW-UHFFFAOYSA-N	?	20	potentiometric	a/apparent	?	basic	8.51
17691	ClCCC(N)CC	CCC(N)CCCl	InChI=1S/C5H12ClN/c1-2-5(7)3-4-6/h5H,2-4,7H2,1H3	YEXRJDRHGBFDDA-UHFFFAOYSA-N	?	20	potentiometric	a1/apparent	?	basic	8.53
14084	O=C(NCCN(C)C)C(=C)C	CC(=C)C(=O)NCCN(C)C	InChI=1S/C8H16N2O/c1-7(2)8(11)9-5-6-10(3)4/h1,5-6H2,2-4H3,(H,9,11)	DCBBWYIVFRLKCD-UHFFFAOYSA-N	?	25	potentiometric	a1/apparent	?	basic	8.54
10698	S(=O)(=O)(N)C1(=CC(=CC=C1)CN)	NCC1C=C(C=CC=1)S(N)(=O)=O	InChI=1S/C7H10N2O2S/c8-5-6-2-1-3-7(4-6)12(9,10)11/h1-4H,5,8H2,(H2,9,10,11)	HNENXADRSCEPIJ-UHFFFAOYSA-N	?	21	potentiometric	a1/apparent	?	basic	8.55
15972	[Br]C2(=CC=C(C(O)CNC(CC1(=C(C(C)(C)CC1)C))C)C=C2)	CC1=C(CC(C)NCC(O)C2C=CC(Br)=CC=2)CCC1(C)C	InChI=1S/C19H28BrNO/c1-13(11-16-9-10-19(3,4)14(16)2)21-12-18(22)15-5-7-17(20)8-6-15/h5-8,13,18,21-22H,9-12H2,1-4H3	HQLUANHEJFSCLT-UHFFFAOYSA-N	?		potentiometric	a1/apparent	NH2(+)	basic	8.57
14724	O=C(N(N=C(C)C)C1(CCN(C)CC1))C	CN1CCC(CC1)N(N=C(C)C)C(=C)O	InChI=1S/C11H21N3O/c1-9(2)12-14(10(3)15)11-5-7-13(4)8-6-11/h11,15H,3,5-8H2,1-2,4H3	WEWPHBXYHDAVLT-UHFFFAOYSA-N	?	20	potentiometric	a/apparent	?	basic	8.6
15697	N(CCC=2(C1(=C(C=CC=C1)NC=2)))(CCC)CCC	CCCN(CCC)CCC1=CNC2C=CC=CC1=2	InChI=1S/C16H24N2/c1-3-10-18(11-4-2)12-9-14-13-17-16-8-6-5-7-15(14)16/h5-8,13,17H,3-4,9-12H2,1-2H3	BOOQTIHIKDDPRW-UHFFFAOYSA-N	?		potentiometric	a/apparent	?	basic	8.6
17886	[O-]C1(=CN=CC=C1)	OC1C=NC=CC=1	InChI=1S/C5H5NO/c7-5-2-1-3-6-4-5/h1-4,7H	GRFNBEZIAWKNCO-UHFFFAOYSA-N	?	24	mean from 7	a2/apparent	?	basic	8.6
14453	OC1(=C(O)C=CC=C1CCN)	NCCC1=CC=CC(O)=C1O	InChI=1S/C8H11NO2/c9-5-4-6-2-1-3-7(10)8(6)11/h1-3,10-11H,4-5,9H2	SYHVBRQKMHIAJQ-UHFFFAOYSA-N	?	25	potentiometric	a1/apparent	?	basic	8.6
14810	O=[N+]([O-])C4(=C(OC)C(C(=O)NC2(CC3(N(CC1(=CC=CC=C1))C(C2)CC3)))=CC=C4)	COC1C(=CC=CC=1[N+]([O-])=O)C(=O)NC1CC2CCC(C1)N2CC1C=CC=CC=1	InChI=1S/C22H25N3O4/c1-29-21-19(8-5-9-20(21)25(27)28)22(26)23-16-12-17-10-11-18(13-16)24(17)14-15-6-3-2-4-7-15/h2-9,16-18H,10-14H2,1H3,(H,23,26)	BRCPZDIVTZZEHM-UHFFFAOYSA-N	?	25	potentiometric	a1/thermodynamic	?	basic	8.61
16635	O=C(C2(C1(=CC(O)=CC=C1))(CCN(C)CC2))CCC	CCC=C(O)C1(CCN(C)CC1)C1=CC(O)=CC=C1	InChI=1S/C16H23NO2/c1-3-5-15(19)16(8-10-17(2)11-9-16)13-6-4-7-14(18)12-13/h4-7,12,18-19H,3,8-11H2,1-2H3	UALMGYZLKYXBPF-UHFFFAOYSA-N	?	20	potentiometric	a/apparent	NH+	basic	8.62
17454	OCC(N)CO	NC(CO)CO	InChI=1S/C3H9NO2/c4-3(1-5)2-6/h3,5-6H,1-2,4H2	KJJPLEZQSCZCKE-UHFFFAOYSA-N	?	25	potentiometric	a1/apparent	?	basic	8.63
12215	OC1(=C(C(=CC=C1)C)CN(CC)CC)	CC1=CC=CC(O)=C1CN(CC)CC	InChI=1S/C12H19NO/c1-4-13(5-2)9-11-10(3)7-6-8-12(11)14/h6-8,14H,4-5,9H2,1-3H3	RONQOEJQZJMXTQ-UHFFFAOYSA-N	?	25	potentiometric	b1/apparent	?	basic	8.65
13209	O=C(OCCN(CC)CC)C(=C)C	CC(=C)C(=O)OCCN(CC)CC	InChI=1S/C10H19NO2/c1-5-11(6-2)7-8-13-10(12)9(3)4/h3,5-8H2,1-2,4H3	SJIXRGNQPBQWMK-UHFFFAOYSA-N	?	25	mean from 3	a1/thermodynamic	?	basic	8.66
15745	O=C(C2(C1(=CC(O)=CC=C1))(CCN(C)CC2))CC	CC=C(O)C1(CCN(C)CC1)C1=CC(O)=CC=C1	InChI=1S/C15H21NO2/c1-3-14(18)15(7-9-16(2)10-8-15)12-5-4-6-13(17)11-12/h3-6,11,17-18H,7-10H2,1-2H3	LJNPUAXZWNSERY-UHFFFAOYSA-N	?	20	potentiometric	a/apparent	NH+	basic	8.67
14765	O=C(NC2(CC3(N(CC1(=CC=CC=C1))C(C2)CC3)))C5(=C4(OCCOC4=CC=C5))	O=C(NC1CC2CCC(C1)N2CC1C=CC=CC=1)C1C=CC=C2OCCOC=12	InChI=1S/C23H26N2O3/c26-23(20-7-4-8-21-22(20)28-12-11-27-21)24-17-13-18-9-10-19(14-17)25(18)15-16-5-2-1-3-6-16/h1-8,17-19H,9-15H2,(H,24,26)	FDGZQQJKMNWVJS-UHFFFAOYSA-N	?	25	potentiometric	a1/thermodynamic	?	basic	8.68
16494	O=C(C1(=CC=CC=C1))CCNCCC(=O)C2(=CC=CC=C2)	OC(=CCNCC=C(O)C1C=CC=CC=1)C1C=CC=CC=1	InChI=1S/C18H19NO2/c20-17(15-7-3-1-4-8-15)11-13-19-14-12-18(21)16-9-5-2-6-10-16/h1-12,19-21H,13-14H2	CXGZCFYUCJGUPM-UHFFFAOYSA-N	?	20		b/apparent	?	basic	8.69
11321	N(C(C#C)(C(C)C)C)(C(C)C)C	CN(C(C)C)C(C)(C#C)C(C)C	InChI=1S/C11H21N/c1-8-11(6,9(2)3)12(7)10(4)5/h1,9-10H,2-7H3	DZXXTLFIKMILLG-UHFFFAOYSA-N	?	25	potentiometric	a1/apparent	?	basic	8.7
14834	O=[N+]([O-])C1(=CC(OC)=C(OC)C(=C1)C(=O)NC3(CC4(N(CC2(=CC=CC=C2))C(C3)CC4)))	COC1C=C(C=C(C=1OC)C(=O)NC1CC2CCC(C1)N2CC1C=CC=CC=1)[N+]([O-])=O	InChI=1S/C23H27N3O5/c1-30-21-13-19(26(28)29)12-20(22(21)31-2)23(27)24-16-10-17-8-9-18(11-16)25(17)14-15-6-4-3-5-7-15/h3-7,12-13,16-18H,8-11,14H2,1-2H3,(H,24,27)	VHMRPJSIKPIXAE-UHFFFAOYSA-N	?	25	potentiometric	a1/thermodynamic	?	basic	8.7
11682	O=C(OC)C1(=CCCNC1)	COC(=O)C1CNCCC=1	InChI=1S/C7H11NO2/c1-10-7(9)6-3-2-4-8-5-6/h3,8H,2,4-5H2,1H3	DYPLDWLIOGXSSE-UHFFFAOYSA-N	?	25		a1/apparent	?	basic	8.7
10929	O=C(N(N)C1(CCN(C)CC1))C	CN1CCC(CC1)N(N)C(=C)O	InChI=1S/C8H17N3O/c1-7(12)11(9)8-3-5-10(2)6-4-8/h8,12H,1,3-6,9H2,2H3	NESMVTRWXGVRJS-UHFFFAOYSA-N	?	20	potentiometric	a/apparent	?	basic	8.7
14410	N(CC1(=C(C=CC=C1)C))(C)C	CC1C=CC=CC=1CN(C)C	InChI=1S/C10H15N/c1-9-6-4-5-7-10(9)8-11(2)3/h4-7H,8H2,1-3H3	IDKBVYHLNSAKTG-UHFFFAOYSA-N	?	25	potentiometric	a1/thermodynamic	N-H%+&	basic	8.71
17318	O1(CCNCC1)	C1COCCN1	InChI=1S/C4H9NO/c1-3-6-4-2-5-1/h5H,1-4H2	YNAVUWVOSKDBBP-UHFFFAOYSA-N	?	24	mean from 19	a1/apparent	NH2%+&	basic	8.71
11504	N#CC1(=CC=C(CN)C=C1)	NCC1=CC=C(C=C1)C#N	InChI=1S/C8H8N2/c9-5-7-1-2-8(6-10)4-3-7/h1-4H,5,9H2	LFIWXXXFJFOECP-UHFFFAOYSA-N	?	25	potentiometric	a1/apparent	?	basic	8.72
15497	O=C(NC2(CC3(N(CC1(=CC=CC=C1))C(C2)CC3)))C4(=C(OC)C=CC(=C4)C=O)	COC1C=CC(=CC=1C(=O)NC1CC2CCC(C1)N2CC1C=CC=CC=1)C=O	InChI=1S/C23H26N2O3/c1-28-22-10-7-17(15-26)11-21(22)23(27)24-18-12-19-8-9-20(13-18)25(19)14-16-5-3-2-4-6-16/h2-7,10-11,15,18-20H,8-9,12-14H2,1H3,(H,24,27)	FYCADUFLMZLQBG-UHFFFAOYSA-N	?	25	potentiometric	a1/thermodynamic	?	basic	8.74
15883	ClC3(=CC=C(CC(C1(=CC=CC=C1))=CCN2(CCCC2))C=C3)	ClC1=CC=C(CC(=CCN2CCCC2)C2C=CC=CC=2)C=C1	InChI=1S/C20H22ClN/c21-20-10-8-17(9-11-20)16-19(18-6-2-1-3-7-18)12-15-22-13-4-5-14-22/h1-3,6-12H,4-5,13-16H2	WDYYVNNRTDZKAZ-UHFFFAOYSA-N	?	25	potentiometric	a/apparent	Verb.+	basic	8.77
10844	OCC1(=C(C=CC=C1)CN(C)C)	CN(C)CC1C=CC=CC=1CO	InChI=1S/C10H15NO/c1-11(2)7-9-5-3-4-6-10(9)8-12/h3-6,12H,7-8H2,1-2H3	KCSZGCNCOFOSQD-UHFFFAOYSA-N	?	25	potentiometric	a1/thermodynamic	N-H%+&	basic	8.78
16830	O(C2(=CC=C(C(O)CNC(CC1(=C(C(C)(C)CC1)C))C)C=C2))C	CC1=C(CC(C)NCC(O)C2C=CC(=CC=2)OC)CCC1(C)C	InChI=1S/C20H31NO2/c1-14(12-17-10-11-20(3,4)15(17)2)21-13-19(22)16-6-8-18(23-5)9-7-16/h6-9,14,19,21-22H,10-13H2,1-5H3	WYIFHVMRNHJPBO-UHFFFAOYSA-N	?		potentiometric	a1/apparent	NH2(+)	basic	8.79
11091	O2(CCN(C1(=CC=NC=C1))CC2)	C1CN(CCO1)C1C=CN=CC=1	InChI=1S/C9H12N2O/c1-3-10-4-2-9(1)11-5-7-12-8-6-11/h1-4H,5-8H2	QJWQYVJVCXMTJP-UHFFFAOYSA-N	?	25	mean from 3	b1/apparent	?	basic	8.79
11135	N2(C(C1(=CC=CC=C1))CCC2)(C)	CN1CCCC1C1C=CC=CC=1	InChI=1S/C11H15N/c1-12-9-5-8-11(12)10-6-3-2-4-7-10/h2-4,6-7,11H,5,8-9H2,1H3	RUJFIXHHAWJMRM-UHFFFAOYSA-N	?		potentiometric	b/apparent	?	basic	8.8
10449	OCC(N)(CO)CC	CCC(N)(CO)CO	InChI=1S/C5H13NO2/c1-2-5(6,3-7)4-8/h7-8H,2-4,6H2,1H3	IOAOAKDONABGPZ-UHFFFAOYSA-N	?	25	potentiometric	b/thermodynamic	?	basic	8.8
13400	OC1(=C(C=CC=C1)CN2(CCCC2))	OC1C=CC=CC=1CN1CCCC1	InChI=1S/C11H15NO/c13-11-6-2-1-5-10(11)9-12-7-3-4-8-12/h1-2,5-6,13H,3-4,7-9H2	XXWYYQVGCPWDHR-UHFFFAOYSA-N	?	25	mean from 5	a1/apparent	?	basic	8.81
16796	FC1(=CC(=C(OC)C=C1)C(=O)NC3(CC4(N(CC2(=CC=CC=C2))C(C3)CC4)))	COC1C=CC(F)=CC=1C(=O)NC1CC2CCC(C1)N2CC1C=CC=CC=1	InChI=1S/C22H25FN2O2/c1-27-21-10-7-16(23)11-20(21)22(26)24-17-12-18-8-9-19(13-17)25(18)14-15-5-3-2-4-6-15/h2-7,10-11,17-19H,8-9,12-14H2,1H3,(H,24,26)	RDSUDBIYCMDIGP-UHFFFAOYSA-N	?	25	potentiometric	a1/thermodynamic	?	basic	8.82
14106	S(CCN(CC)CC)CCC	CCCSCCN(CC)CC	InChI=1S/C9H21NS/c1-4-8-11-9-7-10(5-2)6-3/h4-9H2,1-3H3	SAZYVOBMHLWJQZ-UHFFFAOYSA-N	?	17	potentiometric	b/apparent	?	basic	8.83
14808	[Br]C1(=CC(OC)=C(OC)C(=C1)C(=O)NC3(CC4(N(CC2(=CC=CC=C2))C(C3)CC4)))	COC1C(=CC(Br)=CC=1OC)C(=O)NC1CC2CCC(C1)N2CC1C=CC=CC=1	InChI=1S/C23H27BrN2O3/c1-28-21-11-16(24)10-20(22(21)29-2)23(27)25-17-12-18-8-9-19(13-17)26(18)14-15-6-4-3-5-7-15/h3-7,10-11,17-19H,8-9,12-14H2,1-2H3,(H,25,27)	CDTFYDSDYGNUHU-UHFFFAOYSA-N	?	25	potentiometric	a1/thermodynamic	?	basic	8.84
15134	ClC1(=C([O-])C(=CC(=C1)Cl)CN2(CCOCC2))	OC1C(CN2CCOCC2)=CC(Cl)=CC=1Cl	InChI=1S/C11H13Cl2NO2/c12-9-5-8(11(15)10(13)6-9)7-14-1-3-16-4-2-14/h5-6,15H,1-4,7H2	NBTBIZYFQFBWFA-UHFFFAOYSA-N	?	25	mean from 2	a2/apparent	?	basic	8.85
16801	O=C(NC2(CC3(N(CC1(=CC=CC=C1))C(C2)CC3)))C4(=C(OC)C=CC(=C4)N)	COC1C=CC(N)=CC=1C(=O)NC1CC2CCC(C1)N2CC1C=CC=CC=1	InChI=1S/C22H27N3O2/c1-27-21-10-7-16(23)11-20(21)22(26)24-17-12-18-8-9-19(13-17)25(18)14-15-5-3-2-4-6-15/h2-7,10-11,17-19H,8-9,12-14,23H2,1H3,(H,24,26)	RGVOAXBSYGJVPA-UHFFFAOYSA-N	?	25	potentiometric	a1/thermodynamic	?	basic	8.86
13335	O=C1(C(N)=CC(=N)C2(=C1C=CC=C2))	N=C1CC(=N)C(=O)C2=CC=CC=C12	InChI=1S/C10H8N2O/c11-8-5-9(12)10(13)7-4-2-1-3-6(7)8/h1-4,11-12H,5H2	FVRNNONVRCDGGG-UHFFFAOYSA-N	?	25		a/apparent	?	basic	8.87
12055	O(C1(N2(CCC(C1)CC2)))C	COC1CC2CCN1CC2	InChI=1S/C8H15NO/c1-10-8-6-7-2-4-9(8)5-3-7/h7-8H,2-6H2,1H3	HOEDHOOZPFOLKY-UHFFFAOYSA-N	?	25		a1/apparent	?	basic	8.87
10428	N(CCCC#C)(C)C	CN(C)CCCC#C	InChI=1S/C7H13N/c1-4-5-6-7-8(2)3/h1H,5-7H2,2-3H3	IXRYRPFJSYUEDD-UHFFFAOYSA-N	?		potentiometric	a/apparent	?	basic	8.88
10861	[Si](OC1(CN(CCC)C1))(C)(C)C	CCCN1CC(C1)O[Si](C)(C)C	InChI=1S/C9H21NOSi/c1-5-6-10-7-9(8-10)11-12(2,3)4/h9H,5-8H2,1-4H3	ZGZFKQZGHWUOJS-UHFFFAOYSA-N	?	20	potentiometric	a1/apparent	?	basic	8.89
14905	O=C(OCCN(CC)CC)C1(=CC=CC=C1)	CCN(CCOC(=O)C1C=CC=CC=1)CC	InChI=1S/C13H19NO2/c1-3-14(4-2)10-11-16-13(15)12-8-6-5-7-9-12/h5-9H,3-4,10-11H2,1-2H3	GEVPHAFTDXTZHY-UHFFFAOYSA-N	?		potentiometric	a/apparent	?	basic	8.9
14787	S(=O)(=O)(C1(=CC(OC)=C(OC)C(=C1)C(=O)NC3(CC4(N(CC2(=CC=CC=C2))C(C3)CC4))))CC	CCS(=O)(=O)C1C=C(C(OC)=C(C=1)OC)C(=O)NC1CC2CCC(C1)N2CC1C=CC=CC=1	InChI=1S/C25H32N2O5S/c1-4-33(29,30)21-14-22(24(32-3)23(15-21)31-2)25(28)26-18-12-19-10-11-20(13-18)27(19)16-17-8-6-5-7-9-17/h5-9,14-15,18-20H,4,10-13,16H2,1-3H3,(H,26,28)	CXCNTYPBFHAHEJ-UHFFFAOYSA-N	?	25	potentiometric	a1/thermodynamic	?	basic	8.9
14114	OC(CN(CCO)CCC)C	CCCN(CCO)CC(C)O	InChI=1S/C8H19NO2/c1-3-4-9(5-6-10)7-8(2)11/h8,10-11H,3-7H2,1-2H3	FPNHOTHCCITCDN-UHFFFAOYSA-N	?	20	potentiometric	a1/apparent	-NH3%+&	basic	8.9
13208	O=C(OCCNCC(C)C)C(=C)C	CC(=C)C(=O)OCCNCC(C)C	InChI=1S/C10H19NO2/c1-8(2)7-11-5-6-13-10(12)9(3)4/h8,11H,3,5-7H2,1-2,4H3	DCGRGVIPGIQHBE-UHFFFAOYSA-N	?	25	potentiometric	a1/thermodynamic	?	basic	8.91
14753	S(=O)(=O)(C1(=CC(OC)=C(OC)C(=C1)C(=O)NC3(CC4(N(CC2(=CC=CC=C2))C(C3)CC4))))C	CS(=O)(=O)C1C=C(C(OC)=C(C=1)OC)C(=O)NC1CC2CCC(C1)N2CC1C=CC=CC=1	InChI=1S/C24H30N2O5S/c1-30-22-14-20(32(3,28)29)13-21(23(22)31-2)24(27)25-17-11-18-9-10-19(12-17)26(18)15-16-7-5-4-6-8-16/h4-8,13-14,17-19H,9-12,15H2,1-3H3,(H,25,27)	QTPKNUTVMKHQLY-UHFFFAOYSA-N	?	25	potentiometric	a1/thermodynamic	?	basic	8.92
13348	O(C2(=CC=1(C(=NC=CC=1N)C=C2)))C	COC1=CC2=C(N)C=CN=C2C=C1	InChI=1S/C10H10N2O/c1-13-7-2-3-10-8(6-7)9(11)4-5-12-10/h2-6H,1H3,(H2,11,12)	PHGNGVYUHOARGF-UHFFFAOYSA-N	?	30	mean from 2	a/apparent	?	basic	8.94
14462	O(C1(=C(O)C=CC(=C1)CN))C	COC1C=C(CN)C=CC=1O	InChI=1S/C8H11NO2/c1-11-8-4-6(5-9)2-3-7(8)10/h2-4,10H,5,9H2,1H3	WRPWWVNUCXQDQV-UHFFFAOYSA-N	?	25	mean from 2	a1/thermodynamic	?	basic	8.94
10484	O=C(CCN(C)C)C	CN(C)CCC(=C)O	InChI=1S/C6H13NO/c1-6(8)4-5-7(2)3/h8H,1,4-5H2,2-3H3	LGJCZKVRCWFNGA-UHFFFAOYSA-N	?		potentiometric	a/apparent	?	basic	8.95
17738	O(CCN(C)C)C	COCCN(C)C	InChI=1S/C5H13NO/c1-6(2)4-5-7-3/h4-5H2,1-3H3	HMVFITKXZCNKSS-UHFFFAOYSA-N	?	25		a1/apparent	?	basic	8.96
11638	N(CC1(=CC=CC=C1))(C)C	CN(C)CC1C=CC=CC=1	InChI=1S/C9H13N/c1-10(2)8-9-6-4-3-5-7-9/h3-7H,8H2,1-2H3	XXBDWLFCJWSEKW-UHFFFAOYSA-N	?	25	mean from 5	a1/apparent	NH3(1+)	basic	8.97
14007	[O-]C1(=NC(N)=C2(NC=NC2(=N1)))	NC1N=C(O)N=C2N=CNC2=1	InChI=1S/C5H5N5O/c6-3-2-4(8-1-7-2)10-5(11)9-3/h1H,(H4,6,7,8,9,10,11)	DRAVOWXCEBXPTN-UHFFFAOYSA-N	?	20	potentiometric	a2/apparent	?	basic	8.99
12562	[O-]C=1(N(N=C(C=1)C)C2(CCN(C)CC2))	CN1CCC(CC1)N1N=C(C)C=C1O	InChI=1S/C10H17N3O/c1-8-7-10(14)13(11-8)9-3-5-12(2)6-4-9/h7,9,14H,3-6H2,1-2H3	CIUSLKWBNSPJMT-UHFFFAOYSA-N	?		potentiometric	a2/apparent	?	basic	9.0
12299	OC(CN(CCO)CCCCCC)C	CCCCCCN(CCO)CC(C)O	InChI=1S/C11H25NO2/c1-3-4-5-6-7-12(8-9-13)10-11(2)14/h11,13-14H,3-10H2,1-2H3	RMBUNFHCGLJEEO-UHFFFAOYSA-N	?	20	potentiometric	a1/apparent	-NH3%+&	basic	9.0
10145	O=C1(NC(=O)CC1N)	N=C1CC(=O)NC1O	InChI=1S/C4H6N2O2/c5-2-1-3(7)6-4(2)8/h4-5,8H,1H2,(H,6,7)	BVQQZCKBHKITQU-UHFFFAOYSA-N	?		potentiometric	a2/apparent	?	basic	9.0
11330	OC(CN(CCO)CCC)CC	CCCN(CCO)CC(O)CC	InChI=1S/C9H21NO2/c1-3-5-10(6-7-11)8-9(12)4-2/h9,11-12H,3-8H2,1-2H3	GGRDUAOMTXPAHX-UHFFFAOYSA-N	?	20	potentiometric	a1/apparent	-NH3%+&	basic	9.0
16636	O=C(OCC)C2(C1(=CC=CC=C1))(CCN(CC)CC2)	CCN1CCC(CC1)(C(=O)OCC)C1C=CC=CC=1	InChI=1S/C16H23NO2/c1-3-17-12-10-16(11-13-17,15(18)19-4-2)14-8-6-5-7-9-14/h5-9H,3-4,10-13H2,1-2H3	LBILWUCGKPKJPO-UHFFFAOYSA-N	?	24	potentiometric	a1/apparent	?	basic	9.03
14537	ClC1(=CC=C(C(O)CN)C=C1)	NCC(O)C1C=CC(Cl)=CC=1	InChI=1S/C8H10ClNO/c9-7-3-1-6(2-4-7)8(11)5-10/h1-4,8,11H,5,10H2	QPHAZZJNYDEVHL-UHFFFAOYSA-N	?	25	potentiometric	a1/apparent	?	basic	9.04
13108	OC1(=CC(=CC=C1)CN)	NCC1C=C(O)C=CC=1	InChI=1S/C7H9NO/c8-5-6-2-1-3-7(9)4-6/h1-4,9H,5,8H2	JNZYADHPGVZMQK-UHFFFAOYSA-N	?	25	spectrophotometric	a1/apparent	OH	basic	9.06
11730	O=C([O-])C1(=CCCN(C1)C)	CN1CC(=CCC1)C(O)=O	InChI=1S/C7H11NO2/c1-8-4-2-3-6(5-8)7(9)10/h3H,2,4-5H2,1H3,(H,9,10)	DNJFTXKSFAMXQF-UHFFFAOYSA-N	?	25	potentiometric	a2/apparent	?	basic	9.07
14605	OC(CN(CCO)CCCCCC)CC	CCCCCCN(CCO)CC(O)CC	InChI=1S/C12H27NO2/c1-3-5-6-7-8-13(9-10-14)11-12(15)4-2/h12,14-15H,3-11H2,1-2H3	LUABKMSIUURSRU-UHFFFAOYSA-N	?	20	potentiometric	a1/apparent	-NH3%+&	basic	9.1
17223	NC1(CC1)	NC1CC1	InChI=1S/C3H7N/c4-3-1-2-3/h3H,1-2,4H2	HTJDQJBWANPRPF-UHFFFAOYSA-N	?	25		b1/apparent	?	basic	9.1
13877	[O-]C2(=NC=1(C(=CC=CC=1)N=C2))	OC1=CN=C2C=CC=CC2=N1	InChI=1S/C8H6N2O/c11-8-5-9-6-3-1-2-4-7(6)10-8/h1-5H,(H,10,11)	FFRYUAVNPBUEIC-UHFFFAOYSA-N	?	24	mean from 2	a2/apparent	?	basic	9.1
14931	O=C(NC1(=CC(=CC=C1)CN(C)C))C=N[O-]	CN(C)CC1C=C(C=CC=1)NC(=O)CN=O	InChI=1S/C11H15N3O2/c1-14(2)8-9-4-3-5-10(6-9)13-11(15)7-12-16/h3-6H,7-8H2,1-2H3,(H,13,15)	YHTIIEGYPYGUEY-UHFFFAOYSA-N	?	25	potentiometric	a2/apparent	?	basic	9.12
16853	O=[N+]([O-])C1(=C([O-])C(=C(OC)C=C1)C(=O)NCC2(N(CCC2)CC))	CCN1CCCC1CNC(=O)C1C(O)=C(C=CC=1OC)[N+]([O-])=O	InChI=1S/C15H21N3O5/c1-3-17-8-4-5-10(17)9-16-15(20)13-12(23-2)7-6-11(14(13)19)18(21)22/h6-7,10,19H,3-5,8-9H2,1-2H3,(H,16,20)	CQEIHZMCJGGOEX-UHFFFAOYSA-N	?	25	potentiometric	a2/apparent	NH	basic	9.12
13815	N1(NC2(CCC1C2))(C(C)(C)C)	CC(C)(C)N1NC2CC1CC2	InChI=1S/C9H18N2/c1-9(2,3)11-8-5-4-7(6-8)10-11/h7-8,10H,4-6H2,1-3H3	XOELEERGUOBTIU-UHFFFAOYSA-N	?	24	spectrophotometric	a1/apparent	NH%+&*	basic	9.12
11329	O=C(OCCNC(C)C)C(=C)C	CC(=C)C(=O)OCCNC(C)C	InChI=1S/C9H17NO2/c1-7(2)9(11)12-6-5-10-8(3)4/h8,10H,1,5-6H2,2-4H3	LSZFFPVDPBVFRO-UHFFFAOYSA-N	?	25	potentiometric	a1/thermodynamic	?	basic	9.13
13102	OC1(=CC=C(CN)C=C1)	NCC1C=CC(O)=CC=1	InChI=1S/C7H9NO/c8-5-6-1-3-7(9)4-2-6/h1-4,9H,5,8H2	RQJDUEKERVZLLU-UHFFFAOYSA-N	?	25	spectrophotometric	a1/apparent	OH	basic	9.14
14110	O=C(OCCNCC)C(=C)C	CC(=C)C(=O)OCCNCC	InChI=1S/C8H15NO2/c1-4-9-5-6-11-8(10)7(2)3/h9H,2,4-6H2,1,3H3	KZUIKPMQAIEBOE-UHFFFAOYSA-N	?	25	potentiometric	a1/thermodynamic	?	basic	9.15
17842	[O-]C1(=NC=CC=N1)	OC1N=CC=CN=1	InChI=1S/C4H4N2O/c7-4-5-2-1-3-6-4/h1-3H,(H,5,6,7)	VTGOHKSTWXHQJK-UHFFFAOYSA-N	?		potentiometric	a2/apparent	?	basic	9.17
13670	O(CC1(=C(C=CC=C1)CN(C)C))C	COCC1C=CC=CC=1CN(C)C	InChI=1S/C11H17NO/c1-12(2)8-10-6-4-5-7-11(10)9-13-3/h4-7H,8-9H2,1-3H3	RNCOHQRYGWUYPZ-UHFFFAOYSA-N	?	25	potentiometric	a1/thermodynamic	N-H%+&	basic	9.19
13213	OC(CN(CC(O)CC)CC)CC	CCN(CC(O)CC)CC(O)CC	InChI=1S/C10H23NO2/c1-4-9(12)7-11(6-3)8-10(13)5-2/h9-10,12-13H,4-8H2,1-3H3	VDHZYHFSCAGWNA-UHFFFAOYSA-N	?	20	potentiometric	a1/apparent	-NH3%+&	basic	9.2
15615	N(CC1(=C(C=CC=C1C(C)(C)C)C(C)(C)C))(C)C	CC(C)(C)C1=CC=CC(=C1CN(C)C)C(C)(C)C	InChI=1S/C17H29N/c1-16(2,3)14-10-9-11-15(17(4,5)6)13(14)12-18(7)8/h9-11H,12H2,1-8H3	BVAFYOUZFHJZKN-UHFFFAOYSA-N	?	25	potentiometric	b1/apparent	?	basic	9.2
10637	N(C1(=CC=C(C)C=C1))=CN(C)C	CC1C=CC(=CC=1)N=CN(C)C	InChI=1S/C10H14N2/c1-9-4-6-10(7-5-9)11-8-12(2)3/h4-8H,1-3H3	NOBRDGQOCLNSSL-UHFFFAOYSA-N	?	25	potentiometric	a1/apparent	N=C-H	basic	9.21
12040	N1(C(C)(C)C)(C2(CCCC12))	CC(C)(C)N1C2CCCC12	InChI=1S/C9H17N/c1-9(2,3)10-7-5-4-6-8(7)10/h7-8H,4-6H2,1-3H3	DQBBVLDHYSGRJT-UHFFFAOYSA-N	?	25	mean from 2	a1/apparent	NH	basic	9.22
17541	NCCC#C	C#CCCN	InChI=1S/C4H7N/c1-2-3-4-5/h1H,3-5H2	XSBPYGDBXQXSCU-UHFFFAOYSA-N	?	20	potentiometric	a1/apparent	?	basic	9.23
14083	O=C(NCCCN(C)C)C=C	CN(C)CCCNC(=O)C=C	InChI=1S/C8H16N2O/c1-4-8(11)9-6-5-7-10(2)3/h4H,1,5-7H2,2-3H3,(H,9,11)	ADTJPOBHAXXXFS-UHFFFAOYSA-N	?	25	potentiometric	a1/apparent	?	basic	9.23
12149	O(C1(=CC=C(N=CN(C)C)C=C1))CC	CCOC1C=CC(=CC=1)N=CN(C)C	InChI=1S/C11H16N2O/c1-4-14-11-7-5-10(6-8-11)12-9-13(2)3/h5-9H,4H2,1-3H3	AAIKJGSGJCCZTH-UHFFFAOYSA-N	?	25	potentiometric	a1/apparent	N=C-H	basic	9.24
13303	N=C1(N(C=2(C=CC=CC=2(C1(C)C)))C)	CN1C(=N)C(C)(C)C2C=CC=CC1=2	InChI=1S/C11H14N2/c1-11(2)8-6-4-5-7-9(8)13(3)10(11)12/h4-7,12H,1-3H3	IQVXOUXPKRGXIX-UHFFFAOYSA-N	?		potentiometric	a/apparent	?	basic	9.25
16620	N(C(C=C(C1(=CC=CC=C1))C2(=CC=CC=C2))C)(C)C	CC(C=C(C1C=CC=CC=1)C1C=CC=CC=1)N(C)C	InChI=1S/C18H21N/c1-15(19(2)3)14-18(16-10-6-4-7-11-16)17-12-8-5-9-13-17/h4-15H,1-3H3	QZWMYBWMOFESDA-UHFFFAOYSA-N	?	25	potentiometric	a/apparent	?	basic	9.26
13885	[O-]C=1(C=2(C(N=NC=1)=CC=CC=2))	OC1=CN=NC2=CC=CC=C21	InChI=1S/C8H6N2O/c11-8-5-9-10-7-4-2-1-3-6(7)8/h1-5H,(H,10,11)	UFMBERDMCRCVSM-UHFFFAOYSA-N	?	20	potentiometric	a2/apparent	?	basic	9.27
17670	O=C(NCCN)C	C/C(/O)=N\CCN	InChI=1S/C4H10N2O/c1-4(7)6-3-2-5/h2-3,5H2,1H3,(H,6,7)	DAKZISABEDGGSV-UHFFFAOYSA-N	?	25	potentiometric	a/apparent	?	basic	9.28
14095	N(C(C#C)(C)C)(C(C)(C)C)C	CC(C)(C)N(C)C(C)(C)C#C	InChI=1S/C10H19N/c1-8-10(5,6)11(7)9(2,3)4/h1H,2-7H3	PAVORIOUUILGMQ-UHFFFAOYSA-N	?	25	potentiometric	a1/apparent	?	basic	9.3
16045	O=C([O-])CCCCCCCCCCNCC=C	C=CCNCCCCCCCCCC=C(O)O	InChI=1S/C14H27NO2/c1-2-12-15-13-10-8-6-4-3-5-7-9-11-14(16)17/h2,11,15-17H,1,3-10,12-13H2	RUQXAEIDTWIAEE-UHFFFAOYSA-N	?		potentiometric	a2/apparent	?	basic	9.3
14592	NC12(CCC(C1)C2)	NC12CC(C1)CC2	InChI=1S/C6H11N/c7-6-2-1-5(3-6)4-6/h5H,1-4,7H2	LJSGYBIBMRMMTK-UHFFFAOYSA-N	?	25	potentiometric	b1/apparent	?	basic	9.3
14518	OC(C1(=CC=CC=C1))CNC	CNCC(O)C1C=CC=CC=1	InChI=1S/C9H13NO/c1-10-7-9(11)8-5-3-2-4-6-8/h2-6,9-11H,7H2,1H3	ZCTYHONEGJTYQV-UHFFFAOYSA-N	?		potentiometric	a/apparent	?	basic	9.31
13727	N1(NC3(CCC1C23(CC2)))(C(C)(C)C)	CC(C)(C)N1NC2CCC1C12CC1	InChI=1S/C11H20N2/c1-10(2,3)13-9-5-4-8(12-13)11(9)6-7-11/h8-9,12H,4-7H2,1-3H3	MXIFAZGNUJCSHQ-UHFFFAOYSA-N	?	24	spectrophotometric	a1/apparent	NH%+&*	basic	9.33
12856	[S-]C1(=NC=NC(=C1N)N)	NC1=NC=NC(S)=C1N	InChI=1S/C4H6N4S/c5-2-3(6)7-1-8-4(2)9/h1H,5H2,(H3,6,7,8,9)	LFJKVEOWXYKQGT-UHFFFAOYSA-N	?		mean from 2	a2/apparent	?	basic	9.34
12043	S1(C(=CC=C1)C2(NCCC2))	C1CCC(N1)C1=CC=CS1	InChI=1S/C8H11NS/c1-3-7(9-5-1)8-4-2-6-10-8/h2,4,6-7,9H,1,3,5H2	BNUVOMNEUJWHCF-UHFFFAOYSA-N	?		potentiometric	b/apparent	?	basic	9.35
10183	NCC1(=CC=CC=C1)	NCC1C=CC=CC=1	InChI=1S/C7H9N/c8-6-7-4-2-1-3-5-7/h1-5H,6,8H2	WGQKYBSKWIADBV-UHFFFAOYSA-N	?	24	mean from 13	b1/apparent	NH%+&	basic	9.36
12289	O=C(NC(CCN(C)C)(C)C)C(=C)C	CC(=C)C(=O)NC(C)(C)CCN(C)C	InChI=1S/C11H22N2O/c1-9(2)10(14)12-11(3,4)7-8-13(5)6/h1,7-8H2,2-6H3,(H,12,14)	GJIFTZMJASKIMB-UHFFFAOYSA-N	?	25	potentiometric	a1/apparent	?	basic	9.37
13198	O=C(NC(CCN(C)C)(C)C)C=C	CN(C)CCC(C)(C)NC(=O)C=C	InChI=1S/C10H20N2O/c1-6-9(13)11-10(2,3)7-8-12(4)5/h6H,1,7-8H2,2-5H3,(H,11,13)	OCMFIRSRLNISHF-UHFFFAOYSA-N	?	25	potentiometric	a1/apparent	?	basic	9.39
13681	OC1(=CC=C(CCCC(N)C)C=C1)	CC(N)CCCC1C=CC(O)=CC=1	InChI=1S/C11H17NO/c1-9(12)3-2-4-10-5-7-11(13)8-6-10/h5-9,13H,2-4,12H2,1H3	ZWXITDUYPSNPNL-UHFFFAOYSA-N	?	25	potentiometric	b/apparent	?	basic	9.4
10626	N1(=C(N=C(N)N=C1N)NC(=N)N)	NC1=NC(NC(N)=N)=NC(N)=N1	InChI=1S/C4H8N8/c5-1(6)9-4-11-2(7)10-3(8)12-4/h(H8,5,6,7,8,9,10,11,12)	QLVPICNVQBBOQP-UHFFFAOYSA-N	?		mean from 2	a/apparent	?	basic	9.4
14916	O=C([O-])C1(NCC(C1CC(=O)OC)C(O)C)	CC(O)C1CN=C(C1C=C(O)OC)C(O)O	InChI=1S/C10H17NO5/c1-5(12)7-4-11-9(10(14)15)6(7)3-8(13)16-2/h3,5-7,10,12-15H,4H2,1-2H3	SDHPNHLAOIMRHB-UHFFFAOYSA-N	?			a2/apparent	?	basic	9.41
15557	OC3(=CC1(=C(CC2(N(CC)CCC1(C2(C))C))C=C3))	CC1C2CC3C=CC(O)=CC=3C1(C)CCN2CC	InChI=1S/C16H23NO/c1-4-17-8-7-16(3)11(2)15(17)9-12-5-6-13(18)10-14(12)16/h5-6,10-11,15,18H,4,7-9H2,1-3H3	ZMAYVLNGIHEQKO-UHFFFAOYSA-N	?	24	potentiometric	a1/apparent	?	basic	9.42
17571	OCC(N)C	CC(N)CO	InChI=1S/C3H9NO/c1-3(4)2-5/h3,5H,2,4H2,1H3	BKMMTJMQCTUHRP-UHFFFAOYSA-N	?	25	potentiometric	b/apparent	?	basic	9.43
10203	N(=C1(CCCCC1))C	CN=C1CCCCC1	InChI=1S/C7H13N/c1-8-7-5-3-2-4-6-7/h2-6H2,1H3	FFDQGRWCKILEIP-UHFFFAOYSA-N	?		potentiometric	a/apparent	?	basic	9.43
11364	O1(C3(C2(N(CCC2(C1))CC3)))	C1OC2CCN3CCC1C32	InChI=1S/C8H13NO/c1-3-9-4-2-7-8(9)6(1)5-10-7/h6-8H,1-5H2	MSSYBANBZCAGDC-UHFFFAOYSA-N	?	24	potentiometric	a/apparent	?	basic	9.44
16630	O(C=1(C=2(C(C=CC=1)=CC=CC=2)))CC(O)CNC(C)C	CC(C)NCC(O)COC1=CC=CC2=CC=CC=C12	InChI=1S/C16H21NO2/c1-12(2)17-10-14(18)11-19-16-9-5-7-13-6-3-4-8-15(13)16/h3-9,12,14,17-18H,10-11H2,1-2H3	AQHHHDLHHXJYJD-UHFFFAOYSA-N	?	24	mean from 6	a1/apparent	N(+)-H	basic	9.46
12225	FC1(=CC(=CC=C1)C(O)CNC(C)C)	CC(C)NCC(O)C1=CC=CC(F)=C1	InChI=1S/C11H16FNO/c1-8(2)13-7-11(14)9-4-3-5-10(12)6-9/h3-6,8,11,13-14H,7H2,1-2H3	IDAZVHMZFWXZDW-UHFFFAOYSA-N	?	20	potentiometric	a/apparent	?	basic	9.48
14484	O=C([O-])CN=C1(CCCCC1)	OC(O)=CN=C1CCCCC1	InChI=1S/C8H13NO2/c10-8(11)6-9-7-4-2-1-3-5-7/h6,10-11H,1-5H2	XHRGDNYDVIHXRK-UHFFFAOYSA-N	?		potentiometric	a/apparent	?	basic	9.48
12296	OC(CN(C(C)(C)C)CC(O)C)CC	CC(O)CN(CC(O)CC)C(C)(C)C	InChI=1S/C11H25NO2/c1-6-10(14)8-12(7-9(2)13)11(3,4)5/h9-10,13-14H,6-8H2,1-5H3	YBAKGXBJLPNXBF-UHFFFAOYSA-N	?	20	potentiometric	a1/apparent	-NH3%+&	basic	9.5
13112	OC1(C(N)CC(C)CC1)	CC1CCC(O)C(N)C1	InChI=1S/C7H15NO/c1-5-2-3-7(9)6(8)4-5/h5-7,9H,2-4,8H2,1H3	YUUPBWOVKNLYIW-UHFFFAOYSA-N	?	25	mean from 2	b/thermodynamic	?	basic	9.5
14515	OC1(=C(C=CC=C1)CCCN)	NCCCC1C=CC=CC=1O	InChI=1S/C9H13NO/c10-7-3-5-8-4-1-2-6-9(8)11/h1-2,4,6,11H,3,5,7,10H2	QWGDENNPWXKGPQ-UHFFFAOYSA-N	?	25	spectrophotometric	a1/apparent	OH	basic	9.51
14908	O=C(OC1(=CC=C(C)C=C1))CCCN(C)C	CC1C=CC(=CC=1)OC(O)=CCCN(C)C	InChI=1S/C13H19NO2/c1-11-6-8-12(9-7-11)16-13(15)5-4-10-14(2)3/h5-9,15H,4,10H2,1-3H3	ABKODAREIOGZOM-UHFFFAOYSA-N	?	20	potentiometric	a1/apparent	NMe2	basic	9.53
13407	OCC1(C2(C=CC(C1CN(C)C)C2))	CN(C)CC1C(CO)C2CC1C=C2	InChI=1S/C11H19NO/c1-12(2)6-10-8-3-4-9(5-8)11(10)7-13/h3-4,8-11,13H,5-7H2,1-2H3	DIQDXPBIFAYNCC-UHFFFAOYSA-N	?	25	potentiometric	a1/thermodynamic	?	basic	9.54
16823	ClC1(=C([O-])C(=C(OC)C(=C1)CC)C(=O)NCC2(N(CCC2)CC))	COC1=C(C(O)=C(Cl)C=C1CC)C(=O)NCC1CCCN1CC	InChI=1S/C17H25ClN2O3/c1-4-11-9-13(18)15(21)14(16(11)23-3)17(22)19-10-12-7-6-8-20(12)5-2/h9,12,21H,4-8,10H2,1-3H3,(H,19,22)	KSUCKSLJGXQWOX-UHFFFAOYSA-N	?	25	potentiometric	a2/apparent	NH	basic	9.54
12644	O=C([O-])C(N)CC(=O)[O-]	N=C(CC(O)=O)C(O)O	InChI=1S/C4H7NO4/c5-2(4(8)9)1-3(6)7/h4-5,8-9H,1H2,(H,6,7)	ZJNQKGJJSMPGQQ-UHFFFAOYSA-N	?	40		b1/apparent	NH2	basic	9.54
12022	NC1(CC=2(C=CC=CC=2(C1)))	NC1CC2C=CC=CC=2C1	InChI=1S/C9H11N/c10-9-5-7-3-1-2-4-8(7)6-9/h1-4,9H,5-6,10H2	LMHHFZAXSANGGM-UHFFFAOYSA-N	?	21	mean from 2	a/apparent	?	basic	9.55
12205	O=C(C1(=CC=C([O-])C=C1))CNC(C)C	CC(C)N=CC(O)C1=CC=C(O)C=C1	InChI=1S/C11H15NO2/c1-8(2)12-7-11(14)9-3-5-10(13)6-4-9/h3-8,11,13-14H,1-2H3	BYKKDWQRTQFOIB-UHFFFAOYSA-N	?	20	spectrophotometric	a2/apparent	?	basic	9.58
12189	O(C1(=C(OC)C=CC(=C1)CC(N)C))C	CC(N)CC1=CC(OC)=C(C=C1)OC	InChI=1S/C11H17NO2/c1-8(12)6-9-4-5-10(13-2)11(7-9)14-3/h4-5,7-8H,6,12H2,1-3H3	KAZPHAGSWZTKDW-UHFFFAOYSA-N	?	25	potentiometric	b/apparent	?	basic	9.6
14604	OC(CN(C(C)(C)C)CC(O)CC)CC	CC(C)(C)N(CC(O)CC)CC(O)CC	InChI=1S/C12H27NO2/c1-6-10(14)8-13(12(3,4)5)9-11(15)7-2/h10-11,14-15H,6-9H2,1-5H3	GBVSGUDYKAMJLK-UHFFFAOYSA-N	?	20	potentiometric	a1/apparent	-NH3%+&	basic	9.6
13806	N=C1(N(C=2(C=CC=CC=2(C1)))C)	CN1C(=N)CC2C=CC=CC1=2	InChI=1S/C9H10N2/c1-11-8-5-3-2-4-7(8)6-9(11)10/h2-5,10H,6H2,1H3	INYNVZLXYSLCCC-UHFFFAOYSA-N	?		potentiometric	a/apparent	?	basic	9.6
17427	N(CCC)(C)C	CCCN(C)C	InChI=1S/C5H13N/c1-4-5-6(2)3/h4-5H2,1-3H3	ZUHZZVMEUAUWHY-UHFFFAOYSA-N	?	20	mean from 2	a/apparent	?	basic	9.62
13139	O=C([O-])C1(NCC(C1)O)	OC(O)C1CC(O)CN=1	InChI=1S/C5H9NO3/c7-3-1-4(5(8)9)6-2-3/h3,5,7-9H,1-2H2	WJWKTZPSBZACNN-UHFFFAOYSA-N	?	23	mean from 6	a1/apparent	COOH	basic	9.64
15031	N=1(C=3(C(C=C2(C=1C=C(N)C=C2))=CC=C(C=3)N))	NC1=CC2=NC3=CC(N)=CC=C3C=C2C=C1	InChI=1S/C13H11N3/c14-10-3-1-8-5-9-2-4-11(15)7-13(9)16-12(8)6-10/h1-7H,14-15H2	WDVSHHCDHLJJJR-UHFFFAOYSA-N	?	20	spectrophotometric	a/apparent	?	basic	9.65
11670	ClC1(=CC=C(CCN)C=C1)	NCCC1=CC=C(Cl)C=C1	InChI=1S/C8H10ClN/c9-8-3-1-7(2-4-8)5-6-10/h1-4H,5-6,10H2	SRXFXCKTIGELTI-UHFFFAOYSA-N	?	25	potentiometric	a1/apparent	?	basic	9.66
15773	N=C(NC1(=C(C=CC=C1)C))NC2(=C(C=CC=C2)C)	CC1C=CC=CC=1NC(=N)NC1C=CC=CC=1C	InChI=1S/C15H17N3/c1-11-7-3-5-9-13(11)17-15(16)18-14-10-6-4-8-12(14)2/h3-10H,1-2H3,(H3,16,17,18)	OPNUROKCUBTKLF-UHFFFAOYSA-N	?	18		b/thermodynamic	?	basic	9.67
15569	OCC1(C=CC(C1)N3(C2(=NC(=NC(=C2N=C3)[O-])N)))	NC1=NC(O)=C2N=CN(C3CC(CO)C=C3)C2=N1	InChI=1S/C11H13N5O2/c12-11-14-9-8(10(18)15-11)13-5-16(9)7-2-1-6(3-7)4-17/h1-2,5-7,17H,3-4H2,(H3,12,14,15,18)	XSSYCIGJYCVRRK-UHFFFAOYSA-N	?	25	spectrophotometric	a2/apparent	NH	basic	9.68
12687	O(CC(CN(C)C)C)C	COCC(C)CN(C)C	InChI=1S/C7H17NO/c1-7(6-9-4)5-8(2)3/h7H,5-6H2,1-4H3	NNODPQNFZOOIQQ-UHFFFAOYSA-N	?	25	potentiometric	a1/thermodynamic	N-H%+&	basic	9.69
15861	O3(CCN(CCN2(N=C(C1(=CC=CC=C1))C=C(C2=N)C))CC3)	CC1=CC(=NN(CCN2CCOCC2)C1=N)C1C=CC=CC=1	InChI=1S/C17H22N4O/c1-14-13-16(15-5-3-2-4-6-15)19-21(17(14)18)8-7-20-9-11-22-12-10-20/h2-6,13,18H,7-12H2,1H3	DEHMKNLLNDHXIC-UHFFFAOYSA-N	?	25	potentiometric	a2/apparent	?	basic	9.7
10724	OC1(=C(C=C(C)C=C1CN)CN)	CC1=CC(CN)=C(O)C(CN)=C1	InChI=1S/C9H14N2O/c1-6-2-7(4-10)9(12)8(3-6)5-11/h2-3,12H,4-5,10-11H2,1H3	WFUYUPBXEWUWNA-UHFFFAOYSA-N	?	23.9	potentiometric	a2/apparent	NH2(+)-H	basic	9.7
17539	O(C(=N)N)C	COC(N)=N	InChI=1S/C2H6N2O/c1-5-2(3)4/h1H3,(H3,3,4)	RMAHPRNLQIRHIJ-UHFFFAOYSA-N	?	24	potentiometric	a/apparent	?	basic	9.72
13331	[O-]C2(=[N+](C=1(C(=CC=CC=1)N=C2[O-]))C)	C[N+]1=C2C=CC=CC2=NC(O)=C1O	InChI=1S/C9H8N2O2/c1-11-7-5-3-2-4-6(7)10-8(12)9(11)13/h2-5H,1H3,(H,10,12)/p+1	ZJDLDFIDSAFPFG-UHFFFAOYSA-O	?	25	potentiometric	a/apparent	?	basic	9.74
11618	N(CC1(=CC=CC=C1))CC	CCNCC1C=CC=CC=1	InChI=1S/C9H13N/c1-2-10-8-9-6-4-3-5-7-9/h3-7,10H,2,8H2,1H3	HVAAHUDGWQAAOJ-UHFFFAOYSA-N	?	25	mean from 2	a1/apparent	NH3(1+)	basic	9.75
11899	OC(CO)CN(CC)CC	CCN(CC(O)CO)CC	InChI=1S/C7H17NO2/c1-3-8(4-2)5-7(10)6-9/h7,9-10H,3-6H2,1-2H3	LTACQVCHVAUOKN-UHFFFAOYSA-N	?	25	potentiometric	a1/apparent	?	basic	9.77
13028	N1(C(CCC1)CCC)(C)	CCCC1CCCN1C	InChI=1S/C8H17N/c1-3-5-8-6-4-7-9(8)2/h8H,3-7H2,1-2H3	JDRHIFCXIYRAKL-UHFFFAOYSA-N	?		potentiometric	b/apparent	?	basic	9.78
14683	O(C1(=C(OC)C=CC(=C1)CC(NC)C))C	CNC(C)CC1=CC(OC)=C(C=C1)OC	InChI=1S/C12H19NO2/c1-9(13-2)7-10-5-6-11(14-3)12(8-10)15-4/h5-6,8-9,13H,7H2,1-4H3	BUWHCARWGYFQPE-UHFFFAOYSA-N	?	25	potentiometric	b/apparent	?	basic	9.8
15593	O=[N+]([O-])C1(=CC(OC(=O)CCCN(C)C)=CC=C1)	CN(C)CCC=C(O)OC1C=C(C=CC=1)[N+]([O-])=O	InChI=1S/C12H16N2O4/c1-13(2)8-4-7-12(15)18-11-6-3-5-10(9-11)14(16)17/h3,5-7,9,15H,4,8H2,1-2H3	LSJXZKLOHQMWJE-UHFFFAOYSA-N	?	20	potentiometric	a1/apparent	NMe2	basic	9.82
17530	S(C(=N)N)C	CSC(N)=N	InChI=1S/C2H6N2S/c1-5-2(3)4/h1H3,(H3,3,4)	SDDKIZNHOCEXTF-UHFFFAOYSA-N	?	20	potentiometric	thermodynamic	?	basic	9.83
17689	ClC(Cl)=CCCN	NCCC=C(Cl)Cl	InChI=1S/C4H7Cl2N/c5-4(6)2-1-3-7/h2H,1,3,7H2	PQSMJIWHXMHTBL-UHFFFAOYSA-N	?	20	potentiometric	b/apparent	?	basic	9.85
14403	N(CC(C1(=CC=CC=C1))C)C	CNCC(C)C1C=CC=CC=1	InChI=1S/C10H15N/c1-9(8-11-2)10-6-4-3-5-7-10/h3-7,9,11H,8H2,1-2H3	AUFSOOYCQYDGES-UHFFFAOYSA-N	?	25	potentiometric	b/apparent	?	basic	9.87
11106	[O-]C2(=NC=1(C(=CC=CC=1)N=C2C))	CC1N=C2C=CC=CC2=NC=1O	InChI=1S/C9H8N2O/c1-6-9(12)11-8-5-3-2-4-7(8)10-6/h2-5H,1H3,(H,11,12)	BMIMNRPAEPIYDN-UHFFFAOYSA-N	?	25	potentiometric	a2/apparent	?	basic	9.88
17874	[S-]C1(=NC=CC=C1)	SC1=CC=CC=N1	InChI=1S/C5H5NS/c7-5-3-1-2-4-6-5/h1-4H,(H,6,7)	WHMDPDGBKYUEMW-UHFFFAOYSA-N	?	20	mean from 2	a2/apparent	?	basic	9.89
11616	NC(CC1(=CC=CC=C1))C	CC(N)CC1C=CC=CC=1	InChI=1S/C9H13N/c1-8(10)7-9-5-3-2-4-6-9/h2-6,8H,7,10H2,1H3	KWTSXDURSIMDCE-UHFFFAOYSA-N	?	22	mean from 3	a/apparent	?	basic	9.9
17468	O(CCCN)C	COCCCN	InChI=1S/C4H11NO/c1-6-4-2-3-5/h2-5H2,1H3	FAXDZWQIWUSWJH-UHFFFAOYSA-N	?	25		a1/apparent	?	basic	9.92
12744	OC1(C2(CCN(C1)CC2))	OC1CN2CCC1CC2	InChI=1S/C7H13NO/c9-7-5-8-3-1-6(7)2-4-8/h6-7,9H,1-5H2	IVLICPVPXWEGCA-UHFFFAOYSA-N	?	26	mean from 5	a1/thermodynamic	NH(+)	basic	9.93
15158	N=C(NC1(=CC=CC=C1))NC2(=CC=CC=C2)	N=C(NC1C=CC=CC=1)NC1C=CC=CC=1	InChI=1S/C13H13N3/c14-13(15-11-7-3-1-4-8-11)16-12-9-5-2-6-10-12/h1-10H,(H3,14,15,16)	OWRCNXZUPFZXOS-UHFFFAOYSA-N	?	20	mean from 4	b/apparent	?	basic	9.94
15817	ClC1(=C(N)C=C(OC(C#CC)C)C(=C1)C(=O)NC2(CC3(N(C)C(C2)CC3)))	CC(C#CC)OC1=CC(N)=C(Cl)C=C1C(=O)NC1CC2CCC(C1)N2C	InChI=1S/C20H26ClN3O2/c1-4-5-12(2)26-19-11-18(22)17(21)10-16(19)20(25)23-13-8-14-6-7-15(9-13)24(14)3/h10-15H,6-9,22H2,1-3H3,(H,23,25)	RPFBSCLXMNVMRP-UHFFFAOYSA-N	?	25		a1/thermodynamic	N-H	basic	9.95
15462	N4(C=3(C2(=C(N1(CCCC1))C=CC=C2C=CC=3)))(CCCC4)	C1CCCN1C1=CC=CC2=CC=CC(=C21)N1CCCC1	InChI=1S/C18H22N2/c1-2-12-19(11-1)16-9-5-7-15-8-6-10-17(18(15)16)20-13-3-4-14-20/h5-10H,1-4,11-14H2	GEENYBIXSRBKOG-UHFFFAOYSA-N	?	25	spectrophotometric	a1/apparent	N	basic	9.97
13604	N(CC1(=CC=C(C)C=C1))CCCC	CC1C=CC(CNCCCC)=CC=1	InChI=1S/C12H19N/c1-3-4-9-13-10-12-7-5-11(2)6-8-12/h5-8,13H,3-4,9-10H2,1-2H3	HJAGHNRKHZQVEK-UHFFFAOYSA-N	?		potentiometric	a1/apparent	amino	basic	9.98
17149	N=C1(C3(=C(NC2(=C1C=CC=C2))C=CC=C3))	N=C1C2C=CC=CC=2NC2C=CC=CC=21	InChI=1S/C13H10N2/c14-13-9-5-1-3-7-11(9)15-12-8-4-2-6-10(12)13/h1-8H,(H2,14,15)	XJGFWWJLMVZSIG-UHFFFAOYSA-N	?	20	spectrophotometric	a/apparent	?	basic	9.99
17435	[Br]CCCCN	NCCCCBr	InChI=1S/C4H10BrN/c5-3-1-2-4-6/h1-4,6H2	MVZBYZAIKPPGSW-UHFFFAOYSA-N	?	21	potentiometric	a/apparent	?	basic	10.0
16972	OC=1(N(N=C(C=1)C)C2(=NC([O-])=CC(=N2)C))	CC1C=C(O)N=C(N=1)N1N=C(C)C=C1O	InChI=1S/C9H10N4O2/c1-5-3-7(14)11-9(10-5)13-8(15)4-6(2)12-13/h3-4,15H,1-2H3,(H,10,11,14)	WIPSICZXMVUYBY-UHFFFAOYSA-N	?	20	potentiometric	a2/apparent	?	basic	10.0
11644	N1(C(CCC1)CCCC)(C)	CCCCC1CCCN1C	InChI=1S/C9H19N/c1-3-4-6-9-7-5-8-10(9)2/h9H,3-8H2,1-2H3	PWVDAYXZBXAOSA-UHFFFAOYSA-N	?	25	mean from 2	a/apparent	NH%+&	basic	10.01
11717	O=C([O-])C1(N)(CCCCC1)	NC1(CCCCC1)C(O)=O	InChI=1S/C7H13NO2/c8-7(6(9)10)4-2-1-3-5-7/h1-5,8H2,(H,9,10)	WOXWUZCRWJWTRT-UHFFFAOYSA-N	?	25		b/apparent	?	basic	10.02
11788	FC1(=C([O-])C=C(CN)C=C1)	NCC1C=CC(F)=C(O)C=1	InChI=1S/C7H8FNO/c8-6-2-1-5(4-9)3-7(6)10/h1-3,10H,4,9H2	MITDKCUPBXYTCM-UHFFFAOYSA-N	?	25	potentiometric	a2/apparent	?	basic	10.04
13077	O=C([O-])C1(N)(CCCC1)	NC1(CCCC1)C(O)=O	InChI=1S/C6H11NO2/c7-6(5(8)9)3-1-2-4-6/h1-4,7H2,(H,8,9)	NILQLFBWTXNUOE-UHFFFAOYSA-N	?	30		a2/apparent	?	basic	10.06
16767	O=[N+]([O-])C1(=CC(OC(=O)CCCCN(C)C)=CC=C1)	CN(C)CCCC=C(O)OC1C=C(C=CC=1)[N+]([O-])=O	InChI=1S/C13H18N2O4/c1-14(2)9-4-3-8-13(16)19-12-7-5-6-11(10-12)15(17)18/h5-8,10,16H,3-4,9H2,1-2H3	MHKLSQYNKNEITD-UHFFFAOYSA-N	?	20	potentiometric	a1/apparent	NMe2	basic	10.07
14708	O=C([O-])C1(NCC(C1CC(=O)[O-])C(O)C)	CC(O)C1CN=C(C1C=C(O)O)C(O)O	InChI=1S/C9H15NO5/c1-4(11)6-3-10-8(9(14)15)5(6)2-7(12)13/h2,4-6,9,11-15H,3H2,1H3	ZGKAIWKJPCDIBH-UHFFFAOYSA-N	?			a3/apparent	?	basic	10.08
11721	O=C([O-])C1(C(N)CCCC1)	NC1CCCCC1=C(O)O	InChI=1S/C7H13NO2/c8-6-4-2-1-3-5(6)7(9)10/h6,9-10H,1-4,8H2	SUOHGEWIDDIQMM-UHFFFAOYSA-N	?		potentiometric	2/apparent	?	basic	10.1
17458	O=C([O-])CNC	CN=CC(O)O	InChI=1S/C3H7NO2/c1-4-2-3(5)6/h2-3,5-6H,1H3	FTKWPCCYILUHFL-UHFFFAOYSA-N	?	23	mean from 6	apparent	NH2+	basic	10.11
15973	S1(CCOCCOCC2(=NC(COCCOCC1)=CC(=C2)[O-]))	OC1=CC2COCCOCCSCCOCCOCC(=C1)N=2	InChI=1S/C15H23NO5S/c17-15-9-13-11-20-3-1-18-5-7-22-8-6-19-2-4-21-12-14(10-15)16-13/h9-10H,1-8,11-12H2,(H,16,17)	IJXMLIXTMNRWOI-UHFFFAOYSA-N	?	25	potentiometric	a1/apparent	?	basic	10.13
14899	ClC1(=CC(=C([O-])C=C1)CNC(C(=O)[O-])CO)	OC1C=CC(Cl)=CC=1CN=C(CO)C(O)O	InChI=1S/C10H12ClNO4/c11-7-1-2-9(14)6(3-7)4-12-8(5-13)10(15)16/h1-3,10,13-16H,4-5H2	NLQBUYJYLNVWPQ-UHFFFAOYSA-N	?	25	mean from 2	a3/apparent	=NH-H(1+)	basic	10.15
12045	ClCC1(C2(CCN(C1)CC2))	ClCC1CN2CCC1CC2	InChI=1S/C8H14ClN/c9-5-8-6-10-3-1-7(8)2-4-10/h7-8H,1-6H2	KWJQNPSDSCTDIZ-UHFFFAOYSA-N	?	25		a1/apparent	?	basic	10.15
13110	OC1(C(NC)CCCC1)	CNC1CCCCC1O	InChI=1S/C7H15NO/c1-8-6-4-2-3-5-7(6)9/h6-9H,2-5H2,1H3	HILGAVODIXBHHR-UHFFFAOYSA-N	?	25	potentiometric	b/thermodynamic	?	basic	10.16
17725	O=C([O-])C(NC)C	CN=C(C)C(O)O	InChI=1S/C4H9NO2/c1-3(5-2)4(6)7/h4,6-7H,1-2H3	RGIAKCODSSBRKT-UHFFFAOYSA-N	?	25	potentiometric	apparent	NH2%+&	basic	10.19
12217	O(C1(=C(C=CC=C1)CN(CC)CC))C	COC1C=CC=CC=1CN(CC)CC	InChI=1S/C12H19NO/c1-4-13(5-2)10-11-8-6-7-9-12(11)14-3/h6-9H,4-5,10H2,1-3H3	LLMDKIGVNLFLOM-UHFFFAOYSA-N	?	25	potentiometric	a1/apparent	N(1+)-H	basic	10.2
11355	[Si](CCC(=NN(C)C)N)(C)(C)C	CN(C)/N=C(\N)/CC[Si](C)(C)C	InChI=1S/C8H21N3Si/c1-11(2)10-8(9)6-7-12(3,4)5/h6-7H2,1-5H3,(H2,9,10)	JOMGGVXYWYGQIO-UHFFFAOYSA-N	?	25	potentiometric	a1/apparent	?	basic	10.2
13922	[S-]C2(=NC=1(C(=CC=CC=1)C=C2))	SC1=CC=C2C=CC=CC2=N1	InChI=1S/C9H7NS/c11-9-6-5-7-3-1-2-4-8(7)10-9/h1-6H,(H,10,11)	KXZSVYHFYHTNBI-UHFFFAOYSA-N	?	20	spectrophotometric	a1/apparent	?	basic	10.21
16662	[O-]C2(=C(C=C(N=NC1(=CC=CC=C1))C=C2)CN(C)C)	CN(C)CC1=CC(=CC=C1O)N=NC1C=CC=CC=1	InChI=1S/C15H17N3O/c1-18(2)11-12-10-14(8-9-15(12)19)17-16-13-6-4-3-5-7-13/h3-10,19H,11H2,1-2H3	JYRZXXWNMUDGMD-UHFFFAOYSA-N	?	25	potentiometric	a1/thermodynamic	OH	basic	10.23
17861	N1(C(CCC1)C)(C)	CC1CCCN1C	InChI=1S/C6H13N/c1-6-4-3-5-7(6)2/h6H,3-5H2,1-2H3	PXHHIBMOFPCBJQ-UHFFFAOYSA-N	?	26	potentiometric	a/apparent	NH+	basic	10.24
16309	N1(C=3(C2(=C(N(C)CCC1)C=CC=C2C=CC=3)))(C)	CN1CCCN(C)C2C=CC=C3C=CC=C1C3=2	InChI=1S/C15H18N2/c1-16-10-5-11-17(2)14-9-4-7-12-6-3-8-13(16)15(12)14/h3-4,6-9H,5,10-11H2,1-2H3	WBFAKSKPOOVVOK-UHFFFAOYSA-N	?	25	spectrophotometric	a1/apparent	N	basic	10.27
14425	[S-]CCNCC1(=CC=CC=C1)	SCCNCC1C=CC=CC=1	InChI=1S/C9H13NS/c11-7-6-10-8-9-4-2-1-3-5-9/h1-5,10-11H,6-8H2	LDJADHZNGVTQJD-UHFFFAOYSA-N	?	25	potentiometric	a2/apparent	NH3(1+)	basic	10.28
15056	OC=1(N(N=C(C=1)C)C2(=NC([O-])=C(C)C(=N2)C))	CC1=NC(=NC(O)=C1C)N1N=C(C)C=C1O	InChI=1S/C10H12N4O2/c1-5-4-8(15)14(13-5)10-11-7(3)6(2)9(16)12-10/h4,15H,1-3H3,(H,11,12,16)	VBANUYXYNRELIJ-UHFFFAOYSA-N	?	20	potentiometric	a2/apparent	?	basic	10.3
12010	S2(C1(=NCCCN1C(=C2)C))	CC1=CSC2=NCCCN21	InChI=1S/C7H10N2S/c1-6-5-10-7-8-3-2-4-9(6)7/h5H,2-4H2,1H3	CSLUAIAPONZAKA-UHFFFAOYSA-N	?	25	potentiometric	a1/apparent	?	basic	10.31
10420	NCCCCCCC	CCCCCCCN	InChI=1S/C7H17N/c1-2-3-4-5-6-7-8/h2-8H2,1H3	WJYIASZWHGOTOU-UHFFFAOYSA-N	?	25	mean from 2	a1/apparent	?	basic	10.34
17467	OCCCCN	NCCCCO	InChI=1S/C4H11NO/c5-3-1-2-4-6/h6H,1-5H2	BLFRQYKZFKYQLO-UHFFFAOYSA-N	?	20	potentiometric	a/apparent	?	basic	10.35
16892	O3(CCN(CCN=C2(N(N=C(C1(=CC=CC=C1))C=C2C)C))CC3)	CN1N=C(C=C(C)C1=NCCN1CCOCC1)C1=CC=CC=C1	InChI=1S/C18H24N4O/c1-15-14-17(16-6-4-3-5-7-16)20-21(2)18(15)19-8-9-22-10-12-23-13-11-22/h3-7,14H,8-13H2,1-2H3	ULKAFABQSZYPKJ-UHFFFAOYSA-N	?	25	potentiometric	a2/apparent	?	basic	10.37
12858	[S-]C1(=NC(N)=C(N)C=N1)	NC1=NC(S)=NC=C1N	InChI=1S/C4H6N4S/c5-2-1-7-4(9)8-3(2)6/h1H,5H2,(H3,6,7,8,9)	KDVXWCSUTDEXFF-UHFFFAOYSA-N	?		potentiometric	a2/apparent	?	basic	10.39
15624	O=C([O-])CCCCCCCC1(NC(C(O)CC1)C)	CC1NC(CCC1O)CCCCCCC=C(O)O	InChI=1S/C14H27NO3/c1-11-13(16)10-9-12(15-11)7-5-3-2-4-6-8-14(17)18/h8,11-13,15-18H,2-7,9-10H2,1H3	UADNCFFOMXVUEC-UHFFFAOYSA-N	?		potentiometric	a2/apparent	NH2+	basic	10.4
10422	NC(C(C)C)C(C)C	CC(C)C(N)C(C)C	InChI=1S/C7H17N/c1-5(2)7(8)6(3)4/h5-7H,8H2,1-4H3	FATQVQVMXNESGD-UHFFFAOYSA-N	?	17	potentiometric	a/thermodynamic	?	basic	10.4
11744	OC1(C(N(C)C)CCCC1)	CN(C)C1CCCCC1O	InChI=1S/C8H17NO/c1-9(2)7-5-3-4-6-8(7)10/h7-8,10H,3-6H2,1-2H3	UFUVLAQFZSUWHR-UHFFFAOYSA-N	?	25	potentiometric	b/thermodynamic	?	basic	10.42
14424	[Si](C1(=CC=CC=C1))(CN)(C)C	C[Si](C)(CN)C1C=CC=CC=1	InChI=1S/C9H15NSi/c1-11(2,8-10)9-6-4-3-5-7-9/h3-7H,8,10H2,1-2H3	JWBRRESFNYKOLZ-UHFFFAOYSA-N	?		potentiometric	b/apparent	?	basic	10.45
12202	O=C([O-])CCCCCN1(CCCCC1)	OC(O)=CCCCCN1CCCCC1	InChI=1S/C11H21NO2/c13-11(14)7-3-1-4-8-12-9-5-2-6-10-12/h7,13-14H,1-6,8-10H2	ZNRVTNBZSBXISA-UHFFFAOYSA-N	?	25	mean from 2	a1/apparent	?	basic	10.47
17729	O=C([O-])CCCN	NCCC=C(O)O	InChI=1S/C4H9NO2/c5-3-1-2-4(6)7/h2,6-7H,1,3,5H2	FVLGBQWPJCHCCG-UHFFFAOYSA-N	?	25	mean from 6	a2/apparent	NH2	basic	10.48
12673	O=C([O-])CN(CC)CC	CCN(CC)C=C(O)O	InChI=1S/C6H13NO2/c1-3-7(4-2)5-6(8)9/h5,8-9H,3-4H2,1-2H3	XQUVBRCEPRDUBR-UHFFFAOYSA-N	?	24	mean from 2	a2/apparent	?	basic	10.5
15638	O=C(NCCCCCCCCCN(C)C)C=N[O-]	CN(C)CCCCCCCCCNC(=O)CN=O	InChI=1S/C13H27N3O2/c1-16(2)11-9-7-5-3-4-6-8-10-14-13(17)12-15-18/h3-12H2,1-2H3,(H,14,17)	WBFOJWAZYZTZBZ-UHFFFAOYSA-N	?	25	potentiometric	a2/apparent	?	basic	10.52
12305	O=C([O-])CCC#CC#CCCCCN	NCCCCC#CC#CCC=C(O)O	InChI=1S/C11H15NO2/c12-10-8-6-4-2-1-3-5-7-9-11(13)14/h9,13-14H,4,6-8,10,12H2	SISJIIDIWYGFIX-UHFFFAOYSA-N	?	20	mean from 2	b1/apparent	?	basic	10.53
12056	OCC1(C2(CCN(C1)CC2))	OCC1CN2CCC1CC2	InChI=1S/C8H15NO/c10-6-8-5-9-3-1-7(8)2-4-9/h7-8,10H,1-6H2	GUAWHSHTXVVCLZ-UHFFFAOYSA-N	?	25		a1/apparent	?	basic	10.56
12736	N12(C(C=CC1)C(C)CC2)	CC1CCN2CC=CC21	InChI=1S/C8H13N/c1-7-4-6-9-5-2-3-8(7)9/h2-3,7-8H,4-6H2,1H3	CSKRFYUNLAVIQP-UHFFFAOYSA-N	?	25.5	potentiometric	a/apparent	NH%+&	basic	10.59
12302	O=C([O-])CCNCCCCCCCC	CCCCCCCCNCC=C(O)O	InChI=1S/C11H23NO2/c1-2-3-4-5-6-7-9-12-10-8-11(13)14/h8,12-14H,2-7,9-10H2,1H3	XDAMSIFQLMOKPC-UHFFFAOYSA-N	?	30	potentiometric	a2/apparent	?	basic	10.6
15630	NCCCCCCCCCCCCCCCCC	CCCCCCCCCCCCCCCCCN	InChI=1S/C17H37N/c1-2-3-4-5-6-7-8-9-10-11-12-13-14-15-16-17-18/h2-18H2,1H3	KAJZYANLDWUIES-UHFFFAOYSA-N	?	25	conductometric	b/apparent	?	basic	10.6
10471	O=C([O-])CCNCC	CCNCC=C(O)O	InChI=1S/C5H11NO2/c1-2-6-4-3-5(7)8/h3,6-8H,2,4H2,1H3	LNBRZHDHZVEDCU-UHFFFAOYSA-N	?	30	potentiometric	a2/apparent	?	basic	10.6
11909	O=C([O-])CCNCCCC	CCCCNCC=C(O)O	InChI=1S/C7H15NO2/c1-2-3-5-8-6-4-7(9)10/h4,8-10H,2-3,5-6H2,1H3	WTUDECLQZWIBMK-UHFFFAOYSA-N	?	30	potentiometric	a2/apparent	?	basic	10.6
14670	O=C([O-])C1(NCC(C1CC(=O)[O-])C(C)C)	CC(C)C1CN=C(C1C=C(O)O)C(O)O	InChI=1S/C10H17NO4/c1-5(2)7-4-11-9(10(14)15)6(7)3-8(12)13/h3,5-7,10,12-15H,4H2,1-2H3	BQBLNUADMYTMEZ-UHFFFAOYSA-N	?			a3/apparent	?	basic	10.62
11318	NCCCCCCCCCCC	CCCCCCCCCCCN	InChI=1S/C11H25N/c1-2-3-4-5-6-7-8-9-10-11-12/h2-12H2,1H3	QFKMMXYLAPZKIB-UHFFFAOYSA-N	?	25	conductometric	b/apparent	?	basic	10.63
14142	O=C(NCCCNC)C=N[O-]	CNCCCNC(=O)CN=O	InChI=1S/C6H13N3O2/c1-7-3-2-4-8-6(10)5-9-11/h7H,2-5H2,1H3,(H,8,10)	FSOPVWGEOVMQDM-UHFFFAOYSA-N	?	25	potentiometric	a2/apparent	?	basic	10.63
12312	[Si](CCC(=NN(CC)CC)N)(C)(C)C	C[Si](C)(C)CC/C(/N)=N/N(CC)CC	InChI=1S/C10H25N3Si/c1-6-13(7-2)12-10(11)8-9-14(3,4)5/h6-9H2,1-5H3,(H2,11,12)	IFYDWLHHXHXIIL-UHFFFAOYSA-N	?	25	potentiometric	a1/apparent	?	basic	10.65
17417	NCCCCC	CCCCCN	InChI=1S/C5H13N/c1-2-3-4-5-6/h2-6H2,1H3	DPBLXKKOBLCELK-UHFFFAOYSA-N	?	25	mean from 6	a1/apparent	?	basic	10.65
17675	NCCCCCC	CCCCCCN	InChI=1S/C6H15N/c1-2-3-4-5-6-7/h2-7H2,1H3	BMVXCPBXGZKUPN-UHFFFAOYSA-N	?	25	mean from 4	a1/apparent	?	basic	10.68
13909	N2(C1(CCCCC1))(CCCC2)	C1CCCCC1N1CCCC1	InChI=1S/C10H19N/c1-2-6-10(7-3-1)11-8-4-5-9-11/h10H,1-9H2	ULBBXWVIXXPSOD-UHFFFAOYSA-N	?		potentiometric	b/apparent	?	basic	10.7
17540	NCCCC	CCCCN	InChI=1S/C4H11N/c1-2-3-4-5/h2-5H2,1H3	HQABUPZFAYXKJW-UHFFFAOYSA-N	?	23	mean from 14	b1/apparent	NH%+&	basic	10.7
12451	O1(C(=NCCC1)N(C2(=CC=CC=C2))C)	CN(C1=NCCCO1)C1C=CC=CC=1	InChI=1S/C11H14N2O/c1-13(10-6-3-2-4-7-10)11-12-8-5-9-14-11/h2-4,6-7H,5,8-9H2,1H3	YMPBMSPVSUIPSL-UHFFFAOYSA-N	?	20		a1/apparent	NH(+)	basic	10.71
10254	O=C([O-])C1(CNCC1)	OC(O)=C1CNCC1	InChI=1S/C5H9NO2/c7-5(8)4-1-2-6-3-4/h6-8H,1-3H2	QDEXIVDHHFCAKJ-UHFFFAOYSA-N	?			a2/apparent	?	basic	10.72
17697	[Si](CN)(CC)(C)C	CC[Si](C)(C)CN	InChI=1S/C5H15NSi/c1-4-7(2,3)5-6/h4-6H2,1-3H3	ZRJVQUXSSYTPGU-UHFFFAOYSA-N	?	25	mean from 2	b1/apparent	?	basic	10.73
13682	[O-]C1(=CC=C(CCNC(C)C)C=C1)	CC(C)NCCC1C=CC(O)=CC=1	InChI=1S/C11H17NO/c1-9(2)12-8-7-10-3-5-11(13)6-4-10/h3-6,9,12-13H,7-8H2,1-2H3	LUVHMKBYLSDWQF-UHFFFAOYSA-N	?	20	potentiometric	a2/apparent	?	basic	10.75
10749	N(CCCCC1(=CC=CC=C1))C	CNCCCCC1C=CC=CC=1	InChI=1S/C11H17N/c1-12-10-6-5-9-11-7-3-2-4-8-11/h2-4,7-8,12H,5-6,9-10H2,1H3	TXYKOQZEJZWJEN-UHFFFAOYSA-N	?	25	potentiometric	a/apparent	?	basic	10.76
14731	NC	CN	InChI=1S/CH5N/c1-2/h2H2,1H3	BAVYZALUXZFZLV-UHFFFAOYSA-N	?	24	mean from 10	b1/apparent	NH%+&	basic	10.76
10475	O=C([O-])CCCCN	NCCCC=C(O)O	InChI=1S/C5H11NO2/c6-4-2-1-3-5(7)8/h3,7-8H,1-2,4,6H2	GRKOSGNSRORRHE-UHFFFAOYSA-N	?	23	mean from 3	a2/apparent	NH2	basic	10.78
11812	N=C(NC1(=CC=CC=C1))N	NC(=N)NC1C=CC=CC=1	InChI=1S/C7H9N3/c8-7(9)10-6-4-2-1-3-5-6/h1-5H,(H4,8,9,10)	QRJZGVVKGFIGLI-UHFFFAOYSA-N	?	25	mean from 3	b/thermodynamic	?	basic	10.79
17070	O=C([O-])C1(N2(C(C(C)CC1)CCC(C2)C))	CC1CCC(=C(O)O)N2CC(C)CCC21	InChI=1S/C12H21NO2/c1-8-3-5-10-9(2)4-6-11(12(14)15)13(10)7-8/h8-10,14-15H,3-7H2,1-2H3	CZDPAYWUBDBFSY-UHFFFAOYSA-N	?			a2/apparent	?	basic	10.8
17559	[S-]CCNC	CNCCS	InChI=1S/C3H9NS/c1-4-2-3-5/h4-5H,2-3H2,1H3	NZSNWIOVGALACV-UHFFFAOYSA-N	?	25	potentiometric	a2/apparent	NH3(1+)	basic	10.81
14741	NCC	CCN	InChI=1S/C2H7N/c1-2-3/h2-3H2,1H3	QUSNBJAOOMFDIB-UHFFFAOYSA-N	?	24	mean from 10	a1/apparent	NH3+	basic	10.84
12054	OCC1(N2(CCC(C1)CC2))	OCC1CC2CCN1CC2	InChI=1S/C8H15NO/c10-6-8-5-7-1-3-9(8)4-2-7/h7-8,10H,1-6H2	YUZMBZAYRWUWCN-UHFFFAOYSA-N	?	25		a1/apparent	?	basic	10.85
17264	[Se-]CCN	NCC[Se-]	InChI=1S/C2H7NSe/c3-1-2-4/h4H,1-3H2/p-1	KBFHKFAUJGEUJT-UHFFFAOYSA-M	?	20	mean from 2	a2/apparent	?	basic	10.89
10413	[O-]N=C(CN(C)C)C	CC(CN(C)C)N=O	InChI=1S/C5H12N2O/c1-5(6-8)4-7(2)3/h5H,4H2,1-3H3	VUCIMLYSXYYKRS-UHFFFAOYSA-N	?	20	potentiometric	a1/apparent	?	basic	10.9
17677	NC(CC)(CC)C	CC(N)(CC)CC	InChI=1S/C6H15N/c1-4-6(3,7)5-2/h4-5,7H2,1-3H3	VQMPTVQCADWACQ-UHFFFAOYSA-N	?	17	mean from 2	a/apparent	?	basic	10.91
17434	[Si](CN)(C)(C)C	C[Si](C)(C)CN	InChI=1S/C4H13NSi/c1-6(2,3)4-5/h4-5H2,1-3H3	YVWPNDBYAAEZBF-UHFFFAOYSA-N	?	25	mean from 2	b/apparent	?	basic	10.94
12028	N2(CC1(C(CCCC1)CC2))	C1NCCC2CCCCC21	InChI=1S/C9H17N/c1-2-4-9-7-10-6-5-8(9)3-1/h8-10H,1-7H2	NENLYAQPNATJSU-UHFFFAOYSA-N	?	20	potentiometric	a1/apparent	?	basic	10.95
17684	N(C(C)C)CCC	CCCNC(C)C	InChI=1S/C6H15N/c1-4-5-7-6(2)3/h6-7H,4-5H2,1-3H3	VLSTXUUYLIALPB-UHFFFAOYSA-N	?			b/apparent	?	basic	10.96
10866	ClC1(=CC(=C([O-])C=C1)CN(C)C)	CN(C)CC1C=C(Cl)C=CC=1O	InChI=1S/C9H12ClNO/c1-11(2)6-7-5-8(10)3-4-9(7)12/h3-5,12H,6H2,1-2H3	WPEGHIRPYPPYDO-UHFFFAOYSA-N	?	25	mean from 2	a2/apparent	N-H	basic	10.97
14889	O=[N+]([O-])C1(=CC(=C([O-])C=C1)CN(CC)CC)	CCN(CC1C=C(C=CC=1O)[N+]([O-])=O)CC	InChI=1S/C11H16N2O3/c1-3-12(4-2)8-9-7-10(13(15)16)5-6-11(9)14/h5-7,14H,3-4,8H2,1-2H3	DFAWSOMDNOMEQL-UHFFFAOYSA-N	?	25	spectrophotometric	a2/apparent	R2NH	basic	10.99
12635	N(C(CCCCC)C)C	CCCCCC(C)NC	InChI=1S/C8H19N/c1-4-5-6-7-8(2)9-3/h8-9H,4-7H2,1-3H3	BGWFQRDYRSCOCO-UHFFFAOYSA-N	?	17	potentiometric	a/thermodynamic	?	basic	10.99
16787	N(CCCCCCCCCCCCC)CCCCCCCCCCCCC	CCCCCCCCCCCCCNCCCCCCCCCCCCC	InChI=1S/C26H55N/c1-3-5-7-9-11-13-15-17-19-21-23-25-27-26-24-22-20-18-16-14-12-10-8-6-4-2/h27H,3-26H2,1-2H3	PZFYOFFTIYJCEW-UHFFFAOYSA-N	?	25	conductometric	b/apparent	?	basic	11.0
10426	N(C(CC)C)C(C)C	CC(C)NC(C)CC	InChI=1S/C7H17N/c1-5-7(4)8-6(2)3/h6-8H,5H2,1-4H3	JYOCKIVAXFOJOK-UHFFFAOYSA-N	?	25		b/apparent	?	basic	11.0
14950	N=C1(C3(=C(N(C)C2(=C1C=CC=C2))C=CC=C3))	CN1C2C=CC=CC=2C(=N)C2C=CC=CC1=2	InChI=1S/C14H12N2/c1-16-12-8-4-2-6-10(12)14(15)11-7-3-5-9-13(11)16/h2-9,15H,1H3	SQFZLHHJWJODCA-UHFFFAOYSA-N	?	25		a/apparent	?	basic	11.01
17679	N(CCC)CCC	CCCNCCC	InChI=1S/C6H15N/c1-3-5-7-6-4-2/h7H,3-6H2,1-2H3	WEHWNAOGRSTTBQ-UHFFFAOYSA-N	?	25	mean from 2	a1/apparent	NH3(1+)	basic	11.02
14725	[O-]C1(=NC(=NC(=C1CCCC)C)NCC)	CC1=NC(NCC)=NC(O)=C1CCCC	InChI=1S/C11H19N3O/c1-4-6-7-9-8(3)13-11(12-5-2)14-10(9)15/h4-7H2,1-3H3,(H2,12,13,14,15)	BBXXLROWFHWFQY-UHFFFAOYSA-N	?	24	mean from 2	a2/apparent	?	basic	11.04
17545	N(CC)CC	CCNCC	InChI=1S/C4H11N/c1-3-5-4-2/h5H,3-4H2,1-2H3	HPNMFZURTQLUMO-UHFFFAOYSA-N	?	25	mean from 11	a1/apparent	?	basic	11.05
12114	N1(CCNCCCNCCNCCC1)	C1CNCCCNCCNCCCN1	InChI=1S/C10H24N4/c1-3-11-7-9-13-5-2-6-14-10-8-12-4-1/h11-14H,1-10H2	MDAXKAUIABOHTD-UHFFFAOYSA-N	?	25	mean from 2	b1/apparent	HN	basic	11.1
15148	ClC1(=C([O-])C(=CC(=C1)Cl)CN2(CCCCC2))	OC1C(CN2CCCCC2)=CC(Cl)=CC=1Cl	InChI=1S/C12H15Cl2NO/c13-10-6-9(12(16)11(14)7-10)8-15-4-2-1-3-5-15/h6-7,16H,1-5,8H2	QBBRFUFZUZSXIO-UHFFFAOYSA-N	?	25	spectrophotometric	a2/apparent	R2NH	basic	11.12
14091	N(CCCCC)CCCCC	CCCCCNCCCCC	InChI=1S/C10H23N/c1-3-5-7-9-11-10-8-6-4-2/h11H,3-10H2,1-2H3	JACMPVXHEARCBO-UHFFFAOYSA-N	?	25	potentiometric	a/apparent	?	basic	11.18
12615	[O-]N=C(CCN(C)C)C	CC(CCN(C)C)N=O	InChI=1S/C6H14N2O/c1-6(7-9)4-5-8(2)3/h6H,4-5H2,1-3H3	LYXWGFDCMFCBJX-UHFFFAOYSA-N	?	20	potentiometric	a1/apparent	?	basic	11.2
14405	N1(C(CCCC1(C)C)(C)C)(C)	CN1C(C)(C)CCCC1(C)C	InChI=1S/C10H21N/c1-9(2)7-6-8-10(3,4)11(9)5/h6-8H2,1-5H3	XULIXFLCVXWHRF-UHFFFAOYSA-N	?	30	potentiometric	a1/apparent	NH%+&	basic	11.25
17224	N1(CCC1)	C1CCN1	InChI=1S/C3H7N/c1-2-4-3-1/h4H,1-3H2	HONIICLYMWZJFZ-UHFFFAOYSA-N	?	25	potentiometric	a/thermodynamic	NH2+	basic	11.29
14093	N(C(C=C)(C)C)(C(C)(C)C)C	CC(C)(C)N(C)C(C)(C)C=C	InChI=1S/C10H21N/c1-8-10(5,6)11(7)9(2,3)4/h8H,1H2,2-7H3	SCPXAPGHMUYUNT-UHFFFAOYSA-N	?	25	potentiometric	a1/apparent	?	basic	11.3
17115	FC1(=CC(=C([O-])C=C1)CN2(CCCCC2))	OC1C=CC(F)=CC=1CN1CCCCC1	InChI=1S/C12H16FNO/c13-11-4-5-12(15)10(8-11)9-14-6-2-1-3-7-14/h4-5,8,15H,1-3,6-7,9H2	IVYTVFCTERAZHM-UHFFFAOYSA-N	?	25	spectrophotometric	a2/apparent	R2NH	basic	11.31
15628	S(=O)(=O)([N-]CCC(=N)N(C)C)C1(=CC=C(C)C=C1)	CC1C=CC(=CC=1)S(=O)(=O)NCCC(=N)N(C)C	InChI=1S/C12H19N3O2S/c1-10-4-6-11(7-5-10)18(16,17)14-9-8-12(13)15(2)3/h4-7,13-14H,8-9H2,1-3H3	XQBSCURQNRXBBJ-UHFFFAOYSA-N	?	24.9	potentiometric	a2/apparent	C(=NH)NMe2	basic	11.4
15025	N=1(C=3(C(C(N)=C2(C=1C=CC=C2))=CC=C(C=3)N))	NC1C=C2N=C3C=CC=CC3=C(N)C2=CC=1	InChI=1S/C13H11N3/c14-8-5-6-10-12(7-8)16-11-4-2-1-3-9(11)13(10)15/h1-7H,14H2,(H2,15,16)	AMOPBNMABDFREG-UHFFFAOYSA-N	?	20	potentiometric	a/apparent	?	basic	11.49
14704	ClC1(=C([O-])C(=CC(=C1)Cl)CN(CC)CC)	CCN(CC1=CC(Cl)=CC(Cl)=C1O)CC	InChI=1S/C11H15Cl2NO/c1-3-14(4-2)7-8-5-9(12)6-10(13)11(8)15/h5-6,15H,3-4,7H2,1-2H3	LAGOLYUCONSUQY-UHFFFAOYSA-N	?	25	spectrophotometric	a2/apparent	R2NH	basic	11.57
12727	N2(=C1(NCCC1CCC2))	C1CCC2CCNC2=N1	InChI=1S/C7H12N2/c1-2-6-3-5-9-7(6)8-4-1/h6H,1-5H2,(H,8,9)	UOBZRLPWOGECLN-UHFFFAOYSA-N	?			b/apparent	?	basic	11.7
13973	[O-]C2(=NC=1(C(=CC=CC=1)C=C2))	OC1=CC=C2C=CC=CC2=N1	InChI=1S/C9H7NO/c11-9-6-5-7-3-1-2-4-8(7)10-9/h1-6H,(H,10,11)	LISFMEBWQUVKPJ-UHFFFAOYSA-N	?	20	potentiometric	a1/apparent	?	basic	11.74
16645	OC(C1(=CC=CC=C1))C(NC(C)C)C2(=CC=CC=C2)	CC(C)NC(C(O)C1=CC=CC=C1)C1=CC=CC=C1	InChI=1S/C17H21NO/c1-13(2)18-16(14-9-5-3-6-10-14)17(19)15-11-7-4-8-12-15/h3-13,16-19H,1-2H3	ILABSMRKFLZNPK-UHFFFAOYSA-N	?		potentiometric	b/apparent	?	basic	11.79
10208	N1(C(=CCC1)C)(CC)	CCN1CCC=C1C	InChI=1S/C7H13N/c1-3-8-6-4-5-7(8)2/h5H,3-4,6H2,1-2H3	MOEZDHDBWWXTTG-UHFFFAOYSA-N	?	27	potentiometric	a/apparent	NH+	basic	11.88
17860	N1(C(=CCC1)C)(C)	CC1=CCCN1C	InChI=1S/C6H11N/c1-6-4-3-5-7(6)2/h4H,3,5H2,1-2H3	MFGQUMAXNNHCNG-UHFFFAOYSA-N	?	25	potentiometric	a/apparent	NH+	basic	11.94
15065	N2(=C(C=C1(NCC(C1)(C)C))CC(C2(C)C)C)	CC1(C)CN=C(C1)CC1CC(C)C(C)(C)N=1	InChI=1S/C14H24N2/c1-10-6-11(16-14(10,4)5)7-12-8-13(2,3)9-15-12/h10H,6-9H2,1-5H3	LEWQFTRVWAFBFL-UHFFFAOYSA-N	?			a/apparent	?	basic	12.1
11049	N=C1(C2(=C(N(C)C=C1)C=CC=C2))	CN1C=CC(=N)C2C=CC=CC1=2	InChI=1S/C10H10N2/c1-12-7-6-9(11)8-4-2-3-5-10(8)12/h2-7,11H,1H3	AZHUOPNKXMFIAA-UHFFFAOYSA-N	?	21	potentiometric	a/apparent	?	basic	12.4
10095	N1(=C(NCCCC1)C)	CC1NCCCCN=1	InChI=1S/C6H12N2/c1-6-7-4-2-3-5-8-6/h2-5H2,1H3,(H,7,8)	YSMWZGUYANZCOM-UHFFFAOYSA-N	?		potentiometric	a/apparent	?	basic	12.7
10147	[O-]C1(=NN=C([O-])C=C1)	OC1C=CC(O)=NN=1	InChI=1S/C4H4N2O2/c7-3-1-2-4(8)6-5-3/h1-2H,(H,5,7)(H,6,8)	BGRDGMRNKXEXQD-UHFFFAOYSA-N	?	20	potentiometric	a3/apparent	?	basic	13.0
10325	[O-]C=1(N=C(N)N(C=1)C)	CN1C=C(O)N=C1N	InChI=1S/C4H7N3O/c1-7-2-3(8)6-4(7)5/h2,8H,1H3,(H2,5,6)	BTXYOFGSUFEOLA-UHFFFAOYSA-N	?	22	spectrophotometric	a1/apparent	?	basic	13.4
12702	N(=C(N(C)C)N(C)C)C	CN=C(N(C)C)N(C)C	InChI=1S/C6H15N3/c1-7-6(8(2)3)9(4)5/h1-5H3	ISNICOKBNZOJQG-UHFFFAOYSA-N	?	25	potentiometric	a/apparent	?	basic	13.8
10570	O=C(C1(=C(C=C(C)C=C1C)C))C	CC1C=C(C)C=C(C)C=1C(=C)O	InChI=1S/C11H14O/c1-7-5-8(2)11(10(4)12)9(3)6-7/h5-6,12H,4H2,1-3H3	NFZHCZLKXDNPEI-UHFFFAOYSA-N	?	25		a1/apparent	H	basic	17.61
17234	O=C(C)C	CC(=C)O	InChI=1S/C3H6O/c1-3(2)4/h4H,1H2,2H3	NARVIWMVBMUEOG-UHFFFAOYSA-N	?	25	mean from 2	a1/thermodynamic	?	basic	19.13
