# Supplementary material for: Open-source QSAR models for pKa prediction using multiple machine learning approaches
Source: J Cheminform. 2019 Sep 18;11:60. doi: 10.1186/s13321-019-0384-1 (PMC6749653; doi:10.1186/s13321-019-0384-1)
Supplement: Supplementary file 1 — Additional file 1. Original and curated pKa data used for modeling. [file 13321_2019_384_MOESM1_ESM.zip › Opt2_acidic_tst.csv]

Molecule name	OriginalSmiles	Canonical_QSARr	InChI_Code_QSARr	InChI Key_QSARr	Salt_Solvent (Concatenate)	temp	method	type	group	basicOrAcidic	pKa
14280	[Br]C1(=CC=C(S(=O)(=O)O)C=C1)	OS(=O)(=O)C1C=CC(Br)=CC=1	InChI=1S/C6H5BrO3S/c7-5-1-3-6(4-2-5)11(8,9)10/h1-4H,(H,8,9,10)	PXACTUVBBMDKRW-UHFFFAOYSA-N	?	36	spectrophotometric	a1/apparent	H	acidic	-6.72
13876	OC1(=[NH+]N=CC=2(C1=CC=CC=2))	OC1N=NC=C2C=CC=CC2=1	InChI=1S/C8H6N2O/c11-8-7-4-2-1-3-6(7)5-9-10-8/h1-5H,(H,10,11)	IJAPPYDYQCXOEF-UHFFFAOYSA-N	?	20	spectrophotometric	a1/apparent	?	acidic	-2.0
11607	O=[N+]([O-])C1(=CC=[N+](O)C=C1)	[O-][N+](=O)C1=CC=[N+](O)C=C1	InChI=1S/C5H5N2O3/c8-6-3-1-5(2-4-6)7(9)10/h1-4,8H/q+1	JJADLNQMXAFVCU-UHFFFAOYSA-N	?		spectrophotometric	a/apparent	?	acidic	-1.7
10235	SC1(=[N+](C=CC=C1)C)	C[N+]1C=CC=CC=1S	InChI=1S/C6H7NS/c1-7-5-3-2-4-6(7)8/h2-5H,1H3/p+1	UHOAUPKGWPQNDM-UHFFFAOYSA-O	?	24	mean from 2	a/apparent	?	acidic	-1.42
16743	O3(C(N2(C1(=NC(=[NH+]C(=C1N=C2)O)N)))CC(C3CO)O)	NC1N=C(O)C2N=CN(C3CC(O)C(CO)O3)C=2N=1	InChI=1S/C10H13N5O4/c11-10-13-8-7(9(18)14-10)12-3-15(8)6-1-4(17)5(2-16)19-6/h3-6,16-17H,1-2H2,(H3,11,13,14,18)	YKBGVTZYEHREMT-UHFFFAOYSA-N	?	25	potentiometric	a1/apparent	H(+)	acidic	-0.97
14373	O[N+]1(=C(C=C(C#N)C=C1C)C)	CC1C=C(C=C(C)[N+]=1O)C#N	InChI=1S/C8H9N2O/c1-6-3-8(5-9)4-7(2)10(6)11/h3-4,11H,1-2H3/q+1	YIQIJOCZXURANB-UHFFFAOYSA-N	?		spectrophotometric	a/apparent	?	acidic	-0.61
12257	O=C(OCC)C1(=CC(=[N+](O)C(=C1)C)C)	CC1=CC(=CC(C)=[N+]1O)C(=O)OCC	InChI=1S/C10H14NO3/c1-4-14-10(12)9-5-7(2)11(13)8(3)6-9/h5-6,13H,4H2,1-3H3/q+1	AVGUAQOGRHFITN-UHFFFAOYSA-N	?		spectrophotometric	a/apparent	?	acidic	-0.13
12256	O=C(OCCCC)C1(=C[N+](O)=CC=C1)	CCCCOC(=O)C1C=CC=[N+](O)C=1	InChI=1S/C10H14NO3/c1-2-3-7-14-10(12)9-5-4-6-11(13)8-9/h4-6,8,13H,2-3,7H2,1H3/q+1	ADZQSRVCJHYPMM-UHFFFAOYSA-N	?		spectrophotometric	a/apparent	?	acidic	0.03
13296	OC1(=[NH+]C([O-])=[N+](C)C2(=C1N(C=N2)C))	CN1C=NC2C1=C(O)N=C(O)[N+]=2C	InChI=1S/C7H8N4O2/c1-10-3-8-5-4(10)6(12)9-7(13)11(5)2/h3H,1-2H3,(H,9,12,13)/p+1	YAPQBXQYLJRXSA-UHFFFAOYSA-O	?		spectrophotometric	a1/apparent	?	acidic	0.3
13266	O=C2(C(=O)C(C1(=CC=CC=C1))C2=O)	OC1=C(C2C=CC=CC=2)C(=O)C1=O	InChI=1S/C10H6O3/c11-8-7(9(12)10(8)13)6-4-2-1-3-5-6/h1-5,11H	YSWWAKJDYMKMGU-UHFFFAOYSA-N	?	20	spectrophotometric	a/apparent	?	acidic	0.37
11107	OC2(=[NH+]C=1(C(=CC=CC=1)N=C2C))	CC1=NC2=CC=CC=C2N=C1O	InChI=1S/C9H8N2O/c1-6-9(12)11-8-5-3-2-4-7(8)10-6/h2-5H,1H3,(H,11,12)	BMIMNRPAEPIYDN-UHFFFAOYSA-N	?	20	spectrophotometric	a1/apparent	?	acidic	0.48
12456	OC1(=[NH+]C(=CN=C1C2(=CC=CC=C2))C)	CC1=CN=C(C(O)=N1)C1C=CC=CC=1	InChI=1S/C11H10N2O/c1-8-7-12-10(11(14)13-8)9-5-3-2-4-6-9/h2-7H,1H3,(H,13,14)	GVDVWMAMSQPUDQ-UHFFFAOYSA-N	?	25	spectrophotometric	a2/apparent	?	acidic	0.7
13555	O=C1(N(C(C(=O)O)=CC(N1C)=O)C)	CN1C(=O)C=C(C(O)=O)N(C)C1=O	InChI=1S/C7H8N2O4/c1-8-4(6(11)12)3-5(10)9(2)7(8)13/h3H,1-2H3,(H,11,12)	ZXDYFTWNWCMEOS-UHFFFAOYSA-N	?		spectrophotometric	a/apparent	?	acidic	0.8
17475	S=C(O)NCC	CCNC(O)=S	InChI=1S/C3H7NOS/c1-2-4-3(5)6/h2H2,1H3,(H2,4,5,6)	MDPAAGYNXXEGKJ-UHFFFAOYSA-N	?	25		a1/apparent	CH3NHCOS(-	acidic	0.92
17836	OC1(=CN=[NH+]C=C1)	OC1=CN=NC=C1	InChI=1S/C4H4N2O/c7-4-1-2-5-6-3-4/h1-3H,(H,5,7)	VHVUTJZQFZBIRR-UHFFFAOYSA-N	?	20	spectrophotometric	a1/apparent	?	acidic	1.07
15515	O=C2(C1(=C(O)[NH+]=CN=C1C(=O)C3(=C2N=C(C)N3C)))	CC1=NC2=C(C(=O)C3N=CN=C(O)C=3C2=O)N1C	InChI=1S/C11H8N4O3/c1-4-14-7-8(15(4)2)10(17)6-5(9(7)16)11(18)13-3-12-6/h3H,1-2H3,(H,12,13,18)	FKHYFHLCLOJQBU-UHFFFAOYSA-N	?	30	spectrophotometric	a1/apparent	N-H	acidic	1.15
14246	O=C(O)C(=O)C1(=CC=CC=C1)	OC(=O)C(=O)C1C=CC=CC=1	InChI=1S/C8H6O3/c9-7(8(10)11)6-4-2-1-3-5-6/h1-5H,(H,10,11)	FAQJJMHZNSSFSM-UHFFFAOYSA-N	?	25	mean from 3	apparent	?	acidic	1.22
10294	O[N+]1(=CC=C(C)C=C1)	CC1C=C[N+](O)=CC=1	InChI=1S/C6H8NO/c1-6-2-4-7(8)5-3-6/h2-5,8H,1H3/q+1	KBWCJCSTDQPGLN-UHFFFAOYSA-N	?	25	spectrophotometric	a/apparent	?	acidic	1.29
11550	O=C(O)C1(=[NH+]C=CC=C1N)	NC1=CC=CN=C1C(O)=O	InChI=1S/C6H6N2O2/c7-4-2-1-3-8-5(4)6(9)10/h1-3H,7H2,(H,9,10)	BOOMHTFCWOJWFO-UHFFFAOYSA-N	?	25	potentiometric	b/apparent	?	acidic	1.33
17205	O[N+]=1(C=3(C(C=C2(C=1C=CC=C2))=CC=CC=3))	O[N+]1C2=CC=CC=C2C=C2C=CC=CC=12	InChI=1S/C13H10NO/c15-14-12-7-3-1-5-10(12)9-11-6-2-4-8-13(11)14/h1-9,15H/q+1	PTPCXXSKXGSYBD-UHFFFAOYSA-N	?	23	spectrophotometric	a/thermodynamic	?	acidic	1.37
13635	ClC1(=C(C([N+](=O)[O-])=CC=C1)C(=O)O)	[O-][N+](=O)C1=CC=CC(Cl)=C1C(O)=O	InChI=1S/C7H4ClNO4/c8-4-2-1-3-5(9(12)13)6(4)7(10)11/h1-3H,(H,10,11)	JYHOMEFOTKWQPN-UHFFFAOYSA-N	?	25	mean from 2	a1/apparent	COOH	acidic	1.41
13143	N#CC=1(N=NNC=1C#N)	N#CC1NN=NC=1C#N	InChI=1S/C4HN5/c5-1-3-4(2-6)8-9-7-3/h(H,7,8,9)	IVANFNGOSJTZFM-UHFFFAOYSA-N	?	25	conductometric	a/thermodynamic	?	acidic	1.47
15043	O=C1(C=C(OC(=C1)C(=O)O)C2(=CC=CC=C2))	OC(=O)C1=CC(=O)C=C(O1)C1C=CC=CC=1	InChI=1S/C12H8O4/c13-9-6-10(8-4-2-1-3-5-8)16-11(7-9)12(14)15/h1-7H,(H,14,15)	ZBLMDHRGZBRWNO-UHFFFAOYSA-N	?	25	conductometric	a/thermodynamic	?	acidic	1.51
17132	S1(C(=NC=C1)N=NC2(=C(O)C=C(O)C=C2))	OC1=CC(O)=C(C=C1)N=NC1=NC=CS1	InChI=1S/C9H7N3O2S/c13-6-1-2-7(8(14)5-6)11-12-9-10-3-4-15-9/h1-5,13-14H	SHNIKUXMZFPPCS-UHFFFAOYSA-N	?	20	potentiometric	a1/apparent	?	acidic	1.56
11562	O(C1(=[NH+]C(O)=CC(=N1)C))C	CC1C=C(O)N=C(N=1)OC	InChI=1S/C6H8N2O2/c1-4-3-5(9)8-6(7-4)10-2/h3H,1-2H3,(H,7,8,9)	CRYUGFDHGVCIJW-UHFFFAOYSA-N	?		potentiometric	a1/apparent	?	acidic	1.6
14057	O=C(O)C#CC#CC#CCC	CCC#CC#CC#CC(O)=O	InChI=1S/C9H6O2/c1-2-3-4-5-6-7-8-9(10)11/h2H2,1H3,(H,10,11)	KJCTYMBMJUFPNN-UHFFFAOYSA-N	?	25	potentiometric	a/apparent	?	acidic	1.67
11609	O=[N+]([O-])NC=1(N=NN(N=1)C)	CN1N=C(N[N+]([O-])=O)N=N1	InChI=1S/C2H4N6O2/c1-7-4-2(3-6-7)5-8(9)10/h1H3,(H,4,5)	RDIQHTSMBPQBIR-UHFFFAOYSA-N	?	25	potentiometric	a1/apparent	N-H	acidic	1.7
11708	O=C(O)C1(=CC=[N+](C)C=C1)	C[N+]1=CC=C(C=C1)C(O)=O	InChI=1S/C7H7NO2/c1-8-4-2-6(3-5-8)7(9)10/h2-5H,1H3/p+1	QITIEADGFBVLCV-UHFFFAOYSA-O	?	26	spectrophotometric	a/apparent	?	acidic	1.72
13389	O=C(O)C2(=[NH+]C=1(C(=CC=CC=1)C=C2))	OC(=O)C1C=CC2=CC=CC=C2N=1	InChI=1S/C10H7NO2/c12-10(13)9-6-5-7-3-1-2-4-8(7)11-9/h1-6H,(H,12,13)	LOAUVZALPPNFOQ-UHFFFAOYSA-N	?	19	mean from 2	a1/apparent	?	acidic	1.79
10915	O=C(O)C([NH3+])CC=1(N(C=[NH+]C=1)C)	CN1C=NC=C1CC(=N)C(O)O	InChI=1S/C7H11N3O2/c1-10-4-9-3-5(10)2-6(8)7(11)12/h3-4,7-8,11-12H,2H2,1H3	HVLOOGGWSPSKQD-UHFFFAOYSA-N	?	24	mean from 2	a1/apparent	?	acidic	1.84
17491	O=C(O)C#C	C#CC(O)=O	InChI=1S/C3H2O2/c1-2-3(4)5/h1H,(H,4,5)	UORVCLMRJXCDCP-UHFFFAOYSA-N	?	25	mean from 2	a1/thermodynamic	COOH	acidic	1.89
13396	O=C(O)C=2(C1(=[NH+]C=CC=C1C=CC=2))	OC(=O)C1C=CC=C2C=CC=NC2=1	InChI=1S/C10H7NO2/c12-10(13)8-5-1-3-7-4-2-6-11-9(7)8/h1-6H,(H,12,13)	QRDZFPUVLYEQTA-UHFFFAOYSA-N	?	23	mean from 5	b/thermodynamic	?	acidic	1.9
13226	N#CC(C#N)=C(C#N)C(C#N)C#N	N#CC(C(C#N)C#N)=C(C#N)C#N	InChI=1S/C8HN5/c9-1-6(2-10)8(5-13)7(3-11)4-12/h6H	JHRFTUUPRRIVKE-UHFFFAOYSA-N	?	25	potentiometric	a/apparent	?	acidic	1.9
12540	N1(=NNC(=N1)C([NH3+])CC2(=CC=CC=C2))	NC(CC1C=CC=CC=1)C1NN=NN=1	InChI=1S/C9H11N5/c10-8(9-11-13-14-12-9)6-7-4-2-1-3-5-7/h1-5,8H,6,10H2,(H,11,12,13,14)	NXQBRADSLPEODL-UHFFFAOYSA-N	?	25	potentiometric	a1/apparent	?	acidic	1.93
12103	O=C(O)C(=O)C=CC1(=CC=C(C)C=C1)	CC1C=CC(C=CC(=O)C(O)=O)=CC=1	InChI=1S/C11H10O3/c1-8-2-4-9(5-3-8)6-7-10(12)11(13)14/h2-7H,1H3,(H,13,14)	OPXZMUYXMAYBPG-UHFFFAOYSA-N	?	25	potentiometric	a/apparent	?	acidic	1.96
12663	O=C(O)C[NH+](CC)CC	CCN(CC)C=C(O)O	InChI=1S/C6H13NO2/c1-3-7(4-2)5-6(8)9/h5,8-9H,3-4H2,1-2H3	XQUVBRCEPRDUBR-UHFFFAOYSA-N	?	24	mean from 2	a1/apparent	?	acidic	1.98
17069	O=C(O)C1([NH+]2(C(C(C)CC1)CCC(C2)C))	CC1CCC(=C(O)O)N2CC(C)CCC21	InChI=1S/C12H21NO2/c1-8-3-5-10-9(2)4-6-11(12(14)15)13(10)7-8/h8-10,14-15H,3-7H2,1-2H3	CZDPAYWUBDBFSY-UHFFFAOYSA-N	?			a1/apparent	?	acidic	2.0
13796	OC1(=[N+](C=NC2(=C1NC=N2))C)	C[N+]1C=NC2N=CNC=2C=1O	InChI=1S/C6H6N4O/c1-10-3-9-5-4(6(10)11)7-2-8-5/h2-3H,1H3,(H,7,8,11)/p+1	PGXGQSPWPVYNRZ-UHFFFAOYSA-O	?		spectrophotometric	a1/apparent	?	acidic	2.0
14385	O=[N+]([O-])NC1(=NN=NN1CC)	CCN1N=NN=C1N[N+]([O-])=O	InChI=1S/C3H6N6O2/c1-2-8-3(4-6-7-8)5-9(10)11/h2H2,1H3,(H,4,5,7)	CFMHWMIDRAWWDT-UHFFFAOYSA-N	?	25	mean from 2	a1/apparent	N-H	acidic	2.02
10544	S(=O)(O)CCCC1(=CC=CC=C1)	OS(=O)CCCC1C=CC=CC=1	InChI=1S/C9H12O2S/c10-12(11)8-4-7-9-5-2-1-3-6-9/h1-3,5-6H,4,7-8H2,(H,10,11)	CFSNYACSOSNGMO-UHFFFAOYSA-N	?	20	potentiometric	a/apparent	?	acidic	2.05
10952	FC2(=CC=C(C1(=C(O)C1=O))C=C2)	OC1C(=O)C=1C1C=CC(F)=CC=1	InChI=1S/C9H5FO2/c10-6-3-1-5(2-4-6)7-8(11)9(7)12/h1-4,11H	YAZHOMRIZYKYQD-UHFFFAOYSA-N	?	25	spectrophotometric	a1/apparent	?	acidic	2.07
16054	N#CC(NC(C#N)=C(C#N)C#N)=C(C#N)C#N	N#CC(=NC(C#N)=C(C#N)C#N)C(C#N)C#N	InChI=1S/C10HN7/c11-1-7(2-12)9(5-15)17-10(6-16)8(3-13)4-14/h7H	CHNOMIWAZBNIAG-UHFFFAOYSA-N	?			a/apparent	?	acidic	2.1
12860	O=C(O)CN1(N=NC=N1)	OC(O)=CN1N=NC=N1	InChI=1S/C3H4N4O2/c8-3(9)1-7-5-2-4-6-7/h1-2,8-9H	GMAXIVSAGRBSEY-UHFFFAOYSA-N	?	25	potentiometric	a1/apparent	COOH	acidic	2.12
17281	[Br]C1(=NN=NN1)	BrC1NN=NN=1	InChI=1S/CHBrN4/c2-1-3-5-6-4-1/h(H,3,4,5,6)	HFULRRXNTBESRB-UHFFFAOYSA-N	?		potentiometric	a/apparent	?	acidic	2.13
17128	O=C(O)C([NH3+])CC1(=NNC2(=C1C=CC=C2))	N=C(CC1=NNC2=CC=CC=C21)C(O)O	InChI=1S/C10H11N3O2/c11-7(10(14)15)5-9-6-3-1-2-4-8(6)12-13-9/h1-4,10-11,14-15H,5H2,(H,12,13)	JXKBMHROUWEAAK-UHFFFAOYSA-N	?		potentiometric	a1/apparent	?	acidic	2.2
16946	O=C1(C(O)=C1C2(=CC=C(C(C)(C)C)C=C2))	CC(C)(C)C1C=CC(=CC=1)C1=C(O)C1=O	InChI=1S/C13H14O2/c1-13(2,3)9-6-4-8(5-7-9)10-11(14)12(10)15/h4-7,14H,1-3H3	SYGXYFJWFCJGQK-UHFFFAOYSA-N	?	25	spectrophotometric	a1/apparent	?	acidic	2.21
17720	O=C(O)C([NH2+]C)C	CN=C(C)C(O)O	InChI=1S/C4H9NO2/c1-3(5-2)4(6)7/h4,6-7H,1-2H3	RGIAKCODSSBRKT-UHFFFAOYSA-N	?	25	potentiometric	apparent	CO2H	acidic	2.22
11492	O=C(O)CN1(N=NC(=N1)C)	CC1=NN(C=C(O)O)N=N1	InChI=1S/C4H6N4O2/c1-3-5-7-8(6-3)2-4(9)10/h2,9-10H,1H3	AIDQPLZZKWGAEI-UHFFFAOYSA-N	?	25	potentiometric	a1/apparent	COOH	acidic	2.23
17455	O=C(O)C[NH2+]C	CN=CC(O)O	InChI=1S/C3H7NO2/c1-4-2-3(5)6/h2-3,5-6H,1H3	FTKWPCCYILUHFL-UHFFFAOYSA-N	?	23	mean from 5	a1/apparent	COOH	acidic	2.24
16489	O=C(O)C(NC(=O)C([NH3+])CC=1([NH+]=CNC=1))CC=2([NH+]=CNC=2)	N=C(CC1=CNC=N1)C(O)NC(CC1=CNC=N1)=C(O)O	InChI=1S/C12H16N6O3/c13-9(1-7-3-14-5-16-7)11(19)18-10(12(20)21)2-8-4-15-6-17-8/h3-6,11,13,18-21H,1-2H2,(H,14,16)(H,15,17)	BLZSXQJXNOHNHY-UHFFFAOYSA-N	?	25	potentiometric	a1/apparent	?	acidic	2.25
17063	O=C1(OC(C2(C[NH2+]C(C2(C1))C(=O)O))(C)C)	CC1(C)OC(O)=CC2C1CN=C2C(O)O	InChI=1S/C10H15NO4/c1-10(2)6-4-11-8(9(13)14)5(6)3-7(12)15-10/h3,5-6,9,12-14H,4H2,1-2H3	ADVUYKHOGSPFMH-UHFFFAOYSA-N	?			a1/apparent	?	acidic	2.27
11595	O[N+]1(=C(N(C)C)C=CC=C1)	CN(C)C1C=CC=C[N+]=1O	InChI=1S/C7H11N2O/c1-8(2)7-5-3-4-6-9(7)10/h3-6,10H,1-2H3/q+1	JUMNTWQQQPEVDH-UHFFFAOYSA-N	?		potentiometric	a/apparent	?	acidic	2.27
17722	O=C(O)C([NH3+])CC	CCC(=N)C(O)O	InChI=1S/C4H9NO2/c1-2-3(5)4(6)7/h4-7H,2H2,1H3	DLLYTQPYHWQCMQ-UHFFFAOYSA-N	?	20	mean from 2	thermodynamic	CO2H	acidic	2.29
17350	S(=O)(O)C(C)C	CC(C)S(O)=O	InChI=1S/C3H8O2S/c1-3(2)6(4)5/h3H,1-2H3,(H,4,5)	AQAAVCJTEANSGJ-UHFFFAOYSA-N	?	20	conductometric	a1/apparent	SOOH	acidic	2.3
11863	O=C(O)C(O)C(N)C(=O)N	NC(=O)C(N)C(O)=C(O)O	InChI=1S/C4H8N2O4/c5-1(3(6)8)2(7)4(9)10/h1,7,9-10H,5H2,(H2,6,8)	ZYRWMJROQVDQLG-UHFFFAOYSA-N	?	25	potentiometric	apparent	CO2H	acidic	2.31
13267	O=C1(C(O)=C1C2(=CC=C(OC)C=C2))	COC1C=CC(=CC=1)C1=C(O)C1=O	InChI=1S/C10H8O3/c1-13-7-4-2-6(3-5-7)8-9(11)10(8)12/h2-5,11H,1H3	XWIOSUPIHHKJLX-UHFFFAOYSA-N	?	25	spectrophotometric	a1/apparent	?	acidic	2.33
17349	S(=O)(O)CCC	CCCS(O)=O	InChI=1S/C3H8O2S/c1-2-3-6(4)5/h2-3H2,1H3,(H,4,5)	YGUNSCNKBIOMSG-UHFFFAOYSA-N	?	20	conductometric	a1/apparent	SOOH	acidic	2.35
17230	S(=O)(O)C	CS(O)=O	InChI=1S/CH4O2S/c1-4(2)3/h1H3,(H,2,3)	XNEFVTBPCXGIRX-UHFFFAOYSA-N	?	20	conductometric	a1/apparent	SOOH	acidic	2.35
10803	O=C(O)C(C#N)C1(CCCCC1)	N#CC(C1CCCCC1)=C(O)O	InChI=1S/C9H13NO2/c10-6-8(9(11)12)7-4-2-1-3-5-7/h7,11-12H,1-5H2	APKUZIXCWNTDOE-UHFFFAOYSA-N	?	25	conductometric	thermodynamic	?	acidic	2.37
15436	O=[N+]([O-])C2(=C(C(C(=O)C1(=CC=CC=C1))=CC=C2)C(=O)O)	[O-][N+](=O)C1C=CC=C(C=1C(O)=O)C(=O)C1C=CC=CC=1	InChI=1S/C14H9NO5/c16-13(9-5-2-1-3-6-9)10-7-4-8-11(15(19)20)12(10)14(17)18/h1-8H,(H,17,18)	WRXSPQXXLMCAGM-UHFFFAOYSA-N	?	20	potentiometric	a/thermodynamic	?	acidic	2.39
14915	O=C(O)C1([NH2+]CC(C1CC(=O)OC)C(O)C)	CC(O)C1CN=C(C1C=C(O)OC)C(O)O	InChI=1S/C10H17NO5/c1-5(12)7-4-11-9(10(14)15)6(7)3-8(13)16-2/h3,5-7,10,12-15H,4H2,1-2H3	SDHPNHLAOIMRHB-UHFFFAOYSA-N	?			a1/apparent	?	acidic	2.4
13542	O=C(O)C1([NH+]=C(N)NC1C(O)C[NH3+])	NC1NC(C(O)CN)C(N=1)=C(O)O	InChI=1S/C6H12N4O3/c7-1-2(11)3-4(5(12)13)10-6(8)9-3/h2-3,11-13H,1,7H2,(H3,8,9,10)	LIORDZDUPBSJKD-UHFFFAOYSA-N	?	17	potentiometric	a1/apparent	?	acidic	2.4
12826	SC(=O)C1(=CC=CC=C1)	O=C(S)C1C=CC=CC=1	InChI=1S/C7H6OS/c8-7(9)6-4-2-1-3-5-6/h1-5H,(H,8,9)	UIJGNTRUPZPVNG-UHFFFAOYSA-N	?	22	spectrophotometric	a1/apparent	COSH	acidic	2.44
16280	O=C1(N(C(=O)CC1[NH3+])CCCCC([NH3+])C(=O)O)	N=C1CC(=O)N(CCCCC(=N)C(O)O)C1O	InChI=1S/C10H17N3O4/c11-6(10(16)17)3-1-2-4-13-8(14)5-7(12)9(13)15/h9-12,15-17H,1-5H2	GSBZIUGMPYNKER-UHFFFAOYSA-N	?	20	potentiometric	a1/apparent	?	acidic	2.5
12667	O=C(O)C([NH3+])CC(C)C	CC(C)CC(=N)C(O)O	InChI=1S/C6H13NO2/c1-4(2)3-5(7)6(8)9/h4,6-9H,3H2,1-2H3	WRUOJBIHMBVTMJ-UHFFFAOYSA-N	?, ?	25	mean from 2	a1/apparent	?, COOH	acidic	2.5
17614	ClC(C(=O)O)C=C	C=CC(Cl)=C(O)O	InChI=1S/C4H5ClO2/c1-2-3(5)4(6)7/h2,6-7H,1H2	NYNQSVNBCKXGTB-UHFFFAOYSA-N	?	25	conductometric	a/thermodynamic	?	acidic	2.54
13614	O=[N+]([O-])C1(=C(C(=O)O)C=C(C)C=C1)	CC1=CC(C(O)=O)=C(C=C1)[N+]([O-])=O	InChI=1S/C8H7NO4/c1-5-2-3-7(9(12)13)6(4-5)8(10)11/h2-4H,1H3,(H,10,11)	QRRSIFNWHCKMSW-UHFFFAOYSA-N	?	20	potentiometric	a/thermodynamic	?	acidic	2.55
17073	O([N+]1(=CC=C(O)C=C1))CC2(=CC=CC=C2)	OC1C=C[N+](=CC=1)OCC1C=CC=CC=1	InChI=1S/C12H11NO2/c14-12-6-8-13(9-7-12)15-10-11-4-2-1-3-5-11/h1-9H,10H2/p+1	XCEWLCGPERHNBL-UHFFFAOYSA-O	?		potentiometric	a/apparent	?	acidic	2.58
12609	O=C(NOCC(=O)O)N	NC(=O)NOC=C(O)O	InChI=1S/C3H6N2O4/c4-3(8)5-9-1-2(6)7/h1,6-7H,(H3,4,5,8)	GRFWYPOAXQSVCY-UHFFFAOYSA-N	?	30	potentiometric	a1/apparent	?	acidic	2.6
12573	O=C(O)C#CCCCC	CCCCC#CC(O)=O	InChI=1S/C7H10O2/c1-2-3-4-5-6-7(8)9/h2-4H2,1H3,(H,8,9)	UEERQXQKEJPYBR-UHFFFAOYSA-N	?	25	potentiometric	a/apparent	?	acidic	2.61
17330	O=C(O)C#CC	CC#CC(O)=O	InChI=1S/C4H4O2/c1-2-3-4(5)6/h1H3,(H,5,6)	LUEHNHVFDCZTGL-UHFFFAOYSA-N	?	25	mean from 2	a1/thermodynamic	COOH	acidic	2.63
16820	S1(C(C(C(=O)O)N2(C1C(NC(=O)CCCCCCC)C2=O))(C)C)	CCCCCCC=C(O)N=C1C2SC(C)(C)C(=C(O)O)N2C1O	InChI=1S/C16H26N2O4S/c1-4-5-6-7-8-9-10(19)17-11-13(20)18-12(15(21)22)16(2,3)23-14(11)18/h9,13-14,19-22H,4-8H2,1-3H3	MPZGLTKZNXIOKP-UHFFFAOYSA-N	?	23	potentiometric	a/apparent	?	acidic	2.66
10346	O=C(O)C#CC=CC	CC=CC#CC(O)=O	InChI=1S/C6H6O2/c1-2-3-4-5-6(7)8/h2-3H,1H3,(H,7,8)	JXPZIFVOEQOMAW-UHFFFAOYSA-N	?	25	potentiometric	a/apparent	?	acidic	2.67
10591	O=C(O)C(=O)CC1(=CC=CC=C1)	OC(=CC1C=CC=CC=1)C(O)=O	InChI=1S/C9H8O3/c10-8(9(11)12)6-7-4-2-1-3-5-7/h1-6,10H,(H,11,12)	DEDGUGJNLNLJSR-UHFFFAOYSA-N	?		potentiometric	a/apparent	?	acidic	2.68
11536	S1(=O)(=O)(NC(=O)NC(C1)=O)	OC1CS(=O)(=O)NC(=O)N=1	InChI=1S/C3H4N2O4S/c6-2-1-10(8,9)5-3(7)4-2/h1H2,(H2,4,5,6,7)	JPCGXTWIIKBSQB-UHFFFAOYSA-N	?		potentiometric	a/apparent	?	acidic	2.7
14213	[Br]C1(=C(C(=CC=C1)C)C(=O)O)	CC1=CC=CC(Br)=C1C(O)=O	InChI=1S/C8H7BrO2/c1-5-3-2-4-6(9)7(5)8(10)11/h2-4H,1H3,(H,10,11)	ICXBPDJQFPIBSS-UHFFFAOYSA-N	?	20	potentiometric	a/thermodynamic	?	acidic	2.71
14854	O=C(O)C(NC(=O)C([NH3+])C)CC=1([NH+]=CNC=1)	CC(=N)C(O)NC(CC1=CNC=N1)=C(O)O	InChI=1S/C9H14N4O3/c1-5(10)8(14)13-7(9(15)16)2-6-3-11-4-12-6/h3-4,8,10,13-16H,2H2,1H3,(H,11,12)	DYKVUBXEKMOQBW-UHFFFAOYSA-N	?	25	potentiometric	a1/apparent	CO2-H	acidic	2.73
14150	SC1(=C(F)C(F)=CC(=C1F)F)	FC1=CC(F)=C(F)C(S)=C1F	InChI=1S/C6H2F4S/c7-2-1-3(8)5(10)6(11)4(2)9/h1,11H	IGOGJHYWSOZGAE-UHFFFAOYSA-N	?	25	spectrophotometric	a1/apparent	?	acidic	2.75
11177	S1(N=C(C(=O)O)C2(=C1C=CC=C2))	OC(=O)C1=NSC2C=CC=CC=21	InChI=1S/C8H5NO2S/c10-8(11)7-5-3-1-2-4-6(5)12-9-7/h1-4H,(H,10,11)	KTORKRBAIRTBCP-UHFFFAOYSA-N	?	25	potentiometric	a2/apparent	COOH	acidic	2.76
15659	O=C(O)C(=O)C(C1(=CC=CC=C1))C2(=CC=CC=C2)	OC(=C(C1C=CC=CC=1)C1C=CC=CC=1)C(O)=O	InChI=1S/C15H12O3/c16-14(15(17)18)13(11-7-3-1-4-8-11)12-9-5-2-6-10-12/h1-10,16H,(H,17,18)	CBLCIBTYWSLBLR-UHFFFAOYSA-N	?		potentiometric	a/thermodynamic	?	acidic	2.78
16398	S1(C(C(C(=O)O)N3(C1C(NC(=O)COC2(=CC=C(C)C=C2))C3=O))(C)C)	CC1C=CC(=CC=1)OC=C(O)N=C1C2SC(C)(C)C(=C(O)O)N2C1O	InChI=1S/C17H20N2O5S/c1-9-4-6-10(7-5-9)24-8-11(20)18-12-14(21)19-13(16(22)23)17(2,3)25-15(12)19/h4-8,14-15,20-23H,1-3H3	ZDXSKYDWKJYRIS-UHFFFAOYSA-N	?	24		a/apparent	?	acidic	2.8
17740	S=C(S)NCCO	OCCNC(S)=S	InChI=1S/C3H7NOS2/c5-2-1-4-3(6)7/h5H,1-2H2,(H2,4,6,7)	MMLBEXXDOLIGCR-UHFFFAOYSA-N	?	25		a1/apparent	S-H	acidic	2.82
15427	S(C1(=C(C(=O)O)C=C([N+](=O)[O-])C=C1))C2(=CC=C(C)C=C2)	CC1C=CC(=CC=1)SC1C=CC(=CC=1C(O)=O)[N+]([O-])=O	InChI=1S/C14H11NO4S/c1-9-2-5-11(6-3-9)20-13-7-4-10(15(18)19)8-12(13)14(16)17/h2-8H,1H3,(H,16,17)	IOGPWPIPIPXYDP-UHFFFAOYSA-N	?	25	potentiometric	a1/apparent	OH	acidic	2.84
10973	O=C(O)C=1(OC=2(C=CC=CC=2(C=1)))	OC(=O)C1=CC2C=CC=CC=2O1	InChI=1S/C9H6O3/c10-9(11)8-5-6-3-1-2-4-7(6)12-8/h1-5H,(H,10,11)	OFFSPAZVIVZPHU-UHFFFAOYSA-N	?	20	mean from 2	a1/apparent	?	acidic	2.84
12929	O=C(O)C1(=NC=CC=N1)	OC(=O)C1N=CC=CN=1	InChI=1S/C5H4N2O2/c8-5(9)4-6-2-1-3-7-4/h1-3H,(H,8,9)	ZFCHNZDUMIOWFV-UHFFFAOYSA-N	?		potentiometric	a2/apparent	?	acidic	2.85
17280	IC1(=NN=NN1)	IC1NN=NN=1	InChI=1S/CHIN4/c2-1-3-5-6-4-1/h(H,3,4,5,6)	ZTLJPKSDOIYBHM-UHFFFAOYSA-N	?		potentiometric	a/apparent	?	acidic	2.85
15437	O=[N+]([O-])C1(=C(C(C(=O)O)=CC=C1)C(=O)C2(=CC=CC=C2))	[O-][N+](=O)C1C=CC=C(C(O)=O)C=1C(=O)C1C=CC=CC=1	InChI=1S/C14H9NO5/c16-13(9-5-2-1-3-6-9)12-10(14(17)18)7-4-8-11(12)15(19)20/h1-8H,(H,17,18)	VQCAQTNPROLAJK-UHFFFAOYSA-N	?	20	potentiometric	a/thermodynamic	?	acidic	2.87
12483	[Br]C1(=C(O)C([N+](=O)[O-])=CC2(=C1CC2=O))	[O-][N+](=O)C1=CC2=C(C=C2O)C(Br)=C1O	InChI=1S/C8H4BrNO4/c9-7-4-2-6(11)3(4)1-5(8(7)12)10(13)14/h1-2,11-12H	LOIKJZKTIZRXSL-UHFFFAOYSA-N	?	25	potentiometric	a1/thermodynamic	OH	acidic	2.88
12239	O=[N+]([O-])C1(=C(OCC(=O)O)C=CC=C1)	[O-][N+](=O)C1C=CC=CC=1OC=C(O)O	InChI=1S/C8H7NO5/c10-8(11)5-14-7-4-2-1-3-6(7)9(12)13/h1-5,10-11H	BKDJBSJYKGQGGG-UHFFFAOYSA-N	?	25		apparent	?	acidic	2.9
16738	O2(C=1(C(OC)=CC3(=C(O)C=C([NH+]=C3(C=1C(=C2C)C))C)))	COC1=CC2=C(O)C=C(C)N=C2C2=C1OC(C)=C2C	InChI=1S/C15H15NO3/c1-7-5-11(17)10-6-12(18-4)15-13(14(10)16-7)8(2)9(3)19-15/h5-6H,1-4H3,(H,16,17)	JXOQSDNAQDPDAZ-UHFFFAOYSA-N	?	20	spectrophotometric	a1/thermodynamic	NH(+)	acidic	2.91
14187	IC1(=C(C(=O)O)C=CC=C1C)	CC1=CC=CC(C(O)=O)=C1I	InChI=1S/C8H7IO2/c1-5-3-2-4-6(7(5)9)8(10)11/h2-4H,1H3,(H,10,11)	PZUXUOZSSYKAMX-UHFFFAOYSA-N	?	20	potentiometric	a/thermodynamic	?	acidic	2.92
12851	IC=1(OC(C(=O)O)=CC=1)	OC(=O)C1=CC=C(I)O1	InChI=1S/C5H3IO3/c6-4-2-1-3(9-4)5(7)8/h1-2H,(H,7,8)	UKRYIKCRRFOEOD-UHFFFAOYSA-N	?	20	potentiometric	a/apparent	?	acidic	2.94
11794	O=C(O)C1([N+]([O-])=CCC1)(C)	CC1(CCC=[N+]1[O-])C(O)=O	InChI=1S/C6H9NO3/c1-6(5(8)9)3-2-4-7(6)10/h4H,2-3H2,1H3,(H,8,9)	QHSWDTIJMXEPJS-UHFFFAOYSA-N	?			a/apparent	?	acidic	2.95
11431	ClC1(=C(C(=O)O)C=CC=C1)	OC(=O)C1C=CC=CC=1Cl	InChI=1S/C7H5ClO2/c8-6-4-2-1-3-5(6)7(9)10/h1-4H,(H,9,10)	IKCLCGXPQILATA-UHFFFAOYSA-N	?	25	mean from 11	a1/apparent	H(+)	acidic	2.95
12859	SC1(=[NH+]C=C(N)C(=N1)N)	NC1=NC(S)=NC=C1N	InChI=1S/C4H6N4S/c5-2-1-7-4(9)8-3(2)6/h1H,5H2,(H3,6,7,8,9)	KDVXWCSUTDEXFF-UHFFFAOYSA-N	?		potentiometric	a1/apparent	?	acidic	2.96
10218	S=C(S)N1(CCCC1)	SC(=S)N1CCCC1	InChI=1S/C5H9NS2/c7-5(8)6-3-1-2-4-6/h1-4H2,(H,7,8)	VSWDORGPIHIGNW-UHFFFAOYSA-N	?	23	mean from 2	a1/apparent	S-H	acidic	2.97
13620	O=[N+]([O-])C1(=C(C(C(=O)O)=CC=C1)C)	CC1C(=CC=CC=1[N+]([O-])=O)C(O)=O	InChI=1S/C8H7NO4/c1-5-6(8(10)11)3-2-4-7(5)9(12)13/h2-4H,1H3,(H,10,11)	YPQAFWHSMWWPLX-UHFFFAOYSA-N	?	20	potentiometric	a/thermodynamic	?	acidic	2.98
14998	OC3(=CC2(=[N+](C=1(C(=CC=CC=1)N=C2C=C3))C))	C[N+]1C2=CC=CC=C2N=C2C=CC(O)=CC=12	InChI=1S/C13H10N2O/c1-15-12-5-3-2-4-10(12)14-11-7-6-9(16)8-13(11)15/h2-8H,1H3/p+1	HAQCALIJITZJCC-UHFFFAOYSA-O	?	30	potentiometric	a/apparent	?	acidic	3.0
16911	O=C(O)C3(OC(OC=1(C=[NH+]C2(=CC=CC=C2(C=1))))C(O)C(C3O)O)	OC(O)=C1OC(OC2=CC3C=CC=CC=3N=C2)C(O)C(O)C1O	InChI=1S/C15H15NO7/c17-10-11(18)13(14(20)21)23-15(12(10)19)22-8-5-7-3-1-2-4-9(7)16-6-8/h1-6,10-12,15,17-21H	IPJVYZWQHXCELT-UHFFFAOYSA-N	?	22	potentiometric	a1/apparent	?	acidic	3.0
10047	O=C1(C(=O)CC(C1)=O)	OC1=CC(=O)CC1=O	InChI=1S/C5H4O3/c6-3-1-4(7)5(8)2-3/h1,7H,2H2	HLLPEXXYFOWVMA-UHFFFAOYSA-N	?			a/apparent	?	acidic	3.0
14186	ClC1(=C(C(=O)O)C=CC=C1C)	CC1=CC=CC(C(O)=O)=C1Cl	InChI=1S/C8H7ClO2/c1-5-3-2-4-6(7(5)9)8(10)11/h2-4H,1H3,(H,10,11)	LWOKLXMNGXXORN-UHFFFAOYSA-N	?	20	potentiometric	a/thermodynamic	?	acidic	3.0
12830	O=C(O)C1(OC1C(=O)O)	OC(O)=C1OC1C(O)=O	InChI=1S/C4H4O5/c5-3(6)1-2(9-1)4(7)8/h1,7-8H,(H,5,6)	KWPDYDNTBHGPFV-UHFFFAOYSA-N	?, ?, ?	19	potentiometric	1/apparent	?, ?, ?	acidic	3.03
13592	O=C(O)C1(N(C(=O)C([NH3+])C)CCC1)	CC(=N)C(O)N1CCCC1=C(O)O	InChI=1S/C8H14N2O3/c1-5(9)7(11)10-4-2-3-6(10)8(12)13/h7,9,11-13H,2-4H2,1H3	RGAGNCLLGAVRRY-UHFFFAOYSA-N	?	25	potentiometric	a1/apparent	?	acidic	3.04
11904	O=C(O)C([NH3+])CCC(C)C	CC(C)CCC(=N)C(O)O	InChI=1S/C7H15NO2/c1-5(2)3-4-6(8)7(9)10/h5,7-10H,3-4H2,1-2H3	OSVWQXUZLAKYRT-UHFFFAOYSA-N	?	24	mean from 2	a1/apparent	COOH	acidic	3.06
11259	OC1(=[NH+]C(=NC2(=C1N=CN2C))N)	CN1C=NC2C(O)=NC(N)=NC1=2	InChI=1S/C6H7N5O/c1-11-2-8-3-4(11)9-6(7)10-5(3)12/h2H,1H3,(H3,7,9,10,12)	UUWJNBOCAPUTBK-UHFFFAOYSA-N	?	22	spectrophotometric	a1/apparent	?	acidic	3.07
17635	O=C(O)CC(=O)C	CC(=O)C=C(O)O	InChI=1S/C4H6O3/c1-3(5)2-4(6)7/h2,6-7H,1H3	MJVWCRHYQDKUHG-UHFFFAOYSA-N	?	20	mean from 4	a1/apparent	?	acidic	3.09
10612	O=C(O)C#COC1(=CC=CC=C1)	OC(=O)C#COC1C=CC=CC=1	InChI=1S/C9H6O3/c10-9(11)6-7-12-8-4-2-1-3-5-8/h1-5H,(H,10,11)	ZQJTVDZFDAKIFV-UHFFFAOYSA-N	?	25	conductometric	a1/thermodynamic	COOH	acidic	3.09
16920	O=C(O)C3(OC(OC=2(C=1(C(=[NH+]C=CC=1)C=CC=2)))C(O)C(C3O)O)	OC(O)=C1OC(OC2C=CC=C3N=CC=CC=23)C(O)C(O)C1O	InChI=1S/C15H15NO7/c17-10-11(18)13(14(20)21)23-15(12(10)19)22-9-5-1-4-8-7(9)3-2-6-16-8/h1-6,10-12,15,17-21H	AUINEYLKSXXUPY-UHFFFAOYSA-N	?	22	potentiometric	a1/apparent	?	acidic	3.1
16978	ClC1(=C([N+](=O)[O-])C=C2(N(O)N=NC2(=C1C)))	CC1C(Cl)=C(C=C2C=1N=NN2O)[N+]([O-])=O	InChI=1S/C7H5ClN4O3/c1-3-6(8)4(12(14)15)2-5-7(3)9-10-11(5)13/h2,13H,1H3	OVWVZJMDKNWSIO-UHFFFAOYSA-N	?	25	potentiometric	a1/apparent	OH	acidic	3.1
16969	O=C(O)CC1(=NN=NN1C2(=CC=CC=C2))	OC(O)=CC1=NN=NN1C1C=CC=CC=1	InChI=1S/C9H8N4O2/c14-9(15)6-8-10-11-12-13(8)7-4-2-1-3-5-7/h1-6,14-15H	GVWPLZYYFOCPKR-UHFFFAOYSA-N	?			a/apparent	?	acidic	3.1
12785	[Br]C1(=CSC(=C1)C(=O)O)	OC(=O)C1=CC(Br)=CS1	InChI=1S/C5H3BrO2S/c6-3-1-4(5(7)8)9-2-3/h1-2H,(H,7,8)	HJZFPRVFLBBAMU-UHFFFAOYSA-N	?	25	potentiometric	a/apparent	?	acidic	3.11
16944	O=C(O)C1(=C(OC)C(=CC2(=C1COC2))C)	CC1=CC2COCC=2C(=C1OC)C(O)=O	InChI=1S/C11H12O4/c1-6-3-7-4-15-5-8(7)9(11(12)13)10(6)14-2/h3H,4-5H2,1-2H3,(H,12,13)	XZJKVPFIAANGFJ-UHFFFAOYSA-N	?		potentiometric	a/apparent	?	acidic	3.13
12754	O=C(O)C1(OCCOC1)	OC(O)=C1COCCO1	InChI=1S/C5H8O4/c6-5(7)4-3-8-1-2-9-4/h6-7H,1-3H2	YECXBMSXHAPVJH-UHFFFAOYSA-N	?	25	potentiometric	a/apparent	?	acidic	3.15
14937	O=[N+]([O-])C1(=CC(C(=O)N[N+](C)(C)C)=CC=C1)	C[N+](C)(C)NC(=O)C1C=C(C=CC=1)[N+]([O-])=O	InChI=1S/C10H13N3O3/c1-13(2,3)11-10(14)8-5-4-6-9(7-8)12(15)16/h4-7H,1-3H3/p+1	QUZUHTAFMYFBBF-UHFFFAOYSA-O	?	20	mean from 2	a1/apparent	?	acidic	3.16
16979	ClC2(=C1(N=NN(C1=C(C)C(=C2)[N+](=O)[O-])O))	CC1C(=CC(Cl)=C2N=NN(O)C2=1)[N+]([O-])=O	InChI=1S/C7H5ClN4O3/c1-3-5(12(14)15)2-4(8)6-7(3)11(13)10-9-6/h2,13H,1H3	WDZCLWRGSRLTLJ-UHFFFAOYSA-N	?	25	potentiometric	a1/apparent	OH	acidic	3.17
10048	O=C(O)C=1(OC=CC=1)	OC(=O)C1=CC=CO1	InChI=1S/C5H4O3/c6-5(7)4-2-1-3-8-4/h1-3H,(H,6,7)	SMNDYUVBFMFKNZ-UHFFFAOYSA-N	?	22	mean from 7	a1/apparent	COOH	acidic	3.18
12685	S=C(SC)NCC(=O)O	CSC(=S)N=CC(O)O	InChI=1S/C4H7NO2S2/c1-9-4(8)5-2-3(6)7/h2-3,6-7H,1H3	CQRJWDITXCHUIO-UHFFFAOYSA-N	?	25	spectrophotometric	a1/apparent	?	acidic	3.19
14267	O=C1(C=CC(C(=O)O)=CC=C1)	OC(=O)C1=CC=CC(=O)C=C1	InChI=1S/C8H6O3/c9-7-3-1-2-6(4-5-7)8(10)11/h1-5H,(H,10,11)	LDJBJXRAHZSWIB-UHFFFAOYSA-N	?	24		a/apparent	?	acidic	3.2
14490	O=C(O)C1(=C([NH3+])C=CC=C1C)	CC1C=CC=C(N)C=1C(O)=O	InChI=1S/C8H9NO2/c1-5-3-2-4-6(9)7(5)8(10)11/h2-4H,9H2,1H3,(H,10,11)	XHYVBIXKORFHFM-UHFFFAOYSA-N	?	25	potentiometric	a1/apparent	COOH	acidic	3.2
16980	ClC1(=C(C([N+](=O)[O-])=C2(N(O)N=NC2(=C1)))C)	CC1=C(Cl)C=C2N=NN(O)C2=C1[N+]([O-])=O	InChI=1S/C7H5ClN4O3/c1-3-4(8)2-5-7(6(3)12(14)15)11(13)10-9-5/h2,13H,1H3	VIAKEJFEIKEODU-UHFFFAOYSA-N	?	25	potentiometric	a1/apparent	OH	acidic	3.21
10742	O=[N+]([O-])C1(=NN(C)C(=N1)NN=O)	CN1N=C(N=C1NN=O)[N+]([O-])=O	InChI=1S/C3H4N6O3/c1-8-2(5-7-10)4-3(6-8)9(11)12/h1H3,(H,4,5,6,10)	ODHSHVLJRPLHCV-UHFFFAOYSA-N	?	25	spectrophotometric	a1/apparent	N-H	acidic	3.22
13188	P(=O)(O)(CCCCC)CCCCC	CCCCCP(O)(=O)CCCCC	InChI=1S/C10H23O2P/c1-3-5-7-9-13(11,12)10-8-6-4-2/h3-10H2,1-2H3,(H,11,12)	KUFDFOXPFQCUST-UHFFFAOYSA-N	?	25	potentiometric	a1/apparent	OH	acidic	3.23
14944	FC12(CC3(F)(CC(C1)(F)CC(C2)(C(=O)O)C3))	OC(=O)C12CC3(F)CC(F)(C1)CC(F)(C2)C3	InChI=1S/C11H13F3O2/c12-9-1-8(7(15)16)2-10(13,4-9)6-11(14,3-8)5-9/h1-6H2,(H,15,16)	QBRDOUHHJWRTHN-UHFFFAOYSA-N	?		potentiometric	a1/apparent	COOH	acidic	3.24
11556	O=C(O)C=CC=1([NH+]=CNC=1)	OC(=O)C=CC1=CNC=N1	InChI=1S/C6H6N2O2/c9-6(10)2-1-5-3-7-4-8-5/h1-4H,(H,7,8)(H,9,10)	LOIYMIARKYCTBW-UHFFFAOYSA-N	?, ?	20	potentiometric	a1/apparent	?, ?	acidic	3.25
10974	O=C(O)C1(OC=2(C=CC=CC=2(C1)))	OC(O)=C1CC2=CC=CC=C2O1	InChI=1S/C9H8O3/c10-9(11)8-5-6-3-1-2-4-7(6)12-8/h1-4,10-11H,5H2	NXKOHCHHFVNCSI-UHFFFAOYSA-N	?	25	potentiometric	a/apparent	?	acidic	3.25
10513	[Se]1([Se]C(C(=O)O)CCC1C(=O)O)	OC(O)=C1CCC([Se][Se]1)=C(O)O	InChI=1S/C6H8O4Se2/c7-5(8)3-1-2-4(6(9)10)12-11-3/h7-10H,1-2H2	VDSZGZPZIYOICP-UHFFFAOYSA-N	?, ?	25	potentiometric	a1/apparent	?, ?	acidic	3.26
11888	O=C([O-])C([NH3+])CCC(=O)O	N=C(CC=C(O)O)C(O)O	InChI=1S/C5H9NO4/c6-3(5(9)10)1-2-4(7)8/h2,5-10H,1H2	IMBDOXOKEZZFCF-UHFFFAOYSA-N	?, ?	40		b1/apparent	COOH, COOH	acidic	3.27
13090	[Br]C=1(SC=C(N=1)C(=O)O)	OC(=O)C1=CSC(Br)=N1	InChI=1S/C4H2BrNO2S/c5-4-6-2(1-9-4)3(7)8/h1H,(H,7,8)	BEGREHRAUWCAHV-UHFFFAOYSA-N	?	25	potentiometric	a/apparent	?	acidic	3.28
15042	O=C2(OC(C1(=CC=CC=C1))=CC(=C2)C(=O)O)	OC(=O)C1=CC(=O)OC(=C1)C1C=CC=CC=1	InChI=1S/C12H8O4/c13-11-7-9(12(14)15)6-10(16-11)8-4-2-1-3-5-8/h1-7H,(H,14,15)	VZLIUNQVZJMYMZ-UHFFFAOYSA-N	?		potentiometric	a/apparent	?	acidic	3.3
10781	S(=O)(=O)(N)C1(=C(SC=C1)C(=O)O)	NS(=O)(=O)C1C=CSC=1C(O)=O	InChI=1S/C5H5NO4S2/c6-12(9,10)3-1-2-11-4(3)5(7)8/h1-2H,(H,7,8)(H2,6,9,10)	NRAVSUNXRBRPRE-UHFFFAOYSA-N	?	25		a1/apparent	COOH	acidic	3.3
17329	O=C(O)CC#C	C#CC=C(O)O	InChI=1S/C4H4O2/c1-2-3-4(5)6/h1,3,5-6H	NUCVRMPUDUJSID-UHFFFAOYSA-N	?	25	potentiometric	a/apparent	?	acidic	3.31
12586	P(=O)(O)(CCC)CCC	CCCP(O)(=O)CCC	InChI=1S/C6H15O2P/c1-3-5-9(7,8)6-4-2/h3-6H2,1-2H3,(H,7,8)	WMDPJKZHARKRQI-UHFFFAOYSA-N	?	25	mean from 2	a1/apparent	OH	acidic	3.33
11912	S=C(SCC(=O)O)N(C)C	CN(C)C(=S)SC=C(O)O	InChI=1S/C5H9NO2S2/c1-6(2)5(9)10-3-4(7)8/h3,7-8H,1-2H3	AFVRIFOMUNAJPD-UHFFFAOYSA-N	?	25	mean from 2	a1/apparent	?	acidic	3.34
13511	O=C(O)C(OC1(=C(C=CC=C1)C))C	CC1C=CC=CC=1OC(C)=C(O)O	InChI=1S/C10H12O3/c1-7-5-3-4-6-9(7)13-8(2)10(11)12/h3-6,11-12H,1-2H3	GBQOFYGKOFZHNV-UHFFFAOYSA-N	?	25	potentiometric	a/apparent	?	acidic	3.37
14622	O=C(O)C=CC(=O)C1(=CC=C(CC)C=C1)	CCC1C=CC(=CC=1)C(=O)C=CC(O)=O	InChI=1S/C12H12O3/c1-2-9-3-5-10(6-4-9)11(13)7-8-12(14)15/h3-8H,2H2,1H3,(H,14,15)	HXYKRLIOEWKYLP-UHFFFAOYSA-N	?	25	spectrophotometric	a1/apparent	COOH	acidic	3.38
14945	N1(=NNC(=N1)C3(=CC(C=2(N=NNN=2))=CC=C3))	C1C(=CC=CC=1C1NN=NN=1)C1N=NNN=1	InChI=1S/C8H6N8/c1-2-5(7-9-13-14-10-7)4-6(3-1)8-11-15-16-12-8/h1-4H,(H,9,10,13,14)(H,11,12,15,16)	JUWKXYNFODBPTJ-UHFFFAOYSA-N	?	20	spectrophotometric	a1/apparent	NH	acidic	3.38
13376	O=C(O)CN2(C1(=C(C=CC=C1)C=C2))	OC(O)=CN1C=CC2C=CC=CC1=2	InChI=1S/C10H9NO2/c12-10(13)7-11-6-5-8-3-1-2-4-9(8)11/h1-7,12-13H	KJHXDNAPYKKSMW-UHFFFAOYSA-N	?	25		a1/apparent	COO-H	acidic	3.4
12178	S(C1(=CC([N+](=O)[O-])=CC=C1))CC(=O)O	[O-][N+](=O)C1C=C(C=CC=1)SC=C(O)O	InChI=1S/C8H7NO4S/c10-8(11)5-14-7-3-1-2-6(4-7)9(12)13/h1-5,10-11H	SYZMSZYILUFRSK-UHFFFAOYSA-N	?	25	potentiometric	a1/apparent	?	acidic	3.4
15231	O=C([O-])C3(OC(OC2(=CC=1(C(=[NH+]C(O)=CC=1)C=C2)))C(O)C(C3O)O)	OC(O)=C1OC(OC2=CC3=CC=C(O)N=C3C=C2)C(O)C(O)C1O	InChI=1S/C15H15NO8/c17-9-4-1-6-5-7(2-3-8(6)16-9)23-15-12(20)10(18)11(19)13(24-15)14(21)22/h1-5,10-12,15,18-22H,(H,16,17)	FUFZFHZKUNTGEF-UHFFFAOYSA-N	?, ?	22	potentiometric	a2/apparent	?, ?	acidic	3.41
11488	S1(C(C(=O)O)=CC(=C1)OC)	COC1C=C(SC=1)C(O)=O	InChI=1S/C6H6O3S/c1-9-4-2-5(6(7)8)10-3-4/h2-3H,1H3,(H,7,8)	RZKNUGQFDJQRJO-UHFFFAOYSA-N	?	25	potentiometric	a1/apparent	?	acidic	3.41
15232	O=C([O-])C3(OC(OC2(=CC1(=C(O)C=C[NH+]=C1C=C2)))C(O)C(C3O)O)	OC(O)=C1OC(OC2=CC3C(C=C2)=NC=CC=3O)C(O)C(O)C1O	InChI=1S/C15H15NO8/c17-9-3-4-16-8-2-1-6(5-7(8)9)23-15-12(20)10(18)11(19)13(24-15)14(21)22/h1-5,10-12,15,18-22H,(H,16,17)	KBIJQAJBYFRHIR-UHFFFAOYSA-N	?, ?	22	potentiometric	a2/apparent	?, ?	acidic	3.425
10776	O=[N+]([O-])C1(=CC=C(C(=O)O)C=C1)	[O-][N+](=O)C1C=CC(=CC=1)C(O)=O	InChI=1S/C7H5NO4/c9-7(10)5-1-3-6(4-2-5)8(11)12/h1-4H,(H,9,10)	OTLNPYWUJOZPPA-UHFFFAOYSA-N	?	24	mean from 20	a1/apparent	?	acidic	3.43
10519	O=C(O)CC#CC1(=CC=CC=C1)	OC(O)=CC#CC1C=CC=CC=1	InChI=1S/C10H8O2/c11-10(12)8-4-7-9-5-2-1-3-6-9/h1-3,5-6,8,11-12H	WGQKYKRQCRHUIT-UHFFFAOYSA-N	?	25	potentiometric	a/apparent	?	acidic	3.44
11495	O=C(O)CC=1(N=NN(N=1)C)	CN1N=NC(C=C(O)O)=N1	InChI=1S/C4H6N4O2/c1-8-6-3(5-7-8)2-4(9)10/h2,9-10H,1H3	GVCKOYNCYXUMRR-UHFFFAOYSA-N	?	25	potentiometric	a1/apparent	COOH	acidic	3.44
14135	O=[N+]([O-])C([N+](=O)[O-])CCC#N	N#CCCC([N+]([O-])=O)[N+]([O-])=O	InChI=1S/C4H5N3O4/c5-3-1-2-4(6(8)9)7(10)11/h4H,1-2H2	QWMNXNLVLDGIKF-UHFFFAOYSA-N	?	25	spectrophotometric	a1/thermodynamic	?	acidic	3.45
10024	S1(C(C(=O)O)=CC=C1)	OC(=O)C1=CC=CS1	InChI=1S/C5H4O2S/c6-5(7)4-2-1-3-8-4/h1-3H,(H,6,7)	QERYCTSHXKAMIS-UHFFFAOYSA-N	?	22	mean from 7	a1/apparent	COOH	acidic	3.46
16956	P(=O)(O)(C1(CCCCC1))C2(CCCCC2)	OP(=O)(C1CCCCC1)C1CCCCC1	InChI=1S/C12H23O2P/c13-15(14,11-7-3-1-4-8-11)12-9-5-2-6-10-12/h11-12H,1-10H2,(H,13,14)	NPEWVJINTXPNRF-UHFFFAOYSA-N	?	25	potentiometric	a1/apparent	OH	acidic	3.47
13633	[Br]C1(=C(O)C(=CC(=C1)[N+](=O)[O-])C=O)	[O-][N+](=O)C1C=C(C=O)C(O)=C(Br)C=1	InChI=1S/C7H4BrNO4/c8-6-2-5(9(12)13)1-4(3-10)7(6)11/h1-3,11H	BESBCGANGAEHPM-UHFFFAOYSA-N	?	25	spectrophotometric	a1/apparent	?	acidic	3.48
13494	S(C=CC1(=CC=CC=C1))CC(=O)O	OC(O)=CSC=CC1C=CC=CC=1	InChI=1S/C10H10O2S/c11-10(12)8-13-7-6-9-4-2-1-3-5-9/h1-8,11-12H	WXJAZPUOFPAHJS-UHFFFAOYSA-N	?		mean from 2	a/apparent	?	acidic	3.5
13541	O=C(N)C1(=C(NN=C1CC(=O)O)N)	NC1NN=C(C=C(O)O)C=1C(N)=O	InChI=1S/C6H8N4O3/c7-5-4(6(8)13)2(9-10-5)1-3(11)12/h1,11-12H,(H2,8,13)(H3,7,9,10)	ZLMNYXZWELZLOY-UHFFFAOYSA-N	?			a/apparent	?	acidic	3.5
16029	[Br]C12(C(=O)OC4(C1CC3(C2(C(=O)O)C34)))	OC(=O)C12C3CC4C(OC(=O)C14Br)C23	InChI=1S/C9H7BrO4/c10-9-3-1-2-4(5(3)14-7(9)13)8(2,9)6(11)12/h2-5H,1H2,(H,11,12)	ZQOUFQWEPGTCOP-UHFFFAOYSA-N	?		potentiometric	a/apparent	?	acidic	3.5
14183	S(C1(=CC=CC=C1))CC(=O)O	OC(O)=CSC1C=CC=CC=1	InChI=1S/C8H8O2S/c9-8(10)6-11-7-4-2-1-3-5-7/h1-6,9-10H	LFBALWBOKWZLHD-UHFFFAOYSA-N	?	25		apparent	?	acidic	3.52
17364	O=C(O)COC	COC=C(O)O	InChI=1S/C3H6O3/c1-6-2-3(4)5/h2,4-5H,1H3	VDIGIBRHJPQQPP-UHFFFAOYSA-N	?	22	mean from 4	a1/apparent	?	acidic	3.53
14458	O=C(O)C1(=CC=C(C#N)C=C1)	N#CC1C=CC(=CC=1)C(O)=O	InChI=1S/C8H5NO2/c9-5-6-1-3-7(4-2-6)8(10)11/h1-4H,(H,10,11)	ADCUEPOHPCPMCE-UHFFFAOYSA-N	?	22	mean from 5	a1/apparent	COOH	acidic	3.53
17731	O=C(O)C=CC[NH3+]	NCC=CC(O)=O	InChI=1S/C4H7NO2/c5-3-1-2-4(6)7/h1-2H,3,5H2,(H,6,7)	FMKJUUQOYOHLTF-UHFFFAOYSA-N	?, ?		potentiometric	a/apparent	?, ?	acidic	3.54
16320	O=C(O)CN2(C1(=C(C=CC=C1)C3(=C2C=CC=C3)))	OC(O)=CN1C2C=CC=CC=2C2C=CC=CC1=2	InChI=1S/C14H11NO2/c16-14(17)9-15-12-7-3-1-5-10(12)11-6-2-4-8-13(11)15/h1-9,16-17H	FRUJTPHBAZMRKQ-UHFFFAOYSA-N	?	25		a1/apparent	COO-H	acidic	3.55
12179	[Se](C1(=CC([N+](=O)[O-])=CC=C1))CC(=O)O	[O-][N+](=O)C1C=C(C=CC=1)[Se]C=C(O)O	InChI=1S/C8H7NO4Se/c10-8(11)5-14-7-3-1-2-6(4-7)9(12)13/h1-5,10-11H	JUGSTLPLVBFOMA-UHFFFAOYSA-N	?	20	potentiometric	a1/apparent	COOH	acidic	3.55
10021	[Br]C1([Br])(C(C(=O)O)C1)	OC(O)=C1CC1(Br)Br	InChI=1S/C4H4Br2O2/c5-4(6)1-2(4)3(7)8/h7-8H,1H2	ZIRYCGROPNZMQW-UHFFFAOYSA-N	?	24	potentiometric	a/apparent	?	acidic	3.57
10537	S(C1(=CC=C(C)C=C1))CC(=O)O	CC1C=CC(=CC=1)SC=C(O)O	InChI=1S/C9H10O2S/c1-7-2-4-8(5-3-7)12-6-9(10)11/h2-6,10-11H,1H3	IHASEJXMTWGTKS-UHFFFAOYSA-N	?	24	mean from 2	a1/apparent	COOH	acidic	3.57
16708	S2(C1(=C(C=CC(=C1)C(=O)O)C(=C2CN3(C=[NH+]C=C3))C))	CC1=C(CN2C=NC=C2)SC2=CC(=CC=C21)C(O)=O	InChI=1S/C14H12N2O2S/c1-9-11-3-2-10(14(17)18)6-12(11)19-13(9)7-16-5-4-15-8-16/h2-6,8H,7H2,1H3,(H,17,18)	BCWNQOJBNHQVGC-UHFFFAOYSA-N	?	25		a1/apparent	COOH	acidic	3.59
14489	O=C(O)C1(=CC=C(C[NH3+])C=C1)	NCC1=CC=C(C=C1)C(O)=O	InChI=1S/C8H9NO2/c9-5-6-1-3-7(4-2-6)8(10)11/h1-4H,5,9H2,(H,10,11)	QCTBMLYLENLHLA-UHFFFAOYSA-N	?	20	potentiometric	1/thermodynamic	?	acidic	3.59
15329	O=C3(C1(=C(NC=2(CC(C)(C)CC(C=2(C1))=O))CC(C3)(C)C))	CC1(C)CC2N=C3CC(C)(C)C=C(O)C3CC=2C(O)=C1	InChI=1S/C17H23NO2/c1-16(2)6-12-10(14(19)8-16)5-11-13(18-12)7-17(3,4)9-15(11)20/h8-10,19-20H,5-7H2,1-4H3	XSNNMSXCCGASQO-UHFFFAOYSA-N	?	20	spectrophotometric	a1/apparent	C-H	acidic	3.6
12135	O=C1(NC(C(=O)NC(C(=O)O)C)CC1)	CC(=NC(O)=C1CCC(O)=N1)C(O)O	InChI=1S/C8H12N2O4/c1-4(8(13)14)9-7(12)5-2-3-6(11)10-5/h8,12-14H,2-3H2,1H3,(H,10,11)	ZNZNHJCKMYCBFR-UHFFFAOYSA-N	?			a/apparent	?	acidic	3.6
10473	O=C(O)CC[NH2+]CC	CCNCC=C(O)O	InChI=1S/C5H11NO2/c1-2-6-4-3-5(7)8/h3,6-8H,2,4H2,1H3	LNBRZHDHZVEDCU-UHFFFAOYSA-N	?	30	potentiometric	a1/apparent	?	acidic	3.61
14207	IC1(=CC(=C(C)C=C1)C(=O)O)	CC1C=CC(I)=CC=1C(O)=O	InChI=1S/C8H7IO2/c1-5-2-3-6(9)4-7(5)8(10)11/h2-4H,1H3,(H,10,11)	WUBHOZQZSHGUFI-UHFFFAOYSA-N	?	20	potentiometric	a/thermodynamic	?	acidic	3.62
14201	ClC1(=CC(=C(C)C=C1)C(=O)O)	CC1C=CC(Cl)=CC=1C(O)=O	InChI=1S/C8H7ClO2/c1-5-2-3-6(9)4-7(5)8(10)11/h2-4H,1H3,(H,10,11)	CSAPESWNZDOAFU-UHFFFAOYSA-N	?	20	potentiometric	a/thermodynamic	?	acidic	3.63
14195	S1(C(C(=O)O)=CC(=C1)C(C)C)	CC(C)C1C=C(SC=1)C(O)=O	InChI=1S/C8H10O2S/c1-5(2)6-3-7(8(9)10)11-4-6/h3-5H,1-2H3,(H,9,10)	VFZFHLPZEOBVTG-UHFFFAOYSA-N	?	25	mean from 2	a1/apparent	?	acidic	3.64
13619	O=[N+]([O-])C1(=C(C=C(C(=O)O)C=C1)C)	CC1C=C(C=CC=1[N+]([O-])=O)C(O)=O	InChI=1S/C8H7NO4/c1-5-4-6(8(10)11)2-3-7(5)9(12)13/h2-4H,1H3,(H,10,11)	XDTTUTIFWDAMIX-UHFFFAOYSA-N	?	20	potentiometric	a/thermodynamic	?	acidic	3.65
16940	O=C1(NC(C(=O)NC(C(=O)NC(C(=O)O)C)CCC(=O)N)CC1)	CC(NC(O)C(CCC(=N)O)=NC(O)=C1CCC(O)=N1)=C(O)O	InChI=1S/C13H20N4O6/c1-6(13(22)23)15-11(20)8(2-4-9(14)18)17-12(21)7-3-5-10(19)16-7/h11,15,20-23H,2-5H2,1H3,(H2,14,18)(H,16,19)	OHCIPJHWHOCGST-UHFFFAOYSA-N	?			a/apparent	?	acidic	3.67
14733	O=CO	OC=O	InChI=1S/CH2O2/c2-1-3/h1H,(H,2,3)	BDAGIHXWWSANSR-UHFFFAOYSA-N	?	23	mean from 14	a1/apparent	O-H	acidic	3.69
16082	O=C(O)C(C1(=NN=NN1C2(CCCCC2)))(C)C	CC(C)(C(O)=O)C1=NN=NN1C1CCCCC1	InChI=1S/C11H18N4O2/c1-11(2,10(16)17)9-12-13-14-15(9)8-6-4-3-5-7-8/h8H,3-7H2,1-2H3,(H,16,17)	RSDLODHXXOVJOX-UHFFFAOYSA-N	?			a/apparent	?	acidic	3.7
12787	[Br]C=1(SC=C(C=1)C(=O)O)	OC(=O)C1C=C(Br)SC=1	InChI=1S/C5H3BrO2S/c6-4-1-3(2-9-4)5(7)8/h1-2H,(H,7,8)	YCNXGPMGMAKDPM-UHFFFAOYSA-N	?	25	mean from 2	a1/apparent	?	acidic	3.7
10894	S1(C(=NC(=C1)C(=O)O)C(=O)CC)	CC=C(O)C1=NC(=CS1)C(O)=O	InChI=1S/C7H7NO3S/c1-2-5(9)6-8-4(3-12-6)7(10)11/h2-3,9H,1H3,(H,10,11)	BULRARWYWLECHV-UHFFFAOYSA-N	?		potentiometric	a/apparent	?	acidic	3.7
10362	S(C(C)C)CC(=O)O	CC(C)SC=C(O)O	InChI=1S/C5H10O2S/c1-4(2)8-3-5(6)7/h3-4,6-7H,1-2H3	SILPBBRBNGSOIQ-UHFFFAOYSA-N	?	25	conductometric	apparent	?	acidic	3.72
13527	O=C(O)C1(=C(C(OCC)=CC=C1)C)	CC1C(=CC=CC=1C(O)=O)OCC	InChI=1S/C10H12O3/c1-3-13-9-6-4-5-8(7(9)2)10(11)12/h4-6H,3H2,1-2H3,(H,11,12)	QZGFHAXSXBAKFG-UHFFFAOYSA-N	?	20	potentiometric	a/thermodynamic	?	acidic	3.73
10551	S(CC1(=CC=CC=C1))CC(=O)O	OC(O)=CSCC1C=CC=CC=1	InChI=1S/C9H10O2S/c10-9(11)7-12-6-8-4-2-1-3-5-8/h1-5,7,10-11H,6H2	VMGVILQKFFEVPW-UHFFFAOYSA-N	?	25	conductometric	thermodynamic	?	acidic	3.73
14185	[Se](C1(=CC=CC=C1))CC(=O)O	OC(O)=C[Se]C1C=CC=CC=1	InChI=1S/C8H8O2Se/c9-8(10)6-11-7-4-2-1-3-5-7/h1-6,9-10H	CMKIJRQWWIOBBS-UHFFFAOYSA-N	?	20	mean from 2	a1/apparent	?	acidic	3.75
16526	S(=O)(=O)(NC(=O)OC(C)(C)C)C1(=CC=C(S(=O)(=O)C)C=C1)	CS(=O)(=O)C1C=CC(=CC=1)S(=O)(=O)NC(=O)OC(C)(C)C	InChI=1S/C12H17NO6S2/c1-12(2,3)19-11(14)13-21(17,18)10-7-5-9(6-8-10)20(4,15)16/h5-8H,1-4H3,(H,13,14)	WSZTYAFHGFMQMV-UHFFFAOYSA-N	?	25	potentiometric	a1/apparent	NH	acidic	3.76
17777	O=C1(OCC(C1)=O)	OC1=CC(=O)CO1	InChI=1S/C4H4O3/c5-3-1-4(6)7-2-3/h1,6H,2H2	YQCKTPIJASVZFF-UHFFFAOYSA-N	?	25	potentiometric	a/apparent	?	acidic	3.76
14212	[Br]C1(=CC(=C(C(=O)O)C=C1)C)	CC1C=C(Br)C=CC=1C(O)=O	InChI=1S/C8H7BrO2/c1-5-4-6(9)2-3-7(5)8(10)11/h2-4H,1H3,(H,10,11)	RVCJOGNLYVNRDN-UHFFFAOYSA-N	?	20	potentiometric	a/thermodynamic	?	acidic	3.77
10538	[Se](C1(=CC(=CC=C1)C))CC(=O)O	CC1C=C(C=CC=1)[Se]C=C(O)O	InChI=1S/C9H10O2Se/c1-7-3-2-4-8(5-7)12-6-9(10)11/h2-6,10-11H,1H3	NFSWQDUVRBLWTL-UHFFFAOYSA-N	?	20	potentiometric	a1/apparent	COOH	acidic	3.78
14172	O=C(O)C1(=C(C=CC=C1)CC)	CCC1C=CC=CC=1C(O)=O	InChI=1S/C9H10O2/c1-2-7-5-3-4-6-8(7)9(10)11/h3-6H,2H2,1H3,(H,10,11)	CGMMPMYKMDITEA-UHFFFAOYSA-N	?	25	potentiometric	a/thermodynamic	?	acidic	3.79
15245	S(=O)(=O)(NC(=O)OCC1(=CC=C([N+](=O)[O-])C=C1))C2(=CC=C(C)C=C2)	CC1C=CC(=CC=1)S(=O)(=O)NC(=O)OCC1C=CC(=CC=1)[N+]([O-])=O	InChI=1S/C15H14N2O6S/c1-11-2-8-14(9-3-11)24(21,22)16-15(18)23-10-12-4-6-13(7-5-12)17(19)20/h2-9H,10H2,1H3,(H,16,18)	PBRUEVFZPYNWGS-UHFFFAOYSA-N	?	25	potentiometric	a1/apparent	NH	acidic	3.8
11681	O=C1(NC(C(=O)O)CC1O)	OC1N=C(CC=1O)C(O)O	InChI=1S/C5H7NO4/c7-3-1-2(5(9)10)6-4(3)8/h5,7-10H,1H2	LTNUBJCVRXMJPY-UHFFFAOYSA-N	?	25	potentiometric	a/apparent	?	acidic	3.8
10625	S1(C(C(=O)C)=CC=C1CC(=O)O)	C=C(O)C1=CC=C(C=C(O)O)S1	InChI=1S/C8H8O3S/c1-5(9)7-3-2-6(12-7)4-8(10)11/h2-4,9-11H,1H2	GVWDBLHMGQXDBY-UHFFFAOYSA-N	?	25	potentiometric	a/apparent	?	acidic	3.8
12584	S(C(C(=O)O)C)CCC	CC(SCCC)=C(O)O	InChI=1S/C6H12O2S/c1-3-4-9-5(2)6(7)8/h7-8H,3-4H2,1-2H3	OZNPUUGVOSMKDD-UHFFFAOYSA-N	?	25		apparent	?	acidic	3.82
11001	[Br]C2(=C(C1(=NN=NN1))C=CC=C2)	BrC1C=CC=CC=1C1NN=NN=1	InChI=1S/C7H5BrN4/c8-6-4-2-1-3-5(6)7-9-11-12-10-7/h1-4H,(H,9,10,11,12)	YHVBXKTXLJTDRI-UHFFFAOYSA-N	?	20	spectrophotometric	a1/apparent	NH	acidic	3.83
12838	O=C(O)C1(OCCCC1)	OC(O)=C1CCCCO1	InChI=1S/C6H10O3/c7-6(8)5-3-1-2-4-9-5/h7-8H,1-4H2	DXHSPNHNLIJABC-UHFFFAOYSA-N	?	24	mean from 2	a/apparent	?	acidic	3.84
10596	O=C(O)C1(=CC(C(=O)C)=CC=C1)	C=C(O)C1C=C(C=CC=1)C(O)=O	InChI=1S/C9H8O3/c1-6(10)7-3-2-4-8(5-7)9(11)12/h2-5,10H,1H2,(H,11,12)	DMLWAHYFPBSUOJ-UHFFFAOYSA-N	?	25	mean from 2	a1/thermodynamic	COOH	acidic	3.84
10602	O=C(O)C1(=C(C=CC=C1)COC)	COCC1C=CC=CC=1C(O)=O	InChI=1S/C9H10O3/c1-12-6-7-4-2-3-5-8(7)9(10)11/h2-5H,6H2,1H3,(H,10,11)	SZBJAHPVWKIPIU-UHFFFAOYSA-N	?	25		a1/apparent	CO2H	acidic	3.85
17344	[Br]CCC(=O)O	OC(O)=CCBr	InChI=1S/C3H5BrO2/c4-2-1-3(5)6/h1,5-6H,2H2	IFYUEWJFRJZMFH-UHFFFAOYSA-N	?	20		a1/apparent	?	acidic	3.86
10996	IC2(=CC=C(C1(=NN=NN1))C=C2)	IC1C=CC(=CC=1)C1NN=NN=1	InChI=1S/C7H5IN4/c8-6-3-1-5(2-4-6)7-9-11-12-10-7/h1-4H,(H,9,10,11,12)	HAHMPMXOMXURJC-UHFFFAOYSA-N	?	20	spectrophotometric	a1/apparent	NH	acidic	3.88
14184	S(C1(=C(C(=O)O)C=CC=C1))C	CSC1C=CC=CC=1C(O)=O	InChI=1S/C8H8O2S/c1-11-7-5-3-2-4-6(7)8(9)10/h2-5H,1H3,(H,9,10)	LWJQGKJCZOGGPJ-UHFFFAOYSA-N	?	25		a1/apparent	H(+)	acidic	3.89
14051	ClC2(=C1(N=NN(C1=CC=C2)O))	ON1N=NC2=C(Cl)C=CC=C12	InChI=1S/C6H4ClN3O/c7-4-2-1-3-5-6(4)8-9-10(5)11/h1-3,11H	XUQBZZQPEHDPFH-UHFFFAOYSA-N	?	25	potentiometric	a1/apparent	OH	acidic	3.9
12172	O=[N+]([O-])C=CC1(=CC(C(=O)O)=CC=C1)	[O-][N+](=O)C=CC1=CC(=CC=C1)C(O)=O	InChI=1S/C9H7NO4/c11-9(12)8-3-1-2-7(6-8)4-5-10(13)14/h1-6H,(H,11,12)	GGKIXJPRNNYPLG-UHFFFAOYSA-N	?	25	potentiometric	a/apparent	?	acidic	3.9
12198	O=C(O)C(C1(=CC=CC=C1))CCC#N	N#CCCC(C1C=CC=CC=1)=C(O)O	InChI=1S/C11H11NO2/c12-8-4-7-10(11(13)14)9-5-2-1-3-6-9/h1-3,5-6,13-14H,4,7H2	OVFHNEDMAIYLLG-UHFFFAOYSA-N	?	25	conductometric	a/apparent	?	acidic	3.92
10660	O=C1(NCC(=O)NC1CC(=O)O)	OC1N=CC(O)NC=1CC(O)=O	InChI=1S/C6H8N2O4/c9-4-2-7-6(12)3(8-4)1-5(10)11/h2,4,8-9,12H,1H2,(H,10,11)	UGRCAJMEOMDYCJ-UHFFFAOYSA-N	?	25	potentiometric	a/apparent	?	acidic	3.93
12173	O=[N+]([O-])C=CC1(=CC=C(C(=O)O)C=C1)	[O-][N+](=O)C=CC1C=CC(=CC=1)C(O)=O	InChI=1S/C9H7NO4/c11-9(12)8-3-1-7(2-4-8)5-6-10(13)14/h1-6H,(H,11,12)	GFQGFOJCOPZGPB-UHFFFAOYSA-N	?	25	potentiometric	a/apparent	?	acidic	3.94
10452	O=C(O)CC(C#N)C	CC(C=C(O)O)C#N	InChI=1S/C5H7NO2/c1-4(3-6)2-5(7)8/h2,4,7-8H,1H3	QZWPYSOANOAOEO-UHFFFAOYSA-N	?	25	conductometric	apparent	?	acidic	3.95
11402	SC1(=CC(C(=O)O)=CC=C1)	OC(=O)C1C=C(S)C=CC=1	InChI=1S/C7H6O2S/c8-7(9)5-2-1-3-6(10)4-5/h1-4,10H,(H,8,9)	RSFDFESMVAIVKO-UHFFFAOYSA-N	?	25	potentiometric	a1/apparent	COOH	acidic	3.96
12566	FC(F)(F)C2(=CC=1(N(O)N=NC=1C=C2))	ON1N=NC2C=CC(=CC1=2)C(F)(F)F	InChI=1S/C7H4F3N3O/c8-7(9,10)4-1-2-5-6(3-4)13(14)12-11-5/h1-3,14H	DGIBHCWBCOAPDN-UHFFFAOYSA-N	?	25	potentiometric	a1/apparent	OH	acidic	3.97
12695	O=C(O)C=CC(=O)NC	CNC(=O)C=CC(O)=O	InChI=1S/C5H7NO3/c1-6-4(7)2-3-5(8)9/h2-3H,1H3,(H,6,7)(H,8,9)	DFQUBYCHLQAFOW-UHFFFAOYSA-N	?	39	spectrophotometric	a1/apparent	?	acidic	3.98
10305	N1(=NNC(=N1)CC[NH3+])	NCCC1NN=NN=1	InChI=1S/C3H7N5/c4-2-1-3-5-7-8-6-3/h1-2,4H2,(H,5,6,7,8)	MZYXHLMULHPGKX-UHFFFAOYSA-N	?	25	potentiometric	a1/apparent	?	acidic	3.99
16571	O=C(O)C(C1(=C(C=C(C)C=C1C)C))C2(=CC=CC=C2)	CC1C=C(C)C=C(C)C=1C(C1C=CC=CC=1)=C(O)O	InChI=1S/C17H18O2/c1-11-9-12(2)15(13(3)10-11)16(17(18)19)14-7-5-4-6-8-14/h4-10,18-19H,1-3H3	FIISCISWFWQNHO-UHFFFAOYSA-N	?			a/apparent	?	acidic	4.0
16437	O=C(O)C(C2(=CC=C(C1(=CC=CC=C1))C=C2))C(O)CCC	CCCC(O)C(=C(O)O)C1C=CC(=CC=1)C1C=CC=CC=1	InChI=1S/C18H20O3/c1-2-6-16(19)17(18(20)21)15-11-9-14(10-12-15)13-7-4-3-5-8-13/h3-5,7-12,16,19-21H,2,6H2,1H3	OKMSDTQXYOZXTD-UHFFFAOYSA-N	?	25	mean from 2	a1/thermodynamic	?	acidic	4.01
15387	S(=O)(=O)(NC1(=CC=C(C(=O)O)C=C1))C2(=CC=C(N)C=C2)	NC1C=CC(=CC=1)S(=O)(=O)NC1C=CC(=CC=1)C(O)=O	InChI=1S/C13H12N2O4S/c14-10-3-7-12(8-4-10)20(18,19)15-11-5-1-9(2-6-11)13(16)17/h1-8,15H,14H2,(H,16,17)	WNLOVPITXSWKEZ-UHFFFAOYSA-N	?	25	potentiometric	a/apparent	?	acidic	4.02
10023	S1(C=C(C(=O)O)C=C1)	OC(=O)C1C=CSC=1	InChI=1S/C5H4O2S/c6-5(7)4-1-2-8-3-4/h1-3H,(H,6,7)	YNVOMSDITJMNET-UHFFFAOYSA-N	?	23	mean from 4	a1/apparent	COOH	acidic	4.03
17633	O=C(O)C(O)(C)C	CC(C)(O)C(O)=O	InChI=1S/C4H8O3/c1-4(2,7)3(5)6/h7H,1-2H3,(H,5,6)	BWLBGMIXKSTLSX-UHFFFAOYSA-N	?	18	potentiometric	apparent	?	acidic	4.04
14257	O=C(O)C1(=C(OC)C=CC=C1)	COC1C=CC=CC=1C(O)=O	InChI=1S/C8H8O3/c1-11-7-5-3-2-4-6(7)8(9)10/h2-5H,1H3,(H,9,10)	ILUJQPXNXACGAN-UHFFFAOYSA-N	?	24	mean from 8	a1/apparent	H(+)	acidic	4.05
14242	O=C(O)C1(=CC(OC)=CC=C1)	COC1C=C(C=CC=1)C(O)=O	InChI=1S/C8H8O3/c1-11-7-4-2-3-6(5-7)8(9)10/h2-5H,1H3,(H,9,10)	XHQZJYCNDZAGLW-UHFFFAOYSA-N	?	24	mean from 8	a1/apparent	COOH	acidic	4.06
12796	S1(C=C(CC(=O)O)C=C1)	OC(O)=CC1=CSC=C1	InChI=1S/C6H6O2S/c7-6(8)3-5-1-2-9-4-5/h1-4,7-8H	SBHLWDNTXLZOBI-UHFFFAOYSA-N	?	25		a1/thermodynamic	?	acidic	4.07
17615	PC(C(=O)O)CC	CCC(P)=C(O)O	InChI=1S/C4H9O2P/c1-2-3(7)4(5)6/h5-6H,2,7H2,1H3	JLXBCIKKQZIDPW-UHFFFAOYSA-N	?	25	potentiometric	a1/apparent	?	acidic	4.08
10810	O=C(O)C1(=CC=C(CC#N)C=C1)	N#CCC1=CC=C(C=C1)C(O)=O	InChI=1S/C9H7NO2/c10-6-5-7-1-3-8(4-2-7)9(11)12/h1-4H,5H2,(H,11,12)	RSGBXCFAYHOKQZ-UHFFFAOYSA-N	?	25		a1/thermodynamic	COO-H	acidic	4.09
11167	O=C(O)C2(=CC1(=C(NC=C1)C=C2))	OC(=O)C1=CC2C=CNC=2C=C1	InChI=1S/C9H7NO2/c11-9(12)7-1-2-8-6(5-7)3-4-10-8/h1-5,10H,(H,11,12)	IENZCGNHSIMFJE-UHFFFAOYSA-N	?	20	spectrophotometric	a1/apparent	N-H	acidic	4.1
11153	SC2(=CC=1(C(=[N+](C=CC=1)C)C=C2))	C[N+]1C=CC=C2C=C(S)C=CC=12	InChI=1S/C10H9NS/c1-11-6-2-3-8-7-9(12)4-5-10(8)11/h2-7H,1H3/p+1	FRVGVZIJVUMDBM-UHFFFAOYSA-O	?	20	mean from 2	a/apparent	?	acidic	4.12
10470	O=C(O)CCC([NH3+])C	CC(N)CC=C(O)O	InChI=1S/C5H11NO2/c1-4(6)2-3-5(7)8/h3-4,7-8H,2,6H2,1H3	SMCJOTSESRXXMB-UHFFFAOYSA-N	?	25	potentiometric	apparent	CO2H	acidic	4.13
14164	O=C(O)C=CC1(=CC=CC=C1)	OC(=O)C=CC1C=CC=CC=1	InChI=1S/C9H8O2/c10-9(11)7-6-8-4-2-1-3-5-8/h1-7H,(H,10,11)	WBYWAXJHAXSJNI-UHFFFAOYSA-N	?, ?	25		thermodynamic	?, COOH	acidic	4.140000000000001
14053	ClC2(=CC=1(N(O)N=NC=1C=C2))	ON1N=NC2C=CC(Cl)=CC1=2	InChI=1S/C6H4ClN3O/c7-4-1-2-5-6(3-4)10(11)9-8-5/h1-3,11H	TZCYLJGNWDVJRA-UHFFFAOYSA-N	?	25	potentiometric	a1/apparent	OH	acidic	4.15
15800	S(=O)(=O)(NC=1(ON=C(C=1C)C))C2(=CC=C(N)C=C2)	CC1=C(NS(=O)(=O)C2C=CC(N)=CC=2)ON=C1C	InChI=1S/C11H13N3O3S/c1-7-8(2)13-17-11(7)14-18(15,16)10-5-3-9(12)4-6-10/h3-6,14H,12H2,1-2H3	NHUHCSRWZMLRLA-UHFFFAOYSA-N	?	25	potentiometric	a1/apparent	?	acidic	4.16
12345	O=C(O)C(C1(O)(C2(CC(C1)CC2)))CC	CCC(=C(O)O)C1(O)CC2CC1CC2	InChI=1S/C11H18O3/c1-2-9(10(12)13)11(14)6-7-3-4-8(11)5-7/h7-8,12-14H,2-6H2,1H3	OCVUMKNJDBHKIB-UHFFFAOYSA-N	?, ?	25	potentiometric	a1/apparent	?, ?	acidic	4.165
16288	O=C(O)C3(=CC=1(C(=CC2(=CC=CC=C2(C=1)))C=C3))	OC(=O)C1=CC2=CC3=CC=CC=C3C=C2C=C1	InChI=1S/C15H10O2/c16-15(17)13-6-5-12-7-10-3-1-2-4-11(10)8-14(12)9-13/h1-9H,(H,16,17)	RZRJYURCNBXIST-UHFFFAOYSA-N	?	20	mean from 2	thermodynamic	?	acidic	4.18
12097	O=C(O)C1(=C(C(=C([4H])C(=C1[4H])[4H])[4H])[4H])	OC(=O)C1C=CC=CC=1	InChI=1S/C7H6O2/c8-7(9)6-4-2-1-3-5-6/h1-5H,(H,8,9)	WPYMKLBDIGXBTP-UHFFFAOYSA-N	?, ?	25		a/thermodynamic	?, ?	acidic	4.18
10605	O=C(O)C1(=C(OCC)C=CC=C1)	CCOC1C=CC=CC=1C(O)=O	InChI=1S/C9H10O3/c1-2-12-8-6-4-3-5-7(8)9(10)11/h3-6H,2H2,1H3,(H,10,11)	XDZMPRGFOOFSBL-UHFFFAOYSA-N	?	20	mean from 2	a1/apparent	H(1+)	acidic	4.18
12846	O=C(O)C1(C(C(=O)C)C1)	C=C(O)C1CC1=C(O)O	InChI=1S/C6H8O3/c1-3(7)4-2-5(4)6(8)9/h4,7-9H,1-2H2	FUQBYMIDTSPAOB-UHFFFAOYSA-N	?	25	potentiometric	a1/apparent	?	acidic	4.19
13251	O=C(O)C2(=CC=1(C(=CC=CC=1)C=C2))	OC(=O)C1=CC2=CC=CC=C2C=C1	InChI=1S/C11H8O2/c12-11(13)10-6-5-8-3-1-2-4-9(8)7-10/h1-7H,(H,12,13)	UOBYKYZJUGYBDK-UHFFFAOYSA-N	?	25	mean from 3	a1/apparent	COOH	acidic	4.2
17603	O=C(O)CCC#C	C#CCC=C(O)O	InChI=1S/C5H6O2/c1-2-3-4-5(6)7/h1,4,6-7H,3H2	QLYUZICHVSNXOD-UHFFFAOYSA-N	?	25	potentiometric	a/apparent	?	acidic	4.2
16976	O=[N+]([O-])C1(=NNC(=N1)OC2(=CC=CC=C2))	[O-][N+](=O)C1=NNC(=N1)OC1C=CC=CC=1	InChI=1S/C8H6N4O3/c13-12(14)7-9-8(11-10-7)15-6-4-2-1-3-5-6/h1-5H,(H,9,10,11)	DCTAOVYVHVJQKX-UHFFFAOYSA-N	?	20	spectrophotometric	a1/apparent	N-H	acidic	4.2
16573	O=C(O)C(C2(=CC=C(C1(CCCCC1))C=C2))C(O)C	CC(O)C(C1=CC=C(C=C1)C1CCCCC1)=C(O)O	InChI=1S/C16H22O3/c1-11(17)15(16(18)19)14-9-7-13(8-10-14)12-5-3-2-4-6-12/h7-12,17-19H,2-6H2,1H3	CFRKGKQZGDUDLA-UHFFFAOYSA-N	?	25	mean from 2	a1/thermodynamic	?	acidic	4.21
15654	FC2(=C(C1(=CC=CC=C1))C=CC(=C2)C(C(=O)O)C)	CC(C1=CC(F)=C(C=C1)C1C=CC=CC=1)=C(O)O	InChI=1S/C15H13FO2/c1-10(15(17)18)12-7-8-13(14(16)9-12)11-5-3-2-4-6-11/h2-9,17-18H,1H3	MYFSCZWQZLWFNZ-UHFFFAOYSA-N	?	25		a1/apparent	COOH	acidic	4.22
15766	OCC[NH+](CCC1(=NN=NN1))CCC2(=NN=NN2)	OCCN(CCC1NN=NN=1)CCC1NN=NN=1	InChI=1S/C8H15N9O/c18-6-5-17(3-1-7-9-13-14-10-7)4-2-8-11-15-16-12-8/h18H,1-6H2,(H,9,10,13,14)(H,11,12,15,16)	FJPFPQIARKUOPJ-UHFFFAOYSA-N	?	20	potentiometric	a1/apparent	N-H	acidic	4.23
13522	O=C(O)C1(=C(OCCC)C=CC=C1)	CCCOC1C=CC=CC=1C(O)=O	InChI=1S/C10H12O3/c1-2-7-13-9-6-4-3-5-8(9)10(11)12/h3-6H,2,7H2,1H3,(H,11,12)	OXOWWPXTTOCKKU-UHFFFAOYSA-N	?	20	potentiometric	thermodynamic	?	acidic	4.24
15211	O=C(O)C(C2(=CC=C(C1(CCCCC1))C=C2))C(O)C3(=CC=CC=C3)	OC(O)=C(C(O)C1C=CC=CC=1)C1C=CC(=CC=1)C1CCCCC1	InChI=1S/C21H24O3/c22-20(18-9-5-2-6-10-18)19(21(23)24)17-13-11-16(12-14-17)15-7-3-1-4-8-15/h2,5-6,9-15,20,22-24H,1,3-4,7-8H2	XQGOPCBCRRNISV-UHFFFAOYSA-N	?	25	mean from 2	a1/thermodynamic	?	acidic	4.24
10951	S2(C1(=C(C=CC=C1)C(=C2)C(=O)O))	OC(=O)C1=CSC2C=CC=CC=21	InChI=1S/C9H6O2S/c10-9(11)7-5-12-8-4-2-1-3-6(7)8/h1-5H,(H,10,11)	DRBLTQNCQJXSNU-UHFFFAOYSA-N	?	20	spectrophotometric	a1/apparent	?	acidic	4.24
12840	O=C(O)C1(COCCC1)	OC(O)=C1COCCC1	InChI=1S/C6H10O3/c7-6(8)5-2-1-3-9-4-5/h7-8H,1-4H2	QXQHXICHFFJHID-UHFFFAOYSA-N	?	18	potentiometric	a/apparent	?	acidic	4.25
14341	O=C(O)CCCC=1([NH+]=CNC=1)	OC(O)=CCCC1=CNC=N1	InChI=1S/C7H10N2O2/c10-7(11)3-1-2-6-4-8-5-9-6/h3-5,10-11H,1-2H2,(H,8,9)	OWHNOELWUDQOLU-UHFFFAOYSA-N	?	26	potentiometric	a1/apparent	?	acidic	4.26
14321	O=C(O)C=1(NC=[NH+]C=1C(=O)[O-])	OC(=O)C1NC=NC=1C(O)=O	InChI=1S/C5H4N2O4/c8-4(9)2-3(5(10)11)7-1-6-2/h1H,(H,6,7)(H,8,9)(H,10,11)	ZEVWQFWTGHFIDH-UHFFFAOYSA-N	?	25	mean from 2	a1/apparent	?	acidic	4.27
17600	O=C(O)CC=CC	CC=CC=C(O)O	InChI=1S/C5H8O2/c1-2-3-4-5(6)7/h2-4,6-7H,1H3	GHPWOVIAXFUGOY-UHFFFAOYSA-N	?	20		a1/apparent	CO2H	acidic	4.28
13582	OC(=N[N+](C)(C)C)C1(=CC=CC=C1)	C[N+](C)(C)/N=C(/O)\C1C=CC=CC=1	InChI=1S/C10H14N2O/c1-12(2,3)11-10(13)9-7-5-4-6-8-9/h4-8H,1-3H3/p+1	MOYSUNPDEZJCAO-UHFFFAOYSA-O	?	24	mean from 2	a1/apparent	?	acidic	4.29
16572	O=C(O)C(C2(=CC=C(C1(=CC=CC=C1))C=C2))C(O)C	CC(O)C(C1C=CC(=CC=1)C1C=CC=CC=1)=C(O)O	InChI=1S/C16H16O3/c1-11(17)15(16(18)19)14-9-7-13(8-10-14)12-5-3-2-4-6-12/h2-11,17-19H,1H3	KFQJHQOZVOQDPN-UHFFFAOYSA-N	?	25	mean from 2	a1/thermodynamic	?	acidic	4.3
14170	O=C(O)C1(=CC(=CC(=C1)C)C)	CC1=CC(=CC(C)=C1)C(O)=O	InChI=1S/C9H10O2/c1-6-3-7(2)5-8(4-6)9(10)11/h3-5H,1-2H3,(H,10,11)	UMVOQQDNEYOJOK-UHFFFAOYSA-N	?	23	mean from 6	a1/thermodynamic	COOH	acidic	4.3
11458	O=C(O)C=CC1(=COC=C1)	OC(=O)C=CC1C=COC=1	InChI=1S/C7H6O3/c8-7(9)2-1-6-3-4-10-5-6/h1-5H,(H,8,9)	JHAPZUDWRRBZHZ-UHFFFAOYSA-N	?	25		a1/thermodynamic	?	acidic	4.31
14532	O[N+](C1(=CC=C(C)C=C1))(C)C	CC1C=CC(=CC=1)[N+](C)(C)O	InChI=1S/C9H14NO/c1-8-4-6-9(7-5-8)10(2,3)11/h4-7,11H,1-3H3/q+1	DXJCUMCUHXIASQ-UHFFFAOYSA-N	?	20	potentiometric	a/thermodynamic	?	acidic	4.32
10027	S1(CC(=O)CC(C1)=O)	OC1CSCC(=O)C=1	InChI=1S/C5H6O2S/c6-4-1-5(7)3-8-2-4/h1,6H,2-3H2	IUBFJMYXAFBSOU-UHFFFAOYSA-N	?		potentiometric	a/apparent	?	acidic	4.34
16689	O=C1(C(O)=C(C(=O)C2(=C1C=CC=C2))C3(=CC=CC=C3))	OC1=C(C2C=CC=CC=2)C(=O)C2C=CC=CC=2C1=O	InChI=1S/C16H10O3/c17-14-11-8-4-5-9-12(11)15(18)16(19)13(14)10-6-2-1-3-7-10/h1-9,19H	KUKDVSFMDRAXML-UHFFFAOYSA-N	?		spectrophotometric	a/apparent	?	acidic	4.35
10615	O=C(O)C=CC1(=CC=C(O)C=C1)	OC1C=CC(=CC=1)C=CC(O)=O	InChI=1S/C9H8O3/c10-8-4-1-7(2-5-8)3-6-9(11)12/h1-6,10H,(H,11,12)	NGSWKAQJJWESNS-UHFFFAOYSA-N	?, ?	25		apparent	?, ?	acidic	4.359999999999999
11026	OC2(=C(C1(=NN=NN1))C=CC=C2)	OC1C=CC=CC=1C1NN=NN=1	InChI=1S/C7H6N4O/c12-6-4-2-1-3-5(6)7-8-10-11-9-7/h1-4,12H,(H,8,9,10,11)	FPUQYVARGFDCGZ-UHFFFAOYSA-N	?	20	spectrophotometric	a1/apparent	NH	acidic	4.36
12659	O=C(O)CCCCC[NH3+]	NCCCCC=C(O)O	InChI=1S/C6H13NO2/c7-5-3-1-2-4-6(8)9/h4,8-9H,1-3,5,7H2	MPBGGRBFOSYISD-UHFFFAOYSA-N	?	24	mean from 2	a1/apparent	COOH	acidic	4.37
15563	N3(=C(NCCC1(=CC=CC=C1))C2(=C(NN=C2)N=C3))	C(CNC1=NC=NC2NN=CC=21)C1C=CC=CC=1	InChI=1S/C13H13N5/c1-2-4-10(5-3-1)6-7-14-12-11-8-17-18-13(11)16-9-15-12/h1-5,8-9H,6-7H2,(H2,14,15,16,17,18)	JMOYUDXVINOCCT-UHFFFAOYSA-N	?	20	spectrophotometric	a/apparent	?	acidic	4.38
11478	O=C(O)CC1(OCCCC1)	OC(O)=CC1CCCCO1	InChI=1S/C7H12O3/c8-7(9)5-6-3-1-2-4-10-6/h5-6,8-9H,1-4H2	IVCNSUOIXJZBNT-UHFFFAOYSA-N	?	25	potentiometric	a/apparent	?	acidic	4.39
12203	O=C(O)C([NH2+]C1(=CC=CC=C1))C(C)C	CC(C)C(=NC1C=CC=CC=1)C(O)O	InChI=1S/C11H15NO2/c1-8(2)10(11(13)14)12-9-6-4-3-5-7-9/h3-8,11,13-14H,1-2H3	QNRNUOYGPHKBND-UHFFFAOYSA-N	?	22	potentiometric	a2/apparent	COOH	acidic	4.4
16096	S(=O)(=O)(NC1(=NOC(=N1)C))C2(=CC=C(N)C=C2)	CC1=NC(NS(=O)(=O)C2C=CC(N)=CC=2)=NO1	InChI=1S/C9H10N4O3S/c1-6-11-9(12-16-6)13-17(14,15)8-4-2-7(10)3-5-8/h2-5H,10H2,1H3,(H,12,13)	ASWFWIACWHAFNP-UHFFFAOYSA-N	?		potentiometric	a/apparent	?	acidic	4.4
10594	O=C(O)C=CC1(=CC(O)=CC=C1)	OC1C=C(C=CC=1)C=CC(O)=O	InChI=1S/C9H8O3/c10-8-3-1-2-7(6-8)4-5-9(11)12/h1-6,10H,(H,11,12)	KKSDGJDHHZEWEP-UHFFFAOYSA-N	?	25	conductometric	1/thermodynamic	?	acidic	4.4
13506	O=C(O)C=CC1(=C(OC)C=CC=C1)	COC1C=CC=CC=1C=CC(O)=O	InChI=1S/C10H10O3/c1-13-9-5-3-2-4-8(9)6-7-10(11)12/h2-7H,1H3,(H,11,12)	FEGVSPGUHMGGBO-UHFFFAOYSA-N	?, ?	25		b1/apparent	?, ?	acidic	4.42
16528	O=C1(C(O)=C(C(=O)C2(=C1C=CC=C2))C=CC3(=CC=CC=C3))	OC1=C(C=CC2C=CC=CC=2)C(=O)C2C=CC=CC=2C1=O	InChI=1S/C18H12O3/c19-16-13-8-4-5-9-14(13)17(20)18(21)15(16)11-10-12-6-2-1-3-7-12/h1-11,21H	FMAJLTGEJGSZBH-UHFFFAOYSA-N	?		spectrophotometric	a/apparent	?	acidic	4.44
13275	O=C(O)C12(C(OC)=CC(CC1)CC2)	COC1=CC2CCC1(CC2)C(O)=O	InChI=1S/C10H14O3/c1-13-8-6-7-2-4-10(8,5-3-7)9(11)12/h6-7H,2-5H2,1H3,(H,11,12)	DKDOCPLCBLEPBS-UHFFFAOYSA-N	?	25	spectrophotometric	a1/apparent	COOH	acidic	4.45
11020	S1(=O)(=O)(N=CNC2(=C1N=CN2C))	CN1C=NC2=C1NC=NS2(=O)=O	InChI=1S/C5H6N4O2S/c1-9-3-7-5-4(9)6-2-8-12(5,10)11/h2-3H,1H3,(H,6,8)	KQNHRYVCCJCMKH-UHFFFAOYSA-N	?	21	potentiometric	a1/apparent	?	acidic	4.45
16575	O=C(O)CCC(=O)C2(=CC=C(C1(=CC=CC=C1))C=C2)	OC(O)=CCC(=O)C1C=CC(=CC=1)C1C=CC=CC=1	InChI=1S/C16H14O3/c17-15(10-11-16(18)19)14-8-6-13(7-9-14)12-4-2-1-3-5-12/h1-9,11,18-19H,10H2	XWAMMGBQMKGHJQ-UHFFFAOYSA-N	?	25		a1/apparent	COOH	acidic	4.46
12106	O=C(O)C1(=CC=C(OCCCC)C=C1)	CCCCOC1C=CC(=CC=1)C(O)=O	InChI=1S/C11H14O3/c1-2-3-8-14-10-6-4-9(5-7-10)11(12)13/h4-7H,2-3,8H2,1H3,(H,12,13)	LAUFPZPAKULAGB-UHFFFAOYSA-N	?	25	spectrophotometric	a1/apparent	?	acidic	4.48
16883	ClC1(=C(OC)C=C(OC)C3(=C1OC2(C(=O)CC(=O)CC2C)(C3=O)))	COC1=CC(OC)=C(Cl)C2OC3(C(C)CC(=O)C=C3O)C(=O)C1=2	InChI=1S/C16H15ClO6/c1-7-4-8(18)5-11(19)16(7)15(20)12-9(21-2)6-10(22-3)13(17)14(12)23-16/h5-7,19H,4H2,1-3H3	KUTVEHNZHKAAAO-UHFFFAOYSA-N	?	18	potentiometric	a/apparent	?	acidic	4.49
10453	O[N+]([O-])=CCCCC	CCCC/C=[N+](\[O-])/O	InChI=1S/C5H11NO2/c1-2-3-4-5-6(7)8/h5H,2-4H2,1H3,(H,7,8)	LTVYWSFKMRDAEA-UHFFFAOYSA-N	?	20	spectrophotometric	a1/thermodynamic	?	acidic	4.5
13260	ClC1(=CC(=CC=C1)C2(C(C(=O)O)C2))	OC(O)=C1CC1C1C=C(Cl)C=CC=1	InChI=1S/C10H9ClO2/c11-7-3-1-2-6(4-7)8-5-9(8)10(12)13/h1-4,8,12-13H,5H2	TYKWCRAOSRCNFT-UHFFFAOYSA-N	?	25	potentiometric	a/apparent	?	acidic	4.51
12099	O=C(O)C=CC1(=C(OCC)C=CC=C1)	CCOC1C=CC=CC=1C=CC(O)=O	InChI=1S/C11H12O3/c1-2-14-10-6-4-3-5-9(10)7-8-11(12)13/h3-8H,2H2,1H3,(H,12,13)	UXTDCJJEJZCEBF-UHFFFAOYSA-N	?, ?	25		apparent	?, ?	acidic	4.515
10337	O=C(O)C=CC=CC	CC=CC=CC(O)=O	InChI=1S/C6H8O2/c1-2-3-4-5-6(7)8/h2-5H,1H3,(H,7,8)	WSWCOQWTEOXDQX-UHFFFAOYSA-N	?, ?	25	potentiometric	a/apparent	?, ?	acidic	4.52
16954	[Se](=O)(O)C2(=CC=C(C1(=CC=CC=C1))C=C2)	O[Se](=O)C1C=CC(=CC=1)C1C=CC=CC=1	InChI=1S/C12H10O2Se/c13-15(14)12-8-6-11(7-9-12)10-4-2-1-3-5-10/h1-9H,(H,13,14)	QZBDRGAVOVNKCQ-UHFFFAOYSA-N	?	25	potentiometric	a/apparent	?	acidic	4.53
13519	O=C(O)C1(=C(C=C(OCC)C=C1)C)	CC1C=C(C=CC=1C(O)=O)OCC	InChI=1S/C10H12O3/c1-3-13-8-4-5-9(10(11)12)7(2)6-8/h4-6H,3H2,1-2H3,(H,11,12)	NPJNAEZUNKBQET-UHFFFAOYSA-N	?	20	potentiometric	a/thermodynamic	?	acidic	4.54
14198	S1(C(=CC=C1)CCCC(=O)O)	OC(O)=CCCC1=CC=CS1	InChI=1S/C8H10O2S/c9-8(10)5-1-3-7-4-2-6-11-7/h2,4-6,9-10H,1,3H2	LZUXYMUIGBYYCS-UHFFFAOYSA-N	?	25		a1/thermodynamic	?	acidic	4.54
11469	O=C(O)C1(=C(OC=C1C)C)	CC1OC=C(C)C=1C(O)=O	InChI=1S/C7H8O3/c1-4-3-10-5(2)6(4)7(8)9/h3H,1-2H3,(H,8,9)	JFXXYKVSLHRBAA-UHFFFAOYSA-N	?	20	potentiometric	a/apparent	?	acidic	4.55
13526	O=C(O)C1(=CC=C(OC(C)C)C=C1)	CC(C)OC1C=CC(=CC=1)C(O)=O	InChI=1S/C10H12O3/c1-7(2)13-9-5-3-8(4-6-9)10(11)12/h3-7H,1-2H3,(H,11,12)	ZVERWTXKKWSSHH-UHFFFAOYSA-N	?	20	mean from 2	a1/apparent	?	acidic	4.57
11287	ClC1(=C(C=C2(N=NN(C2(=C1))O))C)	CC1C=C2N=NN(O)C2=CC=1Cl	InChI=1S/C7H6ClN3O/c1-4-2-6-7(3-5(4)8)11(12)10-9-6/h2-3,12H,1H3	LNHHUBMHUQEWIJ-UHFFFAOYSA-N	?	25	potentiometric	a1/apparent	OH	acidic	4.57
11839	O=C(O)C(C=C=CC)(C)C	CC=C=CC(C)(C)C(O)=O	InChI=1S/C8H12O2/c1-4-5-6-8(2,3)7(9)10/h4,6H,1-3H3,(H,9,10)	LVGSYIPUWLQTMN-UHFFFAOYSA-N	?	25	potentiometric	a1/apparent	?	acidic	4.58
12693	O=C(N)C(CC(=O)O)C	CC(CC(O)=O)C(=N)O	InChI=1S/C5H9NO3/c1-3(5(6)9)2-4(7)8/h3H,2H2,1H3,(H2,6,9)(H,7,8)	OAMWNDMMJLINIH-UHFFFAOYSA-N	?	25	conductometric	apparent	?	acidic	4.59
16780	O=C(OC)C1(N(C(=O)C)CC(C1CC(=O)O)C(=C)C)	CC(=C)C1CN(C(C1C=C(O)O)=C(O)OC)C(=C)O	InChI=1S/C13H19NO5/c1-7(2)10-6-14(8(3)15)12(13(18)19-4)9(10)5-11(16)17/h5,9-10,15-18H,1,3,6H2,2,4H3	SRQISOPLPWWSDZ-UHFFFAOYSA-N	?			a/apparent	?	acidic	4.6
10349	O=C(O)CC=C(C)C	CC(C)=CC=C(O)O	InChI=1S/C6H10O2/c1-5(2)3-4-6(7)8/h3-4,7-8H,1-2H3	OLJAGKMCNKVRBF-UHFFFAOYSA-N	?	25	conductometric	apparent	?	acidic	4.6
12597	O=C(C(C(=O)C)C=O)C	C=C(O)C(C=O)C(=C)O	InChI=1S/C6H8O3/c1-4(8)6(3-7)5(2)9/h3,6,8-9H,1-2H2	BPXXAMGNXWDBTO-UHFFFAOYSA-N	?			a/apparent	?	acidic	4.6
12341	O=C(O)C2(C(C1(=CC=C(OC)C=C1))C2)	COC1C=CC(=CC=1)C1CC1=C(O)O	InChI=1S/C11H12O3/c1-14-8-4-2-7(3-5-8)9-6-10(9)11(12)13/h2-5,9,12-13H,6H2,1H3	VWXDHIBKKSHNMH-UHFFFAOYSA-N	?	25	potentiometric	a/apparent	?	acidic	4.62
10603	O=C(O)C1(C(C(C(=O)C)C1)(C)C)	CC1(C)C(CC1=C(O)O)C(=C)O	InChI=1S/C9H14O3/c1-5(10)6-4-7(8(11)12)9(6,2)3/h6,10-12H,1,4H2,2-3H3	WVMIAOCBNFMOMR-UHFFFAOYSA-N	?		potentiometric	a/apparent	?	acidic	4.63
11473	O=C(O)C1(=C(OC(=C1)C)C)	CC1=CC(C(O)=O)=C(C)O1	InChI=1S/C7H8O3/c1-4-3-6(7(8)9)5(2)10-4/h3H,1-2H3,(H,8,9)	CNTHHNPBADVTRY-UHFFFAOYSA-N	?	20	potentiometric	a/apparent	?	acidic	4.64
14609	O=C(O)CCCCCCCCCCC[NH3+]	NCCCCCCCCCCC=C(O)O	InChI=1S/C12H25NO2/c13-11-9-7-5-3-1-2-4-6-8-10-12(14)15/h10,14-15H,1-9,11,13H2	TWFFXDVWVGDFKF-UHFFFAOYSA-N	?	25	potentiometric	apparent	CO2H	acidic	4.65
16481	S(=O)(=O)(NC(=O)C1(=CC(=C(C)C=C1)C))C2(=CC=C(N)C=C2)	CC1C=CC(=CC=1C)C(=O)NS(=O)(=O)C1C=CC(N)=CC=1	InChI=1S/C15H16N2O3S/c1-10-3-4-12(9-11(10)2)15(18)17-21(19,20)14-7-5-13(16)6-8-14/h3-9H,16H2,1-2H3,(H,17,18)	LFAXYIHYMGEIHW-UHFFFAOYSA-N	?	25	potentiometric	a/apparent	?	acidic	4.66
12486	O=C(O)CC=2(C1(=C(C=CC=C1)NC=2C))	CC1NC2C=CC=CC=2C=1C=C(O)O	InChI=1S/C11H11NO2/c1-7-9(6-11(13)14)8-4-2-3-5-10(8)12-7/h2-6,12-14H,1H3	FQRMOJLMTDRNLC-UHFFFAOYSA-N	?	25		apparent	?	acidic	4.67
10943	O=C(O)C2(C(C1(=CC=CC=C1))C2)	OC(O)=C1CC1C1C=CC=CC=1	InChI=1S/C10H10O2/c11-10(12)9-6-8(9)7-4-2-1-3-5-7/h1-5,8,11-12H,6H2	GDPWNMCWBQUDDH-UHFFFAOYSA-N	?, ?	25	potentiometric	a/apparent	?, ?	acidic	4.68
17599	O=C(O)C=CCC	CCC=CC(O)=O	InChI=1S/C5H8O2/c1-2-3-4-5(6)7/h3-4H,2H2,1H3,(H,6,7)	YIYBQIKDCADOSF-UHFFFAOYSA-N	?	25	conductometric	thermodynamic	?	acidic	4.69
17227	O=C(O)C	C=C(O)O	InChI=1S/C2H4O2/c1-2(3)4/h3-4H,1H2	LONYOMRPNGXPGP-UHFFFAOYSA-N	?	23	mean from 39	a1/apparent	O-H	acidic	4.7
14631	ClC1(=C(NN=C(C#N)C#N)C(Cl)=CC=C1)	N#CC(C#N)N=NC1C(Cl)=CC=CC=1Cl	InChI=1S/C9H4Cl2N4/c10-7-2-1-3-8(11)9(7)15-14-6(4-12)5-13/h1-3,6H	AEQGCSSRAKAFGV-UHFFFAOYSA-N	?	25	mean from 2	a1/apparent	?	acidic	4.7
13530	O=C(O)CCC1(=CC=C(OC)C=C1)	COC1C=CC(CC=C(O)O)=CC=1	InChI=1S/C10H12O3/c1-13-9-5-2-8(3-6-9)4-7-10(11)12/h2-3,5-7,11-12H,4H2,1H3	UYRSBFUVCJDPFU-UHFFFAOYSA-N	?	25	mean from 2	thermodynamic	?	acidic	4.72
10522	O=C(O)CCC1(=CC=C(C)C=C1)	CC1C=CC(CC=C(O)O)=CC=1	InChI=1S/C10H12O2/c1-8-2-4-9(5-3-8)6-7-10(11)12/h2-5,7,11-12H,6H2,1H3	QHAOMALKXSIJKN-UHFFFAOYSA-N	?	25	potentiometric	a/apparent	?	acidic	4.74
12282	O=C(O)CCC(O)CC#CC#CC#C	C#CC#CC#CCC(O)CC=C(O)O	InChI=1S/C11H10O3/c1-2-3-4-5-6-7-10(12)8-9-11(13)14/h1,9-10,12-14H,7-8H2	IKJBDIONANICDI-UHFFFAOYSA-N	?			a/apparent	?	acidic	4.75
11475	O=C(O)C1(CCC(O)CC1)	OC(O)=C1CCC(O)CC1	InChI=1S/C7H12O3/c8-6-3-1-5(2-4-6)7(9)10/h6,8-10H,1-4H2	CYADOPHGTNQRGH-UHFFFAOYSA-N	?, ?	25	potentiometric	a/thermodynamic	?, ?	acidic	4.76
14594	O=C(O)C(C(C(CO)CC)CCC)CC	CCC(C(CCC)C(CO)CC)=C(O)O	InChI=1S/C12H24O3/c1-4-7-11(9(5-2)8-13)10(6-3)12(14)15/h9,11,13-15H,4-8H2,1-3H3	GJSAWXOOSILYME-UHFFFAOYSA-N	?	25	potentiometric	a1/apparent	-COOH	acidic	4.78
16270	O=C(N)C(C1(=CC=CC=C1))CCCCC(=O)O	N=C(O)C(CCCC=C(O)O)C1C=CC=CC=1	InChI=1S/C13H17NO3/c14-13(17)11(8-4-5-9-12(15)16)10-6-2-1-3-7-10/h1-3,6-7,9,11,15-16H,4-5,8H2,(H2,14,17)	SHQWBDZSVYQOGE-UHFFFAOYSA-N	?	25	conductometric	a/apparent	?	acidic	4.79
12794	[Se](=O)(O)C1(=CC=CC=C1)	O[Se](=O)C1C=CC=CC=1	InChI=1S/C6H6O2Se/c7-9(8)6-4-2-1-3-5-6/h1-5H,(H,7,8)	WIHKGDVGLJJAMC-UHFFFAOYSA-N	?	25	potentiometric	a1/apparent	?	acidic	4.79
17911	OC=1([NH+]=C(N)NC=1)	NC1NC=C(O)N=1	InChI=1S/C3H5N3O/c4-3-5-1-2(7)6-3/h1,7H,(H3,4,5,6)	AEGRGDYHZFLAGY-UHFFFAOYSA-N	?	25	potentiometric	a1/apparent	?	acidic	4.8
11377	O=C(O)CC1(CCCCC1)	OC(O)=CC1CCCCC1	InChI=1S/C8H14O2/c9-8(10)6-7-4-2-1-3-5-7/h6-7,9-10H,1-5H2	CXTNJDVIRSJCSI-UHFFFAOYSA-N	?	22	mean from 3	a1/apparent	?	acidic	4.8
17066	O=C(O)CCCC=2(C1(=C(C=CC=C1)NC=2))	OC(O)=CCCC1=CNC2C=CC=CC1=2	InChI=1S/C12H13NO2/c14-12(15)7-3-4-9-8-13-11-6-2-1-5-10(9)11/h1-2,5-8,13-15H,3-4H2	QHKUTYAYENKOEC-UHFFFAOYSA-N	?		mean from 2	a/apparent	?	acidic	4.82
13532	O=C(O)CC1(C(C(C(O)C)C1)(C)C)	CC(O)C1CC(C=C(O)O)C1(C)C	InChI=1S/C10H18O3/c1-6(11)8-4-7(5-9(12)13)10(8,2)3/h5-8,11-13H,4H2,1-3H3	SQPRSGBCPLHQNC-UHFFFAOYSA-N	?	20	potentiometric	a/thermodynamic	?	acidic	4.83
16170	ClC1(=C(Cl)C=C(Cl)C(=C1C[NH+]2(CCOCC2))O)	OC1C(CN2CCOCC2)=C(Cl)C(Cl)=CC=1Cl	InChI=1S/C11H12Cl3NO2/c12-8-5-9(13)11(16)7(10(8)14)6-15-1-3-17-4-2-15/h5,16H,1-4,6H2	VEFSPVXJOXOAAZ-UHFFFAOYSA-N	?	25	spectrophotometric	a1/apparent	OH	acidic	4.84
15725	P(=O)(O)([O-])C=1([NH+]=C2(C(O)C(O)C(C(N2(C=1))CO)O))	OCC1C(O)C(O)C(O)C2=NC(=CN21)P(O)(O)=O	InChI=1S/C8H13N2O7P/c11-2-3-5(12)6(13)7(14)8-9-4(1-10(3)8)18(15,16)17/h1,3,5-7,11-14H,2H2,(H2,15,16,17)	HURIBEZHYQHUKI-UHFFFAOYSA-N	?	25		a2/apparent	O-Na	acidic	4.84
12208	S(=O)(=O)(NC1(=CC=CC=C1))C(F)(F)F	O=S(=O)(NC1C=CC=CC=1)C(F)(F)F	InChI=1S/C7H6F3NO2S/c8-7(9,10)14(12,13)11-6-4-2-1-3-5-6/h1-5,11H	OXDSKEQSEGDAFN-UHFFFAOYSA-N	?	25	mean from 2	a1/apparent	N(1+)-H	acidic	4.85
12570	O=C(O)CCCCCC	CCCCCC=C(O)O	InChI=1S/C7H14O2/c1-2-3-4-5-6-7(8)9/h6,8-9H,2-5H2,1H3	PSHLNTOPOCHINM-UHFFFAOYSA-N	?	18	mean from 2	apparent	?	acidic	4.86
13484	O=C(O)CCCCC1(=CC=CC=C1)	OC(O)=CCCCC1C=CC=CC=1	InChI=1S/C11H14O2/c12-11(13)9-5-4-8-10-6-2-1-3-7-10/h1-3,6-7,9,12-13H,4-5,8H2	JAKXODFQWXJYOG-UHFFFAOYSA-N	?	20	potentiometric	a/apparent	?	acidic	4.88
11429	[Se](=O)(O)C1(=CC=C(C)C=C1)	CC1=CC=C(C=C1)[Se](O)=O	InChI=1S/C7H8O2Se/c1-6-2-4-7(5-3-6)10(8)9/h2-5H,1H3,(H,8,9)	JFVKYVZJYVJLSP-UHFFFAOYSA-N	?	25	potentiometric	apparent	?	acidic	4.88
11297	O=C(O)CCCCCCCCC	CCCCCCCCC=C(O)O	InChI=1S/C10H20O2/c1-2-3-4-5-6-7-8-9-10(11)12/h9,11-12H,2-8H2,1H3	OHSDWFICZQQBIV-UHFFFAOYSA-N	?	25		a1/apparent	COOH	acidic	4.89
11843	[Si](CCCC(=O)O)(C)(C)C	C[Si](C)(C)CCC=C(O)O	InChI=1S/C7H16O2Si/c1-10(2,3)6-4-5-7(8)9/h5,8-9H,4,6H2,1-3H3	BVGVKANBNDUVHH-UHFFFAOYSA-N	?	25	potentiometric	a/apparent	?	acidic	4.89
14595	O=C(O)CCC(O)C=C=CC#CC#CC	CC#CC#CC=C=CC(O)CC=C(O)O	InChI=1S/C12H12O3/c1-2-3-4-5-6-7-8-11(13)9-10-12(14)15/h6,8,10-11,13-15H,9H2,1H3	KVCLGJKWHCNTJZ-UHFFFAOYSA-N	?			apparent	?	acidic	4.9
14327	O=NC(=NO)C1(=CC=CC=C1)	O=NC(N=O)C1C=CC=CC=1	InChI=1S/C7H6N2O2/c10-8-7(9-11)6-4-2-1-3-5-6/h1-5,7H	PRQKTDDQERMAHO-UHFFFAOYSA-N	?	20	potentiometric	a1/apparent	?	acidic	4.9
11210	OC=1(C=2(C(C=[N+](C=1)C)=CC=CC=2))	C[N+]1=CC2=CC=CC=C2C(O)=C1	InChI=1S/C10H9NO/c1-11-6-8-4-2-3-5-9(8)10(12)7-11/h2-7H,1H3/p+1	TXSIGDOOBYFEIT-UHFFFAOYSA-O	?	20	potentiometric	a/apparent	?	acidic	4.93
13724	O=C(O)C12(CC3(CC(C1)CC(C2)C3))	OC(=O)C12CC3CC(C1)CC(C2)C3	InChI=1S/C11H16O2/c12-10(13)11-4-7-1-8(5-11)3-9(2-7)6-11/h7-9H,1-6H2,(H,12,13)	JIMXXGFJRDUSRO-UHFFFAOYSA-N	?	25	mean from 2	a1/apparent	COOH	acidic	4.95
10291	OC1(=C[N+](=CC=C1)C)	C[N+]1C=C(O)C=CC=1	InChI=1S/C6H7NO/c1-7-4-2-3-6(8)5-7/h2-5H,1H3/p+1	FZVAZYLFYPULKX-UHFFFAOYSA-O	?	20	mean from 3	a/apparent	?	acidic	4.96
14061	ClC[Si](CCCC(=O)O)(C)C	C[Si](C)(CCl)CCC=C(O)O	InChI=1S/C7H15ClO2Si/c1-11(2,6-8)5-3-4-7(9)10/h4,9-10H,3,5-6H2,1-2H3	URGVMQJDMMAQEA-UHFFFAOYSA-N	?	25	potentiometric	a1/apparent	?	acidic	4.97
13186	ClCCC[Si](CCCC(=O)O)(C)C	C[Si](C)(CCCCl)CCC=C(O)O	InChI=1S/C9H19ClO2Si/c1-13(2,8-4-6-10)7-3-5-9(11)12/h5,11-12H,3-4,6-8H2,1-2H3	IJFLGSFFJQOASB-UHFFFAOYSA-N	?	25	potentiometric	a1/apparent	?	acidic	4.98
14672	O=[N+]([O-])C1(=CC=C(C(C(=O)O)=CC)C=C1)	CC=C(C(O)=O)C1C=CC(=CC=1)[N+]([O-])=O	InChI=1S/C10H9NO4/c1-2-9(10(12)13)7-3-5-8(6-4-7)11(14)15/h2-6H,1H3,(H,12,13)	DKIDVFLMXDKXAF-UHFFFAOYSA-N	?			a/apparent	?	acidic	5.0
13051	O=C(O)C=1(NC(C)=CC=1)	CC1=CC=C(N1)C(O)=O	InChI=1S/C6H7NO2/c1-4-2-3-5(7-4)6(8)9/h2-3,7H,1H3,(H,8,9)	UFYABCWJPZTWHA-UHFFFAOYSA-N	?		potentiometric	a/apparent	?	acidic	5.0
15454	O=C(O)CCCCCCCCCCCCCCCCC	CCCCCCCCCCCCCCCCC=C(O)O	InChI=1S/C18H36O2/c1-2-3-4-5-6-7-8-9-10-11-12-13-14-15-16-17-18(19)20/h17,19-20H,2-16H2,1H3	RVSCBJNWEMQNJZ-UHFFFAOYSA-N	?	25		a1/apparent	COOH	acidic	5.01
10581	O=C1(C(O)=CC=C(C=C1)C(=O)C)	C=C(O)C1C=CC(=O)C(O)=CC=1	InChI=1S/C9H8O3/c1-6(10)7-2-4-8(11)9(12)5-3-7/h2-5,10H,1H2,(H,11,12)	FAUGANVBFBZWNJ-UHFFFAOYSA-N	?	25	spectrophotometric	a1/apparent	?	acidic	5.01
17765	O=C(O)C1(C(C)C1)	CC1CC1=C(O)O	InChI=1S/C5H8O2/c1-3-2-4(3)5(6)7/h3,6-7H,2H2,1H3	SMEFGQDLISTIHL-UHFFFAOYSA-N	?	25	potentiometric	a1/apparent	?	acidic	5.03
14726	OC1(=NC(=[NH+]C(=C1CCCC)C)NCC)	CC1N=C(NCC)N=C(O)C=1CCCC	InChI=1S/C11H19N3O/c1-4-6-7-9-8(3)13-11(12-5-2)14-10(9)15/h4-7H2,1-3H3,(H2,12,13,14,15)	BBXXLROWFHWFQY-UHFFFAOYSA-N	?	24	mean from 2	a1/apparent	-OH	acidic	5.04
14136	S(=O)(=O)(NC(=O)N)CC(=O)N	NC(=O)NS(=O)(=O)CC(=N)O	InChI=1S/C3H7N3O4S/c4-2(7)1-11(9,10)6-3(5)8/h1H2,(H2,4,7)(H3,5,6,8)	WNVLDYVOMHCCOK-UHFFFAOYSA-N	?	25	potentiometric	a1/apparent	?	acidic	5.05
11299	[Si](CCCCCC(=O)O)(C)(C)C	C[Si](C)(C)CCCCC=C(O)O	InChI=1S/C9H20O2Si/c1-12(2,3)8-6-4-5-7-9(10)11/h7,10-11H,4-6,8H2,1-3H3	CKVBAJWFTWTKIW-UHFFFAOYSA-N	?	25	potentiometric	a/apparent	?	acidic	5.06
10418	S(=O)(=O)(NC(=O)N)C	CS(=O)(=O)NC(N)=O	InChI=1S/C2H6N2O3S/c1-8(6,7)4-2(3)5/h1H3,(H3,3,4,5)	BLPITTLHXKDNPJ-UHFFFAOYSA-N	?	25	potentiometric	a1/apparent	?	acidic	5.1
17606	O=C(O)C=C(C)C	CC(C)=CC(O)=O	InChI=1S/C5H8O2/c1-4(2)3-5(6)7/h3H,1-2H3,(H,6,7)	YYPNJNDODFVZLE-UHFFFAOYSA-N	?	25	mean from 3	thermodynamic	?	acidic	5.12
15658	O=C1(C(O)=C(C(=O)C2(=C1C=CC=C2))CCC(C)C)	CC(C)CCC1=C(O)C(=O)C2C=CC=CC=2C1=O	InChI=1S/C15H16O3/c1-9(2)7-8-12-13(16)10-5-3-4-6-11(10)14(17)15(12)18/h3-6,9,18H,7-8H2,1-2H3	CBIBTBSDPZSTOE-UHFFFAOYSA-N	?		spectrophotometric	a/apparent	?	acidic	5.13
10499	O=[N+]([O-])C(C(=O)C)C	CC(C(=C)O)[N+]([O-])=O	InChI=1S/C4H7NO3/c1-3(4(2)6)5(7)8/h3,6H,2H2,1H3	BEFAEEMFPNUWSP-UHFFFAOYSA-N	?	25	potentiometric	a1/apparent	O=C(Me)-CH	acidic	5.15
17130	S(=O)(=O)(C=1(NN=NC=1))CC2(=CC=CC=C2)	O=S(=O)(CC1C=CC=CC=1)C1=CN=NN1	InChI=1S/C9H9N3O2S/c13-15(14,9-6-10-12-11-9)7-8-4-2-1-3-5-8/h1-6H,7H2,(H,10,11,12)	JRDBKQITQPXRMO-UHFFFAOYSA-N	?	23	spectrophotometric	a1/apparent	NH	acidic	5.15
10881	O=[N+]([O-])CC(=O)C1(=CC=CC=C1)	[O-][N+](=O)C=C(O)C1C=CC=CC=1	InChI=1S/C8H7NO3/c10-8(6-9(11)12)7-4-2-1-3-5-7/h1-6,10H	WLPFGUHYQFUBJX-UHFFFAOYSA-N	?	25	potentiometric	a/thermodynamic	?	acidic	5.19
14881	ClC1(=CC(=C(O)C(=C1)C[NH+](C)C)C[NH+](C)C)	CN(C)CC1C=C(Cl)C=C(CN(C)C)C=1O	InChI=1S/C12H19ClN2O/c1-14(2)7-9-5-11(13)6-10(12(9)16)8-15(3)4/h5-6,16H,7-8H2,1-4H3	YYMJQPRNZRJYFY-UHFFFAOYSA-N	?	25	potentiometric	a1/apparent	?	acidic	5.2
11390	O=C1(CC(=O)CC(C1)(C)C)	CC1(C)C=C(O)CC(O)=C1	InChI=1S/C8H12O2/c1-8(2)4-6(9)3-7(10)5-8/h4-5,9-10H,3H2,1-2H3	GTXXXOAGEJHHCE-UHFFFAOYSA-N	?	25	mean from 3	a1/apparent	?	acidic	5.21
17351	[Se](=O)(O)CCC	CCC[Se](O)=O	InChI=1S/C3H8O2Se/c1-2-3-6(4)5/h2-3H2,1H3,(H,4,5)	PEDKRBWGEAUUKD-UHFFFAOYSA-N	?	25	potentiometric	apparent	?	acidic	5.25
10396	O=[N+]([O-])C([N+](=O)[O-])C	CC([N+]([O-])=O)[N+]([O-])=O	InChI=1S/C2H4N2O4/c1-2(3(5)6)4(7)8/h2H,1H3	LKKHEZBRRGJBGH-UHFFFAOYSA-N	?	25	potentiometric	apparent	?	acidic	5.28
16962	O=C(O)CC1(C(C=2(C=C(O)C=CC=2(C1)))C)	CC1C(CC2=CC=C(O)C=C21)C=C(O)O	InChI=1S/C12H14O3/c1-7-9(5-12(14)15)4-8-2-3-10(13)6-11(7)8/h2-3,5-7,9,13-15H,4H2,1H3	OCCRGHFIDIUCAG-UHFFFAOYSA-N	?		potentiometric	a/apparent	?	acidic	5.3
14062	ClC[Si](CC(C(=O)O)C)(C)C	CC(C[Si](C)(C)CCl)=C(O)O	InChI=1S/C7H15ClO2Si/c1-6(7(9)10)4-11(2,3)5-8/h9-10H,4-5H2,1-3H3	KMUFKYUUMJANKH-UHFFFAOYSA-N	?	25	potentiometric	a1/apparent	?	acidic	5.32
13485	O=C(O)CC(=CC1(=CC=CC=C1))C	CC(C=C(O)O)=CC1C=CC=CC=1	InChI=1S/C11H12O2/c1-9(8-11(12)13)7-10-5-3-2-4-6-10/h2-8,12-13H,1H3	CBLMWCGIVJXJSF-UHFFFAOYSA-N	?			a/apparent	?	acidic	5.35
14758	[Br-].[P+](C1(=CC=CC=C1))(C2(=CC=CC=C2))(C3(=CC=CC=C3))C5(C4(=C(C=CC(=C4)[N+](=O)[O-])C6(=C5C=CC=C6)))	[O-][N+](=O)C1=CC2C(C3C=CC=CC=3C=2C=C1)[P+](C1C=CC=CC=1)(C1C=CC=CC=1)C1C=CC=CC=1	InChI=1S/C31H23NO2P/c33-32(34)23-20-21-28-27-18-10-11-19-29(27)31(30(28)22-23)35(24-12-4-1-5-13-24,25-14-6-2-7-15-25)26-16-8-3-9-17-26/h1-22,31H/q+1	GAUINONBKKHFHS-UHFFFAOYSA-N	[Br-]	25	spectrophotometric	a1/apparent	?	acidic	5.36
13131	S=C1(SC(C)(C)C(N1)=O)	CC1(C)SC(=S)NC1=O	InChI=1S/C5H7NOS2/c1-5(2)3(7)6-4(8)9-5/h1-2H3,(H,6,7,8)	QAZFSCRQNWGQDE-UHFFFAOYSA-N	?	20	potentiometric	a/apparent	?	acidic	5.38
12773	O=C1(C=C(O)C=CC=C1)	OC1=CC(=O)C=CC=C1	InChI=1S/C7H6O2/c8-6-3-1-2-4-7(9)5-6/h1-5,8H	PQNPOOXTHUELOP-UHFFFAOYSA-N	?	16.5		a/apparent	?	acidic	5.4
11205	OC=1(C=[N+](C2(=CC=CC=C2(C=1)))C)	C[N+]1=CC(O)=CC2=CC=CC=C12	InChI=1S/C10H9NO/c1-11-7-9(12)6-8-4-2-3-5-10(8)11/h2-7H,1H3/p+1	GCTBEVNSTBKIHQ-UHFFFAOYSA-O	?	20	mean from 2	a/apparent	?	acidic	5.42
14081	O=[N+]([O-])C([N+](=O)[O-])CCCC	CCCCC([N+]([O-])=O)[N+]([O-])=O	InChI=1S/C5H10N2O4/c1-2-3-4-5(6(8)9)7(10)11/h5H,2-4H2,1H3	WOVMXXUUELNGSX-UHFFFAOYSA-N	?		potentiometric	a/thermodynamic	?	acidic	5.45
13153	ON=NC1(=NN(C)C=N1)	CN1C=NC(NN=O)=N1	InChI=1S/C3H5N5O/c1-8-2-4-3(6-8)5-7-9/h2H,1H3,(H,5,6,9)	WPUBXTOJOWNTTR-UHFFFAOYSA-N	?	25	spectrophotometric	a1/apparent	O-H	acidic	5.48
15057	OC1(=NC(=[NH+]C(=C1C)C)N2(N=C(C)C=C2O))	CC1N=C(N=C(O)C=1C)N1N=C(C)C=C1O	InChI=1S/C10H12N4O2/c1-5-4-8(15)14(13-5)10-11-7(3)6(2)9(16)12-10/h4,15H,1-3H3,(H,11,12,16)	VBANUYXYNRELIJ-UHFFFAOYSA-N	?	20	mean from 2	a1/apparent	?	acidic	5.5
11311	O=[N+]([O-])C([N+](=O)[O-])CCCCC	CCCCCC([N+]([O-])=O)[N+]([O-])=O	InChI=1S/C6H12N2O4/c1-2-3-4-5-6(7(9)10)8(11)12/h6H,2-5H2,1H3	HLUAPIYZVLAARK-UHFFFAOYSA-N	?		potentiometric	a/thermodynamic	?	acidic	5.5
17278	N1(=NNC(=N1)C)	CC1NN=NN=1	InChI=1S/C2H4N4/c1-2-3-5-6-4-2/h1H3,(H,3,4,5,6)	XZGLNCKSNVGDNX-UHFFFAOYSA-N	?	25	mean from 2	a1/apparent	N-H	acidic	5.52
14180	O=C1(C(C(=O)CC(C1)(C)C)C)	CC1C(O)=CC(C)(C)C=C1O	InChI=1S/C9H14O2/c1-6-7(10)4-9(2,3)5-8(6)11/h4-6,10-11H,1-3H3	VTAOFFLFUMGTGI-UHFFFAOYSA-N	?	20	spectrophotometric	a/apparent	?	acidic	5.6
11371	O=C1(C(CC(C)C(C1)=O)C)	CC1CC(C)C(=O)C=C1O	InChI=1S/C8H12O2/c1-5-3-6(2)8(10)4-7(5)9/h4-6,9H,3H2,1-2H3	SIUHPTJLGFASDY-UHFFFAOYSA-N	?	20	potentiometric	a/apparent	?	acidic	5.62
12936	OC1(=N[N+](=C([O-])C=C1)C)	C[N+]1N=C(O)C=CC=1O	InChI=1S/C5H6N2O2/c1-7-5(9)3-2-4(8)6-7/h2-3H,1H3,(H,6,8)/p+1	UAECOHJYXUJDOF-UHFFFAOYSA-O	?		potentiometric	a/apparent	?	acidic	5.65
12611	O=[N+]([O-])C([N+](=O)[O-])CC	CCC([N+]([O-])=O)[N+]([O-])=O	InChI=1S/C3H6N2O4/c1-2-3(4(6)7)5(8)9/h3H,2H2,1H3	DFHLCCWFLMSKJI-UHFFFAOYSA-N	?	25	mean from 2	apparent	?	acidic	5.67
14890	O=[N+]([O-])C1(=CC(=C(O)C=C1)C[NH+](CC)CC)	CCN(CC1=CC(=CC=C1O)[N+]([O-])=O)CC	InChI=1S/C11H16N2O3/c1-3-12(4-2)8-9-7-10(13(15)16)5-6-11(9)14/h5-7,14H,3-4,8H2,1-2H3	DFAWSOMDNOMEQL-UHFFFAOYSA-N	?	25	spectrophotometric	a1/apparent	OH	acidic	5.75
13741	[Br]C1(=C(O)C=CC2(=C1CC2=O))	OC1C=CC2=C(C=C2O)C=1Br	InChI=1S/C8H5BrO2/c9-8-5-3-7(11)4(5)1-2-6(8)10/h1-3,10-11H	ALVHPXGVPOIGDT-UHFFFAOYSA-N	?	25	potentiometric	a1/thermodynamic	OH	acidic	5.75
10002	ClC1(=CC(S)=CC=C1)	SC1C=C(Cl)C=CC=1	InChI=1S/C6H5ClS/c7-5-2-1-3-6(8)4-5/h1-4,8H	CQJDYPZUDYXHLM-UHFFFAOYSA-N	?	25	mean from 2	a1/apparent	SH	acidic	5.76
14072	O=C(O)C(C(C(=O)C)C)(C)C	CC(C(=C)O)C(C)(C)C(O)=O	InChI=1S/C8H14O3/c1-5(6(2)9)8(3,4)7(10)11/h5,9H,2H2,1,3-4H3,(H,10,11)	JWZVXXVJLBYFIJ-UHFFFAOYSA-N	?	18	potentiometric	a1/thermodynamic	?	acidic	5.79
17664	O=NC(=NO)CC	CCC(N=O)N=O	InChI=1S/C3H6N2O2/c1-2-3(4-6)5-7/h3H,2H2,1H3	UZGGAATVZXRJFK-UHFFFAOYSA-N	?	20	potentiometric	a1/apparent	?	acidic	5.8
14926	O=[N+]([O-])C1(=C(NN=C(C#N)C#N)C=CC=C1)	N#CC(C#N)N=NC1C=CC=CC=1[N+]([O-])=O	InChI=1S/C9H5N5O2/c10-5-7(6-11)12-13-8-3-1-2-4-9(8)14(15)16/h1-4,7H	NBRXHBWLQYESNG-UHFFFAOYSA-N	?	25	mean from 2	a1/apparent	?	acidic	5.8
11769	O=C([N+]1(=CC(=CC=C1)C))C	CC1C=[N+](C=CC=1)C(=C)O	InChI=1S/C8H9NO/c1-7-4-3-5-9(6-7)8(2)10/h3-6H,2H2,1H3/p+1	AHXIXPVEDDENSL-UHFFFAOYSA-O	?	25		a1/apparent	?	acidic	5.81
10016	O=C1(C(C=O)CCC1)	OC1=CCCC1C=O	InChI=1S/C6H8O2/c7-4-5-2-1-3-6(5)8/h3-5,8H,1-2H2	HHZKLMVXPIVKIS-UHFFFAOYSA-N	?	20	potentiometric	a/apparent	?	acidic	5.83
15239	S(=O)(=O)(NC=1(SC=CN=1))C3(=CC(N=NC2(=CC=CC=C2))=C(N)C=C3)	NC1C=CC(=CC=1N=NC1C=CC=CC=1)S(=O)(=O)NC1=NC=CS1	InChI=1S/C15H13N5O2S2/c16-13-7-6-12(24(21,22)20-15-17-8-9-23-15)10-14(13)19-18-11-4-2-1-3-5-11/h1-10H,16H2,(H,17,20)	BRZKQOKMWVFRGO-UHFFFAOYSA-N	?		potentiometric	a/apparent	?	acidic	5.85
15964	[Br]C1(=C(OC)C(=C(O)C(=C1)[Br])C(=O)NCC2([NH+](CCC2)CC))	CCN1CCCC1CNC(=O)C1C(O)=C(Br)C=C(Br)C=1OC	InChI=1S/C15H20Br2N2O3/c1-3-19-6-4-5-9(19)8-18-15(21)12-13(20)10(16)7-11(17)14(12)22-2/h7,9,20H,3-6,8H2,1-2H3,(H,18,21)	JNFBCMWINGLNPB-UHFFFAOYSA-N	?	25	potentiometric	a1/apparent	OH	acidic	5.88
16668	S(=O)(=O)(NC1(=[N+]([O-])C(=CC=C1)C))C2(=CC=C(N)C=C2)	CC1=CC=CC(NS(=O)(=O)C2C=CC(N)=CC=2)=[N+]1[O-]	InChI=1S/C12H13N3O3S/c1-9-3-2-4-12(15(9)16)14-19(17,18)11-7-5-10(13)6-8-11/h2-8,14H,13H2,1H3	PLJUBKSSSUNJIC-UHFFFAOYSA-N	?			a/apparent	?	acidic	5.9
10153	O=C1(NC(=O)CC1[NH3+])	N=C1CC(=O)NC1O	InChI=1S/C4H6N2O2/c5-2-1-3(7)6-4(2)8/h4-5,8H,1H2,(H,6,7)	BVQQZCKBHKITQU-UHFFFAOYSA-N	?		potentiometric	a1/apparent	?	acidic	5.9
10741	ON=NC1(=NN(C)C(=N1)N(C)C)	CN(C)C1=NC(NN=O)=NN1C	InChI=1S/C5H10N6O/c1-10(2)5-6-4(7-9-12)8-11(5)3/h1-3H3,(H,7,8,12)	QDJFCSJVFADBTE-UHFFFAOYSA-N	?	25	spectrophotometric	a1/apparent	O-H	acidic	5.94
17321	N1(=NNC(=N1)N)	NC1NN=NN=1	InChI=1S/CH3N5/c2-1-3-5-6-4-1/h(H3,2,3,4,5,6)	ULRPISSMEBPJLN-UHFFFAOYSA-N	?	20	mean from 2	a2/apparent	?	acidic	5.98
15759	O=C(ONC(=O)C1(=CC=CC=C1))C2(=CC=CC=C2)	O=C(ONC(=O)C1C=CC=CC=1)C1C=CC=CC=1	InChI=1S/C14H11NO3/c16-13(11-7-3-1-4-8-11)15-18-14(17)12-9-5-2-6-10-12/h1-10H,(H,15,16)	NDUPKKOZUXENKU-UHFFFAOYSA-N	?		potentiometric	a/apparent	?	acidic	6.0
11443	IC1(=C(O)C(I)=CC(=C1)C)	CC1=CC(I)=C(O)C(I)=C1	InChI=1S/C7H6I2O/c1-4-2-5(8)7(10)6(9)3-4/h2-3,10H,1H3	YLNIUGKLFHIHRA-UHFFFAOYSA-N	?		spectrophotometric	a/apparent	?	acidic	6.0
15110	S(=O)(=O)(NC=1(SC=CN=1))C2(=CC=C(O)C=C2)	OC1C=CC(=CC=1)S(=O)(=O)NC1=NC=CS1	InChI=1S/C9H8N2O3S2/c12-7-1-3-8(4-2-7)16(13,14)11-9-10-5-6-15-9/h1-6,12H,(H,10,11)	JBACAGZMXLDQCR-UHFFFAOYSA-N	?	25	potentiometric	a/apparent	?	acidic	6.0
10298	O=C1(N(O)C(=O)CC1)	OC1=CCC(=O)N1O	InChI=1S/C4H5NO3/c6-3-1-2-4(7)5(3)8/h1,6,8H,2H2	AZTDZMSBIOUDLD-UHFFFAOYSA-N	?	25	mean from 2	a1/apparent	OH	acidic	6.04
16871	O=C2(OC1(=C(C=CC(=C1)O)C(=C2C=3(OC=4(C=CC=CC=4(N=3))))C#N))	N#CC1=C(C(=O)OC2C=C(O)C=CC=21)C1=NC2C=CC=CC=2O1	InChI=1S/C17H8N2O4/c18-8-11-10-6-5-9(20)7-14(10)23-17(21)15(11)16-19-12-3-1-2-4-13(12)22-16/h1-7,20H	FJBJRHZSCDFLBF-UHFFFAOYSA-N	?	22		a1/thermodynamic	OH	acidic	6.07
12352	ClC1(=C(O)C=C2(OC(=O)C=C(C2(=C1))C))	CC1=CC(=O)OC2=CC(O)=C(Cl)C=C21	InChI=1S/C10H7ClO3/c1-5-2-10(13)14-9-4-8(12)7(11)3-6(5)9/h2-4,12H,1H3	JTXAGHXRIBLWES-UHFFFAOYSA-N	?	25	spectrophotometric	a/thermodynamic	?	acidic	6.1
15359	O=C(OC3(=CC1(=C(N(C)C2(C1(CC[NH+]2C)C))C=C3)))NC	CN1CCC2(C)C1N(C)C1=CC=C(C=C21)OC(=O)NC	InChI=1S/C15H21N3O2/c1-15-7-8-17(3)13(15)18(4)12-6-5-10(9-11(12)15)20-14(19)16-2/h5-6,9,13H,7-8H2,1-4H3,(H,16,19)	PIJVFDBKTWXHHD-UHFFFAOYSA-N	?	15		b1/apparent	?	acidic	6.12
11453	ClC1(=C(O)C(Cl)=CC=C1Cl)	OC1=C(Cl)C(Cl)=CC=C1Cl	InChI=1S/C6H3Cl3O/c7-3-1-2-4(8)6(10)5(3)9/h1-2,10H	XGCHAIDDPMFRLJ-UHFFFAOYSA-N	?	25	conductometric	thermodynamic	?	acidic	6.12
14492	O=C(OC)[N+]1(=CC=C(C)C=C1)	CC1C=C[N+](=CC=1)C(=O)OC	InChI=1S/C8H10NO2/c1-7-3-5-9(6-4-7)8(10)11-2/h3-6H,1-2H3/q+1	ZXNXSSIJUVAYKW-UHFFFAOYSA-N	?	25	spectrophotometric	a1/apparent	?	acidic	6.15
16092	S(=O)(=O)(NC1(=NC=NC=C1))C2(=CC=C(N)C=C2)	NC1C=CC(=CC=1)S(=O)(=O)NC1C=CN=CN=1	InChI=1S/C10H10N4O2S/c11-8-1-3-9(4-2-8)17(15,16)14-10-5-6-12-7-13-10/h1-7H,11H2,(H,12,13,14)	PXDBUWPMANSAFI-UHFFFAOYSA-N	?		potentiometric	a/apparent	?	acidic	6.17
16224	N#CC(C#N)C(C1(=CC=CC=C1))C(C#N)C#N	N#CC(C#N)C(C(C#N)C#N)C1C=CC=CC=1	InChI=1S/C13H8N4/c14-6-11(7-15)13(12(8-16)9-17)10-4-2-1-3-5-10/h1-5,11-13H	KUDPUPGWLJTKFK-UHFFFAOYSA-N	?	25	spectrophotometric	a1/apparent	C-H	acidic	6.19
13286	O=C1(NC(=O)C=2(N=C(N(C=2(N1))C)C))	CC1=NC2=C(NC(=O)NC2=O)N1C	InChI=1S/C7H8N4O2/c1-3-8-4-5(11(3)2)9-7(13)10-6(4)12/h1-2H3,(H2,9,10,12,13)	IUDNBXUYNBXGNT-UHFFFAOYSA-N	?	20	spectrophotometric	a/apparent	?	acidic	6.2
17534	O=[N+]([O-])NC	CN[N+]([O-])=O	InChI=1S/CH4N2O2/c1-2-3(4)5/h2H,1H3	ARCZSDSOONGBRX-UHFFFAOYSA-N	?	25	potentiometric	a1/thermodynamic	N-H	acidic	6.25
14886	OC1(=C(C=C(C)C=C1C([NH3+])CO)C([NH3+])CO)	CC1=CC(C(N)CO)=C(O)C(=C1)C(N)CO	InChI=1S/C11H18N2O3/c1-6-2-7(9(12)4-14)11(16)8(3-6)10(13)5-15/h2-3,9-10,14-16H,4-5,12-13H2,1H3	ACUFTTZPKCFWBZ-UHFFFAOYSA-N	?	23.9	potentiometric	a1/apparent	O-H	acidic	6.3
14828	O=[N+]([O-])C1(=CC(=C(O)C=C1)C(=O)N(C4(=CC=C(N=NC3(=CC=2(OCCOCCOCCOCCOCCOC=2C=C3)))C=C4))CCCC)	CCCCN(C1C=CC(=CC=1)N=NC1=CC2OCCOCCOCCOCCOCCOC=2C=C1)C(=O)C1C=C(C=CC=1O)[N+]([O-])=O	InChI=1S/C33H40N4O10/c1-2-3-12-36(33(39)29-24-28(37(40)41)9-10-30(29)38)27-7-4-25(5-8-27)34-35-26-6-11-31-32(23-26)47-22-20-45-18-16-43-14-13-42-15-17-44-19-21-46-31/h4-11,23-24,38H,2-3,12-22H2,1H3	SJCZLMRKLMTIBP-UHFFFAOYSA-N	?	30	spectrophotometric	a1/apparent	O-H	acidic	6.3
14191	[Br]C1(=C(O)C(=O)C=C(C=C1)C)	CC1C=CC(Br)=C(O)C(=O)C=1	InChI=1S/C8H7BrO2/c1-5-2-3-6(9)8(11)7(10)4-5/h2-4H,1H3,(H,10,11)	HSOZZQHGFCKHFW-UHFFFAOYSA-N	?	25	potentiometric	a/thermodynamic	?	acidic	6.3
16233	O(C1(=CC(=C(O)C(=C1)C[NH+](C)C)C[NH+](C)C))C	COC1=CC(CN(C)C)=C(O)C(CN(C)C)=C1	InChI=1S/C13H22N2O2/c1-14(2)8-10-6-12(17-5)7-11(13(10)16)9-15(3)4/h6-7,16H,8-9H2,1-5H3	HIXNUSUJXZDHKB-UHFFFAOYSA-N	?	25	potentiometric	a1/apparent	?	acidic	6.33
10478	S(=O)(=O)(N)C(F)(F)F	NS(=O)(=O)C(F)(F)F	InChI=1S/CH2F3NO2S/c2-1(3,4)8(5,6)7/h(H2,5,6,7)	KAKQVSNHTBLJCH-UHFFFAOYSA-N	?	25	potentiometric	a1/apparent	?	acidic	6.33
13191	N#CC(NC(CC)C)=C(C#N)C#N	CC(CC)N=C(C#N)C(C#N)C#N	InChI=1S/C9H10N4/c1-3-7(2)13-9(6-12)8(4-10)5-11/h7-8H,3H2,1-2H3	AEKPUVBKZLNJEK-UHFFFAOYSA-N	?	25	spectrophotometric	a1/apparent	?	acidic	6.35
17763	SC1(=CC=CC=C1)	SC1C=CC=CC=1	InChI=1S/C6H6S/c7-6-4-2-1-3-5-6/h1-5,7H	RMVRSNDYEFQCLF-UHFFFAOYSA-N	?	23	mean from 6	a1/apparent	SH	acidic	6.37
10399	O=[N+]([O-])NCC(C)C	CC(C)CN[N+]([O-])=O	InChI=1S/C4H10N2O2/c1-4(2)3-5-6(7)8/h4-5H,3H2,1-2H3	UGUFBDAWRGLNQK-UHFFFAOYSA-N	?	25	potentiometric	a1/thermodynamic	N-H	acidic	6.38
15853	O=C(O)C3(C2(C(C1(C(C=C(C(C)C)CC1)=CC2))(CCC3)C))(C)	CC(C)C1CCC2C(C=1)=CCC1C(C)(CCCC21C)C(O)=O	InChI=1S/C20H30O2/c1-13(2)14-6-8-16-15(12-14)7-9-17-19(16,3)10-5-11-20(17,4)18(21)22/h7,12-13,16-17H,5-6,8-11H2,1-4H3,(H,21,22)	RSWGJHLUYNHPMX-UHFFFAOYSA-N	?	20	potentiometric	a/thermodynamic	?	acidic	6.4
14190	[Br]C1(=C(O)C(=O)C=CC(=C1)C)	CC1=CC(Br)=C(O)C(=O)C=C1	InChI=1S/C8H7BrO2/c1-5-2-3-7(10)8(11)6(9)4-5/h2-4H,1H3,(H,10,11)	ZZHNPXVZXGCBML-UHFFFAOYSA-N	?	25	potentiometric	a/thermodynamic	?	acidic	6.41
14879	OC1(=C(C=C(C)C=C1C[NH+](C)C)C[NH+](C)C)	CC1C=C(CN(C)C)C(O)=C(CN(C)C)C=1	InChI=1S/C13H22N2O/c1-10-6-11(8-14(2)3)13(16)12(7-10)9-15(4)5/h6-7,16H,8-9H2,1-5H3	RQZGJWFANCGCHS-UHFFFAOYSA-N	?	25	potentiometric	a1/apparent	?	acidic	6.45
10006	SC1(=CC=C(C)C=C1)	CC1=CC=C(S)C=C1	InChI=1S/C7H8S/c1-6-2-4-7(8)5-3-6/h2-5,8H,1H3	WLHCBQAPPJAULW-UHFFFAOYSA-N	?	25	mean from 2	a1/apparent	?	acidic	6.47
17015	S=C2(N(C(=O)C1(=CC=CC=C1))CC(N2)=O)	OC1CN(C(=O)C2C=CC=CC=2)C(=S)N=1	InChI=1S/C10H8N2O2S/c13-8-6-12(10(15)11-8)9(14)7-4-2-1-3-5-7/h1-5H,6H2,(H,11,13,15)	YTMVOQHVLQJLML-UHFFFAOYSA-N	?	25		a2/apparent	?	acidic	6.5
10321	ON1(C(=NN=C1C)C)	CC1=NN=C(C)N1O	InChI=1S/C4H7N3O/c1-3-5-6-4(2)7(3)8/h8H,1-2H3	QPSOQJFXVRIXDK-UHFFFAOYSA-N	?	25		a/apparent	?	acidic	6.5
12136	O=[N+]([O-])C1(=CC=C(C([N+](=O)[O-])C)C=C1)	CC(C1C=CC(=CC=1)[N+]([O-])=O)[N+]([O-])=O	InChI=1S/C8H8N2O4/c1-6(9(11)12)7-2-4-8(5-3-7)10(13)14/h2-6H,1H3	SYLGCOREUBVFQV-UHFFFAOYSA-N	?	25	spectrophotometric	a1/apparent	?	acidic	6.51
16822	O=C1(N(C(=O)C(CC)(CC)C(N1)=O)C(=O)C2(=C(OC)C=CC=C2))	COC1C=CC=CC=1C(=O)N1C(=O)NC(=O)C(CC)(CC)C1=O	InChI=1S/C16H18N2O5/c1-4-16(5-2)13(20)17-15(22)18(14(16)21)12(19)10-8-6-7-9-11(10)23-3/h6-9H,4-5H2,1-3H3,(H,17,20,22)	PXTCCSJHKVIKPQ-UHFFFAOYSA-N	?	20	spectrophotometric	a1/apparent	N-H	acidic	6.54
15689	S(=O)(=O)(NC1(=NC(=CC=N1)C))C2(=CC=C(N)C=C2)	CC1=CC=NC(NS(=O)(=O)C2C=CC(N)=CC=2)=N1	InChI=1S/C11H12N4O2S/c1-8-6-7-13-11(14-8)15-18(16,17)10-4-2-9(12)3-5-10/h2-7H,12H2,1H3,(H,13,14,15)	QPPBRPIAZZHUNT-UHFFFAOYSA-N	?	24	mean from 3	a1/apparent	?	acidic	6.59
13596	ClC1(=CC=C(C([N+](=O)[O-])=NO)C=C1)	[O-][N+](=O)C(N=O)C1C=CC(Cl)=CC=1	InChI=1S/C7H5ClN2O3/c8-6-3-1-5(2-4-6)7(9-11)10(12)13/h1-4,7H	INLGKOXAAQWRFU-UHFFFAOYSA-N	?	25		a1/apparent	OH	acidic	6.6
14214	[Br]C1(=C(C=C(O)C(C=C1)=O)C)	CC1C=C(O)C(=O)C=CC=1Br	InChI=1S/C8H7BrO2/c1-5-4-8(11)7(10)3-2-6(5)9/h2-4H,1H3,(H,10,11)	ZCVQFZQHEBDHTQ-UHFFFAOYSA-N	?	25	potentiometric	a/thermodynamic	?	acidic	6.6
15788	S(=O)(=O)(NC=1(SC=C(N=1)C))C2(=CC=C(NC)C=C2)	CC1=CSC(NS(=O)(=O)C2C=CC(=CC=2)NC)=N1	InChI=1S/C11H13N3O2S2/c1-8-7-17-11(13-8)14-18(15,16)10-5-3-9(12-2)4-6-10/h3-7,12H,1-2H3,(H,13,14)	XLCFFZGUSYDFLW-UHFFFAOYSA-N	?	25	potentiometric	a/apparent	?	acidic	6.63
11109	OC2(=C(C1(=[NH+]CCN1))C=CC=C2)	OC1=CC=CC=C1C1NCCN=1	InChI=1S/C9H10N2O/c12-8-4-2-1-3-7(8)9-10-5-6-11-9/h1-4,12H,5-6H2,(H,10,11)	CSFVISOIQMHABM-UHFFFAOYSA-N	?	20	potentiometric	a2/apparent	?	acidic	6.63
14501	S(C1(=CC=CC=C1))C[N+](=O)[O-]	[O-][N+](=O)CSC1C=CC=CC=1	InChI=1S/C7H7NO2S/c9-8(10)6-11-7-4-2-1-3-5-7/h1-5H,6H2	GJGUOMBYPKDBSS-UHFFFAOYSA-N	?	25	spectrophotometric	a1/apparent	H-CHNO2	acidic	6.67
14719	[S+](CC(=O)C1(=CC=C([N+](=O)[O-])C=C1))(C)C	C[S+](C)C=C(O)C1C=CC(=CC=1)[N+]([O-])=O	InChI=1S/C10H11NO3S/c1-15(2)7-10(12)8-3-5-9(6-4-8)11(13)14/h3-7H,1-2H3/p+1	XCFPHAZXIKSZLC-UHFFFAOYSA-O	?	24	spectrophotometric	a1/apparent	RMe2S+ Br-	acidic	6.7
10949	OC=2(C1(=C(O)C=CC=C1C=CC=2))	OC1C=CC=C2C=CC=C(O)C=12	InChI=1S/C10H8O2/c11-8-5-1-3-7-4-2-6-9(12)10(7)8/h1-6,11-12H	OENHRRVNRZBNNS-UHFFFAOYSA-N	?	20	spectrophotometric	a1/apparent	?	acidic	6.71
10778	O=[N+]([O-])C1(=C(O)C(OC)=CC=C1)	COC1=CC=CC(=C1O)[N+]([O-])=O	InChI=1S/C7H7NO4/c1-12-6-4-2-3-5(7(6)9)8(10)11/h2-4,9H,1H3	WRXFJKBQZVRPHI-UHFFFAOYSA-N	?	25	spectrophotometric	a/thermodynamic	?	acidic	6.74
12828	SC1(=CC=C(OC)C=C1)	COC1C=CC(S)=CC=1	InChI=1S/C7H8OS/c1-8-6-2-4-7(9)5-3-6/h2-5,9H,1H3	NIFAOMSJMGEFTQ-UHFFFAOYSA-N	?	25	potentiometric	a1/apparent	SH	acidic	6.76
11704	O=[N+]([O-])CC1(=CC=CC=C1)	[O-][N+](=O)CC1C=CC=CC=1	InChI=1S/C7H7NO2/c9-8(10)6-7-4-2-1-3-5-7/h1-5H,6H2	VLZLOWPYUQHHCG-UHFFFAOYSA-N	?	20	spectrophotometric	a1/apparent	CH	acidic	6.77
12138	O=[N+]([O-])C1(=C(O)C=CC(=C1)NC(=O)C)	C/C(/O)=N\C1C=CC(O)=C(C=1)[N+]([O-])=O	InChI=1S/C8H8N2O4/c1-5(11)9-6-2-3-8(12)7(4-6)10(13)14/h2-4,12H,1H3,(H,9,11)	XZYRROIQJHLVRG-UHFFFAOYSA-N	?	25	spectrophotometric	a1/apparent	?	acidic	6.78
15370	S1(C(=NN=C1C2(=CC=CC=C2))NC(=O)C3(=CC=CC=C3))	O=C(NC1=NN=C(S1)C1C=CC=CC=1)C1C=CC=CC=1	InChI=1S/C15H11N3OS/c19-13(11-7-3-1-4-8-11)16-15-18-17-14(20-15)12-9-5-2-6-10-12/h1-10H,(H,16,18,19)	CUAQDYHIJBQWJV-UHFFFAOYSA-N	?		spectrophotometric	a/apparent	?	acidic	6.8
11206	OC=2(C1(=[N+](C=CC=C1C=CC=2)C))	C[N+]1C=CC=C2C=CC=C(O)C=12	InChI=1S/C10H9NO/c1-11-7-3-5-8-4-2-6-9(12)10(8)11/h2-7H,1H3/p+1	BOYITWKGAJWSEJ-UHFFFAOYSA-O	?	20	potentiometric	a/apparent	?	acidic	6.81
15237	O=C(N)C1(=C(N=NC(=C1)C2(=CC=CC=C2))NCCN3(CCOCC3))	NC(=O)C1C=C(N=NC=1NCCN1CCOCC1)C1C=CC=CC=1	InChI=1S/C17H21N5O2/c18-16(23)14-12-15(13-4-2-1-3-5-13)20-21-17(14)19-6-7-22-8-10-24-11-9-22/h1-5,12H,6-11H2,(H2,18,23)(H,19,21)	QSTBBPFYHIWPJJ-UHFFFAOYSA-N	?	25	potentiometric	a1/apparent	NH(+)	acidic	6.85
10178	S1(N=C(CC)N=C1O)	CCC1N=C(O)SN=1	InChI=1S/C4H6N2OS/c1-2-3-5-4(7)8-6-3/h2H2,1H3,(H,5,6,7)	XFNCIUSUSNFNAT-UHFFFAOYSA-N	?	25	potentiometric	a/apparent	?	acidic	6.89
11208	OC=2(C=1(C(=C[N+](C)=CC=1)C=CC=2))	C[N+]1C=C2C=CC=C(O)C2=CC=1	InChI=1S/C10H9NO/c1-11-6-5-9-8(7-11)3-2-4-10(9)12/h2-7H,1H3/p+1	JQPXNAFQNSXDTG-UHFFFAOYSA-O	?	20	potentiometric	a/apparent	?	acidic	6.9
16825	ClC1(=C(OC)C(=C(O)C(=C1)CC)C(=O)NCC2([NH+](CCC2)CC))	COC1C(Cl)=CC(CC)=C(O)C=1C(=O)NCC1CCCN1CC	InChI=1S/C17H25ClN2O3/c1-4-11-9-13(18)16(23-3)14(15(11)21)17(22)19-10-12-7-6-8-20(12)5-2/h9,12,21H,4-8,10H2,1-3H3,(H,19,22)	AADCDMQTJNYOSS-UHFFFAOYSA-N	?	25	potentiometric	a1/apparent	OH	acidic	6.91
16409	S(=O)(=O)(NC2(=NN(C1(=CC=C([N+](=O)[O-])C=C1))C=C2))C3(=CC=C(N)C=C3)	NC1C=CC(=CC=1)S(=O)(=O)NC1C=CN(N=1)C1C=CC(=CC=1)[N+]([O-])=O	InChI=1S/C15H13N5O4S/c16-11-1-7-14(8-2-11)25(23,24)18-15-9-10-19(17-15)12-3-5-13(6-4-12)20(21)22/h1-10H,16H2,(H,17,18)	VEWIIQZBSOQNJK-UHFFFAOYSA-N	?	25	spectrophotometric	a1/apparent	?	acidic	6.94
13066	O=CC1(=NC=CC=C1O)	OC1=CC=CN=C1C=O	InChI=1S/C6H5NO2/c8-4-5-6(9)2-1-3-7-5/h1-4,9H	ICDSWZBXIZCMHR-UHFFFAOYSA-N	?	20	spectrophotometric	a2/apparent	H+	acidic	6.95
14480	O=[N+]([O-])CC1(=CC(=CC=C1)C)	CC1C=C(C[N+]([O-])=O)C=CC=1	InChI=1S/C8H9NO2/c1-7-3-2-4-8(5-7)6-9(10)11/h2-5H,6H2,1H3	XTNHKWZXMCOJSB-UHFFFAOYSA-N	?	25	spectrophotometric	a1/apparent	?	acidic	6.97
12711	O=C(N)C(N)CC(=O)N	NC(=O)CC(=N)C(N)O	InChI=1S/C4H9N3O2/c5-2(4(7)9)1-3(6)8/h4-5,9H,1,7H2,(H2,6,8)	ZDNHPZWSODFLQB-UHFFFAOYSA-N	?		potentiometric	a/apparent	?	acidic	7.0
12057	S1(N=C(O)C2(=C1C=CC=C2))	OC1=NSC2C=CC=CC=21	InChI=1S/C7H5NOS/c9-7-5-3-1-2-4-6(5)10-8-7/h1-4H,(H,8,9)	DMSMPAJRVJJAGA-UHFFFAOYSA-N	?	25	potentiometric	a2/apparent	OH	acidic	7.01
11285	S1(=O)(=O)(N=CNC2(=C1C=CC=N2))	O=S1(=O)N=CNC2N=CC=CC1=2	InChI=1S/C6H5N3O2S/c10-12(11)5-2-1-3-7-6(5)8-4-9-12/h1-4H,(H,7,8,9)	XTJZVZARRFTFMX-UHFFFAOYSA-N	?	25		a1/apparent	?	acidic	7.03
11220	O=C1(OCC=2(C1=C(O)C(=NC=2)C))	CC1=NC=C2COC(=O)C2=C1O	InChI=1S/C8H7NO3/c1-4-7(10)6-5(2-9-4)3-12-8(6)11/h2,10H,3H2,1H3	HHPDVQLBYQFYFA-UHFFFAOYSA-N	?			a/apparent	?	acidic	7.05
16086	S(=O)(=O)(NC1(=NN=CC=C1))C2(=CC=C(N)C=C2)	NC1C=CC(=CC=1)S(=O)(=O)NC1C=CC=NN=1	InChI=1S/C10H10N4O2S/c11-8-3-5-9(6-4-8)17(15,16)14-10-2-1-7-12-13-10/h1-7H,11H2,(H,13,14)	KLXBSPXXUGSWGB-UHFFFAOYSA-N	?		potentiometric	a/apparent	?	acidic	7.06
14550	O=[N+]([O-])C1(=CC(=C(O)C=C1)C)	CC1C=C(C=CC=1O)[N+]([O-])=O	InChI=1S/C7H7NO3/c1-5-4-6(8(10)11)2-3-7(5)9/h2-4,9H,1H3	KDQPMQNHVQVVMR-UHFFFAOYSA-N	?	25	spectrophotometric	a1/apparent	?	acidic	7.1
16440	S(=O)(=O)(NC1(=NC(OC)=CC(=N1)OC))C2(=CC=C(N)C=C2)	COC1=CC(=NC(NS(=O)(=O)C2C=CC(N)=CC=2)=N1)OC	InChI=1S/C12H14N4O4S/c1-19-10-7-11(20-2)15-12(14-10)16-21(17,18)9-5-3-8(13)4-6-9/h3-7H,13H2,1-2H3,(H,14,15,16)	RMSFTZDTJHYIFE-UHFFFAOYSA-N	?		spectrophotometric	a/apparent	?	acidic	7.12
15710	S(=O)(=O)(NC1(=CC(C#N)=CC=C1))C2(=CC=CC=C2)	N#CC1C=C(C=CC=1)NS(=O)(=O)C1C=CC=CC=1	InChI=1S/C13H10N2O2S/c14-10-11-5-4-6-12(9-11)15-18(16,17)13-7-2-1-3-8-13/h1-9,15H	FHXOOBNHLNVYOF-UHFFFAOYSA-N	?	25	mean from 4	a1/apparent	NH	acidic	7.15
17464	[Br]C([N+](=O)[O-])C	CC(Br)[N+]([O-])=O	InChI=1S/C2H4BrNO2/c1-2(3)4(5)6/h2H,1H3	AMGDESQTWHNCTP-UHFFFAOYSA-N	?	30	spectrophotometric	a1/apparent	CH	acidic	7.17
14984	OC3(=CC2(=NC=1(C(=CC=C(C=1)C)N=C2C=C3)))	CC1C=C2N=C3C=C(O)C=CC3=NC2=CC=1	InChI=1S/C13H10N2O/c1-8-2-4-10-12(6-8)15-13-7-9(16)3-5-11(13)14-10/h2-7,16H,1H3	BXTHCKXJELJDME-UHFFFAOYSA-N	?	30	spectrophotometric	a1/apparent	?	acidic	7.2
14107	O=C(OCC)C(=NO)C(=O)C	CCOC(=O)C(N=O)C(=C)O	InChI=1S/C6H9NO4/c1-3-11-6(9)5(7-10)4(2)8/h5,8H,2-3H2,1H3	QZXRGFOSJUDWAF-UHFFFAOYSA-N	?	30	potentiometric	a1/apparent	?	acidic	7.2
17463	IC([N+](=O)[O-])C	CC(I)[N+]([O-])=O	InChI=1S/C2H4INO2/c1-2(3)4(5)6/h2H,1H3	VDOPYGXUORYJBA-UHFFFAOYSA-N	?	30	spectrophotometric	a1/apparent	CH	acidic	7.24
15168	S(=O)(=O)(NC=1(SC=CN=1))C2(=CC=C(N)C=C2)	NC1C=CC(=CC=1)S(=O)(=O)NC1=NC=CS1	InChI=1S/C9H9N3O2S2/c10-7-1-3-8(4-2-7)16(13,14)12-9-11-5-6-15-9/h1-6H,10H2,(H,11,12)	JNMRHUJNCSQMMB-UHFFFAOYSA-N	?	20	mean from 3	a/apparent	?	acidic	7.25
15577	[O-][N+]3(=C1(NC=NC1=C(NCC2(=CC=CC=C2))N=C3))	[O-][N+]1C=NC(NCC2C=CC=CC=2)=C2N=CNC=12	InChI=1S/C12H11N5O/c18-17-8-16-11(10-12(17)15-7-14-10)13-6-9-4-2-1-3-5-9/h1-5,7-8H,6H2,(H,13,16)(H,14,15)	GCZXLDJIDBQCRE-UHFFFAOYSA-N	?	30		a2/apparent	?	acidic	7.27
16902	OC=1(N(N=C(C=1CCCCC)C2(=CC=CC=C2))C3(=CC=CC=C3))	CCCCCC1=C(O)N(N=C1C1C=CC=CC=1)C1C=CC=CC=1	InChI=1S/C20H22N2O/c1-2-3-6-15-18-19(16-11-7-4-8-12-16)21-22(20(18)23)17-13-9-5-10-14-17/h4-5,7-14,23H,2-3,6,15H2,1H3	LHRIEDBDVOJYNR-UHFFFAOYSA-N	?		potentiometric	a/apparent	?	acidic	7.3
11780	[Br]NC(=O)C1(=CC=CC=C1)	O=C(NBr)C1C=CC=CC=1	InChI=1S/C7H6BrNO/c8-9-7(10)6-4-2-1-3-5-6/h1-5H,(H,9,10)	FLYWSBDBTKARFZ-UHFFFAOYSA-N	?	21	potentiometric	a1/apparent	?	acidic	7.3
11452	[S+](C1(=CC=C(O)C=C1))(C)C	C[S+](C)C1C=CC(O)=CC=1	InChI=1S/C8H10OS/c1-10(2)8-5-3-7(9)4-6-8/h3-6H,1-2H3/p+1	QAEDNLDMOUKNMI-UHFFFAOYSA-O	?	25	mean from 2	a/apparent	?	acidic	7.31
13128	OC1(=C(C#N)C=CC=C1)	N#CC1C=CC=CC=1O	InChI=1S/C7H5NO/c8-5-6-3-1-2-4-7(6)9/h1-4,9H	CHZCERSEMVWNHL-UHFFFAOYSA-N	?	25	mean from 4	a1/apparent	ArOH	acidic	7.32
14794	[Br]C6(=CC1(=C(C=5(C=CC=CC=5(C1[P+](C2(=CC=CC=C2))(C3(=CC=CC=C3))C4(=CC=CC=C4))))C=C6))	BrC1=CC2C(C3C=CC=CC=3C=2C=C1)[P+](C1C=CC=CC=1)(C1C=CC=CC=1)C1C=CC=CC=1	InChI=1S/C31H23BrP/c32-23-20-21-28-27-18-10-11-19-29(27)31(30(28)22-23)33(24-12-4-1-5-13-24,25-14-6-2-7-15-25)26-16-8-3-9-17-26/h1-22,31H/q+1	FYWPDCMFCALYBZ-UHFFFAOYSA-N	?	25	spectrophotometric	a1/apparent	?	acidic	7.33
11949	O1(CC=2(C=CC=CC=2(B1O)))	OB1OCC2C=CC=CC=21	InChI=1S/C7H7BO2/c9-8-7-4-2-1-3-6(7)5-10-8/h1-4,9H,5H2	XOQABDOICLHPIS-UHFFFAOYSA-N	?	25	potentiometric	a/apparent	?	acidic	7.38
14544	O=C(NO)C1(=C(O)C=CC=C1)	OC1C=CC=CC=1C(=O)NO	InChI=1S/C7H7NO3/c9-6-4-2-1-3-5(6)7(10)8-11/h1-4,9,11H,(H,8,10)	HBROZNQEVUILML-UHFFFAOYSA-N	?	20	mean from 2	a1/thermodynamic	?	acidic	7.39
12331	O=C2(C1(=C(C=CC=C1)C(C2C(C)C)=O))	CC(C)C1=C(O)C2C=CC=CC=2C1=O	InChI=1S/C12H12O2/c1-7(2)10-11(13)8-5-3-4-6-9(8)12(10)14/h3-7,13H,1-2H3	IRHOHLCQMCGDEJ-UHFFFAOYSA-N	?	25	spectrophotometric	a1/apparent	?	acidic	7.4
12131	S(=O)(=O)(N)C=1(SC(N(C(=O)C)C)=NN=1)	CN(C(=C)O)C1=NN=C(S1)S(N)(=O)=O	InChI=1S/C5H8N4O3S2/c1-3(10)9(2)4-7-8-5(13-4)14(6,11)12/h10H,1H2,2H3,(H2,6,11,12)	ONKBGJMUAOXBQS-UHFFFAOYSA-N	?		spectrophotometric	a/apparent	?	acidic	7.4
14552	O=[N+]([O-])C1(=C(O)C=CC(=C1)C)	CC1=CC(=C(O)C=C1)[N+]([O-])=O	InChI=1S/C7H7NO3/c1-5-2-3-7(9)6(4-5)8(10)11/h2-4,9H,1H3	SYDNSSSQVSOXTN-UHFFFAOYSA-N	?	25	spectrophotometric	a1/apparent	?	acidic	7.4
12692	O=C(C(=NO)C(=O)C)C	C=C(O)C(N=O)C(=C)O	InChI=1S/C5H7NO3/c1-3(7)5(6-9)4(2)8/h5,7-8H,1-2H2	CKQWMPBFLLRNTG-UHFFFAOYSA-N	?	25	mean from 2	a1/apparent	?	acidic	7.44
14530	OC1(=C([N+](C)(C)C)C=CC=C1)	C[N+](C)(C)C1C=CC=CC=1O	InChI=1S/C9H13NO/c1-10(2,3)8-6-4-5-7-9(8)11/h4-7H,1-3H3/p+1	VDAMZFHTCKFXBJ-UHFFFAOYSA-O	?	25	mean from 2	a/apparent	?	acidic	7.46
16581	S(=O)(=O)(NC1(=NC(=NC(=C1)C)C))C2(=CC=C(N)C=C2)	CC1=CC(NS(=O)(=O)C2C=CC(N)=CC=2)=NC(C)=N1	InChI=1S/C12H14N4O2S/c1-8-7-12(15-9(2)14-8)16-19(17,18)11-5-3-10(13)4-6-11/h3-7H,13H2,1-2H3,(H,14,15,16)	YZMCKZRAOLZXAZ-UHFFFAOYSA-N	?	20	potentiometric	a2/apparent	?	acidic	7.49
12234	ClC1(=C(C(O)=CC=C1)C[NH+](CC)CC)	CCN(CC1=C(O)C=CC=C1Cl)CC	InChI=1S/C11H16ClNO/c1-3-13(4-2)8-9-10(12)6-5-7-11(9)14/h5-7,14H,3-4,8H2,1-2H3	SEVRVSNAVDHAMU-UHFFFAOYSA-N	?	25	potentiometric	a1/apparent	?	acidic	7.5
15811	OC=1(N(N=C(C=1CCCCCCCC)C2(=CC=CC=C2))C3(=CC=CC=C3))	CCCCCCCCC1=C(O)N(N=C1C1C=CC=CC=1)C1C=CC=CC=1	InChI=1S/C23H28N2O/c1-2-3-4-5-6-13-18-21-22(19-14-9-7-10-15-19)24-25(23(21)26)20-16-11-8-12-17-20/h7-12,14-17,26H,2-6,13,18H2,1H3	QJUCBKGICUESOP-UHFFFAOYSA-N	?		potentiometric	a/apparent	?	acidic	7.5
13375	O=C1(C(=NO)C=CC2(=C1C=CC=C2))	O=C1C(C=CC2C=CC=CC1=2)N=O	InChI=1S/C10H7NO2/c12-10-8-4-2-1-3-7(8)5-6-9(10)11-13/h1-6,9H	YLCSNYIJIUCHOM-UHFFFAOYSA-N	?	25	mean from 2	a/thermodynamic	?	acidic	7.52
12758	O=CC1(=CC=C(O)C=C1)	OC1=CC=C(C=C1)C=O	InChI=1S/C7H6O2/c8-5-6-1-3-7(9)4-2-6/h1-5,9H	RGHHSNMVTDWUBI-UHFFFAOYSA-N	?	23	mean from 6	apparent	?	acidic	7.53
12204	O=C(C1(=CC=C(O)C=C1))C[NH2+]C(C)C	CC(C)N=CC(O)C1=CC=C(O)C=C1	InChI=1S/C11H15NO2/c1-8(2)12-7-11(14)9-3-5-10(13)6-4-9/h3-8,11,13-14H,1-2H3	BYKKDWQRTQFOIB-UHFFFAOYSA-N	?	20	mean from 3	a1/apparent	?	acidic	7.56
13474	S1(=O)(=O)(N=C(NC=2(C1=NC=CC=2))C)	CC1NC2=CC=CN=C2S(=O)(=O)N=1	InChI=1S/C7H7N3O2S/c1-5-9-6-3-2-4-8-7(6)13(11,12)10-5/h2-4H,1H3,(H,9,10)	PBPMLDLIJXVMQP-UHFFFAOYSA-N	?	25		a1/apparent	?	acidic	7.58
16355	OC=1(N(N=C(C=1CC2(=CC=CC=C2))C3(=CC=CC=C3))C4(=CC=CC=C4))	OC1=C(CC2C=CC=CC=2)C(=NN1C1C=CC=CC=1)C1C=CC=CC=1	InChI=1S/C22H18N2O/c25-22-20(16-17-10-4-1-5-11-17)21(18-12-6-2-7-13-18)23-24(22)19-14-8-3-9-15-19/h1-15,25H,16H2	SAEYBHOALGJRKV-UHFFFAOYSA-N	?		potentiometric	a/apparent	?	acidic	7.6
12401	S(=O)(=O)([O-])C2(=C1(C(NN=C1)=C(O)C=C2))	OC1C=CC(=C2C=NNC=12)S(O)(=O)=O	InChI=1S/C7H6N2O4S/c10-5-1-2-6(14(11,12)13)4-3-8-9-7(4)5/h1-3,10H,(H,8,9)(H,11,12,13)	YIANFSPFZGHAGU-UHFFFAOYSA-N	?	25	potentiometric	a/apparent	?	acidic	7.6
14481	O=[N+]([O-])CC1(=C(C=CC=C1)C)	CC1C=CC=CC=1C[N+]([O-])=O	InChI=1S/C8H9NO2/c1-7-4-2-3-5-8(7)6-9(10)11/h2-5H,6H2,1H3	WMAINSDGLPRZIA-UHFFFAOYSA-N	?	25	spectrophotometric	a1/apparent	?	acidic	7.6
16081	O(C1(=NC(=NC(=C1C)C)N2(N=C(C)C=C2O)))C	CC1N=C(N=C(OC)C=1C)N1N=C(C)C=C1O	InChI=1S/C11H14N4O2/c1-6-5-9(16)15(14-6)11-12-8(3)7(2)10(13-11)17-4/h5,16H,1-4H3	FNUOFCDTFADGQS-UHFFFAOYSA-N	?	20	potentiometric	a1/apparent	?	acidic	7.64
12224	S=C(NC1(=CC=C(C)C=C1))CC(=O)C	CC1=CC=C(C=C1)NC(=S)CC(=C)O	InChI=1S/C11H13NOS/c1-8-3-5-10(6-4-8)12-11(14)7-9(2)13/h3-6,13H,2,7H2,1H3,(H,12,14)	PCJWGZGJVBLZDP-UHFFFAOYSA-N	?	25	mean from 2	a1/apparent	?	acidic	7.65
14551	O=[N+]([O-])C1(=C(C=C(O)C=C1)C)	CC1C=C(O)C=CC=1[N+]([O-])=O	InChI=1S/C7H7NO3/c1-5-4-6(9)2-3-7(5)8(10)11/h2-4,9H,1H3	PIIZYNQECPTVEO-UHFFFAOYSA-N	?	20	potentiometric	a1/apparent	?	acidic	7.65
11451	[S+](C1(=CC(O)=CC=C1))(C)C	C[S+](C)C1C=CC=C(O)C=1	InChI=1S/C8H10OS/c1-10(2)8-5-3-4-7(9)6-8/h3-6H,1-2H3/p+1	SRNUOKNNVORIGK-UHFFFAOYSA-O	?		potentiometric	a/apparent	?	acidic	7.67
12531	O=[N+]([O-])C2(=CC=1(C(=CC(O)=CC=1)C=C2))	[O-][N+](=O)C1=CC2=CC=C(O)C=C2C=C1	InChI=1S/C10H7NO3/c12-10-4-2-7-5-9(11(13)14)3-1-8(7)6-10/h1-6,12H	QDQYVGHTDXWLCN-UHFFFAOYSA-N	?	25	spectrophotometric	a1/apparent	?	acidic	7.69
12484	O=C(NO)C=1(C=2(C(C=CC=1)=CC=CC=2))	ONC(=O)C1=CC=CC2=CC=CC=C21	InChI=1S/C11H9NO2/c13-11(12-14)10-7-3-5-8-4-1-2-6-9(8)10/h1-7,14H,(H,12,13)	JRZGPWOEHDOVMC-UHFFFAOYSA-N	?	20	potentiometric	a/apparent	?	acidic	7.7
10825	O=C(C1(=CC=C(O)C=C1))C[NH2+]C	CN=CC(O)C1=CC=C(O)C=C1	InChI=1S/C9H11NO2/c1-10-6-9(12)7-2-4-8(11)5-3-7/h2-6,9,11-12H,1H3	ISCCZXHYVRFXSR-UHFFFAOYSA-N	?		potentiometric	b/apparent	?	acidic	7.7
11694	OC1(=C(O)C=CC(=C1)C#N)	N#CC1=CC(O)=C(O)C=C1	InChI=1S/C7H5NO2/c8-4-5-1-2-6(9)7(10)3-5/h1-3,9-10H	NUWHYWYSMAPBHK-UHFFFAOYSA-N	?	25	potentiometric	a1/apparent	?	acidic	7.72
15049	O=C(C1(=CC(O)=C(O)C=C1))C2(=CC=CC=C2)	OC1C=CC(=CC=1O)C(=O)C1C=CC=CC=1	InChI=1S/C13H10O3/c14-11-7-6-10(8-12(11)15)13(16)9-4-2-1-3-5-9/h1-8,14-15H	ARWCZKJISXFBGI-UHFFFAOYSA-N	?	25	potentiometric	a1/apparent	?	acidic	7.74
17316	O1(N=CC(=C1)O)	OC1C=NOC=1	InChI=1S/C3H3NO2/c5-3-1-4-6-2-3/h1-2,5H	ABFBKQBATYREHU-UHFFFAOYSA-N	?			a1/apparent	OH	acidic	7.75
10679	OCCN1(CCN(CCO)CC1)	OCCN1CCN(CCO)CC1	InChI=1S/C8H18N2O2/c11-7-5-9-1-2-10(4-3-9)6-8-12/h11-12H,1-8H2	VARKIGWTYBUWNT-UHFFFAOYSA-N	?	24	mean from 2	b1/apparent	tert amin	acidic	7.75
12818	[Br]C1(=C(O)C=CC(=C1)[Br])	OC1C=CC(Br)=CC=1Br	InChI=1S/C6H4Br2O/c7-4-1-2-6(9)5(8)3-4/h1-3,9H	FAXWFCTVSHEODL-UHFFFAOYSA-N	?	25	mean from 2	a1/apparent	?	acidic	7.77
15502	O=C2(OC1(=C(C=CC(=C1)O)C=C2C3(=CC=CC=C3)))	OC1=CC2OC(=O)C(=CC=2C=C1)C1C=CC=CC=1	InChI=1S/C15H10O3/c16-12-7-6-11-8-13(10-4-2-1-3-5-10)15(17)18-14(11)9-12/h1-9,16H	RIPZCQZTVDNJHQ-UHFFFAOYSA-N	?	22		a1/thermodynamic	OH	acidic	7.8
14325	O=NCC(=O)C1(=CC=NC=C1)	O=C(CN=O)C1C=CN=CC=1	InChI=1S/C7H6N2O2/c10-7(5-9-11)6-1-3-8-4-2-6/h1-4H,5H2	FPGAVHFJZDKXDX-UHFFFAOYSA-N	?	25	potentiometric	a/apparent	?	acidic	7.8
14238	O=C(C1(=CC(O)=C(O)C=C1))C	C=C(O)C1=CC(O)=C(O)C=C1	InChI=1S/C8H8O3/c1-5(9)6-2-3-7(10)8(11)4-6/h2-4,9-11H,1H2	RGFKONOOOXBVQC-UHFFFAOYSA-N	?	20	potentiometric	a1/apparent	?	acidic	7.8
11537	O=C(NO)C1(=CC=NC=C1)	ONC(=O)C1C=CN=CC=1	InChI=1S/C6H6N2O2/c9-6(8-10)5-1-3-7-4-2-5/h1-4,10H,(H,8,9)	HZNTVAYNXKPCFK-UHFFFAOYSA-N	?	20	mean from 2	a/apparent	?	acidic	7.82
14079	O=[N+]([O-])C(CC[N+](=O)[O-])(C)C	CC(C)(CC[N+]([O-])=O)[N+]([O-])=O	InChI=1S/C5H10N2O4/c1-5(2,7(10)11)3-4-6(8)9/h3-4H2,1-2H3	HRXAIKGMPUQVSW-UHFFFAOYSA-N	?	20	spectrophotometric	a1/apparent	?	acidic	7.84
14426	SCC[NH2+]CC1(=CC=CC=C1)	SCCNCC1C=CC=CC=1	InChI=1S/C9H13NS/c11-7-6-10-8-9-4-2-1-3-5-9/h1-5,10-11H,6-8H2	LDJADHZNGVTQJD-UHFFFAOYSA-N	?	25	potentiometric	a1/apparent	SH	acidic	7.86
13103	OC1(=CC=C(C#N)C=C1)	N#CC1C=CC(O)=CC=1	InChI=1S/C7H5NO/c8-5-6-1-3-7(9)4-2-6/h1-4,9H	CVNOWLNNPYYEOH-UHFFFAOYSA-N	?	25	mean from 12	a1/apparent	?	acidic	7.89
11392	O=C(C1(=CC=C(O)C=C1))C	C=C(O)C1=CC=C(O)C=C1	InChI=1S/C8H8O2/c1-6(9)7-2-4-8(10)5-3-7/h2-5,9-10H,1H2	XCQCERPCWZQGIX-UHFFFAOYSA-N	?	25	mean from 5	a1/apparent	OH	acidic	7.9
10673	O=C(N)CC(=O)C1(=CC=NC=C1)	N=C(O)CC(=O)C1C=CN=CC=1	InChI=1S/C8H8N2O2/c9-8(12)5-7(11)6-1-3-10-4-2-6/h1-4H,5H2,(H2,9,12)	DOWOERSNOKFOGJ-UHFFFAOYSA-N	?	25	spectrophotometric	a1/apparent	?	acidic	7.91
12613	O=C(N)C(N)CC(C)C	CC(C)CC(=N)C(N)O	InChI=1S/C6H14N2O/c1-4(2)3-5(7)6(8)9/h4,6-7,9H,3,8H2,1-2H3	XVOXORXMUNZBFO-UHFFFAOYSA-N	?, ?		potentiometric	a/apparent	NH3%+&, NH3%+&	acidic	7.92
15764	S(=O)(=O)(NC1(=CC(OC)=CC=C1))C2(=CC=CC=C2)	COC1C=C(C=CC=1)NS(=O)(=O)C1C=CC=CC=1	InChI=1S/C13H13NO3S/c1-17-12-7-5-6-11(10-12)14-18(15,16)13-8-3-2-4-9-13/h2-10,14H,1H3	PIGMPCQZRHHQIE-UHFFFAOYSA-N	?	25	mean from 4	a1/apparent	NH	acidic	7.95
16202	S1(C(=NC(=C1)C)N=NC2(=C(O)C=CC(=C2)OC))	CC1=CSC(=N1)N=NC1C=C(C=CC=1O)OC	InChI=1S/C11H11N3O2S/c1-7-6-17-11(12-7)14-13-9-5-8(16-2)3-4-10(9)15/h3-6,15H,1-2H3	GTXGBYWNHXDTHE-UHFFFAOYSA-N	?		spectrophotometric	a2/apparent	?	acidic	7.98
10882	O=[N+]([O-])C=CC1(=CC=C(O)C=C1)	[O-][N+](=O)C=CC1C=CC(O)=CC=1	InChI=1S/C8H7NO3/c10-8-3-1-7(2-4-8)5-6-9(11)12/h1-6,10H	CTJKRKMPTRJAIT-UHFFFAOYSA-N	?	25	mean from 2	a/apparent	?	acidic	7.98
15316	OC=1(N(N=C(C=1CC)C2(=CC=CC=C2))C3(=CC=CC=C3))	CCC1=C(O)N(N=C1C1C=CC=CC=1)C1C=CC=CC=1	InChI=1S/C17H16N2O/c1-2-15-16(13-9-5-3-6-10-13)18-19(17(15)20)14-11-7-4-8-12-14/h3-12,20H,2H2,1H3	WVFJAOHNCQFFMB-UHFFFAOYSA-N	?		potentiometric	a/apparent	?	acidic	8.0
12399	S(=O)(=O)([O-])C1(=CC(O)=C2(NN=CC2(=C1)))	OC1=CC(=CC2C=NNC1=2)S(O)(=O)=O	InChI=1S/C7H6N2O4S/c10-6-2-5(14(11,12)13)1-4-3-8-9-7(4)6/h1-3,10H,(H,8,9)(H,11,12,13)	FRPCPQDZNAJAFK-UHFFFAOYSA-N	?	25	potentiometric	a/apparent	?	acidic	8.0
13420	IC2(=C(O)C1(=NC=CC=C1C(=C2)I))	OC1C2=NC=CC=C2C(I)=CC=1I	InChI=1S/C9H5I2NO/c10-6-4-7(11)9(13)8-5(6)2-1-3-12-8/h1-4,13H	UXZFQZANDVDGMM-UHFFFAOYSA-N	?	25	spectrophotometric	a2/apparent	?	acidic	8.0
14235	[S+](C1(=C(C=CC(=C1)O)C))(C)C	CC1C=CC(O)=CC=1[S+](C)C	InChI=1S/C9H12OS/c1-7-4-5-8(10)6-9(7)11(2)3/h4-6H,1-3H3/p+1	BIWPCLXIYFSFEJ-UHFFFAOYSA-O	?	25	potentiometric	a/apparent	?	acidic	8.01
13558	O=[N+]([O-])C1(=CC=C(C(=O)NO)C=C1)	[O-][N+](=O)C1C=CC(=CC=1)C(=O)NO	InChI=1S/C7H6N2O4/c10-7(8-11)5-1-3-6(4-2-5)9(12)13/h1-4,11H,(H,8,10)	NORABPMBUQMZLT-UHFFFAOYSA-N	?	25	potentiometric	a1/apparent	?	acidic	8.02
14471	O=C1(C=C(C(=NO)C(=C1)C)C)	CC1=CC(=O)C=C(C)C1N=O	InChI=1S/C8H9NO2/c1-5-3-7(10)4-6(2)8(5)9-11/h3-4,8H,1-2H3	MRLQGYKYFPMBCP-UHFFFAOYSA-N	?	25	potentiometric	a/apparent	?	acidic	8.04
17473	SCC(=O)NC	C/N=C(/O)\CS	InChI=1S/C3H7NOS/c1-4-3(5)2-6/h6H,2H2,1H3,(H,4,5)	NSJNRJYQQPRCLF-UHFFFAOYSA-N	?	20	potentiometric	a/apparent	?	acidic	8.05
13559	O=[N+]([O-])C1(=CC(C(=O)NO)=CC=C1)	[O-][N+](=O)C1C=CC=C(C=1)C(=O)NO	InChI=1S/C7H6N2O4/c10-7(8-11)5-2-1-3-6(4-5)9(12)13/h1-4,11H,(H,8,10)	IUMZQPHTWYZQAO-UHFFFAOYSA-N	?	25	potentiometric	a/apparent	?	acidic	8.07
14474	O=CC1(=C(O)C(=NC=C1C)C)	CC1=NC=C(C)C(C=O)=C1O	InChI=1S/C8H9NO2/c1-5-3-9-6(2)8(11)7(5)4-10/h3-4,11H,1-2H3	SOYIPVHKLPDELX-UHFFFAOYSA-N	?	25	mean from 2	a2/apparent	?	acidic	8.08
17067	O=C2(C=CC(=NC1(=CC=C(O)C=C1))C=C2)	OC1C=CC(=CC=1)N=C1C=CC(=O)C=C1	InChI=1S/C12H9NO2/c14-11-5-1-9(2-6-11)13-10-3-7-12(15)8-4-10/h1-8,14H	RSAZYXZUJROYKR-UHFFFAOYSA-N	?	30		apparent	?	acidic	8.1
16187	ClC1(=C(S(=O)(=O)N)C=C2(S(=O)(=O)NC=NC2(=C1)))	NS(=O)(=O)C1C=C2C(=CC=1Cl)N=CNS2(=O)=O	InChI=1S/C7H6ClN3O4S2/c8-4-1-5-7(2-6(4)16(9,12)13)17(14,15)11-3-10-5/h1-3H,(H,10,11)(H2,9,12,13)	JBMKAUGHUNFTOL-UHFFFAOYSA-N	?, ?			a1/apparent	?, ?	acidic	8.1
12229	ClC1(=CC(=C(O)C=C1)C[NH+](CC)CC)	CCN(CC1=CC(Cl)=CC=C1O)CC	InChI=1S/C11H16ClNO/c1-3-13(4-2)8-9-7-10(12)5-6-11(9)14/h5-7,14H,3-4,8H2,1-2H3	CGPWBKDOFMOTIZ-UHFFFAOYSA-N	?	25	mean from 7	a1/apparent	O-H	acidic	8.11
16243	S=C(N(CC)CC)NC(=O)C1(=CC=C(F)C=C1)	CCN(CC)C(=S)NC(=O)C1C=CC(F)=CC=1	InChI=1S/C12H15FN2OS/c1-3-15(4-2)12(17)14-11(16)9-5-7-10(13)8-6-9/h5-8H,3-4H2,1-2H3,(H,14,16,17)	UAFXLWPZMCRFMT-UHFFFAOYSA-N	?	25	spectrophotometric	a1/apparent	?	acidic	8.13
13887	O=C1(NC(=O)C2(C1NC(=O)C2))	OC1=NC(=O)C2C=C(O)NC12	InChI=1S/C6H6N2O3/c9-3-1-2-4(7-3)6(11)8-5(2)10/h1-2,4,7,9H,(H,8,10,11)	IIZMOLYNSQLQIK-UHFFFAOYSA-N	?	20	potentiometric	a/apparent	?	acidic	8.15
13712	IC1(=NC(CC([NH3+])C(=O)[O-])=C(N1)I)	N=C(CC1N=C(I)NC=1I)C(O)O	InChI=1S/C6H7I2N3O2/c7-4-3(10-6(8)11-4)1-2(9)5(12)13/h5,9,12-13H,1H2,(H,10,11)	SKPITLSVFDOTCM-UHFFFAOYSA-N	?	25	potentiometric	a3/thermodynamic	?	acidic	8.18
10852	OC1(=C(C=CC(=C1)[N+](C)(C)C)C)	CC1C=CC(=CC=1O)[N+](C)(C)C	InChI=1S/C10H15NO/c1-8-5-6-9(7-10(8)12)11(2,3)4/h5-7H,1-4H3/p+1	NNZHVFBIRACHKV-UHFFFAOYSA-O	?	25	potentiometric	a/apparent	?	acidic	8.2
15092	OC=1(NN=C(C=1CCCC)C2(=CC=CC=C2))	CCCCC1=C(O)NN=C1C1C=CC=CC=1	InChI=1S/C13H16N2O/c1-2-3-9-11-12(14-15-13(11)16)10-7-5-4-6-8-10/h4-8H,2-3,9H2,1H3,(H2,14,15,16)	AWQKLGHOQQSEBA-UHFFFAOYSA-N	?		potentiometric	a/apparent	?	acidic	8.2
13608	S(C(=N)C1(=CC=CC=C1))CCCC	CCCCSC(=N)C1C=CC=CC=1	InChI=1S/C11H15NS/c1-2-3-9-13-11(12)10-7-5-4-6-8-10/h4-8,12H,2-3,9H2,1H3	JBRHGKKCRVWVJO-UHFFFAOYSA-N	?	25		b/apparent	?	acidic	8.21
15136	S(=O)(=O)(NC1(=CC=CC=C1))C2(=CC=CC=C2)	O=S(=O)(NC1C=CC=CC=1)C1C=CC=CC=1	InChI=1S/C12H11NO2S/c14-16(15,12-9-5-2-6-10-12)13-11-7-3-1-4-8-11/h1-10,13H	XAUGWFWQVYXATQ-UHFFFAOYSA-N	?	23	mean from 4	a1/apparent	NH	acidic	8.22
17669	ClC(=NO)C=NO	O=NC(Cl)CN=O	InChI=1S/C2H3ClN2O2/c3-2(5-7)1-4-6/h2H,1H2	NVXNBAXWAONGPA-UHFFFAOYSA-N	?	25	mean from 2	a/apparent	?	acidic	8.24
12944	S(=O)(=O)(N)C=1(SC=CN=1)	NS(=O)(=O)C1=NC=CS1	InChI=1S/C3H4N2O2S2/c4-9(6,7)3-5-1-2-8-3/h1-2H,(H2,4,6,7)	WKXVETMYCFRGET-UHFFFAOYSA-N	?		mean from 2	a/apparent	?	acidic	8.25
14534	OC1(=CC=C([N+](C)(C)C)C=C1)	C[N+](C)(C)C1C=CC(O)=CC=1	InChI=1S/C9H13NO/c1-10(2,3)8-4-6-9(11)7-5-8/h4-7H,1-3H3/p+1	FXKOEYONRSTWCP-UHFFFAOYSA-O	?	25	mean from 2	a1/apparent	?	acidic	8.25
15507	O=C1(C3(=C(OC(=C1)C2(=CC=C(O)C=C2))C=CC=C3))	OC1C=CC(=CC=1)C1=CC(=O)C2C=CC=CC=2O1	InChI=1S/C15H10O3/c16-11-7-5-10(6-8-11)15-9-13(17)12-3-1-2-4-14(12)18-15/h1-9,16H	SHGLJXBLXNNCTE-UHFFFAOYSA-N	?	22	mean from 2	a1/apparent	H+	acidic	8.27
10856	OC1(=CC([N+](C)(C)C)=C(C)C=C1)	CC1C=CC(O)=CC=1[N+](C)(C)C	InChI=1S/C10H15NO/c1-8-5-6-9(12)7-10(8)11(2,3)4/h5-7H,1-4H3/p+1	JSGBTKWCLLGUQI-UHFFFAOYSA-O	?	25	mean from 2	a/apparent	?	acidic	8.28
12523	ClC1(=CC(=C(O)C=C1)C[NH+]2(CCCC2))	OC1=CC=C(Cl)C=C1CN1CCCC1	InChI=1S/C11H14ClNO/c12-10-3-4-11(14)9(7-10)8-13-5-1-2-6-13/h3-4,7,14H,1-2,5-6,8H2	RIRYSARUUQTKDI-UHFFFAOYSA-N	?	25	spectrophotometric	a1/apparent	O-H	acidic	8.3
16670	O=C(NCCC[N+](CCC[N+](C)(C)C)(C)C)C=NO	C[N+](C)(C)CCC[N+](C)(C)CCCNC(=O)CN=O	InChI=1S/C13H29N4O2/c1-16(2,3)9-7-11-17(4,5)10-6-8-14-13(18)12-15-19/h6-12H2,1-5H3/q+1/p+1	RLGIDIBTUHVLQN-UHFFFAOYSA-O	?	25	potentiometric	a1/apparent	H(1+)	acidic	8.31
14363	ON=NC(C1(=CC=CC=C1))C	CC(NN=O)C1C=CC=CC=1	InChI=1S/C8H10N2O/c1-7(9-10-11)8-5-3-2-4-6-8/h2-7H,1H3,(H,9,11)	AVXFPTXQSURIPM-UHFFFAOYSA-N	?	25	spectrophotometric	a1/apparent	H	acidic	8.32
10850	OC1(=CC(=C([N+](C)(C)C)C=C1)C)	CC1C=C(O)C=CC=1[N+](C)(C)C	InChI=1S/C10H15NO/c1-8-7-9(12)5-6-10(8)11(2,3)4/h5-7H,1-4H3/p+1	HKKSYDPAOWMBSD-UHFFFAOYSA-O	?		potentiometric	a/apparent	?	acidic	8.34
11085	OC=2(C1(=NN=CC(=C1C=CC=2)C))	CC1C=NN=C2C(O)=CC=CC2=1	InChI=1S/C9H8N2O/c1-6-5-10-11-9-7(6)3-2-4-8(9)12/h2-5,12H,1H3	OLTFEHQRFCVOLY-UHFFFAOYSA-N	?	20	potentiometric	a2/apparent	?	acidic	8.34
12774	O=CC1(=C(O)C=CC=C1)	OC1C=CC=CC=1C=O	InChI=1S/C7H6O2/c8-5-6-3-1-2-4-7(6)9/h1-5,9H	SMQUZDBALVYZAC-UHFFFAOYSA-N	?	25	mean from 3	a/thermodynamic	?	acidic	8.36
14559	O=C(NC1(=NN=NN1CC))C	C/C(/O)=N\C1=NN=NN1CC	InChI=1S/C5H9N5O/c1-3-10-5(6-4(2)11)7-8-9-10/h3H2,1-2H3,(H,6,7,9,11)	HDIKSJSCQQRAKR-UHFFFAOYSA-N	?		potentiometric	a/apparent	?	acidic	8.38
17263	SCC[NH3+]	NCCS	InChI=1S/C2H7NS/c3-1-2-4/h4H,1-3H2	UFULAYFCSOUIOV-UHFFFAOYSA-N	?	24	mean from 6	a1/apparent	S-H	acidic	8.4
10034	ClC1(=C(O)C=CC=C1)	OC1C=CC=CC=1Cl	InChI=1S/C6H5ClO/c7-5-3-1-2-4-6(5)8/h1-4,8H	ISPYQTSUDJAMAB-UHFFFAOYSA-N	?	24	mean from 6	b1/apparent	?	acidic	8.4
14948	S(C1(=NC=NC2(=C1NC=N2)))CC=3(OC=CC=3)	C(SC1=NC=NC2N=CNC=21)C1=CC=CO1	InChI=1S/C10H8N4OS/c1-2-7(15-3-1)4-16-10-8-9(12-5-11-8)13-6-14-10/h1-3,5-6H,4H2,(H,11,12,13,14)	ZJOLGXYEEPFYRM-UHFFFAOYSA-N	?	16	potentiometric	a/apparent	?	acidic	8.42
11183	OC=2(C1(=NC=CC(=C1C=CC=2)C))	CC1C=CN=C2C(O)=CC=CC2=1	InChI=1S/C10H9NO/c1-7-5-6-11-10-8(7)3-2-4-9(10)12/h2-6,12H,1H3	OYUKRQOCPFZNHR-UHFFFAOYSA-N	?	20	spectrophotometric	a1/apparent	?	acidic	8.44
13950	OC=2(C=1(C(=CN=CC=1)C=CC=2))	OC1=CC=CC2=CN=CC=C21	InChI=1S/C9H7NO/c11-9-3-1-2-7-6-10-5-4-8(7)9/h1-6,11H	CSNXUYRHPXGSJD-UHFFFAOYSA-N	?	20	potentiometric	a2/apparent	?	acidic	8.45
16167	S(=O)(=O)(NC1(=CC(=CC=C1)C))C2(=CC=CC=C2)	CC1C=C(C=CC=1)NS(=O)(=O)C1C=CC=CC=1	InChI=1S/C13H13NO2S/c1-11-6-5-7-12(10-11)14-17(15,16)13-8-3-2-4-9-13/h2-10,14H,1H3	HZGIAHQDIKAYKS-UHFFFAOYSA-N	?	25	mean from 4	a1/apparent	NH	acidic	8.48
15293	S(=O)(C3(=CC(OC)=C(C1(=NC=2(C=NN=CC=2(N1))))C=C3))C	CS(=O)C1=CC(OC)=C(C=C1)C1NC2C=NN=CC=2N=1	InChI=1S/C13H12N4O2S/c1-19-12-5-8(20(2)18)3-4-9(12)13-16-10-6-14-15-7-11(10)17-13/h3-7H,1-2H3,(H,16,17)	KCJCLLQBXDFUKX-UHFFFAOYSA-N	?	25	mean from 2	a2/apparent	?	acidic	8.49
16928	S(=O)(=O)(NC2(=CC=C(C=1(SC=C(N=1)C))C=C2))C3(=CC=C(N)C=C3)	CC1=CSC(=N1)C1C=CC(=CC=1)NS(=O)(=O)C1C=CC(N)=CC=1	InChI=1S/C16H15N3O2S2/c1-11-10-22-16(18-11)12-2-6-14(7-3-12)19-23(20,21)15-8-4-13(17)5-9-15/h2-10,19H,17H2,1H3	XXTNDWWTQVVHAF-UHFFFAOYSA-N	?		potentiometric	a/apparent	?	acidic	8.5
10787	O=[N+]([O-])C1(=C(C=CC=C1)B(O)O)	[O-][N+](=O)C1C=CC=CC=1B(O)O	InChI=1S/C6H6BNO4/c9-7(10)5-3-1-2-4-6(5)8(11)12/h1-4,9-10H	SFUIGUOONHIVLG-UHFFFAOYSA-N	?	25	potentiometric	a/apparent	?	acidic	8.52
11487	OC1(=CC(=CC=C1)B(O)O)	OC1C=CC=C(C=1)B(O)O	InChI=1S/C6H7BO3/c8-6-3-1-2-5(4-6)7(9)10/h1-4,8-10H	WFWQWTPAPNEOFE-UHFFFAOYSA-N	?	25	potentiometric	a1/apparent	?	acidic	8.55
11785	S(C#N)C1(=CC=C(O)C=C1)	N#CSC1C=CC(O)=CC=1	InChI=1S/C7H5NOS/c8-5-10-7-3-1-6(9)2-4-7/h1-4,9H	FMRRFPFZGPDDLZ-UHFFFAOYSA-N	?	25	potentiometric	a/apparent	?	acidic	8.57
10578	[S+](CC(=O)C1(=CC=CC=C1))(C)C	C[S+](C)C=C(O)C1C=CC=CC=1	InChI=1S/C10H12OS/c1-12(2)8-10(11)9-6-4-3-5-7-9/h3-8H,1-2H3/p+1	FDPMPHQWCLVHND-UHFFFAOYSA-O	?	24	spectrophotometric	a1/apparent	RMe2S+ Br-	acidic	8.6
15180	S(=O)(=O)([O-])C=2(C(=NO)C1(=C(NN=C1)C(C=2)=O))	OS(=O)(=O)C1=CC(=O)C2NN=CC=2C1N=O	InChI=1S/C7H5N3O5S/c11-4-1-5(16(13,14)15)7(10-12)3-2-8-9-6(3)4/h1-2,7H,(H,8,9)(H,13,14,15)	BAZVKZQVGQYLIM-UHFFFAOYSA-N	?	25	potentiometric	a/apparent	?	acidic	8.6
11688	O=C(N)C1(=C(O)C=CC=C1)	NC(=O)C1C=CC=CC=1O	InChI=1S/C7H7NO2/c8-7(10)5-3-1-2-4-6(5)9/h1-4,9H,(H2,8,10)	SKZKKFZAGNVIMN-UHFFFAOYSA-N	?	17	mean from 3	a/apparent	OH	acidic	8.61
12432	ClC2(=CC=1(S(=O)(=O)N=C(C)NC=1C=C2))	CC1NC2C=CC(Cl)=CC=2S(=O)(=O)N=1	InChI=1S/C8H7ClN2O2S/c1-5-10-7-3-2-6(9)4-8(7)14(12,13)11-5/h2-4H,1H3,(H,10,11)	GDLBFKVLRPITMI-UHFFFAOYSA-N	?	25	spectrophotometric	a1/apparent	?	acidic	8.62
13101	OC1(=CC(C#N)=CC=C1)	N#CC1C=C(O)C=CC=1	InChI=1S/C7H5NO/c8-5-6-2-1-3-7(9)4-6/h1-4,9H	SGHBRHKBCLLVCI-UHFFFAOYSA-N	?	25	mean from 2	a1/apparent	OH	acidic	8.63
13849	OC=2(C1(=NC=NC=C1C=CC=2))	OC1=CC=CC2=CN=CN=C21	InChI=1S/C8H6N2O/c11-7-3-1-2-6-4-9-5-10-8(6)7/h1-5,11H	LNNRQIKKDKDFRV-UHFFFAOYSA-N	?	20	potentiometric	a2/apparent	?	acidic	8.65
17200	OC3(=CC=2(C(=C1(C(C=CC=C1)=NC=2))C=C3))	OC1=CC2=CN=C3C=CC=CC3=C2C=C1	InChI=1S/C13H9NO/c15-10-5-6-11-9(7-10)8-14-13-4-2-1-3-12(11)13/h1-8,15H	FHBPTNGPNJRXRD-UHFFFAOYSA-N	?	20	spectrophotometric	a2/apparent	?	acidic	8.68
13236	O=C(N(CCC[NH+](C)C)C)C=NO	CN(C)CCCN(C)C(=O)CN=O	InChI=1S/C8H17N3O2/c1-10(2)5-4-6-11(3)8(12)7-9-13/h4-7H2,1-3H3	XCODUMCBZGFMHO-UHFFFAOYSA-N	?	25	potentiometric	a1/apparent	?	acidic	8.68
10964	ClC=2(C=1(C(=CC=C(C=1)O)C=CC=2))	OC1C=C2C(Cl)=CC=CC2=CC=1	InChI=1S/C10H7ClO/c11-10-3-1-2-7-4-5-8(12)6-9(7)10/h1-6,12H	XSMAIDLOXKONHB-UHFFFAOYSA-N	?	20	spectrophotometric	a1/apparent	?	acidic	8.69
16464	O=[N+]([O-])C2(=CC=C(C(=O)CC(=O)NC1(=CC=CC=C1))C=C2)	[O-][N+](=O)C1C=CC(=CC=1)C(O)=CC(=O)NC1C=CC=CC=1	InChI=1S/C15H12N2O4/c18-14(11-6-8-13(9-7-11)17(20)21)10-15(19)16-12-4-2-1-3-5-12/h1-10,18H,(H,16,19)	MPGGTSFITBATBK-UHFFFAOYSA-N	?	30		a1/apparent	?	acidic	8.7
13058	O=C1(N(O)C(C)(C)CC1)	CC1(C)CC=C(O)N1O	InChI=1S/C6H11NO2/c1-6(2)4-3-5(8)7(6)9/h3,8-9H,4H2,1-2H3	TVMWCFBBBJMWJQ-UHFFFAOYSA-N	?			a/apparent	?	acidic	8.7
13566	O=C(N)C(N)CC1(=CC=C(O)C=C1)	NC(O)C(=N)CC1=CC=C(O)C=C1	InChI=1S/C9H12N2O2/c10-8(9(11)13)5-6-1-3-7(12)4-2-6/h1-4,9-10,12-13H,5,11H2	OGWDIEVBHYRJMI-UHFFFAOYSA-N	?, ?	25	mean from 2	a2/thermodynamic	?, ?	acidic	8.705
16052	O=C(NCCC[NH+](CCCC(C)C)C)C=NO	CC(C)CCCN(C)CCCNC(=O)CN=O	InChI=1S/C12H25N3O2/c1-11(2)6-4-8-15(3)9-5-7-13-12(16)10-14-17/h11H,4-10H2,1-3H3,(H,13,16)	VVMZPHLLXWBJCM-UHFFFAOYSA-N	?	25	potentiometric	a1/apparent	?	acidic	8.72
16366	ClC1(=C(Cl)C(=CC=C1OCC(=O)OCC)CC2(=CC(=C(O)C=C2)C[NH3+]))	CCOC(O)=COC1C=CC(CC2C=C(CN)C(O)=CC=2)=C(Cl)C=1Cl	InChI=1S/C18H19Cl2NO4/c1-2-24-16(23)10-25-15-6-4-12(17(19)18(15)20)7-11-3-5-14(22)13(8-11)9-21/h3-6,8,10,22-23H,2,7,9,21H2,1H3	NVORZSHCMBQNFO-UHFFFAOYSA-N	?	25	spectrophotometric	a1/apparent	OH	acidic	8.73
10860	OC1(=C(C=CC=C1)CC[NH+](C)C)	CN(C)CCC1=CC=CC=C1O	InChI=1S/C10H15NO/c1-11(2)8-7-9-5-3-4-6-10(9)12/h3-6,12H,7-8H2,1-2H3	AECMQTCXISKOGO-UHFFFAOYSA-N	?	25	spectrophotometric	a1/apparent	OH	acidic	8.75
12317	O=C(NCCC[NH+](CC)CC)C=NO	CCN(CCCNC(=O)CN=O)CC	InChI=1S/C9H19N3O2/c1-3-12(4-2)7-5-6-10-9(13)8-11-14/h3-8H2,1-2H3,(H,10,13)	FRTXTQSADGYHBV-UHFFFAOYSA-N	?	25	potentiometric	a1/apparent	?	acidic	8.75
12059	S2(C1(=C(C(O)=CC=C1)N=C2))	OC1=CC=CC2SC=NC=21	InChI=1S/C7H5NOS/c9-5-2-1-3-6-7(5)8-4-10-6/h1-4,9H	NZFKDDMHHUEVPI-UHFFFAOYSA-N	?	27	mean from 2	a1/apparent	?	acidic	8.77
13787	OCC1(=NC=2(N=CN=CC=2(N1)))	OCC1NC2C=NC=NC=2N=1	InChI=1S/C6H6N4O/c11-2-5-9-4-1-7-3-8-6(4)10-5/h1,3,11H,2H2,(H,7,8,9,10)	NFZTXJKXCFQRGN-UHFFFAOYSA-N	?	20	potentiometric	a2/apparent	?	acidic	8.79
15887	O=C(C2(=CC=[N+](CC1(=CC=CC=C1))C=C2))CC3(=CC=CC=C3)	OC(=CC1C=CC=CC=1)C1C=C[N+](CC2C=CC=CC=2)=CC=1	InChI=1S/C20H17NO/c22-20(15-17-7-3-1-4-8-17)19-11-13-21(14-12-19)16-18-9-5-2-6-10-18/h1-15H,16H2/p+1	ZHADYBNNTQIUHK-UHFFFAOYSA-O	?	25	spectrophotometric	a1/apparent	?	acidic	8.8
13847	OC=2(C1(=NC=CN=C1C=CC=2))	OC1=CC=CC2=NC=CN=C21	InChI=1S/C8H6N2O/c11-7-3-1-2-6-8(7)10-5-4-9-6/h1-5,11H	ZUQDDQFXSNXEOD-UHFFFAOYSA-N	?	19	mean from 2	a2/thermodynamic	?	acidic	8.8
10035	FC1(=C(O)C=CC=C1)	OC1C=CC=CC=1F	InChI=1S/C6H5FO/c7-5-3-1-2-4-6(5)8/h1-4,8H	HFHFGHLXUCOHLN-UHFFFAOYSA-N	?	25	potentiometric	a1/apparent	?	acidic	8.81
15691	S(=O)(=O)(NC1(=CN=C(N)C=C1))C2(=CC=C(N)C=C2)	NC1C=CC(=CC=1)S(=O)(=O)NC1=CN=C(N)C=C1	InChI=1S/C11H12N4O2S/c12-8-1-4-10(5-2-8)18(16,17)15-9-3-6-11(13)14-7-9/h1-7,15H,12H2,(H2,13,14)	LVQULDWBTMQSCU-UHFFFAOYSA-N	?		potentiometric	a/apparent	?	acidic	8.82
14528	OC1(=CC=C(C[NH+](C)C)C=C1)	CN(C)CC1C=CC(O)=CC=1	InChI=1S/C9H13NO/c1-10(2)7-8-3-5-9(11)6-4-8/h3-6,11H,7H2,1-2H3	NFVPEIKDMMISQO-UHFFFAOYSA-N	?	25	spectrophotometric	a1/apparent	OH	acidic	8.83
16631	O=C2(C(=CC(=NC1(=CC=C(O)C=C1))C(=C2)C(C)C)C)	CC1=CC(=NC2C=CC(O)=CC=2)C(=CC1=O)C(C)C	InChI=1S/C16H17NO2/c1-10(2)14-9-16(19)11(3)8-15(14)17-12-4-6-13(18)7-5-12/h4-10,18H,1-3H3	GBSRCUILWNKIJB-UHFFFAOYSA-N	?	30		apparent	?	acidic	8.85
12402	S(=O)(=O)([O-])C2(=C1(C(NN=C1)=CC(=C2)O))	OC1C=C2NN=CC2=C(C=1)S(O)(=O)=O	InChI=1S/C7H6N2O4S/c10-4-1-6-5(3-8-9-6)7(2-4)14(11,12)13/h1-3,10H,(H,8,9)(H,11,12,13)	BIWDYXJOKRQAFC-UHFFFAOYSA-N	?	25	potentiometric	a/apparent	?	acidic	8.85
12542	FC(F)(F)C1(=NC(=NC2(=C1NC=N2))N)	NC1N=C(C2NC=NC=2N=1)C(F)(F)F	InChI=1S/C6H4F3N5/c7-6(8,9)3-2-4(12-1-11-2)14-5(10)13-3/h1H,(H3,10,11,12,13,14)	BPGSASFKCZQNNZ-UHFFFAOYSA-N	?		spectrophotometric	a2/apparent	?	acidic	8.87
14218	S(C1(=CC=C(O)C=C1))C(=O)C	C=C(O)SC1=CC=C(O)C=C1	InChI=1S/C8H8O2S/c1-6(9)11-8-4-2-7(10)3-5-8/h2-5,9-10H,1H2	MSFUCLAMQYUQIR-UHFFFAOYSA-N	?	25	potentiometric	a/apparent	?	acidic	8.88
10853	OC1(=CC(=CC=C1)C[N+](C)(C)C)	C[N+](C)(C)CC1C=C(O)C=CC=1	InChI=1S/C10H15NO/c1-11(2,3)8-9-5-4-6-10(12)7-9/h4-7H,8H2,1-3H3/p+1	CNKSWCLSTGWELB-UHFFFAOYSA-O	?	25	potentiometric	a1/apparent	?	acidic	8.89
14443	O=C(NOC)C1(=CC=CC=C1)	CONC(=O)C1C=CC=CC=1	InChI=1S/C8H9NO2/c1-11-9-8(10)7-5-3-2-4-6-7/h2-6H,1H3,(H,9,10)	PBQZQTQFQFYBNJ-UHFFFAOYSA-N	?	25	potentiometric	a1/apparent	?	acidic	8.89
15242	S1(C(=NC=C1)NP(=O)(OC2(=CC=CC=C2))C3(=CC=C([N+](=O)[O-])C=C3))	[O-][N+](=O)C1C=CC(=CC=1)P(=O)(NC1=NC=CS1)OC1C=CC=CC=1	InChI=1S/C15H12N3O4PS/c19-18(20)12-6-8-14(9-7-12)23(21,17-15-16-10-11-24-15)22-13-4-2-1-3-5-13/h1-11H,(H,16,17,21)	ZNFLSZZJHKVSLJ-UHFFFAOYSA-N	?		potentiometric	a/apparent	?	acidic	8.9
13447	O=C(NC)C1(=NC=NC2(=C1NC=N2))	CNC(=O)C1=NC=NC2N=CNC1=2	InChI=1S/C7H7N5O/c1-8-7(13)5-4-6(11-2-9-4)12-3-10-5/h2-3H,1H3,(H,8,13)(H,9,10,11,12)	YMXDJOFKHVZJCO-UHFFFAOYSA-N	?		spectrophotometric	a2/apparent	?	acidic	8.9
15292	S(=O)(C3(=CC(OC)=C(C1(=NC=2(N=CN=CC=2(N1))))C=C3))C	CS(=O)C1=CC(OC)=C(C=C1)C1NC2C=NC=NC=2N=1	InChI=1S/C13H12N4O2S/c1-19-11-5-8(20(2)18)3-4-9(11)12-16-10-6-14-7-15-13(10)17-12/h3-7H,1-2H3,(H,14,15,16,17)	VCYCFRKSFAXXOL-UHFFFAOYSA-N	?	25	mean from 2	a2/apparent	?	acidic	8.91
15475	OC4(=C3(C1(=C2(C(=CC=C1)CCN(C2CC3=CC=C4O)C))))	CN1CCC2=CC=CC3C4C(CC1C2=3)=CC=C(O)C=4O	InChI=1S/C17H17NO2/c1-18-8-7-10-3-2-4-12-15(10)13(18)9-11-5-6-14(19)17(20)16(11)12/h2-6,13,19-20H,7-9H2,1H3	VMWNQDUVQKEIOC-UHFFFAOYSA-N	?	15	spectrophotometric	a/thermodynamic	?	acidic	8.92
10969	[Br]C=2(C=1(C(=CC=C(C=1)O)C=CC=2))	OC1C=C2C(Br)=CC=CC2=CC=1	InChI=1S/C10H7BrO/c11-10-3-1-2-7-4-5-8(12)6-9(7)10/h1-6,12H	PJRXIIFRDDJZSP-UHFFFAOYSA-N	?	20	spectrophotometric	a1/apparent	?	acidic	8.94
12252	O=C(OCC)C(=NO)C1(=CC=CC=C1)	CCOC(=O)C(N=O)C1C=CC=CC=1	InChI=1S/C10H11NO3/c1-2-14-10(12)9(11-13)8-6-4-3-5-7-8/h3-7,9H,2H2,1H3	HDHCDDTUSROLIR-UHFFFAOYSA-N	?	20	potentiometric	a1/apparent	?	acidic	8.95
10967	IC=2(C=1(C(=CC=C(C=1)O)C=CC=2))	OC1C=C2C(I)=CC=CC2=CC=1	InChI=1S/C10H7IO/c11-10-3-1-2-7-4-5-8(12)6-9(7)10/h1-6,12H	GGTNBODHPCZTCG-UHFFFAOYSA-N	?	20	spectrophotometric	a1/apparent	?	acidic	8.98
10874	OC1(=C(C(=CN=C1C)CO)CO)	CC1=NC=C(CO)C(CO)=C1O	InChI=1S/C8H11NO3/c1-5-8(12)7(4-11)6(3-10)2-9-5/h2,10-12H,3-4H2,1H3	LXNHXLLTXMVWPM-UHFFFAOYSA-N	?	26	mean from 3	a1/apparent	?	acidic	8.98
14752	[P+](C1(=CC=CC=C1))(C2(=CC=CC=C2))(C3(=CC=CC=C3))C5(C4(=C(C=CC=C4)C6(=C5C=CC=C6)))	C1=CC=CC2C(C3C=CC=CC=3C=21)[P+](C1C=CC=CC=1)(C1C=CC=CC=1)C1C=CC=CC=1	InChI=1S/C31H24P/c1-4-14-24(15-5-1)32(25-16-6-2-7-17-25,26-18-8-3-9-19-26)31-29-22-12-10-20-27(29)28-21-11-13-23-30(28)31/h1-23,31H/q+1	RHQCZVBDCJPOMH-UHFFFAOYSA-N	?	25	spectrophotometric	a1/apparent	?	acidic	8.99
15608	O=C(NCC1(=C(O)C(=CC(=C1)C)CNC(=O)C))C	CC1=CC(C/N=C(\C)/O)=C(O)C(C/N=C(\C)/O)=C1	InChI=1S/C13H18N2O3/c1-8-4-11(6-14-9(2)16)13(18)12(5-8)7-15-10(3)17/h4-5,18H,6-7H2,1-3H3,(H,14,16)(H,15,17)	GJDQLJAFTRVRTN-UHFFFAOYSA-N	?	23.9	potentiometric	a1/apparent	O-H	acidic	9.0
15146	O=C(C1(=CC=[N+](C)C=C1))CC2(=CC=CC=C2)	C[N+]1C=CC(=CC=1)C(O)=CC1C=CC=CC=1	InChI=1S/C14H13NO/c1-15-9-7-13(8-10-15)14(16)11-12-5-3-2-4-6-12/h2-11H,1H3/p+1	BWGDEQPPTDEAIS-UHFFFAOYSA-O	?	25		a1/apparent	?	acidic	9.02
10876	ON=C(C1(=C(O)C=C(O)C=C1))C	CC(N=O)C1C=CC(O)=CC=1O	InChI=1S/C8H9NO3/c1-5(9-12)7-3-2-6(10)4-8(7)11/h2-5,10-11H,1H3	HZNIDAGBKCCNCY-UHFFFAOYSA-N	?, ?	25	potentiometric	a1/apparent	?, ?	acidic	9.035
16941	O=C(N(O)C1(=CC=CC=C1))CCCCCCCCCCCCC	CCCCCCCCCCCCC=C(O)N(O)C1C=CC=CC=1	InChI=1S/C20H33NO2/c1-2-3-4-5-6-7-8-9-10-11-15-18-20(22)21(23)19-16-13-12-14-17-19/h12-14,16-18,22-23H,2-11,15H2,1H3	NYFWHLGWDIYCEF-UHFFFAOYSA-N	?	25	mean from 3	a1/apparent	N-OH	acidic	9.05
15897	O2(C1(=C(O)C=CC5(=C1C34(C2C(O)C=CC3C(N(C)CC4)C5O))))	CN1CCC23C4OC5C2=C(C=CC=5O)C(O)C1C3C=CC4O	InChI=1S/C17H19NO4/c1-18-7-6-17-9-3-5-11(20)16(17)22-15-10(19)4-2-8(12(15)17)14(21)13(9)18/h2-5,9,11,13-14,16,19-21H,6-7H2,1H3	ISVKWTNAIRJURI-UHFFFAOYSA-N	?		potentiometric	a2/apparent	?	acidic	9.06
10960	ClC2(=CC=1(C(=CC=C(C=1)O)C=C2))	OC1C=C2C=C(Cl)C=CC2=CC=1	InChI=1S/C10H7ClO/c11-9-3-1-7-2-4-10(12)6-8(7)5-9/h1-6,12H	QSDSWPOSISCSSI-UHFFFAOYSA-N	?	25	spectrophotometric	a1/apparent	?	acidic	9.09
17138	O=C(NN=CC1(=NC=NC2(=C1NC=N2)))N	NC(=O)N=NCC1=NC=NC2N=CNC=21	InChI=1S/C7H7N7O/c8-7(15)14-13-1-4-5-6(11-2-9-4)12-3-10-5/h2-3H,1H2,(H2,8,15)(H,9,10,11,12)	FMRAFOIJJSXXBF-UHFFFAOYSA-N	?		spectrophotometric	a2/apparent	?	acidic	9.1
14323	O=C(N)C1(=C(O)C=C(N)C=C1)	NC1C=CC(=C(O)C=1)C(N)=O	InChI=1S/C7H8N2O2/c8-4-1-2-5(7(9)11)6(10)3-4/h1-3,10H,8H2,(H2,9,11)	LPUOAJPPDCPCST-UHFFFAOYSA-N	?	24	mean from 2	a/apparent	?	acidic	9.12
13272	O=C2(OC1(=C(C=C(O)C=C1)C(=C2)C))	CC1=CC(=O)OC2C=CC(O)=CC=21	InChI=1S/C10H8O3/c1-6-4-10(12)13-9-3-2-7(11)5-8(6)9/h2-5,11H,1H3	IRUHWRSITUYICV-UHFFFAOYSA-N	?	25	spectrophotometric	a/thermodynamic	?	acidic	9.14
16520	FC1(F)(C(F)(F)C(F)(F)C(F)(C(=O)NN)C(C1(F)F)(F)F)	NNC(=O)C1(F)C(F)(F)C(F)(F)C(F)(F)C(F)(F)C1(F)F	InChI=1S/C7H3F11N2O/c8-2(1(21)20-19)3(9,10)5(13,14)7(17,18)6(15,16)4(2,11)12/h19H2,(H,20,21)	SDELTKRIHUURAT-UHFFFAOYSA-N	?	25		a1/apparent	NH	acidic	9.14
14339	O=C(OC)[N+]1(=CC=C(N)C=C1)	COC(=O)[N+]1C=CC(N)=CC=1	InChI=1S/C7H8N2O2/c1-11-7(10)9-4-2-6(8)3-5-9/h2-5,8H,1H3/p+1	XLJSLKLCZJGBLG-UHFFFAOYSA-O	?	25	spectrophotometric	a1/apparent	?	acidic	9.15
10498	O=C(C(=NO)C)CO	CC(N=O)C(O)=CO	InChI=1S/C4H7NO3/c1-3(5-8)4(7)2-6/h2-3,6-7H,1H3	OAJWVJVYSVZIMQ-UHFFFAOYSA-N	?	25	potentiometric	a1/apparent	?	acidic	9.16
15572	OC1(=C(C=CC=C1)C=NC3(=NC=2(NC=NC=2C=N3)))	OC1C=CC=CC=1C=NC1=NC2NC=NC=2C=N1	InChI=1S/C12H9N5O/c18-10-4-2-1-3-8(10)5-13-12-14-6-9-11(17-12)16-7-15-9/h1-7,18H,(H,14,15,16,17)	LNVULFVRYHLUHN-UHFFFAOYSA-N	?	25	spectrophotometric	a2/apparent	OH	acidic	9.19
14115	O=C(NO)CCCCCCC	CCCCCCCC(O)N=O	InChI=1S/C8H17NO2/c1-2-3-4-5-6-7-8(10)9-11/h8,10H,2-7H2,1H3	YVOVKMAHEYHEBP-UHFFFAOYSA-N	?	23	mean from 8	a1/apparent	H(1+)	acidic	9.19
16929	S(=O)(=O)(NC2(=CC(C=1(SC=C(N=1)C))=CC=C2))C3(=CC=C(N)C=C3)	CC1=CSC(=N1)C1C=C(C=CC=1)NS(=O)(=O)C1C=CC(N)=CC=1	InChI=1S/C16H15N3O2S2/c1-11-10-22-16(18-11)12-3-2-4-14(9-12)19-23(20,21)15-7-5-13(17)6-8-15/h2-10,19H,17H2,1H3	UFXQFDXUBOOKLF-UHFFFAOYSA-N	?		potentiometric	a/apparent	?	acidic	9.2
14059	O=C(CC(=O)C)CCCCC	CCCCC=C(O)CC(=C)O	InChI=1S/C9H16O2/c1-3-4-5-6-9(11)7-8(2)10/h6,10-11H,2-5,7H2,1H3	OLVMKMCCBLDIQP-UHFFFAOYSA-N	?	20		a/apparent	?	acidic	9.2
16151	OC2(=C(N=C(C1(=C(O)C=CC=C1))C)C=CC=C2)	CC(=NC1C=CC=CC=1O)C1C=CC=CC=1O	InChI=1S/C14H13NO2/c1-10(11-6-2-4-8-13(11)16)15-12-7-3-5-9-14(12)17/h2-9,16-17H,1H3	KAXKOYJTVVHQGF-UHFFFAOYSA-N	?	25		a2/apparent	O-H	acidic	9.23
10946	OC=1(C=2(C(C(O)=CC=1)=CC=CC=2))	OC1=CC=C(O)C2=CC=CC=C12	InChI=1S/C10H8O2/c11-9-5-6-10(12)8-4-2-1-3-7(8)9/h1-6,11-12H	PCILLCXFKWDRMK-UHFFFAOYSA-N	?	23	mean from 3	a2/apparent	?	acidic	9.25
14721	O=C(NC1(=CC=C(N(C)C)C=C1))C=NO	CN(C)C1C=CC(=CC=1)NC(=O)CN=O	InChI=1S/C10H13N3O2/c1-13(2)9-5-3-8(4-6-9)12-10(14)7-11-15/h3-6H,7H2,1-2H3,(H,12,14)	MAQGGIZDFDDDSZ-UHFFFAOYSA-N	?	25	potentiometric	a2/apparent	?	acidic	9.26
17818	SCC1(=NC=CN1)	SCC1NC=CN=1	InChI=1S/C4H6N2S/c7-3-4-5-1-2-6-4/h1-2,7H,3H2,(H,5,6)	FQXRXTUXSODUFZ-UHFFFAOYSA-N	?	25	potentiometric	a2/apparent	?	acidic	9.26
11775	OC1(=CC(=CC=C1)CC[NH3+])	NCCC1=CC(O)=CC=C1	InChI=1S/C8H11NO/c9-5-4-7-2-1-3-8(10)6-7/h1-3,6,10H,4-5,9H2	GHFGJTVYMNRGBY-UHFFFAOYSA-N	?	25	spectrophotometric	a1/apparent	OH	acidic	9.27
13565	O=C(C=1(NN=C(C=1)C(=O)C))CCC	CCC=C(O)C1=CC(=NN1)C(=C)O	InChI=1S/C9H12N2O2/c1-3-4-9(13)8-5-7(6(2)12)10-11-8/h4-5,12-13H,2-3H2,1H3,(H,10,11)	SFSILCVIQUIKQH-UHFFFAOYSA-N	?		spectrophotometric	a/apparent	?	acidic	9.28
15787	S1(C(=NC=C1)NP(=O)(OCC)C2(=CC=C(N)C=C2))	CCOP(=O)(NC1=NC=CS1)C1C=CC(N)=CC=1	InChI=1S/C11H14N3O2PS/c1-2-16-17(15,14-11-13-7-8-18-11)10-5-3-9(12)4-6-10/h3-8H,2,12H2,1H3,(H,13,14,15)	XLILBTJZGWFOOV-UHFFFAOYSA-N	?		potentiometric	a/apparent	?	acidic	9.3
12431	[Br]C2(=CC1(=C(N=CNS(C1)(=O)=O)C=C2))	O=S1(=O)CC2C=C(Br)C=CC=2N=CN1	InChI=1S/C8H7BrN2O2S/c9-7-1-2-8-6(3-7)4-14(12,13)11-5-10-8/h1-3,5H,4H2,(H,10,11)	AMHJTXUFDCGSMU-UHFFFAOYSA-N	?		spectrophotometric	a/apparent	?	acidic	9.3
12534	O=C([O-])C=2(C=1(C(=NC=CC=1)C(O)=CC=2))	OC1=CC=C(C2=CC=CN=C12)C(O)=O	InChI=1S/C10H7NO3/c12-8-4-3-7(10(13)14)6-2-1-5-11-9(6)8/h1-5,12H,(H,13,14)	JGRPKOGHYBAVMW-UHFFFAOYSA-N	?	20		a3/apparent	?	acidic	9.32
10063	N1(=C(N)C(N)=CN=C1)	NC1=CN=CN=C1N	InChI=1S/C4H6N4/c5-3-1-7-2-8-4(3)6/h1-2H,5H2,(H2,6,7,8)	PPAULTVPKLVLII-UHFFFAOYSA-N	?	20		a1/apparent	?	acidic	9.33
11683	O=C1(NC(=O)CC1(CC)C)	CCC1(C)CC(O)=NC1=O	InChI=1S/C7H11NO2/c1-3-7(2)4-5(9)8-6(7)10/h3-4H2,1-2H3,(H,8,9,10)	HAPOVYFOVVWLRS-UHFFFAOYSA-N	?	25	potentiometric	a1/thermodynamic	N-H	acidic	9.34
12075	N2(=C1(N=C(N)NC1=CN=C2))	NC1NC2=CN=CN=C2N=1	InChI=1S/C5H5N5/c6-5-9-3-1-7-2-8-4(3)10-5/h1-2H,(H3,6,7,8,9,10)	IKZRFGGARFKJOA-UHFFFAOYSA-N	?	20	potentiometric	a2/apparent	?	acidic	9.36
14797	[P+](C1(=CC=CC=C1))(C2(=CC=CC=C2))(C3(=CC=CC=C3))C5(C4(=C(C=CC(=C4)C)C6(=C5C=CC=C6)))	CC1=CC2C(C3C=CC=CC=3C=2C=C1)[P+](C1C=CC=CC=1)(C1C=CC=CC=1)C1C=CC=CC=1	InChI=1S/C32H26P/c1-24-21-22-29-28-19-11-12-20-30(28)32(31(29)23-24)33(25-13-5-2-6-14-25,26-15-7-3-8-16-26)27-17-9-4-10-18-27/h2-23,32H,1H3/q+1	HBZFWFGRTNXXIV-UHFFFAOYSA-N	?	25	spectrophotometric	a1/apparent	?	acidic	9.38
16958	O=CC(C1(=CC=CC=C1))C2(=CC=CC=C2)	OC=C(C1C=CC=CC=1)C1C=CC=CC=1	InChI=1S/C14H12O/c15-11-14(12-7-3-1-4-8-12)13-9-5-2-6-10-13/h1-11,15H	NULBTKCAZBFRAU-UHFFFAOYSA-N	?	25	spectrophotometric	a1/apparent	H+	acidic	9.39
13360	ON=C(N)C1(=NC=NC2(=C1NC=N2))	NC(N=O)C1=NC=NC2N=CNC=21	InChI=1S/C6H6N6O/c7-5(12-13)3-4-6(10-1-8-3)11-2-9-4/h1-2,5H,7H2,(H,8,9,10,11)	IHGATOQRKIEPCN-UHFFFAOYSA-N	?		spectrophotometric	a2/apparent	?	acidic	9.4
13685	OC1(=CC(=CC=C1)CC[N+](C)(C)C)	C[N+](C)(C)CCC1C=C(O)C=CC=1	InChI=1S/C11H17NO/c1-12(2,3)8-7-10-5-4-6-11(13)9-10/h4-6,9H,7-8H2,1-3H3/p+1	VLDBEZDOSUKOBS-UHFFFAOYSA-O	?	25	potentiometric	a1/apparent	?	acidic	9.43
16065	O=C(OC1(=CC=CC=C1))C2(=C(O)C=C(C)C=C2)	CC1=CC(O)=C(C=C1)C(=O)OC1C=CC=CC=1	InChI=1S/C14H12O3/c1-10-7-8-12(13(15)9-10)14(16)17-11-5-3-2-4-6-11/h2-9,15H,1H3	HFZCMVHAJOXWIY-UHFFFAOYSA-N	?	30	spectrophotometric	a1/apparent	?	acidic	9.44
10858	OC1(=CC=C(CC[NH+](C)C)C=C1)	CN(C)CCC1C=CC(O)=CC=1	InChI=1S/C10H15NO/c1-11(2)8-7-9-3-5-10(12)6-4-9/h3-6,12H,7-8H2,1-2H3	KUBCEEMXQZUPDQ-UHFFFAOYSA-N	?	25	spectrophotometric	a1/apparent	OH	acidic	9.46
12583	O=C(C(C)C)CC(=O)C	CC(=O)C=C(O)C(C)C	InChI=1S/C7H12O2/c1-5(2)7(9)4-6(3)8/h4-5,9H,1-3H3	UTTSDKCNJMWXSK-UHFFFAOYSA-N	?	15		a/apparent	?	acidic	9.46
17238	SCCO	OCCS	InChI=1S/C2H6OS/c3-1-2-4/h3-4H,1-2H2	DGVVWUTYPXICAM-UHFFFAOYSA-N	?	25	mean from 6	a1/apparent	?	acidic	9.47
11601	S(C=1(N=C(O)C(N=1)(C)C))C	CSC1N=C(O)C(C)(C)N=1	InChI=1S/C6H10N2OS/c1-6(2)4(9)7-5(8-6)10-3/h1-3H3,(H,7,8,9)	SSUZHACRPBYYSF-UHFFFAOYSA-N	?	25	potentiometric	a1/thermodynamic	H	acidic	9.48
14599	O=C(NO)CCCCCCCCC(=O)N	N=C(O)CCCCCCCCC(O)N=O	InChI=1S/C10H20N2O3/c11-9(13)7-5-3-1-2-4-6-8-10(14)12-15/h10,14H,1-8H2,(H2,11,13)	RRYXBFQIDAINTA-UHFFFAOYSA-N	?	30	potentiometric	a/apparent	?	acidic	9.49
17747	SCCNC(=O)C	C/C(/O)=N\CCS	InChI=1S/C4H9NOS/c1-4(6)5-2-3-7/h7H,2-3H2,1H3,(H,5,6)	AXFZADXWLMXITO-UHFFFAOYSA-N	?	25	potentiometric	a1/apparent	SH	acidic	9.5
12821	S(C1(=CC=C(O)C=C1))C	CSC1C=CC(O)=CC=1	InChI=1S/C7H8OS/c1-9-7-4-2-6(8)3-5-7/h2-5,8H,1H3	QASBCTGZKABPKX-UHFFFAOYSA-N	?	25	mean from 2	a/apparent	?	acidic	9.5
15993	OC3(=CC1(=C(C=2(C=CC=CC=2(C1)))C=C3))	OC1=CC2CC3C=CC=CC=3C=2C=C1	InChI=1S/C13H10O/c14-11-5-6-13-10(8-11)7-9-3-1-2-4-12(9)13/h1-6,8,14H,7H2	ZDOIAPGLORMKTR-UHFFFAOYSA-N	?	26	spectrophotometric	a/apparent	?	acidic	9.51
14498	S(=O)(=O)(N)C1(=CC(=CC=C1)C)	CC1C=C(C=CC=1)S(N)(=O)=O	InChI=1S/C7H9NO2S/c1-6-3-2-4-7(5-6)11(8,9)10/h2-5H,1H3,(H2,8,9,10)	NVZINPVISUVPHW-UHFFFAOYSA-N	?	25	potentiometric	a1/thermodynamic	SO2NH-H	acidic	9.51
11003	O=C1(NC(=O)C=2(N(C)C=NC=2(N1)))	CN1C=NC2NC(=O)NC(=O)C1=2	InChI=1S/C6H6N4O2/c1-10-2-7-4-3(10)5(11)9-6(12)8-4/h2H,1H3,(H2,8,9,11,12)	PFWLFWPASULGAN-UHFFFAOYSA-N	?, ?	21	mean from 6	a2/apparent	?, ?	acidic	9.524999999999999
16255	O=[N+]([O-])C1(=CC=C(CC(C(=O)C)C(=O)C)C=C1)	C=C(O)C(CC1=CC=C(C=C1)[N+]([O-])=O)C(=C)O	InChI=1S/C12H13NO4/c1-8(14)12(9(2)15)7-10-3-5-11(6-4-10)13(16)17/h3-6,12,14-15H,1-2,7H2	IXUYZKIVXDNSEL-UHFFFAOYSA-N	?	25	spectrophotometric	a1/thermodynamic	?	acidic	9.54
14759	O=C(N(C3(=CC=C(N=NC2(=CC=1(OCCOCCOCCOCCOCCOC=1C=C2)))C=C3))CCCC)C4(=CC(O)=CC=C4)	CCCCN(C(=O)C1=CC(O)=CC=C1)C1C=CC(=CC=1)N=NC1=CC2OCCOCCOCCOCCOCCOC=2C=C1	InChI=1S/C33H41N3O8/c1-2-3-13-36(33(38)26-5-4-6-30(37)24-26)29-10-7-27(8-11-29)34-35-28-9-12-31-32(25-28)44-23-21-42-19-17-40-15-14-39-16-18-41-20-22-43-31/h4-12,24-25,37H,2-3,13-23H2,1H3	MVWVJNYTWHUECY-UHFFFAOYSA-N	?	30	spectrophotometric	a1/apparent	O-H	acidic	9.54
15303	S=C2(NC(SCC1(=CC=CC=C1))=C(N2)C3(=CC=CC=C3))	S=C1NC(SCC2C=CC=CC=2)C(=N1)C1C=CC=CC=1	InChI=1S/C16H14N2S2/c19-16-17-14(13-9-5-2-6-10-13)15(18-16)20-11-12-7-3-1-4-8-12/h1-10,15H,11H2,(H,18,19)	ROJARFQBGQQPCI-UHFFFAOYSA-N	?	25	spectrophotometric	a2/apparent	?	acidic	9.55
13686	OC1(=C(C=CC=C1)CC[N+](C)(C)C)	C[N+](C)(C)CCC1C=CC=CC=1O	InChI=1S/C11H17NO/c1-12(2,3)9-8-10-6-4-5-7-11(10)13/h4-7H,8-9H2,1-3H3/p+1	WQDXDHQYGWMGGC-UHFFFAOYSA-O	?	25	potentiometric	a1/apparent	?	acidic	9.57
17878	O=C1(NC(=O)CC1)	OC1CCC(=O)N=1	InChI=1S/C4H5NO2/c6-3-1-2-4(7)5-3/h1-2H2,(H,5,6,7)	KZNICNPSHKQLFF-UHFFFAOYSA-N	?	25	mean from 3	a1/apparent	N-H	acidic	9.59
16870	S1(C(=NC2(=C1C=CC=C2))N=NC4(=C(O)C3(=NC=CC=C3C(=C4)C)))	CC1=CC(N=NC2=NC3C=CC=CC=3S2)=C(O)C2=NC=CC=C21	InChI=1S/C17H12N4OS/c1-10-9-13(16(22)15-11(10)5-4-8-18-15)20-21-17-19-12-6-2-3-7-14(12)23-17/h2-9,22H,1H3	DLCQPUQAIFQLTJ-UHFFFAOYSA-N	?	22		a1/apparent	OH	acidic	9.6
14421	SCCNC1(=C(C=CC=C1)C)	CC1C=CC=CC=1NCCS	InChI=1S/C9H13NS/c1-8-4-2-3-5-9(8)10-6-7-11/h2-5,10-11H,6-7H2,1H3	BJBDJWKZEXDCPI-UHFFFAOYSA-N	?	17	potentiometric	b/apparent	?	acidic	9.6
12742	O=C1(NC(=O)C2(C1CC2))	OC1=NC(=O)C2CCC12	InChI=1S/C6H7NO2/c8-5-3-1-2-4(3)6(9)7-5/h3-4H,1-2H2,(H,7,8,9)	WXTZWJOCJKKBJR-UHFFFAOYSA-N	?	20	potentiometric	a/apparent	?	acidic	9.63
12694	O=C(OCC)C(=NO)C	CCOC(=O)C(C)N=O	InChI=1S/C5H9NO3/c1-3-9-5(7)4(2)6-8/h4H,3H2,1-2H3	FQQQMHNWVUSXMZ-UHFFFAOYSA-N	?	20	potentiometric	a1/apparent	?	acidic	9.64
12406	S(=O)(=O)([O-])C2(=C1(NN=CC1=CC(=C2)O))	OC1C=C(C2NN=CC=2C=1)S(O)(=O)=O	InChI=1S/C7H6N2O4S/c10-5-1-4-3-8-9-7(4)6(2-5)14(11,12)13/h1-3,10H,(H,8,9)(H,11,12,13)	ASYGTHWQERWSDO-UHFFFAOYSA-N	?	25	potentiometric	a/apparent	?	acidic	9.65
16960	O=C(OC=2(C1(=C(O)C=CC=C1C=CC=2)))C	C=C(O)OC1=CC=CC2=CC=CC(O)=C12	InChI=1S/C12H10O3/c1-8(13)15-11-7-3-5-9-4-2-6-10(14)12(9)11/h2-7,13-14H,1H2	OKUOJLBKDGBKOT-UHFFFAOYSA-N	?	25	spectrophotometric	a1/apparent	?	acidic	9.69
15893	S1(C(=NC=C1)NP(=O)(OC2(=CC=CC=C2))C3(=CC=C(N)C=C3))	NC1C=CC(=CC=1)P(=O)(NC1=NC=CS1)OC1C=CC=CC=1	InChI=1S/C15H14N3O2PS/c16-12-6-8-14(9-7-12)21(19,18-15-17-10-11-22-15)20-13-4-2-1-3-5-13/h1-11H,16H2,(H,17,18,19)	RBSSDCZGOTYXIM-UHFFFAOYSA-N	?		potentiometric	a/apparent	?	acidic	9.7
11737	S(=O)(=O)(N)C1(=CC=CC=C1)	NS(=O)(=O)C1C=CC=CC=1	InChI=1S/C6H7NO2S/c7-10(8,9)6-4-2-1-3-5-6/h1-5H,(H2,7,8,9)	KHBQMWCZKVMBLN-UHFFFAOYSA-N	?	20	mean from 2	a1/thermodynamic	SO2NH-H	acidic	9.7
13934	O=C1(NC(=O)C2(C1CCCC2))	OC1=NC(=O)C2CCCCC12	InChI=1S/C8H11NO2/c10-7-5-3-1-2-4-6(5)8(11)9-7/h5-6H,1-4H2,(H,9,10,11)	WLDMPODMCFGWAA-UHFFFAOYSA-N	?	20	potentiometric	a/apparent	?	acidic	9.72
13195	O=[N+]([O-])C(CC([N+](=O)[O-])CC)(C)C	CCC(CC(C)(C)[N+]([O-])=O)[N+]([O-])=O	InChI=1S/C7H14N2O4/c1-4-6(8(10)11)5-7(2,3)9(12)13/h6H,4-5H2,1-3H3	QWOKAHBEANJGBV-UHFFFAOYSA-N	?	20	spectrophotometric	a1/apparent	?	acidic	9.73
13854	O=C(N)C1(C2(CCN(C1)CC2))	N=C(O)C1CN2CCC1CC2	InChI=1S/C8H14N2O/c9-8(11)7-5-10-3-1-6(7)2-4-10/h6-7H,1-5H2,(H2,9,11)	OEFLOIIPWWSINC-UHFFFAOYSA-N	?	25	mean from 2	a1/apparent	?	acidic	9.74
13321	OC2(=C1(N=C(C)N(C1=C(O)C=C2)C))	CC1=NC2C(=C(O)C=CC=2O)N1C	InChI=1S/C9H10N2O2/c1-5-10-8-6(12)3-4-7(13)9(8)11(5)2/h3-4,12-13H,1-2H3	QVQFRWCSOXDKBA-UHFFFAOYSA-N	?	30	spectrophotometric	a1/apparent	4-OH	acidic	9.75
12220	OC1(=C(C=CC=C1)CCC[N+](C)(C)C)	C[N+](C)(C)CCCC1C=CC=CC=1O	InChI=1S/C12H19NO/c1-13(2,3)10-6-8-11-7-4-5-9-12(11)14/h4-5,7,9H,6,8,10H2,1-3H3/p+1	WMXCKDFGVMJIAK-UHFFFAOYSA-O	?	25	potentiometric	a1/apparent	?	acidic	9.78
13684	OC1(=CC=C(CC[N+](C)(C)C)C=C1)	C[N+](C)(C)CCC1C=CC(O)=CC=1	InChI=1S/C11H17NO/c1-12(2,3)9-8-10-4-6-11(13)7-5-10/h4-7H,8-9H2,1-3H3/p+1	PTOJXIKSKSASRB-UHFFFAOYSA-O	?	25	potentiometric	a1/apparent	?	acidic	9.8
16642	OC=2(C1(=NC=CC=C1C=CC=2C(C=C)CC(C)(C)C))	CC(C)(C)CC(C=C)C1C=CC2=CC=CN=C2C=1O	InChI=1S/C17H21NO/c1-5-12(11-17(2,3)4)14-9-8-13-7-6-10-18-15(13)16(14)19/h5-10,12,19H,1,11H2,2-4H3	KFTMHZQMEBYSFX-UHFFFAOYSA-N	?	25		a2/apparent	O-H	acidic	9.8
15711	S=C(NC1(=CC=CC=C1))C2(=CC=C([N+](=O)[O-])C=C2)	[O-][N+](=O)C1C=CC(=CC=1)C(=S)NC1C=CC=CC=1	InChI=1S/C13H10N2O2S/c16-15(17)12-8-6-10(7-9-12)13(18)14-11-4-2-1-3-5-11/h1-9H,(H,14,18)	SQYJDKLHHWSERM-UHFFFAOYSA-N	?	20	potentiometric	a1/apparent	?	acidic	9.81
10668	O=C(N)C(=NO)C1(=CC=CC=C1)	NC(=O)C(N=O)C1C=CC=CC=1	InChI=1S/C8H8N2O2/c9-8(11)7(10-12)6-4-2-1-3-5-6/h1-5,7H,(H2,9,11)	TWJNWZLTCWEPMS-UHFFFAOYSA-N	?, ?	20	potentiometric	a1/apparent	?, ?	acidic	9.825
12362	O=C1(N(C(=O)C=2(C(C)=NNC=2(N1C)))C)	CC1=NNC2=C1C(=O)N(C)C(=O)N2C	InChI=1S/C8H10N4O2/c1-4-5-6(10-9-4)11(2)8(14)12(3)7(5)13/h1-3H3,(H,9,10)	VSPRBFLKSINHLP-UHFFFAOYSA-N	?	20	spectrophotometric	a/apparent	?	acidic	9.83
10798	OC1(=CC(=CC=C1)C(O)CNC)	CNCC(O)C1C=C(O)C=CC=1	InChI=1S/C9H13NO2/c1-10-6-9(12)7-3-2-4-8(11)5-7/h2-5,9-12H,6H2,1H3	SONNWYBIRXJNDC-UHFFFAOYSA-N	?		spectrophotometric	a2/apparent	?	acidic	9.84
10059	N=1(N=C(C)N(C=1C)N)	CC1=NN=C(C)N1N	InChI=1S/C4H8N4/c1-3-6-7-4(2)8(3)5/h5H2,1-2H3	MIIKMZAVLKMOFM-UHFFFAOYSA-N	?	25		apparent	?	acidic	9.85
12627	S(=O)(=O)(N)C(C(=O)N)C	CC(C(=N)O)S(N)(=O)=O	InChI=1S/C3H8N2O3S/c1-2(3(4)6)9(5,7)8/h2H,1H3,(H2,4,6)(H2,5,7,8)	SUHRMMXNCHLNMB-UHFFFAOYSA-N	?	25	potentiometric	a1/apparent	?	acidic	9.86
10042	FC1(=CC=C(O)C=C1)	OC1=CC=C(F)C=C1	InChI=1S/C6H5FO/c7-5-1-3-6(8)4-2-5/h1-4,8H	RHMPLDJJXGPMEX-UHFFFAOYSA-N	?	25	mean from 3	a1/apparent	?	acidic	9.88
16362	O=[N+]([O-])C4(=CC=C(OC(=O)C2(C1(=C(C=CC=C1)C3(=C2C=CC=C3))))C=C4)	[O-][N+](=O)C1C=CC(=CC=1)OC(O)=C1C2C=CC=CC=2C2C=CC=CC=21	InChI=1S/C20H13NO4/c22-20(25-14-11-9-13(10-12-14)21(23)24)19-17-7-3-1-5-15(17)16-6-2-4-8-18(16)19/h1-12,22H	NLXYORKZAZABSV-UHFFFAOYSA-N	?	25	spectrophotometric	a1/apparent	?	acidic	9.9
13933	O=C1(NC(=O)C2(=C1C=CC=C2))	O=C1NC(=O)C2C=CC=CC1=2	InChI=1S/C8H5NO2/c10-7-5-3-1-2-4-6(5)8(11)9-7/h1-4H,(H,9,10,11)	XKJCHHZQLQNZHY-UHFFFAOYSA-N	?	22	mean from 3	a1/thermodynamic	NH	acidic	9.91
11873	S(=O)(=O)(N)C(C(=O)N)(C)C	CC(C)(C(N)=O)S(N)(=O)=O	InChI=1S/C4H10N2O3S/c1-4(2,3(5)7)10(6,8)9/h1-2H3,(H2,5,7)(H2,6,8,9)	DBHDXVCIFJEMDG-UHFFFAOYSA-N	?	25	potentiometric	a1/apparent	?	acidic	9.92
11181	OC=2(C1(=NC=CC=C1C(C)=CC=2))	CC1=CC=C(O)C2=NC=CC=C21	InChI=1S/C10H9NO/c1-7-4-5-9(12)10-8(7)3-2-6-11-10/h2-6,12H,1H3	RPVGLMKJGQMQSN-UHFFFAOYSA-N	?	25	potentiometric	a2/apparent	?	acidic	9.93
12655	O=C(N(O)C)C(C)(C)C	CN(O)C(=O)C(C)(C)C	InChI=1S/C6H13NO2/c1-6(2,3)5(8)7(4)9/h9H,1-4H3	KJMFIZJSQBXPHB-UHFFFAOYSA-N	?	25		a1/apparent	?	acidic	9.94
16139	ClC1(=C(Cl)C=CC(=C1)NC(=S)C2(=CC=CC=C2))	S=C(NC1=CC(Cl)=C(Cl)C=C1)C1C=CC=CC=1	InChI=1S/C13H9Cl2NS/c14-11-7-6-10(8-12(11)15)16-13(17)9-4-2-1-3-5-9/h1-8H,(H,16,17)	WNKKGJFPNJKUPB-UHFFFAOYSA-N	?		spectrophotometric	a1/apparent	?	acidic	9.96
13264	OC2(=C(C1(=CC=CC=C1))C=CC=C2)	OC1C=CC=CC=1C1C=CC=CC=1	InChI=1S/C12H10O/c13-12-9-5-4-8-11(12)10-6-2-1-3-7-10/h1-9,13H	LLEMOWNGBBNAJR-UHFFFAOYSA-N	?	22	mean from 2	a/apparent	?	acidic	9.99
12506	OC1(=C(C(=CN=C1)C2(CCCCC2))C)	CC1=C(O)C=NC=C1C1CCCCC1	InChI=1S/C12H17NO/c1-9-11(7-13-8-12(9)14)10-5-3-2-4-6-10/h7-8,10,14H,2-6H2,1H3	FKMIOEHSGYAQJS-UHFFFAOYSA-N	?			a/apparent	2	acidic	10.0
13479	N2(=C(C=1(NC=NC=1N=C2))C(=NN)N)	NC(N=N)C1=NC=NC2N=CNC=21	InChI=1S/C6H7N7/c7-5(13-8)3-4-6(11-1-9-3)12-2-10-4/h1-2,5,8H,7H2,(H,9,10,11,12)	TVHLDBKIPYSTAX-UHFFFAOYSA-N	?		spectrophotometric	a2/apparent	?	acidic	10.0
12559	ON=C2(C1(=NC=CC=C1C(=NO)C=C2))	O=NC1C=CC(N=O)C2C=CC=NC=21	InChI=1S/C9H7N3O2/c13-11-7-3-4-8(12-14)9-6(7)2-1-5-10-9/h1-5,7-8H	YAQIHBMPEQRRIF-UHFFFAOYSA-N	?	25	spectrophotometric	a2/apparent	prot.	acidic	10.0
12222	OC1(=C(C=CC=C1C)C[NH+](CC)CC)	CC1C=CC=C(CN(CC)CC)C=1O	InChI=1S/C12H19NO/c1-4-13(5-2)9-11-8-6-7-10(3)12(11)14/h6-8,14H,4-5,9H2,1-3H3	LDIGJJQBTZCIIT-UHFFFAOYSA-N	?	25	spectrophotometric	a1/apparent	O-H	acidic	10.02
10732	O=[N+]([O-])C1(=CC=C(C=NO)C=C1)	[O-][N+](=O)C1C=CC(CN=O)=CC=1	InChI=1S/C7H6N2O3/c10-8-5-6-1-3-7(4-2-6)9(11)12/h1-4H,5H2	LRYUWXNYWAFFAX-UHFFFAOYSA-N	?	24	mean from 2	a1/apparent	?	acidic	10.03
12012	OC2(=CC1(=C(NN=C1)C=C2))	OC1=CC2C=NNC=2C=C1	InChI=1S/C7H6N2O/c10-6-1-2-7-5(3-6)4-8-9-7/h1-4,10H,(H,8,9)	ZHDXWEPRYNHNDC-UHFFFAOYSA-N	?	25	potentiometric	a/apparent	?	acidic	10.05
11184	OC=2(C1(=NC(=CC=C1C=CC=2)C))	CC1=CC=C2C=CC=C(O)C2=N1	InChI=1S/C10H9NO/c1-7-5-6-8-3-2-4-9(12)10(8)11-7/h2-6,12H,1H3	NBYLBWHHTUWMER-UHFFFAOYSA-N	?	23	mean from 4	a1/apparent	O-H	acidic	10.08
12192	O=C(N(O)C(C)(C)C)C1(=CC=CC=C1)	CC(C)(C)N(O)C(=O)C1C=CC=CC=1	InChI=1S/C11H15NO2/c1-11(2,3)12(14)10(13)9-7-5-4-6-8-9/h4-8,14H,1-3H3	CRKDRSMVZRDGQU-UHFFFAOYSA-N	?	25	potentiometric	a1/apparent	?	acidic	10.1
15208	O5(C4(=C2(C1(=C(O)C(OC)=CC=C1CC3(C2=C(CCN3C)C=C4OC5)))))	COC1=CC=C2CC3C4C(C2=C1O)=C1OCOC1=CC=4CCN3C	InChI=1S/C19H19NO4/c1-20-6-5-11-8-14-19(24-9-23-14)17-15(11)12(20)7-10-3-4-13(22-2)18(21)16(10)17/h3-4,8,12,21H,5-7,9H2,1-2H3	LODGIKWNLDQZBM-UHFFFAOYSA-N	?	25	spectrophotometric	a1/apparent	?	acidic	10.1
13412	OC=1(C=2(C(C(N)=CC=1C)=CC=CC=2))	CC1C=C(N)C2=CC=CC=C2C=1O	InChI=1S/C11H11NO/c1-7-6-10(12)8-4-2-3-5-9(8)11(7)13/h2-6,13H,12H2,1H3	UGQFCTZXVAPVCS-UHFFFAOYSA-N	?	20	potentiometric	a/apparent	OH	acidic	10.12
12964	ON=CC1(=NC=CC=C1)	O=NCC1C=CC=CN=1	InChI=1S/C6H6N2O/c9-8-5-6-3-1-2-4-7-6/h1-4H,5H2	NZNHTKNELYIQNB-UHFFFAOYSA-N	?	25	mean from 5	a2/thermodynamic	prot.	acidic	10.14
10700	S(=O)(=O)(N)C1(=CC=C(CN)C=C1)	NCC1=CC=C(C=C1)S(N)(=O)=O	InChI=1S/C7H10N2O2S/c8-5-6-1-3-7(4-2-6)12(9,10)11/h1-4H,5,8H2,(H2,9,10,11)	TYMRLRRVMHJFTF-UHFFFAOYSA-N	?	20	mean from 2	a/thermodynamic	?	acidic	10.15
11768	OC1(=CC=C(N(C)C)C=C1)	CN(C)C1C=CC(O)=CC=1	InChI=1S/C8H11NO/c1-9(2)7-3-5-8(10)6-4-7/h3-6,10H,1-2H3	JVVRCYWZTJLJSG-UHFFFAOYSA-N	?	25	mean from 2	a1/apparent	?	acidic	10.16
15019	N3(=C(NC1(CCCCC1))C=2(NC=NC=2N=C3))	C1CCCCC1NC1=NC=NC2N=CNC=21	InChI=1S/C11H15N5/c1-2-4-8(5-3-1)16-11-9-10(13-6-12-9)14-7-15-11/h6-8H,1-5H2,(H2,12,13,14,15,16)	YEWYVRQMZKOENB-UHFFFAOYSA-N	?			a2/apparent	?	acidic	10.2
13149	[S-]C1(=NC(=NC(=N1)N)N)	NC1=NC(S)=NC(N)=N1	InChI=1S/C3H5N5S/c4-1-6-2(5)8-3(9)7-1/h(H5,4,5,6,7,8,9)	HRIJSYATNFJXHM-UHFFFAOYSA-N	?		potentiometric	b2/apparent	?	acidic	10.2
15127	S=C(NC1(=C(C=CC=C1)C))C2(=CC=CC=C2)	CC1C=CC=CC=1NC(=S)C1C=CC=CC=1	InChI=1S/C14H13NS/c1-11-7-5-6-10-13(11)15-14(16)12-8-3-2-4-9-12/h2-10H,1H3,(H,15,16)	OFKDEVSZZSYYPD-UHFFFAOYSA-N	?	20	potentiometric	a1/apparent	?	acidic	10.21
10032	OC1(=C(C=CC=C1)C)	CC1C=CC=CC=1O	InChI=1S/C7H8O/c1-6-4-2-3-5-7(6)8/h2-5,8H,1H3	QWVGKYWNOKOFNN-UHFFFAOYSA-N	?	22	mean from 11	a1/thermodynamic	OH	acidic	10.22
17477	O=C([O-])C=NO	OC(=O)CN=O	InChI=1S/C2H3NO3/c4-2(5)1-3-6/h1H2,(H,4,5)	RMZNXRYIFGTWPF-UHFFFAOYSA-N	?	20	potentiometric	a2/apparent	?	acidic	10.23
14178	O(C1(=CC=C(O)C=C1))CCC	CCCOC1C=CC(O)=CC=1	InChI=1S/C9H12O2/c1-2-7-11-9-5-3-8(10)4-6-9/h3-6,10H,2,7H2,1H3	KIIIPQXXLVCCQP-UHFFFAOYSA-N	?	25	potentiometric	a1/apparent	?	acidic	10.23
12762	O(C1(=CC=C(O)C=C1))C	COC1C=CC(O)=CC=1	InChI=1S/C7H8O2/c1-9-7-4-2-6(8)3-5-7/h2-5,8H,1H3	NWVVVBRKAWDGAB-UHFFFAOYSA-N	?	24	mean from 11	a1/apparent	?	acidic	10.24
16492	S(=O)(=O)(NCC1(=CC=CC=C1))C2(=CC=C(S(=O)(=O)C)C=C2)	CS(=O)(=O)C1C=CC(=CC=1)S(=O)(=O)NCC1C=CC=CC=1	InChI=1S/C14H15NO4S2/c1-20(16,17)13-7-9-14(10-8-13)21(18,19)15-11-12-5-3-2-4-6-12/h2-10,15H,11H2,1H3	ZJMQRYLUQCCIHD-UHFFFAOYSA-N	?	25	spectrophotometric	a1/apparent	N-H	acidic	10.25
14227	OC1(=CC=C(C(C)(C)C)C=C1)	CC(C)(C)C1C=CC(O)=CC=1	InChI=1S/C10H14O/c1-10(2,3)8-4-6-9(11)7-5-8/h4-7,11H,1-3H3	QHPQWRBYOIRBIT-UHFFFAOYSA-N	?	25	mean from 2	a1/thermodynamic	OH	acidic	10.27
11953	OC2(=CC1(=C(CCC1)C=C2))	OC1=CC2CCCC=2C=C1	InChI=1S/C9H10O/c10-9-5-4-7-2-1-3-8(7)6-9/h4-6,10H,1-3H2	PEHSSTUGJUBZBI-UHFFFAOYSA-N	?	16	mean from 4	thermodynamic	?	acidic	10.29
16872	OC4(=CC(=C(N=NC3(=CC1(=C(C=2(C=CC=CC=2(C1)))C=C3)))C=C4)C)	CC1C=C(O)C=CC=1N=NC1=CC2CC3C=CC=CC=3C=2C=C1	InChI=1S/C20H16N2O/c1-13-10-17(23)7-9-20(13)22-21-16-6-8-19-15(12-16)11-14-4-2-3-5-18(14)19/h2-10,12,23H,11H2,1H3	YHELYTRELJRMBS-UHFFFAOYSA-N	?	25	potentiometric	b/apparent	?	acidic	10.3
14266	O=C(OC)C1(=C(O)C=CC=C1)	COC(=O)C1C=CC=CC=1O	InChI=1S/C8H8O3/c1-11-8(10)6-4-2-3-5-7(6)9/h2-5,9H,1H3	OSWPMRLSEDHDFF-UHFFFAOYSA-N	?	24	mean from 2	a/apparent	?	acidic	10.3
12805	OC1(=CC(=C(C)C=C1)C)	CC1C=C(O)C=CC=1C	InChI=1S/C8H10O/c1-6-3-4-8(9)5-7(6)2/h3-5,9H,1-2H3	YCOXTKKNXUZSKD-UHFFFAOYSA-N	?	21	mean from 7	a1/thermodynamic	OH	acidic	10.32
14230	OC1(=C(C=CC(=C1)C(C)C)C)	CC1C=CC(=CC=1O)C(C)C	InChI=1S/C10H14O/c1-7(2)9-5-4-8(3)10(11)6-9/h4-7,11H,1-3H3	RECUKUPTGUEGMW-UHFFFAOYSA-N	?	25		apparent	?	acidic	10.35
16297	S2(C1(=NC=NC(=C1NC(C2)=O)N3(CCOCC3)))	OC1CSC2=NC=NC(=C2N=1)N1CCOCC1	InChI=1S/C10H12N4O2S/c15-7-5-17-10-8(13-7)9(11-6-12-10)14-1-3-16-4-2-14/h6H,1-5H2,(H,13,15)	NXZMSMVSXOXJBF-UHFFFAOYSA-N	?	20	spectrophotometric	a2/apparent	?	acidic	10.37
10735	O=[N+]([O-])C1(=C(C=CC=C1)C=NO)	[O-][N+](=O)C1C=CC=CC=1CN=O	InChI=1S/C7H6N2O3/c10-8-5-6-3-1-2-4-7(6)9(11)12/h1-4H,5H2	CBGPHOYBYMVZRO-UHFFFAOYSA-N	?, ?	25		apparent	?, ?	acidic	10.4
13346	ON=CC=1(C=2(C(N=CC=1)=CC=CC=2))	O=NCC1=CC=NC2=CC=CC=C12	InChI=1S/C10H8N2O/c13-12-7-8-5-6-11-10-4-2-1-3-9(8)10/h1-6H,7H2	GIDTWRKUFXMHAH-UHFFFAOYSA-N	?	20	spectrophotometric	a2/apparent	?	acidic	10.42
11253	O=C1(N(C(=NC2(=C1NC=N2))N)C)	CN1C(N)=NC2N=CNC=2C1=O	InChI=1S/C6H7N5O/c1-11-5(12)3-4(9-2-8-3)10-6(11)7/h2H,1H3,(H2,7,10)(H,8,9)	RFLVMTUMFYRZCB-UHFFFAOYSA-N	?	22	mean from 2	a1/apparent	?	acidic	10.43
16124	O=[N+]([O-])C=2(C=1(C(=C[N+](CCCO)=CC=1)C=CC=2))	[O-][N+](=O)C1=CC=CC2=C[N+](CCCO)=CC=C21	InChI=1S/C12H13N2O3/c15-8-2-6-13-7-5-11-10(9-13)3-1-4-12(11)14(16)17/h1,3-5,7,9,15H,2,6,8H2/q+1	GNHXSCSIFPTDHS-UHFFFAOYSA-N	?	25	potentiometric	a2/apparent	O-H	acidic	10.45
16951	O(C1(=CC=C(O)C=C1))CC2(=CC=CC=C2)	OC1=CC=C(C=C1)OCC1C=CC=CC=1	InChI=1S/C13H12O2/c14-12-6-8-13(9-7-12)15-10-11-4-2-1-3-5-11/h1-9,14H,10H2	VYQNWZOUAUKGHI-UHFFFAOYSA-N	?	25	potentiometric	a1/thermodynamic	OH	acidic	10.47
12095	O=C(C(C(=O)C)CC1(=CC=CC=C1))C	C=C(O)C(CC1C=CC=CC=1)C(=C)O	InChI=1S/C12H14O2/c1-9(13)12(10(2)14)8-11-6-4-3-5-7-11/h3-7,12-14H,1-2,8H2	XHSSVJVYPDNXHW-UHFFFAOYSA-N	?	25	spectrophotometric	a1/thermodynamic	?	acidic	10.49
12949	OC1(=C(N)C=CC=C1N)	NC1C=CC=C(N)C=1O	InChI=1S/C6H8N2O/c7-4-2-1-3-5(8)6(4)9/h1-3,9H,7-8H2	XBQYRNRIHZDZPK-UHFFFAOYSA-N	?	20	spectrophotometric	a3/apparent	?	acidic	10.5
14369	[O-]C1(=[N+](NC(=C1CCC)C)C)	CC1N[N+](C)=C(O)C=1CCC	InChI=1S/C8H14N2O/c1-4-5-7-6(2)9-10(3)8(7)11/h4-5H2,1-3H3,(H,9,11)/p+1	BGSUKFODMNPDGT-UHFFFAOYSA-O	?		potentiometric	b/apparent	?	acidic	10.5
17077	FC1(=CC(=C(O)C=C1)CN2(CCOCC2))	OC1C=CC(F)=CC=1CN1CCOCC1	InChI=1S/C11H14FNO2/c12-10-1-2-11(14)9(7-10)8-13-3-5-15-6-4-13/h1-2,7,14H,3-6,8H2	BGESHHOKSIOPOK-UHFFFAOYSA-N	?	25	spectrophotometric	a2/apparent	R2NH	acidic	10.52
14459	O(C1(=C(O)C=CC=C1CN))C	COC1=C(O)C=CC=C1CN	InChI=1S/C8H11NO2/c1-11-8-6(5-9)3-2-4-7(8)10/h2-4,10H,5,9H2,1H3	MWMAXRIRXNYYMV-UHFFFAOYSA-N	?	25	potentiometric	a2/thermodynamic	?	acidic	10.54
11440	OC1(=C(C=C(C)C(=C1)C)C)	CC1C=C(C)C(C)=CC=1O	InChI=1S/C9H12O/c1-6-4-8(3)9(10)5-7(6)2/h4-5,10H,1-3H3	VXSCPERJHPWROZ-UHFFFAOYSA-N	?	25		apparent	?	acidic	10.55
14842	O=C(C(C(=O)C)CC1(=CC=C(OC)C=C1))C	COC1C=CC(CC(C(=C)O)C(=C)O)=CC=1	InChI=1S/C13H16O3/c1-9(14)13(10(2)15)8-11-4-6-12(16-3)7-5-11/h4-7,13-15H,1-2,8H2,3H3	IOLSUUWHWMOODZ-UHFFFAOYSA-N	?	25	spectrophotometric	a1/thermodynamic	?	acidic	10.57
11279	O=[N+]([O-])C2(=CC=1(N=CNC=1C=C2))	[O-][N+](=O)C1=CC2N=CNC=2C=C1	InChI=1S/C7H5N3O2/c11-10(12)5-1-2-6-7(3-5)9-4-8-6/h1-4H,(H,8,9)	XPAZGLFMMUODDK-UHFFFAOYSA-N	?	25	potentiometric	a1/apparent	N-H	acidic	10.58
16506	[N+]=24(C(=C1(NC=3(C=CC=CC=3(C1=CC=2))))C=C5(CCCCC5(=C4)))	C1CCCC2=C[N+]3=CC=C4C(NC5C=CC=CC=54)=C3C=C21	InChI=1S/C19H16N2/c1-2-6-14-12-21-10-9-16-15-7-3-4-8-17(15)20-19(16)18(21)11-13(14)5-1/h3-4,7-12H,1-2,5-6H2/p+1	UQVUEULZDJRMJR-UHFFFAOYSA-O	?	18	potentiometric	a/apparent	?	acidic	10.6
14343	S(=O)(=O)(N)C1(=CC=C(N)C=C1)	NC1C=CC(=CC=1)S(N)(=O)=O	InChI=1S/C6H8N2O2S/c7-5-1-3-6(4-2-5)11(8,9)10/h1-4H,7H2,(H2,8,9,10)	FDDDEECHVMSUSB-UHFFFAOYSA-N	?	22	mean from 6	b2/apparent	?	acidic	10.6
13413	OC2(=C(C1(=NC=CC=C1))C=CC=C2)	OC1C=CC=CC=1C1C=CC=CN=1	InChI=1S/C11H9NO/c13-11-7-2-1-5-9(11)10-6-3-4-8-12-10/h1-8,13H	HPDNGBIRSIWOST-UHFFFAOYSA-N	?	20	potentiometric	a2/apparent	prot.	acidic	10.63
13049	OC1(=C(N)C=C(O)C=C1)	NC1C=C(O)C=CC=1O	InChI=1S/C6H7NO2/c7-5-3-4(8)1-2-6(5)9/h1-3,8-9H,7H2	SBXKRBZKPQBLOD-UHFFFAOYSA-N	?, ?	22	spectrophotometric	a2/apparent	?, ?	acidic	10.65
14273	O=C1(C(C(=O)OCC)CCC1)	CCOC(=O)C1CCC=C1O	InChI=1S/C8H12O3/c1-2-11-8(10)6-4-3-5-7(6)9/h5-6,9H,2-4H2,1H3	SKQJBSFFGADWST-UHFFFAOYSA-N	?		spectrophotometric	apparent	?	acidic	10.68
16596	ClC2(=CC=C(C(C#N)C1(=CC=C([N+](=O)[O-])C=C1))C=C2)	N#CC(C1C=CC(=CC=1)[N+]([O-])=O)C1C=CC(Cl)=CC=1	InChI=1S/C14H9ClN2O2/c15-12-5-1-10(2-6-12)14(9-16)11-3-7-13(8-4-11)17(18)19/h1-8,14H	ITIBRNGRTMJAEN-UHFFFAOYSA-N	?	25	spectrophotometric	a1/apparent	?	acidic	10.7
17533	ON=CNO	ONCN=O	InChI=1S/CH4N2O2/c4-2-1-3-5/h2,4H,1H2	STEXHDFRCHYECK-UHFFFAOYSA-N	?	20	potentiometric	a1/apparent	?	acidic	10.7
14827	S(=O)(=O)([O-])C1(=C(OC)C=CC(=C1)C(=CC(=O)C2(=CC=C(S(=O)(=O)[O-])C=C2))CC(=O)C3(=CC=C(S(=O)(=O)[O-])C=C3))	COC1C=CC(=CC=1S(O)(=O)=O)C(C=C(O)C1C=CC(=CC=1)S(O)(=O)=O)=CC(=O)C1C=CC(=CC=1)S(O)(=O)=O	InChI=1S/C24H20O12S3/c1-36-23-11-6-17(14-24(23)39(33,34)35)18(12-21(25)15-2-7-19(8-3-15)37(27,28)29)13-22(26)16-4-9-20(10-5-16)38(30,31)32/h2-14,25H,1H3,(H,27,28,29)(H,30,31,32)(H,33,34,35)	PGVIZNIQPMDAIW-UHFFFAOYSA-N	?	25	spectrophotometric	a1/apparent	-CH2COAr	acidic	10.71
17274	N=1(NC=NC=1N)	NC1N=CNN=1	InChI=1S/C2H4N4/c3-2-4-1-5-6-2/h1H,(H3,3,4,5,6)	KLSJWNVTNUYHDU-UHFFFAOYSA-N	?	25		a2/apparent	?	acidic	10.72
17611	OB(O)CCCC	CCCCB(O)O	InChI=1S/C4H11BO2/c1-2-3-4-5(6)7/h6-7H,2-4H2,1H3	QPKFVRWIISEVCW-UHFFFAOYSA-N	?			thermodynamic	?	acidic	10.74
13714	S=C(NC1(=CC=C([N+](=O)[O-])C=C1))N	NC(=S)NC1C=CC(=CC=1)[N+]([O-])=O	InChI=1S/C7H7N3O2S/c8-7(13)9-5-1-3-6(4-2-5)10(11)12/h1-4H,(H3,8,9,13)	BLYAANPIHFKKMQ-UHFFFAOYSA-N	?	25	spectrophotometric	a1/apparent	?	acidic	10.75
15120	S=C(NC1(=CC=C(F)C=C1))C2(=CC=CC=C2)	FC1C=CC(=CC=1)NC(=S)C1C=CC=CC=1	InChI=1S/C13H10FNS/c14-11-6-8-12(9-7-11)15-13(16)10-4-2-1-3-5-10/h1-9H,(H,15,16)	ZWHTXUYFMRFIAO-UHFFFAOYSA-N	?		spectrophotometric	a1/apparent	?	acidic	10.77
13607	S=CNC1(=CC(=CC=C1)C(F)(F)F)	FC(F)(F)C1C=C(C=CC=1)NC=S	InChI=1S/C8H6F3NS/c9-8(10,11)6-2-1-3-7(4-6)12-5-13/h1-5H,(H,12,13)	SFCUMTFBONTIHO-UHFFFAOYSA-N	?	20	potentiometric	a1/apparent	?	acidic	10.78
10358	O=C(C(C(=O)C)C)C	CC(C(=C)O)C(=C)O	InChI=1S/C6H10O2/c1-4(5(2)7)6(3)8/h4,7-8H,2-3H2,1H3	BCLVNZCDZZGTEU-UHFFFAOYSA-N	?	22	mean from 4	a1/apparent	C-H	acidic	10.79
11662	ClC1(=CC=C(NC=S)C=C1)	S=CNC1C=CC(Cl)=CC=1	InChI=1S/C7H6ClNS/c8-6-1-3-7(4-2-6)9-5-10/h1-5H,(H,9,10)	LXNCVESUIUIQBH-UHFFFAOYSA-N	?	20	potentiometric	a1/apparent	?	acidic	10.8
15128	S=C(NC1(=CC=C(C)C=C1))C2(=CC=CC=C2)	CC1C=CC(=CC=1)NC(=S)C1C=CC=CC=1	InChI=1S/C14H13NS/c1-11-7-9-13(10-8-11)15-14(16)12-5-3-2-4-6-12/h2-10H,1H3,(H,15,16)	RVDURXDDOJZAQB-UHFFFAOYSA-N	?	20	potentiometric	a1/apparent	?	acidic	10.81
13399	OC1(=C(C=CC=C1)CN2(CCCC2))	OC1C=CC=CC=1CN1CCCC1	InChI=1S/C11H15NO/c13-11-6-2-1-5-10(11)9-12-7-3-4-8-12/h1-2,5-6,13H,3-4,7-9H2	XXWYYQVGCPWDHR-UHFFFAOYSA-N	?	25	mean from 5	a1/apparent	?	acidic	10.83
16449	OC1(=C(C=CC=C1)C2(NCCNCCCNCCNCC2))	OC1C=CC=CC=1C1CCNCCNCCCNCCN1	InChI=1S/C16H28N4O/c21-16-5-2-1-4-14(16)15-6-9-19-11-10-17-7-3-8-18-12-13-20-15/h1-2,4-5,15,17-21H,3,6-13H2	XRLCYXDLQRKCQT-UHFFFAOYSA-N	?	25	potentiometric	a1/apparent	?	acidic	10.84
13502	OC1(=C(C(=C(C(C)C)C=C1)C)CC)	CC1C(CC)=C(O)C=CC=1C(C)C	InChI=1S/C12H18O/c1-5-10-9(4)11(8(2)3)6-7-12(10)13/h6-8,13H,5H2,1-4H3	RKCHLKWECWNPIP-UHFFFAOYSA-N	?	20	spectrophotometric	a1/thermodynamic	?	acidic	10.85
11221	O2(C1(=C(C=CC(=C1)C=NO)OC2))	O=NCC1C=CC2OCOC=2C=1	InChI=1S/C8H7NO3/c10-9-4-6-1-2-7-8(3-6)12-5-11-7/h1-3H,4-5H2	VQCQPDOAQIMFQN-UHFFFAOYSA-N	?	25		thermodynamic	?	acidic	10.85
17054	S=C(NC1(=CC=CC=C1))C2(=CC=CC=C2)	S=C(NC1C=CC=CC=1)C1C=CC=CC=1	InChI=1S/C13H11NS/c15-13(11-7-3-1-4-8-11)14-12-9-5-2-6-10-12/h1-10H,(H,14,15)	BOQKCADLPNLYCZ-UHFFFAOYSA-N	?	20	mean from 2	a1/apparent	?	acidic	10.86
12749	N2(=CC=1(N=CNC=1C=C2))	C1=NC=CC2NC=NC=21	InChI=1S/C6H5N3/c1-2-7-3-6-5(1)8-4-9-6/h1-4H,(H,8,9)	UBOOKRVGOBKDMM-UHFFFAOYSA-N	?		potentiometric	a2/apparent	?	acidic	10.88
11652	S=CNC1(=CC(F)=CC=C1)	FC1C=C(C=CC=1)NC=S	InChI=1S/C7H6FNS/c8-6-2-1-3-7(4-6)9-5-10/h1-5H,(H,9,10)	QUMISUIQFVEZSD-UHFFFAOYSA-N	?	20	potentiometric	a1/apparent	?	acidic	10.89
12447	OC=1(N(N=C(C=1C2(=CC=CC=C2))C)C)	CC1=NN(C)C(O)=C1C1C=CC=CC=1	InChI=1S/C11H12N2O/c1-8-10(11(14)13(2)12-8)9-6-4-3-5-7-9/h3-7,14H,1-2H3	ZMEDFYGZYDHCIA-UHFFFAOYSA-N	?		potentiometric	b/apparent	?	acidic	10.9
16751	O(C1(=C(C(OC)=CC=C1)C2(=NC=3(C=NC=CC=3(N2)))))C	COC1C=CC=C(OC)C=1C1NC2C=CN=CC=2N=1	InChI=1S/C14H13N3O2/c1-18-11-4-3-5-12(19-2)13(11)14-16-9-6-7-15-8-10(9)17-14/h3-8H,1-2H3,(H,16,17)	SMTKZZCOIPWVML-UHFFFAOYSA-N	?	25	mean from 2	a2/apparent	?	acidic	10.9
11441	OC1(=C(C=C(C)C=C1C)C)	CC1C=C(C)C=C(C)C=1O	InChI=1S/C9H12O/c1-6-4-7(2)9(10)8(3)5-6/h4-5,10H,1-3H3	BPRYUXCVCCNUFE-UHFFFAOYSA-N	?	23	mean from 5	a1/apparent	OH	acidic	10.9
16329	N3(=C(NCC1(=CC=CC=C1))C2(=C(NN=C2)N=C3))	C(NC1=NC=NC2NN=CC1=2)C1C=CC=CC=1	InChI=1S/C12H11N5/c1-2-4-9(5-3-1)6-13-11-10-7-16-17-12(10)15-8-14-11/h1-5,7-8H,6H2,(H2,13,14,15,16,17)	NNSLOBNGHHXORI-UHFFFAOYSA-N	?	20	spectrophotometric	a2/apparent	?	acidic	10.93
11968	[S-]C1(=NC=NC2(=C1NC=N2))	SC1=NC=NC2N=CNC=21	InChI=1S/C5H4N4S/c10-5-3-4(7-1-6-3)8-2-9-5/h1-2H,(H2,6,7,8,9,10)	GLVAUDGFNGKCSF-UHFFFAOYSA-N	?	20	mean from 3	a2/apparent	?	acidic	10.94
12585	P(=O)(CC=O)(CC)CC	CCP(=O)(CC)C=CO	InChI=1S/C6H13O2P/c1-3-9(8,4-2)6-5-7/h5-7H,3-4H2,1-2H3	LWOSIQFDQYXTOG-UHFFFAOYSA-N	?	25	potentiometric	a1/apparent	?	acidic	10.95
16131	S=C(NC1(=CC=C(F)C=C1))C2(=CC=C(C)C=C2)	CC1C=CC(=CC=1)C(=S)NC1C=CC(F)=CC=1	InChI=1S/C14H12FNS/c1-10-2-4-11(5-3-10)14(17)16-13-8-6-12(15)7-9-13/h2-9H,1H3,(H,16,17)	LBLOQRWEUNNPLH-UHFFFAOYSA-N	?		spectrophotometric	a1/apparent	?	acidic	10.97
15753	[Br]C2(=CC(C(=S)NC1(=CC=C(OC)C=C1))=CC=C2)	COC1C=CC(=CC=1)NC(=S)C1C=C(Br)C=CC=1	InChI=1S/C14H12BrNOS/c1-17-13-7-5-12(6-8-13)16-14(18)10-3-2-4-11(15)9-10/h2-9H,1H3,(H,16,18)	UPBXVJGOYZNEGZ-UHFFFAOYSA-N	?		spectrophotometric	a1/apparent	?	acidic	10.99
17431	SC(CN)(C)C	CC(C)(S)CN	InChI=1S/C4H11NS/c1-4(2,6)3-5/h6H,3,5H2,1-2H3	MBPAUMHSIFBANF-UHFFFAOYSA-N	?	22	potentiometric	a2/apparent	?	acidic	11.0
17319	S=C1(OCCN1)	S=C1NCCO1	InChI=1S/C3H5NOS/c6-3-4-1-2-5-3/h1-2H2,(H,4,6)	UMURLIQHQSKULR-UHFFFAOYSA-N	?	20	potentiometric	a/apparent	?	acidic	11.05
13652	O(C1(=C(C=CC=C1)C=CC=NO))C	COC1C=CC=CC=1C=CCN=O	InChI=1S/C10H11NO2/c1-13-10-7-3-2-5-9(10)6-4-8-11-12/h2-7H,8H2,1H3	XXDDOXMISQLNBB-UHFFFAOYSA-N	?, ?	25		apparent	?, ?	acidic	11.07
10845	OC1(=C(C=CC=C1C)CN(C)C)	CC1=CC=CC(CN(C)C)=C1O	InChI=1S/C10H15NO/c1-8-5-4-6-9(10(8)12)7-11(2)3/h4-6,12H,7H2,1-3H3	ADODSZXYDVUXTG-UHFFFAOYSA-N	?	25	potentiometric	a1/apparent	?	acidic	11.1
13715	S=C(NC1(=CC([N+](=O)[O-])=CC=C1))N	NC(=S)NC1=CC(=CC=C1)[N+]([O-])=O	InChI=1S/C7H7N3O2S/c8-7(13)9-5-2-1-3-6(4-5)10(11)12/h1-4H,(H3,8,9,13)	HQEMUQNZGCZHHN-UHFFFAOYSA-N	?	25	spectrophotometric	a1/apparent	?	acidic	11.1
13489	O=C(C1(=CC=CC=C1))C(C(=O)C)C	CC(=O)C(C)=C(O)C1C=CC=CC=1	InChI=1S/C11H12O2/c1-8(9(2)12)11(13)10-6-4-3-5-7-10/h3-7,13H,1-2H3	GDWVSAPMTMAVSE-UHFFFAOYSA-N	?	20		a/apparent	?	acidic	11.13
16061	[Br]CC(OC1(=CC=CC=C1))(O)C2(=CC=CC=C2)	OC(CBr)(OC1C=CC=CC=1)C1C=CC=CC=1	InChI=1S/C14H13BrO2/c15-11-14(16,12-7-3-1-4-8-12)17-13-9-5-2-6-10-13/h1-10,16H,11H2	XVZSYZIVAUKZPY-UHFFFAOYSA-N	?	25		a1/apparent	?	acidic	11.18
15420	O=C2(C(C(O)CC1(CC(=O)NC(C1)=O))CC(C)CC2C)	CC1CC(C)CC(C(O)CC2CC(O)=NC(O)=C2)C=1O	InChI=1S/C15H23NO4/c1-8-3-9(2)15(20)11(4-8)12(17)5-10-6-13(18)16-14(19)7-10/h6,8,10-12,17-18,20H,3-5,7H2,1-2H3,(H,16,19)	QSLGPYVKRPLQAB-UHFFFAOYSA-N	?		potentiometric	a/apparent	?	acidic	11.2
12538	N2(=C(NCCCC)C1(=C(NN=C1)N=C2))	CCCCNC1=NC=NC2NN=CC1=2	InChI=1S/C9H13N5/c1-2-3-4-10-8-7-5-13-14-9(7)12-6-11-8/h5-6H,2-4H2,1H3,(H2,10,11,12,13,14)	JWEGHNQHVNZGHA-UHFFFAOYSA-N	?	20	spectrophotometric	a2/apparent	?	acidic	11.21
15656	[Br]CC(OC1(=CC=C(C)C=C1))(O)C2(=CC=CC=C2)	CC1C=CC(=CC=1)OC(O)(CBr)C1C=CC=CC=1	InChI=1S/C15H15BrO2/c1-12-7-9-14(10-8-12)18-15(17,11-16)13-5-3-2-4-6-13/h2-10,17H,11H2,1H3	NAIJPRDWYPYCAX-UHFFFAOYSA-N	?	25		a1/apparent	?	acidic	11.23
14814	O=C(C2(=CC=C(C1(=CC=CC=C1))C=C2))C[N+]=5(C=4(C(=C3(C(C=CC=C3)=CC=4))C=CC=5))	OC(=C[N+]1C=CC=C2C3C=CC=CC=3C=CC=12)C1C=CC(=CC=1)C1C=CC=CC=1	InChI=1S/C27H19NO/c29-27(23-14-12-21(13-15-23)20-7-2-1-3-8-20)19-28-18-6-11-25-24-10-5-4-9-22(24)16-17-26(25)28/h1-19H/p+1	KCUCOOACGYKNIR-UHFFFAOYSA-O	?	20	potentiometric	a1/apparent	?	acidic	11.25
15752	ClC2(=CC=C(C(=S)NC1(=CC=C(OC)C=C1))C=C2)	COC1C=CC(=CC=1)NC(=S)C1C=CC(Cl)=CC=1	InChI=1S/C14H12ClNOS/c1-17-13-8-6-12(7-9-13)16-14(18)10-2-4-11(15)5-3-10/h2-9H,1H3,(H,16,18)	DWQBNXQHGHKHRK-UHFFFAOYSA-N	?		spectrophotometric	a1/apparent	?	acidic	11.26
10886	O=C([O-])C(=NO)C1(=CC=CC=C1)	OC(=O)C(N=O)C1C=CC=CC=1	InChI=1S/C8H7NO3/c10-8(11)7(9-12)6-4-2-1-3-5-6/h1-5,7H,(H,10,11)	ZMUDJRQQHDUAIR-UHFFFAOYSA-N	?, ?	20	potentiometric	a2/apparent	?, ?	acidic	11.29
17414	FCC(=O)NN	N/N=C(/O)\CF	InChI=1S/C2H5FN2O/c3-1-2(6)5-4/h1,4H2,(H,5,6)	HYXCKBUBQWDMFP-UHFFFAOYSA-N	?	25		a1/apparent	NH	acidic	11.3
17119	ClC1(=C([N+](=O)[O-])C=C2(CC(=O)CCC2(=C1)))	[O-][N+](=O)C1C=C2CC(O)=CCC2=CC=1Cl	InChI=1S/C10H8ClNO3/c11-9-4-6-1-2-8(13)3-7(6)5-10(9)12(14)15/h2,4-5,13H,1,3H2	UROUIFHIHBRQOT-UHFFFAOYSA-N	?	25	spectrophotometric	a1/apparent	?	acidic	11.34
16876	O=C(C1(=CC=CC=C1))C[N+]=4(C=3(C(=C2(C(C=CC=C2)=CC=3))C=CC=4))	OC(=C[N+]1C=CC=C2C3C=CC=CC=3C=CC=12)C1C=CC=CC=1	InChI=1S/C21H15NO/c23-21(17-8-2-1-3-9-17)15-22-14-6-11-19-18-10-5-4-7-16(18)12-13-20(19)22/h1-15H/p+1	MMDSJJHXUHXKMX-UHFFFAOYSA-O	?	20	potentiometric	a1/apparent	?	acidic	11.35
16773	S(=O)(=O)(NC(C(=O)[O-])CC(=O)N)C1(=CC=C(C)C=C1)	CC1=CC=C(C=C1)S(=O)(=O)N=C(CC(N)=O)C(O)O	InChI=1S/C11H14N2O5S/c1-7-2-4-8(5-3-7)19(17,18)13-9(11(15)16)6-10(12)14/h2-5,11,15-16H,6H2,1H3,(H2,12,14)	DFESLMBTCUIJFG-UHFFFAOYSA-N	?	25	potentiometric	a1/apparent	SO2-NH-	acidic	11.4
14701	OC1(=C(C=CC=C1)CN(C(C)C)C(C)C)	CC(C)N(CC1C=CC=CC=1O)C(C)C	InChI=1S/C13H21NO/c1-10(2)14(11(3)4)9-12-7-5-6-8-13(12)15/h5-8,10-11,15H,9H2,1-4H3	SCHYRKWCWJLCIY-UHFFFAOYSA-N	?	25	potentiometric	a1/apparent	?	acidic	11.4
12184	S(=O)(=O)(NCC(=O)[O-])C1(=CC=CC=C1)	OC(O)C=NS(=O)(=O)C1C=CC=CC=1	InChI=1S/C8H9NO4S/c10-8(11)6-9-14(12,13)7-4-2-1-3-5-7/h1-6,8,10-11H	JFAGLQHNIDYMSY-UHFFFAOYSA-N	?	25	potentiometric	a1/apparent	SO2-NH-	acidic	11.4
11755	ON=C(C1(=CC=CC=C1))C	CC(N=O)C1C=CC=CC=1	InChI=1S/C8H9NO/c1-7(9-10)8-5-3-2-4-6-8/h2-7H,1H3	DKCIKFUVZULJCJ-UHFFFAOYSA-N	?, ?	25		apparent	?, ?	acidic	11.415
11113	ClC2(=CC=1(N=C(CO)NC=1C=C2))	OCC1NC2C=CC(Cl)=CC=2N=1	InChI=1S/C8H7ClN2O/c9-5-1-2-6-7(3-5)11-8(4-12)10-6/h1-3,12H,4H2,(H,10,11)	NIWRFQPRPJVQLO-UHFFFAOYSA-N	?	30	potentiometric	a1/apparent	O-H	acidic	11.46
14911	OC1(=C(C=C(CC(C)(C)C)C=C1)CN(C)C)	CN(C)CC1C=C(CC(C)(C)C)C=CC=1O	InChI=1S/C14H23NO/c1-14(2,3)9-11-6-7-13(16)12(8-11)10-15(4)5/h6-8,16H,9-10H2,1-5H3	CNSDPOVELBFSRJ-UHFFFAOYSA-N	?	25	potentiometric	a1/thermodynamic	OH	acidic	11.48
17025	OC=1(N(N=C(C=1CC)C)C2(=CC=CC=C2))	CC1=NN(C(O)=C1CC)C1C=CC=CC=1	InChI=1S/C12H14N2O/c1-3-11-9(2)13-14(12(11)15)10-7-5-4-6-8-10/h4-8,15H,3H2,1-2H3	UUOKEWKXBQCYAM-UHFFFAOYSA-N	?		potentiometric	b/apparent	?	acidic	11.5
17415	S=C(N)C(=O)N	NC(=S)C(N)=O	InChI=1S/C2H4N2OS/c3-1(5)2(4)6/h(H2,3,5)(H2,4,6)	PJKKDRZVAVHJNB-UHFFFAOYSA-N	?, ?	25	spectrophotometric	a1/thermodynamic	?, ?	acidic	11.5
14735	O(O)C	COO	InChI=1S/CH4O2/c1-3-2/h2H,1H3	MEUKEBNAABNAEX-UHFFFAOYSA-N	?	20	spectrophotometric	a/apparent	?	acidic	11.5
16647	S(=O)(=O)(NCC1(=CC=CC=C1))C2(=CC=C(OC)C=C2)	COC1C=CC(=CC=1)S(=O)(=O)NCC1C=CC=CC=1	InChI=1S/C14H15NO3S/c1-18-13-7-9-14(10-8-13)19(16,17)15-11-12-5-3-2-4-6-12/h2-10,15H,11H2,1H3	CDTRGFYYGHIFTP-UHFFFAOYSA-N	?	25	spectrophotometric	a1/apparent	N-H	acidic	11.53
10528	O=C(C1(=C(O)C=C(C)C(=C1)C))C	CC1=CC(O)=C(C=C1C)C(=C)O	InChI=1S/C10H12O2/c1-6-4-9(8(3)11)10(12)5-7(6)2/h4-5,11-12H,3H2,1-2H3	UZCQVKBAUWCFOP-UHFFFAOYSA-N	?	23	mean from 4	a1/apparent	?	acidic	11.56
16713	OC=1(N(N=C(C=1C2(CCCCC2))C)C3(=CC=CC=C3))	CC1=NN(C(O)=C1C1CCCCC1)C1C=CC=CC=1	InChI=1S/C16H20N2O/c1-12-15(13-8-4-2-5-9-13)16(19)18(17-12)14-10-6-3-7-11-14/h3,6-7,10-11,13,19H,2,4-5,8-9H2,1H3	ZLFSAIFBHDXMFU-UHFFFAOYSA-N	?		potentiometric	b/apparent	?	acidic	11.6
16013	OC1(=NC2(=CC3(=CC=CC=C3(C=C2(N1)))))	OC1NC2=CC3=CC=CC=C3C=C2N=1	InChI=1S/C11H8N2O/c14-11-12-9-5-7-3-1-2-4-8(7)6-10(9)13-11/h1-6H,(H2,12,13,14)	HUOPXZLFTBYAML-UHFFFAOYSA-N	?	20	spectrophotometric	a/apparent	?	acidic	11.62
15265	O=C(C1(=CC=C(C)C=C1))C[N+]=4(C=3(C(=C2(C(C=CC=C2)=CC=3))C=CC=4))	CC1C=CC(=CC=1)C(O)=C[N+]1C=CC=C2C3C=CC=CC=3C=CC=12	InChI=1S/C22H17NO/c1-16-8-10-18(11-9-16)22(24)15-23-14-4-7-20-19-6-3-2-5-17(19)12-13-21(20)23/h2-15H,1H3/p+1	AVUYFSSOHROBSL-UHFFFAOYSA-O	?	20	potentiometric	a1/apparent	?	acidic	11.7
17277	N=1(N=CN(C=1)N)	NN1C=NN=C1	InChI=1S/C2H4N4/c3-6-1-4-5-2-6/h1-2H,3H2	FMCUPJKTGNBGEC-UHFFFAOYSA-N	?	25		a1	?	acidic	11.75
15275	S(=O)(=O)(NC(C(=O)[O-])CCC(=O)N)C1(=CC=C(C)C=C1)	CC1C=CC(=CC=1)S(=O)(=O)N=C(CCC(=N)O)C(O)O	InChI=1S/C12H16N2O5S/c1-8-2-4-9(5-3-8)20(18,19)14-10(12(16)17)6-7-11(13)15/h2-5,12,16-17H,6-7H2,1H3,(H2,13,15)	FXNOXICVHCVWSD-UHFFFAOYSA-N	?	25	potentiometric	a1/apparent	SO2-NH-	acidic	11.8
11834	O=C(C(C(=O)C)C)C(C)C	CC(C)=C(O)C(C)C(=C)O	InChI=1S/C8H14O2/c1-5(2)8(10)6(3)7(4)9/h6,9-10H,4H2,1-3H3	STZPIURHZBMRBM-UHFFFAOYSA-N	?	20		a/apparent	?	acidic	11.8
11823	O=C(NN)C1(=NC=CC=C1)	NNC(=O)C1C=CC=CN=1	InChI=1S/C6H7N3O/c7-9-6(10)5-3-1-2-4-8-5/h1-4H,7H2,(H,9,10)	BAQLNPIEFOYKNB-UHFFFAOYSA-N	?	21	mean from 3	a3/apparent	?	acidic	11.84
10156	O=C(C1(=NNC=C1))C	C=C(O)C1C=CNN=1	InChI=1S/C5H6N2O/c1-4(8)5-2-3-6-7-5/h2-3,8H,1H2,(H,6,7)	BPGURKYRVFEYRU-UHFFFAOYSA-N	?		spectrophotometric	a/apparent	?	acidic	11.85
16221	O=C(OCC)C(C(=O)C)CC1(=CC=C(C)C=C1)	CCOC(O)=C(CC1=CC=C(C)C=C1)C(C)=O	InChI=1S/C14H18O3/c1-4-17-14(16)13(11(3)15)9-12-7-5-10(2)6-8-12/h5-8,16H,4,9H2,1-3H3	DEHRPRVFFZWLDB-UHFFFAOYSA-N	?	25	spectrophotometric	a1/thermodynamic	?	acidic	11.88
13932	O=C1(NC=2(C=CC=CC=2(C1=O)))	O=C1C2C=CC=CC=2NC1=O	InChI=1S/C8H5NO2/c10-7-5-3-1-2-4-6(5)9-8(7)11/h1-4H,(H,9,10,11)	JXDYKVIHCLTXOP-UHFFFAOYSA-N	?	30	spectrophotometric	a1/apparent	?	acidic	11.9
14229	OC1(=C(C(=C)C)CCC(C1)C)	CC(=C)C1CCC(C)CC=1O	InChI=1S/C10H16O/c1-7(2)9-5-4-8(3)6-10(9)11/h8,11H,1,4-6H2,2-3H3	BIPFWTQEMKRHOQ-UHFFFAOYSA-N	?	20		a1/apparent	OH	acidic	11.95
17112	[Br]C=1(C=2(C(C=[N+](C=1)CCCO)=CC=CC=2))	OCCC[N+]1=CC2=CC=CC=C2C(Br)=C1	InChI=1S/C12H13BrNO/c13-12-9-14(6-3-7-15)8-10-4-1-2-5-11(10)12/h1-2,4-5,8-9,15H,3,6-7H2/q+1	CGAXKJPDKGPHQM-UHFFFAOYSA-N	?	25	spectrophotometric	a2/apparent	O-H	acidic	11.99
16701	S(=O)(C3(=CC(OC)=C(C1(=NC=2(NN=CC=2(N1))))C=C3))C	CS(=O)C1=CC(OC)=C(C=C1)C1NC2C=NNC=2N=1	InChI=1S/C12H12N4O2S/c1-18-10-5-7(19(2)17)3-4-8(10)11-14-9-6-13-16-12(9)15-11/h3-6H,1-2H3,(H2,13,14,15,16)	RZRCMIUAAYOZMZ-UHFFFAOYSA-N	?	25	spectrophotometric	a1/apparent	?	acidic	12.02
13867	OCC1(=NC=2(C=CC=CC=2(N1)))	OCC1NC2C=CC=CC=2N=1	InChI=1S/C8H8N2O/c11-5-8-9-6-3-1-2-4-7(6)10-8/h1-4,11H,5H2,(H,9,10)	IAJLTMBBAVVMQO-UHFFFAOYSA-N	?	24	mean from 2	a1/apparent	O-H	acidic	12.09
13585	S=C(NC1(=CC(C(=O)C)=CC=C1))N	C=C(O)C1C=C(C=CC=1)NC(N)=S	InChI=1S/C9H10N2OS/c1-6(12)7-3-2-4-8(5-7)11-9(10)13/h2-5,12H,1H2,(H3,10,11,13)	VSDWSLWLHXVNRU-UHFFFAOYSA-N	?	25	spectrophotometric	a1/apparent	?	acidic	12.1
17663	O=C(NN)COC	COC/C(/O)=N\N	InChI=1S/C3H8N2O2/c1-7-2-3(6)5-4/h2,4H2,1H3,(H,5,6)	XEPXDMNZXBUSOI-UHFFFAOYSA-N	?	25		a1/apparent	NH	acidic	12.14
15107	O=C([O-])C2(=C(N1(N=C(O)C=C1C))C=CC=C2)	CC1=CC(O)=NN1C1=CC=CC=C1C(O)=O	InChI=1S/C11H10N2O3/c1-7-6-10(14)12-13(7)9-5-3-2-4-8(9)11(15)16/h2-6H,1H3,(H,12,14)(H,15,16)	IYMJEAOTYUFTMV-UHFFFAOYSA-N	?		potentiometric	b/apparent	?	acidic	12.2
10116	[N+]1(=C(N)C=CC=C1)(C)	C[N+]1C=CC=CC=1N	InChI=1S/C6H8N2/c1-8-5-3-2-4-6(8)7/h2-5,7H,1H3/p+1	SSDQZFNBHWFLIZ-UHFFFAOYSA-O	?	21	potentiometric	a/apparent	?	acidic	12.2
16123	O=C(OC)C2(=C(N1(N=C(O)C=C1C))C=CC=C2)	CC1=CC(O)=NN1C1C=CC=CC=1C(=O)OC	InChI=1S/C12H12N2O3/c1-8-7-11(15)13-14(8)10-6-4-3-5-9(10)12(16)17-2/h3-7H,1-2H3,(H,13,15)	YVYYVVLKCZVZBD-UHFFFAOYSA-N	?		potentiometric	b/apparent	?	acidic	12.3
14316	ClC1(=CC=C(NC(=S)N)C=C1)	NC(=S)NC1C=CC(Cl)=CC=1	InChI=1S/C7H7ClN2S/c8-5-1-3-6(4-2-5)10-7(9)11/h1-4H,(H3,9,10,11)	XVEFWRUIYOXUGG-UHFFFAOYSA-N	?	25	spectrophotometric	a1/apparent	?	acidic	12.3
14317	[Br]C1(=CC=C(NC(=S)N)C=C1)	NC(=S)NC1C=CC(Br)=CC=1	InChI=1S/C7H7BrN2S/c8-5-1-3-6(4-2-5)10-7(9)11/h1-4H,(H3,9,10,11)	MRVQULNOKCOGHC-UHFFFAOYSA-N	?	25	spectrophotometric	a1/apparent	?	acidic	12.35
16904	O=C(OCC)C3(=C(N1(N=C(O)C=C1C2(=CC=CC=C2)))C=CC=C3)	CCOC(=O)C1C=CC=CC=1N1N=C(O)C=C1C1C=CC=CC=1	InChI=1S/C18H16N2O3/c1-2-23-18(22)14-10-6-7-11-15(14)20-16(12-17(21)19-20)13-8-4-3-5-9-13/h3-12H,2H2,1H3,(H,19,21)	DGDDBLQDAYUWTD-UHFFFAOYSA-N	?		potentiometric	b/apparent	?	acidic	12.4
15367	OC(C1(=NC=CC=C1))(C2(=CC=NC=C2))C3(=CC=NC=C3)	OC(C1C=CC=CN=1)(C1C=CN=CC=1)C1C=CN=CC=1	InChI=1S/C16H13N3O/c20-16(13-4-9-17-10-5-13,14-6-11-18-12-7-14)15-3-1-2-8-19-15/h1-12,20H	AOVUVHQZBJTFLQ-UHFFFAOYSA-N	?	20		a/apparent	?	acidic	12.44
16739	O3(C(N2(C1(=NC=NC(=C1N=C2)N)))C(O)C(C3CO)O)	NC1N=CN=C2C=1N=CN2C1OC(CO)C(O)C1O	InChI=1S/C10H13N5O4/c11-8-5-9(13-2-12-8)15(3-14-5)10-7(18)6(17)4(1-16)19-10/h2-4,6-7,10,16-18H,1H2,(H2,11,12,13)	OIRDTQYFTABQOQ-UHFFFAOYSA-N	?	24	mean from 2	a1/apparent	?	acidic	12.5
13822	N=2(C1(=C(C=C(C)C(=C1)C)NC=2))	CC1=CC2N=CNC=2C=C1C	InChI=1S/C9H10N2/c1-6-3-8-9(4-7(6)2)11-5-10-8/h3-5H,1-2H3,(H,10,11)	LJUQGASMPRMWIW-UHFFFAOYSA-N	?	20	spectrophotometric	a2/apparent	?	acidic	12.52
14839	OC1(=C(C=C(C)C=C1C(C)(C)C)C(C)(C)C)	CC1C=C(C(O)=C(C=1)C(C)(C)C)C(C)(C)C	InChI=1S/C15H24O/c1-10-8-11(14(2,3)4)13(16)12(9-10)15(5,6)7/h8-9,16H,1-7H3	NLZUEZXRPGMBCV-UHFFFAOYSA-N	?	25		a1/thermodynamic	OH	acidic	12.55
14179	O(O)C(C1(=CC=CC=C1))(C)C	CC(C)(OO)C1C=CC=CC=1	InChI=1S/C9H12O2/c1-9(2,11-10)8-6-4-3-5-7-8/h3-7,10H,1-2H3	YQHLDYVWEZKEOX-UHFFFAOYSA-N	?	25	mean from 2	a1/apparent	H	acidic	12.64
15456	P(=O)(CCCCCC)(CCCCCC)CCCCCC	CCCCCCP(=O)(CCCCCC)CCCCCC	InChI=1S/C18H39OP/c1-4-7-10-13-16-20(19,17-14-11-8-5-2)18-15-12-9-6-3/h4-18H2,1-3H3	PPDZLUVUQQGIOJ-UHFFFAOYSA-N	?	25	conductometric	a1/apparent	?	acidic	12.75
13052	OC(O)C1(=NC=CC=C1)	OC(O)C1C=CC=CN=1	InChI=1S/C6H7NO2/c8-6(9)5-3-1-2-4-7-5/h1-4,6,8-9H	UAPCKORZDAFJAB-UHFFFAOYSA-N	?	20	spectrophotometric	a2/apparent	?	acidic	12.8
11668	S=C(N)C1(=CC=C(C)C=C1)	CC1=CC=C(C=C1)C(N)=S	InChI=1S/C8H9NS/c1-6-2-4-7(5-3-6)8(9)10/h2-5H,1H3,(H2,9,10)	QXYZSNGZMDVLKN-UHFFFAOYSA-N	?	20	spectrophotometric	a1/apparent	?	acidic	12.8
11842	O=C(C(C(=O)C)C(C)C)C	CC(C)C(C(=C)O)C(=C)O	InChI=1S/C8H14O2/c1-5(2)8(6(3)9)7(4)10/h5,8-10H,3-4H2,1-2H3	OJWKNWUPDZUDGJ-UHFFFAOYSA-N	?	20		a/apparent	?	acidic	12.85
17045	S(C1(=CC=C([N+](=O)[O-])C=C1))C2(NC(=O)C2)	[O-][N+](=O)C1C=CC(=CC=1)SC1CC(O)=N1	InChI=1S/C9H8N2O3S/c12-8-5-9(10-8)15-7-3-1-6(2-4-7)11(13)14/h1-4,9H,5H2,(H,10,12)	UXVFUJRMQXAGBZ-UHFFFAOYSA-N	?	25		a1/apparent	N-H	acidic	12.97
15318	OC(C1(=CC=NC=C1))(C2(=CC=NC=C2))C3(=CC=CC=C3)	OC(C1C=CC=CC=1)(C1C=CN=CC=1)C1C=CN=CC=1	InChI=1S/C17H14N2O/c20-17(14-4-2-1-3-5-14,15-6-10-18-11-7-15)16-8-12-19-13-9-16/h1-13,20H	KMDMYSVHOOUXAT-UHFFFAOYSA-N	?	20		a/apparent	?	acidic	13.07
13059	OC(O)C1(=CN=CC=C1)	OC(O)C1=CN=CC=C1	InChI=1S/C6H7NO2/c8-6(9)5-2-1-3-7-4-5/h1-4,6,8-9H	CTZBYLVHJHSEPX-UHFFFAOYSA-N	?	20	spectrophotometric	a2/apparent	?	acidic	13.1
13256	O=C2(CC1(=C(C=C(OC)C=C1)CC2))	COC1=CC2CC=C(O)CC=2C=C1	InChI=1S/C11H12O2/c1-13-11-5-3-8-6-10(12)4-2-9(8)7-11/h3-5,7,12H,2,6H2,1H3	NZVDNHPOCFTTDM-UHFFFAOYSA-N	?	25	spectrophotometric	a1/apparent	?	acidic	13.27
13732	N=3(C1(=C(C=C2(CCCCC2(=C1)))NC=3))	C1CCCC2=CC3NC=NC=3C=C21	InChI=1S/C11H12N2/c1-2-4-9-6-11-10(12-7-13-11)5-8(9)3-1/h5-7H,1-4H2,(H,12,13)	HPPTULNWMICSJI-UHFFFAOYSA-N	?	20	spectrophotometric	a2/apparent	?	acidic	13.33
14989	O(C2(=CC=1(NC=3(C(=NC=CC=3(C=1C=C2))C))))C	CC1=NC=CC2=C1NC1C=C(C=CC2=1)OC	InChI=1S/C13H12N2O/c1-8-13-11(5-6-14-8)10-4-3-9(16-2)7-12(10)15-13/h3-7,15H,1-2H3	BXNJHAXVSOCGBA-UHFFFAOYSA-N	?	24	mean from 2	a1/thermodynamic	protone	acidic	13.46
12959	O=C(N)C1(=CN=CC=C1)	NC(=O)C1C=CC=NC=1	InChI=1S/C6H6N2O/c7-6(9)5-2-1-3-8-4-5/h1-4H,(H2,7,9)	DFPAKSUCGFBDDF-UHFFFAOYSA-N	?	22	spectrophotometric	b2/thermodynamic	?	acidic	13.5
12721	N=1(NC=2(C=CC=CC=2(C=1)))	C1=NNC2C=CC=CC=21	InChI=1S/C7H6N2/c1-2-4-7-6(3-1)5-8-9-7/h1-5H,(H,8,9)	BAXOFTOLAUCFNW-UHFFFAOYSA-N	?	25		a2/thermodynamic	?	acidic	13.86
16345	O=[N+]([O-])C3(=CC1(=C(NC2(=C1CCNC2C))C=C3))	CC1NCCC2C3C=C(C=CC=3NC=21)[N+]([O-])=O	InChI=1S/C12H13N3O2/c1-7-12-9(4-5-13-7)10-6-8(15(16)17)2-3-11(10)14-12/h2-3,6-7,13-14H,4-5H2,1H3	DHHVFMPJLMYDNC-UHFFFAOYSA-N	?	25	spectrophotometric	a1/apparent	N-H	acidic	14.1
17362	S(C(O)C)CC	CCSC(C)O	InChI=1S/C4H10OS/c1-3-6-4(2)5/h4-5H,3H2,1-2H3	NUTVORGGYDQIDD-UHFFFAOYSA-N	?	25		a1/apparent	OH	acidic	14.34
14987	O(C3(=CC1(=C(NC2(=C1CCN=C2C))C=C3)))C	CC1=NCCC2=C1NC1C=CC(=CC2=1)OC	InChI=1S/C13H14N2O/c1-8-13-10(5-6-14-8)11-7-9(16-2)3-4-12(11)15-13/h3-4,7,15H,5-6H2,1-2H3	HMBHRMFLDKKSCT-UHFFFAOYSA-N	?	25	spectrophotometric	a1/apparent	N-H	acidic	14.54
11496	O=[N+]([O-])C1(=CN=C(N)N=C1)	NC1=NC=C(C=N1)[N+]([O-])=O	InChI=1S/C4H4N4O2/c5-4-6-1-3(2-7-4)8(9)10/h1-2H,(H2,5,6,7)	SSHFCFRJYJIJDV-UHFFFAOYSA-N	?	24.9	spectrophotometric	a1/apparent	NH	acidic	14.7
17168	ClC3(=CC1(=C(NC2(=C1CCNC2C))C=C3))	CC1NCCC2C3C=C(Cl)C=CC=3NC=21	InChI=1S/C12H13ClN2/c1-7-12-9(4-5-14-7)10-6-8(13)2-3-11(10)15-12/h2-3,6-7,14-15H,4-5H2,1H3	XAFDPMYETCYISS-UHFFFAOYSA-N	?	25	spectrophotometric	a1/apparent	N-H	acidic	15.2
14738	OCC	CCO	InChI=1S/C2H6O/c1-2-3/h3H,2H2,1H3	LFQSCWFLJHTTHZ-UHFFFAOYSA-N	?	25	mean from 7	a1/apparent	?	acidic	15.54
17232	OCCC	CCCO	InChI=1S/C3H8O/c1-2-3-4/h4H,2-3H2,1H3	BDERNNFJNOPAEC-UHFFFAOYSA-N	?	25	mean from 4	a1/apparent	?	acidic	15.97
10879	O=[N+]([O-])C1(=CC=C(C(=O)C)C=C1)	C=C(O)C1C=CC(=CC=1)[N+]([O-])=O	InChI=1S/C8H7NO3/c1-6(10)7-2-4-8(5-3-7)9(11)12/h2-5,10H,1H2	PSRHMZYBUBSKKU-UHFFFAOYSA-N	?	25		a1/apparent	?	acidic	16.65
11446	ClC1(=CC=C(C(=O)C)C=C1)	C=C(O)C1C=CC(Cl)=CC=1	InChI=1S/C8H7ClO/c1-6(10)7-2-4-8(9)5-3-7/h2-5,10H,1H2	VSCPTEHSYIIKDR-UHFFFAOYSA-N	?	25		a1/apparent	?	acidic	18.08
11447	FC1(=CC=C(C(=O)C)C=C1)	C=C(O)C1C=CC(F)=CC=1	InChI=1S/C8H7FO/c1-6(10)7-2-4-8(9)5-3-7/h2-5,10H,1H2	IENCGDGTEOOWDW-UHFFFAOYSA-N	?	25		a1/apparent	?	acidic	18.46
