# Supplementary material for: Open-source QSAR models for pKa prediction using multiple machine learning approaches
Source: J Cheminform. 2019 Sep 18;11:60. doi: 10.1186/s13321-019-0384-1 (PMC6749653; doi:10.1186/s13321-019-0384-1)
Supplement: Supplementary file 1 — Additional file 1. Original and curated pKa data used for modeling. [file 13321_2019_384_MOESM1_ESM.zip › Opt2_basic_tst.csv]

Molecule name	OriginalSmiles	Canonical_QSARr	InChI_Code_QSARr	InChI Key_QSARr	Salt_Solvent (Concatenate)	temp	method	type	group	basicOrAcidic	pKa
12811	OC(C1(=CC=CC=C1))C	CC(O)C1C=CC=CC=1	InChI=1S/C8H10O/c1-7(9)8-5-3-2-4-6-8/h2-7,9H,1H3	WAPNOHKVXSQRPX-UHFFFAOYSA-N	?	25		a1/apparent	COH2(1+)	basic	-7.0
10573	ClC1(=CC=C(C(SCC)=O)C=C1)	CCSC(=O)C1C=CC(Cl)=CC=1	InChI=1S/C9H9ClOS/c1-2-12-9(11)7-3-5-8(10)6-4-7/h3-6H,2H2,1H3	PUGWLRJVMNHOCL-UHFFFAOYSA-N	?	25		a1/apparent	?	basic	-5.02
13467	O=C1(N(NC(N1)=O)C2(=CC=CC=C2))	O=C1NC(=O)N(N1)C1C=CC=CC=1	InChI=1S/C8H7N3O2/c12-7-9-8(13)11(10-7)6-4-2-1-3-5-6/h1-5H,(H2,9,10,12,13)	WFYLHMAYBQLBEM-UHFFFAOYSA-N	?		spectrophotometric	thermodynamic	prot.	basic	-4.1
13748	N2(=NN(C1(=CC=CC=C1))C=N2)	C1=NN=NN1C1C=CC=CC=1	InChI=1S/C7H6N4/c1-2-4-7(5-3-1)11-6-8-9-10-11/h1-6H	IYPXPGSELZFFMI-UHFFFAOYSA-N	?	25	spectrophotometric	a1/apparent	?	basic	-3.41
16402	O=[N+]([O-])C3(=CC=C(N1(N=NN=C1C=CC2(=CC=C([N+](=O)[O-])C=C2)))C=C3)	[O-][N+](=O)C1C=CC(=CC=1)N1N=NN=C1C=CC1C=CC(=CC=1)[N+]([O-])=O	InChI=1S/C15H10N6O4/c22-20(23)13-4-1-11(2-5-13)3-10-15-16-17-18-19(15)12-6-8-14(9-7-12)21(24)25/h1-10H	NVGLBHXAWIDTNG-UHFFFAOYSA-N	?	25	spectrophotometric	a1/apparent	?	basic	-3.15
15286	ClC3(=CC=C(C=CC1(=NN=NN1C2(=CC=CC=C2)))C=C3)	ClC1C=CC(C=CC2=NN=NN2C2C=CC=CC=2)=CC=1	InChI=1S/C15H11ClN4/c16-13-9-6-12(7-10-13)8-11-15-17-18-19-20(15)14-4-2-1-3-5-14/h1-11H	XQYKTDFGLZDWLD-UHFFFAOYSA-N	?	25	spectrophotometric	a1/apparent	?	basic	-2.54
12980	O[N+]1(=CC(NC)=CC=C1)	CNC1C=[N+](O)C=CC=1	InChI=1S/C6H9N2O/c1-7-6-3-2-4-8(9)5-6/h2-5,7,9H,1H3/q+1	OTVNBPXAUANWOA-UHFFFAOYSA-N	?	25	spectrophotometric	a2/apparent	?	basic	-2.42
15131	O=C(N(O)C1(=CC=CC=C1))C2(=CC=CC=C2)	ON(C(=O)C1C=CC=CC=1)C1C=CC=CC=1	InChI=1S/C13H11NO2/c15-13(11-7-3-1-4-8-11)14(16)12-9-5-2-6-10-12/h1-10,16H	YLYIXDZITBMCIW-UHFFFAOYSA-N	?	25	mean from 3	a1/apparent	COH%+&	basic	-2.08
11189	O=C1(N(C=CC2(=C1C=CC=C2))C)	CN1C=CC2C=CC=CC=2C1=O	InChI=1S/C10H9NO/c1-11-7-6-8-4-2-3-5-9(8)10(11)12/h2-7H,1H3	YJRMHIKEMDTYDR-UHFFFAOYSA-N	?	20	spectrophotometric	a/apparent	?	basic	-1.8
14450	O=C(N)C1(=CC=C(OC)C=C1)	COC1C=CC(=CC=1)C(N)=O	InChI=1S/C8H9NO2/c1-11-7-4-2-6(3-5-7)8(9)10/h2-5H,1H3,(H2,9,10)	GUCPYIYFQVTFSI-UHFFFAOYSA-N	?	18	spectrophotometric	a/apparent	?	basic	-1.6
15083	O=[N+]([O-])C2(=CC(NC1(=CC=CC=C1))=CC=C2)	[O-][N+](=O)C1=CC(=CC=C1)NC1C=CC=CC=1	InChI=1S/C12H10N2O2/c15-14(16)12-8-4-7-11(9-12)13-10-5-2-1-3-6-10/h1-9,13H	VNRHTFXMONFRSL-UHFFFAOYSA-N	?	25	mean from 2	b1/apparent	NH	basic	-1.27
17773	O=C1(C=CCC=C1)	O=C1C=CCC=C1	InChI=1S/C6H6O/c7-6-4-2-1-3-5-6/h2-5H,1H2	WGHKKEJHRMUKDK-UHFFFAOYSA-N	?	25	spectrophotometric	a1/apparent	C-H	basic	-1.14
11461	O=C(O)C1(=CC(O)=CC=C1)	OC1C=C(C=CC=1)C(O)=O	InChI=1S/C7H6O3/c8-6-3-1-2-5(4-6)7(9)10/h1-4,8H,(H,9,10)	IJFXRHURBJZNAO-UHFFFAOYSA-N	?	25	potentiometric	a1/apparent	OH	basic	-1.01
12418	O=[N+]([O-])C1(=C(N)C=CC=2(C1=CC=CC=2))	NC1C=CC2=CC=CC=C2C=1[N+]([O-])=O	InChI=1S/C10H8N2O2/c11-9-6-5-7-3-1-2-4-8(7)10(9)12(13)14/h1-6H,11H2	JNWGFQCTJCIODS-UHFFFAOYSA-N	?	22	mean from 2	a/thermodynamic	?	basic	-0.92
16484	N#CC(=NNC2(=CC=C(N=NC1(=CC=CC=C1))C=C2))C#N	N#CC(C#N)N=NC1C=CC(=CC=1)N=NC1C=CC=CC=1	InChI=1S/C15H10N6/c16-10-15(11-17)21-20-14-8-6-13(7-9-14)19-18-12-4-2-1-3-5-12/h1-9,15H	NCDCTVOPSIPZCZ-UHFFFAOYSA-N	?	25	spectrophotometric	a1/apparent	?	basic	-0.87
11281	O=[N+]([O-])C2(=C1(NN=CC1=CC=C2))	[O-][N+](=O)C1C=CC=C2C=NNC2=1	InChI=1S/C7H5N3O2/c11-10(12)6-3-1-2-5-4-8-9-7(5)6/h1-4H,(H,8,9)	PQCAUHUKTBHUSA-UHFFFAOYSA-N	?	20	potentiometric	a1/thermodynamic	NH2+	basic	-0.83
14847	ClCCC1(=CC=C(NN=C(C#N)C#N)C=C1)	N#CC(C#N)N=NC1C=CC(CCCl)=CC=1	InChI=1S/C11H9ClN4/c12-6-5-9-1-3-10(4-2-9)15-16-11(7-13)8-14/h1-4,11H,5-6H2	VBRDQJNXPOGDAB-UHFFFAOYSA-N	?	25	spectrophotometric	a1/apparent	?	basic	-0.81
16277	O=[N+]([O-])C1(=C(NN=C(C#N)C#N)C=CC(=C1)C)	CC1=CC(=C(C=C1)N=NC(C#N)C#N)[N+]([O-])=O	InChI=1S/C10H7N5O2/c1-7-2-3-9(10(4-7)15(16)17)14-13-8(5-11)6-12/h2-4,8H,1H3	JHYHIEBZIXAERA-UHFFFAOYSA-N	?	25	spectrophotometric	a1/apparent	?	basic	-0.78
16228	ClCC(=O)C1(=CC=C(NN=C(C#N)C#N)C=C1)	N#CC(C#N)N=NC1C=CC(=CC=1)C(O)=CCl	InChI=1S/C11H7ClN4O/c12-5-11(17)8-1-3-9(4-2-8)15-16-10(6-13)7-14/h1-5,10,17H	BPZDACWQGFWOAQ-UHFFFAOYSA-N	?	25	spectrophotometric	a1/apparent	?	basic	-0.76
14634	ClC1(=C(Cl)C=CC=C1NN=C(C#N)C#N)	N#CC(C#N)N=NC1=CC=CC(Cl)=C1Cl	InChI=1S/C9H4Cl2N4/c10-7-2-1-3-8(9(7)11)15-14-6(4-12)5-13/h1-3,6H	LGJRUIATGITKJJ-UHFFFAOYSA-N	?	25	spectrophotometric	a1/apparent	?	basic	-0.71
14632	ClC1(=C(NN=C(C#N)C#N)C(Cl)=CC=C1)	N#CC(C#N)N=NC1C(Cl)=CC=CC=1Cl	InChI=1S/C9H4Cl2N4/c10-7-2-1-3-8(11)9(7)15-14-6(4-12)5-13/h1-3,6H	AEQGCSSRAKAFGV-UHFFFAOYSA-N	?	25	spectrophotometric	a1/apparent	?	basic	-0.67
15321	O=[N+]([O-])C3(=CC=C(C=2(OC(C1(=CC=CC=C1))=CN=2))C=C3)	[O-][N+](=O)C1C=CC(=CC=1)C1=NC=C(O1)C1C=CC=CC=1	InChI=1S/C15H10N2O3/c18-17(19)13-8-6-12(7-9-13)15-16-10-14(20-15)11-4-2-1-3-5-11/h1-10H	GNQWDFZVBSNVSN-UHFFFAOYSA-N	?	25	spectrophotometric	b1/apparent	?	basic	-0.61
12797	S1(C(C(=O)O)=CC=C1C)	CC1=CC=C(S1)C(O)=O	InChI=1S/C6H6O2S/c1-4-2-3-5(9-4)6(7)8/h2-3H,1H3,(H,7,8)	VCNGNQLPFHVODE-UHFFFAOYSA-N	?	25	potentiometric	a1/apparent	COOH	basic	-0.57
13836	[NH+]2(=CC=C(N1(CCCC1))C=C2)	C1CCCN1C1C=CN=CC=1	InChI=1S/C9H12N2/c1-2-8-11(7-1)9-3-5-10-6-4-9/h3-6H,1-2,7-8H2	RGUKYNXWOWSRET-UHFFFAOYSA-N	?	25	spectrophotometric	a1/apparent	?	basic	-0.53
17871	FC1(=NC=CC=C1)	FC1C=CC=CN=1	InChI=1S/C5H4FN/c6-5-3-1-2-4-7-5/h1-4H	MTAODLNXWYIKSO-UHFFFAOYSA-N	?	25	spectrophotometric	a/thermodynamic	NHE+	basic	-0.44
10277	ONC1(=CC=CC=C1)	ONC1C=CC=CC=1	InChI=1S/C6H7NO/c8-7-6-4-2-1-3-5-6/h1-5,7-8H	CKRZKMFTZCFYGB-UHFFFAOYSA-N	?	25	mean from 2	a1/apparent	N-O	basic	-0.32
11544	O=[N+]([O-])C1(=C(N)C=CC=C1)	NC1C=CC=CC=1[N+]([O-])=O	InChI=1S/C6H6N2O2/c7-5-3-1-2-4-6(5)8(9)10/h1-4H,7H2	DPJCXCZTLWNFOH-UHFFFAOYSA-N	?	24	mean from 10	b1/apparent	NH2	basic	-0.24
17884	O1(N=CC(=C1C)C)	CC1ON=CC=1C	InChI=1S/C5H7NO/c1-4-3-6-7-5(4)2/h3H,1-2H3	BSWGZCMLNFBDEZ-UHFFFAOYSA-N	?	25		b/apparent	?	basic	0.0
17817	ClC=1(C=NN(C=1)C)	CN1C=C(Cl)C=N1	InChI=1S/C4H5ClN2/c1-7-3-4(5)2-6-7/h2-3H,1H3	PGNUBDXGTOZIHC-UHFFFAOYSA-N	?	20	potentiometric	a1/apparent	?	basic	0.16
14812	N(C2(=CC=1(C(=CC=CC=1)C=C2)))(C4(C3(=C(C=CC=C3)CC4)))C6(C5(=C(C=CC=C5)CC6))	C1CC(C2C=CC=CC=21)N(C1CCC2C=CC=CC=21)C1=CC2=CC=CC=C2C=C1	InChI=1S/C28H25N/c1-2-10-23-19-24(16-13-20(23)7-1)29(27-17-14-21-8-3-5-11-25(21)27)28-18-15-22-9-4-6-12-26(22)28/h1-13,16,19,27-28H,14-15,17-18H2	DLLUNRTUYZTKKY-UHFFFAOYSA-N	?	25	potentiometric	b/thermodynamic	?	basic	0.25
11028	S=C1(NC(=O)NC2(=C1N(C=N2)C))	CN1C=NC2NC(=O)NC(=S)C1=2	InChI=1S/C6H6N4OS/c1-10-2-7-4-3(10)5(12)9-6(11)8-4/h2H,1H3,(H2,8,9,11,12)	BVJKWTIGJVUGCY-UHFFFAOYSA-N	?		spectrophotometric	a1/apparent	?	basic	0.3
17049	O=[N+]([O-])C2(=CC=C(N1(N=NN=C1N))C=C2)	NC1=NN=NN1C1C=CC(=CC=1)[N+]([O-])=O	InChI=1S/C7H6N6O2/c8-7-9-10-11-12(7)5-1-3-6(4-2-5)13(14)15/h1-4H,(H2,8,9,11)	MUEKWICBOBNDDL-UHFFFAOYSA-N	?	25	potentiometric	a/apparent	H+	basic	0.34
13915	SC=1(N=CC2(=CC=CC=C2(C=1)))	SC1=CC2=CC=CC=C2C=N1	InChI=1S/C9H7NS/c11-9-5-7-3-1-2-4-8(7)6-10-9/h1-6H,(H,10,11)	WRIZFUVYABPOLN-UHFFFAOYSA-N	?	20	spectrophotometric	a1/apparent	?	basic	0.39
15558	ClC3(=CC=C(C=2(OC(C1(=CC=CC=C1))=CN=2))C=C3)	ClC1C=CC(=CC=1)C1=NC=C(O1)C1C=CC=CC=1	InChI=1S/C15H10ClNO/c16-13-8-6-12(7-9-13)15-17-10-14(18-15)11-4-2-1-3-5-11/h1-10H	ANIDZBXFEWCCDB-UHFFFAOYSA-N	?	25	spectrophotometric	b1/apparent	?	basic	0.41
14579	S1(C(=NC=C1[N+](=O)[O-])N(C)C)	CN(C)C1=NC=C(S1)[N+]([O-])=O	InChI=1S/C5H7N3O2S/c1-7(2)5-6-3-4(11-5)8(9)10/h3H,1-2H3	QHFJDZYJNPUHJB-UHFFFAOYSA-N	?	25	spectrophotometric	a1/thermodynamic	?	basic	0.48
11989	N=1(N(C=2(C=CC=CC=2(C=1)))C)	CN1N=CC2C=CC=CC1=2	InChI=1S/C8H8N2/c1-10-8-5-3-2-4-7(8)6-9-10/h2-6H,1H3	CSUGQXMRKOKBFI-UHFFFAOYSA-N	?	25		a2/apparent	?	basic	0.51
16734	[Br]C3(=CC=C(C=2(OC(C1(=CC=C(C)C=C1))=CN=2))C=C3)	CC1C=CC(=CC=1)C1=CN=C(O1)C1C=CC(Br)=CC=1	InChI=1S/C16H12BrNO/c1-11-2-4-12(5-3-11)15-10-18-16(19-15)13-6-8-14(17)9-7-13/h2-10H,1H3	NIBHFJZQUTULPX-UHFFFAOYSA-N	?	25	spectrophotometric	b1/apparent	?	basic	0.56
13175	S1(C(=NC=C1[N+](=O)[O-])N)	NC1=NC=C(S1)[N+]([O-])=O	InChI=1S/C3H3N3O2S/c4-3-5-1-2(9-3)6(7)8/h1H,(H2,4,5)	MIHADVKEHAFNPG-UHFFFAOYSA-N	?	25	spectrophotometric	a1/thermodynamic	?	basic	0.61
11277	O=[N+]([O-])C2(=CC=1(NN=CC=1C=C2))	[O-][N+](=O)C1=CC2NN=CC=2C=C1	InChI=1S/C7H5N3O2/c11-10(12)6-2-1-5-4-8-9-7(5)3-6/h1-4H,(H,8,9)	ORZRMRUXSPNQQL-UHFFFAOYSA-N	?	20	potentiometric	a1/thermodynamic	NH2+	basic	0.66
15560	ClC3(=CC=C(C=2(OC(C1(=CC=CC=C1))=NC=2))C=C3)	ClC1C=CC(=CC=1)C1=CN=C(O1)C1C=CC=CC=1	InChI=1S/C15H10ClNO/c16-13-8-6-11(7-9-13)14-10-17-15(18-14)12-4-2-1-3-5-12/h1-10H	WSIOZFWOUNEWBI-UHFFFAOYSA-N	?	25	spectrophotometric	b1/apparent	?	basic	0.7
10163	O(C1(=NC=CN=C1))C	COC1C=NC=CN=1	InChI=1S/C5H6N2O/c1-8-5-4-6-2-3-7-5/h2-4H,1H3	WKSXRWSOSLGSTN-UHFFFAOYSA-N	?	20	potentiometric	a/thermodynamic	?	basic	0.75
11010	O=C2(N(C=1(N=CNC=1C(N2)=O))C)	CN1C2N=CNC=2C(=O)NC1=O	InChI=1S/C6H6N4O2/c1-10-4-3(7-2-8-4)5(11)9-6(10)12/h2H,1H3,(H,7,8)(H,9,11,12)	GMSNIKWWOQHZGF-UHFFFAOYSA-N	?	22	mean from 2	a1/apparent	?	basic	0.78
12354	N=1(N(C(C)=CC=1C2(=NN(C)C(=C2)C))C)	CN1N=C(C=C1C)C1C=C(C)N(C)N=1	InChI=1S/C10H14N4/c1-7-5-9(11-13(7)3)10-6-8(2)14(4)12-10/h5-6H,1-4H3	XZVBGBULHWGJLO-UHFFFAOYSA-N	?, ?	25	spectrophotometric	a1/apparent	?, ?	basic	0.81
16737	[Br]C3(=CC=C(C=2(OC(C1(=CC=C(C)C=C1))=NC=2))C=C3)	CC1C=CC(=CC=1)C1=NC=C(O1)C1C=CC(Br)=CC=1	InChI=1S/C16H12BrNO/c1-11-2-4-13(5-3-11)16-18-10-15(19-16)12-6-8-14(17)9-7-12/h2-10H,1H3	QXQXZPDNSMGDMF-UHFFFAOYSA-N	?	25	spectrophotometric	b1/apparent	?	basic	0.87
17873	[Br]C1(=NC=CC=C1)	BrC1C=CC=CN=1	InChI=1S/C5H4BrN/c6-5-3-1-2-4-7-5/h1-4H	IMRWILPUOVGIMU-UHFFFAOYSA-N	?	25	mean from 2	a1/apparent	?	basic	0.9
12469	N(C1(=CC(=CC=C1)C))C2(=CC=CC=C2)	CC1C=C(C=CC=1)NC1C=CC=CC=1	InChI=1S/C13H13N/c1-11-6-5-9-13(10-11)14-12-7-3-2-4-8-12/h2-10,14H,1H3	TWPMMLHBHPYSMT-UHFFFAOYSA-N	?	25	mean from 2	b1/apparent	NH	basic	0.92
10684	O=[N+]([O-])C1(=CC(=C(N)C(=C1)C)C)	CC1=CC(=CC(C)=C1N)[N+]([O-])=O	InChI=1S/C8H10N2O2/c1-5-3-7(10(11)12)4-6(2)8(5)9/h3-4H,9H2,1-2H3	NSBSVUUVECHDDX-UHFFFAOYSA-N	?	22	spectrophotometric	a/apparent	?	basic	0.98
13763	S(C1(=NC=NC2(=C1C=NN2)))C	CSC1=NC=NC2NN=CC=21	InChI=1S/C6H6N4S/c1-11-6-4-2-9-10-5(4)7-3-8-6/h2-3H,1H3,(H,7,8,9,10)	BLEJJILOVWBLBZ-UHFFFAOYSA-N	?	20	spectrophotometric	a1/apparent	?	basic	1.0
17430	ClN(CC)CC	CCN(Cl)CC	InChI=1S/C4H10ClN/c1-3-6(5)4-2/h3-4H2,1-2H3	TYDFLVGVWMSQAC-UHFFFAOYSA-N	?	25		a/apparent	?	basic	1.02
11025	O(C1(=NC=NC=2(C1=NC=CN=2)))C	COC1=NC=NC2=NC=CN=C12	InChI=1S/C7H6N4O/c1-12-7-5-6(10-4-11-7)9-3-2-8-5/h2-4H,1H3	KCCOKUSVNPDIBJ-UHFFFAOYSA-N	?	20	conductometric	a/thermodynamic	?	basic	1.04
15596	O=[N+]([O-])C1(=CC=C(N(CCCC)CCCC)C=C1)	CCCCN(CCCC)C1C=CC(=CC=1)[N+]([O-])=O	InChI=1S/C14H22N2O2/c1-3-5-11-15(12-6-4-2)13-7-9-14(10-8-13)16(17)18/h7-10H,3-6,11-12H2,1-2H3	GKQAJXHWTPRUJG-UHFFFAOYSA-N	?	25	spectrophotometric	b1/apparent	amine	basic	1.08
11226	N2(=NN(C1(=CC=CC=C1))C(=N2)N)	NC1=NN=NN1C1C=CC=CC=1	InChI=1S/C7H7N5/c8-7-9-10-11-12(7)6-4-2-1-3-5-6/h1-5H,(H2,8,9,11)	ULIDRMKBVYYVIQ-UHFFFAOYSA-N	?	25	potentiometric	a/apparent	H+	basic	1.12
11008	O=C1(N(C(=O)C=2(NC=NC=2(N1)))C)	CN1C(=O)NC2N=CNC=2C1=O	InChI=1S/C6H6N4O2/c1-10-5(11)3-4(8-2-7-3)9-6(10)12/h2H,1H3,(H,7,8)(H,9,12)	MVOYJPOZRLFTCP-UHFFFAOYSA-N	?	22	spectrophotometric	a1/apparent	?	basic	1.19
13432	N2(=NN(C1(=C(C=CC=C1)C))C(=N2)N)	CC1C=CC=CC=1N1N=NN=C1N	InChI=1S/C8H9N5/c1-6-4-2-3-5-7(6)13-8(9)10-11-12-13/h2-5H,1H3,(H2,9,10,12)	AUNRLASOCRKGLH-UHFFFAOYSA-N	?	25	potentiometric	a/apparent	H+	basic	1.23
15327	O1(C(=NC=C1C2(=CC=C(OC)C=C2))C3(=CC=C(C)C=C3))	CC1C=CC(=CC=1)C1=NC=C(O1)C1C=CC(=CC=1)OC	InChI=1S/C17H15NO2/c1-12-3-5-14(6-4-12)17-18-11-16(20-17)13-7-9-15(19-2)10-8-13/h3-11H,1-2H3	HLIXBAVJOUSZRZ-UHFFFAOYSA-N	?	25	spectrophotometric	b1/apparent	?	basic	1.26
16004	N=1(C=3(C(N=C2(C=1C=CC=C2))=CC=CC=3))	C1=CC=CC2=NC3=CC=CC=C3N=C21	InChI=1S/C12H8N2/c1-2-6-10-9(5-1)13-11-7-3-4-8-12(11)14-10/h1-8H	PCNDJXKNXGMECE-UHFFFAOYSA-N	?	19	mean from 2	a/thermodynamic	?	basic	1.31
12458	O(C2(=NC=C(C1([NH+](CCC1)C))C=C2))C	COC1=CC=C(C=N1)C1CCCN1C	InChI=1S/C11H16N2O/c1-13-7-3-4-10(13)9-5-6-11(14-2)12-8-9/h5-6,8,10H,3-4,7H2,1-2H3	XBNGALKSPXKWLO-UHFFFAOYSA-N	?	25	spectrophotometric	a1/apparent	?	basic	1.34
11689	ON=CC1(=C(O)C=CC=C1)	OC1C=CC=CC=1CN=O	InChI=1S/C7H7NO2/c9-7-4-2-1-3-6(7)5-8-10/h1-4,9H,5H2	PUNVNOQWQQPNES-UHFFFAOYSA-N	?	25	potentiometric	a1/apparent	?	basic	1.37
17816	ClC=1(C(=NNC=1)C)	CC1=NNC=C1Cl	InChI=1S/C4H5ClN2/c1-3-4(5)2-6-7-3/h2H,1H3,(H,6,7)	LCDKUXJKMAFCTI-UHFFFAOYSA-N	?	20	potentiometric	a1/apparent	=N-H	basic	1.4
16552	O1(C(=NC=C1C2(=CC=C(OC)C=C2))C3(=CC=C(OC)C=C3))	COC1C=CC(=CC=1)C1=CN=C(O1)C1C=CC(=CC=1)OC	InChI=1S/C17H15NO3/c1-19-14-7-3-12(4-8-14)16-11-18-17(21-16)13-5-9-15(20-2)10-6-13/h3-11H,1-2H3	NHNMUPTZVKPGEZ-UHFFFAOYSA-N	?	25	spectrophotometric	b1/apparent	?	basic	1.41
12419	O=[N+]([O-])C=1(C(N)=CC2(=CC=CC=C2(C=1)))	NC1=CC2=CC=CC=C2C=C1[N+]([O-])=O	InChI=1S/C10H8N2O2/c11-9-5-7-3-1-2-4-8(7)6-10(9)12(13)14/h1-6H,11H2	ZAXOISFBCDOZER-UHFFFAOYSA-N	?	25	spectrophotometric	a/apparent	?	basic	1.48
12452	O(C2(=NN(C1(=CC=CC=C1))C(=C2)C))C	CC1=CC(=NN1C1C=CC=CC=1)OC	InChI=1S/C11H12N2O/c1-9-8-11(14-2)12-13(9)10-6-4-3-5-7-10/h3-8H,1-2H3	NGVOVYIGNOOSBM-UHFFFAOYSA-N	?		potentiometric	b/apparent	?	basic	1.5
16539	O=C(O)C3(=CC=C(N1(N=C(C)C=C1C2(=CC=CC=C2)))C=C3)	CC1C=C(C2C=CC=CC=2)N(N=1)C1C=CC(=CC=1)C(O)=O	InChI=1S/C17H14N2O2/c1-12-11-16(13-5-3-2-4-6-13)19(18-12)15-9-7-14(8-10-15)17(20)21/h2-11H,1H3,(H,20,21)	TYEFETXBOCYRFT-UHFFFAOYSA-N	?		potentiometric	b/apparent	?	basic	1.59
11542	O(C1(=NN=C(OC)C=C1))C	COC1C=CC(=NN=1)OC	InChI=1S/C6H8N2O2/c1-9-5-3-4-6(10-2)8-7-5/h3-4H,1-2H3	HKQOBAGKDBSVEQ-UHFFFAOYSA-N	?	20	potentiometric	a/thermodynamic	?	basic	1.61
12144	O=[N+]([O-])C1(=CC=C(N(CC)CC)C=C1)	CCN(CC)C1C=CC(=CC=1)[N+]([O-])=O	InChI=1S/C10H14N2O2/c1-3-11(4-2)9-5-7-10(8-6-9)12(13)14/h5-8H,3-4H2,1-2H3	CFPIZMWTMRWZRO-UHFFFAOYSA-N	?	25	spectrophotometric	b1/apparent	amine	basic	1.7
16966	O=[N+]([O-])C1(=C([N+](=O)[O-])C=C2(NC=NC2(=C1)))	[O-][N+](=O)C1C=C2NC=NC2=CC=1[N+]([O-])=O	InChI=1S/C7H4N4O4/c12-10(13)6-1-4-5(9-3-8-4)2-7(6)11(14)15/h1-3H,(H,8,9)	GJKUZDYIYKJZOB-UHFFFAOYSA-N	?	25	mean from 2	a1/apparent	N(+)-H	basic	1.73
14647	S(=O)(=O)(N(CC)CC)C1(=CC=C(N)C=C1)	CCN(CC)S(=O)(=O)C1C=CC(N)=CC=1	InChI=1S/C10H16N2O2S/c1-3-12(4-2)15(13,14)10-7-5-9(11)6-8-10/h5-8H,3-4,11H2,1-2H3	LTFVELCIFWEGGA-UHFFFAOYSA-N	?	25		a/apparent	NH3%+&	basic	1.75
16199	S(=O)(=O)(NC1(=NC=CC=C1))C2(=CC=C(N)C=C2)	NC1C=CC(=CC=1)S(=O)(=O)NC1C=CC=CN=1	InChI=1S/C11H11N3O2S/c12-9-4-6-10(7-5-9)17(15,16)14-11-3-1-2-8-13-11/h1-8H,12H2,(H,13,14)	GECHUMIMRBOMGK-UHFFFAOYSA-N	?, ?	21	potentiometric	a/apparent	?, ?	basic	1.79
17183	OC3(=CC=2(NC1(=C(C=CC=C1)NC=2C=C3)))	OC1=CC2NC3C=CC=CC=3NC=2C=C1	InChI=1S/C12H10N2O/c15-8-5-6-11-12(7-8)14-10-4-2-1-3-9(10)13-11/h1-7,13-15H	MUVWSHUHOHVPET-UHFFFAOYSA-N	?	30	potentiometric	a/apparent	?	basic	1.8
15546	O1(C(=NN=C1C2(=CC=CC=C2))C3(=CC=C(C)C=C3))	CC1C=CC(=CC=1)C1=NN=C(O1)C1C=CC=CC=1	InChI=1S/C15H12N2O/c1-11-7-9-13(10-8-11)15-17-16-14(18-15)12-5-3-2-4-6-12/h2-10H,1H3	UHQIKTAVLMIABA-UHFFFAOYSA-N	?	25	spectrophotometric	a1/apparent	H+	basic	1.81
17872	IC1(=NC=CC=C1)	IC1C=CC=CN=1	InChI=1S/C5H4IN/c6-5-3-1-2-4-7-5/h1-4H	CCZWSTFVHJPCEM-UHFFFAOYSA-N	?	25	spectrophotometric	a/thermodynamic	NHE+	basic	1.82
12480	[I+](C1(=CC(N)=CC=C1))C2(=CC=CC=C2)	NC1C=C(C=CC=1)[I+]C1C=CC=CC=1	InChI=1S/C12H11IN/c14-12-8-4-7-11(9-12)13-10-5-2-1-3-6-10/h1-9H,14H2/q+1	QZZAOUXGZYAERZ-UHFFFAOYSA-N	?	24	spectrophotometric	a1/apparent	?	basic	1.87
13140	N1(=NN(C(C)C)C(=N1)N)	CC(C)N1N=NN=C1N	InChI=1S/C4H9N5/c1-3(2)9-4(5)6-7-8-9/h3H,1-2H3,(H2,5,6,8)	SYZTYGNWUNKTRN-UHFFFAOYSA-N	?	25	potentiometric	a/apparent	H+	basic	1.91
13870	OC=2(C=1(C(=NN=CC=1)C=CC=2))	OC1=CC=CC2=NN=CC=C21	InChI=1S/C8H6N2O/c11-8-3-1-2-7-6(8)4-5-9-10-7/h1-5,11H	ZZVUPNFZGYTAAN-UHFFFAOYSA-N	?	20	potentiometric	a1/apparent	?	basic	1.92
12917	ClC=1(C(=NN(C=1C)C)C)	CC1=C(Cl)C(C)=NN1C	InChI=1S/C6H9ClN2/c1-4-6(7)5(2)9(3)8-4/h1-3H3	RQQJQZNUFCUHKG-UHFFFAOYSA-N	?	20	potentiometric	a1/apparent	?	basic	1.96
17795	N1(=C(C=CN=C1)C)	CC1C=CN=CN=1	InChI=1S/C5H6N2/c1-5-2-3-6-4-7-5/h2-4H,1H3	LVILGAOSPDLNRM-UHFFFAOYSA-N	?	20	mean from 2	a2/apparent	?	basic	1.99
12969	O1(CCN(CC#N)CC1)	N#CCN1CCOCC1	InChI=1S/C6H10N2O/c7-1-2-8-3-5-9-6-4-8/h2-6H2	OOSOCAXREAGIGA-UHFFFAOYSA-N	?			a/apparent	?	basic	2.0
17863	N1(C(=CC(=C1)C)C)	CC1C=C(C)NC=1	InChI=1S/C6H9N/c1-5-3-6(2)7-4-5/h3-4,7H,1-2H3	MFFMQGGZCLEMCI-UHFFFAOYSA-N	?	20	mean from 2	a/apparent	?	basic	2.04
12974	O(C1(=NC(=CC=N1)C))C	CC1=CC=NC(=N1)OC	InChI=1S/C6H8N2O/c1-5-3-4-7-6(8-5)9-2/h3-4H,1-2H3	CDKZAIGAEMFLEO-UHFFFAOYSA-N	?		potentiometric	a/apparent	?	basic	2.1
13232	O=C([O-])C([NH2+]CCO)CC(=O)NN	NNC(=O)CC(=NCCO)C(O)O	InChI=1S/C6H13N3O4/c7-9-5(11)3-4(6(12)13)8-1-2-10/h6,10,12-13H,1-3,7H2,(H,9,11)	JWABXSUGEKLIPO-UHFFFAOYSA-N	?	25	potentiometric	a1/apparent	?	basic	2.13
15060	S(=O)(=O)(NC=1(SC=NN=1))C2(=CC=C(N)C=C2)	NC1C=CC(=CC=1)S(=O)(=O)NC1=NN=CS1	InChI=1S/C8H8N4O2S2/c9-6-1-3-7(4-2-6)16(13,14)12-8-11-10-5-15-8/h1-5H,9H2,(H,11,12)	ATEAASNFYTUARU-UHFFFAOYSA-N	?		potentiometric	b/apparent	?	basic	2.15
15175	O=C(NC2(=NC=C(C1([NH+](CCC1)C))C=C2))C	C/C(/O)=N\C1=CC=C(C=N1)C1CCCN1C	InChI=1S/C12H17N3O/c1-9(16)14-12-6-5-10(8-13-12)11-4-3-7-15(11)2/h5-6,8,11H,3-4,7H2,1-2H3,(H,13,14,16)	GVVKAPXDFGCMDV-UHFFFAOYSA-N	?	25	spectrophotometric	a1/apparent	?	basic	2.2
12561	ClCC1(=NC=2(C=C([N+](=O)[O-])C=CC=2(N1)))	[O-][N+](=O)C1=CC2N=C(CCl)NC=2C=C1	InChI=1S/C8H6ClN3O2/c9-4-8-10-6-2-1-5(12(13)14)3-7(6)11-8/h1-3H,4H2,(H,10,11)	ZGYRZVYKZIVFSP-UHFFFAOYSA-N	?	20	potentiometric	a1/apparent	?	basic	2.21
12412	O=[N+]([O-])C=1(C=C(N)C2(=CC=CC=C2(C=1)))	NC1=CC(=CC2=CC=CC=C21)[N+]([O-])=O	InChI=1S/C10H8N2O2/c11-10-6-8(12(13)14)5-7-3-1-2-4-9(7)10/h1-6H,11H2	FHVBVMVYNGVYDE-UHFFFAOYSA-N	?	22	mean from 2	a/thermodynamic	?	basic	2.24
17102	O(C1(=C(C=CC=C1C)C))C2(=NC=CC=C2)	CC1C=CC=C(C)C=1OC1C=CC=CN=1	InChI=1S/C13H13NO/c1-10-6-5-7-11(2)13(10)15-12-8-3-4-9-14-12/h3-9H,1-2H3	RACPWFBEHRATLK-UHFFFAOYSA-N	?	25	spectrophotometric	a1/apparent	?	basic	2.26
11963	N2(=C1(N=CN(C1=CN=C2)C))	CN1C=NC2=NC=NC=C12	InChI=1S/C6H6N4/c1-10-4-9-6-5(10)2-7-3-8-6/h2-4H,1H3	RRAYVESVMOMOEM-UHFFFAOYSA-N	?		spectrophotometric	a/apparent	?	basic	2.29
13032	[Br]C1(=C(N)C=CC(=C1)[Br])	NC1C=CC(Br)=CC=1Br	InChI=1S/C6H5Br2N/c7-4-1-2-6(9)5(8)3-4/h1-3H,9H2	DYSRXWYRUJCNFI-UHFFFAOYSA-N	?	15	potentiometric	a/apparent	?	basic	2.3
17284	N1(=NC=CC=C1)	C1=CC=CN=N1	InChI=1S/C4H4N2/c1-2-4-6-5-3-1/h1-4H	PBMFSQRYOILNGV-UHFFFAOYSA-N	?	20	potentiometric	a/apparent	?	basic	2.33
12355	N=1(N(C(C)=CC=1C)CC2(=NNC(=C2)C))	CC1C=C(C)N(CC2C=C(C)NN=2)N=1	InChI=1S/C10H14N4/c1-7-5-10(12-11-7)6-14-9(3)4-8(2)13-14/h4-5H,6H2,1-3H3,(H,11,12)	CRQOUESQZJGSEM-UHFFFAOYSA-N	?, ?	25	potentiometric	a1/apparent	?, ?	basic	2.35
11203	O=C1(C2(=C(N(C)C=C1)C=CC=C2))	CN1C=CC(=O)C2C=CC=CC1=2	InChI=1S/C10H9NO/c1-11-7-6-10(12)8-4-2-3-5-9(8)11/h2-7H,1H3	CSJAXRKDCCWCSJ-UHFFFAOYSA-N	?	30	spectrophotometric	a/apparent	?	basic	2.36
16655	N(=NC1(=CC=C(N(C)C)C=C1))C2(=CC(=C(C)C=C2)C)	CN(C)C1C=CC(=CC=1)N=NC1=CC(C)=C(C)C=C1	InChI=1S/C16H19N3/c1-12-5-6-15(11-13(12)2)18-17-14-7-9-16(10-8-14)19(3)4/h5-11H,1-4H3	ILUWGGAOQJAFCM-UHFFFAOYSA-N	?	24	spectrophotometric	a1/apparent	?	basic	2.37
15511	O3(C(N1(N=C2(C(N)=CC=CC2(=N1))))CC(C3CO)O)	NC1=CC=CC2=NN(N=C21)C1CC(O)C(CO)O1	InChI=1S/C11H14N4O3/c12-6-2-1-3-7-11(6)14-15(13-7)10-4-8(17)9(5-16)18-10/h1-3,8-10,16-17H,4-5,12H2	NYBFGTROYJDJEZ-UHFFFAOYSA-N	?	25.1	spectrophotometric	a1/apparent	NH+	basic	2.4
10221	[Br]C1(=C(N)C=CC=C1)	NC1C=CC=CC=1Br	InChI=1S/C6H6BrN/c7-5-3-1-2-4-6(5)8/h1-4H,8H2	AOPBDRUWRLBSDB-UHFFFAOYSA-N	?	24	mean from 4	b/apparent	?	basic	2.4
17123	O=C(OCC)NC1(=NC=NC2(=C1NC=N2))	CCOC(=O)NC1=NC=NC2N=CNC=21	InChI=1S/C8H9N5O2/c1-2-15-8(14)13-7-5-6(10-3-9-5)11-4-12-7/h3-4H,2H2,1H3,(H2,9,10,11,12,13,14)	UZDTUTWDEFBFHJ-UHFFFAOYSA-N	?		spectrophotometric	a1/apparent	?	basic	2.4
14456	O=C(OC)C1(=CC=C(N)C=C1)	COC(=O)C1C=CC(N)=CC=1	InChI=1S/C8H9NO2/c1-11-8(10)6-2-4-7(9)5-3-6/h2-5H,9H2,1H3	LZXXNPOYQCLXRS-UHFFFAOYSA-N	?	25	mean from 3	a1/thermodynamic	NH+	basic	2.44
11826	O=C(NN)C1(=CN=CC=C1)	NNC(=O)C1C=CC=NC=1	InChI=1S/C6H7N3O/c7-9-6(10)5-2-1-3-8-4-5/h1-4H,7H2,(H,9,10)	KFUSANSHCADHNJ-UHFFFAOYSA-N	?, ?	23	mean from 3	b1/apparent	?, ?	basic	2.455
17286	N=1(N(C=CC=1)C)	CN1C=CC=N1	InChI=1S/C4H6N2/c1-6-4-2-3-5-6/h2-4H,1H3	UQFQONCQIQEYPJ-UHFFFAOYSA-N	?	20	mean from 2	a1/apparent	?	basic	2.48
17598	N=1(NC=NC=1)	C1=NNC=N1	InChI=1S/C2H3N3/c1-3-2-5-4-1/h1-2H,(H,3,4,5)	NSPMIYGKQJPBQR-UHFFFAOYSA-N	?	25	mean from 2	a1/apparent	?	basic	2.5
12079	N=1(C=2(C(N=CC=1)=CC=NC=2))	C1N=CC=C2N=CC=NC2=1	InChI=1S/C7H5N3/c1-2-8-5-7-6(1)9-3-4-10-7/h1-5H	TYLGVQVJCVFREB-UHFFFAOYSA-N	?		potentiometric	a/apparent	?	basic	2.5
17276	N=1(N=CN(C=1)N)	NN1C=NN=C1	InChI=1S/C2H4N4/c3-6-1-4-5-2-6/h1-2H,3H2	FMCUPJKTGNBGEC-UHFFFAOYSA-N	?	25	potentiometric	a1/apparent	?	basic	2.53
10686	O=[N+]([O-])C1(=C(C=C(N)C=C1C)C)	CC1C=C(N)C=C(C)C=1[N+]([O-])=O	InChI=1S/C8H10N2O2/c1-5-3-7(9)4-6(2)8(5)10(11)12/h3-4H,9H2,1-2H3	RKYZUYQFTGLAOX-UHFFFAOYSA-N	?	22	mean from 2	a/apparent	?	basic	2.56
13133	ClC1(=CC=C(NO)C=C1)	ONC1C=CC(Cl)=CC=1	InChI=1S/C6H6ClNO/c7-5-1-3-6(8-9)4-2-5/h1-4,8-9H	VVQDMDRAUXFEND-UHFFFAOYSA-N	?	25		b1/thermodynamic	?	basic	2.58
13551	[N+](C1(=CC(N(C)C)=CC=C1))(C)(C)C	CN(C)C1C=C(C=CC=1)[N+](C)(C)C	InChI=1S/C11H19N2/c1-12(2)10-7-6-8-11(9-10)13(3,4)5/h6-9H,1-5H3/q+1	TYJGGHQEVXPIBF-UHFFFAOYSA-N	?	25	spectrophotometric	a/apparent	?	basic	2.6
17595	S1(C=NC=C1)	C1=NC=CS1	InChI=1S/C3H3NS/c1-2-5-3-4-1/h1-3H	FZWLAAWBMGSTSO-UHFFFAOYSA-N	?	20	mean from 2	a1/apparent	?	basic	2.6
13423	[Br]C2(=C(O)C1(=NC=CC=C1C(=C2)[Br]))	OC1C2=NC=CC=C2C(Br)=CC=1Br	InChI=1S/C9H5Br2NO/c10-6-4-7(11)9(13)8-5(6)2-1-3-12-8/h1-4,13H	ZDASUJMDVPTNTF-UHFFFAOYSA-N	?	25	spectrophotometric	a1/apparent	?	basic	2.6
17579	N=1(NC=CC=1)	C1=CC=NN1	InChI=1S/C3H4N2/c1-2-4-5-3-1/h1-3H,(H,4,5)	WTKZEGDFNFYCGP-UHFFFAOYSA-N	?	24	mean from 3	b1/apparent	?	basic	2.61
14009	N=1(C=2(C(N=CC=1)=CC=CC=2N))	NC1C=CC=C2N=CC=NC2=1	InChI=1S/C8H7N3/c9-6-2-1-3-7-8(6)11-5-4-10-7/h1-5H,9H2	SAAYZFAHJFPOHZ-UHFFFAOYSA-N	?	20	potentiometric	a/apparent	?	basic	2.62
13457	[N+]1(=C(NN)C=CC=2(C1=CC=CC=2))(C)	C[N+]1C2=CC=CC=C2C=CC=1NN	InChI=1S/C10H11N3/c1-13-9-5-3-2-4-8(9)6-7-10(13)12-11/h2-7H,11H2,1H3/p+1	ZQZHCTTVPYQJQR-UHFFFAOYSA-O	?	20	mean from 2	a1/apparent	?	basic	2.66
17147	N3(=C2(N=C(C1(=CC=CC=C1))NC2=CN=C3))	C1N=CN=C2N=C(NC2=1)C1C=CC=CC=1	InChI=1S/C11H8N4/c1-2-4-8(5-3-1)10-14-9-6-12-7-13-11(9)15-10/h1-7H,(H,12,13,14,15)	ULWZFKSDBAAHEI-UHFFFAOYSA-N	?	20	potentiometric	a1/apparent	?	basic	2.68
16793	S(C2(=NC(SCC1(=CC=CC=C1))=C(N2)C3(=CC=CC=C3)))CC4(=CC=CC=C4)	C(SC1NC(=C(N=1)SCC1C=CC=CC=1)C1C=CC=CC=1)C1C=CC=CC=1	InChI=1S/C23H20N2S2/c1-4-10-18(11-5-1)16-26-22-21(20-14-8-3-9-15-20)24-23(25-22)27-17-19-12-6-2-7-13-19/h1-15H,16-17H2,(H,24,25)	DIKGAHDKPZHLRH-UHFFFAOYSA-N	?	25	spectrophotometric	a1/apparent	?	basic	2.7
14022	N1(=NC=CC=2(C1=CC=CC=2N))	NC1C=CC=C2N=NC=CC2=1	InChI=1S/C8H7N3/c9-7-2-1-3-8-6(7)4-5-10-11-8/h1-5H,9H2	DRQWPSJVDHBHKF-UHFFFAOYSA-N	?	20	potentiometric	a/apparent	?	basic	2.7
12004	S1(C(=NC=C1)C=2(SC=CN=2))	C1=CN=C(S1)C1=NC=CS1	InChI=1S/C6H4N2S2/c1-3-9-5(7-1)6-8-2-4-10-6/h1-4H	SMSLWFZHCONMGQ-UHFFFAOYSA-N	?			a/apparent	?	basic	2.76
12421	O=[N+]([O-])C=2(C1(=C(N)C=CC=C1C=CC=2))	NC1C=CC=C2C=CC=C(C2=1)[N+]([O-])=O	InChI=1S/C10H8N2O2/c11-8-5-1-3-7-4-2-6-9(10(7)8)12(13)14/h1-6H,11H2	SOOKWSYBWVCXEB-UHFFFAOYSA-N	?	23		a/thermodynamic	?	basic	2.79
11573	OC1(=NNC(=C1CCC)C)	CC1NN=C(O)C=1CCC	InChI=1S/C7H12N2O/c1-3-4-6-5(2)8-9-7(6)10/h3-4H2,1-2H3,(H2,8,9,10)	HGSPSEYJWWSACE-UHFFFAOYSA-N	?		potentiometric	b/apparent	?	basic	2.8
14028	N=2(C1(=C(N)C=CC=C1C=NC=2))	NC1C=CC=C2C=NC=NC2=1	InChI=1S/C8H7N3/c9-7-3-1-2-6-4-10-5-11-8(6)7/h1-5H,9H2	PDLQGOYYXRNZOD-UHFFFAOYSA-N	?	20	potentiometric	a/apparent	?	basic	2.81
17907	N1(=CN=CC(=C1)N)	NC1C=NC=NC=1	InChI=1S/C4H5N3/c5-4-1-6-3-7-2-4/h1-3H,5H2	FVLAYJRLBLHIPV-UHFFFAOYSA-N	?	20	potentiometric	a/apparent	?	basic	2.83
16184	N(=NC1(=CC=CC=C1))C2(=CC=C(N(C)C)C=C2)	CN(C)C1C=CC(=CC=1)N=NC1C=CC=CC=1	InChI=1S/C14H15N3/c1-17(2)14-10-8-13(9-11-14)16-15-12-6-4-3-5-7-12/h3-11H,1-2H3	JCYPECIVGRXBMO-UHFFFAOYSA-N	?	22	mean from 3	a1/apparent	?	basic	2.85
15576	[O-][N+]3(=C1(NC=NC1=C(NCC2(=CC=CC=C2))N=C3))	[O-][N+]1C=NC(NCC2C=CC=CC=2)=C2N=CNC=12	InChI=1S/C12H11N5O/c18-17-8-16-11(10-12(17)15-7-14-10)13-6-9-4-2-1-3-5-9/h1-5,7-8H,6H2,(H,13,16)(H,14,15)	GCZXLDJIDBQCRE-UHFFFAOYSA-N	?	30		a1/apparent	?	basic	2.86
12348	O=C2(C1(=C(C=CC=C1)C(C2C(=O)C)=O))	CC(=O)C1=C(O)C2C=CC=CC=2C1=O	InChI=1S/C11H8O3/c1-6(12)9-10(13)7-4-2-3-5-8(7)11(9)14/h2-5,13H,1H3	KORQFSMIUXHWJX-UHFFFAOYSA-N	?	20	potentiometric	a/apparent	?	basic	2.88
13417	ClC2(=C(O)C1(=NC=CC=C1C(=C2)Cl))	OC1C2=NC=CC=C2C(Cl)=CC=1Cl	InChI=1S/C9H5Cl2NO/c10-6-4-7(11)9(13)8-5(6)2-1-3-12-8/h1-4,13H	WDFKMLRRRCGAKS-UHFFFAOYSA-N	?	25	mean from 2	a1/thermodynamic	?	basic	2.89
11272	S1(C(=NN=C1C2(=CC=CC=C2))N)	NC1=NN=C(S1)C1C=CC=CC=1	InChI=1S/C8H7N3S/c9-8-11-10-7(12-8)6-4-2-1-3-5-6/h1-5H,(H2,9,11)	UHZHEOAEJRHUBW-UHFFFAOYSA-N	?		spectrophotometric	b/apparent	?	basic	2.9
15595	O=[N+]([O-])C1(=C(C=C(N)C=C1C(C)(C)C)C(C)(C)C)	CC(C)(C)C1=CC(N)=CC(=C1[N+]([O-])=O)C(C)(C)C	InChI=1S/C14H22N2O2/c1-13(2,3)10-7-9(15)8-11(14(4,5)6)12(10)16(17)18/h7-8H,15H2,1-6H3	MMWKKMHFSBKVKR-UHFFFAOYSA-N	?	25	potentiometric	a/apparent	?	basic	2.93
13765	S(C1(=NC=2(N=CN=CC=2(N1))))C	CSC1NC2C=NC=NC=2N=1	InChI=1S/C6H6N4S/c1-11-6-9-4-2-7-3-8-5(4)10-6/h2-3H,1H3,(H,7,8,9,10)	OOUSHFSJKWPYDZ-UHFFFAOYSA-N	?	20	potentiometric	a1/apparent	?	basic	2.95
17867	FC1(=CN=CC=C1)	FC1=CN=CC=C1	InChI=1S/C5H4FN/c6-5-2-1-3-7-4-5/h1-4H	CELKOWQJPVJKIL-UHFFFAOYSA-N	?	25	spectrophotometric	a/thermodynamic	NH%+&	basic	2.97
12558	S1(C(=NN=C1C2(=CC=CC=C2))NCC)	CCNC1=NN=C(S1)C1C=CC=CC=1	InChI=1S/C10H11N3S/c1-2-11-10-13-12-9(14-10)8-6-4-3-5-7-8/h3-7H,2H2,1H3,(H,11,13)	UPXFLEWVKLVYFV-UHFFFAOYSA-N	?		spectrophotometric	b/apparent	?	basic	3.0
16664	O=[N+]([O-])C2(=CC=C(C(=O)NC1(=C(N)C=CC=C1))C=C2)	NC1C=CC=CC=1NC(=O)C1C=CC(=CC=1)[N+]([O-])=O	InChI=1S/C13H11N3O3/c14-11-3-1-2-4-12(11)15-13(17)9-5-7-10(8-6-9)16(18)19/h1-8H,14H2,(H,15,17)	WMBQAJRNBQWSPS-UHFFFAOYSA-N	?	25	spectrophotometric	b1/apparent	NH3+	basic	3.01
15160	N(=NC1(=CC=C(C)C=C1))C2(=CC=C(N)C=C2)	CC1C=CC(=CC=1)N=NC1C=CC(N)=CC=1	InChI=1S/C13H13N3/c1-10-2-6-12(7-3-10)15-16-13-8-4-11(14)5-9-13/h2-9H,14H2,1H3	PBKCJNOFHGLNEZ-UHFFFAOYSA-N	?	25	spectrophotometric	a/apparent	?	basic	3.04
11142	[Br]C1(=C(N)C=C2(CCCCC2(=C1)))	NC1C=C2CCCCC2=CC=1Br	InChI=1S/C10H12BrN/c11-9-5-7-3-1-2-4-8(7)6-10(9)12/h5-6H,1-4,12H2	YNUSATBZZCEVTB-UHFFFAOYSA-N	?	17	potentiometric	a/apparent	?	basic	3.05
11622	N(C1(=CC=CC=C1))CC#C	C#CCNC1C=CC=CC=1	InChI=1S/C9H9N/c1-2-8-10-9-6-4-3-5-7-9/h1,3-7,10H,8H2	IZKIWEYIOKPHLF-UHFFFAOYSA-N	?	25	potentiometric	b/apparent	?	basic	3.06
17305	O=C1(NCCN1)	O=C1NCCN1	InChI=1S/C3H6N2O/c6-3-4-1-2-5-3/h1-2H2,(H2,4,5,6)	YAMHXTCMCPHKLN-UHFFFAOYSA-N	?	25		a1/apparent	-CONH-	basic	3.09
11248	S(C1(=NC(N)=C2(NC=NC2(=N1))))C	CSC1N=C2N=CNC2=C(N)N=1	InChI=1S/C6H7N5S/c1-12-6-10-4(7)3-5(11-6)9-2-8-3/h2H,1H3,(H3,7,8,9,10,11)	FXGXEFXCWDTSQK-UHFFFAOYSA-N	?		spectrophotometric	a1/apparent	?	basic	3.1
14800	S(=O)(=O)([O-])C3(N7(C6(C2(C1(=C(C=C(OC)C(=C1)OC)N5(C2C4(C(C3=CCOC4CC5=O)C6))))(CC7))))	COC1C=C2C(=CC=1OC)C13CCN4C1CC1C5C3N2C(O)=CC5OCC=C1C4S(O)(=O)=O	InChI=1S/C23H26N2O7S/c1-30-15-8-13-14(9-16(15)31-2)25-19(26)10-17-20-12-7-18-23(13,21(20)25)4-5-24(18)22(33(27,28)29)11(12)3-6-32-17/h3,8-10,12,17-18,20-22,26H,4-7H2,1-2H3,(H,27,28,29)	UKNWKKWWKDCBMS-UHFFFAOYSA-N	?			a/apparent	?	basic	3.12
17908	N1(=C(N)C=NC=C1)	NC1C=NC=CN=1	InChI=1S/C4H5N3/c5-4-3-6-1-2-7-4/h1-3H,(H2,5,7)	XFTQRUTUGRCSGO-UHFFFAOYSA-N	?	20	potentiometric	a/apparent	?	basic	3.14
12413	O=[N+]([O-])C2(=CC=1(C(=C(N)C=CC=1)C=C2))	NC1C=CC=C2C=C(C=CC2=1)[N+]([O-])=O	InChI=1S/C10H8N2O2/c11-10-3-1-2-7-6-8(12(13)14)4-5-9(7)10/h1-6H,11H2	OJYQYDTYUWXLSE-UHFFFAOYSA-N	?	20		a/thermodynamic	?	basic	3.15
12081	N=1(NC=2(C=CC=CC=2(C=1N)))	NC1=NNC2C=CC=CC=21	InChI=1S/C7H7N3/c8-7-5-3-1-2-4-6(5)9-10-7/h1-4H,(H3,8,9,10)	YDTDKKULPWTHRV-UHFFFAOYSA-N	?	20	potentiometric	a/apparent	?	basic	3.15
10158	O=C(N1(N=CC=C1))C	C=C(O)N1C=CC=N1	InChI=1S/C5H6N2O/c1-5(8)7-4-2-3-6-7/h2-4,8H,1H2	WXQLIUUITCJONG-UHFFFAOYSA-N	?	20	potentiometric	a1/thermodynamic	NH2+	basic	3.16
15285	N=2(N1(C(=NC=C1C[NH+](C)C)C(C)=CC=2C3(=CC=CC=C3)))	CN(C)CC1=CN=C2C(C)=CC(=NN21)C1C=CC=CC=1	InChI=1S/C16H18N4/c1-12-9-15(13-7-5-4-6-8-13)18-20-14(11-19(2)3)10-17-16(12)20/h4-10H,11H2,1-3H3	ZVEOGDMEURBJOO-UHFFFAOYSA-N	?	25	spectrophotometric	a1/apparent	?	basic	3.18
16556	O3(C(N2(C1(=NC(OC)=NC(=C1N=C2)N)))C(O)C(C3CO)O)	COC1N=C2C(N=CN2C2OC(CO)C(O)C2O)=C(N)N=1	InChI=1S/C11H15N5O5/c1-20-11-14-8(12)5-9(15-11)16(3-13-5)10-7(19)6(18)4(2-17)21-10/h3-4,6-7,10,17-19H,2H2,1H3,(H2,12,14,15)	AJACDNCVEGIBNA-UHFFFAOYSA-N	?		spectrophotometric	a/apparent	?	basic	3.2
14818	S(=O)(=O)([O-])C3(N7(C6(C2(C1(=C(C=CC=C1)N5(C2C4(C(C3=CCOC4CC5=O)C6))))(CC7))))	OC1=CC2OCC=C3C(N4CCC56C4CC3C2C5N1C1=CC=CC=C61)S(O)(=O)=O	InChI=1S/C21H22N2O5S/c24-17-10-15-18-12-9-16-21(13-3-1-2-4-14(13)23(17)19(18)21)6-7-22(16)20(29(25,26)27)11(12)5-8-28-15/h1-5,10,12,15-16,18-20,24H,6-9H2,(H,25,26,27)	KSULFSCIRCNWCM-UHFFFAOYSA-N	?			a/apparent	?	basic	3.2
17788	N1(=NC=CC(=C1)C)	CC1=CN=NC=C1	InChI=1S/C5H6N2/c1-5-2-3-6-7-4-5/h2-4H,1H3	AIKUBOPKWKZULG-UHFFFAOYSA-N	?	16	mean from 2	a1/apparent	?	basic	3.22
16074	N2(=C(N=NC1(=CC=C(N(C)C)C=C1))C=CC=C2)	CN(C)C1C=CC(=CC=1)N=NC1C=CC=CN=1	InChI=1S/C13H14N4/c1-17(2)12-8-6-11(7-9-12)15-16-13-5-3-4-10-14-13/h3-10H,1-2H3	IOJNPSPGHUEJAQ-UHFFFAOYSA-N	?, ?	25	spectrophotometric	a2/apparent	?, ?	basic	3.25
15571	OC3(=CC=C(C=NC2(=NC=1(NC=NC=1C=N2)))C=C3)	OC1C=CC(C=NC2=NC3NC=NC=3C=N2)=CC=1	InChI=1S/C12H9N5O/c18-9-3-1-8(2-4-9)5-13-12-14-6-10-11(17-12)16-7-15-10/h1-7,18H,(H,14,15,16,17)	HFJGCOOZSZIPQR-UHFFFAOYSA-N	?	25	spectrophotometric	a1/apparent	NH	basic	3.27
14026	N=1(C=2(C(C=NC=1)=CC(N)=CC=2))	NC1C=C2C=NC=NC2=CC=1	InChI=1S/C8H7N3/c9-7-1-2-8-6(3-7)4-10-5-11-8/h1-5H,9H2	XFGPXURFKAUHQR-UHFFFAOYSA-N	?	20	potentiometric	a/apparent	?	basic	3.29
10865	ClC1(=CC=C(NCCOC)C=C1)	COCCNC1C=CC(Cl)=CC=1	InChI=1S/C9H12ClNO/c1-12-7-6-11-9-4-2-8(10)3-5-9/h2-5,11H,6-7H2,1H3	JQDMBHQYQFPYRI-UHFFFAOYSA-N	?	24.9	spectrophotometric	a1/apparent	NH	basic	3.3
15732	O=C(C2(=CC=C(N=NC=1(C(=NNC=1N)N))C=C2))C	C=C(O)C1C=CC(=CC=1)N=NC1=C(N)NN=C1N	InChI=1S/C11H12N6O/c1-6(18)7-2-4-8(5-3-7)14-15-9-10(12)16-17-11(9)13/h2-5,18H,1H2,(H5,12,13,16,17)	OKFZZDGJYWGHBH-UHFFFAOYSA-N	?	25	spectrophotometric	a1/apparent	?	basic	3.32
15781	O=C(NN=CC1(=C(O)C=CC=C1))C2(=CC=NC=C2)	OC1C=CC=CC=1CN=NC(=O)C1C=CN=CC=1	InChI=1S/C13H11N3O2/c17-12-4-2-1-3-11(12)9-15-16-13(18)10-5-7-14-8-6-10/h1-8,17H,9H2	IJGOHEJBDGHHQX-UHFFFAOYSA-N	?	25	spectrophotometric	b1/apparent	H-NC5H4	basic	3.33
10285	O(C1(=NC=CC=C1))C	COC1C=CC=CN=1	InChI=1S/C6H7NO/c1-8-6-4-2-3-5-7-6/h2-5H,1H3	IWTFOFMTUOBLHG-UHFFFAOYSA-N	?	22	mean from 3	a1/apparent	NH(1+)	basic	3.34
11695	O=C(OC)C1(=CC=NC=C1)	COC(=O)C1C=CN=CC=1	InChI=1S/C7H7NO2/c1-10-7(9)6-2-4-8-5-3-6/h2-5H,1H3	OLXYLDUSSBULGU-UHFFFAOYSA-N	?	23	mean from 5	a1/apparent	N	basic	3.38
16741	O3(C(N2(C1(=NC(=NC=C1N=C2)N)))C(O)C(C3CO)O)	NC1N=C2C(=CN=1)N=CN2C1OC(CO)C(O)C1O	InChI=1S/C10H13N5O4/c11-10-12-1-4-8(14-10)15(3-13-4)9-7(18)6(17)5(2-16)19-9/h1,3,5-7,9,16-18H,2H2,(H2,11,12,14)	JVOJULURLCZUDE-UHFFFAOYSA-N	?		spectrophotometric	a/apparent	?	basic	3.4
12965	ON=CC1(=NC=CC=C1)	O=NCC1C=CC=CN=1	InChI=1S/C6H6N2O/c9-8-5-6-3-1-2-4-7-6/h1-4H,5H2	NZNHTKNELYIQNB-UHFFFAOYSA-N	?	25	mean from 2	a1/thermodynamic	prot.	basic	3.4
10224	FC1(=CC(N)=CC=C1)	NC1C=C(F)C=CC=1	InChI=1S/C6H6FN/c7-5-2-1-3-6(8)4-5/h1-4H,8H2	QZVQQUVWFIZUBQ-UHFFFAOYSA-N	?	25	potentiometric	b/thermodynamic	?	basic	3.41
17046	N=1(NC(N)=C(C=1N)N=NC2(=CC=CC=C2))	NC1=NNC(N)=C1N=NC1C=CC=CC=1	InChI=1S/C9H10N6/c10-8-7(9(11)15-14-8)13-12-6-4-2-1-3-5-6/h1-5H,(H5,10,11,14,15)	BLXRKDXUWQFGAW-UHFFFAOYSA-N	?	25	spectrophotometric	a1/apparent	?	basic	3.43
15554	O=C(OC)C=1(C=3(C(N=C2(C=1C=CC=C2))=CC=CC=3))	COC(=O)C1C2=CC=CC=C2N=C2C=CC=CC2=1	InChI=1S/C15H11NO2/c1-18-15(17)14-10-6-2-4-8-12(10)16-13-9-5-3-7-11(13)14/h2-9H,1H3	PGWHWYBRRVQFCI-UHFFFAOYSA-N	?	20	spectrophotometric	a/apparent	?	basic	3.45
11986	N=1(N=CC2(=CC=CC=C2(C=1)))	C1=NN=CC2=CC=CC=C21	InChI=1S/C8H6N2/c1-2-4-8-6-10-9-5-7(8)3-1/h1-6H	LFSXCDWNBUNEEM-UHFFFAOYSA-N	?	20	potentiometric	a/apparent	?	basic	3.47
13751	N=2(C1(=NC=NC=C1N=CC=2C))	CC1C=NC2=CN=CN=C2N=1	InChI=1S/C7H6N4/c1-5-2-9-6-3-8-4-10-7(6)11-5/h2-4H,1H3	KOCYTWBTXZOUFS-UHFFFAOYSA-N	?	20	potentiometric	a/apparent	?	basic	3.49
11998	N=1(C=2(C(C=NC=1)=CC=CC=2))	C1=NC=NC2=CC=CC=C21	InChI=1S/C8H6N2/c1-2-4-8-7(3-1)5-9-6-10-8/h1-6H	JWVCLYRUEFBMGU-UHFFFAOYSA-N	?	20	potentiometric	a2/apparent	?	basic	3.51
16331	N3(=C(NC1(=CC=CC=C1))C2(=C(N(C)N=C2)N=C3))	CN1N=CC2C(NC3C=CC=CC=3)=NC=NC1=2	InChI=1S/C12H11N5/c1-17-12-10(7-15-17)11(13-8-14-12)16-9-5-3-2-4-6-9/h2-8H,1H3,(H,13,14,16)	LTLUFTPFPWSLSB-UHFFFAOYSA-N	?	20	spectrophotometric	a/apparent	?	basic	3.53
17042	O=[N+]([O-])C=2(C=1(C(=NC=CC=1)C(OC)=CC=2))	COC1=CC=C(C2=CC=CN=C12)[N+]([O-])=O	InChI=1S/C10H8N2O3/c1-15-9-5-4-8(12(13)14)7-3-2-6-11-10(7)9/h2-6H,1H3	TUICZSFZAWPHQN-UHFFFAOYSA-N	?	25	spectrophotometric	a1/apparent	H+ of NH+	basic	3.55
12954	O=C(N)C1(=CC=NC=C1)	NC(=O)C1C=CN=CC=1	InChI=1S/C6H6N2O/c7-6(9)5-1-3-8-4-2-5/h1-4H,(H2,7,9)	VFQXVTODMYMSMJ-UHFFFAOYSA-N	?	22	mean from 3	a1/apparent	NH(1+)	basic	3.57
10081	N1(=NC=CC=C1CC)	CCC1=CC=CN=N1	InChI=1S/C6H8N2/c1-2-6-4-3-5-7-8-6/h3-5H,2H2,1H3	VPHSTJOEAKXUBG-UHFFFAOYSA-N	?	16.5	potentiometric	a/apparent	?	basic	3.58
10225	IC1(=CC(N)=CC=C1)	NC1C=C(I)C=CC=1	InChI=1S/C6H6IN/c7-5-2-1-3-6(8)4-5/h1-4H,8H2	FFCSRWGYGMRBGD-UHFFFAOYSA-N	?	25	mean from 2	a/apparent	?	basic	3.59
13106	O=C(C1(=CC=NC=C1))C	C=C(O)C1C=CN=CC=1	InChI=1S/C7H7NO/c1-6(9)7-2-4-8-5-3-7/h2-5,9H,1H2	OQZRYEKQMSJDPM-UHFFFAOYSA-N	?	24	mean from 4	b1/apparent	H	basic	3.6
13442	S(C1(=NC(NC)=C2(C=NNC2(=N1))))C	CNC1N=C(N=C2NN=CC2=1)SC	InChI=1S/C7H9N5S/c1-8-5-4-3-9-12-6(4)11-7(10-5)13-2/h3H,1-2H3,(H2,8,9,10,11,12)	TYXJRBVEHKTNBE-UHFFFAOYSA-N	?	20	spectrophotometric	a1/apparent	?	basic	3.61
16553	O3(C(N2(C1(=NC=NC(=C1N=C2)N(C)C)))C(O)C(C3CO)O)	CN(C)C1N=CN=C2C=1N=CN2C1OC(CO)C(O)C1O	InChI=1S/C12H17N5O4/c1-16(2)10-7-11(14-4-13-10)17(5-15-7)12-9(20)8(19)6(3-18)21-12/h4-6,8-9,12,18-20H,3H2,1-2H3	WVGPGNPCZPYCLK-UHFFFAOYSA-N	?	20		a1/apparent	?	basic	3.65
13844	OC2(=CC=1(C(=NN=CC=1)C=C2))	OC1=CC2=CC=NN=C2C=C1	InChI=1S/C8H6N2O/c11-7-1-2-8-6(5-7)3-4-9-10-8/h1-5,11H	VITWLPFZOYHMOK-UHFFFAOYSA-N	?	20	potentiometric	a1/apparent	?	basic	3.65
17814	ClC=1(SC(N)=NC=1)	NC1=NC=C(Cl)S1	InChI=1S/C3H3ClN2S/c4-2-1-6-3(5)7-2/h1H,(H2,5,6)	SWQWTDAWUSBMGA-UHFFFAOYSA-N	?	25	potentiometric	a1/thermodynamic	?	basic	3.66
14016	N2(=NC=1(C(=CC=CC=1)C=C2N))	NC1=CC2=CC=CC=C2N=N1	InChI=1S/C8H7N3/c9-8-5-6-3-1-2-4-7(6)10-11-8/h1-5H,(H2,9,11)	DKJAESIQEOLWNK-UHFFFAOYSA-N	?	20	mean from 2	a/apparent	?	basic	3.66
12390	N1(=C(C=CC(=C1)C2([NH+](CCC2)C))CC)	CCC1=CC=C(C=N1)C1CCCN1C	InChI=1S/C12H18N2/c1-3-11-7-6-10(9-13-11)12-5-4-8-14(12)2/h6-7,9,12H,3-5,8H2,1-2H3	WQDQDLHATTVJSW-UHFFFAOYSA-N	?	25	spectrophotometric	a1/apparent	?	basic	3.69
15364	S(=O)(C3(=CC(OC)=C(C=1(N=C2(N=CC=CN2(C=1))))C=C3))C	COC1C=C(C=CC=1C1=CN2C=CC=NC2=N1)S(C)=O	InChI=1S/C14H13N3O2S/c1-19-13-8-10(20(2)18)4-5-11(13)12-9-17-7-3-6-15-14(17)16-12/h3-9H,1-2H3	NVBGVCAKRWLWNU-UHFFFAOYSA-N	?	25		a1/apparent	?	basic	3.7
12042	[Br]C2(=CC1(=C(NCC1)C=C2))	BrC1=CC2CCNC=2C=C1	InChI=1S/C8H8BrN/c9-7-1-2-8-6(5-7)3-4-10-8/h1-2,5,10H,3-4H2	QEDCHCLHHGGYBT-UHFFFAOYSA-N	?	20	spectrophotometric	a1/apparent	N-H	basic	3.7
11150	S(C2(=NC=1(C(=CC=CC=1)C=C2)))C	CSC1C=CC2=CC=CC=C2N=1	InChI=1S/C10H9NS/c1-12-10-7-6-8-4-2-3-5-9(8)11-10/h2-7H,1H3	NINCMKJQHKDMPH-UHFFFAOYSA-N	?	20	spectrophotometric	a/apparent	NH%+&	basic	3.71
11749	OCN(C1(=CC=CC=C1))C	CN(CO)C1C=CC=CC=1	InChI=1S/C8H11NO/c1-9(7-10)8-5-3-2-4-6-8/h2-6,10H,7H2,1H3	IRYHBALTXITYGR-UHFFFAOYSA-N	?	25	spectrophotometric	a1/thermodynamic	?	basic	3.72
12017	O1(C(=NC2(=C1C=CC=C2))N)	NC1=NC2C=CC=CC=2O1	InChI=1S/C7H6N2O/c8-7-9-5-3-1-2-4-6(5)10-7/h1-4H,(H2,8,9)	JPBLHOJFMBOCAF-UHFFFAOYSA-N	?	20	potentiometric	a/apparent	?	basic	3.73
13868	O(C1(=NC=2(C=CC=CC=2(N1))))C	COC1NC2C=CC=CC=2N=1	InChI=1S/C8H8N2O/c1-11-8-9-6-4-2-3-5-7(6)10-8/h2-5H,1H3,(H,9,10)	WQJXHBHRHHCJAN-UHFFFAOYSA-N	?	24	mean from 2	a1/apparent	N-H	basic	3.75
11278	O=[N+]([O-])C2(=CC=1(N=CNC=1C=C2))	[O-][N+](=O)C1=CC2N=CNC=2C=C1	InChI=1S/C7H5N3O2/c11-10(12)5-1-2-6-7(3-5)9-4-8-6/h1-4H,(H,8,9)	XPAZGLFMMUODDK-UHFFFAOYSA-N	?	24	mean from 2	a1/apparent	?	basic	3.77
12879	N#CCC1(=CN=CC=C1)	N#CCC1=CN=CC=C1	InChI=1S/C7H6N2/c8-4-3-7-2-1-5-9-6-7/h1-2,5-6H,3H2	OIPHWUPMXHQWLR-UHFFFAOYSA-N	?	25	mean from 2	a1/apparent	NH(1+)	basic	3.78
13318	ClC1(=CC(=NC=C1)C2(=NC=CC=C2))	ClC1=CC(=NC=C1)C1C=CC=CN=1	InChI=1S/C10H7ClN2/c11-8-4-6-13-10(7-8)9-3-1-2-5-12-9/h1-7H	IXEGJZGCPOORDR-UHFFFAOYSA-N	?	20	spectrophotometric	a1/apparent	=NH(+)-	basic	3.8
12493	O=C(OC)C2(=CC=1(C(=NC=CC=1)C=C2))	COC(=O)C1=CC2=CC=CN=C2C=C1	InChI=1S/C11H9NO2/c1-14-11(13)9-4-5-10-8(7-9)3-2-6-12-10/h2-7H,1H3	XSRWQTDEIOHXSL-UHFFFAOYSA-N	?	25	spectrophotometric	a/thermodynamic	NH%+&	basic	3.8
15096	O=C(N)C(C1(=NC=CC=C1))C2(=CC=CC=C2)	N=C(O)C(C1=CC=CC=N1)C1C=CC=CC=1	InChI=1S/C13H12N2O/c14-13(16)12(10-6-2-1-3-7-10)11-8-4-5-9-15-11/h1-9,12H,(H2,14,16)	PYAPITOPBTXXNJ-UHFFFAOYSA-N	?	20	spectrophotometric	a1/apparent	N-H	basic	3.8
11576	O=C(NC)C1(=CC=NC=C1)	CNC(=O)C1C=CN=CC=1	InChI=1S/C7H8N2O/c1-8-7(10)6-2-4-9-5-3-6/h2-5H,1H3,(H,8,10)	PLWAKFARFCNHJO-UHFFFAOYSA-N	?	25	potentiometric	a/apparent	?	basic	3.8
15294	S(=O)(C3(=CC(OC)=C(C1(=NC=2(C=NN=CC=2(N1))))C=C3))C	CS(=O)C1=CC(OC)=C(C=C1)C1NC2C=NN=CC=2N=1	InChI=1S/C13H12N4O2S/c1-19-12-5-8(20(2)18)3-4-9(12)13-16-10-6-14-15-7-11(10)17-13/h3-7H,1-2H3,(H,16,17)	KCJCLLQBXDFUKX-UHFFFAOYSA-N	?	25	mean from 2	a1/apparent	?	basic	3.81
11669	ClC1(=CC(N(C)C)=CC=C1)	CN(C)C1C=C(Cl)C=CC=1	InChI=1S/C8H10ClN/c1-10(2)8-5-3-4-7(9)6-8/h3-6H,1-2H3	CHHCCYVOJBBCIY-UHFFFAOYSA-N	?	20	spectrophotometric	a/thermodynamic	?	basic	3.83
10283	O=CC1(=NC=CC=C1)	O=CC1C=CC=CN=1	InChI=1S/C6H5NO/c8-5-6-3-1-2-4-7-6/h1-5H	CSDSSGBPEUDDEE-UHFFFAOYSA-N	?	20	mean from 3	a1/apparent	?	basic	3.86
15760	O=C(OCC)C2(=C(OCC)C=1(C(=CC=CC=1)N=C2))	CCOC(=O)C1C=NC2=CC=CC=C2C=1OCC	InChI=1S/C14H15NO3/c1-3-17-13-10-7-5-6-8-12(10)15-9-11(13)14(16)18-4-2/h5-9H,3-4H2,1-2H3	HXIUQCPRCKSUGB-UHFFFAOYSA-N	?	20	spectrophotometric	a1/apparent	?	basic	3.88
14967	[Br]C=2(C=NC3(=C1(N=CC([Br])=CC1=CC=C3(C=2))))	BrC1=CC2=CC=C3C=C(Br)C=NC3=C2N=C1	InChI=1S/C12H6Br2N2/c13-9-3-7-1-2-8-4-10(14)6-16-12(8)11(7)15-5-9/h1-6H	IDWJREBUVYSPKS-UHFFFAOYSA-N	?	25	potentiometric	a/apparent	?	basic	3.9
13097	S1(C(=NC(=C1)C(=O)[O-])C)	CC1=NC(=CS1)C(O)=O	InChI=1S/C5H5NO2S/c1-3-6-4(2-9-3)5(7)8/h2H,1H3,(H,7,8)	ZHDRDZMTEOIWSX-UHFFFAOYSA-N	?	25	potentiometric	a/apparent	?	basic	3.9
13094	S1(CNC(C1)C(=O)OC)	COC(O)C1CSCN=1	InChI=1S/C5H9NO2S/c1-8-5(7)4-2-9-3-6-4/h5,7H,2-3H2,1H3	QBWUKTDGDAIKQC-UHFFFAOYSA-N	?	20	mean from 2	a/apparent	?	basic	3.92
10200	N1(C(=C(C)C(=C1)C)C)	CC1C(C)=CNC=1C	InChI=1S/C7H11N/c1-5-4-8-7(3)6(5)2/h4,8H,1-3H3	WTMJHBZSSSDBFQ-UHFFFAOYSA-N	?		spectrophotometric	a/apparent	?	basic	3.94
12750	N2(=C1(N=CNC1=CC=C2))	C1NC2=CC=CN=C2N=1	InChI=1S/C6H5N3/c1-2-5-6(7-3-1)9-4-8-5/h1-4H,(H,7,8,9)	GAMYYCRTACQSBR-UHFFFAOYSA-N	?		potentiometric	a1/apparent	?	basic	3.95
16649	N2(=C(NC(CC(C)(C)C)(C)C)C1(=C(N(C)N=C1)N=C2))	CC(C)(C)CC(C)(C)NC1=NC=NC2=C1C=NN2C	InChI=1S/C14H23N5/c1-13(2,3)8-14(4,5)18-11-10-7-17-19(6)12(10)16-9-15-11/h7,9H,8H2,1-6H3,(H,15,16,18)	ZRJANANMUOFDQM-UHFFFAOYSA-N	?	20	spectrophotometric	a/apparent	?	basic	3.96
10738	O=[N+]([O-])C1(=CC=C(CON)C=C1)	NOCC1=CC=C(C=C1)[N+]([O-])=O	InChI=1S/C7H8N2O3/c8-12-5-6-1-3-7(4-2-6)9(10)11/h1-4H,5,8H2	OJYSJFUYARGLPG-UHFFFAOYSA-N	?	25	potentiometric	a1/apparent	?	basic	3.96
12701	N#CCN(CC#N)CC	CCN(CC#N)CC#N	InChI=1S/C6H9N3/c1-2-9(5-3-7)6-4-8/h2,5-6H2,1H3	ANACGMSLZOYRSF-UHFFFAOYSA-N	?	25	spectrophotometric	a/apparent	?	basic	3.98
11045	N2(=CC=C(C1(=CC=NC=C1))C=C2)	C1=CN=CC=C1C1C=CN=CC=1	InChI=1S/C10H8N2/c1-5-11-6-2-9(1)10-3-7-12-8-4-10/h1-8H	MWVTWFVJZLCBMC-UHFFFAOYSA-N	?, ?	20	potentiometric	a2/apparent	?, ?	basic	3.995
11491	N1(=C(N)C(=CN=C1C)C[NH3+])	CC1=NC(N)=C(CN)C=N1	InChI=1S/C6H10N4/c1-4-9-3-5(2-7)6(8)10-4/h3H,2,7H2,1H3,(H2,8,9,10)	OZOHTVFCSKFMLL-UHFFFAOYSA-N	?			a1/apparent	?	basic	4.0
14680	P(=O)(OCC)(OCC)CN1(CCOCC1)	CCOP(=O)(CN1CCOCC1)OCC	InChI=1S/C9H20NO4P/c1-3-13-15(11,14-4-2)9-10-5-7-12-8-6-10/h3-9H2,1-2H3	QDSFNOHWQKVVEB-UHFFFAOYSA-N	?	25	potentiometric	a1/apparent	?	basic	4.0
15071	NC2(=C(C=C(C1(=CC(=C(N)C=C1)C))C=C2)C)	CC1C=C(C=CC=1N)C1=CC(C)=C(N)C=C1	InChI=1S/C14H16N2/c1-9-7-11(3-5-13(9)15)12-4-6-14(16)10(2)8-12/h3-8H,15-16H2,1-2H3	NUIURNJTPRWVAP-UHFFFAOYSA-N	?, ?	25	mean from 2	b1/apparent	?, ?	basic	4.01
16213	[Br]C2(=CC=C(NNC(=O)C1(=CC=NC=C1))C=C2)	O=C(NNC1C=CC(Br)=CC=1)C1C=CN=CC=1	InChI=1S/C12H10BrN3O/c13-10-1-3-11(4-2-10)15-16-12(17)9-5-7-14-8-6-9/h1-8,15H,(H,16,17)	JADIMBJJXUUDJS-UHFFFAOYSA-N	?	25	spectrophotometric	b1/apparent	?	basic	4.03
12434	ClCC1(=NC=2(C(O)=CC=C(C=2(N1C))O))	CN1C(CCl)=NC2=C1C(O)=CC=C2O	InChI=1S/C9H9ClN2O2/c1-12-7(4-10)11-8-5(13)2-3-6(14)9(8)12/h2-3,13-14H,4H2,1H3	ZHKOZJYAIZDRJQ-UHFFFAOYSA-N	?	30	spectrophotometric	a1/apparent	N(1+)-H	basic	4.03
13045	O=CC1(=C(O)C=NC=C1)	OC1C=NC=CC=1C=O	InChI=1S/C6H5NO2/c8-4-5-1-2-7-3-6(5)9/h1-4,9H	NVLPDIRQWJSXLZ-UHFFFAOYSA-N	?	20	spectrophotometric	a1/apparent	?	basic	4.05
17532	ON=CNO	ONCN=O	InChI=1S/CH4N2O2/c4-2-1-3-5/h2,4H,1H2	STEXHDFRCHYECK-UHFFFAOYSA-N	?	20	potentiometric	a1/apparent	?	basic	4.05
11581	O=C(NC1(=NC=CC=C1))C	C/C(/O)=N\C1=CC=CC=N1	InChI=1S/C7H8N2O/c1-6(10)9-7-4-2-3-5-8-7/h2-5H,1H3,(H,8,9,10)	QROKOTBWFZITJZ-UHFFFAOYSA-N	?		potentiometric	a/apparent	?	basic	4.09
13310	N2(C1(=C(C=C(C)C=C1)C(C2)CC[NH3+]))	CC1C=C2C(CCN)CNC2=CC=1	InChI=1S/C11H16N2/c1-8-2-3-11-10(6-8)9(4-5-12)7-13-11/h2-3,6,9,13H,4-5,7,12H2,1H3	HXPPCMZVFDWLKN-UHFFFAOYSA-N	?	20	spectrophotometric	a1/apparent	N-H	basic	4.1
12976	[O-][N+]1(=C(C=C(N)C=C1)C)	CC1C=C(N)C=C[N+]=1[O-]	InChI=1S/C6H8N2O/c1-5-4-6(7)2-3-8(5)9/h2-4H,7H2,1H3	RREPHEITESUMCK-UHFFFAOYSA-N	?		spectrophotometric	a/apparent	?	basic	4.1
13651	OCCN(C1(=CC=CC=C1))CCO	OCCN(CCO)C1C=CC=CC=1	InChI=1S/C10H15NO2/c12-8-6-11(7-9-13)10-4-2-1-3-5-10/h1-5,12-13H,6-9H2	OJPDDQSCZGTACX-UHFFFAOYSA-N	?	24.9	spectrophotometric	a1/apparent	NH	basic	4.11
16778	N(C1(=CC=CC=C1))CCCCCCCCCCCC	CCCCCCCCCCCCNC1C=CC=CC=1	InChI=1S/C18H31N/c1-2-3-4-5-6-7-8-9-10-14-17-19-18-15-12-11-13-16-18/h11-13,15-16,19H,2-10,14,17H2,1H3	LQKYCMRSWKQVBQ-UHFFFAOYSA-N	?	24.9	spectrophotometric	a1/apparent	?	basic	4.12
11192	OC=2(C=1(C(=C(N)C=CC=1)C=CC=2))	NC1C=CC=C2C(O)=CC=CC2=1	InChI=1S/C10H9NO/c11-9-5-1-4-8-7(9)3-2-6-10(8)12/h1-6,12H,11H2	ZBIBQNVRTVLOHQ-UHFFFAOYSA-N	?		potentiometric	b/apparent	?	basic	4.15
10748	N(C1(=CC=CC=C1))CC(C)(C)C	CC(C)(C)CNC1C=CC=CC=1	InChI=1S/C11H17N/c1-11(2,3)9-12-10-7-5-4-6-8-10/h4-8,12H,9H2,1-3H3	VSKKJZDWXKPOGW-UHFFFAOYSA-N	?	25	potentiometric	a/apparent	?	basic	4.17
12883	N1(=NC(=CC=C1CC)C)	CC1=CC=C(CC)N=N1	InChI=1S/C7H10N2/c1-3-7-5-4-6(2)8-9-7/h4-5H,3H2,1-2H3	QKAVREGFSUASSA-UHFFFAOYSA-N	?	20	potentiometric	a/apparent	?	basic	4.17
13959	O2(C(C1(=NC=CC=C1))=CC=C2)	C1=CC=CN=C1C1=CC=CO1	InChI=1S/C9H7NO/c1-2-6-10-8(4-1)9-5-3-7-11-9/h1-7H	RIAJQFIZKHZWMP-UHFFFAOYSA-N	?	25	spectrophotometric	a1/apparent	?	basic	4.18
16758	SC(=C(N(C=O)CC1(=C(N=C(C)N=C1)N))C)CCO	CC1N=CC(CN(C=O)C(C)=C(S)CCO)=C(N)N=1	InChI=1S/C12H18N4O2S/c1-8(11(19)3-4-17)16(7-18)6-10-5-14-9(2)15-12(10)13/h5,7,17,19H,3-4,6H2,1-2H3,(H2,13,14,15)	IDPJGITXELWXRN-UHFFFAOYSA-N	?	25	spectrophotometric	a1/apparent	?	basic	4.19
17174	[Br]C=2(C=1(C(=NC=CC=1)C3(=NC=CC=C3(C=2))))	BrC1=CC2=CC=CN=C2C2=NC=CC=C21	InChI=1S/C12H7BrN2/c13-10-7-8-3-1-5-14-11(8)12-9(10)4-2-6-15-12/h1-7H	GWKGPQCKIBRXGW-UHFFFAOYSA-N	?	25	spectrophotometric	a/apparent	?	basic	4.2
10311	N1(=C(N=CC=C1C)N)	CC1=CC=NC(N)=N1	InChI=1S/C5H7N3/c1-4-2-3-7-5(6)8-4/h2-3H,1H3,(H2,6,7,8)	GHCFWKFREBNSPC-UHFFFAOYSA-N	?	20	mean from 2	a/apparent	?	basic	4.2
17173	ClC=2(C=1(C(=NC=CC=1)C3(=NC=CC=C3(C=2))))	ClC1=CC2=CC=CN=C2C2=NC=CC=C21	InChI=1S/C12H7ClN2/c13-10-7-8-3-1-5-14-11(8)12-9(10)4-2-6-15-12/h1-7H	XDUUQOQFSWSZSM-UHFFFAOYSA-N	?	24	mean from 2	a/apparent	?	basic	4.22
12070	N2(=C(N)C=1(N=CNC=1N=C2))	NC1=NC=NC2NC=NC=21	InChI=1S/C5H5N5/c6-4-3-5(9-1-7-3)10-2-8-4/h1-2H,(H3,6,7,8,9,10)	GFFGJBXGBJISGV-UHFFFAOYSA-N	?, ?	23	mean from 6	a1/apparent	?, ?	basic	4.23
12972	O(C1(=NC=C(N)C=C1))C	COC1C=CC(N)=CN=1	InChI=1S/C6H8N2O/c1-9-6-3-2-5(7)4-8-6/h2-4H,7H2,1H3	UUVDJIWRSIJEBS-UHFFFAOYSA-N	?	25	spectrophotometric	a1/apparent	?	basic	4.24
11179	O=CC=1(C=2(C(N=CC=1)=CC=CC=2))	O=CC1=CC=NC2=CC=CC=C21	InChI=1S/C10H7NO/c12-7-8-5-6-11-10-4-2-1-3-9(8)10/h1-7H	MGCGJBXTNWUHQE-UHFFFAOYSA-N	?			a/apparent	?	basic	4.25
10677	ON=C(NO)CC1(=CC=CC=C1)	ONC(CC1C=CC=CC=1)N=O	InChI=1S/C8H10N2O2/c11-9-8(10-12)6-7-4-2-1-3-5-7/h1-5,8-9,11H,6H2	QQPHKVWUTAHDBS-UHFFFAOYSA-N	?	20	potentiometric	a1/apparent	?	basic	4.25
14406	NC1(=C(C=CC=C1)CCCC)	CCCCC1C=CC=CC=1N	InChI=1S/C10H15N/c1-2-3-6-9-7-4-5-8-10(9)11/h4-5,7-8H,2-3,6,11H2,1H3	HDVUPIFFKAHPJY-UHFFFAOYSA-N	?	25	potentiometric	a/apparent	?	basic	4.26
10272	OC1(=CC(N)=CC=C1)	NC1C=C(O)C=CC=1	InChI=1S/C6H7NO/c7-5-2-1-3-6(8)4-5/h1-4,8H,7H2	CWLKGDAVCFYWJK-UHFFFAOYSA-N	?	22	mean from 5	a1/apparent	NH3(+)	basic	4.29
15719	[O-][N+]2(=CC=C(C=CC1(=CC=C(N(C)C)C=C1))C=C2)	CN(C)C1C=CC(C=CC2C=C[N+]([O-])=CC=2)=CC=1	InChI=1S/C15H16N2O/c1-16(2)15-7-5-13(6-8-15)3-4-14-9-11-17(18)12-10-14/h3-12H,1-2H3	ZNBFFDGZGHFAOU-UHFFFAOYSA-N	?	24.85	spectrophotometric	b1/apparent	O-H	basic	4.3
13333	ClC2(=CC=1(N=C(C(=O)[O-])NC=1C=C2))	OC(=O)C1NC2=CC=C(Cl)C=C2N=1	InChI=1S/C8H5ClN2O2/c9-4-1-2-5-6(3-4)11-7(10-5)8(12)13/h1-3H,(H,10,11)(H,12,13)	NZIHMSYSZRFUQJ-UHFFFAOYSA-N	?	24.9	spectrophotometric	b1/apparent	?	basic	4.3
13987	N2(=C(NC)C=1(NC=NC=1N=C2))	CNC1=NC=NC2N=CNC1=2	InChI=1S/C6H7N5/c1-7-5-4-6(10-2-8-4)11-3-9-5/h2-3H,1H3,(H2,7,8,9,10,11)	CKOMXBHMKXXTNW-UHFFFAOYSA-N	?	20	mean from 2	a1/apparent	?	basic	4.31
13979	N2(=C(N)C1(=C(N(C)N=C1)N=C2))	CN1N=CC2C(N)=NC=NC1=2	InChI=1S/C6H7N5/c1-11-6-4(2-10-11)5(7)8-3-9-6/h2-3H,1H3,(H2,7,8,9)	JBMTUXVKTGBMLE-UHFFFAOYSA-N	?	20	spectrophotometric	a/apparent	?	basic	4.32
16750	O(C3(=C(C=1(N=C2(N=CC=CN2(C=1))))C=CC(=C3)OC))C	COC1=CC(OC)=C(C=C1)C1=CN2C=CC=NC2=N1	InChI=1S/C14H13N3O2/c1-18-10-4-5-11(13(8-10)19-2)12-9-17-7-3-6-15-14(17)16-12/h3-9H,1-2H3	URQBEUJHVRKCNV-UHFFFAOYSA-N	?	25	mean from 2	a1/apparent	?	basic	4.34
10765	[Br]C1(=CC(=C(N(C)C)C(=C1)C)C)	CC1C=C(Br)C=C(C)C=1N(C)C	InChI=1S/C10H14BrN/c1-7-5-9(11)6-8(2)10(7)12(3)4/h5-6H,1-4H3	NDDKEDQKCHIHMI-UHFFFAOYSA-N	?	23	spectrophotometric	a/apparent	?	basic	4.36
14417	[Si](C1(=CC=C(N)C=C1))(C)(C)C	C[Si](C)(C)C1C=CC(N)=CC=1	InChI=1S/C9H15NSi/c1-11(2,3)9-6-4-8(10)5-7-9/h4-7H,10H2,1-3H3	XZBZOTJKKCXYPA-UHFFFAOYSA-N	?	25	potentiometric	a/apparent	?	basic	4.36
13362	NC2(=CC=C(C1(=CC=CC=C1))C=C2)	NC1C=CC(=CC=1)C1C=CC=CC=1	InChI=1S/C12H11N/c13-12-8-6-11(7-9-12)10-4-2-1-3-5-10/h1-9H,13H2	DMVOXQPQNTYEKQ-UHFFFAOYSA-N	?	18	potentiometric	a/apparent	?	basic	4.38
12525	O=C(O)C=2(C=1(C(=NC=CC=1)C(O)=CC=2))	OC1=CC=C(C2=CC=CN=C12)C(O)=O	InChI=1S/C10H7NO3/c12-8-4-3-7(10(13)14)6-2-1-5-11-9(6)8/h1-5,12H,(H,13,14)	JGRPKOGHYBAVMW-UHFFFAOYSA-N	?, ?	20		a1/apparent	?, ?	basic	4.4
15932	N3(=C(NC1(CCCCC1))C=2(N=CN(C=2N=C3)C4(CCCCC4)))	C1CCCCC1NC1=NC=NC2=C1N=CN2C1CCCCC1	InChI=1S/C17H25N5/c1-3-7-13(8-4-1)21-16-15-17(19-11-18-16)22(12-20-15)14-9-5-2-6-10-14/h11-14H,1-10H2,(H,18,19,21)	XYDDZPBSMFMLHH-UHFFFAOYSA-N	?			a/apparent	?	basic	4.4
13034	S(C1(=CC=C(N)C=C1))C	CSC1C=CC(N)=CC=1	InChI=1S/C7H9NS/c1-9-7-4-2-6(8)3-5-7/h2-5H,8H2,1H3	YKFROQCFVXOUPW-UHFFFAOYSA-N	?	25	potentiometric	a/apparent	?	basic	4.4
14467	O(N)CC1(=CC=C(OC)C=C1)	COC1=CC=C(CON)C=C1	InChI=1S/C8H11NO2/c1-10-8-4-2-7(3-5-8)6-11-9/h2-5H,6,9H2,1H3	MVSMBIBGGPSEHQ-UHFFFAOYSA-N	?	25	potentiometric	a1/apparent	?	basic	4.42
12500	OC(C1(=NC=CC=C1))C2(=CC=CC=C2)	OC(C1C=CC=CN=1)C1C=CC=CC=1	InChI=1S/C12H11NO/c14-12(10-6-2-1-3-7-10)11-8-4-5-9-13-11/h1-9,12,14H	UYESUYBXKHPUDU-UHFFFAOYSA-N	?	23	mean from 3	a1/thermodynamic	prot.	basic	4.44
10188	NC1(=C(C=CC=C1)C)	CC1C=CC=CC=1N	InChI=1S/C7H9N/c1-6-4-2-3-5-7(6)8/h2-5H,8H2,1H3	RNVCVTLRINQCPJ-UHFFFAOYSA-N	?	23	mean from 9	a1/apparent	?	basic	4.45
12999	NC1(=C(C=CC(=C1)C)C)	CC1=CC(N)=C(C)C=C1	InChI=1S/C8H11N/c1-6-3-4-7(2)8(9)5-6/h3-5H,9H2,1-2H3	VOWZNBNDMFLQGM-UHFFFAOYSA-N	?	20	mean from 3	b/thermodynamic	?	basic	4.47
12885	N=1(N(C(C)=C(C=1C)C)C)	CC1=NN(C)C(C)=C1C	InChI=1S/C7H12N2/c1-5-6(2)8-9(4)7(5)3/h1-4H3	DUAZFYUNWBILMU-UHFFFAOYSA-N	?	25	potentiometric	a1/apparent	?	basic	4.48
16685	NC3(=C(C=2(C=1(C=4(C(C=CC=1CC=2C=C3)=CC=CC=4))))C)	CC1=C(N)C=CC2CC3C=CC4=CC=CC=C4C=3C=21	InChI=1S/C18H15N/c1-11-16(19)9-8-13-10-14-7-6-12-4-2-3-5-15(12)18(14)17(11)13/h2-9H,10,19H2,1H3	ZJPATARUHKUTLF-UHFFFAOYSA-N	?	25	spectrophotometric	a1/apparent	ArNH2	basic	4.49
15981	S(=O)(=O)([O-])C2(=CC(C(=O)C=C(N1(C=NC=C1))[NH2+]CC)=CC=C2)	CCN=C(CC(=O)C1C=C(C=CC=1)S(O)(=O)=O)N1C=NC=C1	InChI=1S/C14H15N3O4S/c1-2-16-14(17-7-6-15-10-17)9-13(18)11-4-3-5-12(8-11)22(19,20)21/h3-8,10H,2,9H2,1H3,(H,19,20,21)	HLKGZYLQJPJXIF-UHFFFAOYSA-N	?	25	spectrophotometric	a1/apparent	?	basic	4.5
11164	OC=2(C1(=NC=CC=C1C(O)=CC=2))	OC1=CC=C(O)C2=CC=CN=C12	InChI=1S/C9H7NO2/c11-7-3-4-8(12)9-6(7)2-1-5-10-9/h1-5,11-12H	FBLZWWDWBRMCSE-UHFFFAOYSA-N	?		potentiometric	a1/apparent	?	basic	4.5
11753	O(C1(=C(N)C=CC=C1))CC	CCOC1C=CC=CC=1N	InChI=1S/C8H11NO/c1-2-10-8-6-4-3-5-7(8)9/h3-6H,2,9H2,1H3	ULHFFAFDSSHFDA-UHFFFAOYSA-N	?	24	mean from 2	a1/apparent	N-H	basic	4.51
13176	[O-]C1(=[N+](C=CC(=N1)N)C)	C[N+]1=CC=C(N)N=C1O	InChI=1S/C5H7N3O/c1-8-3-2-4(6)7-5(8)9/h2-3H,1H3,(H2,6,7,9)/p+1	HWPZZUQOWRWFDB-UHFFFAOYSA-O	?		mean from 2	a/apparent	?	basic	4.52
11238	N2(=C(N(C)C)C1(=C(NN=C1)N=C2))	CN(C)C1=NC=NC2NN=CC=21	InChI=1S/C7H9N5/c1-12(2)7-5-3-10-11-6(5)8-4-9-7/h3-4H,1-2H3,(H,8,9,10,11)	QWQODLSLHIZPTE-UHFFFAOYSA-N	?	20	spectrophotometric	a1/apparent	?	basic	4.53
14362	O=NC1(=CC=C(N(C)C)C=C1)	CN(C)C1C=CC(=CC=1)N=O	InChI=1S/C8H10N2O/c1-10(2)8-5-3-7(9-11)4-6-8/h3-6H,1-2H3	CMEWLCATCRTSGF-UHFFFAOYSA-N	?	25	spectrophotometric	a/thermodynamic	?	basic	4.54
13178	[O-]C1(=[NH+]C=CC(=N1)NC)	CNC1C=CN=C(O)N=1	InChI=1S/C5H7N3O/c1-6-4-2-3-7-5(9)8-4/h2-3H,1H3,(H2,6,7,8,9)	PJKKQFAEFWCNAQ-UHFFFAOYSA-N	?	20	potentiometric	a/apparent	?	basic	4.55
14129	N#CCCN(CCC#N)CC	CCN(CCC#N)CCC#N	InChI=1S/C8H13N3/c1-2-11(7-3-5-9)8-4-6-10/h2-4,7-8H2,1H3	AQAGWSWODZXNOM-UHFFFAOYSA-N	?	25	mean from 2	a1/apparent	?	basic	4.55
12998	NC1(=C(C(=CC=C1)C)C)	CC1=C(N)C=CC=C1C	InChI=1S/C8H11N/c1-6-4-3-5-8(9)7(6)2/h3-5H,9H2,1-2H3	VVAKEQGKZNKUSU-UHFFFAOYSA-N	?	22	mean from 4	b/thermodynamic	?	basic	4.56
12963	ON=CC1(=CC=NC=C1)	O=NCC1=CC=NC=C1	InChI=1S/C6H6N2O/c9-8-5-6-1-3-7-4-2-6/h1-4H,5H2	OVXGURQHDBLCBY-UHFFFAOYSA-N	?	25	spectrophotometric	a1/thermodynamic	prot.	basic	4.58
13142	N1(=C(N=C(C)N=C1N)N)	CC1N=C(N)N=C(N)N=1	InChI=1S/C4H7N5/c1-2-7-3(5)9-4(6)8-2/h1H3,(H4,5,6,7,8,9)	NJYZCEFQAIUHSD-UHFFFAOYSA-N	?	25	potentiometric	b/apparent	?	basic	4.59
11052	NC=2(C1(=C(N)C=CC=C1C=CC=2))	NC1C=CC=C2C=CC=C(N)C=12	InChI=1S/C10H10N2/c11-8-5-1-3-7-4-2-6-9(12)10(7)8/h1-6H,11-12H2	YFOOEYJGMMJJLS-UHFFFAOYSA-N	?	24.9	spectrophotometric	b1/apparent	H	basic	4.6
16072	N2(=CC=C(N=NC1(=CC=C(N(C)C)C=C1))C=C2)	CN(C)C1C=CC(=CC=1)N=NC1C=CN=CC=1	InChI=1S/C13H14N4/c1-17(2)13-5-3-11(4-6-13)15-16-12-7-9-14-10-8-12/h3-10H,1-2H3	FUVJXDPEJMGTFG-UHFFFAOYSA-N	?, ?	25	spectrophotometric	a2/apparent	?, ?	basic	4.6
12090	N2(=C1(N=C(C)NC1=CC=C2))	CC1NC2=CC=CN=C2N=1	InChI=1S/C7H7N3/c1-5-9-6-3-2-4-8-7(6)10-5/h2-4H,1H3,(H,8,9,10)	FZESPVBONPPRAW-UHFFFAOYSA-N	?	25	potentiometric	b1/apparent	?	basic	4.6
16332	N3(=C(NC1(=CC=CC=C1))C=2(NN=C(C=2N=C3)C))	CC1=NNC2C(NC3C=CC=CC=3)=NC=NC=21	InChI=1S/C12H11N5/c1-8-10-11(17-16-8)12(14-7-13-10)15-9-5-3-2-4-6-9/h2-7H,1H3,(H,16,17)(H,13,14,15)	FWWKXDIHDPNQAK-UHFFFAOYSA-N	?	20	spectrophotometric	a/apparent	?	basic	4.61
14951	N3(C=2(C1(=C(C=CC=C1C=CC=2)N(CC3)C)))(C)	CN1CCN(C)C2C=CC=C3C=CC=C1C3=2	InChI=1S/C14H16N2/c1-15-9-10-16(2)13-8-4-6-11-5-3-7-12(15)14(11)13/h3-8H,9-10H2,1-2H3	QJTMLCLYSOPSAB-UHFFFAOYSA-N	?	25	spectrophotometric	a1/apparent	N	basic	4.62
13940	O2(C(C1(=CN=CC=C1))=CC=C2)	C1N=CC=CC=1C1=CC=CO1	InChI=1S/C9H7NO/c1-3-8(7-10-5-1)9-4-2-6-11-9/h1-7H	LBMOJGOXBWNXHS-UHFFFAOYSA-N	?	25	spectrophotometric	a1/apparent	?	basic	4.62
15879	O3(C(N2(C1(=C(C=C(C)C(=C1)C)N=C2)))C(O)C(O)C(C3CO)O)	CC1=CC2=C(C=C1C)N=CN2C1OC(CO)C(O)C(O)C1O	InChI=1S/C15H20N2O5/c1-7-3-9-10(4-8(7)2)17(6-16-9)15-14(21)13(20)12(19)11(5-18)22-15/h3-4,6,11-15,18-21H,5H2,1-2H3	FAQAWGBCHYPXSL-UHFFFAOYSA-N	?	25	potentiometric	a/apparent	?	basic	4.63
10834	O(CCNC1(=CC=C(C)C=C1))C	CC1C=CC(=CC=1)NCCOC	InChI=1S/C10H15NO/c1-9-3-5-10(6-4-9)11-7-8-12-2/h3-6,11H,7-8H2,1-2H3	LWFDKUZKEODOTF-UHFFFAOYSA-N	?	24.9	spectrophotometric	a1/apparent	NH	basic	4.64
14418	[Si](C1(=CC(N)=CC=C1))(C)(C)C	C[Si](C)(C)C1C=CC=C(N)C=1	InChI=1S/C9H15NSi/c1-11(2,3)9-6-4-5-8(10)7-9/h4-7H,10H2,1-3H3	HLMBXIDFRINSJY-UHFFFAOYSA-N	?	25	potentiometric	a/apparent	?	basic	4.64
17135	OC2(=CC=C(N=NC1(=CC=NC=C1))C=C2)	OC1C=CC(=CC=1)N=NC1C=CN=CC=1	InChI=1S/C11H9N3O/c15-11-3-1-9(2-4-11)13-14-10-5-7-12-8-6-10/h1-8,15H	BCBHUOGPSRNKLW-UHFFFAOYSA-N	?	25	spectrophotometric	b1/apparent	N%+&H	basic	4.65
17047	N1(=C(N=C(N)N=C1N)NC2(=CC=CC=C2))	NC1=NC(NC2C=CC=CC=2)=NC(N)=N1	InChI=1S/C9H10N6/c10-7-13-8(11)15-9(14-7)12-6-4-2-1-3-5-6/h1-5H,(H5,10,11,12,13,14,15)	JIHOVGXINXMLLR-UHFFFAOYSA-N	?	25	potentiometric	b/apparent	?	basic	4.65
15080	O=[N+]([O-])C=2(C=1(C(=NC=CC=1)C(C(=O)[O-])=CC=2))	[O-][N+](=O)C1=CC=C(C(O)=O)C2=NC=CC=C12	InChI=1S/C10H6N2O4/c13-10(14)7-3-4-8(12(15)16)6-2-1-5-11-9(6)7/h1-5H,(H,13,14)	HXHZCOASPJWXPP-UHFFFAOYSA-N	?	25	potentiometric	a/thermodynamic	?	basic	4.67
14762	O=C2(OC3(C14(OC(=NC(C1(C)CCC3(C2C))CC(C4C)=NO)C5(=CC=CC=C5))))	CC12CCC3C(OC(O)=C3C)C31OC(=NC2CC(N=O)C3C)C1C=CC=CC=1	InChI=1S/C22H26N2O4/c1-12-15-9-10-21(3)17-11-16(24-26)13(2)22(21,18(15)27-20(12)25)28-19(23-17)14-7-5-4-6-8-14/h4-8,13,15-18,25H,9-11H2,1-3H3	TVYSZRNXHPPLQL-UHFFFAOYSA-N	?, ?		spectrophotometric	a/apparent	?, ?	basic	4.675000000000001
15099	O=C(N(C1(=CC=NC=C1))C)C2(=CC=CC=C2)	CN(C(=O)C1C=CC=CC=1)C1C=CN=CC=1	InChI=1S/C13H12N2O/c1-15(12-7-9-14-10-8-12)13(16)11-5-3-2-4-6-11/h2-10H,1H3	WWGQDQUDHWBLAX-UHFFFAOYSA-N	?		potentiometric	a/apparent	?	basic	4.68
16533	FC3(=C(C1(=NCC(=O)N(C2(=C1C(=NN2C)C))C))C=CC=C3)	CC1=NN(C)C2=C1C(=NC=C(O)N2C)C1C=CC=CC=1F	InChI=1S/C15H15FN4O/c1-9-13-14(10-6-4-5-7-11(10)16)17-8-12(21)19(2)15(13)20(3)18-9/h4-8,21H,1-3H3	IOZCLDCCCLXUIB-UHFFFAOYSA-N	?	27	spectrophotometric	a1/apparent	N(1+)-H	basic	4.69
11709	O=C([O-])C1(=CC(N)=CC=C1)	NC1=CC(=CC=C1)C(O)=O	InChI=1S/C7H7NO2/c8-6-3-1-2-5(4-6)7(9)10/h1-4H,8H2,(H,9,10)	XFDUHJPVQKIXHO-UHFFFAOYSA-N	?	24	mean from 10	a1/apparent	?	basic	4.7
12535	N2(=C(N(CC)CC)C1(=C(NN=C1)N=C2))	CCN(CC)C1=NC=NC2NN=CC=21	InChI=1S/C9H13N5/c1-3-14(4-2)9-7-5-12-13-8(7)10-6-11-9/h5-6H,3-4H2,1-2H3,(H,10,11,12,13)	YYKHAKOWMQCAKG-UHFFFAOYSA-N	?	20	spectrophotometric	a/apparent	?	basic	4.71
17199	OC3(=C2(C1(=C(C=C(N)C=C1)CC2=CC=C3)))	NC1=CC2CC3=CC=CC(O)=C3C=2C=C1	InChI=1S/C13H11NO/c14-10-4-5-11-9(7-10)6-8-2-1-3-12(15)13(8)11/h1-5,7,15H,6,14H2	OUPLPICEGKCWTF-UHFFFAOYSA-N	?	25	spectrophotometric	a1/apparent	NH2	basic	4.73
13020	NC1(=C(C=C(C)C=C1)C)	CC1=CC(C)=C(N)C=C1	InChI=1S/C8H11N/c1-6-3-4-8(9)7(2)5-6/h3-5H,9H2,1-2H3	CZZZABOKJQXEBO-UHFFFAOYSA-N	?	23	mean from 5	apparent	?	basic	4.75
11827	[O-]C1(=[N+](C=C(C)C(=N1)N)C)	CC1C=[N+](C)C(O)=NC=1N	InChI=1S/C6H9N3O/c1-4-3-9(2)6(10)8-5(4)7/h3H,1-2H3,(H2,7,8,10)/p+1	AOUSVALLAUSDCJ-UHFFFAOYSA-O	?		spectrophotometric	a/apparent	?	basic	4.76
13989	N2(=C1(N=C(NC)NC1=CN=C2))	CNC1NC2=CN=CN=C2N=1	InChI=1S/C6H7N5/c1-7-6-10-4-2-8-3-9-5(4)11-6/h2-3H,1H3,(H2,7,8,9,10,11)	DNBMRENNZIQFFS-UHFFFAOYSA-N	?	20	potentiometric	a1/apparent	?	basic	4.78
15035	N=1(C=3(C(N=C2(C=1C=C(C)C=C2))=CC=C(C=3)N))	CC1=CC2=NC3=CC(N)=CC=C3N=C2C=C1	InChI=1S/C13H11N3/c1-8-2-4-10-12(6-8)16-13-7-9(14)3-5-11(13)15-10/h2-7H,14H2,1H3	AYKXJQUWSASYSI-UHFFFAOYSA-N	?	30	spectrophotometric	a1/apparent	?	basic	4.8
13570	ClCCOC(=O)C=CC=1(N=CNC=1)	O=C(C=CC1=CNC=N1)OCCCl	InChI=1S/C8H9ClN2O2/c9-3-4-13-8(12)2-1-7-5-10-6-11-7/h1-2,5-6H,3-4H2,(H,10,11)	UHCXELQPOSSKJV-UHFFFAOYSA-N	?	20	potentiometric	a/apparent	?	basic	4.8
12994	NC1(=CC(=CC(=C1)C)C)	CC1=CC(N)=CC(C)=C1	InChI=1S/C8H11N/c1-6-3-7(2)5-8(9)4-6/h3-5H,9H2,1-2H3	MKARNSWMMBGSHX-UHFFFAOYSA-N	?	21	mean from 3	a/apparent	?	basic	4.81
15459	N=3(C2(=C1(N=CC=CC1=CC=C2C=C(C=3)C4(=CC=CC=C4))))	C1=NC2=C3N=CC=CC3=CC=C2C=C1C1C=CC=CC=1	InChI=1S/C18H12N2/c1-2-5-13(6-3-1)16-11-15-9-8-14-7-4-10-19-17(14)18(15)20-12-16/h1-12H	WWQNICCSJUCGMY-UHFFFAOYSA-N	?	25	potentiometric	a/apparent	?	basic	4.82
17187	NC3(=C(C=2(C1(=C(C=CC=C1)CC=2C=C3)))C)	CC1=C(N)C=CC2CC3C=CC=CC=3C=21	InChI=1S/C14H13N/c1-9-13(15)7-6-11-8-10-4-2-3-5-12(10)14(9)11/h2-7H,8,15H2,1H3	QJLODAMETRALGB-UHFFFAOYSA-N	?	25	spectrophotometric	a1/apparent	ArNH2	basic	4.83
15029	N=2(N1(C(=NC=C1)C(C)=CC=2C3(=CC=CC=C3)))	CC1=CC(=NN2C=CN=C21)C1C=CC=CC=1	InChI=1S/C13H11N3/c1-10-9-12(11-5-3-2-4-6-11)15-16-8-7-14-13(10)16/h2-9H,1H3	MPBZFDNJSBIXKF-UHFFFAOYSA-N	?	25	potentiometric	a1/apparent	?	basic	4.84
11044	N2(=CC(C1(=CC=NC=C1))=CC=C2)	C1=NC=CC=C1C1C=CN=CC=1	InChI=1S/C10H8N2/c1-2-10(8-12-5-1)9-3-6-11-7-4-9/h1-8H	YTEIHWVCQJZNEN-UHFFFAOYSA-N	?	20	potentiometric	a2/apparent	?	basic	4.85
12007	ClC2(=CC=1(N=CNC=1C=C2))	ClC1=CC2N=CNC=2C=C1	InChI=1S/C7H5ClN2/c8-5-1-2-6-7(3-5)10-4-9-6/h1-4H,(H,9,10)	NKLOLMQJDLMZRE-UHFFFAOYSA-N	?	25	potentiometric	a1/apparent	N(+)-H	basic	4.86
10213	N1(=CC(=CC=C1)C=C)	C=CC1C=NC=CC=1	InChI=1S/C7H7N/c1-2-7-4-3-5-8-6-7/h2-6H,1H2	DPZYLEIWHTWHCU-UHFFFAOYSA-N	?	25	potentiometric	a/thermodynamic	NH%+&	basic	4.87
17197	OC3(=CC1(=C(C=2(C=CC(=CC=2(C1))N))C=C3))	NC1=CC2CC3C=C(O)C=CC=3C=2C=C1	InChI=1S/C13H11NO/c14-10-1-3-12-8(6-10)5-9-7-11(15)2-4-13(9)12/h1-4,6-7,15H,5,14H2	JNIWZBUNAVIXDB-UHFFFAOYSA-N	?	25	spectrophotometric	a1/apparent	NH2	basic	4.88
16831	S(=O)(=O)(C1(=C(OC)C(OC)=C(OC)C=C1))CCN2(CCOCC2)	COC1C(OC)=C(C=CC=1OC)S(=O)(=O)CCN1CCOCC1	InChI=1S/C15H23NO6S/c1-19-12-4-5-13(15(21-3)14(12)20-2)23(17,18)11-8-16-6-9-22-10-7-16/h4-5H,6-11H2,1-3H3	WQKGNFKWQYKGBF-UHFFFAOYSA-N	?	20	potentiometric	a1/thermodynamic	amino	basic	4.89
12037	N=1(C=2(C(C=CC=1)=CC=CC=2))	C1=CC=NC2=CC=CC=C21	InChI=1S/C9H7N/c1-2-6-9-8(4-1)5-3-7-10-9/h1-7H	SMWDFEZZVXVKRB-UHFFFAOYSA-N	?	23	mean from 14	a1/apparent	NH(1+)	basic	4.89
15463	N=3(C2(=C1(N=CC=CC1=CC=C2C=CC=3C4(=CC=CC=C4))))	C1=CC2=CC=C3C=CC=NC3=C2N=C1C1C=CC=CC=1	InChI=1S/C18H12N2/c1-2-5-13(6-3-1)16-11-10-15-9-8-14-7-4-12-19-17(14)18(15)20-16/h1-12H	IYKBMPHOPLFHAQ-UHFFFAOYSA-N	?	25	potentiometric	a/apparent	?	basic	4.9
11072	S1(C(=NC=C1C2(=CC=CC=C2))N)	NC1=NC=C(S1)C1C=CC=CC=1	InChI=1S/C9H8N2S/c10-9-11-6-8(12-9)7-4-2-1-3-5-7/h1-6H,(H2,10,11)	LSLUWQIENURREM-UHFFFAOYSA-N	?	25	spectrophotometric	a1/thermodynamic	?	basic	4.9
11625	N(C1(=C(C=CC=C1)C))CC	CC1C=CC=CC=1NCC	InChI=1S/C9H13N/c1-3-10-9-7-5-4-6-8(9)2/h4-7,10H,3H2,1-2H3	MWOUGPLLVVEUMM-UHFFFAOYSA-N	?	25	potentiometric	a/apparent	?	basic	4.92
11137	IC1(=CC(=CC=C1)C2(SCCN2))	IC1=CC(=CC=C1)C1NCCS1	InChI=1S/C9H10INS/c10-8-3-1-2-7(6-8)9-11-4-5-12-9/h1-3,6,9,11H,4-5H2	NRFNPFFZMUOHAT-UHFFFAOYSA-N	?	27	potentiometric	a1/apparent	N-H	basic	4.93
12995	NC1(=CC(=C(C)C=C1)C)	CC1C=C(N)C=CC=1C	InChI=1S/C8H11N/c1-6-3-4-8(9)5-7(6)2/h3-5H,9H2,1-2H3	DOLQYFPDPKPQSS-UHFFFAOYSA-N	?	21	mean from 3	b/thermodynamic	?	basic	4.94
12165	N1(=C(C=CC=C1C(C)(C)C)C(C)(C)C)	CC(C)(C)C1=CC=CC(=N1)C(C)(C)C	InChI=1S/C13H21N/c1-12(2,3)10-8-7-9-11(14-10)13(4,5)6/h7-9H,1-6H3	UWKQJZCTQGMHKD-UHFFFAOYSA-N	?	25	spectrophotometric	a1/thermodynamic	?	basic	4.95
13390	O=C([O-])C2(=NC=1(C(=CC=CC=1)C=C2))	OC(=O)C1=CC=C2C=CC=CC2=N1	InChI=1S/C10H7NO2/c12-10(13)9-6-5-7-3-1-2-4-8(7)11-9/h1-6H,(H,12,13)	LOAUVZALPPNFOQ-UHFFFAOYSA-N	?	23	mean from 5	a1/apparent	?	basic	4.97
16103	O=C(NCC1(=CC=CC=C1))CN2(CCOCC2)	O/C(/CN1CCOCC1)=N/CC1C=CC=CC=1	InChI=1S/C13H18N2O2/c16-13(11-15-6-8-17-9-7-15)14-10-12-4-2-1-3-5-12/h1-5H,6-11H2,(H,14,16)	MARBJSDTJFJORF-UHFFFAOYSA-N	?	25	potentiometric	a1/apparent	NH	basic	4.98
17171	S(C1(=NC=2(C=C3(CCCCC3(=CC=2(N1))))))C	CSC1NC2C=C3CCCCC3=CC=2N=1	InChI=1S/C12H14N2S/c1-15-12-13-10-6-8-4-2-3-5-9(8)7-11(10)14-12/h6-7H,2-5H2,1H3,(H,13,14)	XCYSMGNFMKMIDE-UHFFFAOYSA-N	?	20	spectrophotometric	a1/apparent	?	basic	5.0
16916	O=C([O-])C3(OC(OC2(=CC=1(C(=NC=CC=1)C=C2)))C(O)C(C3O)O)	OC(O)=C1OC(OC2C=C3C=CC=NC3=CC=2)C(O)C(O)C1O	InChI=1S/C15H15NO7/c17-10-11(18)13(14(20)21)23-15(12(10)19)22-8-3-4-9-7(6-8)2-1-5-16-9/h1-6,10-12,15,17-21H	BNRCLKJBNHUWMB-UHFFFAOYSA-N	?	22	potentiometric	a2/apparent	?	basic	5.0
12877	NC1(=C(N)C=CC(=C1)C)	CC1=CC(N)=C(N)C=C1	InChI=1S/C7H10N2/c1-5-2-3-6(8)7(9)4-5/h2-4H,8-9H2,1H3	DGRGLKZMKWPMOH-UHFFFAOYSA-N	?	25	potentiometric	b/apparent	?	basic	5.0
12029	N2(C1(=C(C=C(C)C=C1)CC2))	CC1=CC2CCNC=2C=C1	InChI=1S/C9H11N/c1-7-2-3-9-8(6-7)4-5-10-9/h2-3,6,10H,4-5H2,1H3	JFUAVVHABJWSFX-UHFFFAOYSA-N	?	20	spectrophotometric	a1/apparent	N-H	basic	5.0
13638	O(C1(=CC=C(NCCOC)C=C1))C	COCCNC1C=CC(=CC=1)OC	InChI=1S/C10H15NO2/c1-12-8-7-11-9-3-5-10(13-2)6-4-9/h3-6,11H,7-8H2,1-2H3	WZVSDCRNBQGJAL-UHFFFAOYSA-N	?	24.9	spectrophotometric	a1/apparent	NH	basic	5.02
17165	N=3(C=2(C(=C1(C(N)=CC=CC1=CC=2))C=CC=3))	NC1=CC=CC2=CC=C3N=CC=CC3=C21	InChI=1S/C13H10N2/c14-11-5-1-3-9-6-7-12-10(13(9)11)4-2-8-15-12/h1-8H,14H2	ICVQWTIDLZHELN-UHFFFAOYSA-N	?	20	spectrophotometric	a/apparent	?	basic	5.03
14018	N1(=NC=CC=2(C1=CC=C(C=2)N))	NC1C=C2C=CN=NC2=CC=1	InChI=1S/C8H7N3/c9-7-1-2-8-6(5-7)3-4-10-11-8/h1-5H,9H2	DYUQXKXLJOIFPP-UHFFFAOYSA-N	?	20	potentiometric	a/apparent	?	basic	5.04
11138	[Br]C2(=CC=C(C1(SCCN1))C=C2)	BrC1=CC=C(C=C1)C1NCCS1	InChI=1S/C9H10BrNS/c10-8-3-1-7(2-4-8)9-11-5-6-12-9/h1-4,9,11H,5-6H2	YHMUSIBVYIZADU-UHFFFAOYSA-N	?	27	mean from 2	a1/apparent	=NH2(1+)	basic	5.05
13366	N(C1(=C(C=CC=C1)C))C2(CCCC2)	CC1C=CC=CC=1NC1CCCC1	InChI=1S/C12H17N/c1-10-6-2-5-9-12(10)13-11-7-3-4-8-11/h2,5-6,9,11,13H,3-4,7-8H2,1H3	XLQBKVMDWIZQEV-UHFFFAOYSA-N	?	25	potentiometric	a/apparent	?	basic	5.07
15030	N=2(N1(C(=NC(=C1)C)C=CC=2C3(=CC=CC=C3)))	CC1=CN2N=C(C=CC2=N1)C1C=CC=CC=1	InChI=1S/C13H11N3/c1-10-9-16-13(14-10)8-7-12(15-16)11-5-3-2-4-6-11/h2-9H,1H3	LXUIHWOHXBFQRC-UHFFFAOYSA-N	?	25	mean from 2	a1/apparent	?	basic	5.09
12371	FC(F)(F)C1(=NC([O-])=C2(NC=NC2(=N1)))	OC1N=C(N=C2N=CNC2=1)C(F)(F)F	InChI=1S/C6H3F3N4O/c7-6(8,9)5-12-3-2(4(14)13-5)10-1-11-3/h1H,(H2,10,11,12,13,14)	SLPBZJPJRTYAPU-UHFFFAOYSA-N	?	20	spectrophotometric	a2/apparent	?	basic	5.1
13026	N(C1(=CC=CC=C1))(C)C	CN(C)C1C=CC=CC=1	InChI=1S/C8H11N/c1-9(2)8-6-4-3-5-7-8/h3-7H,1-2H3	JLTDJTHDQAWBAV-UHFFFAOYSA-N	?	23	mean from 12	b1/apparent	?	basic	5.1
12008	FC2(=CC=1(N=CNC=1C=C2))	FC1=CC2N=CNC=2C=C1	InChI=1S/C7H5FN2/c8-5-1-2-6-7(3-5)10-4-9-6/h1-4H,(H,9,10)	ZDSUKNAKOLBIPX-UHFFFAOYSA-N	?		potentiometric	a/apparent	?	basic	5.11
14553	O=C([O-])C1(=NC(=C(O)C=C1)C)	CC1=NC(=CC=C1O)C(O)=O	InChI=1S/C7H7NO3/c1-4-6(9)3-2-5(8-4)7(10)11/h2-3,9H,1H3,(H,10,11)	KJGJZYTUFVQTNN-UHFFFAOYSA-N	?		potentiometric	a1/apparent	?	basic	5.13
12496	S(C1(C(O)C2(CC(CC1N2(C))=O)))CC	CCSC1C2CC(O)=CC(C1O)N2C	InChI=1S/C10H17NO2S/c1-3-14-10-8-5-6(12)4-7(9(10)13)11(8)2/h4,7-10,12-13H,3,5H2,1-2H3	QUTMFJKTLLFGLU-UHFFFAOYSA-N	?, ?	24	potentiometric	a/apparent	NH%+&, NH%+&	basic	5.15
17665	ON=C(NO)CC	CCC(NO)N=O	InChI=1S/C3H8N2O2/c1-2-3(4-6)5-7/h3-4,6H,2H2,1H3	VJPQHBDYHBTKNU-UHFFFAOYSA-N	?	20	potentiometric	a1/apparent	?	basic	5.15
12996	NC1(=CC=C(CC)C=C1)	CCC1C=CC(N)=CC=1	InChI=1S/C8H11N/c1-2-7-3-5-8(9)6-4-7/h3-6H,2,9H2,1H3	HRXZRAXKKNUKRF-UHFFFAOYSA-N	?	25	potentiometric	a1/apparent	-NH3(1+)	basic	5.16
17035	O(C1(=CC=C(N)C=C1))C2(=CC=C(N)C=C2)	NC1C=CC(=CC=1)OC1C=CC(N)=CC=1	InChI=1S/C12H12N2O/c13-9-1-5-11(6-2-9)15-12-7-3-10(14)4-8-12/h1-8H,13-14H2	HLBLWEWZXPIGSM-UHFFFAOYSA-N	?	20	NMR	a1/apparent	NH2	basic	5.18
14147	N12(N(CCC1)C23(CCCCC3))	C1CCCCC21N1CCCN21	InChI=1S/C9H16N2/c1-2-5-9(6-3-1)10-7-4-8-11(9)10/h1-8H2	BGXBPAICBVSUSE-UHFFFAOYSA-N	?	25		b1/apparent	?	basic	5.19
10747	N(C1(=CC=CC=C1))CCCCC	CCCCCNC1C=CC=CC=1	InChI=1S/C11H17N/c1-2-3-7-10-12-11-8-5-4-6-9-11/h4-6,8-9,12H,2-3,7,10H2,1H3	UMNSMBWAESLVOC-UHFFFAOYSA-N	?	20	mean from 4	a1/apparent	N-H	basic	5.2
17241	N(NC)C	CNNC	InChI=1S/C2H8N2/c1-3-4-2/h3-4H,1-2H3	DIIIISSCIXVANO-UHFFFAOYSA-N	?	30	potentiometric	a/apparent	?	basic	5.2
11215	S1(C(NCC1)C2(=CC(O)=CC=C2))	OC1C=C(C=CC=1)C1NCCS1	InChI=1S/C9H11NOS/c11-8-3-1-2-7(6-8)9-10-4-5-12-9/h1-3,6,9-11H,4-5H2	XAWMGAAMNBWTLB-UHFFFAOYSA-N	?	27	potentiometric	a1/apparent	NH2(+)	basic	5.2
14351	O=C(N)CCC1(=CN=CC=C1)	N=C(O)CCC1C=NC=CC=1	InChI=1S/C8H10N2O/c9-8(11)4-3-7-2-1-5-10-6-7/h1-2,5-6H,3-4H2,(H2,9,11)	AHZYDHMFNHSEHU-UHFFFAOYSA-N	?	25	potentiometric	a1/apparent	?	basic	5.21
12696	N#CCCNCCC#N	N#CCCNCCC#N	InChI=1S/C6H9N3/c7-3-1-5-9-6-2-4-8/h9H,1-2,5-6H2	SBAJRGRUGUQKAF-UHFFFAOYSA-N	?	28	mean from 2	a/apparent	?	basic	5.23
11763	O(C1(=CC=C(N)C=C1))CC	CCOC1C=CC(N)=CC=1	InChI=1S/C8H11NO/c1-2-10-8-5-3-7(9)4-6-8/h3-6H,2,9H2,1H3	IMPPGHMHELILKG-UHFFFAOYSA-N	?	25	mean from 2	a1/apparent	NH3(+)	basic	5.25
17525	N#CCNC	CNCC#N	InChI=1S/C3H6N2/c1-5-3-2-4/h5H,3H2,1H3	PVVRRUUMHFWFQV-UHFFFAOYSA-N	?	25	potentiometric	a1/thermodynamic	-NH2(1+)-	basic	5.26
16303	N=3(C2(=C1(N=CC(C)=CC1=CC(=C2C=C(C=3)C)C)))	CC1=CC2C(N=C1)=C1N=CC(C)=CC1=CC=2C	InChI=1S/C15H14N2/c1-9-4-12-6-11(3)13-5-10(2)8-17-15(13)14(12)16-7-9/h4-8H,1-3H3	LJNNSJLJMKNZKU-UHFFFAOYSA-N	?	25	potentiometric	a/apparent	?	basic	5.27
11746	OC1(=C(N)C=C(C)C(=C1)C)	CC1=CC(O)=C(N)C=C1C	InChI=1S/C8H11NO/c1-5-3-7(9)8(10)4-6(5)2/h3-4,10H,9H2,1-2H3	JEASLLCHQHBBGM-UHFFFAOYSA-N	?	20	potentiometric	a/apparent	?	basic	5.28
13005	N(C1(=CC=CC=C1))CC	CCNC1C=CC=CC=1	InChI=1S/C8H11N/c1-2-9-8-6-4-3-5-7-8/h3-7,9H,2H2,1H3	OJGMBLNIHDZDGS-UHFFFAOYSA-N	?	22	mean from 7	a1/apparent	?	basic	5.29
11120	N2(=CC=C(C1(=CC=CC=C1))C=C2)	C1=CC=CC=C1C1C=CN=CC=1	InChI=1S/C11H9N/c1-2-4-10(5-3-1)11-6-8-12-9-7-11/h1-9H	JVZRCNQLWOELDU-UHFFFAOYSA-N	?	20	potentiometric	a1/apparent	NH(1+)	basic	5.3
17388	N#CC(N)(C)C	CC(C)(N)C#N	InChI=1S/C4H8N2/c1-4(2,6)3-5/h6H2,1-2H3	JQULXIOYDDCNGR-UHFFFAOYSA-N	?	29	potentiometric	a/apparent	?	basic	5.3
12193	O=C(OCC)CCCC1(=NC=CC=C1)	CCOC(O)=CCCC1C=CC=CN=1	InChI=1S/C11H15NO2/c1-2-14-11(13)8-5-7-10-6-3-4-9-12-10/h3-4,6,8-9,13H,2,5,7H2,1H3	NVBADZCBZDIUPY-UHFFFAOYSA-N	?	25	spectrophotometric	a/apparent	?	basic	5.32
14364	ON=C(N)CC1(=CC=CC=C1)	NC(CC1C=CC=CC=1)N=O	InChI=1S/C8H10N2O/c9-8(10-11)6-7-4-2-1-3-5-7/h1-5,8H,6,9H2	KBGKGMNNDWJCBD-UHFFFAOYSA-N	?	24	mean from 2	a1/apparent	?	basic	5.32
17585	N1(C(C)C1C)	CC1NC1C	InChI=1S/C4H9N/c1-3-4(2)5-3/h3-5H,1-2H3	DNPSMEGHIHDFAJ-UHFFFAOYSA-N	?, ?	23	potentiometric	b/thermodynamic	?, ?	basic	5.335
11148	S1(C(NCC1)C2(=CC=C(C)C=C2))	CC1=CC=C(C=C1)C1NCCS1	InChI=1S/C10H13NS/c1-8-2-4-9(5-3-8)10-11-6-7-12-10/h2-5,10-11H,6-7H2,1H3	NLKGQUAQKCOAHV-UHFFFAOYSA-N	?	27	mean from 2	a1/apparent	=NH2(1+)	basic	5.35
12023	NC2(=CC1(=C(CCC1)C=C2))	NC1=CC2CCCC=2C=C1	InChI=1S/C9H11N/c10-9-5-4-7-2-1-3-8(7)6-9/h4-6H,1-3,10H2	LEWZOBYWGWKNCK-UHFFFAOYSA-N	?	16	potentiometric	a/apparent	?	basic	5.35
12728	S2(C1(=NC=CN1C(=C2)C))	CC1=CSC2=NC=CN21	InChI=1S/C6H6N2S/c1-5-4-9-6-7-2-3-8(5)6/h2-4H,1H3	SJBRBCLOEVPYQW-UHFFFAOYSA-N	?	25	potentiometric	a1/apparent	?	basic	5.36
12025	N2(=CC=1(C(=CC=CC=1)C=C2))	C1=NC=CC2=CC=CC=C21	InChI=1S/C9H7N/c1-2-4-9-7-10-6-5-8(9)3-1/h1-7H	AWJUIBRHMBBTKR-UHFFFAOYSA-N	?	22	mean from 8	a1/apparent	?	basic	5.36
13115	OCCC1(=CN=CC=C1)	OCCC1=CN=CC=C1	InChI=1S/C7H9NO/c9-5-3-7-2-1-4-8-6-7/h1-2,4,6,9H,3,5H2	YPWSASPSYAWQRK-UHFFFAOYSA-N	?	25	potentiometric	a1/apparent	?	basic	5.38
13951	OC=2(C=1(C(=CN=CC=1)C=CC=2))	OC1=CC=CC2=CN=CC=C21	InChI=1S/C9H7NO/c11-9-3-1-2-7-6-10-5-4-8(7)9/h1-6,11H	CSNXUYRHPXGSJD-UHFFFAOYSA-N	?	20	potentiometric	a1/apparent	?	basic	5.4
13985	N2(=C(N)C1(=C(NN=C1)N=C2C))	CC1=NC2NN=CC=2C(N)=N1	InChI=1S/C6H7N5/c1-3-9-5(7)4-2-8-11-6(4)10-3/h2H,1H3,(H3,7,8,9,10,11)	BBEHITOHXPPLSS-UHFFFAOYSA-N	?	20	spectrophotometric	a1/apparent	?	basic	5.41
12143	O=C(OCC)N1(CCN(CC#C)CC1)	CCOC(=O)N1CCN(CC#C)CC1	InChI=1S/C10H16N2O2/c1-3-5-11-6-8-12(9-7-11)10(13)14-4-2/h1H,4-9H2,2H3	AETZFVZYFDHOLG-UHFFFAOYSA-N	?			a/apparent	?	basic	5.44
13426	S1(C(NCC1)C2(=CC=C(OC)C=C2))	COC1C=CC(=CC=1)C1NCCS1	InChI=1S/C10H13NOS/c1-12-9-4-2-8(3-5-9)10-11-6-7-13-10/h2-5,10-11H,6-7H2,1H3	OQFUUZFCTONCOU-UHFFFAOYSA-N	?	27	mean from 2	a1/apparent	=NH2(1+)	basic	5.45
14398	N(C1(=CC=CC=C1))C(CC)C	CCC(C)NC1C=CC=CC=1	InChI=1S/C10H15N/c1-3-9(2)11-10-7-5-4-6-8-10/h4-9,11H,3H2,1-2H3	LAMTXWQPHWUMLX-UHFFFAOYSA-N	?	22	mean from 5	b/apparent	?	basic	5.47
16416	O4(C(N2(C=1(N=CN3(C=CN=C3(C=1C=C2)))))C(O)C(C4CO)O)	OCC1OC(C(O)C1O)N1C=CC2C3=NC=CN3C=NC1=2	InChI=1S/C13H14N4O4/c18-5-8-9(19)10(20)13(21-8)17-3-1-7-11-14-2-4-16(11)6-15-12(7)17/h1-4,6,8-10,13,18-20H,5H2	NCXWQMVDTIOQAV-UHFFFAOYSA-N	?	25		a1/apparent	?	basic	5.49
13772	[S-]C2(=NC1(=NC=NC=C1N=C2))	SC1=CN=C2C=NC=NC2=N1	InChI=1S/C6H4N4S/c11-5-2-8-4-1-7-3-9-6(4)10-5/h1-3H,(H,7,9,10,11)	NJPMKYVXPKVRHL-UHFFFAOYSA-N	?	20	potentiometric	a/apparent	?	basic	5.5
17193	OC3(=CC=1(C(=NC2(=CC=CC=C2(C=1)))C=C3))	OC1=CC2=CC3=CC=CC=C3N=C2C=C1	InChI=1S/C13H9NO/c15-11-5-6-13-10(8-11)7-9-3-1-2-4-12(9)14-13/h1-8,15H	VUZCWTUAXNDZSX-UHFFFAOYSA-N	?	20	spectrophotometric	a1/apparent	?	basic	5.52
13597	N1(=C(N=C(N)N=C1NCC)NCC)	CCNC1=NC(N)=NC(NCC)=N1	InChI=1S/C7H14N6/c1-3-9-6-11-5(8)12-7(13-6)10-4-2/h3-4H2,1-2H3,(H4,8,9,10,11,12,13)	JGFFIQSOYIZEHY-UHFFFAOYSA-N	?	25	potentiometric	b/apparent	?	basic	5.52
13655	O=C(OC)C1(=C(N(C)C)C=CC=C1)	COC(=O)C1C=CC=CC=1N(C)C	InChI=1S/C10H13NO2/c1-11(2)9-7-5-4-6-8(9)10(12)13-3/h4-7H,1-3H3	ZCNSBHAIPOWHJE-UHFFFAOYSA-N	?	25	potentiometric	a/apparent	?	basic	5.55
17323	N=1(NC=C(C=1)N)	NC1=CNN=C1	InChI=1S/C3H5N3/c4-3-1-5-6-2-3/h1-2H,4H2,(H,5,6)	AXINVSXSGNSVLV-UHFFFAOYSA-N	?	25	potentiometric	a1/apparent	NH3+	basic	5.57
11080	O(C2(=CC=1(N=CNC=1C=C2)))CC	CCOC1=CC2N=CNC=2C=C1	InChI=1S/C9H10N2O/c1-2-12-7-3-4-8-9(5-7)11-6-10-8/h3-6H,2H2,1H3,(H,10,11)	SANFZVXZFRQJOL-UHFFFAOYSA-N	?			a1/apparent	=NH(+)	basic	5.57
17056	ClC2(=C(C(=N)C1(=CC=CC=C1))C=CC=C2)	N=C(C1C=CC=CC=1Cl)C1C=CC=CC=1	InChI=1S/C13H10ClN/c14-12-9-5-4-8-11(12)13(15)10-6-2-1-3-7-10/h1-9,15H	GBRNGMVBIWLZCI-UHFFFAOYSA-N	?		potentiometric	b/apparent	?	basic	5.59
13365	N(C1(=CC=CC=C1))C2(CCCCC2)	C1CCCCC1NC1C=CC=CC=1	InChI=1S/C12H17N/c1-3-7-11(8-4-1)13-12-9-5-2-6-10-12/h1,3-4,7-8,12-13H,2,5-6,9-10H2	TXTHKGMZDDTZFD-UHFFFAOYSA-N	?			a/apparent	?	basic	5.6
16881	OC(CN(CC(O)CC)CCCCCCCCCCCC)CC	CCCCCCCCCCCCN(CC(O)CC)CC(O)CC	InChI=1S/C20H43NO2/c1-4-7-8-9-10-11-12-13-14-15-16-21(17-19(22)5-2)18-20(23)6-3/h19-20,22-23H,4-18H2,1-3H3	DRNVEKFTJZVGKV-UHFFFAOYSA-N	?	20	potentiometric	a1/apparent	-NH3%+&	basic	5.6
13953	O2(C(C1(=CC=NC=C1))=CC=C2)	C1=CN=CC=C1C1=CC=CO1	InChI=1S/C9H7NO/c1-2-9(11-7-1)8-3-5-10-6-4-8/h1-7H	ZKFCBMREQURXHM-UHFFFAOYSA-N	?	25	spectrophotometric	a1/apparent	?	basic	5.6
17466	ON(CC)CC	CCN(O)CC	InChI=1S/C4H11NO/c1-3-5(6)4-2/h6H,3-4H2,1-2H3	FVCOIAYSJZGECG-UHFFFAOYSA-N	?	30		a1/apparent	?	basic	5.62
11094	OCC1(=NC=2(C=C(C)C=CC=2(N1)))	CC1=CC2N=C(CO)NC=2C=C1	InChI=1S/C9H10N2O/c1-6-2-3-7-8(4-6)11-9(5-12)10-7/h2-4,12H,5H2,1H3,(H,10,11)	GUVUEQHXSSOYNR-UHFFFAOYSA-N	?	30	potentiometric	a2/apparent	=N-H(+)	basic	5.64
12267	O=[N+]([O-])C1(=C(N=CN(C)C)C=CC=C1)	CN(C)C=NC1C=CC=CC=1[N+]([O-])=O	InChI=1S/C9H11N3O2/c1-11(2)7-10-8-5-3-4-6-9(8)12(13)14/h3-7H,1-2H3	UBNRMJZJEMXNRG-UHFFFAOYSA-N	?	25	potentiometric	a1/apparent	?	basic	5.65
14404	N(C1(=CC=CC=C1))(CCC)C	CCCN(C)C1C=CC=CC=1	InChI=1S/C10H15N/c1-3-9-11(2)10-7-5-4-6-8-10/h4-8H,3,9H2,1-2H3	JDKNALCOFBJYBR-UHFFFAOYSA-N	?	23		a/thermodynamic	?	basic	5.67
11084	OC=2(C1(=NC=CC=C1C(N)=CC=2))	NC1=CC=C(O)C2=NC=CC=C21	InChI=1S/C9H8N2O/c10-7-3-4-8(12)9-6(7)2-1-5-11-9/h1-5,12H,10H2	YDEUKNRKEYICTH-UHFFFAOYSA-N	?	20		a1/apparent	?	basic	5.67
13409	O(C=2(C1(=NC(=CC=C1C=CC=2)C)))C	CC1=CC=C2C=CC=C(OC)C2=N1	InChI=1S/C11H11NO/c1-8-6-7-9-4-3-5-10(13-2)11(9)12-8/h3-7H,1-2H3	OQXVXPBDSJQYRR-UHFFFAOYSA-N	?	25	spectrophotometric	b/apparent	?	basic	5.69
12383	N2(=CC=C(C=CC1(=CC=NC=C1))C=C2)	C(=CC1C=CN=CC=1)C1C=CN=CC=1	InChI=1S/C12H10N2/c1(11-3-7-13-8-4-11)2-12-5-9-14-10-6-12/h1-10H	MGFJDEHFNMWYBD-UHFFFAOYSA-N	?, ?	25	spectrophotometric	a1/apparent	?, ?	basic	5.695
17034	O2(CCN(C1(=CC=C(N(C)C)C=C1))CC2)	CN(C)C1=CC=C(C=C1)N1CCOCC1	InChI=1S/C12H18N2O/c1-13(2)11-3-5-12(6-4-11)14-7-9-15-10-8-14/h3-6H,7-10H2,1-2H3	SGJAGPMXKAQKEK-UHFFFAOYSA-N	?	25		a1/apparent	N-H	basic	5.7
10084	N1(N(CC=CC1)C)(C)	CN1CC=CCN1C	InChI=1S/C6H12N2/c1-7-5-3-4-6-8(7)2/h3-4H,5-6H2,1-2H3	YTOCHSMFDSTIKM-UHFFFAOYSA-N	?	25	potentiometric	a1/apparent	?	basic	5.7
14953	N=3(C2(=C1(N=CC=CC1=C(C)C=C2C(C)=CC=3)))	CC1C=C2C(N=CC=C2C)=C2N=CC=CC=12	InChI=1S/C14H12N2/c1-9-5-7-16-14-12(9)8-10(2)11-4-3-6-15-13(11)14/h3-8H,1-2H3	SHQNVVAWBDPXSE-UHFFFAOYSA-N	?	25	potentiometric	a/apparent	?	basic	5.71
15820	O=C(N)C1(=C2(C=CC=C1COCCOCC3(=CN=C(COCCOC2)N3)))	NC(=O)C1C2COCCOCC3=CN=C(COCCOCC=1C=CC=2)N3	InChI=1S/C18H23N3O5/c19-18(22)17-13-2-1-3-14(17)10-24-5-7-26-12-16-20-8-15(21-16)11-25-6-4-23-9-13/h1-3,8H,4-7,9-12H2,(H2,19,22)(H,20,21)	YOEADGUTVNDRBT-UHFFFAOYSA-N	?	25	potentiometric	a1/apparent	?	basic	5.72
13952	O2(C=C(C1(=CC=NC=C1))C=C2)	C1OC=CC=1C1C=CN=CC=1	InChI=1S/C9H7NO/c1-4-10-5-2-8(1)9-3-6-11-7-9/h1-7H	TUAOCHMKNGTVCK-UHFFFAOYSA-N	?	25	spectrophotometric	a1/apparent	?	basic	5.72
15008	O3(C(CN(CC1(=CC=CC=C1))CC2(OC2))C3)	C(C1C=CC=CC=1)N(CC1CO1)CC1CO1	InChI=1S/C13H17NO2/c1-2-4-11(5-3-1)6-14(7-12-9-15-12)8-13-10-16-13/h1-5,12-13H,6-10H2	ICXMVMOJRRHROE-UHFFFAOYSA-N	?	20	spectrophotometric	b1/apparent	NH%+&	basic	5.75
16970	O=C([O-])CC(C1(=[NH+]C=CN1))C2(=NC=CN2)	OC(O)=CC(C1NC=CN=1)C1NC=CN=1	InChI=1S/C9H10N4O2/c14-7(15)5-6(8-10-1-2-11-8)9-12-3-4-13-9/h1-6,14-15H,(H,10,11)(H,12,13)	AERKCKJUJKBKSI-UHFFFAOYSA-N	?, ?	24.9	potentiometric	a2/apparent	NH, NH	basic	5.76
16861	N1(=C(NC=C1CC=2(N=CNC=2))CC4(=NC(CC=3(NC=NC=3))=CN4))	C(C1=CN=CN1)C1=CNC(CC2NC=C(CC3=CNC=N3)N=2)=N1	InChI=1S/C15H16N8/c1(10-4-16-8-20-10)12-6-18-14(22-12)3-15-19-7-13(23-15)2-11-5-17-9-21-11/h4-9H,1-3H2,(H,16,20)(H,17,21)(H,18,22)(H,19,23)	BCFQAISFKUFSRD-UHFFFAOYSA-N	?, ?, ?, ?	24.85	potentiometric	a4/apparent	NH, NH, NH, NH	basic	5.789999999999999
10408	ON=C(N)C(C)(C)C	CC(C)(C)C(N)N=O	InChI=1S/C5H12N2O/c1-5(2,3)4(6)7-8/h4H,6H2,1-3H3	XGTBEWLNCNCWCG-UHFFFAOYSA-N	?	20	potentiometric	a1/apparent	?	basic	5.8
17848	N1(=CC(=CC=C1)C)	CC1C=NC=CC=1	InChI=1S/C6H7N/c1-6-3-2-4-7-5-6/h2-5H,1H3	ITQTTZVARXURQS-UHFFFAOYSA-N	?	25	mean from 15	a1/apparent	NH(1+)	basic	5.81
13004	N1(=C(C=CC=C1)C(C)C)	CC(C)C1C=CC=CN=1	InChI=1S/C8H11N/c1-7(2)8-5-3-4-6-9-8/h3-7H,1-2H3	PFYPDUUXDADWKC-UHFFFAOYSA-N	?	25	spectrophotometric	a/thermodynamic	NHE+	basic	5.83
14658	N1(=C(N=C(NCC)N=C1NCC)NCC)	CCNC1N=C(NCC)N=C(NCC)N=1	InChI=1S/C9H18N6/c1-4-10-7-13-8(11-5-2)15-9(14-7)12-6-3/h4-6H2,1-3H3,(H3,10,11,12,13,14,15)	LNCCBHFAHILMCT-UHFFFAOYSA-N	?	25	potentiometric	b/apparent	?	basic	5.84
13949	OC2(=CC=1(C(=CN=CC=1)C=C2))	OC1=CC2=CC=NC=C2C=C1	InChI=1S/C9H7NO/c11-9-2-1-8-6-10-4-3-7(8)5-9/h1-6,11H	GPVPDRHTRGTSIH-UHFFFAOYSA-N	?	20	potentiometric	a1/apparent	?	basic	5.85
14506	O(C1(=CC=C(N(C)C)C=C1))C	COC1C=CC(=CC=1)N(C)C	InChI=1S/C9H13NO/c1-10(2)8-4-6-9(11-3)7-5-8/h4-7H,1-3H3	ZTKDMNHEQMILPE-UHFFFAOYSA-N	?	20	mean from 2	a/thermodynamic	?	basic	5.86
12048	O2(CCN(CC1(OC1))CC2)	C(C1CO1)N1CCOCC1	InChI=1S/C7H13NO2/c1-3-9-4-2-8(1)5-7-6-10-7/h7H,1-6H2	KKWQCCPQBCHJBZ-UHFFFAOYSA-N	?	20	spectrophotometric	b1/apparent	NH%+&	basic	5.88
17537	ON=C(N)C	CC(N)N=O	InChI=1S/C2H6N2O/c1-2(3)4-5/h2H,3H2,1H3	DJTBGGJICAKURK-UHFFFAOYSA-N	?	22	mean from 2	a1/apparent	?	basic	5.9
17478	N#CCCNN	NNCCC#N	InChI=1S/C3H7N3/c4-2-1-3-6-5/h6H,1,3,5H2	VIHRIIARIFUQLC-UHFFFAOYSA-N	?	25	potentiometric	a1/apparent	?	basic	5.91
11743	O(C1(=CC=C(NC)C=C1))C	CNC1C=CC(=CC=1)OC	InChI=1S/C8H11NO/c1-9-7-3-5-8(10-2)6-4-7/h3-6,9H,1-2H3	JFXDIXYFXDOZIT-UHFFFAOYSA-N	?	25	spectrophotometric	a1/thermodynamic	?	basic	5.93
11619	N1(=CC=C(C(C)(C)C)C=C1)	CC(C)(C)C1C=CN=CC=1	InChI=1S/C9H13N/c1-9(2,3)8-4-6-10-7-5-8/h4-7H,1-3H3	YSHMQTRICHYLGF-UHFFFAOYSA-N	?	25	mean from 4	a1/thermodynamic	?	basic	5.95
17088	O=C(C1(=CC=CC=C1))CC2(=CC=NC=C2)	OC(=CC1C=CN=CC=1)C1C=CC=CC=1	InChI=1S/C13H11NO/c15-13(12-4-2-1-3-5-12)10-11-6-8-14-9-7-11/h1-10,15H	DUGBGIXHQNWLNJ-UHFFFAOYSA-N	?, ?, ?	25	spectrophotometric	b1/apparent	?, ?, ?	basic	5.963333333333333
13731	N=3(C1(=C(C=C2(CCCCC2(=C1)))NC=3))	C1CCCC2=CC3NC=NC=3C=C21	InChI=1S/C11H12N2/c1-2-4-9-6-11-10(12-7-13-11)5-8(9)3-1/h5-7H,1-4H2,(H,12,13)	HPPTULNWMICSJI-UHFFFAOYSA-N	?	20	potentiometric	a1/apparent	?	basic	5.98
16149	O(C2(=C(C(=N)C1(=CC=CC=C1))C=CC(=C2)O))C	COC1C=C(O)C=CC=1C(=N)C1C=CC=CC=1	InChI=1S/C14H13NO2/c1-17-13-9-11(16)7-8-12(13)14(15)10-5-3-2-4-6-10/h2-9,15-16H,1H3	HZZNIYJGFMGFRC-UHFFFAOYSA-N	?		potentiometric	b/apparent	?	basic	5.99
13127	OC1(=CC=C(NC)C=C1)	CNC1C=CC(O)=CC=1	InChI=1S/C7H9NO/c1-8-6-2-4-7(9)5-3-6/h2-5,8-9H,1H3	ZFIQGRISGKSVAG-UHFFFAOYSA-N	?	25	potentiometric	b/thermodynamic	?	basic	6.0
16446	O=[N+]([O-])C=2(C1(=C(NCCC[NH+](C)C)C(=CN=C1C=CC=2)C))	CC1=CN=C2C=CC=C(C2=C1NCCCN(C)C)[N+]([O-])=O	InChI=1S/C15H20N4O2/c1-11-10-17-12-6-4-7-13(19(20)21)14(12)15(11)16-8-5-9-18(2)3/h4,6-7,10H,5,8-9H2,1-3H3,(H,16,17)	ZWFOYPCDCYAMFX-UHFFFAOYSA-N	?	25	spectrophotometric	a1/apparent	?	basic	6.01
11631	N(C1(=CC=CC=C1))(CC)C	CCN(C)C1C=CC=CC=1	InChI=1S/C9H13N/c1-3-10(2)9-7-5-4-6-8-9/h4-8H,3H2,1-2H3	PPHQUIPUBYPZLD-UHFFFAOYSA-N	?	22		a/thermodynamic	?	basic	6.02
10848	OCCCCCC1(=CC=NC=C1)	OCCCCCC1C=CN=CC=1	InChI=1S/C10H15NO/c12-9-3-1-2-4-10-5-7-11-8-6-10/h5-8,12H,1-4,9H2	FOEXZUQNDHODBJ-UHFFFAOYSA-N	?	25	potentiometric	a1/apparent	?	basic	6.04
13902	N2(=C(C1(CCCCC1))CCC2)	C1CCC(=N1)C1CCCCC1	InChI=1S/C10H17N/c1-2-5-9(6-3-1)10-7-4-8-11-10/h9H,1-8H2	GDDLMYQGDXSHRY-UHFFFAOYSA-N	?	25	potentiometric	b/apparent	?	basic	6.05
14422	S(C(=N)C1(=CC=CC=C1))CC	CCSC(=N)C1C=CC=CC=1	InChI=1S/C9H11NS/c1-2-11-9(10)8-6-4-3-5-7-8/h3-7,10H,2H2,1H3	TTWNLSKLEVOYIK-UHFFFAOYSA-N	?	25		b/apparent	?	basic	6.05
15518	N=3(C2(=C1(N=CC(C)=CC1=C(C)C=C2C(C)=C(C=3)C)))	CC1C=NC2=C3N=CC(C)=CC3=C(C)C=C2C=1C	InChI=1S/C16H16N2/c1-9-5-13-10(2)6-14-12(4)11(3)8-18-16(14)15(13)17-7-9/h5-8H,1-4H3	TZZHEIYMWLBKIJ-UHFFFAOYSA-N	?	25	potentiometric	a/apparent	?	basic	6.07
12921	S1(C(=NC=C1C)N(C)C)	CC1=CN=C(S1)N(C)C	InChI=1S/C6H10N2S/c1-5-4-7-6(9-5)8(2)3/h4H,1-3H3	PJAOORCTPZQZPX-UHFFFAOYSA-N	?	25	spectrophotometric	a1/thermodynamic	?	basic	6.08
16298	O=C2(C1(=C([O-])N=CN=C1C(=O)C3(=C2N=CN3C)))	CN1C=NC2=C1C(=O)C1N=CN=C(O)C=1C2=O	InChI=1S/C10H6N4O3/c1-14-3-13-6-7(14)9(16)5-4(8(6)15)10(17)12-2-11-5/h2-3H,1H3,(H,11,12,17)	JSJVAPVAZOEPQV-UHFFFAOYSA-N	?	30	spectrophotometric	a1/apparent	?	basic	6.09
15750	O1(C(C(O)C(O)C(C1CN2(CCOCC2))O)CO)	OCC1OC(CN2CCOCC2)C(O)C(O)C1O	InChI=1S/C11H21NO6/c13-6-8-10(15)11(16)9(14)7(18-8)5-12-1-3-17-4-2-12/h7-11,13-16H,1-6H2	WJDJYEOSQPAPSF-UHFFFAOYSA-N	?	25	potentiometric	a1/apparent	N	basic	6.1
15229	O3(CCN(C(CC(C#N)(C1(=CC=CC=C1))C2(=CC=CC=C2))C)CC3)	CC(CC(C#N)(C1C=CC=CC=1)C1C=CC=CC=1)N1CCOCC1	InChI=1S/C21H24N2O/c1-18(23-12-14-24-15-13-23)16-21(17-22,19-8-4-2-5-9-19)20-10-6-3-7-11-20/h2-11,18H,12-16H2,1H3	AVTGNCPHDBVRPD-UHFFFAOYSA-N	?	25	potentiometric	a/apparent	?	basic	6.1
13587	O=C(C(=NO)CN1(CCOCC1))C	C=C(O)C(CN1CCOCC1)N=O	InChI=1S/C8H14N2O3/c1-7(11)8(9-12)6-10-2-4-13-5-3-10/h8,11H,1-6H2	BBQYGWJXXFMPDW-UHFFFAOYSA-N	?		potentiometric	a1/apparent	?	basic	6.1
17005	O(C2(=C1(N=C(C)N(C1=C(OC)C=C2)C)))C	CC1=NC2C(=C(C=CC=2OC)OC)N1C	InChI=1S/C11H14N2O2/c1-7-12-10-8(14-3)5-6-9(15-4)11(10)13(7)2/h5-6H,1-4H3	LGYSNYZUVLTOHA-UHFFFAOYSA-N	?	30	spectrophotometric	a1/apparent	N(1+)-H	basic	6.12
11627	N(C1(=C(C=CC=C1C)C))C	CC1C=CC=C(C)C=1NC	InChI=1S/C9H13N/c1-7-5-4-6-8(2)9(7)10-3/h4-6,10H,1-3H3	NLGKRVNANIZGNI-UHFFFAOYSA-N	?	25	potentiometric	a/apparent	?	basic	6.12
14962	N=3(C2(=C1(N=C(C=CC1=CC=C2C=CC=3C)C)))	CC1C=CC2=CC=C3C=CC(C)=NC3=C2N=1	InChI=1S/C14H12N2/c1-9-3-5-11-7-8-12-6-4-10(2)16-14(12)13(11)15-9/h3-8H,1-2H3	IYRGXJIJGHOCFS-UHFFFAOYSA-N	?	25	potentiometric	a1/apparent	?	basic	6.15
10192	N1(=CC(=CC(=C1)C)C)	CC1=CN=CC(C)=C1	InChI=1S/C7H9N/c1-6-3-7(2)5-8-4-6/h3-5H,1-2H3	HWWYDZCSSYKIAD-UHFFFAOYSA-N	?	25	mean from 5	a1/apparent	?	basic	6.15
15244	S(=O)(=O)(NCCN1(CCOCC1))C2(=C(OC)C(OC)=C(OC)C=C2)	COC1C(OC)=C(C=CC=1OC)S(=O)(=O)NCCN1CCOCC1	InChI=1S/C15H24N2O6S/c1-20-12-4-5-13(15(22-3)14(12)21-2)24(18,19)16-6-7-17-8-10-23-11-9-17/h4-5,16H,6-11H2,1-3H3	GAUPAAGWGWCMBV-UHFFFAOYSA-N	?	20	potentiometric	a1/thermodynamic	amino	basic	6.16
11162	O2(C(CN(CC=C)CC1(OC1))C2)	C=CCN(CC1CO1)CC1CO1	InChI=1S/C9H15NO2/c1-2-3-10(4-8-6-11-8)5-9-7-12-9/h2,8-9H,1,3-7H2	QFTYUIDMHYIRNY-UHFFFAOYSA-N	?	20	potentiometric	b1/apparent	NH%+&	basic	6.16
15028	N=2(C=1(C(=CC(N)=CC=1)C=C3(C=2C=CC(=C3)N)))	NC1=CC2=CC3=CC(N)=CC=C3N=C2C=C1	InChI=1S/C13H11N3/c14-10-1-3-12-8(6-10)5-9-7-11(15)2-4-13(9)16-12/h1-7H,14-15H2	OYZJQXIQTJRRCG-UHFFFAOYSA-N	?	20	spectrophotometric	a/apparent	?	basic	6.18
13605	N(C1(=CC=CC=C1))(C(C)C)C(C)C	CC(C)N(C(C)C)C1C=CC=CC=1	InChI=1S/C12H19N/c1-10(2)13(11(3)4)12-8-6-5-7-9-12/h5-11H,1-4H3	OVSARSKQWCLSJT-UHFFFAOYSA-N	?	25	mean from 2	a1/thermodynamic	NH+	basic	6.19
11194	O(C2(=CC1(=C(NC(C1)C)C=C2)))C	COC1=CC2CC(C)NC=2C=C1	InChI=1S/C10H13NO/c1-7-5-8-6-9(12-2)3-4-10(8)11-7/h3-4,6-7,11H,5H2,1-2H3	MKZAAOOSZBRZEP-UHFFFAOYSA-N	?	20	spectrophotometric	a1/apparent	N-H	basic	6.2
15214	O=[N+]([O-])C=3(C2(=C(NCCC[NH+](C)C)C=1(C(=CC=CC=1)N=C2C=CC=3)))	CN(C)CCCNC1=C2C(=CC=CC2=NC2=CC=CC=C21)[N+]([O-])=O	InChI=1S/C18H20N4O2/c1-21(2)12-6-11-19-18-13-7-3-4-8-14(13)20-15-9-5-10-16(17(15)18)22(23)24/h3-5,7-10H,6,11-12H2,1-2H3,(H,19,20)	YMVWGSQGCWCDGW-UHFFFAOYSA-N	?	25	mean from 2	a1/apparent	?	basic	6.2
13825	N=2(C1(=C(C=CC=C1)NC=2CC))	CCC1NC2C=CC=CC=2N=1	InChI=1S/C9H10N2/c1-2-9-10-7-5-3-4-6-8(7)11-9/h3-6H,2H2,1H3,(H,10,11)	QHCCOYAKYCWDOJ-UHFFFAOYSA-N	?	25	potentiometric	a/apparent	?	basic	6.2
16148	O=C(C(C1(=CC=CC=C1))CN2(CCOCC2))C	C=C(O)C(CN1CCOCC1)C1C=CC=CC=1	InChI=1S/C14H19NO2/c1-12(16)14(13-5-3-2-4-6-13)11-15-7-9-17-10-8-15/h2-6,14,16H,1,7-11H2	CIGXPSXFCGSPSD-UHFFFAOYSA-N	?	20	potentiometric	a/apparent	?	basic	6.23
16057	N4(=C2(C=1(N(C=3(C=CC(=CC=3(C=1CCC2))C))C=C4)))	CC1=CC2=C(C=C1)N1C=CN=C3CCCC2=C13	InChI=1S/C15H14N2/c1-10-5-6-14-12(9-10)11-3-2-4-13-15(11)17(14)8-7-16-13/h5-9H,2-4H2,1H3	ZHTWYYQXWNZIMN-UHFFFAOYSA-N	?	25	spectrophotometric	b1/apparent	H(1+)	basic	6.24
14502	S1(C(NC(C1)C(=O)[O-])CCC)	CCCC1N=C(CS1)C(O)O	InChI=1S/C7H13NO2S/c1-2-3-6-8-5(4-11-6)7(9)10/h6-7,9-10H,2-4H2,1H3	BBEPZSBPPMKNSB-UHFFFAOYSA-N	?	25	potentiometric	b1/apparent	=NH2%+&	basic	6.25
11553	O=C([O-])C=CC=1(N=CNC=1)	OC(=O)C=CC1=CNC=N1	InChI=1S/C6H6N2O2/c9-6(10)2-1-5-3-7-4-8-5/h1-4H,(H,7,8)(H,9,10)	LOIYMIARKYCTBW-UHFFFAOYSA-N	?, ?	20	potentiometric	a2/apparent	?, ?	basic	6.275
16385	O=[N+]([O-])C=3(C=1(C(=NC2(=CC=CC=C2(C=1NCCC[NH+](C)C)))C(C)=CC=3))	CC1=CC=C(C2C1=NC1C=CC=CC=1C=2NCCCN(C)C)[N+]([O-])=O	InChI=1S/C19H22N4O2/c1-13-9-10-16(23(24)25)17-18(13)21-15-8-5-4-7-14(15)19(17)20-11-6-12-22(2)3/h4-5,7-10H,6,11-12H2,1-3H3,(H,20,21)	OTZKWZWFTBATFL-UHFFFAOYSA-N	?	25	spectrophotometric	a1/apparent	?	basic	6.29
11999	N=2(C1(=C(C=CC=C1)NC=2C))	CC1NC2C=CC=CC=2N=1	InChI=1S/C8H8N2/c1-6-9-7-4-2-3-5-8(7)10-6/h2-5H,1H3,(H,9,10)	LDZYRENCLPUXAX-UHFFFAOYSA-N	?	25	mean from 3	a1/apparent	?	basic	6.3
17596	S1(CNCC1)	C1NCCS1	InChI=1S/C3H7NS/c1-2-5-3-4-1/h4H,1-3H2	OGYGFUAIIOPWQD-UHFFFAOYSA-N	?		potentiometric	a/apparent	?	basic	6.31
15531	S2(C1(=C(C=C(C(=O)[O-])C=C1)C=C2CN3(C=NC=C3)))	OC(=O)C1C=C2C=C(CN3C=NC=C3)SC2=CC=1	InChI=1S/C13H10N2O2S/c16-13(17)9-1-2-12-10(5-9)6-11(18-12)7-15-4-3-14-8-15/h1-6,8H,7H2,(H,16,17)	ANJKECNGKIVNCX-UHFFFAOYSA-N	?	25		a1/apparent	NH	basic	6.34
16711	S1(C(=C(C)C3(=C1C=C(CN2(C=NC=C2))C=C3))C(=O)[O-])	CC1=C(SC2=CC(CN3C=NC=C3)=CC=C21)C(O)=O	InChI=1S/C14H12N2O2S/c1-9-11-3-2-10(7-16-5-4-15-8-16)6-12(11)19-13(9)14(17)18/h2-6,8H,7H2,1H3,(H,17,18)	HXVORKFEIWPHNV-UHFFFAOYSA-N	?	25		a1/apparent	NH	basic	6.35
16344	O=[N+]([O-])C3(=CC1(=C(NC2(=C1CCN=C2C))C=C3))	CC1=NCCC2C3C=C(C=CC=3NC=21)[N+]([O-])=O	InChI=1S/C12H11N3O2/c1-7-12-9(4-5-13-7)10-6-8(15(16)17)2-3-11(10)14-12/h2-3,6,14H,4-5H2,1H3	MVOPEQANCBUNRG-UHFFFAOYSA-N	?	25	spectrophotometric	b1/apparent	N-7	basic	6.37
17833	OCC=1(N=CNC=1)	OCC1=CNC=N1	InChI=1S/C4H6N2O/c7-2-4-1-5-3-6-4/h1,3,7H,2H2,(H,5,6)	QDYTUZCWBJRHKK-UHFFFAOYSA-N	?	25	potentiometric	a/thermodynamic	?	basic	6.38
15380	O=[N+]([O-])C=2(C=1(C(=NC=CC=1NCCC[NH+](C)C)C=CC=2))	CN(C)CCCNC1C=CN=C2C=CC=C(C=12)[N+]([O-])=O	InChI=1S/C14H18N4O2/c1-17(2)10-4-8-15-12-7-9-16-11-5-3-6-13(14(11)12)18(19)20/h3,5-7,9H,4,8,10H2,1-2H3,(H,15,16)	OYBQBXGOFWWPTH-UHFFFAOYSA-N	?	25	spectrophotometric	a1/apparent	?	basic	6.39
15652	N4(=CC=1(C(=C(C=2(NC3(=C(C=2(C=1))C=NC=C3)))C)C=C4))	CC1C2NC3C=CN=CC=3C=2C=C2C=NC=CC2=1	InChI=1S/C15H11N3/c1-9-11-2-4-16-7-10(11)6-12-13-8-17-5-3-14(13)18-15(9)12/h2-8,18H,1H3	BPWZLDGBHXYZGS-UHFFFAOYSA-N	?, ?	25	spectrophotometric	a2/apparent	?, ?	basic	6.4
14664	N(C1(=CC=CC=C1))(CCCC)CCCC	CCCCN(CCCC)C1C=CC=CC=1	InChI=1S/C14H23N/c1-3-5-12-15(13-6-4-2)14-10-8-7-9-11-14/h7-11H,3-6,12-13H2,1-2H3	FZPXKEPZZOEPGX-UHFFFAOYSA-N	?	24	mean from 2	a1/apparent	?	basic	6.41
11180	O(C=1(C=2(C(N=CC=1)=CC=CC=2)))C	COC1=CC=NC2=CC=CC=C12	InChI=1S/C10H9NO/c1-12-10-6-7-11-9-5-3-2-4-8(9)10/h2-7H,1H3	RWTCJCUERNMVEZ-UHFFFAOYSA-N	?	30	spectrophotometric	a/apparent	(NH%+&	basic	6.45
12046	O2(C(CN(CC1(OC1))C)C2)	CN(CC1CO1)CC1CO1	InChI=1S/C7H13NO2/c1-8(2-6-4-9-6)3-7-5-10-7/h6-7H,2-5H2,1H3	LNZYGCIEXZSTCV-UHFFFAOYSA-N	?	20	potentiometric	b1/apparent	NH%+&	basic	6.45
10757	N(C1(=C(C=CC=C1)C))C(C)(C)C	CC1C=CC=CC=1NC(C)(C)C	InChI=1S/C11H17N/c1-9-7-5-6-8-10(9)12-11(2,3)4/h5-8,12H,1-4H3	WXKZVDJCDSIHKG-UHFFFAOYSA-N	?	25	potentiometric	a/apparent	?	basic	6.49
15522	N=3(C2(=C1(N=C(C=C(C1=CC=C2C(C)=CC=3C)C)C)))	CC1C=C(C)C2=CC=C3C(N=C(C)C=C3C)=C2N=1	InChI=1S/C16H16N2/c1-9-7-11(3)17-15-13(9)5-6-14-10(2)8-12(4)18-16(14)15/h5-8H,1-4H3	XLLDGHKSXHVKJV-UHFFFAOYSA-N	?	25	potentiometric	a/apparent	?	basic	6.5
10193	N1(=CC(=C(C)C=C1)C)	CC1C=NC=CC=1C	InChI=1S/C7H9N/c1-6-3-4-8-5-7(6)2/h3-5H,1-2H3	NURQLCJSMXZBPC-UHFFFAOYSA-N	?	25	mean from 4	b1/apparent	NH(1+)	basic	6.53
15996	N2(=C(C=1(NC=3(C=CC=CC=3(C=1C=C2))))C)	CC1=NC=CC2=C1NC1C=CC=CC2=1	InChI=1S/C12H10N2/c1-8-12-10(6-7-13-8)9-4-2-3-5-11(9)14-12/h2-7,14H,1H3	PSFDQSOCUJVVGF-UHFFFAOYSA-N	?	25	spectrophotometric	b1/apparent	N-7	basic	6.55
13659	O=C([O-])C1(=NC=C(CC)C(=C1)CC)	CCC1C=C(N=CC=1CC)C(O)=O	InChI=1S/C10H13NO2/c1-3-7-5-9(10(12)13)11-6-8(7)4-2/h5-6H,3-4H2,1-2H3,(H,12,13)	LYKNWGHUCYPLOC-UHFFFAOYSA-N	?		potentiometric	a/apparent	?	basic	6.58
11559	O=C([O-])C1(=C(N=CC=C1)N)	NC1=NC=CC=C1C(O)=O	InChI=1S/C6H6N2O2/c7-5-4(6(9)10)2-1-3-8-5/h1-3H,(H2,7,8)(H,9,10)	KPIVDNYJNOPGBE-UHFFFAOYSA-N	?	25	potentiometric	b/apparent	?	basic	6.59
16433	OC(CN(CC(O)CC)CCCCCCCCCC)CC	CCCCCCCCCCN(CC(O)CC)CC(O)CC	InChI=1S/C18H39NO2/c1-4-7-8-9-10-11-12-13-14-19(15-17(20)5-2)16-18(21)6-3/h17-18,20-21H,4-16H2,1-3H3	RRFWZFGPIGGJGQ-UHFFFAOYSA-N	?	20	potentiometric	a1/apparent	-NH3%+&	basic	6.6
12038	N1(=C2(C(=CC=C1)CCCC2))	C1CCCC2=CC=CN=C21	InChI=1S/C9H11N/c1-2-6-9-8(4-1)5-3-7-10-9/h3,5,7H,1-2,4,6H2	YQDGQEKUTLYWJU-UHFFFAOYSA-N	?	20	potentiometric	a1/apparent	?	basic	6.6
17159	N=3(C1(=C(C=C2(CCCCC2(=C1)))NC=3CC))	CCC1NC2C=C3CCCCC3=CC=2N=1	InChI=1S/C13H16N2/c1-2-13-14-11-7-9-5-3-4-6-10(9)8-12(11)15-13/h7-8H,2-6H2,1H3,(H,14,15)	YWNPBMAEAGLORY-UHFFFAOYSA-N	?	20	spectrophotometric	a/apparent	?	basic	6.64
11322	N(C(C#C)(C)C)(C(C#C)(C)C)C	CN(C(C)(C)C#C)C(C)(C)C#C	InChI=1S/C11H17N/c1-8-10(3,4)12(7)11(5,6)9-2/h1-2H,3-7H3	RLTYJHXKULGJJW-UHFFFAOYSA-N	?	25	potentiometric	a1/apparent	?	basic	6.65
13809	N=2(C=1(C(=CC=C(C=1)N)C=CC=2))	NC1C=C2N=CC=CC2=CC=1	InChI=1S/C9H8N2/c10-8-4-3-7-2-1-5-11-9(7)6-8/h1-6H,10H2	RZAUIOKDXQWSQE-UHFFFAOYSA-N	?	20	potentiometric	a/apparent	?	basic	6.65
13756	N1(=CNC(=C1)CC=2(NC=NC=2))	C(C1=CN=CN1)C1=CN=CN1	InChI=1S/C7H8N4/c1(6-2-8-4-10-6)7-3-9-5-11-7/h2-5H,1H2,(H,8,10)(H,9,11)	OPYSJMNXDRFQHK-UHFFFAOYSA-N	?, ?	25	potentiometric	a1/apparent	?, ?	basic	6.66
17209	N2(=NC=1(C(=CC=CC=1)C=3(C2=CC=C(C=3)N)))	NC1C=C2C3=CC=CC=C3N=NC2=CC=1	InChI=1S/C12H9N3/c13-8-5-6-12-10(7-8)9-3-1-2-4-11(9)14-15-12/h1-7H,13H2	GOSUGWDGAOERRQ-UHFFFAOYSA-N	?	20	spectrophotometric	a/apparent	?	basic	6.68
15163	S1(C(=NCC)N(CC)N=C1C2(=CC=CC=C2))	CCN1N=C(SC1=NCC)C1C=CC=CC=1	InChI=1S/C12H15N3S/c1-3-13-12-15(4-2)14-11(16-12)10-8-6-5-7-9-10/h5-9H,3-4H2,1-2H3	XPVRYEMRPOJNIW-UHFFFAOYSA-N	?		spectrophotometric	b/apparent	?	basic	6.7
15804	FC1(=C(F)C=CC=C1C(C3(=CC=2(N(C(N)=NC=2C=C3)C(C)C)))=CC(=O)N)	CC(C)N1C2C=C(C=CC=2N=C1N)C(=CC(N)=O)C1=CC=CC(F)=C1F	InChI=1S/C19H18F2N4O/c1-10(2)25-16-8-11(6-7-15(16)24-19(25)23)13(9-17(22)26)12-4-3-5-14(20)18(12)21/h3-10H,1-2H3,(H2,22,26)(H2,23,24)	AKKDIOKNTHHIJE-UHFFFAOYSA-N	?	25	potentiometric	a1/apparent	?	basic	6.7
14298	N#CCC(N)C1(=CC=CC=C1)	NC(CC#N)C1C=CC=CC=1	InChI=1S/C9H10N2/c10-7-6-9(11)8-4-2-1-3-5-8/h1-5,9H,6,11H2	YHBWEFKGUHZLOA-UHFFFAOYSA-N	?	20	potentiometric	a1/apparent	?	basic	6.7
16447	O=[N+]([O-])C=2(C=1(C(=NC=CC=1NCCCC[NH+](C)C)C=CC=2))	CN(C)CCCCNC1C=CN=C2C=CC=C(C=12)[N+]([O-])=O	InChI=1S/C15H20N4O2/c1-18(2)11-4-3-9-16-13-8-10-17-12-6-5-7-14(15(12)13)19(20)21/h5-8,10H,3-4,9,11H2,1-2H3,(H,16,17)	OSWHQYWCZGPVLJ-UHFFFAOYSA-N	?	25	spectrophotometric	a1/apparent	?	basic	6.71
12268	O=[N+]([O-])C1(=CC=C(N=CN(C)C)C=C1)	CN(C)C=NC1C=CC(=CC=1)[N+]([O-])=O	InChI=1S/C9H11N3O2/c1-11(2)7-10-8-3-5-9(6-4-8)12(13)14/h3-7H,1-2H3	VBLAVCCSDMDOCP-UHFFFAOYSA-N	?	25	potentiometric	a1/apparent	N=C-H	basic	6.71
14970	ClC=1(C=3(C(N=C2(C=1C=CC=C2))=CC(N)=CC=3))	NC1C=C2N=C3C=CC=CC3=C(Cl)C2=CC=1	InChI=1S/C13H9ClN2/c14-13-9-3-1-2-4-11(9)16-12-7-8(15)5-6-10(12)13/h1-7H,15H2	VUZMIFMWXDKGLV-UHFFFAOYSA-N	?	20	spectrophotometric	a/apparent	?	basic	6.74
15584	O(C3(=C(C=1(NC2(=NC=CN2(C=1))))C=CC(=C3)OC))C	COC1C=C(C=CC=1C1=CN2C=CN=C2N1)OC	InChI=1S/C13H13N3O2/c1-17-9-3-4-10(12(7-9)18-2)11-8-16-6-5-14-13(16)15-11/h3-8H,1-2H3,(H,14,15)	LMHCKZHSMROQMN-UHFFFAOYSA-N	?	25	spectrophotometric	a1/apparent	?	basic	6.76
16403	P(C1(=NC=C(N1)CCO))(C2(=NC=C(N2)CCO))C3(=NC=C(N3)CCO)	OCCC1=CN=C(N1)P(C1NC(CCO)=CN=1)C1NC(CCO)=CN=1	InChI=1S/C15H21N6O3P/c22-4-1-10-7-16-13(19-10)25(14-17-8-11(20-14)2-5-23)15-18-9-12(21-15)3-6-24/h7-9,22-24H,1-6H2,(H,16,19)(H,17,20)(H,18,21)	RPTTYHXIZKDXHI-UHFFFAOYSA-N	?, ?, ?	18	potentiometric	a3/apparent	H, H, H	basic	6.763333333333332
10215	N1(=C(C=C(C)C=C1)C)	CC1=CC(C)=NC=C1	InChI=1S/C7H9N/c1-6-3-4-8-7(2)5-6/h3-5H,1-2H3	JYYNAJVZFGKDEQ-UHFFFAOYSA-N	?	25	mean from 4	a1/apparent	?	basic	6.77
15116	N=C(C1(=C(C=CC(=C1)C)C))C2(=CC=CC=C2)	CC1C=CC(C)=CC=1C(=N)C1C=CC=CC=1	InChI=1S/C15H15N/c1-11-8-9-12(2)14(10-11)15(16)13-6-4-3-5-7-13/h3-10,16H,1-2H3	OGWHLATUKVEFKQ-UHFFFAOYSA-N	?		potentiometric	b/apparent	?	basic	6.79
10380	N(N(CC)C)(CC)C	CN(CC)N(C)CC	InChI=1S/C6H16N2/c1-5-7(3)8(4)6-2/h5-6H2,1-4H3	WRWLUVYSSFLJRO-UHFFFAOYSA-N	?	25	mean from 2	a1/apparent	?	basic	6.8
13773	[S-]C1(=NC=NC=2(C1=NC=CN=2))	SC1=NC=NC2=NC=CN=C21	InChI=1S/C6H4N4S/c11-6-4-5(9-3-10-6)8-2-1-7-4/h1-3H,(H,8,9,10,11)	GTLUQRDIJWHQGF-UHFFFAOYSA-N	?	20	potentiometric	a/apparent	?	basic	6.81
15235	O=C(C(C1(=CC=CC=C1))(C2(=CC=CC=C2))CCN3(CCOCC3))C	C=C(O)C(CCN1CCOCC1)(C1C=CC=CC=1)C1C=CC=CC=1	InChI=1S/C21H25NO2/c1-18(23)21(19-8-4-2-5-9-19,20-10-6-3-7-11-20)12-13-22-14-16-24-17-15-22/h2-11,23H,1,12-17H2	XICISKACZHFHFI-UHFFFAOYSA-N	?	20	potentiometric	a/apparent	?	basic	6.83
13312	[N+]2(=CC=1(C(=CC=CC=1)C=C2))(CCN)	NCC[N+]1=CC2=CC=CC=C2C=C1	InChI=1S/C11H13N2/c12-6-8-13-7-5-10-3-1-2-4-11(10)9-13/h1-5,7,9H,6,8,12H2/q+1	FGFXLNYGQQPZIJ-UHFFFAOYSA-N	?	25	potentiometric	a1/apparent	N-H	basic	6.85
10648	ClC1(=C(N=CN(C)C)C=CC=C1)	CN(C)C=NC1C=CC=CC=1Cl	InChI=1S/C9H11ClN2/c1-12(2)7-11-9-6-4-3-5-8(9)10/h3-7H,1-2H3	APKRGIKHQYEHGV-UHFFFAOYSA-N	?	25	mean from 2	a1/apparent	?	basic	6.85
11122	N1(=C(CCC1)CC2(=CC=CC=C2))	C(C1C=CC=CC=1)C1CCCN=1	InChI=1S/C11H13N/c1-2-5-10(6-3-1)9-11-7-4-8-12-11/h1-3,5-6H,4,7-9H2	RSOADCLKZJGKCE-UHFFFAOYSA-N	?	25	potentiometric	b/apparent	?	basic	6.9
17436	S(C(=N)C)CC	CCSC(C)=N	InChI=1S/C4H9NS/c1-3-6-4(2)5/h5H,3H2,1-2H3	FMWBLHIAPXJSOQ-UHFFFAOYSA-N	?	25	potentiometric	a1/apparent	?	basic	6.9
13931	O2(C(CN(CC1(OC1))CC)C2)	CCN(CC1CO1)CC1CO1	InChI=1S/C8H15NO2/c1-2-9(3-7-5-10-7)4-8-6-11-8/h7-8H,2-6H2,1H3	LCCUFKXWBJYLNW-UHFFFAOYSA-N	?	20	potentiometric	b1/apparent	NH%+&	basic	6.91
14969	ClC3(=CC=1(C(=NC2(=CC(N)=CC=C2(C=1)))C=C3))	NC1C=C2N=C3C=CC(Cl)=CC3=CC2=CC=1	InChI=1S/C13H9ClN2/c14-10-2-4-12-9(6-10)5-8-1-3-11(15)7-13(8)16-12/h1-7H,15H2	RCUYJUQAOKVDKZ-UHFFFAOYSA-N	?	20	spectrophotometric	a/apparent	?	basic	6.95
13476	OC=2(C1(=NC=CC=C1C(N)=CC=2N))	NC1C=C(N)C2=CC=CN=C2C=1O	InChI=1S/C9H9N3O/c10-6-4-7(11)9(13)8-5(6)2-1-3-12-8/h1-4,13H,10-11H2	LZKZQHIHBPJQIL-UHFFFAOYSA-N	?	20		a1/apparent	?	basic	6.96
13395	O=C([O-])C=2(C1(=NC=CC=C1C=CC=2))	OC(=O)C1=CC=CC2=CC=CN=C21	InChI=1S/C10H7NO2/c12-10(13)8-5-1-3-7-4-2-6-11-9(7)8/h1-6H,(H,12,13)	QRDZFPUVLYEQTA-UHFFFAOYSA-N	?	25	mean from 3	a/thermodynamic	?	basic	6.99
13305	N1(=C(NC(=C1C)C)C2(=CC=CC=C2))	CC1N=C(NC=1C)C1C=CC=CC=1	InChI=1S/C11H12N2/c1-8-9(2)13-11(12-8)10-6-4-3-5-7-10/h3-7H,1-2H3,(H,12,13)	VRGWNMQXSXRSTC-UHFFFAOYSA-N	?	25	potentiometric	a1/apparent	?	basic	7.0
16525	O=CCCC(OC1(OC(C(N(C)C)C(C1O)O)C))C(O)C	CC(O)C(CC=CO)OC1OC(C)C(C(O)C1O)N(C)C	InChI=1S/C14H27NO6/c1-8(17)10(6-5-7-16)21-14-13(19)12(18)11(15(3)4)9(2)20-14/h5,7-14,16-19H,6H2,1-4H3	FRKICWJNYFWWMS-UHFFFAOYSA-N	?		potentiometric	a/apparent	?	basic	7.0
10434	[Br]CCN(CC)CC	CCN(CCBr)CC	InChI=1S/C6H14BrN/c1-3-8(4-2)6-5-7/h3-6H2,1-2H3	WRYDGMWSKBGVHS-UHFFFAOYSA-N	?	20	potentiometric	a1/apparent	?	basic	7.0
16025	N1(=C(NC=2(C1=CC3(=CC=CC=C3(C=2))))N)	NC1NC2=CC3=CC=CC=C3C=C2N=1	InChI=1S/C11H9N3/c12-11-13-9-5-7-3-1-2-4-8(7)6-10(9)14-11/h1-6H,(H3,12,13,14)	PKAMQIFKTSHCLX-UHFFFAOYSA-N	?	20	potentiometric	a1/apparent	?	basic	7.01
11512	N#CC1(C(N(C)C)CCC1)	CN(C)C1CCCC1C#N	InChI=1S/C8H14N2/c1-10(2)8-5-3-4-7(8)6-9/h7-8H,3-5H2,1-2H3	OJZYSLZVUVYYKP-UHFFFAOYSA-N	?	25	mean from 2	a1/apparent	NH	basic	7.02
16986	N=1(C(=CNC=1)C(C2(=C(C(=CC=C2)C)C))C)	CC1=C(C=CC=C1C)C(C)C1=CNC=N1	InChI=1S/C13H16N2/c1-9-5-4-6-12(10(9)2)11(3)13-7-14-8-15-13/h4-8,11H,1-3H3,(H,14,15)	CUHVIMMYOGQXCV-UHFFFAOYSA-N	?	25	potentiometric	a1/thermodynamic	NH	basic	7.04
14612	SCC(N)C(=O)NC(C(=O)O)CC(=O)N	NC(=O)CC(=NC(O)=C(N)CS)C(O)O	InChI=1S/C7H13N3O4S/c8-3(2-15)6(12)10-4(7(13)14)1-5(9)11/h7,12-15H,1-2,8H2,(H2,9,11)	BZIRUSZNRWPIQH-UHFFFAOYSA-N	?	18	potentiometric	a/apparent	NH3+	basic	7.05
13719	ON=C(N)C(N)CC1(=CC=CC=C1)	NC(N=O)C(N)CC1C=CC=CC=1	InChI=1S/C9H13N3O/c10-8(9(11)12-13)6-7-4-2-1-3-5-7/h1-5,8-9H,6,10-11H2	VBSYOHXLYBWJNN-UHFFFAOYSA-N	?	25	potentiometric	a/thermodynamic	?	basic	7.06
17581	N1(=CNC=C1)	C1NC=CN=1	InChI=1S/C3H4N2/c1-2-5-3-4-1/h1-3H,(H,4,5)	RAXXELZNTBOGNW-UHFFFAOYSA-N	?	25	mean from 15	b1/apparent	=NH2(1+)	basic	7.07
10489	O(C(=N)CCC)CC	CCOC(=N)CCC	InChI=1S/C6H13NO/c1-3-5-6(7)8-4-2/h7H,3-5H2,1-2H3	JEZVIUQRUWOXRY-UHFFFAOYSA-N	?	25	potentiometric	a1/apparent	?	basic	7.08
17547	FC(F)CN	NCC(F)F	InChI=1S/C2H5F2N/c3-2(4)1-5/h2H,1,5H2	OVRWUZYZECPJOB-UHFFFAOYSA-N	?	25		a1/apparent	?	basic	7.09
11568	O=C(N1(CCN(C)CC1))C	CN1CCN(CC1)C(=C)O	InChI=1S/C7H14N2O/c1-7(10)9-5-3-8(2)4-6-9/h10H,1,3-6H2,2H3	OGIGQPPPJPBSDJ-UHFFFAOYSA-N	?	20	potentiometric	a1/apparent	N-H	basic	7.1
15924	O4(CCN(C=1(C=3(C(N=C2(C=1CCC2))=CC=C(C=3)OCC)))CC4)	CCOC1=CC=C2N=C3CCCC3=C(C2=C1)N1CCOCC1	InChI=1S/C18H22N2O2/c1-2-22-13-6-7-17-15(12-13)18(20-8-10-21-11-9-20)14-4-3-5-16(14)19-17/h6-7,12H,2-5,8-11H2,1H3	SRWXFXBWFXBPTI-UHFFFAOYSA-N	?	25	spectrophotometric	a1/thermodynamic	?	basic	7.11
17538	OCCNN	NNCCO	InChI=1S/C2H8N2O/c3-4-1-2-5/h4-5H,1-3H2	GBHCABUWWQUMAJ-UHFFFAOYSA-N	?	25	potentiometric	a1/apparent	?	basic	7.12
10094	N1(=C(NC)C=CC=C1)	CNC1C=CC=CN=1	InChI=1S/C6H8N2/c1-7-6-4-2-3-5-8-6/h2-5H,1H3,(H,7,8)	SVEUVITYHIHZQE-UHFFFAOYSA-N	?	20	spectrophotometric	a1/thermodynamic	?	basic	7.13
12894	N1(=CN(CCCC)C=C1)	CCCCN1C=NC=C1	InChI=1S/C7H12N2/c1-2-3-5-9-6-4-8-7-9/h4,6-7H,2-3,5H2,1H3	MCMFEZDRQOJKMN-UHFFFAOYSA-N	?	25	mean from 2	a1/apparent	?	basic	7.14
16814	OC5(C(C)(C)C)(CC2(N(CC4(C1(=C(C=CC=C1)CCC=3(C4(=C2C=CC=3)))))CC5))	CC(C)(C)C1(O)CC2C3C=CC=C4CCC5C=CC=CC=5C(CN2CC1)C4=3	InChI=1S/C25H31NO/c1-24(2,3)25(27)13-14-26-16-21-19-9-5-4-7-17(19)11-12-18-8-6-10-20(23(18)21)22(26)15-25/h4-10,21-22,27H,11-16H2,1-3H3	ZZJYIKPMDIWRSN-UHFFFAOYSA-N	?	25	potentiometric	a1/apparent	?	basic	7.15
10136	[Br]C1(=C(N)C=CN=C1)	NC1C=CN=CC=1Br	InChI=1S/C5H5BrN2/c6-4-3-8-2-1-5(4)7/h1-3H,(H2,7,8)	DDQYSZWFFXOXER-UHFFFAOYSA-N	?	25	mean from 2	b1/apparent	?	basic	7.15
15551	O=C([O-])C=1(OC=2(C=CC(=CC=2(C=1))CN3(C=NC=C3)))	OC(=O)C1=CC2C=C(CN3C=NC=C3)C=CC=2O1	InChI=1S/C13H10N2O3/c16-13(17)12-6-10-5-9(1-2-11(10)18-12)7-15-4-3-14-8-15/h1-6,8H,7H2,(H,16,17)	XVWMKFJWXSGCNR-UHFFFAOYSA-N	?	25		a1/apparent	NH	basic	7.17
11171	O=C(OC)C1(=CN2(CCC1CC2))	COC(=O)C1=CN2CCC1CC2	InChI=1S/C9H13NO2/c1-12-9(11)8-6-10-4-2-7(8)3-5-10/h6-7H,2-5H2,1H3	SDEKJEJGZPSNFT-UHFFFAOYSA-N	?	25		a/apparent	?	basic	7.17
15783	O=[N+]([O-])C=2(C=1(C(=NC=CC=1NCCCC)C=CC=2))	CCCCNC1C=CN=C2C=CC=C(C=12)[N+]([O-])=O	InChI=1S/C13H15N3O2/c1-2-3-8-14-11-7-9-15-10-5-4-6-12(13(10)11)16(17)18/h4-7,9H,2-3,8H2,1H3,(H,14,15)	SWYQAJPGNREQST-UHFFFAOYSA-N	?	25	spectrophotometric	a1/apparent	?	basic	7.18
13901	N2(=C(C1(=CC=CC=C1))CCC2)	C1CCN=C1C1C=CC=CC=1	InChI=1S/C10H11N/c1-2-5-9(6-3-1)10-7-4-8-11-10/h1-3,5-6H,4,7-8H2	PQZAWZGYOZRUFT-UHFFFAOYSA-N	?	25	potentiometric	b/apparent	?	basic	7.2
15580	N=2(C1(=C(C=CC(=C1)N)NC=2CCC3(=CC=CC=C3)))	NC1=CC2N=C(CCC3C=CC=CC=3)NC=2C=C1	InChI=1S/C15H15N3/c16-12-7-8-13-14(10-12)18-15(17-13)9-6-11-4-2-1-3-5-11/h1-5,7-8,10H,6,9,16H2,(H,17,18)	DSEGXNNENRPZAP-UHFFFAOYSA-N	?	25	potentiometric	b/apparent	?	basic	7.2
14767	[Br-].O=C(N(CCCCCCCCCCCCCCCC)CCCCCCCCCCCCCCCC)C(NC(=O)C(NC(=O)CCCCC[N+](C)(C)C)CC=1(N=CNC=1))C	CC(=NC(O)=C(CC1=CNC=N1)N=C(O)CCCCC[N+](C)(C)C)C(O)N(CCCCCCCCCCCCCCCC)CCCCCCCCCCCCCCCC	InChI=1S/C50H96N6O3/c1-7-9-11-13-15-17-19-21-23-25-27-29-31-35-39-55(40-36-32-30-28-26-24-22-20-18-16-14-12-10-8-2)50(59)45(3)53-49(58)47(42-46-43-51-44-52-46)54-48(57)38-34-33-37-41-56(4,5)6/h43-44,50,59H,7-42H2,1-6H3,(H2-,51,52,54,57,58)/p+1	KLFSYGQZMOCRDY-UHFFFAOYSA-O	[Br-]	15		a1/apparent	NH	basic	7.2
14871	OC1(=C(O)C=C(C[NH+](C)C)C=C1CN(C)C)	CN(C)CC1C=C(CN(C)C)C=C(O)C=1O	InChI=1S/C12H20N2O2/c1-13(2)7-9-5-10(8-14(3)4)12(16)11(15)6-9/h5-6,15-16H,7-8H2,1-4H3	GRBCQHDFWCSCPX-UHFFFAOYSA-N	?	25	potentiometric	a1/apparent	?	basic	7.22
16060	O1(C(=NC2(=C1C=CC=C2))C3(=CN4(CCC3CC4)))	C1CN2CCC1C(=C2)C1=NC2C=CC=CC=2O1	InChI=1S/C14H14N2O/c1-2-4-13-12(3-1)15-14(17-13)11-9-16-7-5-10(11)6-8-16/h1-4,9-10H,5-8H2	LCJWZLPNZLCYKB-UHFFFAOYSA-N	?	25	potentiometric	a1/apparent	?	basic	7.23
10099	N1(=C(N)C(=CC=C1)C)	CC1=CC=CN=C1N	InChI=1S/C6H8N2/c1-5-3-2-4-8-6(5)7/h2-4H,1H3,(H2,7,8)	RGDQRXPEZUNWHX-UHFFFAOYSA-N	?	30	mean from 2	a1/apparent	N-H	basic	7.24
16160	O=C(C1(=CC=CC=C1))CCCN2(CCOCC2)	OC(=CCCN1CCOCC1)C1C=CC=CC=1	InChI=1S/C14H19NO2/c16-14(13-5-2-1-3-6-13)7-4-8-15-9-11-17-12-10-15/h1-3,5-7,16H,4,8-12H2	HVRJHUYTFVFKFN-UHFFFAOYSA-N	?	25	potentiometric	a1/thermodynamic	?	basic	7.26
15227	O=C(NC2(C1(=C(C=CC=C1)C3(=C2C=CC=C3))))CN(CCC)CCC	CCCN(C/C(/O)=N\C1C2=CC=CC=C2C2=CC=CC=C21)CCC	InChI=1S/C21H26N2O/c1-3-13-23(14-4-2)15-20(24)22-21-18-11-7-5-9-16(18)17-10-6-8-12-19(17)21/h5-12,21H,3-4,13-15H2,1-2H3,(H,22,24)	WELBXOAPTUYOOE-UHFFFAOYSA-N	?	25	potentiometric	a1/apparent	NH	basic	7.28
13382	O(C1(=C(OC)C=C2(CCNC2(=C1))))C	COC1C=C2NCCC2=CC=1OC	InChI=1S/C10H13NO2/c1-12-9-5-7-3-4-11-8(7)6-10(9)13-2/h5-6,11H,3-4H2,1-2H3	DPRMKYPHVPDUIH-UHFFFAOYSA-N	?	20	spectrophotometric	a1/apparent	N-H	basic	7.3
15967	S(C(CSCC1(=CC=CC=C1))CN(C)C)CC2(=CC=CC=C2)	CN(C)CC(CSCC1C=CC=CC=1)SCC1C=CC=CC=1	InChI=1S/C19H25NS2/c1-20(2)13-19(22-15-18-11-7-4-8-12-18)16-21-14-17-9-5-3-6-10-17/h3-12,19H,13-16H2,1-2H3	IACPGVJFCNGESV-UHFFFAOYSA-N	?	25	potentiometric	a1/apparent	?	basic	7.3
17163	N2(=C(N)C=1(C(=CC=CC=1)C=3(C2=CC=CC=3)))	NC1=NC2=CC=CC=C2C2=CC=CC=C21	InChI=1S/C13H10N2/c14-13-11-7-2-1-5-9(11)10-6-3-4-8-12(10)15-13/h1-8H,(H2,14,15)	FVCXJXKLDUJOFA-UHFFFAOYSA-N	?	20	spectrophotometric	a/apparent	?	basic	7.31
14878	O=C(NC1(=C(C=CC=C1)C))C(NCCC)C	CCCN=C(C)C(O)NC1=CC=CC=C1C	InChI=1S/C13H20N2O/c1-4-9-14-11(3)13(16)15-12-8-6-5-7-10(12)2/h5-8,13,15-16H,4,9H2,1-3H3	CLITYWOYRQAARV-UHFFFAOYSA-N	?	25	potentiometric	a1/apparent	?	basic	7.32
10666	O=C(OC)CCCC=1(N=CNC=1)	COC(O)=CCCC1=CNC=N1	InChI=1S/C8H12N2O2/c1-12-8(11)4-2-3-7-5-9-6-10-7/h4-6,11H,2-3H2,1H3,(H,9,10)	GYBYKCVYVCVNCO-UHFFFAOYSA-N	?	26	mean from 2	a1/apparent	?	basic	7.33
13023	N1(=C(C=C(C)C=C1C)C)	CC1C=C(C)C=C(C)N=1	InChI=1S/C8H11N/c1-6-4-7(2)9-8(3)5-6/h4-5H,1-3H3	BWZVCCNYKMEVEX-UHFFFAOYSA-N	?	24	mean from 7	a1/apparent	?	basic	7.35
13179	[O-]C1(=[N+](C(N)=CC=N1)C)	C[N+]1=C(N)C=CN=C1O	InChI=1S/C5H7N3O/c1-8-4(6)2-3-7-5(8)9/h2-3H,1H3,(H2,6,7,9)/p+1	UPHQQDZIRIHPHU-UHFFFAOYSA-O	?		spectrophotometric	a1/apparent	?	basic	7.38
10627	O=C(NCCC=1(N=CNC=1))CN	N=CC(O)NCCC1=CNC=N1	InChI=1S/C7H12N4O/c8-3-7(12)10-2-1-6-4-9-5-11-6/h3-5,7-8,10,12H,1-2H2,(H,9,11)	ZSFOYDVBNHSEMH-UHFFFAOYSA-N	?, ?	24.9	potentiometric	a2/apparent	?, ?	basic	7.3999999999999995
10096	N1(=C(N)C=CC=C1C)	CC1=CC=CC(N)=N1	InChI=1S/C6H8N2/c1-5-3-2-4-6(7)8-5/h2-4H,1H3,(H2,7,8)	QUXLCYFNVNNRBE-UHFFFAOYSA-N	?	30	mean from 2	a1/apparent	N-H	basic	7.4
16681	N=1(C=4(C(C=C2(C=1C=CC=3(C2=CC=CC=3)))=CC=C(C=4)N))	NC1C=C2N=C3C=CC4=CC=CC=C4C3=CC2=CC=1	InChI=1S/C17H12N2/c18-13-7-5-12-9-15-14-4-2-1-3-11(14)6-8-16(15)19-17(12)10-13/h1-10H,18H2	AIVUUJTZMDEYNV-UHFFFAOYSA-N	?	20	spectrophotometric	a/apparent	?	basic	7.42
14799	S(=O)(=O)([O-])C14(C3(=CCOC7(C1C2(N(C=6(C=C(OC)C(=CC=6(C25(CCN(C3)C5(C4))))OC))C(C7)=O))))	COC1=CC2=C(C=C1OC)N1C3C4C(C=C1O)OCC=C1CN5CCC23C5CC14S(O)(=O)=O	InChI=1S/C23H26N2O7S/c1-30-15-7-13-14(8-16(15)31-2)25-19(26)9-17-20-21(25)22(13)4-5-24-11-12(3-6-32-17)23(20,10-18(22)24)33(27,28)29/h3,7-9,17-18,20-21,26H,4-6,10-11H2,1-2H3,(H,27,28,29)	WHMBETIWLYZNBS-UHFFFAOYSA-N	?			a/apparent	?	basic	7.45
16548	S3(C(C(C=1(SC=CC=1))=CC(N2(C(CCCC2)C))C)=CC=C3)	CC1CCCCN1C(C)C=C(C1=CC=CS1)C1=CC=CS1	InChI=1S/C18H23NS2/c1-14-7-3-4-10-19(14)15(2)13-16(17-8-5-11-20-17)18-9-6-12-21-18/h5-6,8-9,11-15H,3-4,7,10H2,1-2H3	PEVFOJAVHPZOBJ-UHFFFAOYSA-N	?	25	potentiometric	a/apparent	Nh+	basic	7.46
15923	O4(CCN(C=3(C2(=C(N1(CCOCC1))C=CC=C2C=CC=3)))CC4)	C1COCCN1C1=CC=CC2=CC=CC(=C21)N1CCOCC1	InChI=1S/C18H22N2O2/c1-3-15-4-2-6-17(20-9-13-22-14-10-20)18(15)16(5-1)19-7-11-21-12-8-19/h1-6H,7-14H2	OSBRVDBQMVSMEM-UHFFFAOYSA-N	?	25	mean from 3	a1/apparent	-NH3+	basic	7.49
16561	O=[N+]([O-])C3(=CC2(=NC=1(C(=CC(OCC)=CC=1)C(=C2C=C3)N)))	CCOC1C=C2C(N)=C3C=CC(=CC3=NC2=CC=1)[N+]([O-])=O	InChI=1S/C15H13N3O3/c1-2-21-10-4-6-13-12(8-10)15(16)11-5-3-9(18(19)20)7-14(11)17-13/h3-8H,2H2,1H3,(H2,16,17)	NDKYICANXPTKKC-UHFFFAOYSA-N	?	20	spectrophotometric	a/apparent	?	basic	7.5
17520	N(NC)CC	CNNCC	InChI=1S/C3H10N2/c1-3-5-4-2/h4-5H,3H2,1-2H3	PFJOTFSIBVZGPK-UHFFFAOYSA-N	?	25	potentiometric	a1/apparent	?	basic	7.5
17290	N=1(C(=CNC=1)C)	CC1=CNC=N1	InChI=1S/C4H6N2/c1-4-2-5-3-6-4/h2-3H,1H3,(H,5,6)	XLSZMDLNRCVEIJ-UHFFFAOYSA-N	?	26	mean from 3	a1/apparent	?	basic	7.51
16809	ClC3(=C(NC1(=C(C=CC=C1)CC(=O)OCCN2(CCOCC2)))C(Cl)=CC=C3)	OC(=CC1C=CC=CC=1NC1=C(Cl)C=CC=C1Cl)OCCN1CCOCC1	InChI=1S/C20H22Cl2N2O3/c21-16-5-3-6-17(22)20(16)23-18-7-2-1-4-15(18)14-19(25)27-13-10-24-8-11-26-12-9-24/h1-7,14,23,25H,8-13H2	LMYZZNYGLRJURR-UHFFFAOYSA-N	?	25	potentiometric	a1/apparent	N-H	basic	7.52
14816	S(=O)(=O)([O-])C6(=C3(C2(C7(C1(N(C=5(C=CC=CC=5(C14(C(C2)N(C3)CC4))))C(CC7(OC6))=O)))))	OC1=CC2OCC(=C3CN4CCC56C4CC3C2C5N1C1C=CC=CC6=1)S(O)(=O)=O	InChI=1S/C21H22N2O5S/c24-18-8-15-19-11-7-17-21(13-3-1-2-4-14(13)23(18)20(19)21)5-6-22(17)9-12(11)16(10-28-15)29(25,26)27/h1-4,8,11,15,17,19-20,24H,5-7,9-10H2,(H,25,26,27)	ZDEAGVBDFGFPBP-UHFFFAOYSA-N	?			a/apparent	?	basic	7.54
17133	O=C(N)C(N)CC=2(C1(=C(C=CC=C1)NC=2))	NC(O)C(=N)CC1=CNC2=CC=CC=C21	InChI=1S/C11H13N3O/c12-9(11(13)15)5-7-6-14-10-4-2-1-3-8(7)10/h1-4,6,11-12,14-15H,5,13H2	NJPUAVLHKKBYMY-UHFFFAOYSA-N	?		potentiometric	a/apparent	?	basic	7.55
17438	[Br]CCN(C)C	CN(C)CCBr	InChI=1S/C4H10BrN/c1-6(2)4-3-5/h3-4H2,1-2H3	LVCHXPHUKPLVRQ-UHFFFAOYSA-N	?	20	potentiometric	a1/apparent	?	basic	7.55
15272	S(=O)(=O)(NC(=O)NC(C)C)C1(=C(NCCC)C=CN=C1)	CCCNC1C=CN=CC=1S(=O)(=O)NC(=O)NC(C)C	InChI=1S/C12H20N4O3S/c1-4-6-14-10-5-7-13-8-11(10)20(18,19)16-12(17)15-9(2)3/h5,7-9H,4,6H2,1-3H3,(H,13,14)(H2,15,16,17)	OKWJZGGZMMBSFN-UHFFFAOYSA-N	?	25	potentiometric	a1/apparent	?	basic	7.58
15718	O=C(NC1(=C(C=CC=C1C)C))CN2(CCCCC2)	CC1C=CC=C(C)C=1/N=C(/O)\CN1CCCCC1	InChI=1S/C15H22N2O/c1-12-7-6-8-13(2)15(12)16-14(18)11-17-9-4-3-5-10-17/h6-8H,3-5,9-11H2,1-2H3,(H,16,18)	OVECJQXXUIVZBI-UHFFFAOYSA-N	?	20	potentiometric	a/thermodynamic	?	basic	7.6
15737	SCCN(CC1(=CC=CC=C1))CC2(=CC=CC=C2)	SCCN(CC1C=CC=CC=1)CC1C=CC=CC=1	InChI=1S/C16H19NS/c18-12-11-17(13-15-7-3-1-4-8-15)14-16-9-5-2-6-10-16/h1-10,18H,11-14H2	ATHYIAZESPZDMX-UHFFFAOYSA-N	?	17	potentiometric	a/apparent	?	basic	7.62
10916	O=C([O-])C([NH3+])CC=1(N(C=NC=1)C)	CN1C=NC=C1CC(=N)C(O)O	InChI=1S/C7H11N3O2/c1-10-4-9-3-5(10)2-6(8)7(11)12/h3-4,7-8,11-12H,2H2,1H3	HVLOOGGWSPSKQD-UHFFFAOYSA-N	?, ?	24	mean from 2	a2/apparent	?, ?	basic	7.625
17452	O=C(OC)CN	COC(O)C=N	InChI=1S/C3H7NO2/c1-6-3(5)2-4/h2-5H,1H3	SEDBZBWQGOKQRT-UHFFFAOYSA-N	?	26	mean from 4	apparent	NH3+	basic	7.64
15263	OC3(C=C)(C4(CC(C(O)C=1(C=2(C([NH+]=C(C=1)[O-])=CC=CC=2)))N(C3)CC4))	C=CC1(O)CN2CCC1CC2C(O)C1=CC(O)=NC2=CC=CC=C21	InChI=1S/C19H22N2O3/c1-2-19(24)11-21-8-7-12(19)9-16(21)18(23)14-10-17(22)20-15-6-4-3-5-13(14)15/h2-6,10,12,16,18,23-24H,1,7-9,11H2,(H,20,22)	CKTWUPKTWOKVDJ-UHFFFAOYSA-N	?			a2/apparent	?	basic	7.65
17885	O1(CCN(C)CC1)	CN1CCOCC1	InChI=1S/C5H11NO/c1-6-2-4-7-5-3-6/h2-5H2,1H3	SJRJJKPEHAURKC-UHFFFAOYSA-N	?	25	mean from 4	a1/thermodynamic	?	basic	7.66
16771	O=C(NC1(=C(C=CC=C1C)C))CN(CCC)CCC	CC1C=CC=C(C)C=1/N=C(/O)\CN(CCC)CCC	InChI=1S/C16H26N2O/c1-5-10-18(11-6-2)12-15(19)17-16-13(3)8-7-9-14(16)4/h7-9H,5-6,10-12H2,1-4H3,(H,17,19)	ZNGDTHHNDOWPHP-UHFFFAOYSA-N	?			a/thermodynamic	?	basic	7.68
12555	ClC2(=NC(C1(=NC=CC(=C1)N))=CC=C2)	NC1=CC(=NC=C1)C1=CC=CC(Cl)=N1	InChI=1S/C10H8ClN3/c11-10-3-1-2-8(14-10)9-6-7(12)4-5-13-9/h1-6H,(H2,12,13)	JRHBSKIXZHRZHO-UHFFFAOYSA-N	?	20	spectrophotometric	a1/apparent	=NH(+)-	basic	7.7
16905	N(C(CC1(CCCCC1))CC2(CCCCC2))CC3(=CC=CC=C3)	C(NC(CC1CCCCC1)CC1CCCCC1)C1C=CC=CC=1	InChI=1S/C22H35N/c1-4-10-19(11-5-1)16-22(17-20-12-6-2-7-13-20)23-18-21-14-8-3-9-15-21/h3,8-9,14-15,19-20,22-23H,1-2,4-7,10-13,16-18H2	YPXSUVMRWXOFOU-UHFFFAOYSA-N	?		potentiometric	a/apparent	?	basic	7.7
17437	S(C(=NC)C)C	CN=C(C)SC	InChI=1S/C4H9NS/c1-4(5-2)6-3/h1-3H3	NLITYCNQKFOKBI-UHFFFAOYSA-N	?	25	potentiometric	a1/apparent	?	basic	7.71
16324	O=C([O-])C=3(C2(=NC=1(C(=CC=CC=1)C=C2C=CC=3)))	OC(=O)C1=CC=CC2=CC3=CC=CC=C3N=C21	InChI=1S/C14H9NO2/c16-14(17)11-6-3-5-10-8-9-4-1-2-7-12(9)15-13(10)11/h1-8H,(H,16,17)	NBIUCDPMOWCGIG-UHFFFAOYSA-N	?	20	spectrophotometric	a2/apparent	?	basic	7.72
15220	N#CC(C1(=CC=CC=C1))(C2(=CC=CC=C2))CC(N3(CCCCC3))C	CC(CC(C#N)(C1C=CC=CC=1)C1C=CC=CC=1)N1CCCCC1	InChI=1S/C22H26N2/c1-19(24-15-9-4-10-16-24)17-22(18-23,20-11-5-2-6-12-20)21-13-7-3-8-14-21/h2-3,5-8,11-14,19H,4,9-10,15-17H2,1H3	ILJNEWQDWFOAGR-UHFFFAOYSA-N	?	25	potentiometric	a/apparent	NH+	basic	7.73
17713	O=C(OCC)CN	CCOC(O)C=N	InChI=1S/C4H9NO2/c1-2-7-4(6)3-5/h3-6H,2H2,1H3	VLMJICLLCWXBIB-UHFFFAOYSA-N	?	26	mean from 4	a1/apparent	?	basic	7.74
17382	N#CC(CN)C	CC(CN)C#N	InChI=1S/C4H8N2/c1-4(2-5)3-6/h4H,2,5H2,1H3	GDIMNXJSMJSDSB-UHFFFAOYSA-N	?	20	potentiometric	a1/apparent	?	basic	7.75
10939	N23(C1(=C(C=CC=C1)C(CC2)CC3))	C1CN2CCC1C1C=CC=CC2=1	InChI=1S/C11H13N/c1-2-4-11-10(3-1)9-5-7-12(11)8-6-9/h1-4,9H,5-8H2	RNFRFPSSWGWDKI-UHFFFAOYSA-N	?	25	mean from 2	a1/thermodynamic	NH(+)	basic	7.79
16468	S1(C(C(C(=O)[O-])N2(C1C(N=C2CC=CCC)C(=O)[O-]))(C)C)	CCC=CCC1=NC(C2SC(C)(C)C(=C(O)O)N12)=C(O)O	InChI=1S/C14H20N2O4S/c1-4-5-6-7-8-15-9(12(17)18)11-16(8)10(13(19)20)14(2,3)21-11/h5-6,11,17-20H,4,7H2,1-3H3	KWOJTZKLOSVNHC-UHFFFAOYSA-N	?	25	potentiometric	a2/apparent	?	basic	7.8
16434	OC(CN(CC(O)C)CCCCCCCCCCCC)C	CCCCCCCCCCCCN(CC(C)O)CC(C)O	InChI=1S/C18H39NO2/c1-4-5-6-7-8-9-10-11-12-13-14-19(15-17(2)20)16-18(3)21/h17-18,20-21H,4-16H2,1-3H3	BZJZJFAPSOEUFE-UHFFFAOYSA-N	?		potentiometric	a/apparent	prot.	basic	7.8
10717	O=C(NC1(=C(C=CC=C1)C))CN	CC1=CC=CC=C1NC(O)C=N	InChI=1S/C9H12N2O/c1-7-4-2-3-5-8(7)11-9(12)6-10/h2-6,9-12H,1H3	MMPPRAZLMJMTDK-UHFFFAOYSA-N	?	25	potentiometric	a1/apparent	?	basic	7.81
16936	O2(C1(=C(O)C=CC5(=C1C34(C2C(O)C=CC3C(N(CC=C)CC4)C5))))	C=CCN1CCC23C4OC5C2=C(CC1C3C=CC4O)C=CC=5O	InChI=1S/C19H21NO3/c1-2-8-20-9-7-19-12-4-6-15(22)18(19)23-17-14(21)5-3-11(16(17)19)10-13(12)20/h2-6,12-13,15,18,21-22H,1,7-10H2	UIQMVEYFGZJHCZ-UHFFFAOYSA-N	?	20	potentiometric	a/apparent	?	basic	7.83
17370	N#CCC(N)C	CC(N)CC#N	InChI=1S/C4H8N2/c1-4(6)2-3-5/h4H,2,6H2,1H3	PPBSMPOYVPZOFM-UHFFFAOYSA-N	?	20	potentiometric	a1/apparent	?	basic	7.85
14740	N(N)C	CNN	InChI=1S/CH6N2/c1-3-2/h3H,2H2,1H3	HDZGCSFEDULWCS-UHFFFAOYSA-N	?	30	potentiometric	a/apparent	?	basic	7.87
15925	OC(C=1(C=2(C(N=CC=1)=CC=CC=2)))C3(N4(CC(C=C)C(C3)CC4))	C=CC1CN2CCC1CC2C(O)C1=CC=NC2=CC=CC=C21	InChI=1S/C19H22N2O/c1-2-13-12-21-10-8-14(13)11-18(21)19(22)16-7-9-20-17-6-4-3-5-15(16)17/h2-7,9,13-14,18-19,22H,1,8,10-12H2	KMPWYEUPVWOPIM-UHFFFAOYSA-N	?, ?, ?, ?	23	mean from 3	b2/apparent	?, ?, ?, ?	basic	7.897499999999999
14778	OC(C1(=CC=C(N(CC)CC)C=C1))(C2(=CC=C(N(CC)CC)C=C2))C3(=CC=CC=C3)	CCN(CC)C1C=CC(=CC=1)C(O)(C1C=CC=CC=1)C1C=CC(=CC=1)N(CC)CC	InChI=1S/C27H34N2O/c1-5-28(6-2)25-18-14-23(15-19-25)27(30,22-12-10-9-11-13-22)24-16-20-26(21-17-24)29(7-3)8-4/h9-21,30H,5-8H2,1-4H3	FIFUHAFCHMUQIM-UHFFFAOYSA-N	?	25	spectrophotometric	a/apparent	?	basic	7.9
17855	N1(=C(CCC1)CC)	CCC1CCCN=1	InChI=1S/C6H11N/c1-2-6-4-3-5-7-6/h2-5H2,1H3	MEPINLVYDXPOSN-UHFFFAOYSA-N	?	25	potentiometric	b/apparent	?	basic	7.91
14591	N1(NC2(CCC1C2))	C1C2CCC1NN2	InChI=1S/C5H10N2/c1-2-5-3-4(1)6-7-5/h4-7H,1-3H2	PWHOCEZDDSHQTI-UHFFFAOYSA-N	?	24	spectrophotometric	a1/apparent	NH%+&*	basic	7.94
17242	N(N)CC	CCNN	InChI=1S/C2H8N2/c1-2-4-3/h4H,2-3H2,1H3	WHRIKZCFRVTHJH-UHFFFAOYSA-N	?	27	mean from 3	a1/apparent	?	basic	7.95
16545	S3(C(C(C=1(SC=CC=1))=CC(N2(CCCCCC2))C)=CC=C3)	CC(C=C(C1=CC=CS1)C1=CC=CS1)N1CCCCCC1	InChI=1S/C18H23NS2/c1-15(19-10-4-2-3-5-11-19)14-16(17-8-6-12-20-17)18-9-7-13-21-18/h6-9,12-15H,2-5,10-11H2,1H3	JMRQUQPIROHIMG-UHFFFAOYSA-N	?	25	potentiometric	a/apparent	NH+	basic	7.96
10653	ClC1(=CC(N=CN(C)C)=CC=C1)	CN(C)C=NC1C=C(Cl)C=CC=1	InChI=1S/C9H11ClN2/c1-12(2)7-11-9-5-3-4-8(10)6-9/h3-7H,1-2H3	BZBSXSKRUISGJM-UHFFFAOYSA-N	?	25	potentiometric	a1/apparent	N=C-H	basic	7.97
12147	O=C(NC1(=C(C=CC=C1C)C))CNC	CC1C=CC=C(C)C=1NC(O)C=NC	InChI=1S/C11H16N2O/c1-8-5-4-6-9(2)11(8)13-10(14)7-12-3/h4-7,10,13-14H,1-3H3	QBGOVNCEALRMPI-UHFFFAOYSA-N	?			a/thermodynamic	?	basic	7.99
15526	O2(N=C3(CCN(CC1(=CC=CC=C1))CCC3(=C2O)))	OC1ON=C2CCN(CC3C=CC=CC=3)CCC2=1	InChI=1S/C14H16N2O2/c17-14-12-6-8-16(9-7-13(12)15-18-14)10-11-4-2-1-3-5-11/h1-5,17H,6-10H2	KNZRBASXGUSDGM-UHFFFAOYSA-N	?	25	potentiometric	a2/apparent	?	basic	8.0
10663	O=C([O-])C=1(N=CN(C=1C(=O)[O-])C)	CN1C=NC(=C1C(O)=O)C(O)=O	InChI=1S/C6H6N2O4/c1-8-2-7-3(5(9)10)4(8)6(11)12/h2H,1H3,(H,9,10)(H,11,12)	YARDQACXPOQDMO-UHFFFAOYSA-N	?		potentiometric	a2/apparent	?	basic	8.0
10806	OC1(=C(O)C=CC=C1CN(C)C)	CN(C)CC1=CC=CC(O)=C1O	InChI=1S/C9H13NO2/c1-10(2)6-7-4-3-5-8(11)9(7)12/h3-5,11-12H,6H2,1-2H3	FVIHLQHUULUVEB-UHFFFAOYSA-N	?	25	potentiometric	a1/apparent	?	basic	8.01
13538	O=C(NCCC=1(N=CNC=1))CCN	NCC/C(/O)=N\CCC1=CNC=N1	InChI=1S/C8H14N4O/c9-3-1-8(13)11-4-2-7-5-10-6-12-7/h5-6H,1-4,9H2,(H,10,12)(H,11,13)	ANRUJJLGVODXIK-UHFFFAOYSA-N	?, ?	24.9	potentiometric	a2/apparent	?, ?	basic	8.025
15270	O=C([O-])C1(N(C(=O)CNC(=O)CNC(=O)CN)CCC1)	N=CC(O)NCC(O)=NC=C(O)N1CCCC1=C(O)O	InChI=1S/C11H18N4O5/c12-4-8(16)13-5-9(17)14-6-10(18)15-3-1-2-7(15)11(19)20/h4,6,8,12-13,16,18-20H,1-3,5H2,(H,14,17)	YRENNZDMOAYXIC-UHFFFAOYSA-N	?	25	potentiometric	a2/apparent	?	basic	8.04
15900	O2(C1(=C(OC)C=CC5(=C1C34(C2C(O)C=CC3C(N(C)CC4)C5))))	COC1C=CC2CC3C4C=CC(O)C5OC=1C=2C45CCN3C	InChI=1S/C18H21NO3/c1-19-8-7-18-11-4-5-13(20)17(18)22-16-14(21-2)6-3-10(15(16)18)9-12(11)19/h3-6,11-13,17,20H,7-9H2,1-2H3	OROGSEYTTFOCAN-UHFFFAOYSA-N	?	20	mean from 7	b1/apparent	?	basic	8.05
14111	O=C(OCCN(C)C)C(=C)C	CC(=C)C(=O)OCCN(C)C	InChI=1S/C8H15NO2/c1-7(2)8(10)11-6-5-9(3)4/h1,5-6H2,2-4H3	JKNCOURZONDCGV-UHFFFAOYSA-N	?	25	mean from 4	a1/apparent	?	basic	8.06
14766	O3(C2(=C(OCC1(=CC=CC=C1))C=CC6(=C2C45(C3C(O)C=CC4C(N(C)CC5)C6))))	CN1CCC23C4C=CC(O)C2OC2=C(C=CC(CC14)=C32)OCC1C=CC=CC=1	InChI=1S/C24H25NO3/c1-25-12-11-24-17-8-9-19(26)23(24)28-22-20(27-14-15-5-3-2-4-6-15)10-7-16(21(22)24)13-18(17)25/h2-10,17-19,23,26H,11-14H2,1H3	RDJGWRFTDZZXSM-UHFFFAOYSA-N	?	20	potentiometric	a/apparent	?	basic	8.07
16800	O=C2(C1(=C(C=C(OC)C(=C1)OC)CCN(C)CC3(=C(C2)C=CC4(=C3OCO4))))	CN1CC2C3OCOC=3C=CC=2C=C(O)C2C=C(OC)C(=CC=2CC1)OC |t:14|	InChI=1S/C21H23NO5/c1-22-7-6-14-9-19(24-2)20(25-3)10-15(14)17(23)8-13-4-5-18-21(16(13)11-22)27-12-26-18/h4-5,8-10,23H,6-7,11-12H2,1-3H3/b17-8+	AABPPYMGVNCOOW-CAOOACKPSA-N	?			a/apparent	?	basic	8.09
13451	N2(=C(C1(=NC=CC=C1))C=C(N)C=C2)	NC1=CC(=NC=C1)C1C=CC=CN=1	InChI=1S/C10H9N3/c11-8-4-6-13-10(7-8)9-3-1-2-5-12-9/h1-7H,(H2,11,13)	YJHGQQMUSFJRDE-UHFFFAOYSA-N	?	20	spectrophotometric	a1/apparent	=NH(+)-	basic	8.1
17369	N#CCCNC	CNCCC#N	InChI=1S/C4H8N2/c1-6-4-2-3-5/h6H,2,4H2,1H3	UNIJBMUBHBAUET-UHFFFAOYSA-N	?	20	potentiometric	a1/apparent	?	basic	8.1
13579	O(C1(=C(N=CN(C)C)C=CC=C1))C	COC1C=CC=CC=1N=CN(C)C	InChI=1S/C10H14N2O/c1-12(2)8-11-9-6-4-5-7-10(9)13-3/h4-8H,1-3H3	IAXYUZNWRIJSIY-UHFFFAOYSA-N	?	25	mean from 2	a1/apparent	?	basic	8.11
16910	O=CCC1(C(CN2(CCC3(=C(C2(C1))C=C(OC)C(=C3)OC)))CC)	CCC1CN2CCC3C=C(OC)C(=CC=3C2CC1C=CO)OC	InChI=1S/C19H27NO3/c1-4-13-12-20-7-5-15-10-18(22-2)19(23-3)11-16(15)17(20)9-14(13)6-8-21/h6,8,10-11,13-14,17,21H,4-5,7,9,12H2,1-3H3	HNNPHUGYMXIDRF-UHFFFAOYSA-N	?	25		a/thermodynamic	NH%+&	basic	8.11
14877	O=C(NC1(=CC=C(C)C=C1))CN(CC)CC	CC1C=CC(=CC=1)/N=C(/O)\CN(CC)CC	InChI=1S/C13H20N2O/c1-4-15(5-2)10-13(16)14-12-8-6-11(3)7-9-12/h6-9H,4-5,10H2,1-3H3,(H,14,16)	CTBHSLXUHNIPDV-UHFFFAOYSA-N	?	20	potentiometric	a/thermodynamic	?	basic	8.13
11983	N=C1(NC=2(C=CC=CC=2(C1)))	N=C1CC2C=CC=CC=2N1	InChI=1S/C8H8N2/c9-8-5-6-3-1-2-4-7(6)10-8/h1-4H,5H2,(H2,9,10)	XGUYQMRMCDSQLX-UHFFFAOYSA-N	?		potentiometric	a/apparent	?	basic	8.15
10846	OC1(=C(C=CC=C1C)CN(C)C)	CC1=CC=CC(CN(C)C)=C1O	InChI=1S/C10H15NO/c1-8-5-4-6-9(10(8)12)7-11(2)3/h4-6,12H,7H2,1-3H3	ADODSZXYDVUXTG-UHFFFAOYSA-N	?	25	mean from 2	a1/apparent	?	basic	8.18
17253	NCC#C	C#CCN	InChI=1S/C3H5N/c1-2-3-4/h1H,3-4H2	JKANAVGODYYCQF-UHFFFAOYSA-N	?	20	mean from 3	a1/apparent	?	basic	8.19
14855	O=C([O-])C(NC(=O)CC[NH3+])CC=1(N=CNC=1)	NCC/C(/O)=N\C(CC1=CNC=N1)=C(O)O	InChI=1S/C9H14N4O3/c10-2-1-8(14)13-7(9(15)16)3-6-4-11-5-12-6/h4-5,15-16H,1-3,10H2,(H,11,12)(H,13,14)	WTLSFJRENIJTFH-UHFFFAOYSA-N	?, ?, ?, ?, ?, ?	25		a2/apparent	?, ?, ?, ?, ?, ?	basic	8.191666666666666
15193	OC(CN(CCO)CCCCCCCC)C	CCCCCCCCN(CCO)CC(C)O	InChI=1S/C13H29NO2/c1-3-4-5-6-7-8-9-14(10-11-15)12-13(2)16/h13,15-16H,3-12H2,1-2H3	AFHICJRLFVOOKJ-UHFFFAOYSA-N	?	20	potentiometric	a1/apparent	-NH3%+&	basic	8.2
11561	O(C1(=NC([O-])=CC=N1))CC	CCOC1N=CC=C(O)N=1	InChI=1S/C6H8N2O2/c1-2-10-6-7-4-3-5(9)8-6/h3-4H,2H2,1H3,(H,7,8,9)	CAMDHKGJRSRSJR-UHFFFAOYSA-N	?		spectrophotometric	a/apparent	?	basic	8.2
11332	OC(CN(CC=C)CC(O)C)C	CC(O)CN(CC=C)CC(C)O	InChI=1S/C9H19NO2/c1-4-5-10(6-8(2)11)7-9(3)12/h4,8-9,11-12H,1,5-7H2,2-3H3	JHHCQWBYIIKQGT-UHFFFAOYSA-N	?		potentiometric	a/apparent	prot.	basic	8.2
11070	ClC2(=CC1(=NC=CC(=C1C=C2)N))	NC1C=CN=C2C=C(Cl)C=CC2=1	InChI=1S/C9H7ClN2/c10-6-1-2-7-8(11)3-4-12-9(7)5-6/h1-5H,(H2,11,12)	NDRZSRWMMUGOBP-UHFFFAOYSA-N	?	30	mean from 2	a/apparent	?	basic	8.22
17840	[O-]C1(=NC=CN=C1)	OC1=CN=CC=N1	InChI=1S/C4H4N2O/c7-4-3-5-1-2-6-4/h1-3H,(H,6,7)	HUTNOYOBQPAKIA-UHFFFAOYSA-N	?	20		a2/apparent	?	basic	8.23
16039	O=C([O-])C(NC(=O)C(N)CC(=O)[O-])CC(=O)[O-]	N=C(CC(O)=O)C(O)NC(CC(O)=O)=C(O)O	InChI=1S/C8H12N2O7/c9-3(1-5(11)12)7(15)10-4(8(16)17)2-6(13)14/h7,9-10,15-17H,1-2H2,(H,11,12)(H,13,14)	GWVJWVHOGBMSMA-UHFFFAOYSA-N	?	25	potentiometric	4/thermodynamic	NH3%+&	basic	8.26
10636	N(C1(=C(C=CC=C1)C))=CN(C)C	CC1C=CC=CC=1N=CN(C)C	InChI=1S/C10H14N2/c1-9-6-4-5-7-10(9)11-8-12(2)3/h4-8H,1-3H3	VTJDEAHIKIEJET-UHFFFAOYSA-N	?	25	potentiometric	a1/apparent	?	basic	8.27
12166	N1(CCCCC1)(CCCCCCCC)	CCCCCCCCN1CCCCC1	InChI=1S/C13H27N/c1-2-3-4-5-6-8-11-14-12-9-7-10-13-14/h2-13H2,1H3	OQJRUUUFRQCENE-UHFFFAOYSA-N	?	27		a/apparent	NH+	basic	8.28
11919	S(C(=O)CC)CCN(C)C	CC=C(O)SCCN(C)C	InChI=1S/C7H15NOS/c1-4-7(9)10-6-5-8(2)3/h4,9H,5-6H2,1-3H3	AKKTZLUMLALYNE-UHFFFAOYSA-N	?	30	potentiometric	a/thermodynamic	?	basic	8.28
11902	O=C(OCCN(C)C)CC	CC=C(O)OCCN(C)C	InChI=1S/C7H15NO2/c1-4-7(9)10-6-5-8(2)3/h4,9H,5-6H2,1-3H3	LGTWDDSERHLHAI-UHFFFAOYSA-N	?	25	potentiometric	a/thermodynamic	?	basic	8.29
15067	N(C1(=CC=CC=C1))=C(NC2(=CC=CC=C2))C	C/C(/NC1C=CC=CC=1)=N\C1C=CC=CC=1	InChI=1S/C14H14N2/c1-12(15-13-8-4-2-5-9-13)16-14-10-6-3-7-11-14/h2-11H,1H3,(H,15,16)	CLWIJUQLAFJNOF-UHFFFAOYSA-N	?	25	potentiometric	a/thermodynamic	?	basic	8.3
12656	O=C(OCCN(C)C)C	CN(C)CCOC(=C)O	InChI=1S/C6H13NO2/c1-6(8)9-5-4-7(2)3/h8H,1,4-5H2,2-3H3	CPWMCNTZOMJRLK-UHFFFAOYSA-N	?	25	mean from 2	a1/apparent	?	basic	8.3
14525	O=C(C1(=CC=CC=C1))CCN	NCC=C(O)C1C=CC=CC=1	InChI=1S/C9H11NO/c10-7-6-9(11)8-4-2-1-3-5-8/h1-6,11H,7,10H2	DWHLREPNTNCGBE-UHFFFAOYSA-N	?	20		b/apparent	?	basic	8.3
12625	O=C([O-])CNC(=O)CN	N=CC(O)NC=C(O)O	InChI=1S/C4H8N2O3/c5-1-3(7)6-2-4(8)9/h1-3,5-9H	VYBAHWNHAYZQIH-UHFFFAOYSA-N	?	10	potentiometric	a2/thermodynamic	COOH	basic	8.31
11852	N(NC(C)(C)C)C(C)(C)C	CC(C)(C)NNC(C)(C)C	InChI=1S/C8H20N2/c1-7(2,3)9-10-8(4,5)6/h9-10H,1-6H3	JZKAJIFHBZJCAI-UHFFFAOYSA-N	?	24	spectrophotometric	a1/apparent	NH%+&*	basic	8.31
14126	S(C(=O)CCC)CCN(C)C	CCC=C(O)SCCN(C)C	InChI=1S/C8H17NOS/c1-4-5-8(10)11-7-6-9(2)3/h5,10H,4,6-7H2,1-3H3	RXZDUFLPXNJJBI-UHFFFAOYSA-N	?	30	potentiometric	a/thermodynamic	?	basic	8.32
17371	NC(C(N)C)C	CC(N)C(C)N	InChI=1S/C4H12N2/c1-3(5)4(2)6/h3-4H,5-6H2,1-2H3	GHWVXCQZPNWFRO-UHFFFAOYSA-N	?, ?, ?, ?	25	mean from 2	a1/apparent	?, ?, ?, ?	basic	8.337499999999999
17162	N2(=C1(N(C=CC(=C1C3(=C2C=CC=C3))C)C))	CC1C=CN(C)C2=NC3C=CC=CC=3C=12	InChI=1S/C13H12N2/c1-9-7-8-15(2)13-12(9)10-5-3-4-6-11(10)14-13/h3-8H,1-2H3	VFDMMMDUXUPPHG-UHFFFAOYSA-N	?	25	spectrophotometric	b1/apparent	N-H(1+)	basic	8.35
15703	O=[N+]([O-])C2(=CC=C(OC(=O)C1(C(N)CCC1))C=C2)	NC1CCCC1=C(O)OC1C=CC(=CC=1)[N+]([O-])=O	InChI=1S/C12H14N2O4/c13-11-3-1-2-10(11)12(15)18-9-6-4-8(5-7-9)14(16)17/h4-7,11,15H,1-3,13H2	GOSRDIGEOBYQKH-UHFFFAOYSA-N	?	30	spectrophotometric	a1/apparent	?	basic	8.36
13591	O=C([O-])C1(N(C(=O)C(N)C)CCC1)	CC(=N)C(O)N1CCCC1=C(O)O	InChI=1S/C8H14N2O3/c1-5(9)7(11)10-4-2-3-6(10)8(12)13/h7,9,11-13H,2-4H2,1H3	RGAGNCLLGAVRRY-UHFFFAOYSA-N	?	25	potentiometric	a2/apparent	?	basic	8.38
16882	OC(CN(CC(O)C)CCCCCCCCCCCCCC)C	CCCCCCCCCCCCCCN(CC(C)O)CC(C)O	InChI=1S/C20H43NO2/c1-4-5-6-7-8-9-10-11-12-13-14-15-16-21(17-19(2)22)18-20(3)23/h19-20,22-23H,4-18H2,1-3H3	NMEWVFFBYQFTLK-UHFFFAOYSA-N	?		potentiometric	a/apparent	prot.	basic	8.4
14656	N1(=C(N=C(N)N=C1NC(=N)N)NC(=N)N)	NC(=N)NC1=NC(N)=NC(NC(N)=N)=N1	InChI=1S/C5H10N10/c6-1(7)11-4-13-3(10)14-5(15-4)12-2(8)9/h(H10,6,7,8,9,10,11,12,13,14,15)	JAMXTHDKBMTHAF-UHFFFAOYSA-N	?, ?		mean from 2	a1/apparent	?, ?	basic	8.4
13645	O(C1(=C(O)C(=CC=C1)CN(C)C))C	CN(C)CC1=CC=CC(OC)=C1O	InChI=1S/C10H15NO2/c1-11(2)7-8-5-4-6-9(13-3)10(8)12/h4-6,12H,7H2,1-3H3	FZAPLLYZENBAPY-UHFFFAOYSA-N	?	25	potentiometric	a1/apparent	?	basic	8.42
12170	S(C(=N)C1(=CC=CC=C1))CCC(C)C	CC(C)CCSC(=N)C1C=CC=CC=1	InChI=1S/C12H17NS/c1-10(2)8-9-14-12(13)11-6-4-3-5-7-11/h3-7,10,13H,8-9H2,1-2H3	ONCVYIRKJQYMBD-UHFFFAOYSA-N	?	25		b/apparent	?	basic	8.43
14478	O=C(OC)C1(CN(CCC1)C)	CN1CC(CCC1)=C(O)OC	InChI=1S/C8H15NO2/c1-9-5-3-4-7(6-9)8(10)11-2/h10H,3-6H2,1-2H3	CJQJUXMAHDBLFL-UHFFFAOYSA-N	?	25	potentiometric	a/apparent	NH%+&	basic	8.45
10823	O=C([O-])C1(=C(N(C)C)C=CC=C1)	CN(C)C1=CC=CC=C1C(O)=O	InChI=1S/C9H11NO2/c1-10(2)8-6-4-3-5-7(8)9(11)12/h3-6H,1-2H3,(H,11,12)	DVVXXHVHGGWWPE-UHFFFAOYSA-N	?	25	mean from 2	a1/apparent	CO-OH	basic	8.46
16193	O=[N+]([O-])C=2(C=1(C(=C[N+](CCCN)=CC=1)C=CC=2))	NCCC[N+]1C=C2C=CC=C(C2=CC=1)[N+]([O-])=O	InChI=1S/C12H14N3O2/c13-6-2-7-14-8-5-11-10(9-14)3-1-4-12(11)15(16)17/h1,3-5,8-9H,2,6-7,13H2/q+1	BHZAOSKBMGMBHX-UHFFFAOYSA-N	?	25	mean from 2	a1/apparent	N-H	basic	8.48
17259	ClCCN	NCCCl	InChI=1S/C2H6ClN/c3-1-2-4/h1-2,4H2	VKPPFDPXZWFDFA-UHFFFAOYSA-N	?	20	potentiometric	a1/apparent	?	basic	8.49
12169	S(C(=N)C1(=CC=CC=C1))CCCCC	CCCCCSC(=N)C1C=CC=CC=1	InChI=1S/C12H17NS/c1-2-3-7-10-14-12(13)11-8-5-4-6-9-11/h4-6,8-9,13H,2-3,7,10H2,1H3	SQZKLJOYRXJBLK-UHFFFAOYSA-N	?	25		b/apparent	?	basic	8.5
15431	O(C(C1(=CC=C(C)C=C1))C2(=CC=CC=C2))CCN(C)C	CC1C=CC(=CC=1)C(OCCN(C)C)C1C=CC=CC=1	InChI=1S/C18H23NO/c1-15-9-11-17(12-10-15)18(20-14-13-19(2)3)16-7-5-4-6-8-16/h4-12,18H,13-14H2,1-3H3	PJUYQWIDNIAHIZ-UHFFFAOYSA-N	?		potentiometric	b/apparent	?	basic	8.5
14333	O=[N+]([O-])C1(=CC=C(CN)C=C1)	NCC1=CC=C(C=C1)[N+]([O-])=O	InChI=1S/C7H8N2O2/c8-5-6-1-3-7(4-2-6)9(10)11/h1-4H,5,8H2	ODVBBZFQPGORMJ-UHFFFAOYSA-N	?	25	potentiometric	a1/apparent	?	basic	8.5
14703	OC1(=C(C=C(CC(C)C)C=C1)CN(C)C)	CC(C)CC1=CC(CN(C)C)=C(O)C=C1	InChI=1S/C13H21NO/c1-10(2)7-11-5-6-13(15)12(8-11)9-14(3)4/h5-6,8,10,15H,7,9H2,1-4H3	UDQJIFHBJQQYCY-UHFFFAOYSA-N	?	25	potentiometric	a1/apparent	OH	basic	8.51
11315	O=C(NC(CN(C)C)C)C(=C)C	CC(=C)C(=O)NC(C)CN(C)C	InChI=1S/C9H18N2O/c1-7(2)9(12)10-8(3)6-11(4)5/h8H,1,6H2,2-5H3,(H,10,12)	IFXGBFIIALLQOT-UHFFFAOYSA-N	?	25	potentiometric	a1/apparent	?	basic	8.51
17691	ClCCC(N)CC	CCC(N)CCCl	InChI=1S/C5H12ClN/c1-2-5(7)3-4-6/h5H,2-4,7H2,1H3	YEXRJDRHGBFDDA-UHFFFAOYSA-N	?	20	potentiometric	a1/apparent	?	basic	8.53
17551	ClC(CN)C	CC(Cl)CN	InChI=1S/C3H8ClN/c1-3(4)2-5/h3H,2,5H2,1H3	ALURCNQKQFMOPI-UHFFFAOYSA-N	?	20	potentiometric	a1/apparent	?	basic	8.54
15970	ClC2(=CC=C(C(O)CNC(CC1(=C(C(C)(C)CC1)C))C)C=C2)	CC1=C(CC(C)NCC(O)C2C=CC(Cl)=CC=2)CCC1(C)C	InChI=1S/C19H28ClNO/c1-13(11-16-9-10-19(3,4)14(16)2)21-12-18(22)15-5-7-17(20)8-6-15/h5-8,13,18,21-22H,9-12H2,1-4H3	YVEIWIODRMVCQU-UHFFFAOYSA-N	?		potentiometric	a1/apparent	NH2(+)	basic	8.55
11339	O=C(OCCN(CC)CC)C=C	CCN(CCOC(=O)C=C)CC	InChI=1S/C9H17NO2/c1-4-9(11)12-8-7-10(5-2)6-3/h4H,1,5-8H2,2-3H3	QHVBLSNVXDSMEB-UHFFFAOYSA-N	?	25	mean from 2	a1/apparent	?	basic	8.55
15972	[Br]C2(=CC=C(C(O)CNC(CC1(=C(C(C)(C)CC1)C))C)C=C2)	CC1=C(CC(C)NCC(O)C2C=CC(Br)=CC=2)CCC1(C)C	InChI=1S/C19H28BrNO/c1-13(11-16-9-10-19(3,4)14(16)2)21-12-18(22)15-5-7-17(20)8-6-15/h5-8,13,18,21-22H,9-12H2,1-4H3	HQLUANHEJFSCLT-UHFFFAOYSA-N	?		potentiometric	a1/apparent	NH2(+)	basic	8.57
13581	O(C1(=CC(N=CN(C)C)=CC=C1))C	COC1=CC(=CC=C1)N=CN(C)C	InChI=1S/C10H14N2O/c1-12(2)8-11-9-5-4-6-10(7-9)13-3/h4-8H,1-3H3	ZRULGOONNZXEHT-UHFFFAOYSA-N	?	25	potentiometric	a1/apparent	N=C-H	basic	8.6
15746	O=C(OCC)C2(C1(=CC=CC=C1))(CCN(C)CC2)	CCOC(=O)C1(CCN(C)CC1)C1C=CC=CC=1	InChI=1S/C15H21NO2/c1-3-18-14(17)15(9-11-16(2)12-10-15)13-7-5-4-6-8-13/h4-8H,3,9-12H2,1-2H3	XADCESSVHJOZHK-UHFFFAOYSA-N	?	20	potentiometric	a/apparent	NH%+&	basic	8.6
14822	OC(C1(=CC=CC=C1))(C2(=CC=CC=C2))C4(CCN(CCCC(O)C3(=CC=C(C(C)(C)C)C=C3))CC4)	CC(C)(C)C1C=CC(=CC=1)C(O)CCCN1CCC(CC1)C(O)(C1C=CC=CC=1)C1C=CC=CC=1	InChI=1S/C32H41NO2/c1-31(2,3)26-18-16-25(17-19-26)30(34)15-10-22-33-23-20-29(21-24-33)32(35,27-11-6-4-7-12-27)28-13-8-5-9-14-28/h4-9,11-14,16-19,29-30,34-35H,10,15,20-24H2,1-3H3	GUGOEEXESWIERI-UHFFFAOYSA-N	?	25	spectrophotometric	a1/apparent	?	basic	8.6
11693	OC1(=C(O)C=CC(=C1)CN)	NCC1=CC(O)=C(O)C=C1	InChI=1S/C7H9NO2/c8-4-5-1-2-6(9)7(10)3-5/h1-3,9-10H,4,8H2	YFMPSMITLLBENU-UHFFFAOYSA-N	?	25	potentiometric	a1/apparent	?	basic	8.6
16159	O=C(C2(C1(=CC(O)=CC=C1))(CCN(C)CC2))C	CN1CCC(CC1)(C(=C)O)C1=CC(O)=CC=C1	InChI=1S/C14H19NO2/c1-11(16)14(6-8-15(2)9-7-14)12-4-3-5-13(17)10-12/h3-5,10,16-17H,1,6-9H2,2H3	BAYIQQYWRWETKQ-UHFFFAOYSA-N	?	20	potentiometric	a/apparent	NH+	basic	8.61
14686	O(C1(=CC(=C(O)C=C1)CN(CC)CC))C	COC1C=CC(O)=C(CN(CC)CC)C=1	InChI=1S/C12H19NO2/c1-4-13(5-2)9-10-8-11(15-3)6-7-12(10)14/h6-8,14H,4-5,9H2,1-3H3	LHWYIGTXOZCFPM-UHFFFAOYSA-N	?	25	mean from 5	a1/apparent	O-H	basic	8.62
15884	O=C(OC1(C(C(=O)OC)C2(N(C)C(C1)CC2)))C3(=CC=CC=C3)	COC(O)=C1C2CCC(CC1OC(=O)C1C=CC=CC=1)N2C	InChI=1S/C17H21NO4/c1-18-12-8-9-13(18)15(17(20)21-2)14(10-12)22-16(19)11-6-4-3-5-7-11/h3-7,12-14,20H,8-10H2,1-2H3	WPDWTRUEKLNKGZ-UHFFFAOYSA-N	?	22	mean from 5	a1/apparent	?	basic	8.63
12213	OC1(=C(C=CC=C1)CNCCCCC)	CCCCCNCC1C=CC=CC=1O	InChI=1S/C12H19NO/c1-2-3-6-9-13-10-11-7-4-5-8-12(11)14/h4-5,7-8,13-14H,2-3,6,9-10H2,1H3	YPAQYHCBPYDPLY-UHFFFAOYSA-N	?	25	potentiometric	b1/apparent	?	basic	8.65
12019	OC2(=C1(C(NN=C1)=CC=C2))	OC1C=CC=C2NN=CC2=1	InChI=1S/C7H6N2O/c10-7-3-1-2-6-5(7)4-8-9-6/h1-4,10H,(H,8,9)	MPFDHICUUKUXLG-UHFFFAOYSA-N	?	25	potentiometric	a/apparent	?	basic	8.65
17082	OC1(=C(C=CC=C1)CNC2(CCCCC2))	OC1C=CC=CC=1CNC1CCCCC1	InChI=1S/C13H19NO/c15-13-9-5-4-6-11(13)10-14-12-7-2-1-3-8-12/h4-6,9,12,14-15H,1-3,7-8,10H2	XVAKOBDEONKIIK-UHFFFAOYSA-N	?	25	potentiometric	b1/apparent	?	basic	8.67
16813	O=C4(N(C2(CC3(N(CC1(=CC=CC=C1))C(C2)CC3)))CC5(=C4C=CC=C5OC))	COC1=CC=CC2C(=O)N(CC=21)C1CC2CCC(C1)N2CC1C=CC=CC=1	InChI=1S/C23H26N2O2/c1-27-22-9-5-8-20-21(22)15-25(23(20)26)19-12-17-10-11-18(13-19)24(17)14-16-6-3-2-4-7-16/h2-9,17-19H,10-15H2,1H3	IRDVXWSCOGADFW-UHFFFAOYSA-N	?	25	potentiometric	a1/apparent	?	basic	8.68
15336	O(C1(CC=C3(CCN2(C3(C1)(C(=C(CO)CC2)CCO)))))C	COC1CC=C2CCN3CCC(CO)=C(CCO)C32C1	InChI=1S/C16H25NO3/c1-20-14-3-2-13-5-8-17-7-4-12(11-19)15(6-9-18)16(13,17)10-14/h2,14,18-19H,3-11H2,1H3	ZCPHIFDMJATNFS-UHFFFAOYSA-N	?		potentiometric	a/apparent	NH+	basic	8.69
13644	O(C1(=CC(=C(O)C=C1)CN(C)C))C	COC1C=CC(O)=C(CN(C)C)C=1	InChI=1S/C10H15NO2/c1-11(2)7-8-6-9(13-3)4-5-10(8)12/h4-6,12H,7H2,1-3H3	DALDKLLZFGAGLB-UHFFFAOYSA-N	?	25	mean from 3	b1/apparent	?	basic	8.7
14809	O=[N+]([O-])C1(=CC(=C(OC)C=C1)C(=O)NC3(CC4(N(CC2(=CC=CC=C2))C(C3)CC4)))	COC1C=CC(=CC=1C(=O)NC1CC2CCC(C1)N2CC1C=CC=CC=1)[N+]([O-])=O	InChI=1S/C22H25N3O4/c1-29-21-10-9-19(25(27)28)13-20(21)22(26)23-16-11-17-7-8-18(12-16)24(17)14-15-5-3-2-4-6-15/h2-6,9-10,13,16-18H,7-8,11-12,14H2,1H3,(H,23,26)	TVMOWPYVFQYIEX-UHFFFAOYSA-N	?	25	potentiometric	a1/thermodynamic	?	basic	8.7
12649	O=C(OCCN)C(=C)C	CC(=C)C(=O)OCCN	InChI=1S/C6H11NO2/c1-5(2)6(8)9-4-3-7/h1,3-4,7H2,2H3	QLIBJPGWWSHWBF-UHFFFAOYSA-N	?	25	potentiometric	a1/thermodynamic	?	basic	8.7
11892	OC(CN(CC(O)C)C)C	CN(CC(C)O)CC(C)O	InChI=1S/C7H17NO2/c1-6(9)4-8(3)5-7(2)10/h6-7,9-10H,4-5H2,1-3H3	XKQMKMVTDKYWOX-UHFFFAOYSA-N	?	25	potentiometric	b1/apparent	?	basic	8.7
13967	O(C2(=CC=C(C1(NC1))C=C2))C	COC1C=CC(=CC=1)C1CN1	InChI=1S/C9H11NO/c1-11-8-4-2-7(3-5-8)9-6-10-9/h2-5,9-10H,6H2,1H3	YGQXQPWKPJSNFU-UHFFFAOYSA-N	?	25	potentiometric	a1/apparent	?	basic	8.7
15968	OC(C1(=CC=C(C)C=C1))CNC(CC2(=C(C(C)(C)CC2)C))C	CC(CC1CCC(C)(C)C=1C)NCC(O)C1C=CC(C)=CC=1	InChI=1S/C20H31NO/c1-14-6-8-17(9-7-14)19(22)13-21-15(2)12-18-10-11-20(4,5)16(18)3/h6-9,15,19,21-22H,10-13H2,1-5H3	OYBLIZSQLMELCK-UHFFFAOYSA-N	?		potentiometric	a1/apparent	NH2(+)	basic	8.71
11713	O=C([O-])CN=C1(CCCC1)	OC(O)=CN=C1CCCC1	InChI=1S/C7H11NO2/c9-7(10)5-8-6-3-1-2-4-6/h5,9-10H,1-4H2	DFFIUZGNWCVDAY-UHFFFAOYSA-N	?		potentiometric	a/apparent	?	basic	8.72
10435	S(CC(C)C)CCN	CC(C)CSCCN	InChI=1S/C6H15NS/c1-6(2)5-8-4-3-7/h6H,3-5,7H2,1-2H3	LWDLLZDODQKNDI-UHFFFAOYSA-N	?	17	potentiometric	b/apparent	?	basic	8.73
11019	[O-]C2(=NC=1(N(C([O-])=[NH+]C=1C=N2)C))	CN1C2N=C(O)N=CC=2N=C1O	InChI=1S/C6H6N4O2/c1-10-4-3(8-6(10)12)2-7-5(11)9-4/h2H,1H3,(H,8,12)(H,7,9,11)	OWGXWYSEUYARHO-UHFFFAOYSA-N	?	20	potentiometric	a/apparent	?	basic	8.74
12288	OC(CN(CC)CC)CN(CC)CC	CCN(CC(O)CN(CC)CC)CC	InChI=1S/C11H26N2O/c1-5-12(6-2)9-11(14)10-13(7-3)8-4/h11,14H,5-10H2,1-4H3	CDBMNYGKGNXEIG-UHFFFAOYSA-N	?, ?	25	potentiometric	a2/thermodynamic	diprot., diprot.	basic	8.77
13832	N2(=CC(C1(=NCCC1))=CC=C2)	C1CCN=C1C1C=NC=CC=1	InChI=1S/C9H10N2/c1-3-8(7-10-5-1)9-4-2-6-11-9/h1,3,5,7H,2,4,6H2	DPNGWXJMIILTBS-UHFFFAOYSA-N	?	24		b/apparent	?	basic	8.77
14048	[O-]C=2(C1(=NC=CN=C1N=CC=2))	OC1=CC=NC2=NC=CN=C21	InChI=1S/C7H5N3O/c11-5-1-2-9-7-6(5)8-3-4-10-7/h1-4H,(H,9,10,11)	NZNZVVKYXXVNKG-UHFFFAOYSA-N	?	20	potentiometric	a/apparent	?	basic	8.78
17260	FCCN	NCCF	InChI=1S/C2H6FN/c3-1-2-4/h1-2,4H2	FURHRJBOFNDYTG-UHFFFAOYSA-N	?	25		a1/apparent	?	basic	8.79
13385	O=C(OCC)C1(N2(CCC(C1)CC2))	CCOC(O)=C1CC2CCN1CC2	InChI=1S/C10H17NO2/c1-2-13-10(12)9-7-8-3-5-11(9)6-4-8/h8,12H,2-7H2,1H3	GAUGXYTWINEHAZ-UHFFFAOYSA-N	?	25		a1/apparent	?	basic	8.8
16272	N1(=C(N=C(C)C(=C1NCCN(CC)CC)C)N)	CC1=NC(N)=NC(NCCN(CC)CC)=C1C	InChI=1S/C12H23N5/c1-5-17(6-2)8-7-14-11-9(3)10(4)15-12(13)16-11/h5-8H2,1-4H3,(H3,13,14,15,16)	NXBVNGJFXKPUKW-UHFFFAOYSA-N	?, ?	25	potentiometric	a2/apparent	?, ?	basic	8.8
10449	OCC(N)(CO)CC	CCC(N)(CO)CO	InChI=1S/C5H13NO2/c1-2-5(6,3-7)4-8/h7-8H,2-4,6H2,1H3	IOAOAKDONABGPZ-UHFFFAOYSA-N	?	25	potentiometric	b/thermodynamic	?	basic	8.8
11316	O(CCN(CC)C)CCN(C)C	CN(C)CCOCCN(C)CC	InChI=1S/C9H22N2O/c1-5-11(4)7-9-12-8-6-10(2)3/h5-9H2,1-4H3	TVXYKULMXFNZEP-UHFFFAOYSA-N	?, ?		potentiometric	a2/apparent	?, ?	basic	8.805
14520	OC(C1(=CC=CC=C1))C(N)C	CC(N)C(O)C1C=CC=CC=1	InChI=1S/C9H13NO/c1-7(10)9(11)8-5-3-2-4-6-8/h2-7,9,11H,10H2,1H3	DLNKOYKMWOXYQA-UHFFFAOYSA-N	?	20	mean from 2	a2/apparent	?	basic	8.81
11303	N(CCNCCCC)CCCC	CCCCNCCNCCCC	InChI=1S/C10H24N2/c1-3-5-7-11-9-10-12-8-6-4-2/h11-12H,3-10H2,1-2H3	YRGVKPIUZUOJSJ-UHFFFAOYSA-N	?, ?	25	potentiometric	a2/apparent	?, ?	basic	8.825
14106	S(CCN(CC)CC)CCC	CCCSCCN(CC)CC	InChI=1S/C9H21NS/c1-4-8-11-9-7-10(5-2)6-3/h4-9H2,1-3H3	SAZYVOBMHLWJQZ-UHFFFAOYSA-N	?	17	potentiometric	b/apparent	?	basic	8.83
14808	[Br]C1(=CC(OC)=C(OC)C(=C1)C(=O)NC3(CC4(N(CC2(=CC=CC=C2))C(C3)CC4)))	COC1C(=CC(Br)=CC=1OC)C(=O)NC1CC2CCC(C1)N2CC1C=CC=CC=1	InChI=1S/C23H27BrN2O3/c1-28-21-11-16(24)10-20(22(21)29-2)23(27)25-17-12-18-8-9-19(13-17)26(18)14-15-6-4-3-5-7-15/h3-7,10-11,17-19H,8-9,12-14H2,1-2H3,(H,25,27)	CDTFYDSDYGNUHU-UHFFFAOYSA-N	?	25	potentiometric	a1/thermodynamic	?	basic	8.84
15134	ClC1(=C([O-])C(=CC(=C1)Cl)CN2(CCOCC2))	OC1C(CN2CCOCC2)=CC(Cl)=CC=1Cl	InChI=1S/C11H13Cl2NO2/c12-9-5-8(11(15)10(13)6-9)7-14-1-3-16-4-2-14/h5-6,15H,1-4,7H2	NBTBIZYFQFBWFA-UHFFFAOYSA-N	?	25	mean from 2	a2/apparent	?	basic	8.85
16801	O=C(NC2(CC3(N(CC1(=CC=CC=C1))C(C2)CC3)))C4(=C(OC)C=CC(=C4)N)	COC1C=CC(N)=CC=1C(=O)NC1CC2CCC(C1)N2CC1C=CC=CC=1	InChI=1S/C22H27N3O2/c1-27-21-10-7-16(23)11-20(21)22(26)24-17-12-18-8-9-19(13-17)25(18)14-15-5-3-2-4-6-15/h2-7,10-11,17-19H,8-9,12-14,23H2,1H3,(H,24,26)	RGVOAXBSYGJVPA-UHFFFAOYSA-N	?	25	potentiometric	a1/thermodynamic	?	basic	8.86
13335	O=C1(C(N)=CC(=N)C2(=C1C=CC=C2))	N=C1CC(=N)C(=O)C2=CC=CC=C12	InChI=1S/C10H8N2O/c11-8-5-9(12)10(13)7-4-2-1-3-6(7)8/h1-4,11-12H,5H2	FVRNNONVRCDGGG-UHFFFAOYSA-N	?	25		a/apparent	?	basic	8.87
12055	O(C1(N2(CCC(C1)CC2)))C	COC1CC2CCN1CC2	InChI=1S/C8H15NO/c1-10-8-6-7-2-4-9(8)5-3-7/h7-8H,2-6H2,1H3	HOEDHOOZPFOLKY-UHFFFAOYSA-N	?	25		a1/apparent	?	basic	8.87
12653	OC(CNCC(O)C)C	CC(O)CNCC(C)O	InChI=1S/C6H15NO2/c1-5(8)3-7-4-6(2)9/h5-9H,3-4H2,1-2H3	LVTYICIALWPMFW-UHFFFAOYSA-N	?	161	mean from 2	a1/apparent	NH3(1+)	basic	8.88
14455	OC1(=C(O)C=CC(=C1)CCN)	NCCC1=CC(O)=C(O)C=C1	InChI=1S/C8H11NO2/c9-4-3-6-1-2-7(10)8(11)5-6/h1-2,5,10-11H,3-4,9H2	VYFYYTLLBUKUHU-UHFFFAOYSA-N	?	20	mean from 2	a1/apparent	?	basic	8.89
12514	O(C2(=CC=C(C1(N(CCC1)C))C=C2))C	COC1C=CC(=CC=1)C1CCCN1C	InChI=1S/C12H17NO/c1-13-9-3-4-12(13)10-5-7-11(14-2)8-6-10/h5-8,12H,3-4,9H2,1-2H3	SDEOOZDCHZPZSN-UHFFFAOYSA-N	?		potentiometric	b/apparent	?	basic	8.9
16726	N(C1(C3(=C(C=CC2(=C1C=CC=C2))C=CC=C3)))CCC	CCCNC1C2C=CC=CC=2C=CC2C=CC=CC=21	InChI=1S/C18H19N/c1-2-13-19-18-16-9-5-3-7-14(16)11-12-15-8-4-6-10-17(15)18/h3-12,18-19H,2,13H2,1H3	WQPMDRVTJVCQJS-UHFFFAOYSA-N	?	23.6		a1/apparent	?	basic	8.9
15765	OCCN(CCC1(=NN=N[N-]1))CCC2(=NN=N[N-]2)	OCCN(CCC1N=NNN=1)CCC1N=NNN=1	InChI=1S/C8H15N9O/c18-6-5-17(3-1-7-9-13-14-10-7)4-2-8-11-15-16-12-8/h18H,1-6H2,(H,9,10,13,14)(H,11,12,15,16)	FJPFPQIARKUOPJ-UHFFFAOYSA-N	?	20	potentiometric	a2/apparent	N-H	basic	8.9
10903	N(NC1(CCN(C)CC1))=C(C)C	CC(C)N=NC1CCN(C)CC1	InChI=1S/C9H19N3/c1-8(2)10-11-9-4-6-12(3)7-5-9/h8-9H,4-7H2,1-3H3	QAHGCLKSLMITMW-UHFFFAOYSA-N	?	20	potentiometric	a/apparent	?	basic	8.9
17405	OC(CN)CN	NCC(O)CN	InChI=1S/C3H10N2O/c4-1-3(6)2-5/h3,6H,1-2,4-5H2	UYBWIEGTWASWSR-UHFFFAOYSA-N	?, ?	27	mean from 3	a1/apparent	?, ?	basic	8.915
16795	O=C(NC2(CC3(N(CC1(=CC=CC=C1))C(C2)CC3)))C4(=C(OC)C(=CC=C4)C)	CC1=CC=CC(=C1OC)C(=O)NC1CC2CCC(C1)N2CC1C=CC=CC=1	InChI=1S/C23H28N2O2/c1-16-7-6-10-21(22(16)27-2)23(26)24-18-13-19-11-12-20(14-18)25(19)15-17-8-4-3-5-9-17/h3-10,18-20H,11-15H2,1-2H3,(H,24,26)	HYNOCGJMZDHILG-UHFFFAOYSA-N	?	25	potentiometric	a1/thermodynamic	?	basic	8.92
11654	S1(C(=CC=C1)CNCCS)	SCCNCC1=CC=CS1	InChI=1S/C7H11NS2/c9-4-3-8-6-7-2-1-5-10-7/h1-2,5,8-9H,3-4,6H2	IAKRKJLIYHEIHV-UHFFFAOYSA-N	?	17	potentiometric	b/apparent	?	basic	8.93
17648	N(CCN)CCC	CCCNCCN	InChI=1S/C5H14N2/c1-2-4-7-5-3-6/h7H,2-6H2,1H3	CFNHVUGPXZUTRR-UHFFFAOYSA-N	?, ?	25	potentiometric	a2/apparent	?, ?	basic	8.94
17129	O=C([O-])C(N)CC1(=NNC2(=C1C=CC=C2))	N=C(CC1=NNC2=CC=CC=C21)C(O)O	InChI=1S/C10H11N3O2/c11-7(10(14)15)5-9-6-3-1-2-4-8(6)12-13-9/h1-4,10-11,14-15H,5H2,(H,12,13)	JXKBMHROUWEAAK-UHFFFAOYSA-N	?		potentiometric	a2/apparent	?	basic	8.95
10484	O=C(CCN(C)C)C	CN(C)CCC(=C)O	InChI=1S/C6H13NO/c1-6(8)4-5-7(2)3/h8H,1,4-5H2,2-3H3	LGJCZKVRCWFNGA-UHFFFAOYSA-N	?		potentiometric	a/apparent	?	basic	8.95
17738	O(CCN(C)C)C	COCCN(C)C	InChI=1S/C5H13NO/c1-6(2)4-5-7-3/h4-5H2,1-3H3	HMVFITKXZCNKSS-UHFFFAOYSA-N	?	25		a1/apparent	?	basic	8.96
15744	O=C(OC1(CC(NC(C1)C)(C)C))C2(=CC=CC=C2)	CC1CC(CC(C)(C)N1)OC(=O)C1C=CC=CC=1	InChI=1S/C15H21NO2/c1-11-9-13(10-15(2,3)16-11)18-14(17)12-7-5-4-6-8-12/h4-8,11,13,16H,9-10H2,1-3H3	ZYHGIAPHLSTGMX-UHFFFAOYSA-N	?	22	mean from 2	b/apparent	?	basic	8.97
15998	N2(=C(C=1(NC=3(C=CC=CC=3(C=1CC2))))C)	CC1=NCCC2C3C=CC=CC=3NC=21	InChI=1S/C12H12N2/c1-8-12-10(6-7-13-8)9-4-2-3-5-11(9)14-12/h2-5,14H,6-7H2,1H3	CWOYLIJQLSNRRN-UHFFFAOYSA-N	?	25	spectrophotometric	b1/apparent	N-7	basic	8.99
15386	O=C([O-])C1(=[N+](C([O-])=NC(=C1)[O-])C2(OC(CO)C(C2O)O))	OCC1OC(C(O)C1O)[N+]1C(=CC(O)=NC=1O)C(O)=O	InChI=1S/C10H12N2O8/c13-2-4-6(15)7(16)8(20-4)12-3(9(17)18)1-5(14)11-10(12)19/h1,4,6-8,13,15-16H,2H2,(H2,11,14,17,18,19)/p+1	JGHZEUHLNBXAGU-UHFFFAOYSA-O	?		spectrophotometric	a1/apparent	?	basic	9.0
14101	N(C(C#C)(C)C)C(CC)(C)C	CCC(C)(C)NC(C)(C)C#C	InChI=1S/C10H19N/c1-7-9(3,4)11-10(5,6)8-2/h1,11H,8H2,2-6H3	QZIVTSHQTWUMNU-UHFFFAOYSA-N	?	25	potentiometric	a1/apparent	?	basic	9.0
12300	OC(CN(CC(O)C)CCCCC)C	CCCCCN(CC(C)O)CC(C)O	InChI=1S/C11H25NO2/c1-4-5-6-7-12(8-10(2)13)9-11(3)14/h10-11,13-14H,4-9H2,1-3H3	FMCAWMPNLUZDNF-UHFFFAOYSA-N	?		potentiometric	a/apparent	prot.	basic	9.0
11528	S(C1(=NCCN1))CCCC	CCCCSC1NCCN=1	InChI=1S/C7H14N2S/c1-2-3-6-10-7-8-4-5-9-7/h2-6H2,1H3,(H,8,9)	IECYSNCSCGTHHH-UHFFFAOYSA-N	?		potentiometric	a/apparent	?	basic	9.0
11334	OC(CN(CC(O)CC)C)CC	CN(CC(O)CC)CC(O)CC	InChI=1S/C9H21NO2/c1-4-8(11)6-10(3)7-9(12)5-2/h8-9,11-12H,4-7H2,1-3H3	GXMPGTXMVQAVAL-UHFFFAOYSA-N	?	20	potentiometric	a1/apparent	-NH3%+&	basic	9.0
16983	N1(CCCCC1)(CCCN2(CCCCC2))	C(CCN1CCCCC1)N1CCCCC1	InChI=1S/C13H26N2/c1-3-8-14(9-4-1)12-7-13-15-10-5-2-6-11-15/h1-13H2	AMBFNDRKYCJLNH-UHFFFAOYSA-N	?, ?	22	mean from 3	a1/apparent	?, ?	basic	9.025
16395	O2(C1(=C(C=CC=C1)CN(CCCN(CC3(=C(OCC2)C=CC=C3))C)C))	CN1CC2C=CC=CC=2OCCOC2C=CC=CC=2CN(C)CCC1	InChI=1S/C21H28N2O2/c1-22-12-7-13-23(2)17-19-9-4-6-11-21(19)25-15-14-24-20-10-5-3-8-18(20)16-22/h3-6,8-11H,7,12-17H2,1-2H3	XGWOJXFWRLSXAU-UHFFFAOYSA-N	?, ?	25	potentiometric	b1/apparent	HN%+&-H, HN%+&-H	basic	9.030000000000001
17312	S1(CCNCC1)	C1CSCCN1	InChI=1S/C4H9NS/c1-3-6-4-2-5-1/h5H,1-4H2	BRNULMACUQOKMR-UHFFFAOYSA-N	?	25	mean from 3	a1/apparent	N-H%+&	basic	9.05
13108	OC1(=CC(=CC=C1)CN)	NCC1C=C(O)C=CC=1	InChI=1S/C7H9NO/c8-5-6-2-1-3-7(9)4-6/h1-4,9H,5,8H2	JNZYADHPGVZMQK-UHFFFAOYSA-N	?	25	spectrophotometric	a1/apparent	OH	basic	9.06
11730	O=C([O-])C1(=CCCN(C1)C)	CN1CC(=CCC1)C(O)=O	InChI=1S/C7H11NO2/c1-8-4-2-3-6(5-8)7(9)10/h3H,2,4-5H2,1H3,(H,9,10)	DNJFTXKSFAMXQF-UHFFFAOYSA-N	?	25	potentiometric	a2/apparent	?	basic	9.07
14867	O=[N+]([O-])C1(=CC=C(CCC(N)C(=O)[O-])C=C1)	N=C(CCC1C=CC(=CC=1)[N+]([O-])=O)C(O)O	InChI=1S/C10H12N2O4/c11-9(10(13)14)6-3-7-1-4-8(5-2-7)12(15)16/h1-2,4-5,10-11,13-14H,3,6H2	KIDVNDXEXDSFSD-UHFFFAOYSA-N	?		potentiometric	a2/apparent	?	basic	9.1
16021	N23(C=C(C1(=CC=CC=C1))C(CC2)CC3)	C1CN2CCC1C(=C2)C1C=CC=CC=1	InChI=1S/C13H15N/c1-2-4-11(5-3-1)13-10-14-8-6-12(13)7-9-14/h1-5,10,12H,6-9H2	DECYOEUCXIITJU-UHFFFAOYSA-N	?	25		a/apparent	NH+	basic	9.1
11777	[Si](OC1(CN(C)C1))(C)(C)C	CN1CC(C1)O[Si](C)(C)C	InChI=1S/C7H17NOSi/c1-8-5-7(6-8)9-10(2,3)4/h7H,5-6H2,1-4H3	PMOIQWBHEJKSGA-UHFFFAOYSA-N	?	20	potentiometric	a1/apparent	?	basic	9.1
13798	[O-]C1(=NC=NC2(=C1N=CN2C))	CN1C=NC2=C(O)N=CN=C12	InChI=1S/C6H6N4O/c1-10-3-9-4-5(10)7-2-8-6(4)11/h2-3H,1H3,(H,7,8,11)	PESGUQRDJASXOR-UHFFFAOYSA-N	?	25	mean from 2	a2/apparent	?	basic	9.11
16480	ClC1(=C(OC)C(=C([O-])C(=C1)Cl)C(=O)NC2(CCN(C)CC2))	COC1C(=C(O)C(Cl)=CC=1Cl)C(=O)NC1CCN(C)CC1	InChI=1S/C14H18Cl2N2O3/c1-18-5-3-8(4-6-18)17-14(20)11-12(19)9(15)7-10(16)13(11)21-2/h7-8,19H,3-6H2,1-2H3,(H,17,20)	YMBGKAXKRLPYSY-UHFFFAOYSA-N	?	25	potentiometric	a2/apparent	NH	basic	9.12
16846	S(=O)(=O)(N)C1(=CC(=C(OC)C=C1)C(=O)NCC2(N(CCC2)CC))	CCN1CCCC1CNC(=O)C1C=C(C=CC=1OC)S(N)(=O)=O	InChI=1S/C15H23N3O4S/c1-3-18-8-4-5-11(18)10-17-15(19)13-9-12(23(16,20)21)6-7-14(13)22-2/h6-7,9,11H,3-5,8,10H2,1-2H3,(H,17,19)(H2,16,20,21)	BGRJTUBHPOOWDU-UHFFFAOYSA-N	?	25	potentiometric	a1/apparent	?	basic	9.12
15979	[Br]C2(=CC1(=NC=CC(=C1C=C2)NC(CCCN(CC)CC)C))	CC(CCCN(CC)CC)NC1C=CN=C2C=C(Br)C=CC2=1	InChI=1S/C18H26BrN3/c1-4-22(5-2)12-6-7-14(3)21-17-10-11-20-18-13-15(19)8-9-16(17)18/h8-11,13-14H,4-7,12H2,1-3H3,(H,20,21)	GDCDHNUYXXZRKA-UHFFFAOYSA-N	?, ?	30	potentiometric	a2/apparent	?, ?	basic	9.125
11329	O=C(OCCNC(C)C)C(=C)C	CC(=C)C(=O)OCCNC(C)C	InChI=1S/C9H17NO2/c1-7(2)9(11)12-6-5-10-8(3)4/h8,10H,1,5-6H2,2-4H3	LSZFFPVDPBVFRO-UHFFFAOYSA-N	?	25	potentiometric	a1/thermodynamic	?	basic	9.13
13102	OC1(=CC=C(CN)C=C1)	NCC1C=CC(O)=CC=1	InChI=1S/C7H9NO/c8-5-6-1-3-7(9)4-2-6/h1-4,9H,5,8H2	RQJDUEKERVZLLU-UHFFFAOYSA-N	?	25	spectrophotometric	a1/apparent	OH	basic	9.14
14110	O=C(OCCNCC)C(=C)C	CC(=C)C(=O)OCCNCC	InChI=1S/C8H15NO2/c1-4-9-5-6-11-8(10)7(2)3/h9H,2,4-6H2,1,3H3	KZUIKPMQAIEBOE-UHFFFAOYSA-N	?	25	potentiometric	a1/thermodynamic	?	basic	9.15
13453	N(N)=C2(N(C1(=C(C=CC=C1)C=C2))C)	CN1C(C=CC2C=CC=CC1=2)N=N	InChI=1S/C10H11N3/c1-13-9-5-3-2-4-8(9)6-7-10(13)12-11/h2-7,10-11H,1H3	YOZLSHBOBMYZLD-UHFFFAOYSA-N	?	20	mean from 2	a2/apparent	?	basic	9.17
14732	N#C	C#N	InChI=1S/CHN/c1-2/h1H	LELOWRISYMNNSU-UHFFFAOYSA-N	?	20	mean from 2	a/thermodynamic	?	basic	9.18
11914	[Si](OCC)(OCC)(CN)C	C[Si](CN)(OCC)OCC	InChI=1S/C6H17NO2Si/c1-4-8-10(3,6-7)9-5-2/h4-7H2,1-3H3	LTRPLRHNXPTOIN-UHFFFAOYSA-N	?		potentiometric	b/apparent	?	basic	9.19
16211	O=C1(N([N-]C(=C1CCC)C)C2(CCN(C)CC2))	CN1CCC(CC1)N1N=C(C)C(CCC)C1=O	InChI=1S/C13H23N3O/c1-4-5-12-10(2)14-16(13(12)17)11-6-8-15(3)9-7-11/h11-12H,4-9H2,1-3H3	IVRRNANXICQAJZ-UHFFFAOYSA-N	?		potentiometric	a2/apparent	?	basic	9.2
14750	ClC3(=CC2(=NC=1(C(=CC(OC)=CC=1)C(=C2C=C3)NC(CCCCCCCN(CC)CC)C)))	COC1C=C2C(NC(C)CCCCCCCN(CC)CC)=C3C=CC(Cl)=CC3=NC2=CC=1	InChI=1S/C27H38ClN3O/c1-5-31(6-2)17-11-9-7-8-10-12-20(3)29-27-23-15-13-21(28)18-26(23)30-25-16-14-22(32-4)19-24(25)27/h13-16,18-20H,5-12,17H2,1-4H3,(H,29,30)	ZHVXSDRVLNSHEQ-UHFFFAOYSA-N	?, ?	30	potentiometric	a3/apparent	?, ?	basic	9.2
10637	N(C1(=CC=C(C)C=C1))=CN(C)C	CC1C=CC(=CC=1)N=CN(C)C	InChI=1S/C10H14N2/c1-9-4-6-10(7-5-9)11-8-12(2)3/h4-8H,1-3H3	NOBRDGQOCLNSSL-UHFFFAOYSA-N	?	25	potentiometric	a1/apparent	N=C-H	basic	9.21
12040	N1(C(C)(C)C)(C2(CCCC12))	CC(C)(C)N1C2CCCC12	InChI=1S/C9H17N/c1-9(2,3)10-7-5-4-6-8(7)10/h7-8H,4-6H2,1-3H3	DQBBVLDHYSGRJT-UHFFFAOYSA-N	?	25	mean from 2	a1/apparent	NH	basic	9.22
17541	NCCC#C	C#CCCN	InChI=1S/C4H7N/c1-2-3-4-5/h1H,3-5H2	XSBPYGDBXQXSCU-UHFFFAOYSA-N	?	20	potentiometric	a1/apparent	?	basic	9.23
14083	O=C(NCCCN(C)C)C=C	CN(C)CCCNC(=O)C=C	InChI=1S/C8H16N2O/c1-4-8(11)9-6-5-7-10(2)3/h4H,1,5-7H2,2-3H3,(H,9,11)	ADTJPOBHAXXXFS-UHFFFAOYSA-N	?	25	potentiometric	a1/apparent	?	basic	9.23
13688	[Si](OC1(CN(C(C)(C)C)C1))(C)(C)C	CC(C)(C)N1CC(C1)O[Si](C)(C)C	InChI=1S/C10H23NOSi/c1-10(2,3)11-7-9(8-11)12-13(4,5)6/h9H,7-8H2,1-6H3	XPXBFOBGQKAWGJ-UHFFFAOYSA-N	?	20	potentiometric	a1/apparent	?	basic	9.24
17659	S(CCN)CCN	NCCSCCN	InChI=1S/C4H12N2S/c5-1-3-7-4-2-6/h1-6H2	JONTXEXBTWSUKE-UHFFFAOYSA-N	?, ?	30	potentiometric	a2/apparent	?, ?	basic	9.24
13303	N=C1(N(C=2(C=CC=CC=2(C1(C)C)))C)	CN1C(=N)C(C)(C)C2C=CC=CC1=2	InChI=1S/C11H14N2/c1-11(2)8-6-4-5-7-9(8)13(3)10(11)12/h4-7,12H,1-3H3	IQVXOUXPKRGXIX-UHFFFAOYSA-N	?		potentiometric	a/apparent	?	basic	9.25
16620	N(C(C=C(C1(=CC=CC=C1))C2(=CC=CC=C2))C)(C)C	CC(C=C(C1C=CC=CC=1)C1C=CC=CC=1)N(C)C	InChI=1S/C18H21N/c1-15(19(2)3)14-18(16-10-6-4-7-11-16)17-12-8-5-9-13-17/h4-15H,1-3H3	QZWMYBWMOFESDA-UHFFFAOYSA-N	?	25	potentiometric	a/apparent	?	basic	9.26
13885	[O-]C=1(C=2(C(N=NC=1)=CC=CC=2))	OC1=CN=NC2=CC=CC=C21	InChI=1S/C8H6N2O/c11-8-5-9-10-7-4-2-1-3-6(7)8/h1-5H,(H,10,11)	UFMBERDMCRCVSM-UHFFFAOYSA-N	?	20	potentiometric	a2/apparent	?	basic	9.27
17670	O=C(NCCN)C	C/C(/O)=N\CCN	InChI=1S/C4H10N2O/c1-4(7)6-3-2-5/h2-3,5H2,1H3,(H,6,7)	DAKZISABEDGGSV-UHFFFAOYSA-N	?	25	potentiometric	a/apparent	?	basic	9.28
11855	N#CCCCN(CC)CC	CCN(CCCC#N)CC	InChI=1S/C8H16N2/c1-3-10(4-2)8-6-5-7-9/h3-6,8H2,1-2H3	NUVVGLXJJPTXRJ-UHFFFAOYSA-N	?	25	potentiometric	a/thermodynamic	?	basic	9.29
13199	O(CCN(CC)CC)CCN(C)C	CN(C)CCOCCN(CC)CC	InChI=1S/C10H24N2O/c1-5-12(6-2)8-10-13-9-7-11(3)4/h5-10H2,1-4H3	SKONQUYDXIBTRG-UHFFFAOYSA-N	?, ?		potentiometric	a2/apparent	?, ?	basic	9.3
16703	N=1(C=3(C(C(N)=CC=1C=CC2(=CC=CC=C2))=CC=CC=3))	NC1=CC(C=CC2C=CC=CC=2)=NC2=CC=CC=C21	InChI=1S/C17H14N2/c18-16-12-14(11-10-13-6-2-1-3-7-13)19-17-9-5-4-8-15(16)17/h1-12H,(H2,18,19)	ZJFZSWLJSPEDMC-UHFFFAOYSA-N	?	20		a/apparent	?	basic	9.3
16112	O2(C([N+]1(=C([O-])N=C([O-])C=C1))C(O)C(C2CO)O)	OCC1OC(C(O)C1O)[N+]1=CC=C(O)N=C1O	InChI=1S/C9H12N2O6/c12-3-4-6(14)7(15)8(17-4)11-2-1-5(13)10-9(11)16/h1-2,4,6-8,12,14-15H,3H2,(H,10,13,16)/p+1	DRTQHJPVMGBUCF-UHFFFAOYSA-O	?		spectrophotometric	a/apparent	?	basic	9.3
16600	O=[N+]([O-])C2(=CC1(=NC=C(C(=O)OCC)C(=C1C=C2)[O-]))	CCOC(=O)C1=CN=C2C=C(C=CC2=C1O)[N+]([O-])=O	InChI=1S/C12H10N2O5/c1-2-19-12(16)9-6-13-10-5-7(14(17)18)3-4-8(10)11(9)15/h3-6H,2H2,1H3,(H,13,15)	LYNIYLCGKJWHSC-UHFFFAOYSA-N	?	20	mean from 2	a1/apparent	O-H	basic	9.32
13727	N1(NC3(CCC1C23(CC2)))(C(C)(C)C)	CC(C)(C)N1NC2CCC1C12CC1	InChI=1S/C11H20N2/c1-10(2,3)13-9-5-4-8(12-13)11(9)6-7-11/h8-9,12H,4-7H2,1-3H3	MXIFAZGNUJCSHQ-UHFFFAOYSA-N	?	24	spectrophotometric	a1/apparent	NH%+&*	basic	9.33
12856	[S-]C1(=NC=NC(=C1N)N)	NC1=NC=NC(S)=C1N	InChI=1S/C4H6N4S/c5-2-3(6)7-1-8-4(2)9/h1H,5H2,(H3,6,7,8,9)	LFJKVEOWXYKQGT-UHFFFAOYSA-N	?		mean from 2	a2/apparent	?	basic	9.34
17678	N(CC=C)CC=C	C=CCNCC=C	InChI=1S/C6H11N/c1-3-5-7-6-4-2/h3-4,7H,1-2,5-6H2	DYUWTXWIYMHBQS-UHFFFAOYSA-N	?	24	mean from 2	a1/apparent	?	basic	9.35
14597	O(CCN(CC)CC)CCN(CC)CC	CCN(CCOCCN(CC)CC)CC	InChI=1S/C12H28N2O/c1-5-13(6-2)9-11-15-12-10-14(7-3)8-4/h5-12H2,1-4H3	MELCWEWUZODSIS-UHFFFAOYSA-N	?, ?		potentiometric	a2/apparent	?, ?	basic	9.36
13001	NC(C1(=CC=CC=C1))C	CC(N)C1C=CC=CC=1	InChI=1S/C8H11N/c1-7(9)8-5-3-2-4-6-8/h2-7H,9H2,1H3	RQEUFEKYXDPUSK-UHFFFAOYSA-N	?	17	mean from 3	b/thermodynamic	?	basic	9.36
12289	O=C(NC(CCN(C)C)(C)C)C(=C)C	CC(=C)C(=O)NC(C)(C)CCN(C)C	InChI=1S/C11H22N2O/c1-9(2)10(14)12-11(3,4)7-8-13(5)6/h1,7-8H2,2-6H3,(H,12,14)	GJIFTZMJASKIMB-UHFFFAOYSA-N	?	25	potentiometric	a1/apparent	?	basic	9.37
10187	N=C1(C(CCCC1)C)	CC1CCCCC1=N	InChI=1S/C7H13N/c1-6-4-2-3-5-7(6)8/h6,8H,2-5H2,1H3	ZWWFCBCSHLJYNS-UHFFFAOYSA-N	?		potentiometric	a/apparent	?	basic	9.38
10760	N(C(CC1(=CC=CC=C1))C)(C)C	CC(CC1C=CC=CC=1)N(C)C	InChI=1S/C11H17N/c1-10(12(2)3)9-11-7-5-4-6-8-11/h4-8,10H,9H2,1-3H3	OBDSVYOSYSKVMX-UHFFFAOYSA-N	?	25	potentiometric	b/apparent	?	basic	9.4
13155	[O-]C1(=NC(=NC(=N1)N)N)	NC1=NC(O)=NC(N)=N1	InChI=1S/C3H5N5O/c4-1-6-2(5)8-3(9)7-1/h(H5,4,5,6,7,8,9)	MASBWURJQFFLOO-UHFFFAOYSA-N	?		spectrophotometric	a2/apparent	?	basic	9.4
15347	O3(C(N2(C1(=NC(=NC(=C1N=C2)[O-])N)))C(O)C(C3CO)O)	NC1=NC(O)=C2N=CN(C3OC(CO)C(O)C3O)C2=N1	InChI=1S/C10H13N5O5/c11-10-13-7-4(8(19)14-10)12-2-15(7)9-6(18)5(17)3(1-16)20-9/h2-3,5-6,9,16-18H,1H2,(H3,11,13,14,19)	NYHBQMYGNKIUIF-UHFFFAOYSA-N	?	22	mean from 4	a1/apparent	?	basic	9.41
16957	O=CC(C1(=CC=CC=C1))C2(=CC=CC=C2)	OC=C(C1C=CC=CC=1)C1C=CC=CC=1	InChI=1S/C14H12O/c15-11-14(12-7-3-1-4-8-12)13-9-5-2-6-10-13/h1-11,15H	NULBTKCAZBFRAU-UHFFFAOYSA-N	?	25	spectrophotometric	a1/apparent	H+	basic	9.42
10685	O=[N+]([O-])C1(=CC=C(CCN)C=C1)	NCCC1=CC=C(C=C1)[N+]([O-])=O	InChI=1S/C8H10N2O2/c9-6-5-7-1-3-8(4-2-7)10(11)12/h1-4H,5-6,9H2	IOXOZOPLBFXYLM-UHFFFAOYSA-N	?	25	potentiometric	a1/apparent	?	basic	9.42
17696	S(CCN)CCC	CCCSCCN	InChI=1S/C5H13NS/c1-2-4-7-5-3-6/h2-6H2,1H3	KHHKBTRFZTUVRD-UHFFFAOYSA-N	?	17	potentiometric	b/apparent	?	basic	9.43
10759	N(CC1(=CC=CC=C1))(CC)CC	CCN(CC1C=CC=CC=1)CC	InChI=1S/C11H17N/c1-3-12(4-2)10-11-8-6-5-7-9-11/h5-9H,3-4,10H2,1-2H3	ZWRDBWDXRLPESY-UHFFFAOYSA-N	?	25	potentiometric	b1/apparent	?	basic	9.44
11266	N1(=C(N)C=C(N)C=2(C1=CC=CC=2))	NC1C=C(N)C2=CC=CC=C2N=1	InChI=1S/C9H9N3/c10-7-5-9(11)12-8-4-2-1-3-6(7)8/h1-5H,(H4,10,11,12)	NKXSJFUIFJMXED-UHFFFAOYSA-N	?	20	potentiometric	a/apparent	?	basic	9.45
16251	N(CC1(=CC=C(C)C=C1))CCCCCCCC	CC1C=CC(CNCCCCCCCC)=CC=1	InChI=1S/C16H27N/c1-3-4-5-6-7-8-13-17-14-16-11-9-15(2)10-12-16/h9-12,17H,3-8,13-14H2,1-2H3	ROBYAETYBMMTQN-UHFFFAOYSA-N	?		potentiometric	a1/apparent	amino	basic	9.47
16777	N(CC1(=CC=C(C)C=C1))CCCCCCCCCC	CC1C=CC(CNCCCCCCCCCC)=CC=1	InChI=1S/C18H31N/c1-3-4-5-6-7-8-9-10-15-19-16-18-13-11-17(2)12-14-18/h11-14,19H,3-10,15-16H2,1-2H3	TYRQLYUAKVLSPU-UHFFFAOYSA-N	?		potentiometric	a1/apparent	amino	basic	9.48
17881	OC1(C(N)CCC1)	NC1CCCC1O	InChI=1S/C5H11NO/c6-4-2-1-3-5(4)7/h4-5,7H,1-3,6H2	JFFOUICIRBXFRC-UHFFFAOYSA-N	?, ?	25	mean from 2	b/thermodynamic	?, ?	basic	9.489999999999998
15350	N=1(C=3(C(C(N)=CC=1C=CC2(=CC=C(N)C=C2))=CC=CC=3))	NC1C=CC(C=CC2C=C(N)C3=CC=CC=C3N=2)=CC=1	InChI=1S/C17H15N3/c18-13-8-5-12(6-9-13)7-10-14-11-16(19)15-3-1-2-4-17(15)20-14/h1-11H,18H2,(H2,19,20)	XYYWQTBWIXUPCZ-UHFFFAOYSA-N	?	20		a/apparent	?	basic	9.5
12320	O=C(NCCCN(CC=C)C)C=N[O-]	CN(CC=C)CCCNC(=O)CN=O	InChI=1S/C9H17N3O2/c1-3-6-12(2)7-4-5-10-9(13)8-11-14/h3H,1,4-8H2,2H3,(H,10,13)	UQLLESPZZJEDKX-UHFFFAOYSA-N	?	25	potentiometric	a2/apparent	?	basic	9.5
14515	OC1(=C(C=CC=C1)CCCN)	NCCCC1C=CC=CC=1O	InChI=1S/C9H13NO/c10-7-3-5-8-4-1-2-6-9(8)11/h1-2,4,6,11H,3,5,7,10H2	QWGDENNPWXKGPQ-UHFFFAOYSA-N	?	25	spectrophotometric	a1/apparent	OH	basic	9.51
10837	O(C1(=CC=C(CC(N)C)C=C1))C	COC1C=CC(CC(C)N)=CC=1	InChI=1S/C10H15NO/c1-8(11)7-9-3-5-10(12-2)6-4-9/h3-6,8H,7,11H2,1-2H3	NEGYEDYHPHMHGK-UHFFFAOYSA-N	?	25	potentiometric	b/apparent	?	basic	9.53
17471	OCC(N)CC	CCC(N)CO	InChI=1S/C4H11NO/c1-2-4(5)3-6/h4,6H,2-3,5H2,1H3	JCBPETKZIGVZRE-UHFFFAOYSA-N	?	25	mean from 2	a1/apparent	?	basic	9.53
13407	OCC1(C2(C=CC(C1CN(C)C)C2))	CN(C)CC1C(CO)C2CC1C=C2	InChI=1S/C11H19NO/c1-12(2)6-10-8-3-4-9(5-8)11(10)7-13/h3-4,8-11,13H,5-7H2,1-2H3	DIQDXPBIFAYNCC-UHFFFAOYSA-N	?	25	potentiometric	a1/thermodynamic	?	basic	9.54
16823	ClC1(=C([O-])C(=C(OC)C(=C1)CC)C(=O)NCC2(N(CCC2)CC))	COC1=C(C(O)=C(Cl)C=C1CC)C(=O)NCC1CCCN1CC	InChI=1S/C17H25ClN2O3/c1-4-11-9-13(18)15(21)14(16(11)23-3)17(22)19-10-12-7-6-8-20(12)5-2/h9,12,21H,4-8,10H2,1-3H3,(H,19,22)	KSUCKSLJGXQWOX-UHFFFAOYSA-N	?	25	potentiometric	a2/apparent	NH	basic	9.54
12644	O=C([O-])C(N)CC(=O)[O-]	N=C(CC(O)=O)C(O)O	InChI=1S/C4H7NO4/c5-2(4(8)9)1-3(6)7/h4-5,8-9H,1H2,(H,6,7)	ZJNQKGJJSMPGQQ-UHFFFAOYSA-N	?	40		b1/apparent	NH2	basic	9.54
17270	OCCN	NCCO	InChI=1S/C2H7NO/c3-1-2-4/h4H,1-3H2	HZAXFHJVJLSVMW-UHFFFAOYSA-N	?	40	mean from 17	b1/apparent	NH%+&	basic	9.55
17853	N1(=C(CCCC1)C)	CC1CCCCN=1	InChI=1S/C6H11N/c1-6-4-2-3-5-7-6/h2-5H2,1H3	BJGMTCROJYGHSX-UHFFFAOYSA-N	?	24	potentiometric	a/apparent	NH+	basic	9.57
16564	O=[N+]([O-])C1(=CC(=C([O-])C=C1)CN2(CCOCCOCCOCCOCCOCC2))	[O-][N+](=O)C1=CC(CN2CCOCCOCCOCCOCCOCC2)=C(O)C=C1	InChI=1S/C19H30N2O8/c22-19-2-1-18(21(23)24)15-17(19)16-20-3-5-25-7-9-27-11-13-29-14-12-28-10-8-26-6-4-20/h1-2,15,22H,3-14,16H2	QSBDGJXZCMCAKX-UHFFFAOYSA-N	?	25		a2/apparent	N%+&	basic	9.59
12189	O(C1(=C(OC)C=CC(=C1)CC(N)C))C	CC(N)CC1=CC(OC)=C(C=C1)OC	InChI=1S/C11H17NO2/c1-8(12)6-9-4-5-10(13-2)11(7-9)14-3/h4-5,7-8H,6,12H2,1-3H3	KAZPHAGSWZTKDW-UHFFFAOYSA-N	?	25	potentiometric	b/apparent	?	basic	9.6
14604	OC(CN(C(C)(C)C)CC(O)CC)CC	CC(C)(C)N(CC(O)CC)CC(O)CC	InChI=1S/C12H27NO2/c1-6-10(14)8-13(12(3,4)5)9-11(15)7-2/h10-11,14-15H,6-9H2,1-5H3	GBVSGUDYKAMJLK-UHFFFAOYSA-N	?	20	potentiometric	a1/apparent	-NH3%+&	basic	9.6
13806	N=C1(N(C=2(C=CC=CC=2(C1)))C)	CN1C(=N)CC2C=CC=CC1=2	InChI=1S/C9H10N2/c1-11-8-5-3-2-4-7(8)6-9(11)10/h2-5,10H,6H2,1H3	INYNVZLXYSLCCC-UHFFFAOYSA-N	?		potentiometric	a/apparent	?	basic	9.6
17427	N(CCC)(C)C	CCCN(C)C	InChI=1S/C5H13N/c1-4-5-6(2)3/h4-5H2,1-3H3	ZUHZZVMEUAUWHY-UHFFFAOYSA-N	?	20	mean from 2	a/apparent	?	basic	9.62
13380	O=C(OCC)C1(C2(CCN(C1)CC2))	CCOC(O)=C1CN2CCC1CC2	InChI=1S/C10H17NO2/c1-2-13-10(12)9-7-11-5-3-8(9)4-6-11/h8,12H,2-7H2,1H3	KEWAHOBSQYCRSK-UHFFFAOYSA-N	?	25		a1/apparent	?	basic	9.64
10818	O=C([O-])CN=C1(C(CCCC1)C)	CC1CCCCC1=NC=C(O)O	InChI=1S/C9H15NO2/c1-7-4-2-3-5-8(7)10-6-9(11)12/h6-7,11-12H,2-5H2,1H3	MEGPZHMCAMQFLV-UHFFFAOYSA-N	?		potentiometric	a/apparent	?	basic	9.64
13893	NC2(C1(=C(C=CC=C1)CCC2))	NC1CCCC2C=CC=CC=21	InChI=1S/C10H13N/c11-10-7-3-5-8-4-1-2-6-9(8)10/h1-2,4,6,10H,3,5,7,11H2	JRZGPXSSNPTNMA-UHFFFAOYSA-N	?	20	potentiometric	a/apparent	?	basic	9.66
11670	ClC1(=CC=C(CCN)C=C1)	NCCC1=CC=C(Cl)C=C1	InChI=1S/C8H10ClN/c9-8-3-1-7(2-4-8)5-6-10/h1-4H,5-6,10H2	SRXFXCKTIGELTI-UHFFFAOYSA-N	?	25	potentiometric	a1/apparent	?	basic	9.66
13388	O2(C1(=C(C=CC(=C1)CC(N)C)OC2))	CC(N)CC1C=CC2OCOC=2C=1	InChI=1S/C10H13NO2/c1-7(11)4-8-2-3-9-10(5-8)13-6-12-9/h2-3,5,7H,4,6,11H2,1H3	NGBBVGZWCFBOGO-UHFFFAOYSA-N	?	25	potentiometric	b/apparent	?	basic	9.67
11764	O(C1(=CC=C(CN)C=C1))C	COC1C=CC(CN)=CC=1	InChI=1S/C8H11NO/c1-10-8-4-2-7(6-9)3-5-8/h2-5H,6,9H2,1H3	IDPURXSQCKYKIJ-UHFFFAOYSA-N	?	25	potentiometric	a1/apparent	?	basic	9.67
12044	ClCC1(N2(CCC(C1)CC2))	ClCC1CC2CCN1CC2	InChI=1S/C8H14ClN/c9-6-8-5-7-1-3-10(8)4-2-7/h7-8H,1-6H2	PCZSLYJHCISCBX-UHFFFAOYSA-N	?	25		a1/apparent	?	basic	9.68
12687	O(CC(CN(C)C)C)C	COCC(C)CN(C)C	InChI=1S/C7H17NO/c1-7(6-9-4)5-8(2)3/h7H,5-6H2,1-4H3	NNODPQNFZOOIQQ-UHFFFAOYSA-N	?	25	potentiometric	a1/thermodynamic	N-H%+&	basic	9.69
15644	O=C1(N4(C(C2(CN3(C(C1C2)=CCCC3)))CCCC4))	OC1=C2CC(CN3CCCC=C32)C2CCCCN12	InChI=1S/C15H22N2O/c18-15-12-9-11(13-5-2-4-8-17(13)15)10-16-7-3-1-6-14(12)16/h6,11,13,18H,1-5,7-10H2	BFGBTVWEALMAOG-UHFFFAOYSA-N	?	20	potentiometric	a/apparent	?	basic	9.7
11719	O=C([O-])C1(CN(CCC1)C)	CN1CCCC(C1)=C(O)O	InChI=1S/C7H13NO2/c1-8-4-2-3-6(5-8)7(9)10/h9-10H,2-5H2,1H3	YEROOENSJGPVGU-UHFFFAOYSA-N	?	25	potentiometric	a2/apparent	?	basic	9.7
14992	O(C2(=CC=1(NC=3(C(=NCCC=3(C=1C=C2))C))))C	CC1=NCCC2=C1NC1C=C(C=CC2=1)OC	InChI=1S/C13H14N2O/c1-8-13-11(5-6-14-8)10-4-3-9(16-2)7-12(10)15-13/h3-4,7,15H,5-6H2,1-2H3	RERZNCLIYCABFS-UHFFFAOYSA-N	?	25	mean from 2	b1/apparent	N-7	basic	9.72
17470	OCC(N)(C)C	CC(C)(N)CO	InChI=1S/C4H11NO/c1-4(2,5)3-6/h6H,3,5H2,1-2H3	CBTVGIZVANVGBH-UHFFFAOYSA-N	?	24	mean from 4	a1/apparent	?	basic	9.74
10429	N(CC(C)(C)C)(C)C	CN(C)CC(C)(C)C	InChI=1S/C7H17N/c1-7(2,3)6-8(4)5/h6H2,1-5H3	FUIRUFXAVIHAQB-UHFFFAOYSA-N	?	25	mean from 2	b1/apparent	?	basic	9.75
13085	O(C1(=NC([O-])=CC=C1))C	COC1C=CC=C(O)N=1	InChI=1S/C6H7NO2/c1-9-6-4-2-3-5(8)7-6/h2-4H,1H3,(H,7,8)	DEXSUIQBIMPSNG-UHFFFAOYSA-N	?	10		a1/thermodynamic	?	basic	9.77
15023	N1(=C(C=CC=C1C2(NCCC2))C3(NCCC3))	C1CCNC1C1=CC=CC(=N1)C1CCCN1	InChI=1S/C13H19N3/c1-4-12(10-6-2-8-14-10)16-13(5-1)11-7-3-9-15-11/h1,4-5,10-11,14-15H,2-3,6-9H2	FETAOLZTOVIGTH-UHFFFAOYSA-N	?, ?, ?, ?	25	potentiometric	a2/apparent	?, ?, ?, ?	basic	9.7775
13028	N1(C(CCC1)CCC)(C)	CCCC1CCCN1C	InChI=1S/C8H17N/c1-3-5-8-6-4-7-9(8)2/h8H,3-7H2,1-2H3	JDRHIFCXIYRAKL-UHFFFAOYSA-N	?		potentiometric	b/apparent	?	basic	9.78
14683	O(C1(=C(OC)C=CC(=C1)CC(NC)C))C	CNC(C)CC1=CC(OC)=C(C=C1)OC	InChI=1S/C12H19NO2/c1-9(13-2)7-10-5-6-11(14-3)12(8-10)15-4/h5-6,8-9,13H,7H2,1-4H3	BUWHCARWGYFQPE-UHFFFAOYSA-N	?	25	potentiometric	b/apparent	?	basic	9.8
13883	[O-]C1(=NC=NC=2(C1=CC=CC=2))	OC1N=CN=C2C=CC=CC2=1	InChI=1S/C8H6N2O/c11-8-6-3-1-2-4-7(6)9-5-10-8/h1-5H,(H,9,10,11)	QMNUDYFKZYBWQX-UHFFFAOYSA-N	?	20	potentiometric	a2/apparent	?	basic	9.81
10333	N12(C=CC(CC1)CC2)	C1CN2CCC1C=C2	InChI=1S/C7H11N/c1-4-8-5-2-7(1)3-6-8/h1,4,7H,2-3,5-6H2	JRRHUIUXVVVOQH-UHFFFAOYSA-N	?	25		a/apparent	NH=+	basic	9.82
10487	OCCN(CC)CC	CCN(CCO)CC	InChI=1S/C6H15NO/c1-3-7(4-2)5-6-8/h8H,3-6H2,1-2H3	BFSVOASYOCHEOV-UHFFFAOYSA-N	?	24	mean from 5	a1/apparent	N(+)-H	basic	9.84
10465	O=C([O-])C(N)CCC	CCCC(=N)C(O)O	InChI=1S/C5H11NO2/c1-2-3-4(6)5(7)8/h5-8H,2-3H2,1H3	JMTTWZYVKAPWAR-UHFFFAOYSA-N	?	19	mean from 2	a/apparent	NH3	basic	9.86
16259	O=C(OC1(=CC=C(C)C=C1))CCCCN(C)C	CC1C=CC(=CC=1)OC(O)=CCCCN(C)C	InChI=1S/C14H21NO2/c1-12-7-9-13(10-8-12)17-14(16)6-4-5-11-15(2)3/h6-10,16H,4-5,11H2,1-3H3	NNJPRCHVAIUUDP-UHFFFAOYSA-N	?	20	potentiometric	a1/apparent	NMe2	basic	9.87
15868	N(C1(=CC=CC=C1))=C3(C=C(NC2(=CC=CC=C2))CC(C3)(C)C)	CC1(C)CC(CC(C1)=NC1C=CC=CC=1)=NC1C=CC=CC=1	InChI=1S/C20H22N2/c1-20(2)14-18(21-16-9-5-3-6-10-16)13-19(15-20)22-17-11-7-4-8-12-17/h3-12H,13-15H2,1-2H3	KMNWABPRMVXSCX-UHFFFAOYSA-N	?	25	potentiometric	a/thermodynamic	?	basic	9.89
16768	O=[N+]([O-])C1(=CC=C(OC(=O)CCCCN(C)C)C=C1)	CN(C)CCCC=C(O)OC1C=CC(=CC=1)[N+]([O-])=O	InChI=1S/C13H18N2O4/c1-14(2)10-4-3-5-13(16)19-12-8-6-11(7-9-12)15(17)18/h5-9,16H,3-4,10H2,1-2H3	WBASVQJDIOHVLQ-UHFFFAOYSA-N	?	20	potentiometric	a1/apparent	NMe2	basic	9.9
17730	O=C([O-])C(CN)C	CC(CN)=C(O)O	InChI=1S/C4H9NO2/c1-3(2-5)4(6)7/h6-7H,2,5H2,1H3	VLTINPRVNHVFLH-UHFFFAOYSA-N	?	30	potentiometric	a2/apparent	NH3(+)	basic	9.91
11258	[O-]C1(=NC(=NC2(=C1N=CN2C))N)	CN1C=NC2=C(O)N=C(N)N=C12	InChI=1S/C6H7N5O/c1-11-2-8-3-4(11)9-6(7)10-5(3)12/h2H,1H3,(H3,7,9,10,12)	UUWJNBOCAPUTBK-UHFFFAOYSA-N	?	22	spectrophotometric	a2/apparent	?	basic	9.92
12158	O=[N+]([O-])C1(=CC(=C([O-])C=C1)CN(C)C)	CN(C)CC1C=C(C=CC=1O)[N+]([O-])=O	InChI=1S/C9H12N2O3/c1-10(2)6-7-5-8(11(13)14)3-4-9(7)12/h3-5,12H,6H2,1-2H3	GPUZZKFPWZXUSX-UHFFFAOYSA-N	?	25	spectrophotometric	a2/apparent	N-H	basic	9.93
15331	O(C=1(C=3(C(C=C2(C=1C=CC=C2))=CC=CC=3)))CCCCN	NCCCCOC1C2=CC=CC=C2C=C2C=CC=CC2=1	InChI=1S/C18H19NO/c19-11-5-6-12-20-18-16-9-3-1-7-14(16)13-15-8-2-4-10-17(15)18/h1-4,7-10,13H,5-6,11-12,19H2	AAIGTATUYZIFRC-UHFFFAOYSA-N	?	25		a1/thermodynamic	NH3(1+)	basic	9.94
10474	O=C([O-])C=CCCN	NCCC=CC(O)=O	InChI=1S/C5H9NO2/c6-4-2-1-3-5(7)8/h1,3H,2,4,6H2,(H,7,8)	ZCMCFTFHSMPGKZ-UHFFFAOYSA-N	?	22		a2/apparent	?	basic	9.95
12920	S1(C(=NC)N(C)C(=C1)C)	CC1=CSC(=NC)N1C	InChI=1S/C6H10N2S/c1-5-4-9-6(7-2)8(5)3/h4H,1-3H3	DLFYATGEDXZKMP-UHFFFAOYSA-N	?	25	potentiometric	a1/apparent	?	basic	9.97
10464	O=C([O-])C(N)(CC)C	CCC(C)(N)C(O)=O	InChI=1S/C5H11NO2/c1-3-5(2,6)4(7)8/h3,6H2,1-2H3,(H,7,8)	GCHPUFAZSONQIV-UHFFFAOYSA-N	?	30		a2/apparent	?	basic	9.98
17381	NCCCCN	NCCCCN	InChI=1S/C4H12N2/c5-3-1-2-4-6/h1-6H2	KIDHWZJUCRJVML-UHFFFAOYSA-N	?, ?	21	mean from 6	b1/apparent	NH%+&, NH%+&	basic	9.995000000000001
17435	[Br]CCCCN	NCCCCBr	InChI=1S/C4H10BrN/c5-3-1-2-4-6/h1-4,6H2	MVZBYZAIKPPGSW-UHFFFAOYSA-N	?	21	potentiometric	a/apparent	?	basic	10.0
16972	OC=1(N(N=C(C=1)C)C2(=NC([O-])=CC(=N2)C))	CC1C=C(O)N=C(N=1)N1N=C(C)C=C1O	InChI=1S/C9H10N4O2/c1-5-3-7(14)11-9(10-5)13-8(15)4-6(2)12-13/h3-4,15H,1-2H3,(H,10,11,14)	WIPSICZXMVUYBY-UHFFFAOYSA-N	?	20	potentiometric	a2/apparent	?	basic	10.0
11644	N1(C(CCC1)CCCC)(C)	CCCCC1CCCN1C	InChI=1S/C9H19N/c1-3-4-6-9-7-5-8-10(9)2/h9H,3-8H2,1-2H3	PWVDAYXZBXAOSA-UHFFFAOYSA-N	?	25	mean from 2	a/apparent	NH%+&	basic	10.01
11717	O=C([O-])C1(N)(CCCCC1)	NC1(CCCCC1)C(O)=O	InChI=1S/C7H13NO2/c8-7(6(9)10)4-2-1-3-5-7/h1-5,8H2,(H,9,10)	WOXWUZCRWJWTRT-UHFFFAOYSA-N	?	25		b/apparent	?	basic	10.02
14394	N(CC1(=CC=C(C)C=C1))CC	CC1C=CC(CNCC)=CC=1	InChI=1S/C10H15N/c1-3-11-8-10-6-4-9(2)5-7-10/h4-7,11H,3,8H2,1-2H3	RQMKHMUNQWEHDI-UHFFFAOYSA-N	?		potentiometric	a1/apparent	amino	basic	10.04
10461	O=C([O-])CNC(C)C	CC(C)N=CC(O)O	InChI=1S/C5H11NO2/c1-4(2)6-3-5(7)8/h3-5,7-8H,1-2H3	USENCRUIRHUOQL-UHFFFAOYSA-N	?	25	potentiometric	a2/apparent	?	basic	10.06
11880	N(C(C(C)C)C(C)C)(C)C	CN(C)C(C(C)C)C(C)C	InChI=1S/C9H21N/c1-7(2)9(8(3)4)10(5)6/h7-9H,1-6H3	SWIVDNYSVCBPDH-UHFFFAOYSA-N	?	20	potentiometric	a/thermodynamic	?	basic	10.06
17859	N1(CCCCC1)(C)	CN1CCCCC1	InChI=1S/C6H13N/c1-7-5-3-2-4-6-7/h2-6H2,1H3	PAMIQIKDUOTOBW-UHFFFAOYSA-N	?	26	mean from 4	a1/apparent	?	basic	10.08
14596	O=C(NC(CCN(CC)CC)(C)C)C=C	CC(C)(CCN(CC)CC)NC(=O)C=C	InChI=1S/C12H24N2O/c1-6-11(15)13-12(4,5)9-10-14(7-2)8-3/h6H,1,7-10H2,2-5H3,(H,13,15)	KLUCOJGXYLJJQT-UHFFFAOYSA-N	?	25	potentiometric	a1/apparent	?	basic	10.09
12035	N2(C1(C(CCC1)CC2C))(C)	CC1CC2CCCC2N1C	InChI=1S/C9H17N/c1-7-6-8-4-3-5-9(8)10(7)2/h7-9H,3-6H2,1-2H3	RDFOURSPNBBXIY-UHFFFAOYSA-N	?			a/apparent	NH%+&	basic	10.1
10442	O=C(O)CNCCC	CCCN=CC(O)O	InChI=1S/C5H11NO2/c1-2-3-6-4-5(7)8/h4-5,7-8H,2-3H2,1H3	LFBYROQJOXLJSE-UHFFFAOYSA-N	?, ?	25	potentiometric	a2/apparent	?, NH2+	basic	10.11
15973	S1(CCOCCOCC2(=NC(COCCOCC1)=CC(=C2)[O-]))	OC1=CC2COCCOCCSCCOCCOCC(=C1)N=2	InChI=1S/C15H23NO5S/c17-15-9-13-11-20-3-1-18-5-7-22-8-6-19-2-4-21-12-14(10-15)16-13/h9-10H,1-8,11-12H2,(H,16,17)	IJXMLIXTMNRWOI-UHFFFAOYSA-N	?	25	potentiometric	a1/apparent	?	basic	10.13
14899	ClC1(=CC(=C([O-])C=C1)CNC(C(=O)[O-])CO)	OC1C=CC(Cl)=CC=1CN=C(CO)C(O)O	InChI=1S/C10H12ClNO4/c11-7-1-2-9(14)6(3-7)4-12-8(5-13)10(15)16/h1-3,10,13-16H,4-5H2	NLQBUYJYLNVWPQ-UHFFFAOYSA-N	?	25	mean from 2	a3/apparent	=NH-H(1+)	basic	10.15
12045	ClCC1(C2(CCN(C1)CC2))	ClCC1CN2CCC1CC2	InChI=1S/C8H14ClN/c9-5-8-6-10-3-1-7(8)2-4-10/h7-8H,1-6H2	KWJQNPSDSCTDIZ-UHFFFAOYSA-N	?	25		a1/apparent	?	basic	10.15
13110	OC1(C(NC)CCCC1)	CNC1CCCCC1O	InChI=1S/C7H15NO/c1-8-6-4-2-3-5-7(6)9/h6-9H,2-5H2,1H3	HILGAVODIXBHHR-UHFFFAOYSA-N	?	25	potentiometric	b/thermodynamic	?	basic	10.16
17725	O=C([O-])C(NC)C	CN=C(C)C(O)O	InChI=1S/C4H9NO2/c1-3(5-2)4(6)7/h4,6-7H,1-2H3	RGIAKCODSSBRKT-UHFFFAOYSA-N	?	25	potentiometric	apparent	NH2%+&	basic	10.19
12217	O(C1(=C(C=CC=C1)CN(CC)CC))C	COC1C=CC=CC=1CN(CC)CC	InChI=1S/C12H19NO/c1-4-13(5-2)10-11-8-6-7-9-12(11)14-3/h6-9H,4-5,10H2,1-3H3	LLMDKIGVNLFLOM-UHFFFAOYSA-N	?	25	potentiometric	a1/apparent	N(1+)-H	basic	10.2
11355	[Si](CCC(=NN(C)C)N)(C)(C)C	CN(C)/N=C(\N)/CC[Si](C)(C)C	InChI=1S/C8H21N3Si/c1-11(2)10-8(9)6-7-12(3,4)5/h6-7H2,1-5H3,(H2,9,10)	JOMGGVXYWYGQIO-UHFFFAOYSA-N	?	25	potentiometric	a1/apparent	?	basic	10.2
13922	[S-]C2(=NC=1(C(=CC=CC=1)C=C2))	SC1=CC=C2C=CC=CC2=N1	InChI=1S/C9H7NS/c11-9-6-5-7-3-1-2-4-8(7)10-9/h1-6H,(H,10,11)	KXZSVYHFYHTNBI-UHFFFAOYSA-N	?	20	spectrophotometric	a1/apparent	?	basic	10.21
16662	[O-]C2(=C(C=C(N=NC1(=CC=CC=C1))C=C2)CN(C)C)	CN(C)CC1=CC(=CC=C1O)N=NC1C=CC=CC=1	InChI=1S/C15H17N3O/c1-18(2)11-12-10-14(8-9-15(12)19)17-16-13-6-4-3-5-7-13/h3-10,19H,11H2,1-2H3	JYRZXXWNMUDGMD-UHFFFAOYSA-N	?	25	potentiometric	a1/thermodynamic	OH	basic	10.23
17861	N1(C(CCC1)C)(C)	CC1CCCN1C	InChI=1S/C6H13N/c1-6-4-3-5-7(6)2/h6H,3-5H2,1-2H3	PXHHIBMOFPCBJQ-UHFFFAOYSA-N	?	26	potentiometric	a/apparent	NH+	basic	10.24
16309	N1(C=3(C2(=C(N(C)CCC1)C=CC=C2C=CC=3)))(C)	CN1CCCN(C)C2C=CC=C3C=CC=C1C3=2	InChI=1S/C15H18N2/c1-16-10-5-11-17(2)14-9-4-7-12-6-3-8-13(16)15(12)14/h3-4,6-9H,5,10-11H2,1-2H3	WBFAKSKPOOVVOK-UHFFFAOYSA-N	?	25	spectrophotometric	a1/apparent	N	basic	10.27
14425	[S-]CCNCC1(=CC=CC=C1)	SCCNCC1C=CC=CC=1	InChI=1S/C9H13NS/c11-7-6-10-8-9-4-2-1-3-5-9/h1-5,10-11H,6-8H2	LDJADHZNGVTQJD-UHFFFAOYSA-N	?	25	potentiometric	a2/apparent	NH3(1+)	basic	10.28
12322	O=C(NCCCCCN(C)C)C=N[O-]	CN(C)CCCCCNC(=O)CN=O	InChI=1S/C9H19N3O2/c1-12(2)7-5-3-4-6-10-9(13)8-11-14/h3-8H2,1-2H3,(H,10,13)	KXBQRPZCIHZVID-UHFFFAOYSA-N	?	25	potentiometric	a2/apparent	?	basic	10.29
14088	[Si](O[Si](CN)(C)C)(CN)(C)C	C[Si](C)(CN)O[Si](C)(C)CN	InChI=1S/C6H20N2OSi2/c1-10(2,5-7)9-11(3,4)6-8/h5-8H2,1-4H3	SVQIZICLHVENLT-UHFFFAOYSA-N	?		potentiometric	b/apparent	?	basic	10.3
14833	OC1(C4(C(C2(CCC3(C(C2(C1))(CCC(C3)O)C)))CCC4C(CCCN(CC)CC)C)(C))	CC(CCCN(CC)CC)C1CCC2C3CCC4CC(O)CCC4(C)C3CC(O)C21C	InChI=1S/C28H51NO2/c1-6-29(7-2)16-8-9-19(3)23-12-13-24-22-11-10-20-17-21(30)14-15-27(20,4)25(22)18-26(31)28(23,24)5/h19-26,30-31H,6-18H2,1-5H3	PHEAFXWTPITZPZ-UHFFFAOYSA-N	?	25	potentiometric	a1/thermodynamic	NH(1+)	basic	10.34
14961	N1(=C(NCC1)CC=2(C=3(C(C=CC=2)=CC=CC=3)))	C(C1NCCN=1)C1=CC=CC2=CC=CC=C12	InChI=1S/C14H14N2/c1-2-7-13-11(4-1)5-3-6-12(13)10-14-15-8-9-16-14/h1-7H,8-10H2,(H,15,16)	CNIIGCLFLJGOGP-UHFFFAOYSA-N	?	25	potentiometric	a1/thermodynamic	?	basic	10.35
13025	N1(CCCC1)(CCCC)	CCCCN1CCCC1	InChI=1S/C8H17N/c1-2-3-6-9-7-4-5-8-9/h2-8H2,1H3	JSHASCFKOSDFHY-UHFFFAOYSA-N	?		potentiometric	b/apparent	?	basic	10.36
14386	NCCCCC1(=CC=CC=C1)	NCCCCC1C=CC=CC=1	InChI=1S/C10H15N/c11-9-5-4-8-10-6-2-1-3-7-10/h1-3,6-7H,4-5,8-9,11H2	AGNFWIZBEATIAK-UHFFFAOYSA-N	?	23	mean from 4	a1/apparent	?	basic	10.39
12385	N=1(C=2(C(C(N)=CC=1C)=CC(C)=CC=2C))	CC1C=C2C(N)=CC(C)=NC2=C(C)C=1	InChI=1S/C12H14N2/c1-7-4-8(2)12-10(5-7)11(13)6-9(3)14-12/h4-6H,1-3H3,(H2,13,14)	SLSWQXZTEPDTDH-UHFFFAOYSA-N	?	20	potentiometric	a/apparent	?	basic	10.4
11716	O=C([O-])C1(NC(CCC1)C)	CC1CCCC(=N1)C(O)O	InChI=1S/C7H13NO2/c1-5-3-2-4-6(8-5)7(9)10/h5,7,9-10H,2-4H2,1H3	VJLQNCKDSJFMQB-UHFFFAOYSA-N	?	30	potentiometric	a2/apparent	N-H	basic	10.4
13428	O=C([O-])C1(C(O)CC2(N(C1CC2)C))	CN1C2CCC1CC(O)C2=C(O)O	InChI=1S/C9H15NO3/c1-10-5-2-3-6(10)8(9(12)13)7(11)4-5/h5-7,11-13H,2-4H2,1H3	GGWHYCONBNYLIV-UHFFFAOYSA-N	?, ?	25	potentiometric	a/apparent	?, ?	basic	10.405
10468	O=C([O-])CCC(N)C	CC(N)CC=C(O)O	InChI=1S/C5H11NO2/c1-4(6)2-3-5(7)8/h3-4,7-8H,2,6H2,1H3	SMCJOTSESRXXMB-UHFFFAOYSA-N	?	25	potentiometric	apparent	NH3+	basic	10.43
17837	[O-]C1(=NN=CC=C1)	OC1=CC=CN=N1	InChI=1S/C4H4N2O/c7-4-2-1-3-5-6-4/h1-3H,(H,6,7)	AAILEWXSEQLMNI-UHFFFAOYSA-N	?	20	potentiometric	a2/apparent	?	basic	10.46
11630	N1(CCCCC1)(CCCC)	CCCCN1CCCCC1	InChI=1S/C9H19N/c1-2-3-7-10-8-5-4-6-9-10/h2-9H2,1H3	AXWLKJWVMMAXBD-UHFFFAOYSA-N	?	25	mean from 2	a/apparent	NH+	basic	10.47
16051	O=C(NCCCCCCCCN(C)C)C=N[O-]	CN(C)CCCCCCCCNC(=O)CN=O	InChI=1S/C12H25N3O2/c1-15(2)10-8-6-4-3-5-7-9-13-12(16)11-14-17/h3-11H2,1-2H3,(H,13,16)	NPVJNVYQZQCNDR-UHFFFAOYSA-N	?	25	potentiometric	a2/apparent	?	basic	10.5
11640	N(C1(CC(CCC1)C))(C)C	CC1CCCC(C1)N(C)C	InChI=1S/C9H19N/c1-8-5-4-6-9(7-8)10(2)3/h8-9H,4-7H2,1-3H3	APSXOSQBWRDGQN-UHFFFAOYSA-N	?	25		a/apparent	?	basic	10.51
17683	N(C(C)(C)C)(C)C	CN(C)C(C)(C)C	InChI=1S/C6H15N/c1-6(2,3)7(4)5/h1-5H3	OXQMIXBVXHWDPX-UHFFFAOYSA-N	?	20	conductometric	b/apparent	?	basic	10.52
10427	N(C(C)C)CC(C)C	CC(C)NCC(C)C	InChI=1S/C7H17N/c1-6(2)5-8-7(3)4/h6-8H,5H2,1-4H3	PHQYHKHLCPPXKT-UHFFFAOYSA-N	?			b/apparent	?	basic	10.55
16676	O=C(NCCCCCCCCCCN(C)C)C=N[O-]	CN(C)CCCCCCCCCCNC(=O)CN=O	InChI=1S/C14H29N3O2/c1-17(2)12-10-8-6-4-3-5-7-9-11-15-14(18)13-16-19/h3-13H2,1-2H3,(H,15,18)	KQILMNNPFLSVIB-UHFFFAOYSA-N	?	25	potentiometric	a2/apparent	?	basic	10.57
10250	O=C([O-])C1(NCCC1)	OC(O)C1CCCN=1	InChI=1S/C5H9NO2/c7-5(8)4-2-1-3-6-4/h5,7-8H,1-3H2	LGYZHDDCGRXAPL-UHFFFAOYSA-N	?, ?	23	mean from 2	a/apparent	?, COOH	basic	10.585
13392	O=C([O-])C1(N2(CC(C=C)C(C1)CC2))	C=CC1CN2CCC1CC2=C(O)O	InChI=1S/C10H15NO2/c1-2-7-6-11-4-3-8(7)5-9(11)10(12)13/h2,7-8,12-13H,1,3-6H2	JZJRCSGZICQJIR-UHFFFAOYSA-N	?		potentiometric	a1/apparent	?	basic	10.6
15634	O=C([O-])CCNCCCCCCCCCCCC	CCCCCCCCCCCCNCC=C(O)O	InChI=1S/C15H31NO2/c1-2-3-4-5-6-7-8-9-10-11-13-16-14-12-15(17)18/h12,16-18H,2-11,13-14H2,1H3	PQQNLDVXHLXASC-UHFFFAOYSA-N	?	30	potentiometric	a2/apparent	?	basic	10.6
16879	NCCCCCCCCCCCCCCCCCCCCCC	CCCCCCCCCCCCCCCCCCCCCCN	InChI=1S/C22H47N/c1-2-3-4-5-6-7-8-9-10-11-12-13-14-15-16-17-18-19-20-21-22-23/h2-23H2,1H3	VPNOHCYAOXWMAR-UHFFFAOYSA-N	?	25	conductometric	b/apparent	?	basic	10.6
10209	N1(C(CCC1)C)(CC)	CCN1CCCC1C	InChI=1S/C7H15N/c1-3-8-6-4-5-7(8)2/h7H,3-6H2,1-2H3	JKNXMPSMAZUQMJ-UHFFFAOYSA-N	?	27	potentiometric	a/apparent	NH+	basic	10.6
15190	NCCCCCCCCCCCCCCC	CCCCCCCCCCCCCCCN	InChI=1S/C15H33N/c1-2-3-4-5-6-7-8-9-10-11-12-13-14-15-16/h2-16H2,1H3	JPZYXGPCHFZBHO-UHFFFAOYSA-N	?	25	conductometric	b/apparent	?	basic	10.61
14600	NCCCCCCCCCCCCCC	CCCCCCCCCCCCCCN	InChI=1S/C14H31N/c1-2-3-4-5-6-7-8-9-10-11-12-13-14-15/h2-15H2,1H3	PLZVEHJLHYMBBY-UHFFFAOYSA-N	?	25	conductometric	b/apparent	?	basic	10.62
13203	NCCCCCCCCCCCC	CCCCCCCCCCCCN	InChI=1S/C12H27N/c1-2-3-4-5-6-7-8-9-10-11-12-13/h2-13H2,1H3	JRBPAEWTRLWTQC-UHFFFAOYSA-N	?	25	conductometric	b/apparent	?	basic	10.63
14090	NCCCCCCCCCC	CCCCCCCCCCN	InChI=1S/C10H23N/c1-2-3-4-5-6-7-8-9-10-11/h2-11H2,1H3	MHZGKXUYDGKKIU-UHFFFAOYSA-N	?	25	conductometric	a1/apparent	?	basic	10.64
13679	OC(CN1(C(CCCC1C)C))(C)C	CC(C)(O)CN1C(C)CCCC1C	InChI=1S/C11H23NO/c1-9-6-5-7-10(2)12(9)8-11(3,4)13/h9-10,13H,5-8H2,1-4H3	LZHFZYWXIKMMBM-UHFFFAOYSA-N	?	22	potentiometric	b/apparent	?	basic	10.65
11645	N1(C(CCC1)C)(CCCC)	CCCCN1CCCC1C	InChI=1S/C9H19N/c1-3-4-7-10-8-5-6-9(10)2/h9H,3-8H2,1-2H3	MISVVRDOUNLNJJ-UHFFFAOYSA-N	?	27	potentiometric	a/apparent	NH+	basic	10.65
10205	N1(CCCCC1)(CC)	CCN1CCCCC1	InChI=1S/C7H15N/c1-2-8-6-4-3-5-7-8/h2-7H2,1H3	HTLZVHNRZJPSMI-UHFFFAOYSA-N	?	23	mean from 2	b1/apparent	NH(1+)	basic	10.68
14412	N1(C(CCCC1)C)(CCCC)	CCCCN1CCCCC1C	InChI=1S/C10H21N/c1-3-4-8-11-9-6-5-7-10(11)2/h10H,3-9H2,1-2H3	PHLTYBSRSKCOOU-UHFFFAOYSA-N	?	26	potentiometric	a/apparent	NH+	basic	10.7
14290	O=C([O-])C(N)CC1(=N[N-]C=N1)	N=C(CC1NN=CN=1)C(O)O	InChI=1S/C5H8N4O2/c6-3(5(10)11)1-4-7-2-8-9-4/h2,5-6,10-11H,1H2,(H,7,8,9)	YOQUEJWUXBAZNR-UHFFFAOYSA-N	?			a3/apparent	?	basic	10.7
15441	N=C(C1(=CC=C(N(C)C)C=C1))C2(=CC=C(N(C)C)C=C2)	CN(C)C1C=CC(=CC=1)C(=N)C1C=CC(=CC=1)N(C)C	InChI=1S/C17H21N3/c1-19(2)15-9-5-13(6-10-15)17(18)14-7-11-16(12-8-14)20(3)4/h5-12,18H,1-4H3	JPIYZTWMUGTEHX-UHFFFAOYSA-N	?	25		b/apparent	NH	basic	10.71
16543	O=[N+]([O-])C=1(C=3(C(C([O-])=C(C=1)CN2(CCCCC2))=CC=CC=3))	[O-][N+](=O)C1C=C(CN2CCCCC2)C(O)=C2C=CC=CC2=1	InChI=1S/C16H18N2O3/c19-16-12(11-17-8-4-1-5-9-17)10-15(18(20)21)13-6-2-3-7-14(13)16/h2-3,6-7,10,19H,1,4-5,8-9,11H2	JLRRLFHQULWKLG-UHFFFAOYSA-N	?	25	spectrophotometric	a2/apparent	R2NH	basic	10.73
15196	O=C([O-])CCC#CC#CCCCCCCN	NCCCCCCC#CC#CCC=C(O)O	InChI=1S/C13H19NO2/c14-12-10-8-6-4-2-1-3-5-7-9-11-13(15)16/h11,15-16H,2,4,6,8-10,12,14H2	SLAGTTQWSMEAPV-UHFFFAOYSA-N	?	20	mean from 2	b1/apparent	?	basic	10.74
10463	O=C([O-])C(NC)(C)C	CNC(C)(C)C(O)=O	InChI=1S/C5H11NO2/c1-5(2,6-3)4(7)8/h6H,1-3H3,(H,7,8)	DLAMVQGYEVKIRE-UHFFFAOYSA-N	?	24.9	spectrophotometric	a1/apparent	N-H	basic	10.75
12660	O=C([O-])CCCCCN	NCCCCC=C(O)O	InChI=1S/C6H13NO2/c7-5-3-1-2-4-6(8)9/h4,8-9H,1-3,5,7H2	MPBGGRBFOSYISD-UHFFFAOYSA-N	?	24	mean from 2	a2/apparent	NH2	basic	10.76
12633	N(C(CC)C)CC(C)C	CC(C)CNC(C)CC	InChI=1S/C8H19N/c1-5-8(4)9-6-7(2)3/h7-9H,5-6H2,1-4H3	DVFVBAPHBZWJFX-UHFFFAOYSA-N	?			b/apparent	?	basic	10.77
17682	N(CC)(CC)CC	CCN(CC)CC	InChI=1S/C6H15N/c1-4-7(5-2)6-3/h4-6H2,1-3H3	ZMANZCXQSJIPKH-UHFFFAOYSA-N	?	23	mean from 13	a1/apparent	?	basic	10.78
14935	S(=O)(=O)([N-]CCC(=N)N)C1(=CC=C(C)C=C1)	CC1=CC=C(C=C1)S(=O)(=O)NCCC(N)=N	InChI=1S/C10H15N3O2S/c1-8-2-4-9(5-3-8)16(14,15)13-7-6-10(11)12/h2-5,13H,6-7H2,1H3,(H3,11,12)	XINKDJFSJHJPAN-UHFFFAOYSA-N	?	24.9	potentiometric	a2/apparent	C(=NH)NH2	basic	10.8
13205	N(CCCC)(CCCC)CCCC	CCCCN(CCCC)CCCC	InChI=1S/C12H27N/c1-4-7-10-13(11-8-5-2)12-9-6-3/h4-12H2,1-3H3	IMFACGCPASFAPR-UHFFFAOYSA-N	?	24	mean from 3	a1/apparent	NH3(1+)	basic	10.8
17444	[Se-]CCN(C)C	CN(C)CC[Se-]	InChI=1S/C4H11NSe/c1-5(2)3-4-6/h6H,3-4H2,1-2H3/p-1	DIIOWUSRPSUBTN-UHFFFAOYSA-M	?	22	potentiometric	a2/apparent	?	basic	10.81
12638	NC(CC(C)(C)C)(C)C	CC(C)(C)CC(C)(C)N	InChI=1S/C8H19N/c1-7(2,3)6-8(4,5)9/h6,9H2,1-5H3	QIJIUJYANDSEKG-UHFFFAOYSA-N	?	20	potentiometric	a/thermodynamic	?	basic	10.84
11175	O=C([O-])C1(=CCC2(N(C1CC2)C))	CN1C2CCC1CC=C2C(O)=O	InChI=1S/C9H13NO2/c1-10-6-2-4-7(9(11)12)8(10)5-3-6/h4,6,8H,2-3,5H2,1H3,(H,11,12)	HZGRVVUQEIBCMS-UHFFFAOYSA-N	?	16		b/apparent	?	basic	10.85
17421	NC(CC)(C)C	CCC(C)(C)N	InChI=1S/C5H13N/c1-4-5(2,3)6/h4,6H2,1-3H3	GELMWIVBBPAMIO-UHFFFAOYSA-N	?	18	mean from 2	a/apparent	?	basic	10.89
17698	[S-]CCNCCC	CCCNCCS	InChI=1S/C5H13NS/c1-2-3-6-4-5-7/h6-7H,2-5H2,1H3	RVHUIQSWHPZCCP-UHFFFAOYSA-N	?	25	potentiometric	a2/apparent	NH3(1+)	basic	10.9
17849	N1(CC(CCC1)C)	CC1CNCCC1	InChI=1S/C6H13N/c1-6-3-2-4-7-5-6/h6-7H,2-5H2,1H3	JEGMWWXJUXDNJN-UHFFFAOYSA-N	?	25		a/apparent	NH+&2%	basic	10.92
12634	N(C(CC)C)C(CC)C	CC(CC)NC(C)CC	InChI=1S/C8H19N/c1-5-7(3)9-8(4)6-2/h7-9H,5-6H2,1-4H3	OBYVIBDTOCAXSN-UHFFFAOYSA-N	?	25		b/apparent	?	basic	10.94
10767	[Si](CNC1(CCCCC1))(C)(C)C	C[Si](C)(C)CNC1CCCCC1	InChI=1S/C10H23NSi/c1-12(2,3)9-11-10-7-5-4-6-8-10/h10-11H,4-9H2,1-3H3	NVVGMNZEOWJLGX-UHFFFAOYSA-N	?	25	potentiometric	b/apparent	?	basic	10.96
10207	N1(CCCCCC1)(C)	CN1CCCCCC1	InChI=1S/C7H15N/c1-8-6-4-2-3-5-7-8/h2-7H2,1H3	ZKUKXSWKWGHYKJ-UHFFFAOYSA-N	?	25		a1/apparent	?	basic	10.96
10423	NC(CCCCC)C	CCCCCC(C)N	InChI=1S/C7H17N/c1-3-4-5-6-7(2)8/h7H,3-6,8H2,1-2H3	VSRBKQFNFZQRBM-UHFFFAOYSA-N	?, ?	19	potentiometric	a/apparent	?, ?	basic	10.975000000000001
14889	O=[N+]([O-])C1(=CC(=C([O-])C=C1)CN(CC)CC)	CCN(CC1C=C(C=CC=1O)[N+]([O-])=O)CC	InChI=1S/C11H16N2O3/c1-3-12(4-2)8-9-7-10(13(15)16)5-6-11(9)14/h5-7,14H,3-4,8H2,1-2H3	DFAWSOMDNOMEQL-UHFFFAOYSA-N	?	25	spectrophotometric	a2/apparent	R2NH	basic	10.99
12635	N(C(CCCCC)C)C	CCCCCC(C)NC	InChI=1S/C8H19N/c1-4-5-6-7-8(2)9-3/h8-9H,4-7H2,1-3H3	BGWFQRDYRSCOCO-UHFFFAOYSA-N	?	17	potentiometric	a/thermodynamic	?	basic	10.99
16787	N(CCCCCCCCCCCCC)CCCCCCCCCCCCC	CCCCCCCCCCCCCNCCCCCCCCCCCCC	InChI=1S/C26H55N/c1-3-5-7-9-11-13-15-17-19-21-23-25-27-26-24-22-20-18-16-14-12-10-8-6-4-2/h27H,3-26H2,1-2H3	PZFYOFFTIYJCEW-UHFFFAOYSA-N	?	25	conductometric	b/apparent	?	basic	11.0
10426	N(C(CC)C)C(C)C	CC(C)NC(C)CC	InChI=1S/C7H17N/c1-5-7(4)8-6(2)3/h6-8H,5H2,1-4H3	JYOCKIVAXFOJOK-UHFFFAOYSA-N	?	25		b/apparent	?	basic	11.0
14950	N=C1(C3(=C(N(C)C2(=C1C=CC=C2))C=CC=C3))	CN1C2C=CC=CC=2C(=N)C2C=CC=CC1=2	InChI=1S/C14H12N2/c1-16-12-8-4-2-6-10(12)14(15)11-7-3-5-9-13(11)16/h2-9,15H,1H3	SQFZLHHJWJODCA-UHFFFAOYSA-N	?	25		a/apparent	?	basic	11.01
17679	N(CCC)CCC	CCCNCCC	InChI=1S/C6H15N/c1-3-5-7-6-4-2/h7H,3-6H2,1-2H3	WEHWNAOGRSTTBQ-UHFFFAOYSA-N	?	25	mean from 2	a1/apparent	NH3(1+)	basic	11.02
14725	[O-]C1(=NC(=NC(=C1CCCC)C)NCC)	CC1=NC(NCC)=NC(O)=C1CCCC	InChI=1S/C11H19N3O/c1-4-6-7-9-8(3)13-11(12-5-2)14-10(9)15/h4-7H2,1-3H3,(H2,12,13,14,15)	BBXXLROWFHWFQY-UHFFFAOYSA-N	?	24	mean from 2	a2/apparent	?	basic	11.04
17545	N(CC)CC	CCNCC	InChI=1S/C4H11N/c1-3-5-4-2/h5H,3-4H2,1-2H3	HPNMFZURTQLUMO-UHFFFAOYSA-N	?	25	mean from 11	a1/apparent	?	basic	11.05
17890	[O-]C1(=CC=NC=C1)	OC1C=CN=CC=1	InChI=1S/C5H5NO/c7-5-1-3-6-4-2-5/h1-4H,(H,6,7)	GCNTZFIIOFTKIY-UHFFFAOYSA-N	?	20	potentiometric	a/apparent	?	basic	11.09
10433	[Si](CNCC)(C)(C)C	CCNC[Si](C)(C)C	InChI=1S/C6H17NSi/c1-5-7-6-8(2,3)4/h7H,5-6H2,1-4H3	JPPNPJJKGOYLBH-UHFFFAOYSA-N	?	25	mean from 2	a1/apparent	?	basic	11.11
12032	N12(C(CCC1C)CCC2C)	CC1CCC2CCC(C)N12	InChI=1S/C9H17N/c1-7-3-5-9-6-4-8(2)10(7)9/h7-9H,3-6H2,1-2H3	KNLORGMOTMPXIN-UHFFFAOYSA-N	?, ?, ?	25	potentiometric	a1/apparent	NH(1+), NH(1+), NH(1+)	basic	11.149999999999999
10758	N(C(CC)(C)C)C1(CCCCC1)	CCC(C)(C)NC1CCCCC1	InChI=1S/C11H23N/c1-4-11(2,3)12-10-8-6-5-7-9-10/h10,12H,4-9H2,1-3H3	ALCVZHFXQLYKQM-UHFFFAOYSA-N	?	20	potentiometric	a/thermodynamic	?	basic	11.2
10210	N1(C(C)C)(CCCC1)	CC(C)N1CCCC1	InChI=1S/C7H15N/c1-7(2)8-5-3-4-6-8/h7H,3-6H2,1-2H3	YQOPNAOQGQSUHF-UHFFFAOYSA-N	?	25		a1/apparent	?	basic	11.22
13009	N1(C(CCCC1C)(C)C)	CC1CCCC(C)(C)N1	InChI=1S/C8H17N/c1-7-5-4-6-8(2,3)9-7/h7,9H,4-6H2,1-3H3	QARRCHMPOZWNED-UHFFFAOYSA-N	?	30	potentiometric	a/apparent	NH2+	basic	11.27
12631	N(CCCC)CCCC	CCCCNCCCC	InChI=1S/C8H19N/c1-3-5-7-9-8-6-4-2/h9H,3-8H2,1-2H3	JQVDAXLFBXTEQA-UHFFFAOYSA-N	?	24	mean from 5	a1/apparent	NH3(1+)	basic	11.29
17555	[Se-]CCCN	NCCC[Se-]	InChI=1S/C3H9NSe/c4-2-1-3-5/h5H,1-4H2/p-1	GBWLSWUOPMNOPN-UHFFFAOYSA-M	?	22	potentiometric	a2/apparent	?	basic	11.3
12735	N12(C(CC(CC1)CC2)C)	CC1CC2CCN1CC2	InChI=1S/C8H15N/c1-7-6-8-2-4-9(7)5-3-8/h7-8H,2-6H2,1H3	VDWODSPSMJMZQI-UHFFFAOYSA-N	?	25		a1/apparent	?	basic	11.33
10211	N1(C(=CCCC1)C)(C)	CC1=CCCCN1C	InChI=1S/C7H13N/c1-7-5-3-4-6-8(7)2/h5H,3-4,6H2,1-2H3	UESXQASBXUNZTI-UHFFFAOYSA-N	?	25.5	potentiometric	a/apparent	NH+	basic	11.42
16283	S(=O)(=O)(N(CCC(=N)N)C)C1(=CC=C(C)C=C1)	CC1C=CC(=CC=1)S(=O)(=O)N(C)CCC(N)=N	InChI=1S/C11H17N3O2S/c1-9-3-5-10(6-4-9)17(15,16)14(2)8-7-11(12)13/h3-6H,7-8H2,1-2H3,(H3,12,13)	DUAPFHSGKCZYGV-UHFFFAOYSA-N	?	24.9	potentiometric	a1/apparent	C(=NH)NH2	basic	11.5
13017	N1(C(=CCCC1)C)(CC)	CCN1CCCC=C1C	InChI=1S/C8H15N/c1-3-9-7-5-4-6-8(9)2/h6H,3-5,7H2,1-2H3	HFDYMWORRGGBSZ-UHFFFAOYSA-N	?	25	potentiometric	a/apparent	NH+	basic	11.57
13945	OC2(C1(N(C(C)=CC1CC2)C))	CC1=CC2CCC(O)C2N1C	InChI=1S/C9H15NO/c1-6-5-7-3-4-8(11)9(7)10(6)2/h5,7-9,11H,3-4H2,1-2H3	AGCUHXCRQJORRE-UHFFFAOYSA-N	?	21		a/apparent	NH%+&	basic	11.7
14914	ClC1(=C(Cl)C=C(Cl)C(=C1CN(CC)CC)[O-])	CCN(CC1=C(O)C(Cl)=CC(Cl)=C1Cl)CC	InChI=1S/C11H14Cl3NO/c1-3-15(4-2)6-7-10(14)8(12)5-9(13)11(7)16/h5,16H,3-4,6H2,1-2H3	WYBXHLUNMJZPIY-UHFFFAOYSA-N	?	25	spectrophotometric	a2/apparent	R2NH	basic	11.76
14835	S(=O)(=O)([N-]CCN1(CCNCCNCCNCC1))C=3(C=2(C(=C(N(C)C)C=CC=2)C=CC=3))	CN(C)C1C=CC=C2C(=CC=CC2=1)S(=O)(=O)NCCN1CCNCCNCCNCC1	InChI=1S/C22H36N6O2S/c1-27(2)21-7-3-6-20-19(21)5-4-8-22(20)31(29,30)26-15-18-28-16-13-24-11-9-23-10-12-25-14-17-28/h3-8,23-26H,9-18H2,1-2H3	GUXIXDTWLYMLOU-UHFFFAOYSA-N	?	25	potentiometric	a1/apparent	?	basic	11.8
10208	N1(C(=CCC1)C)(CC)	CCN1CCC=C1C	InChI=1S/C7H13N/c1-3-8-6-4-5-7(8)2/h5H,3-4,6H2,1-2H3	MOEZDHDBWWXTTG-UHFFFAOYSA-N	?	27	potentiometric	a/apparent	NH+	basic	11.88
17860	N1(C(=CCC1)C)(C)	CC1=CCCN1C	InChI=1S/C6H11N/c1-6-4-3-5-7(6)2/h4H,3,5H2,1-2H3	MFGQUMAXNNHCNG-UHFFFAOYSA-N	?	25	potentiometric	a/apparent	NH+	basic	11.94
15065	N2(=C(C=C1(NCC(C1)(C)C))CC(C2(C)C)C)	CC1(C)CN=C(C1)CC1CC(C)C(C)(C)N=1	InChI=1S/C14H24N2/c1-10-6-11(16-14(10,4)5)7-12-8-13(2,3)9-15-12/h10H,6-9H2,1-5H3	LEWQFTRVWAFBFL-UHFFFAOYSA-N	?			a/apparent	?	basic	12.1
11049	N=C1(C2(=C(N(C)C=C1)C=CC=C2))	CN1C=CC(=N)C2C=CC=CC1=2	InChI=1S/C10H10N2/c1-12-7-6-9(11)8-4-2-3-5-10(8)12/h2-7,11H,1H3	AZHUOPNKXMFIAA-UHFFFAOYSA-N	?	21	potentiometric	a/apparent	?	basic	12.4
10095	N1(=C(NCCCC1)C)	CC1NCCCCN=1	InChI=1S/C6H12N2/c1-6-7-4-2-3-5-8-6/h2-5H2,1H3,(H,7,8)	YSMWZGUYANZCOM-UHFFFAOYSA-N	?		potentiometric	a/apparent	?	basic	12.7
10147	[O-]C1(=NN=C([O-])C=C1)	OC1C=CC(O)=NN=1	InChI=1S/C4H4N2O2/c7-3-1-2-4(8)6-5-3/h1-2H,(H,5,7)(H,6,8)	BGRDGMRNKXEXQD-UHFFFAOYSA-N	?	20	potentiometric	a3/apparent	?	basic	13.0
10325	[O-]C=1(N=C(N)N(C=1)C)	CN1C=C(O)N=C1N	InChI=1S/C4H7N3O/c1-7-2-3(8)6-4(7)5/h2,8H,1H3,(H2,5,6)	BTXYOFGSUFEOLA-UHFFFAOYSA-N	?	22	spectrophotometric	a1/apparent	?	basic	13.4
12702	N(=C(N(C)C)N(C)C)C	CN=C(N(C)C)N(C)C	InChI=1S/C6H15N3/c1-7-6(8(2)3)9(4)5/h1-5H3	ISNICOKBNZOJQG-UHFFFAOYSA-N	?	25	potentiometric	a/apparent	?	basic	13.8
10570	O=C(C1(=C(C=C(C)C=C1C)C))C	CC1C=C(C)C=C(C)C=1C(=C)O	InChI=1S/C11H14O/c1-7-5-8(2)11(10(4)12)9(3)6-7/h5-6,12H,4H2,1-3H3	NFZHCZLKXDNPEI-UHFFFAOYSA-N	?	25		a1/apparent	H	basic	17.61
17234	O=C(C)C	CC(=C)O	InChI=1S/C3H6O/c1-3(2)4/h4H,1H2,2H3	NARVIWMVBMUEOG-UHFFFAOYSA-N	?	25	mean from 2	a1/thermodynamic	?	basic	19.13
