# Supplementary material for: Open-source QSAR models for pKa prediction using multiple machine learning approaches
Source: J Cheminform. 2019 Sep 18;11:60. doi: 10.1186/s13321-019-0384-1 (PMC6749653; doi:10.1186/s13321-019-0384-1)
Supplement: Supplementary file 1 — Additional file 1. Original and curated pKa data used for modeling. [file 13321_2019_384_MOESM1_ESM.zip › Opt3_acidic_tst.csv]

Molecule name	OriginalSmiles	Canonical_QSARr	InChI_Code_QSARr	InChI Key_QSARr	Salt_Solvent (Concatenate)	temp	method	type	group	basicOrAcidic	pKa
13340	OC=1(N(N=C(C=1)C)C2(=CC=CC=C2))	CC1C=C(O)N(N=1)C1C=CC=CC=1	InChI=1S/C10H10N2O/c1-8-7-10(13)12(11-8)9-5-3-2-4-6-9/h2-7,13H,1H3	PLVBQEFRONZLHO-UHFFFAOYSA-N	?		potentiometric	b/apparent	?	acidic	11.3
17017	S(=O)(=O)(C1(=NC=CN1))CC2(=CC=CC=C2)	O=S(=O)(CC1C=CC=CC=1)C1NC=CN=1	InChI=1S/C10H10N2O2S/c13-15(14,10-11-6-7-12-10)8-9-4-2-1-3-5-9/h1-7H,8H2,(H,11,12)	DHHHAOSHUUFEST-UHFFFAOYSA-N	?	23	spectrophotometric	a1/apparent	NH	acidic	8.67
16094	S(=O)(=O)(NC1(=CN=CN=C1))C2(=CC=C(N)C=C2)	NC1C=CC(=CC=1)S(=O)(=O)NC1C=NC=NC=1	InChI=1S/C10H10N4O2S/c11-8-1-3-10(4-2-8)17(15,16)14-9-5-12-7-13-6-9/h1-7,14H,11H2	OIPFAEVFPXYUDR-UHFFFAOYSA-N	?		potentiometric	a/apparent	?	acidic	6.62
16086	S(=O)(=O)(NC1(=NN=CC=C1))C2(=CC=C(N)C=C2)	NC1C=CC(=CC=1)S(=O)(=O)NC1C=CC=NN=1	InChI=1S/C10H10N4O2S/c11-8-3-5-9(6-4-8)17(15,16)14-10-2-1-7-12-13-10/h1-7H,11H2,(H,13,14)	KLXBSPXXUGSWGB-UHFFFAOYSA-N	?		potentiometric	a/apparent	?	acidic	7.06
10521	O=C(O)C=CC1(=CC=C(C)C=C1)	CC1=CC=C(C=CC(O)=O)C=C1	InChI=1S/C10H10O2/c1-8-2-4-9(5-3-8)6-7-10(11)12/h2-7H,1H3,(H,11,12)	RURHILYUWQEGOS-UHFFFAOYSA-N	?	25		apparent	?	acidic	4.56
10940	O=C(O)C2(=CC=C(C1(CC1))C=C2)	OC(=O)C1C=CC(=CC=1)C1CC1	InChI=1S/C10H10O2/c11-10(12)9-5-3-8(4-6-9)7-1-2-7/h3-7H,1-2H2,(H,11,12)	GJCRWEAWEDESNZ-UHFFFAOYSA-N	?	25	potentiometric	a1/apparent	?	acidic	4.42
13528	O=C(O)C=CC1(=CC=C(OC)C=C1)	COC1C=CC(C=CC(O)=O)=CC=1	InChI=1S/C10H10O3/c1-13-9-5-2-8(3-6-9)4-7-10(11)12/h2-7H,1H3,(H,11,12)	AFDXODALSZRGIH-UHFFFAOYSA-N	?, ?	25		apparent	?, ?	acidic	4.3149999999999995
13513	O=C(O)C(=O)C1(=CC(=C(C)C=C1)C)	CC1C=C(C=CC=1C)C(=O)C(O)=O	InChI=1S/C10H10O3/c1-6-3-4-8(5-7(6)2)9(11)10(12)13/h3-5H,1-2H3,(H,12,13)	ISPFBCQRXZHOGR-UHFFFAOYSA-N	?	25	potentiometric	a/apparent	?	acidic	1.36
13500	[Br]C1(=C(C=C(O)C(C=C1)=O)C(C)C)	CC(C)C1C=C(O)C(=O)C=CC=1Br	InChI=1S/C10H11BrO2/c1-6(2)7-5-10(13)9(12)4-3-8(7)11/h3-6H,1-2H3,(H,12,13)	XXRFBIMTKXBOTJ-UHFFFAOYSA-N	?	25	potentiometric	a/thermodynamic	?	acidic	6.53
16197	S(=O)(=O)(NC=1(SC=CN=1))C2(=C(C=C(N)C=C2)C)	CC1C=C(N)C=CC=1S(=O)(=O)NC1=NC=CS1	InChI=1S/C10H11N3O2S2/c1-7-6-8(11)2-3-9(7)17(14,15)13-10-12-4-5-16-10/h2-6H,11H2,1H3,(H,12,13)	FLOJODNDBLOGID-UHFFFAOYSA-N	?		potentiometric	a/apparent	?	acidic	7.3
13641	O=C(NC1(=CC=CC=C1))CC(=O)C	CC(=O)C/C(/O)=N\C1C=CC=CC=1	InChI=1S/C10H11NO2/c1-8(12)7-10(13)11-9-5-3-2-4-6-9/h2-6H,7H2,1H3,(H,11,13)	DYRDKSSFIWVSNM-UHFFFAOYSA-N	?	25	mean from 2	a1/apparent	?	acidic	9.94
14719	[S+](CC(=O)C1(=CC=C([N+](=O)[O-])C=C1))(C)C	C[S+](C)C=C(O)C1C=CC(=CC=1)[N+]([O-])=O	InChI=1S/C10H11NO3S/c1-15(2)7-10(12)8-3-5-9(6-4-8)11(13)14/h3-7H,1-2H3/p+1	XCFPHAZXIKSZLC-UHFFFAOYSA-O	?	24	spectrophotometric	a1/apparent	RMe2S+ Br-	acidic	6.7
12141	O=C(N(C)C)C=C(O)C1(=CC=NC=C1)	CN(C)C(=O)C=C(O)C1C=CN=CC=1	InChI=1S/C10H12N2O2/c1-12(2)10(14)7-9(13)8-3-5-11-6-4-8/h3-7,13H,1-2H3	XYTODIBKWYVIBL-UHFFFAOYSA-N	?	25	spectrophotometric	a1/apparent	?	acidic	7.32
16194	S1(C(=NC=C1)NP(=O)(OC)C2(=CC=C(N)C=C2))	COP(=O)(NC1=NC=CS1)C1C=CC(N)=CC=1	InChI=1S/C10H12N3O2PS/c1-15-16(14,13-10-12-6-7-17-10)9-4-2-8(11)3-5-9/h2-7H,11H2,1H3,(H,12,13,14)	ADQCBFBZYMRZNR-UHFFFAOYSA-N	?		potentiometric	a/apparent	?	acidic	9.2
13744	OC2(=CC1(=C(CCCC1)C=C2))	OC1=CC2CCCCC=2C=C1	InChI=1S/C10H12O/c11-10-6-5-8-3-1-2-4-9(8)7-10/h5-7,11H,1-4H2	UMKXSOXZAXIOPJ-UHFFFAOYSA-N	?	18	mean from 3	a/apparent	?	acidic	10.33
10524	O=C(O)C1(=CC=C(C(C)C)C=C1)	CC(C)C1C=CC(=CC=1)C(O)=O	InChI=1S/C10H12O2/c1-7(2)8-3-5-9(6-4-8)10(11)12/h3-7H,1-2H3,(H,11,12)	CKMXAIVXVKGGFM-UHFFFAOYSA-N	?	25	mean from 2	apparent	?	acidic	4.31
10522	O=C(O)CCC1(=CC=C(C)C=C1)	CC1C=CC(CC=C(O)O)=CC=1	InChI=1S/C10H12O2/c1-8-2-4-9(5-3-8)6-7-10(11)12/h2-5,7,11-12H,6H2,1H3	QHAOMALKXSIJKN-UHFFFAOYSA-N	?	25	potentiometric	a/apparent	?	acidic	4.74
13517	O=C(O)CCC1(=CC(OC)=CC=C1)	COC1C=C(CC=C(O)O)C=CC=1	InChI=1S/C10H12O3/c1-13-9-4-2-3-8(7-9)5-6-10(11)12/h2-4,6-7,11-12H,5H2,1H3	GNQPSBXBMWHHOA-UHFFFAOYSA-N	?	25	conductometric	thermodynamic	?	acidic	4.65
13525	O=C(O)C1(=CC=C(OCCC)C=C1)	CCCOC1C=CC(=CC=1)C(O)=O	InChI=1S/C10H12O3/c1-2-7-13-9-5-3-8(4-6-9)10(11)12/h3-6H,2,7H2,1H3,(H,11,12)	GDFUWFOCYZZGQU-UHFFFAOYSA-N	?	20	mean from 2	a1/apparent	?	acidic	4.63
13523	O=C(O)C1(=C(OCC)C=CC=C1C)	CC1=CC=CC(OCC)=C1C(O)=O	InChI=1S/C10H12O3/c1-3-13-8-6-4-5-7(2)9(8)10(11)12/h4-6H,3H2,1-2H3,(H,11,12)	XBXXGQXDDJKDSV-UHFFFAOYSA-N	?	20	potentiometric	a/thermodynamic	?	acidic	3.51
13526	O=C(O)C1(=CC=C(OC(C)C)C=C1)	CC(C)OC1C=CC(=CC=1)C(O)=O	InChI=1S/C10H12O3/c1-7(2)13-9-5-3-8(4-6-9)10(11)12/h3-7H,1-2H3,(H,11,12)	ZVERWTXKKWSSHH-UHFFFAOYSA-N	?	20	mean from 2	a1/apparent	?	acidic	4.57
10578	[S+](CC(=O)C1(=CC=CC=C1))(C)C	C[S+](C)C=C(O)C1C=CC=CC=1	InChI=1S/C10H12OS/c1-12(2)8-10(11)9-6-4-3-5-7-9/h3-8H,1-2H3/p+1	FDPMPHQWCLVHND-UHFFFAOYSA-O	?	24	spectrophotometric	a1/apparent	RMe2S+ Br-	acidic	8.6
14937	O=[N+]([O-])C1(=CC(C(=O)N[N+](C)(C)C)=CC=C1)	C[N+](C)(C)NC(=O)C1C=C(C=CC=1)[N+]([O-])=O	InChI=1S/C10H13N3O3/c1-13(2,3)11-10(14)8-5-4-6-9(7-8)12(15)16/h4-7H,1-3H3/p+1	QUZUHTAFMYFBBF-UHFFFAOYSA-O	?	20	mean from 2	a1/apparent	?	acidic	3.16
13649	O=C1(C=C(C(=NO)C(=C1)CC)CC)	CCC1=CC(=O)C=C(CC)C1N=O	InChI=1S/C10H13NO2/c1-3-7-5-9(12)6-8(4-2)10(7)11-13/h5-6,10H,3-4H2,1-2H3	KZVQIQLLKAHZPL-UHFFFAOYSA-N	?	25	potentiometric	a/apparent	?	acidic	8.34
12254	O=[N+]([O-])C1(=C(C=C(O)C(=C1)C)C(C)C)	CC1=CC(=C(C=C1O)C(C)C)[N+]([O-])=O	InChI=1S/C10H13NO3/c1-6(2)8-5-10(12)7(3)4-9(8)11(13)14/h4-6,12H,1-3H3	RLRCXCWTFYFSHS-UHFFFAOYSA-N	?	25	potentiometric	apparent	?	acidic	4.2
15078	O=C(OCC)N1(CCC2(=NOC(=C2(CC1))O))	CCOC(=O)N1CCC2=C(O)ON=C2CC1	InChI=1S/C10H14N2O4/c1-2-15-10(14)12-5-3-7-8(4-6-12)11-16-9(7)13/h13H,2-6H2,1H3	LVMUHDZVLAXEJZ-UHFFFAOYSA-N	?	25	potentiometric	a1/apparent	?	acidic	4.7
12257	O=C(OCC)C1(=CC(=[N+](O)C(=C1)C)C)	CC1=CC(=CC(C)=[N+]1O)C(=O)OCC	InChI=1S/C10H14NO3/c1-4-14-10(12)9-5-7(2)11(13)8(3)6-9/h5-6,13H,4H2,1-3H3/q+1	AVGUAQOGRHFITN-UHFFFAOYSA-N	?		spectrophotometric	a/apparent	?	acidic	-0.13
14230	OC1(=C(C=CC(=C1)C(C)C)C)	CC1C=CC(=CC=1O)C(C)C	InChI=1S/C10H14O/c1-7(2)9-5-4-8(3)10(11)6-9/h4-7,11H,1-3H3	RECUKUPTGUEGMW-UHFFFAOYSA-N	?	25		apparent	?	acidic	10.35
10948	O=C2(C1(C(=O)CCCC1CCC2))	OC1=CCCC2CCC=C(O)C12	InChI=1S/C10H14O2/c11-8-5-1-3-7-4-2-6-9(12)10(7)8/h5-7,10-12H,1-4H2	KWFGLYFNQBCBBU-UHFFFAOYSA-N	?	20	spectrophotometric	a/apparent	?	acidic	11.13
13493	[Si](C1(=CC=CC=C1))(CC(=O)O)(C)C	C[Si](C)(C=C(O)O)C1C=CC=CC=1	InChI=1S/C10H14O2Si/c1-13(2,8-10(11)12)9-6-4-3-5-7-9/h3-8,11-12H,1-2H3	DDHGVEFEHHLACP-UHFFFAOYSA-N	?	25	potentiometric	apparent	?	acidic	5.27
16186	O2(C([N+]1(=C(O)N=C(N)C(=C1)C))CC(C2CO)O)	CC1=C[N+](C2CC(O)C(CO)O2)=C(O)N=C1N	InChI=1S/C10H15N3O4/c1-5-3-13(10(16)12-9(5)11)8-2-6(15)7(4-14)17-8/h3,6-8,14-15H,2,4H2,1H3,(H2,11,12,16)/p+1	LUCHPKXVUGJYGU-UHFFFAOYSA-O	?		mean from 3	a1/apparent	?	acidic	4.4
10860	OC1(=C(C=CC=C1)CC[NH+](C)C)	CN(C)CCC1=CC=CC=C1O	InChI=1S/C10H15NO/c1-11(2)8-7-9-5-3-4-6-10(9)12/h3-6,12H,7-8H2,1-2H3	AECMQTCXISKOGO-UHFFFAOYSA-N	?	25	spectrophotometric	a1/apparent	OH	acidic	8.75
10831	OC1(=C(C=C(C)C=C1)CN(C)C)	CC1C=CC(O)=C(CN(C)C)C=1	InChI=1S/C10H15NO/c1-8-4-5-10(12)9(6-8)7-11(2)3/h4-6,12H,7H2,1-3H3	HYVZRUQCAHFECM-UHFFFAOYSA-N	?	25	potentiometric	a1/thermodynamic	OH	acidic	11.22
10855	OC1(=CC([N+](C)(C)C)=CC(=C1)C)	CC1C=C(C=C(O)C=1)[N+](C)(C)C	InChI=1S/C10H15NO/c1-8-5-9(11(2,3)4)7-10(12)6-8/h5-7H,1-4H3/p+1	SKAJYBWQOLBZCJ-UHFFFAOYSA-O	?	25	potentiometric	a/apparent	?	acidic	8.2
17063	O=C1(OC(C2(C[NH2+]C(C2(C1))C(=O)O))(C)C)	CC1(C)OC(O)=CC2C1CN=C2C(O)O	InChI=1S/C10H15NO4/c1-10(2)6-4-11-8(9(13)14)5(6)3-7(12)15-10/h3,5-6,9,12-14H,4H2,1-2H3	ADVUYKHOGSPFMH-UHFFFAOYSA-N	?			a1/apparent	?	acidic	2.27
17044	O=C(O)C2(N(C(=O)C1([NH2+]CCC1))CCC2)	OC(O)=C1CCCN1C(O)C1CCCN=1	InChI=1S/C10H16N2O3/c13-9(7-3-1-5-11-7)12-6-2-4-8(12)10(14)15/h9,13-15H,1-6H2	RYLWFIZDGLVLQF-UHFFFAOYSA-N	?	25	potentiometric	a1/apparent	?	acidic	3.16
14229	OC1(=C(C(=C)C)CCC(C1)C)	CC(=C)C1CCC(C)CC=1O	InChI=1S/C10H16O/c1-7(2)9-5-4-8(3)6-10(9)11/h8,11H,1,4-6H2,2-3H3	BIPFWTQEMKRHOQ-UHFFFAOYSA-N	?	20		a1/apparent	OH	acidic	11.95
16280	O=C1(N(C(=O)CC1[NH3+])CCCCC([NH3+])C(=O)O)	N=C1CC(=O)N(CCCCC(=N)C(O)O)C1O	InChI=1S/C10H17N3O4/c11-6(10(16)17)3-1-2-4-13-8(14)5-7(12)9(13)15/h9-12,15-17H,1-5H2	GSBZIUGMPYNKER-UHFFFAOYSA-N	?	20	potentiometric	a1/apparent	?	acidic	2.5
10526	O=C(O)C(C1(CC(CCC1)C))C	CC(C1CC(C)CCC1)=C(O)O	InChI=1S/C10H18O2/c1-7-4-3-5-9(6-7)8(2)10(11)12/h7,9,11-12H,3-6H2,1-2H3	LBFORFZKBJVMCV-UHFFFAOYSA-N	?	25		a/apparent	?	acidic	4.59
14599	O=C(NO)CCCCCCCCC(=O)N	N=C(O)CCCCCCCCC(O)N=O	InChI=1S/C10H20N2O3/c11-9(13)7-5-3-1-2-4-6-8-10(14)12-15/h10,14H,1-8H2,(H2,11,13)	RRYXBFQIDAINTA-UHFFFAOYSA-N	?	30	potentiometric	a/apparent	?	acidic	9.49
11328	SCC[NH+](CCCC)CCCC	CCCCN(CCS)CCCC	InChI=1S/C10H23NS/c1-3-5-7-11(9-10-12)8-6-4-2/h12H,3-10H2,1-2H3	LOJUMTFVTNJLTF-UHFFFAOYSA-N	?	25	potentiometric	a1/apparent	SH	acidic	7.76
16225	FC(F)(F)C1(=C(NN=C(C#N)C#N)C=CC=C1)	N#CC(C#N)N=NC1C=CC=CC=1C(F)(F)F	InChI=1S/C10H5F3N4/c11-10(12,13)8-3-1-2-4-9(8)17-16-7(5-14)6-15/h1-4,7H	OTYRRSPJNJWAAC-UHFFFAOYSA-N	?	25	mean from 2	a1/apparent	?	acidic	5.0
15079	O=[N+]([O-])C=2(C=1(C(=NC=CC=1)C(C(=O)O)=CC=2))	[O-][N+](=O)C1=CC=C(C(O)=O)C2=NC=CC=C12	InChI=1S/C10H6N2O4/c13-10(14)7-3-4-8(12(15)16)6-2-1-5-11-9(6)7/h1-5H,(H,13,14)	HXHZCOASPJWXPP-UHFFFAOYSA-N	?		potentiometric	b/thermodynamic	?	acidic	1.41
13266	O=C2(C(=O)C(C1(=CC=CC=C1))C2=O)	OC1=C(C2C=CC=CC=2)C(=O)C1=O	InChI=1S/C10H6O3/c11-8-7(9(12)10(8)13)6-4-2-1-3-5-6/h1-5,11H	YSWWAKJDYMKMGU-UHFFFAOYSA-N	?	20	spectrophotometric	a/apparent	?	acidic	0.37
12460	ClC2(=CC=C(C(=O)C1(=NNC=C1))C=C2)	O=C(C1C=CNN=1)C1C=CC(Cl)=CC=1	InChI=1S/C10H7ClN2O/c11-8-3-1-7(2-4-8)10(14)9-5-6-12-13-9/h1-6H,(H,12,13)	YQRISINPLABDKE-UHFFFAOYSA-N	?		spectrophotometric	a/apparent	?	acidic	11.87
10959	ClC=1(C=2(C(C(O)=CC=1)=CC=CC=2))	OC1=CC=C(Cl)C2=CC=CC=C21	InChI=1S/C10H7ClO/c11-9-5-6-10(12)8-4-2-1-3-7(8)9/h1-6,12H	LVSPDZAGCBEQAV-UHFFFAOYSA-N	?	25	spectrophotometric	a/apparent	?	acidic	8.64
10965	IC2(=CC=1(C(=CC(O)=CC=1)C=C2))	OC1C=C2C=CC(I)=CC2=CC=1	InChI=1S/C10H7IO/c11-9-3-1-8-6-10(12)4-2-7(8)5-9/h1-6,12H	KWIKEUOFWNWERV-UHFFFAOYSA-N	?	25	spectrophotometric	a1/apparent	?	acidic	9.23
16276	O=[N+]([O-])C1(=C(NN=C(C#N)C#N)C=CC(=C1)C)	CC1=CC(=C(C=C1)N=NC(C#N)C#N)[N+]([O-])=O	InChI=1S/C10H7N5O2/c1-7-2-3-9(10(4-7)15(16)17)14-13-8(5-11)6-12/h2-4,8H,1H3	JHYHIEBZIXAERA-UHFFFAOYSA-N	?	25	mean from 2	a1/apparent	?	acidic	6.0
13389	O=C(O)C2(=[NH+]C=1(C(=CC=CC=1)C=C2))	OC(=O)C1C=CC2=CC=CC=C2N=1	InChI=1S/C10H7NO2/c12-10(13)9-6-5-7-3-1-2-4-8(7)11-9/h1-6H,(H,12,13)	LOAUVZALPPNFOQ-UHFFFAOYSA-N	?	19	mean from 2	a1/apparent	?	acidic	1.79
12528	O=[N+]([O-])C2(=CC=1(C(=C(O)C=CC=1)C=C2))	[O-][N+](=O)C1=CC2=CC=CC(O)=C2C=C1	InChI=1S/C10H7NO3/c12-10-3-1-2-7-6-8(11(13)14)4-5-9(7)10/h1-6,12H	VOBPSSPZWWISCT-UHFFFAOYSA-N	?	25	spectrophotometric	a/apparent	?	acidic	8.49
12524	O=C1(NC(=O)C(C1=O)C2(=CC=CC=C2))	OC1=NC(=O)C(=O)C1C1C=CC=CC=1	InChI=1S/C10H7NO3/c12-8-7(9(13)11-10(8)14)6-4-2-1-3-5-6/h1-5,7H,(H,11,13,14)	ZIQMDGHNRLGXRQ-UHFFFAOYSA-N	?			a/apparent	?	acidic	3.4
13346	ON=CC=1(C=2(C(N=CC=1)=CC=CC=2))	O=NCC1=CC=NC2=CC=CC=C12	InChI=1S/C10H8N2O/c13-12-7-8-5-6-11-10-4-2-1-3-9(8)10/h1-6H,7H2	GIDTWRKUFXMHAH-UHFFFAOYSA-N	?	20	spectrophotometric	a2/apparent	?	acidic	10.42
17041	O=[N+]([O-])C=2(C=1(C(=NC(C)=CC=1)C(O)=CC=2))	CC1=CC=C2C(=N1)C(O)=CC=C2[N+]([O-])=O	InChI=1S/C10H8N2O3/c1-6-2-3-7-8(12(14)15)4-5-9(13)10(7)11-6/h2-5,13H,1H3	XYPACLZTPMHPLB-UHFFFAOYSA-N	?	20	potentiometric	a/thermodynamic	?	acidic	6.78
13743	OC2(=CC=1(C(=CC=CC=1)C=C2))	OC1=CC2=CC=CC=C2C=C1	InChI=1S/C10H8O/c11-10-6-5-8-3-1-2-4-9(8)7-10/h1-7,11H	JWAZRIHNYRIHIV-UHFFFAOYSA-N	?	21	mean from 7	a1/apparent	OH	acidic	9.6
10516	O=C(O)C=C=CC1(=CC=CC=C1)	OC(=O)C=C=CC1C=CC=CC=1	InChI=1S/C10H8O2/c11-10(12)8-4-7-9-5-2-1-3-6-9/h1-3,5-8H,(H,11,12)	LHLLILMLCBGAJN-UHFFFAOYSA-N	?	25	potentiometric	a/apparent	?	acidic	3.7
13267	O=C1(C(O)=C1C2(=CC=C(OC)C=C2))	COC1C=CC(=CC=1)C1=C(O)C1=O	InChI=1S/C10H8O3/c1-13-7-4-2-6(3-5-7)8-9(11)10(8)12/h2-5,11H,1H3	XWIOSUPIHHKJLX-UHFFFAOYSA-N	?	25	spectrophotometric	a1/apparent	?	acidic	2.33
13273	O=C2(OC1(=C(C(O)=CC=C1)C(=C2)C))	CC1=CC(=O)OC2C=CC=C(O)C=21	InChI=1S/C10H8O3/c1-6-5-9(12)13-8-4-2-3-7(11)10(6)8/h2-5,11H,1H3	KZTGTVVRGQELJS-UHFFFAOYSA-N	?	25	spectrophotometric	a/thermodynamic	?	acidic	8.26
12327	O=C2(OC1(=C(C=C(OC)C(=C1)O)C=C2))	COC1=CC2C=CC(=O)OC=2C=C1O	InChI=1S/C10H8O4/c1-13-9-4-6-2-3-10(12)14-8(6)5-7(9)11/h2-5,11H,1H3	RODXRVNMMDRFIK-UHFFFAOYSA-N	?	20	potentiometric	a1/apparent	H of OH	acidic	6.5
10963	ClC2(=CC1(=C(CC(=O)CC1)C=C2))	OC1CC2C=CC(Cl)=CC=2CC=1	InChI=1S/C10H9ClO/c11-9-3-1-8-6-10(12)4-2-7(8)5-9/h1,3-5,12H,2,6H2	IYTDWOSDWGFCTL-UHFFFAOYSA-N	?	25	spectrophotometric	a1/apparent	?	acidic	12.51
15170	S(=O)(=O)(NC1(=NC=CC=N1))C2(=CC=CC=C2)	O=S(=O)(NC1N=CC=CN=1)C1C=CC=CC=1	InChI=1S/C10H9N3O2S/c14-16(15,9-5-2-1-3-6-9)13-10-11-7-4-8-12-10/h1-8H,(H,11,12,13)	HLBLNLYCFFWMFF-UHFFFAOYSA-N	?	20	potentiometric	a1/apparent	?	acidic	5.91
11209	OC2(=CC1(=[N+](C=CC=C1C=C2)C))	C[N+]1C=CC=C2C=CC(O)=CC=12	InChI=1S/C10H9NO/c1-11-6-2-3-8-4-5-9(12)7-10(8)11/h2-7H,1H3/p+1	CLWHNSXKDOCYJS-UHFFFAOYSA-O	?	20	potentiometric	a/apparent	?	acidic	5.56
11210	OC=1(C=2(C(C=[N+](C=1)C)=CC=CC=2))	C[N+]1=CC2=CC=CC=C2C(O)=C1	InChI=1S/C10H9NO/c1-11-6-8-4-2-3-5-9(8)10(12)7-11/h2-7H,1H3/p+1	TXSIGDOOBYFEIT-UHFFFAOYSA-O	?	20	potentiometric	a/apparent	?	acidic	4.93
11190	O=C2(N(C1(=C(C=CC=C1)C=C2))C)	CN1C(=O)C=CC2C=CC=CC1=2	InChI=1S/C10H9NO/c1-11-9-5-3-2-4-8(9)6-7-10(11)12/h2-7H,1H3	QYEMNJMSULGQRD-UHFFFAOYSA-N	?	20	spectrophotometric	a/apparent	?	acidic	-0.71
11187	OC=2(C1(=NC=C(C)C=C1C=CC=2))	CC1=CN=C2C(O)=CC=CC2=C1	InChI=1S/C10H9NO/c1-7-5-8-3-2-4-9(12)10(8)11-6-7/h2-6,12H,1H3	LHPOFWYKNOUJJN-UHFFFAOYSA-N	?	25	spectrophotometric	a/apparent	?	acidic	9.75
13374	O=C(O)C=2(C1(=C(C=CC=C1)NC=2C))	CC1NC2C=CC=CC=2C=1C(O)=O	InChI=1S/C10H9NO2/c1-6-9(10(12)13)7-4-2-3-5-8(7)11-6/h2-5,11H,1H3,(H,12,13)	BHFYJMNOBRLYSC-UHFFFAOYSA-N	?	25		apparent	?	acidic	5.89
13657	O=C(O)CC(C#N)C1(=CC=CC=C1)	N#CC(C=C(O)O)C1C=CC=CC=1	InChI=1S/C10H9NO2/c11-7-9(6-10(12)13)8-4-2-1-3-5-8/h1-6,9,12-13H	FDVJUPCUWMHKRW-UHFFFAOYSA-N	?	25	conductometric	1/thermodynamic	?	acidic	3.79
12532	O=[N+]([O-])C2(=CC1(=C(CC(=O)CC1)C=C2))	[O-][N+](=O)C1=CC2CC=C(O)CC=2C=C1	InChI=1S/C10H9NO3/c12-10-4-2-7-5-9(11(13)14)3-1-8(7)6-10/h1,3-5,12H,2,6H2	LNTUJYBEYXGPJZ-UHFFFAOYSA-N	?	25	spectrophotometric	a1/apparent	?	acidic	10.09
17059	O=[N+]([O-])C1(=CC(=CC=C1)C2(C(C(=O)O)C2))	[O-][N+](=O)C1=CC(=CC=C1)C1CC1=C(O)O	InChI=1S/C10H9NO4/c12-10(13)9-5-8(9)6-2-1-3-7(4-6)11(14)15/h1-4,8,12-13H,5H2	OLWCLIREWGQYGE-UHFFFAOYSA-N	?	25	potentiometric	a/apparent	?	acidic	4.41
11155	SC1(=[N+](C=CC=2(C1=CC=CC=2))C)	C[N+]1C=CC2=CC=CC=C2C=1S	InChI=1S/C10H9NS/c1-11-7-6-8-4-2-3-5-9(8)10(11)12/h2-7H,1H3/p+1	IEXYLQOPBXUDSK-UHFFFAOYSA-O	?	20	spectrophotometric	a/apparent	?	acidic	-2.13
15786	ClC2(=CC=C(S(=O)(=O)NC1(=NC(=CC=N1)C))C=C2)	CC1=CC=NC(NS(=O)(=O)C2C=CC(Cl)=CC=2)=N1	InChI=1S/C11H10ClN3O2S/c1-8-6-7-13-11(14-8)15-18(16,17)10-4-2-9(12)3-5-10/h2-7H,1H3,(H,13,14,15)	MIRBJPKOOYSJBZ-UHFFFAOYSA-N	?	25	potentiometric	a/apparent	?	acidic	5.37
17003	O=C(C1(=CC=C(OC)C=C1))C2(=NNC=C2)	COC1C=CC(=CC=1)C(=O)C1C=CNN=1	InChI=1S/C11H10N2O2/c1-15-9-4-2-8(3-5-9)11(14)10-6-7-12-13-10/h2-7H,1H3,(H,12,13)	YPEMQMDWCPHMIW-UHFFFAOYSA-N	?		spectrophotometric	a/apparent	?	acidic	12.09
14628	N#CC(=NNC1(=C(C=CC(=C1)C)C))C#N	CC1=CC(N=NC(C#N)C#N)=C(C)C=C1	InChI=1S/C11H10N4/c1-8-3-4-9(2)11(5-8)15-14-10(6-12)7-13/h3-5,10H,1-2H3	KUVLTQSSNHTLGP-UHFFFAOYSA-N	?	25	mean from 2	a1/apparent	?	acidic	6.75
13250	O(C2(=CC=1(C(=CC(O)=CC=1)C=C2)))C	COC1=CC2=CC=C(O)C=C2C=C1	InChI=1S/C11H10O2/c1-13-11-5-3-8-6-10(12)4-2-9(8)7-11/h2-7,12H,1H3	WWPKRXOOVICNJY-UHFFFAOYSA-N	?	25	spectrophotometric	a1/apparent	?	acidic	9.64
12105	O=C(O)C=CC(=O)C1(=CC=C(C)C=C1)	CC1C=CC(=CC=1)C(=O)C=CC(O)=O	InChI=1S/C11H10O3/c1-8-2-4-9(5-3-8)10(12)6-7-11(13)14/h2-7H,1H3,(H,13,14)	VNJMEFZKYZHWEO-UHFFFAOYSA-N	?	25	spectrophotometric	a1/apparent	COOH	acidic	3.44
15109	O=[N+]([O-])C=2(C=1(C(=C[N+](CCO)=CC=1)C=CC=2))	[O-][N+](=O)C1=CC=CC2=C[N+](CCO)=CC=C21	InChI=1S/C11H11N2O3/c14-7-6-12-5-4-10-9(8-12)2-1-3-11(10)13(15)16/h1-5,8,14H,6-7H2/q+1	MSIHUOXSASEWRP-UHFFFAOYSA-N	?	25	spectrophotometric	a2/apparent	O-H	acidic	11.67
16198	S(=O)(=O)(NC1(=NC=CC=C1))C2(=CC=C(N)C=C2)	NC1C=CC(=CC=1)S(=O)(=O)NC1C=CC=CN=1	InChI=1S/C11H11N3O2S/c12-9-4-6-10(7-5-9)17(15,16)14-11-3-1-2-8-13-11/h1-8H,12H2,(H,13,14)	GECHUMIMRBOMGK-UHFFFAOYSA-N	?	20	mean from 3	a1/apparent	?	acidic	8.51
13412	OC=1(C=2(C(C(N)=CC=1C)=CC=CC=2))	CC1C=C(N)C2=CC=CC=C2C=1O	InChI=1S/C11H11NO/c1-7-6-10(12)8-4-2-3-5-9(8)11(7)13/h2-6,13H,12H2,1H3	UGQFCTZXVAPVCS-UHFFFAOYSA-N	?	20	potentiometric	a/apparent	OH	acidic	10.12
12201	O=C(O)C(C#N)(CC1(=CC=CC=C1))C	CC(CC1C=CC=CC=1)(C#N)C(O)=O	InChI=1S/C11H11NO2/c1-11(8-12,10(13)14)7-9-5-3-2-4-6-9/h2-6H,7H2,1H3,(H,13,14)	XOKVFRWKAZRXOS-UHFFFAOYSA-N	?	25	conductometric	a/thermodynamic	?	acidic	2.29
12492	O2(C(O)=C(CC1(=CC=CC=C1))N=C2C)	CC1=NC(CC2C=CC=CC=2)=C(O)O1	InChI=1S/C11H11NO2/c1-8-12-10(11(13)14-8)7-9-5-3-2-4-6-9/h2-6,13H,7H2,1H3	PVGGUJNJXKJXPN-UHFFFAOYSA-N	?	25	spectrophotometric	a1/apparent	?	acidic	10.34
12485	O=C(O)CCC=2(C1(=C(C=CC=C1)NC=2))	OC(O)=CCC1=CNC2C=CC=CC=21	InChI=1S/C11H11NO2/c13-11(14)6-5-8-7-12-10-4-2-1-3-9(8)10/h1-4,6-7,12-14H,5H2	XELAJYCSJXBJQR-UHFFFAOYSA-N	?		mean from 2	a/apparent	?	acidic	4.87
12454	OC=2(C1(=[NH+]C=CC(=C1C=CC=2)N(C)C))	CN(C)C1=CC=NC2=C(O)C=CC=C12	InChI=1S/C11H12N2O/c1-13(2)9-6-7-12-11-8(9)4-3-5-10(11)14/h3-7,14H,1-2H3	FFLUAWJHEQAZCD-UHFFFAOYSA-N	?	25	potentiometric	a1/apparent	O-H	acidic	7.05
12446	OC=1(N(N=C(C=1C)C)C2(=CC=CC=C2))	CC1=C(O)N(N=C1C)C1C=CC=CC=1	InChI=1S/C11H12N2O/c1-8-9(2)12-13(11(8)14)10-6-4-3-5-7-10/h3-7,14H,1-2H3	WWGWMNUTPYAALX-UHFFFAOYSA-N	?		potentiometric	b/apparent	?	acidic	11.3
17008	O=C(O)C([NH3+])CC=2(C1(=C(C=CC=C1)NC=2))	N=C(CC1=CNC2=CC=CC=C21)C(O)O	InChI=1S/C11H12N2O2/c12-9(11(14)15)5-7-6-13-10-4-2-1-3-8(7)10/h1-4,6,11-15H,5H2	QJLGZJCORWFGHV-UHFFFAOYSA-N	?, ?	23	mean from 7	a1/apparent	COOH, CO2H	acidic	2.34
15446	S1(C(=NC=C1)NP(=O)(OCC)C2(=CC=C([N+](=O)[O-])C=C2))	CCOP(=O)(NC1=NC=CS1)C1C=CC(=CC=1)[N+]([O-])=O	InChI=1S/C11H12N3O4PS/c1-2-18-19(17,13-11-12-7-8-20-11)10-5-3-9(4-6-10)14(15)16/h3-8H,2H2,1H3,(H,12,13,17)	DHDLKTMHQQFLGD-UHFFFAOYSA-N	?		potentiometric	a/apparent	?	acidic	8.7
15691	S(=O)(=O)(NC1(=CN=C(N)C=C1))C2(=CC=C(N)C=C2)	NC1C=CC(=CC=1)S(=O)(=O)NC1=CN=C(N)C=C1	InChI=1S/C11H12N4O2S/c12-8-1-4-10(5-2-8)18(16,17)15-9-3-6-11(13)14-7-9/h1-7,15H,12H2,(H2,13,14)	LVQULDWBTMQSCU-UHFFFAOYSA-N	?		potentiometric	a/apparent	?	acidic	8.82
13483	O=C(C(C1(=CC=CC=C1))C(=O)C)C	C=C(O)C(C1C=CC=CC=1)C(=C)O	InChI=1S/C11H12O2/c1-8(12)11(9(2)13)10-6-4-3-5-7-10/h3-7,11-13H,1-2H2	JHJAKYNUEADUFW-UHFFFAOYSA-N	?	20		a/apparent	?	acidic	9.32
12099	O=C(O)C=CC1(=C(OCC)C=CC=C1)	CCOC1C=CC=CC=1C=CC(O)=O	InChI=1S/C11H12O3/c1-2-14-10-6-4-3-5-9(10)7-8-11(12)13/h3-8H,2H2,1H3,(H,12,13)	UXTDCJJEJZCEBF-UHFFFAOYSA-N	?, ?	25		apparent	?, ?	acidic	4.515
15135	ClC1(=C(O)C(=CC(=C1)Cl)C[NH+]2(CCOCC2))	OC1=C(CN2CCOCC2)C=C(Cl)C=C1Cl	InChI=1S/C11H13Cl2NO2/c12-9-5-8(11(15)10(13)6-9)7-14-1-3-16-4-2-14/h5-6,15H,1-4,7H2	NBTBIZYFQFBWFA-UHFFFAOYSA-N	?	25	mean from 2	a1/apparent	?	acidic	5.67
15800	S(=O)(=O)(NC=1(ON=C(C=1C)C))C2(=CC=C(N)C=C2)	CC1=C(NS(=O)(=O)C2C=CC(N)=CC=2)ON=C1C	InChI=1S/C11H13N3O3S/c1-7-8(2)13-17-11(7)14-18(15,16)10-5-3-9(12)4-6-10/h3-6,14H,12H2,1-2H3	NHUHCSRWZMLRLA-UHFFFAOYSA-N	?	25	potentiometric	a1/apparent	?	acidic	4.16
14718	O=C(N)C(C1(=CC=CC=C1))CCC(=O)O	N=C(O)C(CC=C(O)O)C1C=CC=CC=1	InChI=1S/C11H13NO3/c12-11(15)9(6-7-10(13)14)8-4-2-1-3-5-8/h1-5,7,9,13-14H,6H2,(H2,12,15)	KLCXABUHQCKBFU-UHFFFAOYSA-N	?	25	conductometric	1/thermodynamic	?	acidic	4.64
14913	ClC1(=C(Cl)C=C(Cl)C(=C1C[NH+](CC)CC)O)	CCN(CC1C(O)=C(Cl)C=C(Cl)C=1Cl)CC	InChI=1S/C11H14Cl3NO/c1-3-15(4-2)6-7-10(14)8(12)5-9(13)11(7)16/h5,16H,3-4,6H2,1-2H3	WYBXHLUNMJZPIY-UHFFFAOYSA-N	?	25	spectrophotometric	a1/apparent	OH	acidic	5.13
16101	O=[N+]([O-])C1(=CC(=C(O)C=C1)C[NH+]2(CCOCC2))	[O-][N+](=O)C1C=C(CN2CCOCC2)C(O)=CC=1	InChI=1S/C11H14N2O4/c14-11-2-1-10(13(15)16)7-9(11)8-12-3-5-17-6-4-12/h1-2,7,14H,3-6,8H2	FHQJAMUJPVTFPX-UHFFFAOYSA-N	?	25	mean from 2	a1/apparent	O-H	acidic	5.61
16081	O(C1(=NC(=NC(=C1C)C)N2(N=C(C)C=C2O)))C	CC1N=C(N=C(OC)C=1C)N1N=C(C)C=C1O	InChI=1S/C11H14N4O2/c1-6-5-9(16)15(14-6)11-12-8(3)7(2)10(13-11)17-4/h5,16H,1-4H3	FNUOFCDTFADGQS-UHFFFAOYSA-N	?	20	potentiometric	a1/apparent	?	acidic	7.64
13488	O=C(O)C1(=C(C(=CC(=C1C)C)C)C)	CC1=C(C(O)=O)C(C)=C(C)C=C1C	InChI=1S/C11H14O2/c1-6-5-7(2)9(4)10(8(6)3)11(12)13/h5H,1-4H3,(H,12,13)	STIDRZRESMTQBD-UHFFFAOYSA-N	?	25	spectrophotometric	a/thermodynamic	?	acidic	3.43
12108	O=C(OCCCC)C1(=CC=C(O)C=C1)	CCCCOC(=O)C1C=CC(O)=CC=1	InChI=1S/C11H14O3/c1-2-3-8-14-11(13)9-4-6-10(12)7-5-9/h4-7,12H,2-3,8H2,1H3	QFOHBWFCKVYLES-UHFFFAOYSA-N	?	25		thermodynamic	?	acidic	8.34
14705	ClC1(=C(O)C(=CC(=C1)Cl)C[NH+](CC)CC)	CCN(CC1C=C(Cl)C=C(Cl)C=1O)CC	InChI=1S/C11H15Cl2NO/c1-3-14(4-2)7-8-5-9(12)6-10(13)11(8)15/h5-6,15H,3-4,7H2,1-2H3	LAGOLYUCONSUQY-UHFFFAOYSA-N	?	25	spectrophotometric	a1/apparent	OH	acidic	5.95
14933	O=C(NC1(=CC(=CC=C1)C[NH+](C)C))C=NO	CN(C)CC1=CC(=CC=C1)NC(=O)CN=O	InChI=1S/C11H15N3O2/c1-14(2)8-9-4-3-5-10(6-9)13-11(15)7-12-16/h3-6H,7-8H2,1-2H3,(H,13,15)	YHTIIEGYPYGUEY-UHFFFAOYSA-N	?	25	potentiometric	a1/apparent	?	acidic	8.28
12203	O=C(O)C([NH2+]C1(=CC=CC=C1))C(C)C	CC(C)C(=NC1C=CC=CC=1)C(O)O	InChI=1S/C11H15NO2/c1-8(2)10(11(13)14)12-9-6-4-3-5-7-9/h3-8,11,13-14H,1-2H3	QNRNUOYGPHKBND-UHFFFAOYSA-N	?	22	potentiometric	a2/apparent	COOH	acidic	4.4
16257	S(=O)(=O)(N(CC)CC)C1(=C(C(=O)O)C=CC=C1)	CCN(CC)S(=O)(=O)C1C=CC=CC=1C(O)=O	InChI=1S/C11H15NO4S/c1-3-12(4-2)17(15,16)10-8-6-5-7-9(10)11(13)14/h5-8H,3-4H2,1-2H3,(H,13,14)	NFUPCSUIJPOOMJ-UHFFFAOYSA-N	?	25		a1/apparent	COOH	acidic	2.96
12232	[Br]C1(=CC(=C(O)C=C1)C[NH+](CC)CC)	CCN(CC1=CC(Br)=CC=C1O)CC	InChI=1S/C11H16BrNO/c1-3-13(4-2)8-9-7-10(12)5-6-11(9)14/h5-7,14H,3-4,8H2,1-2H3	KHSBXTXLUWLXRT-UHFFFAOYSA-N	?	25	mean from 5	a1/apparent	N(1+)-H	acidic	7.7
14645	O=C(C1(=NNC(=C1)C(=O)CC))C(C)(C)C	CC=C(O)C1=CC(=NN1)C(=O)C(C)(C)C	InChI=1S/C11H16N2O2/c1-5-9(14)7-6-8(13-12-7)10(15)11(2,3)4/h5-6,14H,1-4H3,(H,12,13)	XGEIWGLFVZMRCL-UHFFFAOYSA-N	?		spectrophotometric	a/apparent	?	acidic	9.7
10566	OC1(=C(C=CC(=C1)C(C)C)CC)	CCC1C=CC(=CC=1O)C(C)C	InChI=1S/C11H16O/c1-4-9-5-6-10(8(2)3)7-11(9)12/h5-8,12H,4H2,1-3H3	NTPXZONRQTVIEQ-UHFFFAOYSA-N	?	20	spectrophotometric	a1/thermodynamic	?	acidic	10.61
10562	OC1(=C(C=C(C)C(=C1)C)C(C)C)	CC1=CC(C(C)C)=C(O)C=C1C	InChI=1S/C11H16O/c1-7(2)10-5-8(3)9(4)6-11(10)12/h5-7,12H,1-4H3	RFRYAUSWHSKOIY-UHFFFAOYSA-N	?	20	potentiometric	a1/thermodynamic	?	acidic	10.79
13724	O=C(O)C12(CC3(CC(C1)CC(C2)C3))	OC(=O)C12CC3CC(C1)CC(C2)C3	InChI=1S/C11H16O2/c12-10(13)11-4-7-1-8(5-11)3-9(2-7)6-11/h7-9H,1-6H2,(H,12,13)	JIMXXGFJRDUSRO-UHFFFAOYSA-N	?	25	mean from 2	a1/apparent	COOH	acidic	4.95
15779	O2(C([N+]1(=C(O)N=C(NC)C(=C1)C))CC(C2CO)O)	CC1=C[N+](C2CC(O)C(CO)O2)=C(O)N=C1NC	InChI=1S/C11H17N3O4/c1-6-4-14(11(17)13-10(6)12-2)9-3-7(16)8(5-15)18-9/h4,7-9,15-16H,3,5H2,1-2H3,(H,12,13,17)/p+1	SUURDKULGPGHGO-UHFFFAOYSA-O	?		spectrophotometric	a/apparent	?	acidic	4.04
13668	OC1(=C(C=CC=C1)CN(CC)CC)	CCN(CC1C=CC=CC=1O)CC	InChI=1S/C11H17NO/c1-3-12(4-2)9-10-7-5-6-8-11(10)13/h5-8,13H,3-4,9H2,1-2H3	IGXXOUGMPVOZFH-UHFFFAOYSA-N	?	25	mean from 4	a1/apparent	?	acidic	10.82
16082	O=C(O)C(C1(=NN=NN1C2(CCCCC2)))(C)C	CC(C)(C(O)=O)C1=NN=NN1C1CCCCC1	InChI=1S/C11H18N4O2/c1-11(2,10(16)17)9-12-13-14-15(9)8-6-4-3-5-7-8/h8H,3-7H2,1-2H3,(H,16,17)	RSDLODHXXOVJOX-UHFFFAOYSA-N	?			a/apparent	?	acidic	3.7
12342	O=C(O)C1(C(O)C2(CCC1C2(C)(C))(C))	CC1(C)C2CCC1(C)C(O)C2=C(O)O	InChI=1S/C11H18O3/c1-10(2)6-4-5-11(10,3)8(12)7(6)9(13)14/h6,8,12-14H,4-5H2,1-3H3	APKSMVPRKYXSIW-UHFFFAOYSA-N	?, ?	25	conductometric	thermodynamic	?, ?	acidic	2.395
13185	O=C(C(C)(C)C)CC(=O)C(C)(C)C	CC(C)(C)C(O)=CC(=O)C(C)(C)C	InChI=1S/C11H20O2/c1-10(2,3)8(12)7-9(13)11(4,5)6/h7,12H,1-6H3	SOZFXLUMSLXZFW-UHFFFAOYSA-N	?	25		a1/apparent	?	acidic	11.77
12303	O=C(O)CC[NH2+]CCCCCCCC	CCCCCCCCNCC=C(O)O	InChI=1S/C11H23NO2/c1-2-3-4-5-6-7-9-12-10-8-11(13)14/h8,12-14H,2-7,9-10H2,1H3	XDAMSIFQLMOKPC-UHFFFAOYSA-N	?	30	potentiometric	a1/apparent	?	acidic	3.56
12261	N#CC1(=CC=C(CC(C#N)C#N)C=C1)	N#CC1C=CC(CC(C#N)C#N)=CC=1	InChI=1S/C11H7N3/c12-6-10-3-1-9(2-4-10)5-11(7-13)8-14/h1-4,11H,5H2	VLHZCEGBKCZADN-UHFFFAOYSA-N	?	25	spectrophotometric	a1/thermodynamic	?	acidic	10.96
16011	SC1(=NC2(=CC3(=CC=CC=C3(C=C2(N1)))))	SC1NC2=CC3=CC=CC=C3C=C2N=1	InChI=1S/C11H8N2S/c14-11-12-9-5-7-3-1-2-4-8(7)6-10(9)13-11/h1-6H,(H2,12,13,14)	DDPQKZFRVMYIQG-UHFFFAOYSA-N	?	20	spectrophotometric	a/apparent	?	acidic	9.84
16696	O=C1(NC(=O)C=2(C(=O)C=3(N=C(N(C=3(C(C=2(N1))=O))C)C)))	CC1=NC2=C(C(=O)C3=NC(=O)NC(=O)C3C2=O)N1C	InChI=1S/C11H8N4O4/c1-3-12-6-7(15(3)2)9(17)5-4(8(6)16)10(18)14-11(19)13-5/h4H,1-2H3,(H,14,18,19)	FWBZJFINYLRFIU-UHFFFAOYSA-N	?	30	spectrophotometric	a1/apparent	?	acidic	5.82
12349	O=C([O-])C1(=C(O)C=CC=2(C1=CC=CC=2))	OC1=CC=C2C=CC=CC2=C1C(O)=O	InChI=1S/C11H8O3/c12-9-6-5-7-3-1-2-4-8(7)10(9)11(13)14/h1-6,12H,(H,13,14)	UPHOPMSGKZNELG-UHFFFAOYSA-N	?	25	potentiometric	apparent	OH	acidic	10.92
17134	OC2(=CC=C(N=NC1(=CC=NC=C1))C=C2)	OC1C=CC(=CC=1)N=NC1C=CN=CC=1	InChI=1S/C11H9N3O/c15-11-3-1-9(2-4-11)13-14-10-5-7-12-8-6-10/h1-8,15H	BCBHUOGPSRNKLW-UHFFFAOYSA-N	?	25	spectrophotometric	a1/apparent	Ar-OH	acidic	7.73
12484	O=C(NO)C=1(C=2(C(C=CC=1)=CC=CC=2))	ONC(=O)C1=CC=CC2=CC=CC=C21	InChI=1S/C11H9NO2/c13-11(12-14)10-7-3-5-8-4-1-2-6-9(8)10/h1-7,14H,(H,12,13)	JRZGPWOEHDOVMC-UHFFFAOYSA-N	?	20	potentiometric	a/apparent	?	acidic	7.7
16163	S(=O)(=O)(NC1(=CC(F)=CC=C1))C2(=CC=CC=C2)	O=S(=O)(NC1=CC(F)=CC=C1)C1C=CC=CC=1	InChI=1S/C12H10FNO2S/c13-10-5-4-6-11(9-10)14-17(15,16)12-7-2-1-3-8-12/h1-9,14H	ZBASZKBDYLJNPV-UHFFFAOYSA-N	?	25	mean from 2	a1/apparent	NH	acidic	7.54
17176	OC3(=C2(NC1(=C(C=CC=C1)NC2=CC=C3)))	OC1C=CC=C2NC3C=CC=CC=3NC2=1	InChI=1S/C12H10N2O/c15-11-7-3-6-10-12(11)14-9-5-2-1-4-8(9)13-10/h1-7,13-15H	DACNFQAXWSXPRW-UHFFFAOYSA-N	?	30	potentiometric	a/apparent	?	acidic	10.88
16593	S(=O)(=O)(NC1(=CC([N+](=O)[O-])=CC=C1))C2(=CC=CC=C2)	[O-][N+](=O)C1C=C(C=CC=1)NS(=O)(=O)C1C=CC=CC=1	InChI=1S/C12H10N2O4S/c15-14(16)11-6-4-5-10(9-11)13-19(17,18)12-7-2-1-3-8-12/h1-9,13H	CWBLFCFUSMBFSO-UHFFFAOYSA-N	?	22	mean from 3	a1/apparent	NH	acidic	6.91
16599	O=[N+]([O-])C2(=CC1(=[NH+]C=C(C(=O)OCC)C(=C1C=C2)O))	CCOC(=O)C1=CN=C2C=C(C=CC2=C1O)[N+]([O-])=O	InChI=1S/C12H10N2O5/c1-2-19-12(16)9-6-13-10-5-7(14(17)18)3-4-8(10)11(9)15/h3-6H,2H2,1H3,(H,13,15)	LYNIYLCGKJWHSC-UHFFFAOYSA-N	?	30	potentiometric	a1/apparent	H(1+)	acidic	4.1
12330	O=C(O)C=1(C=2(C(C=CC=1C)=CC=CC=2))	CC1C=CC2=CC=CC=C2C=1C(O)=O	InChI=1S/C12H10O2/c1-8-6-7-9-4-2-3-5-10(9)11(8)12(13)14/h2-7H,1H3,(H,13,14)	ZSPDYGICHBLYSD-UHFFFAOYSA-N	?	25	spectrophotometric	a/thermodynamic	?	acidic	3.11
16953	[Se](=O)(O)C2(=CC(C1(=CC=CC=C1))=CC=C2)	O[Se](=O)C1=CC(=CC=C1)C1C=CC=CC=1	InChI=1S/C12H10O2Se/c13-15(14)12-8-4-7-11(9-12)10-5-2-1-3-6-10/h1-9H,(H,13,14)	HOUHRXMXAKQBHV-UHFFFAOYSA-N	?	25	potentiometric	a/apparent	?	acidic	4.87
16960	O=C(OC=2(C1(=C(O)C=CC=C1C=CC=2)))C	C=C(O)OC1=CC=CC2=CC=CC(O)=C12	InChI=1S/C12H10O3/c1-8(13)15-11-7-3-5-9-4-2-6-10(14)12(9)11/h2-7,13-14H,1H2	OKUOJLBKDGBKOT-UHFFFAOYSA-N	?	25	spectrophotometric	a1/apparent	?	acidic	9.69
15577	[O-][N+]3(=C1(NC=NC1=C(NCC2(=CC=CC=C2))N=C3))	[O-][N+]1C=NC(NCC2C=CC=CC=2)=C2N=CNC=12	InChI=1S/C12H11N5O/c18-17-8-16-11(10-12(17)15-7-14-10)13-6-9-4-2-1-3-5-9/h1-5,7-8H,6H2,(H,13,16)(H,14,15)	GCZXLDJIDBQCRE-UHFFFAOYSA-N	?	30		a2/apparent	?	acidic	7.27
12499	OC(C1(=NC=CC=C1))C2(=CC=CC=C2)	OC(C1C=CC=CN=1)C1C=CC=CC=1	InChI=1S/C12H11NO/c14-12(10-6-2-1-3-7-10)11-8-4-5-9-13-11/h1-9,12,14H	UYESUYBXKHPUDU-UHFFFAOYSA-N	?	22.4	potentiometric	a2/thermodynamic	prot.	acidic	12.85
15136	S(=O)(=O)(NC1(=CC=CC=C1))C2(=CC=CC=C2)	O=S(=O)(NC1C=CC=CC=1)C1C=CC=CC=1	InChI=1S/C12H11NO2S/c14-16(15,12-9-5-2-6-10-12)13-11-7-3-1-4-8-11/h1-10,13H	XAUGWFWQVYXATQ-UHFFFAOYSA-N	?	23	mean from 4	a1/apparent	NH	acidic	8.22
16105	S=C2(NC(=O)C(C1(=CC=CC=C1))(CC)C(N2)=O)	CCC1(C2C=CC=CC=2)C(=O)NC(=S)NC1=O	InChI=1S/C12H12N2O2S/c1-2-12(8-6-4-3-5-7-8)9(15)13-11(17)14-10(12)16/h3-7H,2H2,1H3,(H2,13,14,15,16,17)	GHHFRPRCYQNNDL-UHFFFAOYSA-N	?		potentiometric	a/apparent	?	acidic	6.3
16701	S(=O)(C3(=CC(OC)=C(C1(=NC=2(NN=CC=2(N1))))C=C3))C	CS(=O)C1=CC(OC)=C(C=C1)C1NC2C=NNC=2N=1	InChI=1S/C12H12N4O2S/c1-18-10-5-7(19(2)17)3-4-8(10)11-14-9-6-13-16-12(9)15-11/h3-6H,1-2H3,(H2,13,14,15,16)	RZRCMIUAAYOZMZ-UHFFFAOYSA-N	?	25	spectrophotometric	a1/apparent	?	acidic	12.02
14595	O=C(O)CCC(O)C=C=CC#CC#CC	CC#CC#CC=C=CC(O)CC=C(O)O	InChI=1S/C12H12O3/c1-2-3-4-5-6-7-8-11(13)9-10-12(14)15/h6,8,10-11,13-15H,9H2,1H3	KVCLGJKWHCNTJZ-UHFFFAOYSA-N	?			apparent	?	acidic	4.9
17112	[Br]C=1(C=2(C(C=[N+](C=1)CCCO)=CC=CC=2))	OCCC[N+]1=CC2=CC=CC=C2C(Br)=C1	InChI=1S/C12H13BrNO/c13-12-9-14(6-3-7-15)8-10-4-1-2-5-11(10)12/h1-2,4-5,8-9,15H,3,6-7H2/q+1	CGAXKJPDKGPHQM-UHFFFAOYSA-N	?	25	spectrophotometric	a2/apparent	O-H	acidic	11.99
15374	IC2(=CC=C(OC1(OC(C(=O)O)C(O)C(C1O)O))C=C2)	OC(O)=C1OC(OC2C=CC(I)=CC=2)C(O)C(O)C1O	InChI=1S/C12H13IO7/c13-5-1-3-6(4-2-5)19-12-9(16)7(14)8(15)10(20-12)11(17)18/h1-4,7-9,12,14-18H	KCMQNVJVKZYNCW-UHFFFAOYSA-N	?	22	potentiometric	a/apparent	?	acidic	3.28
16501	S(=O)(=O)(NC1(=CC=C(S(=O)(=O)N)C=C1))C2(=CC=C(N)C=C2)	NS(=O)(=O)C1C=CC(=CC=1)NS(=O)(=O)C1C=CC(N)=CC=1	InChI=1S/C12H13N3O4S2/c13-9-1-5-12(6-2-9)21(18,19)15-10-3-7-11(8-4-10)20(14,16)17/h1-8,15H,13H2,(H2,14,16,17)	GCQZFVAHUZIDRP-UHFFFAOYSA-N	?			a/apparent	?	acidic	7.85
17064	O=C1(NC(=O)C2(=C1C=C(C(C)(C)C)C=C2))	CC(C)(C)C1=CC2=C(C=C1)C(=O)NC2=O	InChI=1S/C12H13NO2/c1-12(2,3)7-4-5-8-9(6-7)11(15)13-10(8)14/h4-6H,1-3H3,(H,13,14,15)	MQAXXSNRKXXVON-UHFFFAOYSA-N	?	25	spectrophotometric	a1/thermodynamic	NH	acidic	10.21
16255	O=[N+]([O-])C1(=CC=C(CC(C(=O)C)C(=O)C)C=C1)	C=C(O)C(CC1=CC=C(C=C1)[N+]([O-])=O)C(=C)O	InChI=1S/C12H13NO4/c1-8(14)12(9(2)15)7-10-3-5-11(6-4-10)13(16)17/h3-6,12,14-15H,1-2,7H2	IXUYZKIVXDNSEL-UHFFFAOYSA-N	?	25	spectrophotometric	a1/thermodynamic	?	acidic	9.54
17025	OC=1(N(N=C(C=1CC)C)C2(=CC=CC=C2))	CC1=NN(C(O)=C1CC)C1C=CC=CC=1	InChI=1S/C12H14N2O/c1-3-11-9(2)13-14(12(11)15)10-7-5-4-6-8-10/h4-8,15H,3H2,1-2H3	UUOKEWKXBQCYAM-UHFFFAOYSA-N	?		potentiometric	b/apparent	?	acidic	11.5
17170	S=C1(N(C=2(C=C3(CCCCC3(=CC=2(N1)))))C)	CN1C(=S)NC2C=C3CCCCC3=CC1=2	InChI=1S/C12H14N2S/c1-14-11-7-9-5-3-2-4-8(9)6-10(11)13-12(14)15/h6-7H,2-5H2,1H3,(H,13,15)	PFINJAXCPFKIBL-UHFFFAOYSA-N	?	20	spectrophotometric	a/apparent	?	acidic	10.78
16578	S(=O)(=O)(NC1(=NC(=CC(=N1)C)C))C2(=CC=C(N)C=C2)	CC1C=C(C)N=C(NS(=O)(=O)C2C=CC(N)=CC=2)N=1	InChI=1S/C12H14N4O2S/c1-8-7-9(2)15-12(14-8)16-19(17,18)11-5-3-10(13)4-6-11/h3-7H,13H2,1-2H3,(H,14,15,16)	ASWVTGNCAZCNNR-UHFFFAOYSA-N	?	24	mean from 2	a/apparent	?	acidic	7.44
14625	O=C([O-])C=CC(C1(=C(O)C=CC=C1))(C)C	CC(C)(C=CC(O)=O)C1=CC=CC=C1O	InChI=1S/C12H14O3/c1-12(2,8-7-11(14)15)9-5-3-4-6-10(9)13/h3-8,13H,1-2H3,(H,14,15)	SKURDBHBCWOQKB-UHFFFAOYSA-N	?	39	spectrophotometric	a2/apparent	OH	acidic	10.71
16245	ClC1(=CC=C(C(=O)NC(=S)N(CC)CC)C=C1)	CCN(CC)C(=S)NC(=O)C1C=CC(Cl)=CC=1	InChI=1S/C12H15ClN2OS/c1-3-15(4-2)12(17)14-11(16)9-5-7-10(13)8-6-9/h5-8H,3-4H2,1-2H3,(H,14,16,17)	HEWDLGIDGRUCHT-UHFFFAOYSA-N	?	25	spectrophotometric	a1/apparent	?	acidic	8.0
14921	O=C(O)C(C(C1(=CC=CC=C1))C(=O)N)(C)C	CC(C)(C(C(=N)O)C1C=CC=CC=1)C(O)=O	InChI=1S/C12H15NO3/c1-12(2,11(15)16)9(10(13)14)8-6-4-3-5-7-8/h3-7,9H,1-2H3,(H2,13,14)(H,15,16)	KCTLZALRTLNALN-UHFFFAOYSA-N	?	25		apparent	?	acidic	4.8
17114	ClC1(=CC(=C(O)C=C1)C[NH+]2(CCCCC2))	OC1=CC=C(Cl)C=C1CN1CCCCC1	InChI=1S/C12H16ClNO/c13-11-4-5-12(15)10(8-11)9-14-6-2-1-3-7-14/h4-5,8,15H,1-3,6-7,9H2	GVAMPYVXAAFYCE-UHFFFAOYSA-N	?	25	spectrophotometric	a1/apparent	OH	acidic	8.14
16126	O=[N+]([O-])C1(=CC(=C(O)C=C1)C[NH+]2(CCCCC2))	[O-][N+](=O)C1C=C(CN2CCCCC2)C(O)=CC=1	InChI=1S/C12H16N2O3/c15-12-5-4-11(14(16)17)8-10(12)9-13-6-2-1-3-7-13/h4-5,8,15H,1-3,6-7,9H2	VMLGUVWUUWNDNF-UHFFFAOYSA-N	?	25	spectrophotometric	a1/apparent	OH	acidic	5.88
14618	S(C1(=CC=C(C(C)(C)C)C=C1))CC(=O)O	CC(C)(C)C1=CC=C(C=C1)SC=C(O)O	InChI=1S/C12H16O2S/c1-12(2,3)9-4-6-10(7-5-9)15-8-11(13)14/h4-8,13-14H,1-3H3	GTOWZYWZJMDVAS-UHFFFAOYSA-N	?	25	potentiometric	a1/apparent	?	acidic	3.76
14610	O=C(O)CCC#CC#CCCCCC[NH3+]	NCCCCCC#CC#CCC=C(O)O	InChI=1S/C12H17NO2/c13-11-9-7-5-3-1-2-4-6-8-10-12(14)15/h10,14-15H,3,5,7-9,11,13H2	HAMIRWFGOJJEGO-UHFFFAOYSA-N	?	20	mean from 2	a1/apparent	?	acidic	4.17
15612	S(=O)(=O)(NC(=O)NCCCC)C1(=CC=C(C)C=C1)	CC1C=CC(=CC=1)S(=O)(=O)NC(=O)NCCCC	InChI=1S/C12H18N2O3S/c1-3-4-9-13-12(15)14-18(16,17)11-7-5-10(2)6-8-11/h5-8H,3-4,9H2,1-2H3,(H2,13,14,15)	JLRGJRBPOGGCBT-UHFFFAOYSA-N	?	20	potentiometric	a/apparent	?	acidic	5.3
12332	O=C2(C(C1(CCCCC1))CCC(C2)=O)	OC1=CC(=O)CCC1C1CCCCC1	InChI=1S/C12H18O2/c13-10-6-7-11(12(14)8-10)9-4-2-1-3-5-9/h8-9,11,14H,1-7H2	RLBDUQTUCOFOAG-UHFFFAOYSA-N	?		spectrophotometric	a/apparent	?	acidic	5.5
12218	OC1(=CC=C(CCC[N+](C)(C)C)C=C1)	C[N+](C)(C)CCCC1C=CC(O)=CC=1	InChI=1S/C12H19NO/c1-13(2,3)10-4-5-11-6-8-12(14)9-7-11/h6-9H,4-5,10H2,1-3H3/p+1	QLZJJUCIDNGAKG-UHFFFAOYSA-O	?	25	potentiometric	a1/apparent	?	acidic	9.8
12222	OC1(=C(C=CC=C1C)C[NH+](CC)CC)	CC1C=CC=C(CN(CC)CC)C=1O	InChI=1S/C12H19NO/c1-4-13(5-2)9-11-8-6-7-10(3)12(11)14/h6-8,14H,4-5,9H2,1-3H3	LDIGJJQBTZCIIT-UHFFFAOYSA-N	?	25	spectrophotometric	a1/apparent	O-H	acidic	10.02
16249	OC1(=[N+]([O-])C(=CN=C1CC(C)C)C(O)(CC)C)	CCC(C)(O)C1=CN=C(CC(C)C)C(O)=[N+]1[O-]	InChI=1S/C12H20N2O3/c1-5-12(4,16)10-7-13-9(6-8(2)3)11(15)14(10)17/h7-8,15-16H,5-6H2,1-4H3	FUSPLSCUKCMVJB-UHFFFAOYSA-N	?		mean from 2	a/apparent	?	acidic	5.02
17069	O=C(O)C1([NH+]2(C(C(C)CC1)CCC(C2)C))	CC1CCC(=C(O)O)N2CC(C)CCC21	InChI=1S/C12H21NO2/c1-8-3-5-10-9(2)4-6-11(12(14)15)13(10)7-8/h8-10,14-15H,3-7H2,1-2H3	CZDPAYWUBDBFSY-UHFFFAOYSA-N	?			a1/apparent	?	acidic	2.0
14594	O=C(O)C(C(C(CO)CC)CCC)CC	CCC(C(CCC)C(CO)CC)=C(O)O	InChI=1S/C12H24O3/c1-4-7-11(9(5-2)8-13)10(6-3)12(14)15/h9,11,13-15H,4-8H2,1-3H3	GJSAWXOOSILYME-UHFFFAOYSA-N	?	25	potentiometric	a1/apparent	-COOH	acidic	4.78
14593	P(=O)(O)(CCCCCC)CCCCCC	CCCCCCP(O)(=O)CCCCCC	InChI=1S/C12H27O2P/c1-3-5-7-9-11-15(13,14)12-10-8-6-4-2/h3-12H2,1-2H3,(H,13,14)	NGKCHGKFHQDOPZ-UHFFFAOYSA-N	?	25	potentiometric	a1/apparent	OH	acidic	3.24
13725	OC3(=C1(C(C=2(C=CC=CC1=2))=CC=C3))	OC1C=CC=C2C=1C1C=CC=CC=12	InChI=1S/C12H8O/c13-11-7-3-6-10-8-4-1-2-5-9(8)12(10)11/h1-7,13H	IBEBNOABFSWZBU-UHFFFAOYSA-N	?	26	spectrophotometric	a1/apparent	?	acidic	8.64
14979	O[N+]=1(C=3(C([N+]([O-])=C2(C=1C=CC=C2))=CC=CC=3))	[O-][N+]1=C2C=CC=CC2=[N+](O)C2=CC=CC=C12	InChI=1S/C12H9N2O2/c15-13-9-5-1-2-6-10(9)14(16)12-8-4-3-7-11(12)13/h1-8,15H/q+1	OINNCVINXPJGJH-UHFFFAOYSA-N	?	23	spectrophotometric	a/apparent	?	acidic	-1.62
15572	OC1(=C(C=CC=C1)C=NC3(=NC=2(NC=NC=2C=N3)))	OC1C=CC=CC=1C=NC1=NC2NC=NC=2C=N1	InChI=1S/C12H9N5O/c18-10-4-2-1-3-8(10)5-13-12-14-6-9-11(17-12)16-7-15-9/h1-7,18H,(H,14,15,16,17)	LNVULFVRYHLUHN-UHFFFAOYSA-N	?	25	spectrophotometric	a2/apparent	OH	acidic	9.19
15153	O=[N+]([O-])C2(=CC(C1(=CC=C(O)C=C1))=CC=C2)	[O-][N+](=O)C1=CC(=CC=C1)C1C=CC(O)=CC=1	InChI=1S/C12H9NO3/c14-12-6-4-9(5-7-12)10-2-1-3-11(8-10)13(15)16/h1-8,14H	UNJAJDWFIYUSJV-UHFFFAOYSA-N	?	26	spectrophotometric	a/apparent	?	acidic	9.14
15124	[Br]C2(=CC=C(NC(=S)C1(=CC=CC=C1))C=C2)	S=C(NC1C=CC(Br)=CC=1)C1C=CC=CC=1	InChI=1S/C13H10BrNS/c14-11-6-8-12(9-7-11)15-13(16)10-4-2-1-3-5-10/h1-9H,(H,15,16)	UWCIDBQOEBGFAX-UHFFFAOYSA-N	?		spectrophotometric	a1/apparent	?	acidic	10.42
15120	S=C(NC1(=CC=C(F)C=C1))C2(=CC=CC=C2)	FC1C=CC(=CC=1)NC(=S)C1C=CC=CC=1	InChI=1S/C13H10FNS/c14-11-6-8-12(9-7-11)15-13(16)10-4-2-1-3-5-10/h1-9H,(H,15,16)	ZWHTXUYFMRFIAO-UHFFFAOYSA-N	?		spectrophotometric	a1/apparent	?	acidic	10.77
14998	OC3(=CC2(=[N+](C=1(C(=CC=CC=1)N=C2C=C3))C))	C[N+]1C2=CC=CC=C2N=C2C=CC(O)=CC=12	InChI=1S/C13H10N2O/c1-15-12-5-3-2-4-10(12)14-11-7-6-9(16)8-13(11)15/h2-8H,1H3/p+1	HAQCALIJITZJCC-UHFFFAOYSA-O	?	30	potentiometric	a/apparent	?	acidic	3.0
14994	OC3(=CC2(=C(N)C=1(C(=CC=CC=1)[NH+]=C2C=C3)))	NC1C2=CC=CC=C2N=C2C=CC(O)=CC2=1	InChI=1S/C13H10N2O/c14-13-9-3-1-2-4-11(9)15-12-6-5-8(16)7-10(12)13/h1-7,16H,(H2,14,15)	IAPGOFICYOCHPX-UHFFFAOYSA-N	?	20	spectrophotometric	a/apparent	H+	acidic	7.71
15536	S(C1(=[NH+]C2(=CC3(=CC=CC=C3(C=C2(N1))))))CC(=O)O	OC(O)=CSC1NC2=CC3C=CC=CC=3C=C2N=1	InChI=1S/C13H10N2O2S/c16-12(17)7-18-13-14-10-5-8-3-1-2-4-9(8)6-11(10)15-13/h1-7,16-17H,(H,14,15)	ADBFAKCZFCDXRM-UHFFFAOYSA-N	?	20	spectrophotometric	a1/apparent	?	acidic	1.9
15550	O=C(O)C=1(OC=2(C=CC(=CC=2(C=1))CN3(C=[NH+]C=C3)))	OC(=O)C1=CC2C=C(CN3C=NC=C3)C=CC=2O1	InChI=1S/C13H10N2O3/c16-13(17)12-6-10-5-9(1-2-11(10)18-12)7-15-4-3-14-8-15/h1-6,8H,7H2,(H,16,17)	XVWMKFJWXSGCNR-UHFFFAOYSA-N	?	25		a1/apparent	COOH	acidic	2.38
17141	O(C3(=C2(C1(=C(O)C=CC=C1C2=CC=C3))))C	COC1C=CC=C2C=1C1=C(O)C=CC=C21	InChI=1S/C13H10O2/c1-15-11-7-3-5-9-8-4-2-6-10(14)12(8)13(9)11/h2-7,14H,1H3	DGPXDJSSXGATFP-UHFFFAOYSA-N	?	26	spectrophotometric	a1/apparent	?	acidic	9.15
16948	O=C(O)C2(=C(C1(=CC=CC=C1))C=CC=C2)	OC(=O)C1C=CC=CC=1C1C=CC=CC=1	InChI=1S/C13H10O2/c14-13(15)12-9-5-4-8-11(12)10-6-2-1-3-7-10/h1-9H,(H,14,15)	ILYSAKHOYBPSPC-UHFFFAOYSA-N	?	25	potentiometric	a1/apparent	COOH	acidic	3.46
15052	O=C(O)C2(=CC=C(OC1(=CC=CC=C1))C=C2)	OC(=O)C1C=CC(=CC=1)OC1C=CC=CC=1	InChI=1S/C13H10O3/c14-13(15)10-6-8-12(9-7-10)16-11-4-2-1-3-5-11/h1-9H,(H,14,15)	RYAQFHLUEMJOMF-UHFFFAOYSA-N	?	25	potentiometric	a1/thermodynamic	?	acidic	4.52
17091	ON=C(C1(=CC=CC=C1))C2(=CC=CC=C2)	O=NC(C1C=CC=CC=1)C1C=CC=CC=1	InChI=1S/C13H11NO/c15-14-13(11-7-3-1-4-8-11)12-9-5-2-6-10-12/h1-10,13H	HFIJNEVWEHTIIL-UHFFFAOYSA-N	?	25		apparent	?	acidic	11.3
15747	[Br]C2(=CC=C(S(=O)(=O)NCC1(=CC=CC=C1))C=C2)	O=S(=O)(NCC1C=CC=CC=1)C1C=CC(Br)=CC=1	InChI=1S/C13H12BrNO2S/c14-12-6-8-13(9-7-12)18(16,17)15-10-11-4-2-1-3-5-11/h1-9,15H,10H2	KBFYMIDQZWIKJR-UHFFFAOYSA-N	?	25	spectrophotometric	a1/apparent	N-H	acidic	10.71
14985	O(C3(=CC1(=C(NC2(=C1C=CN=C2C))C=C3)))C	CC1=NC=CC2=C1NC1C=CC(=CC2=1)OC	InChI=1S/C13H12N2O/c1-8-13-10(5-6-14-8)11-7-9(16-2)3-4-12(11)15-13/h3-7,15H,1-2H3	XYYVPBBISSKKQB-UHFFFAOYSA-N	?	25	spectrophotometric	a1/apparent	N-H	acidic	14.56
15387	S(=O)(=O)(NC1(=CC=C(C(=O)O)C=C1))C2(=CC=C(N)C=C2)	NC1C=CC(=CC=1)S(=O)(=O)NC1C=CC(=CC=1)C(O)=O	InChI=1S/C13H12N2O4S/c14-10-3-7-12(8-4-10)20(18,19)15-11-5-1-9(2-6-11)13(16)17/h1-8,15H,14H2,(H,16,17)	WNLOVPITXSWKEZ-UHFFFAOYSA-N	?	25	potentiometric	a/apparent	?	acidic	4.02
15292	S(=O)(C3(=CC(OC)=C(C1(=NC=2(N=CN=CC=2(N1))))C=C3))C	CS(=O)C1=CC(OC)=C(C=C1)C1NC2C=NC=NC=2N=1	InChI=1S/C13H12N4O2S/c1-19-11-5-8(20(2)18)3-4-9(11)12-16-10-6-14-7-15-13(10)17-12/h3-7H,1-2H3,(H,14,15,16,17)	VCYCFRKSFAXXOL-UHFFFAOYSA-N	?	25	mean from 2	a2/apparent	?	acidic	8.91
16952	O(C2(=C(C1(=C(O)C=CC=C1))C=CC=C2))C	COC1C=CC=CC=1C1C=CC=CC=1O	InChI=1S/C13H12O2/c1-15-13-9-5-3-7-11(13)10-6-2-4-8-12(10)14/h2-9,14H,1H3	VEBHAMMTQRXOJT-UHFFFAOYSA-N	?	20	spectrophotometric	a1/apparent	?	acidic	10.4
15566	N3(=C(NCCC1(=CC=CC=C1))C=2(NC=NC=2N=C3))	C(CNC1=NC=NC2N=CNC=21)C1C=CC=CC=1	InChI=1S/C13H13N5/c1-2-4-10(5-3-1)6-7-14-12-11-13(16-8-15-11)18-9-17-12/h1-5,8-9H,6-7H2,(H2,14,15,16,17,18)	GPGPFPKQCMKMDY-UHFFFAOYSA-N	?			a2/apparent	?	acidic	10.1
16555	S(C1(=NN=C2(N=C(NC2(=N1))C3(=C(OC)C=C(OC)C=C3))))C	COC1C=C(C=CC=1C1NC2=NC(=NN=C2N=1)SC)OC	InChI=1S/C13H13N5O2S/c1-19-7-4-5-8(9(6-7)20-2)10-14-11-12(15-10)17-18-13(16-11)21-3/h4-6H,1-3H3,(H,14,15,16,17,18)	RWJQZRFKTLDFKK-UHFFFAOYSA-N	?	25	spectrophotometric	a2/apparent	?	acidic	7.69
16168	S(=O)(=O)(NC1(=CC=CC=C1))C2(=CC=C(C)C=C2)	CC1C=CC(=CC=1)S(=O)(=O)NC1C=CC=CC=1	InChI=1S/C13H13NO2S/c1-11-7-9-13(10-8-11)17(15,16)14-12-5-3-2-4-6-12/h2-10,14H,1H3	VLVCWODDMDGANW-UHFFFAOYSA-N	?	20	spectrophotometric	a/apparent	?	acidic	8.46
16497	O=C(O)C2(OC(OC1(=CC=C(C#N)C=C1))C(O)C(C2O)O)	N#CC1C=CC(=CC=1)OC1OC(C(O)C(O)C1O)=C(O)O	InChI=1S/C13H13NO7/c14-5-6-1-3-7(4-2-6)20-13-10(17)8(15)9(16)11(21-13)12(18)19/h1-4,8-10,13,15-19H	NHLLQTCDPXZNLQ-UHFFFAOYSA-N	?	22	potentiometric	a/apparent	?	acidic	3.22
15707	S=C2(N(C(=O)C(C1(=CC=CC=C1))(CC)C(N2)=O)C)	CCC1(C2C=CC=CC=2)C(=O)NC(=S)N(C)C1=O	InChI=1S/C13H14N2O2S/c1-3-13(9-7-5-4-6-8-9)10(16)14-12(18)15(2)11(13)17/h4-8H,3H2,1-2H3,(H,14,16,18)	QVHJPSYNMGZFFD-UHFFFAOYSA-N	?	25	spectrophotometric	a1/apparent	?	acidic	7.65
12338	OC2(=CC=1(C(=CC=CC=1C(C)C)C=C2))	CC(C)C1C=CC=C2C=CC(O)=CC2=1	InChI=1S/C13H14O/c1-9(2)12-5-3-4-10-6-7-11(14)8-13(10)12/h3-9,14H,1-2H3	HALUFMAHPNDSTF-UHFFFAOYSA-N	?	20	spectrophotometric	a1/apparent	?	acidic	9.52
14906	O=C(O)CCCCC(C#N)C1(=CC=CC=C1)	N#CC(CCCC=C(O)O)C1C=CC=CC=1	InChI=1S/C13H15NO2/c14-10-12(8-4-5-9-13(15)16)11-6-2-1-3-7-11/h1-3,6-7,9,12,15-16H,4-5,8H2	QZKNFDNQJMSOIB-UHFFFAOYSA-N	?	25	conductometric	a/apparent	?	acidic	4.75
14993	O(C2(=CC=1(NC=3(C(NCCC=3(C=1C=C2))C))))C	COC1C=CC2=C(C=1)NC1C(C)NCCC=12	InChI=1S/C13H16N2O/c1-8-13-11(5-6-14-8)10-4-3-9(16-2)7-12(10)15-13/h3-4,7-8,14-15H,5-6H2,1-2H3	ZXLDQJLIBNPEFJ-UHFFFAOYSA-N	?	25	spectrophotometric	a1/apparent	N-H	acidic	15.6
16435	O=C(O)C2(=C(OC1(OC(C(O)C(C1O)O)CO))C=CC=C2)	OC(=O)C1C=CC=CC=1OC1OC(CO)C(O)C(O)C1O	InChI=1S/C13H16O8/c14-5-8-9(15)10(16)11(17)13(21-8)20-7-4-2-1-3-6(7)12(18)19/h1-4,8-11,13-17H,5H2,(H,18,19)	TZPBMNKOLMSJPF-UHFFFAOYSA-N	?		potentiometric	a/apparent	?	acidic	3.6
16246	S=C(N(CC)CC)NC(=O)C1(=CC(=CC=C1)C)	CC1C=C(C=CC=1)C(=O)NC(=S)N(CC)CC	InChI=1S/C13H18N2OS/c1-4-15(5-2)13(17)14-12(16)11-8-6-7-10(3)9-11/h6-9H,4-5H2,1-3H3,(H,14,16,17)	IAOPSRFCDOQKGU-UHFFFAOYSA-N	?	25	spectrophotometric	a1/apparent	?	acidic	8.36
15102	O[N+]2(=C(C1(=CC=CC=C1))C(C)(C)NC2(C)C)	CC1(C)NC(C)(C)C(C2C=CC=CC=2)=[N+]1O	InChI=1S/C13H19N2O/c1-12(2)11(10-8-6-5-7-9-10)15(16)13(3,4)14-12/h5-9,14,16H,1-4H3/q+1	COFBJJROGGJNPP-UHFFFAOYSA-N	?	25		a1/apparent	H+ of N+H	acidic	2.06
15274	O=C([O-])C1(=C(C(O)=C(O)C(=C1C[NH+](C)C)O)C[NH+](C)C)	CN(C)CC1=C(C(CN(C)C)=C(O)C(O)=C1O)C(O)=O	InChI=1S/C13H20N2O5/c1-14(2)5-7-9(13(19)20)8(6-15(3)4)11(17)12(18)10(7)16/h16-18H,5-6H2,1-4H3,(H,19,20)	MBTCBJVPKPJHJK-UHFFFAOYSA-N	?	25	potentiometric	a1/apparent	?	acidic	6.95
14879	OC1(=C(C=C(C)C=C1C[NH+](C)C)C[NH+](C)C)	CC1C=C(CN(C)C)C(O)=C(CN(C)C)C=1	InChI=1S/C13H22N2O/c1-10-6-11(8-14(2)3)13(16)12(7-10)9-15(4)5/h6-7,16H,8-9H2,1-5H3	RQZGJWFANCGCHS-UHFFFAOYSA-N	?	25	potentiometric	a1/apparent	?	acidic	6.45
15639	O=C(NCCCCCCCCC[NH+](C)C)C=NO	CN(C)CCCCCCCCCNC(=O)CN=O	InChI=1S/C13H27N3O2/c1-16(2)11-9-7-5-3-4-6-8-10-14-13(17)12-15-18/h3-12H2,1-2H3,(H,14,17)	WBFOJWAZYZTZBZ-UHFFFAOYSA-N	?	25	potentiometric	a1/apparent	?	acidic	8.99
15736	[Br]C2(=CC(C(=S)NC1(=CC(Cl)=C(Cl)C=C1))=CC=C2)	S=C(NC1=CC(Cl)=C(Cl)C=C1)C1C=C(Br)C=CC=1	InChI=1S/C13H8BrCl2NS/c14-9-3-1-2-8(6-9)13(18)17-10-4-5-11(15)12(16)7-10/h1-7H,(H,17,18)	LTLLZTNIBIFVQI-UHFFFAOYSA-N	?		spectrophotometric	a1/apparent	?	acidic	9.26
16144	[Br]C2(=CC(C(=S)NC1(=CC=C([Br])C=C1))=CC=C2)	S=C(NC1C=CC(Br)=CC=1)C1C=C(Br)C=CC=1	InChI=1S/C13H9Br2NS/c14-10-4-6-12(7-5-10)16-13(17)9-2-1-3-11(15)8-9/h1-8H,(H,16,17)	RMPOMJGFHQTAPH-UHFFFAOYSA-N	?		spectrophotometric	a1/apparent	?	acidic	9.96
16145	[Br]C2(=CC(C(=S)NC1(=CC(F)=CC=C1))=CC=C2)	FC1C=C(C=CC=1)NC(=S)C1C=C(Br)C=CC=1	InChI=1S/C13H9BrFNS/c14-10-4-1-3-9(7-10)13(17)16-12-6-2-5-11(15)8-12/h1-8H,(H,16,17)	KUYQWIMGNLIYIG-UHFFFAOYSA-N	?		spectrophotometric	a1/apparent	?	acidic	10.01
16141	ClC2(=CC=C(C(=S)NC1(=CC(F)=CC=C1))C=C2)	FC1C=C(C=CC=1)NC(=S)C1C=CC(Cl)=CC=1	InChI=1S/C13H9ClFNS/c14-10-6-4-9(5-7-10)13(17)16-12-3-1-2-11(15)8-12/h1-8H,(H,16,17)	BKTSNCRHOWACGD-UHFFFAOYSA-N	?		spectrophotometric	a1/apparent	?	acidic	10.16
17192	OC3(=CC=1(C(=NC2(=CC=CC=C2(C=1)))C=C3))	OC1=CC2=CC3=CC=CC=C3N=C2C=C1	InChI=1S/C13H9NO/c15-11-5-6-13-10(8-11)7-9-3-1-2-4-12(9)14-13/h1-8,15H	VUZCWTUAXNDZSX-UHFFFAOYSA-N	?	20	spectrophotometric	a2/apparent	?	acidic	8.81
15704	O=[N+]([O-])C2(=CC=C(C(C#N)C1(=CC=CC=C1))C=C2)	N#CC(C1C=CC=CC=1)C1C=CC(=CC=1)[N+]([O-])=O	InChI=1S/C14H10N2O2/c15-10-14(11-4-2-1-3-5-11)12-6-8-13(9-7-12)16(17)18/h1-9,14H	DZRUHJSVLPGCMS-UHFFFAOYSA-N	?	25	spectrophotometric	a1/apparent	?	acidic	10.9
17143	O=CC2(C1(=C(C=CC=C1)C3(=C2C=CC=C3)))	OC=C1C2C=CC=CC=2C2C=CC=CC=21	InChI=1S/C14H10O/c15-9-14-12-7-3-1-5-10(12)11-6-2-4-8-13(11)14/h1-9,15H	UDSGTYRXJSKAHQ-UHFFFAOYSA-N	?	25		a1/apparent	?	acidic	7.4
16646	ClC1(=C(Cl)C=CC(=C1)NC(=S)C2(=CC=C(OC)C=C2))	COC1C=CC(=CC=1)C(=S)NC1=CC(Cl)=C(Cl)C=C1	InChI=1S/C14H11Cl2NOS/c1-18-11-5-2-9(3-6-11)14(19)17-10-4-7-12(15)13(16)8-10/h2-8H,1H3,(H,17,19)	GLQJGJJWDQTNEP-UHFFFAOYSA-N	?		spectrophotometric	a1/apparent	?	acidic	10.14
16320	O=C(O)CN2(C1(=C(C=CC=C1)C3(=C2C=CC=C3)))	OC(O)=CN1C2C=CC=CC=2C2C=CC=CC1=2	InChI=1S/C14H11NO2/c16-14(17)9-15-12-7-3-1-5-10(12)11-6-2-4-8-13(11)15/h1-9,16-17H	FRUJTPHBAZMRKQ-UHFFFAOYSA-N	?	25		a1/apparent	COO-H	acidic	3.55
15755	[Br]C2(=CC=C(NC(=S)C1(=CC=C(OC)C=C1))C=C2)	COC1C=CC(=CC=1)C(=S)NC1C=CC(Br)=CC=1	InChI=1S/C14H12BrNOS/c1-17-13-8-2-10(3-9-13)14(18)16-12-6-4-11(15)5-7-12/h2-9H,1H3,(H,16,18)	YGEURFOKRYVSCN-UHFFFAOYSA-N	?		spectrophotometric	a1/apparent	?	acidic	10.95
15752	ClC2(=CC=C(C(=S)NC1(=CC=C(OC)C=C1))C=C2)	COC1C=CC(=CC=1)NC(=S)C1C=CC(Cl)=CC=1	InChI=1S/C14H12ClNOS/c1-17-13-8-6-12(7-9-13)16-14(18)10-2-4-11(15)5-3-10/h2-9H,1H3,(H,16,18)	DWQBNXQHGHKHRK-UHFFFAOYSA-N	?		spectrophotometric	a1/apparent	?	acidic	11.26
16131	S=C(NC1(=CC=C(F)C=C1))C2(=CC=C(C)C=C2)	CC1C=CC(=CC=1)C(=S)NC1C=CC(F)=CC=1	InChI=1S/C14H12FNS/c1-10-2-4-11(5-3-10)14(17)16-13-8-6-12(15)7-9-13/h2-9H,1H3,(H,16,17)	LBLOQRWEUNNPLH-UHFFFAOYSA-N	?		spectrophotometric	a1/apparent	?	acidic	10.97
16314	OC3(=C(C1(=[NH+]C=2(C=CC=CC=2(N1C))))C=CC=C3)	CN1C(=NC2C=CC=CC1=2)C1=CC=CC=C1O	InChI=1S/C14H12N2O/c1-16-12-8-4-3-7-11(12)15-14(16)10-6-2-5-9-13(10)17/h2-9,17H,1H3	DBUIKLZNAQEAEE-UHFFFAOYSA-N	?	25		a1/apparent	?	acidic	5.76
16725	O=C(O)C3(=CC1(=C(OC(=C1C)CN2(C=[NH+]C=C2))C=C3))	CC1=C(CN2C=NC=C2)OC2=CC=C(C=C21)C(O)=O	InChI=1S/C14H12N2O3/c1-9-11-6-10(14(17)18)2-3-12(11)19-13(9)7-16-5-4-15-8-16/h2-6,8H,7H2,1H3,(H,17,18)	XQVYIQZBDOGEHG-UHFFFAOYSA-N	?	25		a1/apparent	COOH	acidic	3.91
15044	O=C(O)CC2(=CC=C(C1(=CC=CC=C1))C=C2)	OC(O)=CC1C=CC(=CC=1)C1C=CC=CC=1	InChI=1S/C14H12O2/c15-14(16)10-11-6-8-13(9-7-11)12-4-2-1-3-5-12/h1-10,15-16H	OKYQAJDEKYOEHT-UHFFFAOYSA-N	?	25		a1/apparent	COOH	acidic	4.46
16063	O=C(O)CCC(=O)C2(=CC=1(C(=CC=CC=1)C=C2))	OC(O)=CCC(=O)C1=CC2C=CC=CC=2C=C1	InChI=1S/C14H12O3/c15-13(7-8-14(16)17)12-6-5-10-3-1-2-4-11(10)9-12/h1-6,8-9,16-17H,7H2	RYOMEZLGXATRCL-UHFFFAOYSA-N	?	25	potentiometric	thermodynamic	?	acidic	4.96
16061	[Br]CC(OC1(=CC=CC=C1))(O)C2(=CC=CC=C2)	OC(CBr)(OC1C=CC=CC=1)C1C=CC=CC=1	InChI=1S/C14H13BrO2/c15-11-14(16,12-7-3-1-4-8-12)17-13-9-5-2-6-10-13/h1-10,16H,11H2	XVZSYZIVAUKZPY-UHFFFAOYSA-N	?	25		a1/apparent	?	acidic	11.18
15145	O=C(C1(=CC=CC=C1))C([N+]2(=CC=CC=C2))C	CC(=C(O)C1C=CC=CC=1)[N+]1C=CC=CC=1	InChI=1S/C14H13NO/c1-12(15-10-6-3-7-11-15)14(16)13-8-4-2-5-9-13/h2-11H,1H3/p+1	NPOMQUBHPGVITN-UHFFFAOYSA-O	?	45 - 25	spectrophotometric	a1/apparent	CH-CO-Ph	acidic	11.465
16151	OC2(=C(N=C(C1(=C(O)C=CC=C1))C)C=CC=C2)	CC(=NC1C=CC=CC=1O)C1C=CC=CC=1O	InChI=1S/C14H13NO2/c1-10(11-6-2-4-8-13(11)16)15-12-7-3-5-9-14(12)17/h2-9,16-17H,1H3	KAXKOYJTVVHQGF-UHFFFAOYSA-N	?	25		a2/apparent	O-H	acidic	9.23
16179	S=C(NC1(=CC=C(OC)C=C1))C2(=CC=CC=C2)	COC1C=CC(=CC=1)NC(=S)C1C=CC=CC=1	InChI=1S/C14H13NOS/c1-16-13-9-7-12(8-10-13)15-14(17)11-5-3-2-4-6-11/h2-10H,1H3,(H,15,17)	HGBOOZXXUFQBLX-UHFFFAOYSA-N	?	20	mean from 2	a1/apparent	?	acidic	11.36
15128	S=C(NC1(=CC=C(C)C=C1))C2(=CC=CC=C2)	CC1C=CC(=CC=1)NC(=S)C1C=CC=CC=1	InChI=1S/C14H13NS/c1-11-7-9-13(10-8-11)15-14(16)12-5-3-2-4-6-12/h2-10H,1H3,(H,15,16)	RVDURXDDOJZAQB-UHFFFAOYSA-N	?	20	potentiometric	a1/apparent	?	acidic	10.81
16155	OC2(=C(C=C(NC1(=CC=C(O)C=C1))C=C2C)C)	CC1C=C(C=C(C)C=1O)NC1C=CC(O)=CC=1	InChI=1S/C14H15NO2/c1-9-7-12(8-10(2)14(9)17)15-11-3-5-13(16)6-4-11/h3-8,15-17H,1-2H3	HRFXVGJKUGFHDX-UHFFFAOYSA-N	?, ?	30	potentiometric	a1/apparent	?, ?	acidic	10.45
16222	O=C(O)C=CC(=O)C1(=CC=C(C(C)(C)C)C=C1)	CC(C)(C)C1C=CC(=CC=1)C(=O)C=CC(O)=O	InChI=1S/C14H16O3/c1-14(2,3)11-6-4-10(5-7-11)12(15)8-9-13(16)17/h4-9H,1-3H3,(H,16,17)	APBQKTQKFFYBES-UHFFFAOYSA-N	?	25	spectrophotometric	a1/apparent	COOH	acidic	3.42
16114	OC=1(N(N=C(C=1CCCC)C)C2(=CC=CC=C2))	CC1=NN(C(O)=C1CCCC)C1C=CC=CC=1	InChI=1S/C14H18N2O/c1-3-4-10-13-11(2)15-16(14(13)17)12-8-6-5-7-9-12/h5-9,17H,3-4,10H2,1-2H3	HZYZDKVUIGKRCW-UHFFFAOYSA-N	?		potentiometric	b/apparent	?	acidic	11.4
16769	S=C(N(CC)CC)NC(=O)C1(=CC=C(OCC)C=C1)	CCOC1C=CC(=CC=1)C(=O)NC(=S)N(CC)CC	InChI=1S/C14H20N2O2S/c1-4-16(5-2)14(19)15-13(17)11-7-9-12(10-8-11)18-6-3/h7-10H,4-6H2,1-3H3,(H,15,17,19)	QZGWYSHJLCADGI-UHFFFAOYSA-N	?	25	spectrophotometric	a1/apparent	?	acidic	8.83
15253	S1(C(C(C(=O)O)N2(C1C([NH+]=C2CCCC([NH3+])C(=O)[O-])C(=O)[O-]))(C)C)	CC1(C)SC2C(N=C(CCCC(=N)C(O)O)N2C1=C(O)O)=C(O)O	InChI=1S/C14H21N3O6S/c1-14(2)9(13(22)23)17-7(5-3-4-6(15)11(18)19)16-8(12(20)21)10(17)24-14/h10-11,15,18-23H,3-5H2,1-2H3	WTOBBAMLNCZDKT-UHFFFAOYSA-N	?	20	potentiometric	a1/apparent	?	acidic	3.1
14911	OC1(=C(C=C(CC(C)(C)C)C=C1)CN(C)C)	CN(C)CC1C=C(CC(C)(C)C)C=CC=1O	InChI=1S/C14H23NO/c1-14(2,3)9-11-6-7-13(16)12(8-11)10-15(4)5/h6-8,16H,9-10H2,1-5H3	CNSDPOVELBFSRJ-UHFFFAOYSA-N	?	25	potentiometric	a1/thermodynamic	OH	acidic	11.48
16675	O=C(NCCCCCCCCCC[NH+](C)C)C=NO	CN(C)CCCCCCCCCCNC(=O)CN=O	InChI=1S/C14H29N3O2/c1-17(2)12-10-8-6-4-3-5-7-9-11-15-14(18)13-16-19/h3-13H2,1-2H3,(H,15,18)	KQILMNNPFLSVIB-UHFFFAOYSA-N	?	25	potentiometric	a1/apparent	?	acidic	9.02
16323	O=C(O)C=1(C=3(C([NH+]=C2(C=1C=CC=C2))=CC=CC=3))	OC(=O)C1C2=CC=CC=C2N=C2C=CC=CC2=1	InChI=1S/C14H9NO2/c16-14(17)13-9-5-1-3-7-11(9)15-12-8-4-2-6-10(12)13/h1-8H,(H,16,17)	IYRYQBAAHMBIFT-UHFFFAOYSA-N	?	20	spectrophotometric	a1/apparent	?	acidic	3.0
16485	N#CC(=NNC2(=CC=C(N=NC1(=CC=CC=C1))C=C2))C#N	N#CC(C#N)N=NC1C=CC(=CC=1)N=NC1C=CC=CC=1	InChI=1S/C15H10N6/c16-10-15(11-17)21-20-14-8-6-13(7-9-14)19-18-12-4-2-1-3-5-12/h1-9,15H	NCDCTVOPSIPZCZ-UHFFFAOYSA-N	?	25	spectrophotometric	a1/apparent	N-H	acidic	7.33
16286	O=C2(C1(=C(C=CC=C1)C(C=O)C3(=C2C=CC=C3)))	OC=C1C2C=CC=CC=2C(=O)C2C=CC=CC=21	InChI=1S/C15H10O2/c16-9-14-10-5-1-3-7-12(10)15(17)13-8-4-2-6-11(13)14/h1-9,16H	VMWZKKKGVXEJOT-UHFFFAOYSA-N	?	24	potentiometric	a1/apparent	?	acidic	6.0
15507	O=C1(C3(=C(OC(=C1)C2(=CC=C(O)C=C2))C=CC=C3))	OC1C=CC(=CC=1)C1=CC(=O)C2C=CC=CC=2O1	InChI=1S/C15H10O3/c16-11-7-5-10(6-8-11)15-9-13(17)12-3-1-2-4-14(12)18-15/h1-9,16H	SHGLJXBLXNNCTE-UHFFFAOYSA-N	?	22	mean from 2	a1/apparent	H+	acidic	8.27
15370	S1(C(=NN=C1C2(=CC=CC=C2))NC(=O)C3(=CC=CC=C3))	O=C(NC1=NN=C(S1)C1C=CC=CC=1)C1C=CC=CC=1	InChI=1S/C15H11N3OS/c19-13(11-7-3-1-4-8-11)16-15-18-17-14(20-15)12-9-5-2-6-10-12/h1-10H,(H,16,18,19)	CUAQDYHIJBQWJV-UHFFFAOYSA-N	?		spectrophotometric	a/apparent	?	acidic	6.8
16465	O=[N+]([O-])C2(=CC=C(NC(=O)CC(=O)C1(=CC=CC=C1))C=C2)	[O-][N+](=O)C1C=CC(=CC=1)/N=C(/O)\CC(=O)C1C=CC=CC=1	InChI=1S/C15H12N2O4/c18-14(11-4-2-1-3-5-11)10-15(19)16-12-6-8-13(9-7-12)17(20)21/h1-9H,10H2,(H,16,19)	QVWSMRKZRQSUSV-UHFFFAOYSA-N	?	30		a1/apparent	?	acidic	8.91
15242	S1(C(=NC=C1)NP(=O)(OC2(=CC=CC=C2))C3(=CC=C([N+](=O)[O-])C=C3))	[O-][N+](=O)C1C=CC(=CC=1)P(=O)(NC1=NC=CS1)OC1C=CC=CC=1	InChI=1S/C15H12N3O4PS/c19-18(20)12-6-8-14(9-7-12)23(21,17-15-16-10-11-24-15)22-13-4-2-1-3-5-13/h1-11H,(H,16,17,21)	ZNFLSZZJHKVSLJ-UHFFFAOYSA-N	?		potentiometric	a/apparent	?	acidic	8.9
16292	S=C(OC)C2(C1(=C(C=CC=C1)C3(=C2C=CC=C3)))	COC(=S)C1C2C=CC=CC=2C2C=CC=CC=21	InChI=1S/C15H12OS/c1-16-15(17)14-12-8-4-2-6-10(12)11-7-3-5-9-13(11)14/h2-9,14H,1H3	SGWRCUNYYCZZSD-UHFFFAOYSA-N	?	25	spectrophotometric	a1/thermodynamic	?	acidic	7.4
16745	S1(C(=NN=C1C2(=CC=CC=C2))NCC3(=CC=CC=C3))	C(NC1=NN=C(S1)C1C=CC=CC=1)C1C=CC=CC=1	InChI=1S/C15H13N3S/c1-3-7-12(8-4-1)11-16-15-18-17-14(19-15)13-9-5-2-6-10-13/h1-10H,11H2,(H,16,18)	RSVVSFGLTRDYOF-UHFFFAOYSA-N	?		spectrophotometric	b/apparent	?	acidic	11.5
16411	S(=O)(=O)(NC2(=NN(C1(=C([N+](=O)[O-])C=CC=C1))C=C2))C3(=CC=C(N)C=C3)	NC1C=CC(=CC=1)S(=O)(=O)NC1C=CN(N=1)C1C=CC=CC=1[N+]([O-])=O	InChI=1S/C15H13N5O4S/c16-11-5-7-12(8-6-11)25(23,24)18-15-9-10-19(17-15)13-3-1-2-4-14(13)20(21)22/h1-10H,16H2,(H,17,18)	YYXYMGJUEHVSBH-UHFFFAOYSA-N	?	25	spectrophotometric	a1/apparent	?	acidic	7.0
15893	S1(C(=NC=C1)NP(=O)(OC2(=CC=CC=C2))C3(=CC=C(N)C=C3))	NC1C=CC(=CC=1)P(=O)(NC1=NC=CS1)OC1C=CC=CC=1	InChI=1S/C15H14N3O2PS/c16-12-6-8-14(9-7-12)21(19,18-15-17-10-11-22-15)20-13-4-2-1-3-5-13/h1-11H,16H2,(H,17,18,19)	RBSSDCZGOTYXIM-UHFFFAOYSA-N	?		potentiometric	a/apparent	?	acidic	9.7
16641	S=C(NC1(=CC=C(OC)C=C1))C2(=CC=C(OC)C=C2)	COC1C=CC(=CC=1)NC(=S)C1C=CC(=CC=1)OC	InChI=1S/C15H15NO2S/c1-17-13-7-3-11(4-8-13)15(19)16-12-5-9-14(18-2)10-6-12/h3-10H,1-2H3,(H,16,19)	RSQQANOVEBEVQT-UHFFFAOYSA-N	?		spectrophotometric	a1/apparent	?	acidic	11.85
16918	O=C(O)C3(OC(OC2(=CC1(=[NH+]C=CC=C1C=C2)))C(O)C(C3O)O)	OC(O)=C1OC(OC2=CC3=NC=CC=C3C=C2)C(O)C(O)C1O	InChI=1S/C15H15NO7/c17-10-11(18)13(14(20)21)23-15(12(10)19)22-8-4-3-7-2-1-5-16-9(7)6-8/h1-6,10-12,15,17-21H	PEJKFTZTOBJYSA-UHFFFAOYSA-N	?	22	potentiometric	a1/apparent	?	acidic	3.0
15232	O=C([O-])C3(OC(OC2(=CC1(=C(O)C=C[NH+]=C1C=C2)))C(O)C(C3O)O)	OC(O)=C1OC(OC2=CC3C(C=C2)=NC=CC=3O)C(O)C(O)C1O	InChI=1S/C15H15NO8/c17-9-3-4-16-8-2-1-6(5-7(8)9)23-15-12(20)10(18)11(19)13(24-15)14(21)22/h1-5,10-12,15,18-22H,(H,16,17)	KBIJQAJBYFRHIR-UHFFFAOYSA-N	?, ?	22	potentiometric	a2/apparent	?, ?	acidic	3.425
16481	S(=O)(=O)(NC(=O)C1(=CC(=C(C)C=C1)C))C2(=CC=C(N)C=C2)	CC1C=CC(=CC=1C)C(=O)NS(=O)(=O)C1C=CC(N)=CC=1	InChI=1S/C15H16N2O3S/c1-10-3-4-12(9-11(10)2)15(18)17-21(19,20)14-7-5-13(16)6-8-14/h3-9H,16H2,1-2H3,(H,17,18)	LFAXYIHYMGEIHW-UHFFFAOYSA-N	?	25	potentiometric	a/apparent	?	acidic	4.66
15589	O=C([O-])C(CC1(=CC=CC=C1))CC(=O)C=C=CC	CC=C=CC(=O)CC(CC1C=CC=CC=1)=C(O)O	InChI=1S/C15H16O3/c1-2-3-9-14(16)11-13(15(17)18)10-12-7-5-4-6-8-12/h2,4-9,17-18H,10-11H2,1H3	QMBQWHLEHYWPFL-UHFFFAOYSA-N	?	25		a1/apparent	?	acidic	13.9
15414	O=C(OCC)C2(=C(N1(N=C(O)C(=C1C)CC))C=CC=C2)	CC1=C(CC)C(O)=NN1C1C=CC=CC=1C(=O)OCC	InChI=1S/C15H18N2O3/c1-4-11-10(3)17(16-14(11)18)13-9-7-6-8-12(13)15(19)20-5-2/h6-9H,4-5H2,1-3H3,(H,16,18)	ADEKFCQHEOMODS-UHFFFAOYSA-N	?		potentiometric	b/apparent	?	acidic	12.4
15715	OC=1(NN=C(C=1CCCCCC)C2(=CC=CC=C2))	CCCCCCC1=C(O)NN=C1C1C=CC=CC=1	InChI=1S/C15H20N2O/c1-2-3-4-8-11-13-14(16-17-15(13)18)12-9-6-5-7-10-12/h5-7,9-10H,2-4,8,11H2,1H3,(H2,16,17,18)	FLJRWQRETOAQBR-UHFFFAOYSA-N	?		potentiometric	a/apparent	?	acidic	8.6
15415	O=C(NCC1([NH+](CCC1)CC))C2(=C(OC)C=CC=C2O)	CCN1CCCC1CNC(=O)C1=C(O)C=CC=C1OC	InChI=1S/C15H22N2O3/c1-3-17-9-5-6-11(17)10-16-15(19)14-12(18)7-4-8-13(14)20-2/h4,7-8,11,18H,3,5-6,9-10H2,1-2H3,(H,16,19)	MVWKVVFFVMXULU-UHFFFAOYSA-N	?	25	potentiometric	a1/apparent	OH	acidic	8.7
16031	O=C(O)CCCCCCCCCCCCCC	CCCCCCCCCCCCCC=C(O)O	InChI=1S/C15H30O2/c1-2-3-4-5-6-7-8-9-10-11-12-13-14-15(16)17/h14,16-17H,2-13H2,1H3	YDQGEDXFASNIIF-UHFFFAOYSA-N	?	25		a1/apparent	COOH	acidic	5.01
16542	O=C([O-])C3(=C(N1(N=C(O)C=C1C2(=CC=CC=C2)))C=CC=C3)	OC1C=C(C2C=CC=CC=2)N(N=1)C1=CC=CC=C1C(O)=O	InChI=1S/C16H12N2O3/c19-15-10-14(11-6-2-1-3-7-11)18(17-15)13-9-5-4-8-12(13)16(20)21/h1-10H,(H,17,19)(H,20,21)	DVDAQXXWGTVYQZ-UHFFFAOYSA-N	?		potentiometric	b/apparent	?	acidic	12.5
15366	OC(C1(=CC=NC=C1))(C2(=CC=NC=C2))C3(=CC=NC=C3)	OC(C1C=CN=CC=1)(C1C=CN=CC=1)C1C=CN=CC=1	InChI=1S/C16H13N3O/c20-16(13-1-7-17-8-2-13,14-3-9-18-10-4-14)15-5-11-19-12-6-15/h1-12,20H	LGHLTRASRAEIPD-UHFFFAOYSA-N	?	20		a/apparent	?	acidic	11.8
16629	O=C(O)C2(=C(N=CC=CC1(=CC=CC=C1))C=CC=C2)	OC(=O)C1C=CC=CC=1N=CC=CC1C=CC=CC=1	InChI=1S/C16H13NO2/c18-16(19)14-10-4-5-11-15(14)17-12-6-9-13-7-2-1-3-8-13/h1-12H,(H,18,19)	ARTGPTWINYHLGT-UHFFFAOYSA-N	?	25	spectrophotometric	a1/apparent	carboxyl	acidic	6.12
16712	OC1(=NNC(=C1CC2(=CC=CC=C2))C3(=CC=CC=C3))	OC1=NNC(=C1CC1C=CC=CC=1)C1C=CC=CC=1	InChI=1S/C16H14N2O/c19-16-14(11-12-7-3-1-4-8-12)15(17-18-16)13-9-5-2-6-10-13/h1-10H,11H2,(H2,17,18,19)	JMGNYTMPHMEMCN-UHFFFAOYSA-N	?		potentiometric	a/apparent	?	acidic	7.7
16883	ClC1(=C(OC)C=C(OC)C3(=C1OC2(C(=O)CC(=O)CC2C)(C3=O)))	COC1=CC(OC)=C(Cl)C2OC3(C(C)CC(=O)C=C3O)C(=O)C1=2	InChI=1S/C16H15ClO6/c1-7-4-8(18)5-11(19)16(7)15(20)12-9(21-2)6-10(22-3)13(17)14(12)23-16/h5-7,19H,4H2,1-3H3	KUTVEHNZHKAAAO-UHFFFAOYSA-N	?	18	potentiometric	a/apparent	?	acidic	4.49
16572	O=C(O)C(C2(=CC=C(C1(=CC=CC=C1))C=C2))C(O)C	CC(O)C(C1C=CC(=CC=1)C1C=CC=CC=1)=C(O)O	InChI=1S/C16H16O3/c1-11(17)15(16(18)19)14-9-7-13(8-10-14)12-5-3-2-4-6-12/h2-11,17-19H,1H3	KFQJHQOZVOQDPN-UHFFFAOYSA-N	?	25	mean from 2	a1/thermodynamic	?	acidic	4.3
16478	O=C2(C(=NNC1(=C(C(=O)C)C=CC=C1))C(=O)CC(C2)(C)C)	CC1(C)C=C(O)C(N=NC2C=CC=CC=2C(=C)O)C(O)=C1	InChI=1S/C16H18N2O3/c1-10(19)11-6-4-5-7-12(11)17-18-15-13(20)8-16(2,3)9-14(15)21/h4-9,15,19-21H,1H2,2-3H3	FLSMFPKCXTYLHM-UHFFFAOYSA-N	?	30	spectrophotometric	a1/apparent	?	acidic	10.5
15230	S1(C(C(C(=O)O)N3(C1C(NC(=O)CC2(=CC=C(O)C=C2))C3=O))(C)C)	CC1(C)SC2C(=NC(O)=CC3C=CC(O)=CC=3)C(O)N2C1=C(O)O	InChI=1S/C16H18N2O5S/c1-16(2)12(15(22)23)18-13(21)11(14(18)24-16)17-10(20)7-8-3-5-9(19)6-4-8/h3-7,13-14,19-23H,1-2H3	FTZJBQTWFQFNOU-UHFFFAOYSA-N	?	23	potentiometric	a/apparent	?	acidic	2.62
16637	O(C1(=CC(=C(O)C=C1)CN(C)C))CC2(=CC=CC=C2)	CN(C)CC1C=C(C=CC=1O)OCC1C=CC=CC=1	InChI=1S/C16H19NO2/c1-17(2)11-14-10-15(8-9-16(14)18)19-12-13-6-4-3-5-7-13/h3-10,18H,11-12H2,1-2H3	QWBCDUPBBLAFNL-UHFFFAOYSA-N	?	25	potentiometric	a1/thermodynamic	OH	acidic	11.48
16597	OC=1(NN=C(C=1CCCCCCC)C2(=CC=CC=C2))	CCCCCCCC1=C(O)NN=C1C1C=CC=CC=1	InChI=1S/C16H22N2O/c1-2-3-4-5-9-12-14-15(17-18-16(14)19)13-10-7-6-8-11-13/h6-8,10-11H,2-5,9,12H2,1H3,(H2,17,18,19)	LGPDUMJLNROXPX-UHFFFAOYSA-N	?		potentiometric	a/apparent	?	acidic	9.2
16524	O=C1(NC(=O)CC(C1)CC(O)CC(=O)C(C=C(C=C)C)C)	CC(C=C(C)C=C)=C(O)CC(O)CC1CC(O)=NC(O)=C1	InChI=1S/C16H23NO4/c1-4-10(2)5-11(3)14(19)9-13(18)6-12-7-15(20)17-16(21)8-12/h4-5,7,12-13,18-20H,1,6,8-9H2,2-3H3,(H,17,21)	XBQQCLMBIMCLTJ-UHFFFAOYSA-N	?			a/apparent	?	acidic	11.2
15930	ClC4(=CC=3(N=C(C=1(C(=O)OC=2(C=C(O)C=CC=2(C=1))))OC=3C=C4))	OC1=CC2OC(=O)C(=CC=2C=C1)C1=NC2C=C(Cl)C=CC=2O1	InChI=1S/C16H8ClNO4/c17-9-2-4-13-12(6-9)18-15(21-13)11-5-8-1-3-10(19)7-14(8)22-16(11)20/h1-7,19H	WQSQXWWTGJPUGC-UHFFFAOYSA-N	?	22		a1/thermodynamic	OH	acidic	6.8
16799	S(=O)(=O)(OC4(=C3(OC(C=1(C(=O)OC=2(C=C(O)C=CC=2(C=1))))=NC3=CC(=C4)C)))[O-]	CC1=CC2N=C(OC=2C(=C1)OS(O)(=O)=O)C1=CC2C=CC(O)=CC=2OC1=O	InChI=1S/C17H11NO8S/c1-8-4-12-15(14(5-8)26-27(21,22)23)25-16(18-12)11-6-9-2-3-10(19)7-13(9)24-17(11)20/h2-7,19H,1H3,(H,21,22,23)	MMEVYNMLWYRSSA-UHFFFAOYSA-N	?	22		a1/thermodynamic	OH	acidic	6.8
15284	O=C1(C(O)=C(C(=O)C2(=C1C=CC=C2))CC3(=CC=CC=C3))	OC1=C(CC2C=CC=CC=2)C(=O)C2C=CC=CC=2C1=O	InChI=1S/C17H12O3/c18-15-12-8-4-5-9-13(12)16(19)17(20)14(15)10-11-6-2-1-3-7-11/h1-9,20H,10H2	DAFZNKDZHABMQJ-UHFFFAOYSA-N	?		spectrophotometric	a/apparent	?	acidic	4.9
16367	ClC1(=C(Cl)C(OCC(=O)OCC)=CC=C1OC2(=CC(=C(O)C=C2)C[NH3+]))	CCOC(O)=COC1=CC=C(OC2C=C(CN)C(O)=CC=2)C(Cl)=C1Cl	InChI=1S/C17H17Cl2NO5/c1-2-23-15(22)9-24-13-5-6-14(17(19)16(13)18)25-11-3-4-12(21)10(7-11)8-20/h3-7,9,21-22H,2,8,20H2,1H3	LHLZNKSGYBZZAW-UHFFFAOYSA-N	?	25	spectrophotometric	a1/apparent	OH	acidic	8.55
15372	O=C(O)C(C2(=CC=C(C1(=CC=CC=C1))C=C2))C(O)(C)C	CC(C)(O)C(C1C=CC(=CC=1)C1C=CC=CC=1)=C(O)O	InChI=1S/C17H18O3/c1-17(2,20)15(16(18)19)14-10-8-13(9-11-14)12-6-4-3-5-7-12/h3-11,18-20H,1-2H3	DSOCPOFENQQXHM-UHFFFAOYSA-N	?	25		a1/thermodynamic	?	acidic	3.76
15897	O2(C1(=C(O)C=CC5(=C1C34(C2C(O)C=CC3C(N(C)CC4)C5O))))	CN1CCC23C4OC5C2=C(C=CC=5O)C(O)C1C3C=CC4O	InChI=1S/C17H19NO4/c1-18-7-6-17-9-3-5-11(20)16(17)22-15-10(19)4-2-8(12(15)17)14(21)13(9)18/h2-5,9,11,13-14,16,19-21H,6-7H2,1H3	ISVKWTNAIRJURI-UHFFFAOYSA-N	?		potentiometric	a2/apparent	?	acidic	9.06
15237	O=C(N)C1(=C(N=NC(=C1)C2(=CC=CC=C2))NCCN3(CCOCC3))	NC(=O)C1C=C(N=NC=1NCCN1CCOCC1)C1C=CC=CC=1	InChI=1S/C17H21N5O2/c18-16(23)14-12-15(13-4-2-1-3-5-13)20-21-17(14)19-6-7-22-8-10-24-11-9-22/h1-5,12H,6-11H2,(H2,18,23)(H,19,21)	QSTBBPFYHIWPJJ-UHFFFAOYSA-N	?	25	potentiometric	a1/apparent	NH(+)	acidic	6.85
15329	O=C3(C1(=C(NC=2(CC(C)(C)CC(C=2(C1))=O))CC(C3)(C)C))	CC1(C)CC2N=C3CC(C)(C)C=C(O)C3CC=2C(O)=C1	InChI=1S/C17H23NO2/c1-16(2)6-12-10(14(19)8-16)5-11-13(18-12)7-17(3,4)9-15(11)20/h8-10,19-20H,5-7H2,1-4H3	XSNNMSXCCGASQO-UHFFFAOYSA-N	?	20	spectrophotometric	a1/apparent	C-H	acidic	3.6
16824	ClC1(=C(O)C(=C(OC)C(=C1)CC)C(=O)NCC2([NH+](CCC2)CC))	COC1C(=C(O)C(Cl)=CC=1CC)C(=O)NCC1CCCN1CC	InChI=1S/C17H25ClN2O3/c1-4-11-9-13(18)15(21)14(16(11)23-3)17(22)19-10-12-7-6-8-20(12)5-2/h9,12,21H,4-8,10H2,1-3H3,(H,19,22)	KSUCKSLJGXQWOX-UHFFFAOYSA-N	?	25	potentiometric	a1/apparent	OH	acidic	6.91
15259	ClC4(=CC=3(N=C(C=1(C(=O)OC=2(C=C(O)C=CC=2(C=1C#N))))OC=3C=C4))	N#CC1=C(C(=O)OC2C=C(O)C=CC=21)C1=NC2C=C(Cl)C=CC=2O1	InChI=1S/C17H7ClN2O4/c18-8-1-4-13-12(5-8)20-16(23-13)15-11(7-19)10-3-2-9(21)6-14(10)24-17(15)22/h1-6,21H	MEQPFAHGQRHYMD-UHFFFAOYSA-N	?	22		a1/thermodynamic	OH	acidic	6.0
16904	O=C(OCC)C3(=C(N1(N=C(O)C=C1C2(=CC=CC=C2)))C=CC=C3)	CCOC(=O)C1C=CC=CC=1N1N=C(O)C=C1C1C=CC=CC=1	InChI=1S/C18H16N2O3/c1-2-23-18(22)14-10-6-7-11-15(14)20-16(12-17(21)19-20)13-8-4-3-5-9-13/h3-12H,2H2,1H3,(H,19,21)	DGDDBLQDAYUWTD-UHFFFAOYSA-N	?		potentiometric	b/apparent	?	acidic	12.4
16366	ClC1(=C(Cl)C(=CC=C1OCC(=O)OCC)CC2(=CC(=C(O)C=C2)C[NH3+]))	CCOC(O)=COC1C=CC(CC2C=C(CN)C(O)=CC=2)=C(Cl)C=1Cl	InChI=1S/C18H19Cl2NO4/c1-2-24-16(23)10-25-15-6-4-12(17(19)18(15)20)7-11-3-5-14(22)13(8-11)9-21/h3-6,8,10,22-23H,2,7,9,21H2,1H3	NVORZSHCMBQNFO-UHFFFAOYSA-N	?	25	spectrophotometric	a1/apparent	OH	acidic	8.73
16437	O=C(O)C(C2(=CC=C(C1(=CC=CC=C1))C=C2))C(O)CCC	CCCC(O)C(=C(O)O)C1C=CC(=CC=1)C1C=CC=CC=1	InChI=1S/C18H20O3/c1-2-6-16(19)17(18(20)21)15-11-9-14(10-12-15)13-7-4-3-5-8-13/h3-5,7-12,16,19-21H,2,6H2,1H3	OKMSDTQXYOZXTD-UHFFFAOYSA-N	?	25	mean from 2	a1/thermodynamic	?	acidic	4.01
16474	OC2(=C(C=C(C1(=CC=CC=C1))C=C2C[NH+](C)C)C[NH+](C)C)	CN(C)CC1C=C(C=C(CN(C)C)C=1O)C1C=CC=CC=1	InChI=1S/C18H24N2O/c1-19(2)12-16-10-15(14-8-6-5-7-9-14)11-17(18(16)21)13-20(3)4/h5-11,21H,12-13H2,1-4H3	YKYJBDIKHPUFCG-UHFFFAOYSA-N	?	25	potentiometric	a1/apparent	?	acidic	5.65
15483	O3(C(OC2(C(OC([N+]1(=C(O)N=C(N)C=C1))CC2)C))C(O)C(O)C(C3C)[NH+](C)C)	CN(C)C1C(O)C(O)C(OC1C)OC1CCC(OC1C)[N+]1=CC=C(N)N=C1O	InChI=1S/C18H30N4O6/c1-9-11(5-6-13(26-9)22-8-7-12(19)20-18(22)25)28-17-16(24)15(23)14(21(3)4)10(2)27-17/h7-11,13-17,23-24H,5-6H2,1-4H3,(H2,19,20,25)/p+1	XWEBNXCXASNJFB-UHFFFAOYSA-O	?		potentiometric	a1/apparent	?	acidic	3.9
15456	P(=O)(CCCCCC)(CCCCCC)CCCCCC	CCCCCCP(=O)(CCCCCC)CCCCCC	InChI=1S/C18H39OP/c1-4-7-10-13-16-20(19,17-14-11-8-5-2)18-15-12-9-6-3/h4-18H2,1-3H3	PPDZLUVUQQGIOJ-UHFFFAOYSA-N	?	25	conductometric	a1/apparent	?	acidic	12.75
16506	[N+]=24(C(=C1(NC=3(C=CC=CC=3(C1=CC=2))))C=C5(CCCCC5(=C4)))	C1CCCC2=C[N+]3=CC=C4C(NC5C=CC=CC=54)=C3C=C21	InChI=1S/C19H16N2/c1-2-6-14-12-21-10-9-16-15-7-3-4-8-17(15)20-19(16)18(21)11-13(14)5-1/h3-4,7-12H,1-2,5-6H2/p+1	UQVUEULZDJRMJR-UHFFFAOYSA-O	?	18	potentiometric	a/apparent	?	acidic	10.6
15208	O5(C4(=C2(C1(=C(O)C(OC)=CC=C1CC3(C2=C(CCN3C)C=C4OC5)))))	COC1=CC=C2CC3C4C(C2=C1O)=C1OCOC1=CC=4CCN3C	InChI=1S/C19H19NO4/c1-20-6-5-11-8-14-19(24-9-23-14)17-15(11)12(20)7-10-3-4-13(22-2)18(21)16(10)17/h3-4,8,12,21H,5-7,9H2,1-2H3	LODGIKWNLDQZBM-UHFFFAOYSA-N	?	25	spectrophotometric	a1/apparent	?	acidic	10.1
15956	OC=1(NN=C(C=1CCCCCCCCCC)C2(=CC=CC=C2))	CCCCCCCCCCC1=C(O)NN=C1C1C=CC=CC=1	InChI=1S/C19H28N2O/c1-2-3-4-5-6-7-8-12-15-17-18(20-21-19(17)22)16-13-10-9-11-14-16/h9-11,13-14H,2-8,12,15H2,1H3,(H2,20,21,22)	UZCGNBAKLRKACR-UHFFFAOYSA-N	?		potentiometric	a/apparent	?	acidic	11.0
16859	ClC4(=CC(OC(=O)C2(C1(=C(C=CC=C1)C3(=C2C=CC=C3))))=CC=C4)	OC(OC1C=C(Cl)C=CC=1)=C1C2C=CC=CC=2C2C=CC=CC=21	InChI=1S/C20H13ClO2/c21-13-6-5-7-14(12-13)23-20(22)19-17-10-3-1-8-15(17)16-9-2-4-11-18(16)19/h1-12,22H	HSIGLFBFBCPOSR-UHFFFAOYSA-N	?	25	spectrophotometric	a1/apparent	?	acidic	10.24
16872	OC4(=CC(=C(N=NC3(=CC1(=C(C=2(C=CC=CC=2(C1)))C=C3)))C=C4)C)	CC1C=C(O)C=CC=1N=NC1=CC2CC3C=CC=CC=3C=2C=C1	InChI=1S/C20H16N2O/c1-13-10-17(23)7-9-20(13)22-21-16-6-8-19-15(12-16)11-14-4-2-3-5-18(14)19/h2-10,12,23H,11H2,1H3	YHELYTRELJRMBS-UHFFFAOYSA-N	?	25	potentiometric	b/apparent	?	acidic	10.3
16902	OC=1(N(N=C(C=1CCCCC)C2(=CC=CC=C2))C3(=CC=CC=C3))	CCCCCC1=C(O)N(N=C1C1C=CC=CC=1)C1C=CC=CC=1	InChI=1S/C20H22N2O/c1-2-3-6-15-18-19(16-11-7-4-8-12-16)21-22(20(18)23)17-13-9-5-10-14-17/h4-5,7-14,23H,2-3,6,15H2,1H3	LHRIEDBDVOJYNR-UHFFFAOYSA-N	?		potentiometric	a/apparent	?	acidic	7.3
15489	O=C(N)CN(CC1(=C(O)C=CC=C1))CCN(CC2(=C(O)C=CC=C2))CC(=O)N	N=C(O)CN(CC1=CC=CC=C1O)CCN(CC(=N)O)CC1=CC=CC=C1O	InChI=1S/C20H26N4O4/c21-19(27)13-23(11-15-5-1-3-7-17(15)25)9-10-24(14-20(22)28)12-16-6-2-4-8-18(16)26/h1-8,25-26H,9-14H2,(H2,21,27)(H2,22,28)	NDSQZPPPJAKNLK-UHFFFAOYSA-N	?, ?	25	potentiometric	a2/apparent	?, ?	acidic	10.58
16937	O=C1(C(C(O)C(C1CCC(C)C)=O)(CCC(C)C)CCC(C)C)	CC(C)CCC1C(=O)C(O)C(CCC(C)C)(CCC(C)C)C=1O	InChI=1S/C20H36O3/c1-13(2)7-8-16-17(21)19(23)20(18(16)22,11-9-14(3)4)12-10-15(5)6/h13-15,19,22-23H,7-12H2,1-6H3	UQSWDZGLIPPJQX-UHFFFAOYSA-N	?		potentiometric	a/apparent	?	acidic	6.3
16876	O=C(C1(=CC=CC=C1))C[N+]=4(C=3(C(=C2(C(C=CC=C2)=CC=3))C=CC=4))	OC(=C[N+]1C=CC=C2C3C=CC=CC=3C=CC=12)C1C=CC=CC=1	InChI=1S/C21H15NO/c23-21(17-8-2-1-3-9-17)15-22-14-6-11-19-18-10-5-4-7-16(18)12-13-20(19)22/h1-15H/p+1	MMDSJJHXUHXKMX-UHFFFAOYSA-O	?	20	potentiometric	a1/apparent	?	acidic	11.35
15210	O=C(O)C(C2(=CC=C(C1(=CC=CC=C1))C=C2))C(O)C3(=CC=CC=C3)	OC(O)=C(C(O)C1C=CC=CC=1)C1C=CC(=CC=1)C1C=CC=CC=1	InChI=1S/C21H18O3/c22-20(18-9-5-2-6-10-18)19(21(23)24)17-13-11-16(12-14-17)15-7-3-1-4-8-15/h1-14,20,22-24H	LHMQKHCDNXJBJI-UHFFFAOYSA-N	?	25	mean from 2	a1/thermodynamic	?	acidic	4.25
15213	O=C(O)C(C2(=CC=C(C1(=CC=CC=C1))C=C2))C3(O)(CCC(C)CC3)	CC1CCC(O)(CC1)C(C1C=CC(=CC=1)C1C=CC=CC=1)=C(O)O	InChI=1S/C21H24O3/c1-15-11-13-21(24,14-12-15)19(20(22)23)18-9-7-17(8-10-18)16-5-3-2-4-6-16/h2-10,15,22-24H,11-14H2,1H3	KRIZDEOJUOKHOB-UHFFFAOYSA-N	?	25		a1/thermodynamic	?	acidic	3.45
16832	OC=2(C1(=NC=CC=C1C=CC=2C(C=C)CC(CC(C)(C)C)(C)C))	CC(C)(C)CC(C)(C)CC(C=C)C1C=CC2=CC=CN=C2C=1O	InChI=1S/C21H29NO/c1-7-15(13-21(5,6)14-20(2,3)4)17-11-10-16-9-8-12-22-18(16)19(17)23/h7-12,15,23H,1,13-14H2,2-6H3	VOHHCUUIBNXCNP-UHFFFAOYSA-N	?	25		a2/apparent	O-H	acidic	10.03
15265	O=C(C1(=CC=C(C)C=C1))C[N+]=4(C=3(C(=C2(C(C=CC=C2)=CC=3))C=CC=4))	CC1C=CC(=CC=1)C(O)=C[N+]1C=CC=C2C3C=CC=CC=3C=CC=12	InChI=1S/C22H17NO/c1-16-8-10-18(11-9-16)22(24)15-23-14-4-7-20-19-6-3-2-5-17(19)12-13-21(20)23/h2-15H,1H3/p+1	AVUYFSSOHROBSL-UHFFFAOYSA-O	?	20	potentiometric	a1/apparent	?	acidic	11.7
16375	O=C(O)C(C2(=CC=C(C1(=CC=CC=C1))C=C2))C(O)C3(=CC=C(C)C=C3)	CC1C=CC(=CC=1)C(O)C(C1C=CC(=CC=1)C1C=CC=CC=1)=C(O)O	InChI=1S/C22H20O3/c1-15-7-9-19(10-8-15)21(23)20(22(24)25)18-13-11-17(12-14-18)16-5-3-2-4-6-16/h2-14,21,23-25H,1H3	KKNHMYNQSGGOEI-UHFFFAOYSA-N	?	25	mean from 2	a1/thermodynamic	?	acidic	4.24
16397	OC=1(N(N=C(C=1CCCCCCC)C2(=CC=CC=C2))C3(=CC=CC=C3))	CCCCCCCC1=C(O)N(N=C1C1C=CC=CC=1)C1C=CC=CC=1	InChI=1S/C22H26N2O/c1-2-3-4-5-12-17-20-21(18-13-8-6-9-14-18)23-24(22(20)25)19-15-10-7-11-16-19/h6-11,13-16,25H,2-5,12,17H2,1H3	XDRWOCPVVHNFRT-UHFFFAOYSA-N	?		potentiometric	a/apparent	?	acidic	8.0
14806	O=C1(N(N(C)C(=C1CC=3(C(O)=[N+](C2(=CC=CC=C2))N(C=3C)C))C)C4(=CC=CC=C4))	CC1=C(CC2C(=O)N(C3C=CC=CC=3)N(C)C=2C)C(O)=[N+](C2C=CC=CC=2)N1C	InChI=1S/C23H24N4O2/c1-16-20(22(28)26(24(16)3)18-11-7-5-8-12-18)15-21-17(2)25(4)27(23(21)29)19-13-9-6-10-14-19/h5-14H,15H2,1-4H3/p+1	QATHNKNPUVVKHK-UHFFFAOYSA-O	?	25	conductometric	b/apparent	?	acidic	1.51
14789	O=C(O)C=1(C=NN(C=1)CCCC[NH+]4(CCN(CC2(=[NH+]C=3(C=CC=CC=3(N2CCOCC))))CC4))	CCOCCN1C2C=CC=CC=2N=C1CN1CCN(CCCCN2C=C(C=N2)C(O)=O)CC1	InChI=1S/C24H34N6O3/c1-2-33-16-15-30-22-8-4-3-7-21(22)26-23(30)19-28-13-11-27(12-14-28)9-5-6-10-29-18-20(17-25-29)24(31)32/h3-4,7-8,17-18H,2,5-6,9-16,19H2,1H3,(H,31,32)	CLDBSQIUONWKPM-UHFFFAOYSA-N	?	25	potentiometric	a1/apparent	?	acidic	3.8
14823	S(=O)(=O)(NC2(=CC=C(C1(=C(C(=NC(=C1C(=O)OCC)C)C)C(=O)OCC))C=C2))C3(=CC=C(N)C=C3)	CC1=NC(C)=C(C(=C1C(=O)OCC)C1C=CC(=CC=1)NS(=O)(=O)C1C=CC(N)=CC=1)C(=O)OCC	InChI=1S/C25H27N3O6S/c1-5-33-24(29)21-15(3)27-16(4)22(25(30)34-6-2)23(21)17-7-11-19(12-8-17)28-35(31,32)20-13-9-18(26)10-14-20/h7-14,28H,5-6,26H2,1-4H3	AMPODBVCCDZBGW-UHFFFAOYSA-N	?		potentiometric	a/apparent	?	acidic	9.15
14813	O=C(O)C5(C(C(C4(C2(C(C1(C(O)CC3(CC(O)CCC3(C1CC2)(C))))CC4)(C)))C)C5)	CC(C1CC1=C(O)O)C1CCC2C3C(CCC21C)C1(C)CCC(O)CC1CC3O	InChI=1S/C25H40O4/c1-13(16-12-17(16)23(28)29)18-4-5-19-22-20(7-9-25(18,19)3)24(2)8-6-15(26)10-14(24)11-21(22)27/h13-16,18-22,26-29H,4-12H2,1-3H3	JIWNMALPOJSCAX-UHFFFAOYSA-N	?	25	potentiometric	a1/apparent	-COOH	acidic	5.01
14826	O=C1(OC(C4(OC3(OC(C(C(C(C1C)O)C)OC2(OC(CC(C2O)[N+](O)(C)C)C))(CC3C)C)(C(=C4)C))(C))CC)	CCC1OC(O)=C(C)C(O)C(C)C(OC2OC(C)CC(C2O)[N+](C)(C)O)C2(C)CC(C)C3(O2)OC1(C)C=C3C |t:5|	InChI=1S/C29H49NO9/c1-11-21-27(7)13-15(2)29(38-27)16(3)14-28(8,39-29)24(18(5)22(31)19(6)25(33)36-21)37-26-23(32)20(30(9,10)34)12-17(4)35-26/h13,16-18,20-24,26,31-32,34H,11-12,14H2,1-10H3/p+1/b25-19-	RDJWSNSBNOHODQ-PLRJNAJWSA-O	?		potentiometric	a/apparent	?	acidic	4.3
17306	SC=1(OC=NN=1)	SC1=NN=CO1	InChI=1S/C2H2N2OS/c6-2-4-3-1-5-2/h1H,(H,4,6)	RUBRCWOFANAOTP-UHFFFAOYSA-N	?	25		a1/apparent	?	acidic	3.85
17499	ClCC(=O)O	OC(O)=CCl	InChI=1S/C2H3ClO2/c3-1-2(4)5/h1,4-5H	XVZRSEWIZDQMQH-UHFFFAOYSA-N	?	24	mean from 12	a1/apparent	?	acidic	2.85
17574	[Br]NC(=O)C	C/C(/O)=N\Br	InChI=1S/C2H4BrNO/c1-2(5)4-3/h1H3,(H,4,5)	VBTQNRFWXBXZQR-UHFFFAOYSA-N	?	21	potentiometric	a1/apparent	?	acidic	8.1
12684	S(=O)(=O)(NC)C(F)(F)F	CNS(=O)(=O)C(F)(F)F	InChI=1S/C2H4F3NO2S/c1-6-9(7,8)2(3,4)5/h6H,1H3	IJOCNCZJDBTBIP-UHFFFAOYSA-N	?	25	potentiometric	a1/apparent	?	acidic	7.56
17415	S=C(N)C(=O)N	NC(=S)C(N)=O	InChI=1S/C2H4N2OS/c3-1(5)2(4)6/h(H2,3,5)(H2,4,6)	PJKKDRZVAVHJNB-UHFFFAOYSA-N	?, ?	25	spectrophotometric	a1/thermodynamic	?, ?	acidic	11.5
17277	N=1(N=CN(C=1)N)	NN1C=NN=C1	InChI=1S/C2H4N4/c3-6-1-4-5-2-6/h1-2H,3H2	FMCUPJKTGNBGEC-UHFFFAOYSA-N	?	25		a1	?	acidic	11.75
11609	O=[N+]([O-])NC=1(N=NN(N=1)C)	CN1N=C(N[N+]([O-])=O)N=N1	InChI=1S/C2H4N6O2/c1-7-4-2(3-6-7)5-8(9)10/h1H3,(H,4,5)	RDIQHTSMBPQBIR-UHFFFAOYSA-N	?	25	potentiometric	a1/apparent	N-H	acidic	1.7
17236	SC(=O)C	C=C(O)S	InChI=1S/C2H4OS/c1-2(3)4/h3-4H,1H2	UTDYWWXJGRYPOG-UHFFFAOYSA-N	?	25	potentiometric	a1/apparent	COSH	acidic	3.71
17897	N1(=NNC(=N1)C[NH3+])	NCC1NN=NN=1	InChI=1S/C2H5N5/c3-1-2-4-6-7-5-2/h1,3H2,(H,4,5,6,7)	ZHCLIFKUVIFYBY-UHFFFAOYSA-N	?	25	potentiometric	a1/apparent	?	acidic	2.62
17573	SCC(=O)N	N=C(O)CS	InChI=1S/C2H5NOS/c3-2(4)1-5/h5H,1H2,(H2,3,4)	GYXHHICIFZSKKZ-UHFFFAOYSA-N	?	25	potentiometric	a/apparent	?	acidic	8.22
17403	O=[N+]([O-])NCC	CCN[N+]([O-])=O	InChI=1S/C2H6N2O2/c1-2-3-4(5)6/h3H,2H2,1H3	AHLHDIKRENEJHF-UHFFFAOYSA-N	?	25	potentiometric	a1/thermodynamic	N-H	acidic	6.39
10374	ON=C(N)C(=NO)N	NC(N=O)C(N)N=O	InChI=1S/C2H6N4O2/c3-1(5-7)2(4)6-8/h1-2H,3-4H2	ZWXULJYESWUJAD-UHFFFAOYSA-N	?	20	mean from 2	thermodynamic	NOH	acidic	11.34
17493	S(=O)(O)CC	CCS(O)=O	InChI=1S/C2H6O2S/c1-2-5(3)4/h2H2,1H3,(H,3,4)	RQIFXTOWUNAUJC-UHFFFAOYSA-N	?	20	conductometric	a1/apparent	SOOH	acidic	2.27
17265	[SeH]CC[NH3+]	NCC[SeH]	InChI=1S/C2H7NSe/c3-1-2-4/h4H,1-3H2	KBFHKFAUJGEUJT-UHFFFAOYSA-N	?	20	mean from 2	a1/apparent	?	acidic	5.0
14794	[Br]C6(=CC1(=C(C=5(C=CC=CC=5(C1[P+](C2(=CC=CC=C2))(C3(=CC=CC=C3))C4(=CC=CC=C4))))C=C6))	BrC1=CC2C(C3C=CC=CC=3C=2C=C1)[P+](C1C=CC=CC=1)(C1C=CC=CC=1)C1C=CC=CC=1	InChI=1S/C31H23BrP/c32-23-20-21-28-27-18-10-11-19-29(27)31(30(28)22-23)33(24-12-4-1-5-13-24,25-14-6-2-7-15-25)26-16-8-3-9-17-26/h1-22,31H/q+1	FYWPDCMFCALYBZ-UHFFFAOYSA-N	?	25	spectrophotometric	a1/apparent	?	acidic	7.33
14776	[P+](C1(=CC=CC=C1))(C2(=CC=CC=C2))(C3(=CC=CC=C3))C5(C4(=C(C=CC(=C4)C#N)C6(=C5C=CC=C6)))	N#CC1=CC2C(C3C=CC=CC=3C=2C=C1)[P+](C1C=CC=CC=1)(C1C=CC=CC=1)C1C=CC=CC=1	InChI=1S/C32H23NP/c33-23-24-20-21-29-28-18-10-11-19-30(28)32(31(29)22-24)34(25-12-4-1-5-13-25,26-14-6-2-7-15-26)27-16-8-3-9-17-27/h1-22,32H/q+1	OCIFHQPJSYMQOI-UHFFFAOYSA-N	?	25	spectrophotometric	a1/apparent	?	acidic	5.81
14760	O=C(N(C3(=CC=C(N=NC2(=CC=1(OCCOCCOCCOCCOCCOC=1C=C2)))C=C3))CCCC)C4(=CC=C(O)C=C4)	CCCCN(C(=O)C1C=CC(O)=CC=1)C1C=CC(=CC=1)N=NC1=CC2OCCOCCOCCOCCOCCOC=2C=C1	InChI=1S/C33H41N3O8/c1-2-3-14-36(33(38)26-4-11-30(37)12-5-26)29-9-6-27(7-10-29)34-35-28-8-13-31-32(25-28)44-24-22-42-20-18-40-16-15-39-17-19-41-21-23-43-31/h4-13,25,37H,2-3,14-24H2,1H3	OIWGNSNXGFWYQR-UHFFFAOYSA-N	?	30	spectrophotometric	a1/apparent	O-H	acidic	9.12
13174	ClC=1(N=CNC=1[N+](=O)[O-])	[O-][N+](=O)C1NC=NC=1Cl	InChI=1S/C3H2ClN3O2/c4-2-3(7(8)9)6-1-5-2/h1H,(H,5,6)	ZJYZSKPVPVBBFB-UHFFFAOYSA-N	?	25	potentiometric	a1/apparent	?	acidic	5.9
14089	FC(F)(F)C(F)(F)C(=O)NN	NNC(=O)C(F)(F)C(F)(F)F	InChI=1S/C3H3F5N2O/c4-2(5,1(11)10-9)3(6,7)8/h9H2,(H,10,11)	ZJTZZFRCOPTVDW-UHFFFAOYSA-N	?	25		a1/apparent	NH	acidic	7.92
17453	O=C(O)CC#N	N#CC=C(O)O	InChI=1S/C3H3NO2/c4-2-1-3(5)6/h1,5-6H	RFFFBCWBINVJFF-UHFFFAOYSA-N	?	26	mean from 4	a1/apparent	COOH	acidic	2.46
17893	S=C1(SCC(N1)=O)	OC1CSC(=S)N=1	InChI=1S/C3H3NOS2/c5-2-1-7-3(6)4-2/h1H2,(H,4,5,6)	KIWUVOGUEXMXSV-UHFFFAOYSA-N	?	25	mean from 3	a1/apparent	?	acidic	6.48
17736	ClCC(=O)C=NO	OC(CN=O)=CCl	InChI=1S/C3H4ClNO2/c4-1-3(6)2-5-7/h1,6H,2H2	AYDNOFINYMEWTF-UHFFFAOYSA-N	?	20	spectrophotometric	a1/apparent	?	acidic	7.9
17828	O=C1(NC(=O)CN1)	OC1C=NC(=O)N1	InChI=1S/C3H4N2O2/c6-2-1-4-3(7)5-2/h1-2,6H,(H,5,7)	ZTPUQIVXIYJZAL-UHFFFAOYSA-N	?	22	mean from 4	apparent	?	acidic	9.12
17813	S1(N=C(C)N=C1S)	CC1N=C(S)SN=1	InChI=1S/C3H4N2S2/c1-2-4-3(6)7-5-2/h1H3,(H,4,5,6)	QPHZWABVAIGWHI-UHFFFAOYSA-N	?	25	potentiometric	a/apparent	?	acidic	5.18
12860	O=C(O)CN1(N=NC=N1)	OC(O)=CN1N=NC=N1	InChI=1S/C3H4N4O2/c8-3(9)1-7-5-2-4-6-7/h1-2,8-9H	GMAXIVSAGRBSEY-UHFFFAOYSA-N	?	25	potentiometric	a1/apparent	COOH	acidic	2.12
17233	OCC#C	C#CCO	InChI=1S/C3H4O/c1-2-3-4/h1,4H,3H2	TVDSBUOJIPERQY-UHFFFAOYSA-N	?	25		a1/apparent	?	acidic	13.28
17346	[Br]C(C(=O)O)C	CC(Br)=C(O)O	InChI=1S/C3H5BrO2/c1-2(4)3(5)6/h5-6H,1H3	NZSBXBVHTAQEIH-UHFFFAOYSA-N	?	20		a1/apparent	?	acidic	2.97
17343	IC(C(=O)O)C	CC(I)=C(O)O	InChI=1S/C3H5IO2/c1-2(4)3(5)6/h5-6H,1H3	AKSVZLHXNNXLBG-UHFFFAOYSA-N	?	25		apparent	?	acidic	3.21
13153	ON=NC1(=NN(C)C=N1)	CN1C=NC(NN=O)=N1	InChI=1S/C3H5N5O/c1-8-2-4-3(6-8)5-7-9/h2H,1H3,(H,5,6,9)	WPUBXTOJOWNTTR-UHFFFAOYSA-N	?	25	spectrophotometric	a1/apparent	O-H	acidic	5.48
13149	[S-]C1(=NC(=NC(=N1)N)N)	NC1=NC(S)=NC(N)=N1	InChI=1S/C3H5N5S/c4-1-6-2(5)8-3(9)7-1/h(H5,4,5,6,7,8,9)	HRIJSYATNFJXHM-UHFFFAOYSA-N	?		potentiometric	b2/apparent	?	acidic	10.2
17749	O=[N+]([O-])CC(=O)C	C=C(O)C[N+]([O-])=O	InChI=1S/C3H5NO3/c1-3(5)2-4(6)7/h5H,1-2H2	QUDYZEFRBZLOHA-UHFFFAOYSA-N	?	25	potentiometric	a/apparent	?	acidic	5.1
17664	O=NC(=NO)CC	CCC(N=O)N=O	InChI=1S/C3H6N2O2/c1-2-3(4-6)5-7/h3H,2H2,1H3	UZGGAATVZXRJFK-UHFFFAOYSA-N	?	20	potentiometric	a1/apparent	?	acidic	5.8
12609	O=C(NOCC(=O)O)N	NC(=O)NOC=C(O)O	InChI=1S/C3H6N2O4/c4-3(8)5-9-1-2(6)7/h1,6-7H,(H3,4,5,8)	GRFWYPOAXQSVCY-UHFFFAOYSA-N	?	30	potentiometric	a1/apparent	?	acidic	2.6
11610	ON=NC1(=NN(C)C(=N1)N)	CN1N=C(NN=O)N=C1N	InChI=1S/C3H6N6O/c1-9-2(4)5-3(7-9)6-8-10/h1H3,(H3,4,5,6,7,10)	MTEUQYNBZKTNSZ-UHFFFAOYSA-N	?	25	spectrophotometric	a1/apparent	O-H	acidic	5.36
17490	O=C(O)CC	CC=C(O)O	InChI=1S/C3H6O2/c1-2-3(4)5/h2,4-5H,1H3	JNLTYWDDGFTRSX-UHFFFAOYSA-N	?	23	mean from 7	a1/apparent	COOH	acidic	4.83
17363	O=C(OO)CC	CC=C(O)OO	InChI=1S/C3H6O3/c1-2-3(4)6-5/h2,4-5H,1H3	RCTBAXSXJSMBPW-UHFFFAOYSA-N	?	23	potentiometric	a/apparent	?	acidic	8.1
14136	S(=O)(=O)(NC(=O)N)CC(=O)N	NC(=O)NS(=O)(=O)CC(=N)O	InChI=1S/C3H7N3O4S/c4-2(7)1-11(9,10)6-3(5)8/h1H2,(H2,4,7)(H3,5,6,8)	WNVLDYVOMHCCOK-UHFFFAOYSA-N	?	25	potentiometric	a1/apparent	?	acidic	5.05
17456	O=C(O)C([NH3+])C	CC(=N)C(O)O	InChI=1S/C3H7NO2/c1-2(4)3(5)6/h3-6H,1H3	KAEYVEVCQVCGQM-UHFFFAOYSA-N	?, ?	23	mean from 11	a1/apparent	NH3+, COO-H	acidic	2.3899999999999997
17462	O=C(O)CC[NH3+]	NCC=C(O)O	InChI=1S/C3H7NO2/c4-2-1-3(5)6/h1,5-6H,2,4H2	TUUJJZOJQFUADW-UHFFFAOYSA-N	?	25	mean from 18	a1/apparent	NH3+	acidic	3.59
17473	SCC(=O)NC	C/N=C(/O)\CS	InChI=1S/C3H7NOS/c1-4-3(5)2-6/h6H,2H2,1H3,(H,4,5)	NSJNRJYQQPRCLF-UHFFFAOYSA-N	?	20	potentiometric	a/apparent	?	acidic	8.05
17273	P1(=O)(O)(CCC1)	OP1(=O)CCC1	InChI=1S/C3H7O2P/c4-6(5)2-1-3-6/h1-3H2,(H,4,5)	GXFXXRGXUCTBEU-UHFFFAOYSA-N	?	25	potentiometric	a/apparent	?	acidic	3.07
17668	O=[N+]([O-])NCCC	CCCN[N+]([O-])=O	InChI=1S/C3H8N2O2/c1-2-3-4-5(6)7/h4H,2-3H2,1H3	MCROFHCOHPROAE-UHFFFAOYSA-N	?	25	potentiometric	a1/thermodynamic	N-H	acidic	6.47
17657	S=C(S)NCC[NH3+]	NCCNC(S)=S	InChI=1S/C3H8N2S2/c4-1-2-5-3(6)7/h1-2,4H2,(H2,5,6,7)	NJGRNRAXMBFJJY-UHFFFAOYSA-N	?	25		a1/apparent	S-H	acidic	2.0
17492	O(O)C(C)C	CC(C)OO	InChI=1S/C3H8O2/c1-3(2)5-4/h3-4H,1-2H3	SGJUFIMCHSLMRJ-UHFFFAOYSA-N	?	20	spectrophotometric	a/apparent	?	acidic	12.1
17350	S(=O)(O)C(C)C	CC(C)S(O)=O	InChI=1S/C3H8O2S/c1-3(2)6(4)5/h3H,1-2H3,(H,4,5)	AQAAVCJTEANSGJ-UHFFFAOYSA-N	?	20	conductometric	a1/apparent	SOOH	acidic	2.3
17558	[SeH]C(C[NH3+])C	CC([SeH])CN	InChI=1S/C3H9NSe/c1-3(5)2-4/h3,5H,2,4H2,1H3	JUELHOGPBBVZDV-UHFFFAOYSA-N	?	22	potentiometric	a1/apparent	?	acidic	5.19
17339	ClC#CC(=O)O	OC(=O)C#CCl	InChI=1S/C3HClO2/c4-2-1-3(5)6/h(H,5,6)	FAHNQEQHVOLRSI-UHFFFAOYSA-N	?	25	conductometric	a1/thermodynamic	COOH	acidic	1.89
12612	S(=O)(=O)(NN=C(C)C)C	CC(C)N=NS(C)(=O)=O	InChI=1S/C4H10N2O2S/c1-4(2)5-6-9(3,7)8/h4H,1-3H3	YCOKUUYZIDAIGI-UHFFFAOYSA-N	?	25	potentiometric	a/apparent	?	acidic	8.5
17333	O(O)C(C)(C)C	CC(C)(C)OO	InChI=1S/C4H10O2/c1-4(2,3)6-5/h5H,1-3H3	CIHOLLKRGTVIJN-UHFFFAOYSA-N	?	20	spectrophotometric	a/apparent	?	acidic	12.8
17618	[Se](=O)(O)CCCC	CCCC[Se](O)=O	InChI=1S/C4H10O2Se/c1-2-3-4-7(5)6/h2-4H2,1H3,(H,5,6)	JKBXVBCCTYFWRR-UHFFFAOYSA-N	?	25	potentiometric	apparent	?	acidic	5.29
17611	OB(O)CCCC	CCCCB(O)O	InChI=1S/C4H11BO2/c1-2-3-4-5(6)7/h6-7H,2-4H2,1H3	QPKFVRWIISEVCW-UHFFFAOYSA-N	?			thermodynamic	?	acidic	10.74
17440	[SeH]C(C[NH3+])(C)C	CC(C)([SeH])CN	InChI=1S/C4H11NSe/c1-4(2,6)3-5/h6H,3,5H2,1-2H3	APRGQXXPUICLRT-UHFFFAOYSA-N	?	22	potentiometric	a1/apparent	?	acidic	5.21
12569	[Br]C2(=NN(C1(=NC([N+](=O)[O-])=NN1))C=N2)	[O-][N+](=O)C1=NNC(=N1)N1C=NC(Br)=N1	InChI=1S/C4H2BrN7O2/c5-2-6-1-11(10-2)3-7-4(9-8-3)12(13)14/h1H,(H,7,8,9)	IQBZCQBIJVBEDH-UHFFFAOYSA-N	?	20	spectrophotometric	a1/apparent	N-H	acidic	1.63
13087	ClC=1(SC(C(=O)O)=CN=1)	OC(=O)C1=CN=C(Cl)S1	InChI=1S/C4H2ClNO2S/c5-4-6-1-2(9-4)3(7)8/h1H,(H,7,8)	HNJOKQPEJIWTRF-UHFFFAOYSA-N	?	25	potentiometric	a/apparent	?	acidic	3.0
12293	FC(F)(F)C(F)(F)C(F)(F)C(=O)NN	NNC(=O)C(F)(F)C(F)(F)C(F)(F)F	InChI=1S/C4H3F7N2O/c5-2(6,1(14)13-12)3(7,8)4(9,10)11/h12H2,(H,13,14)	OFXVRTCUSIFORW-UHFFFAOYSA-N	?	25		a1/apparent	NH	acidic	8.02
12077	S=C1(NC=NC2(=C1NN=N2))	S=C1NC=NC2N=NNC=21	InChI=1S/C4H3N5S/c10-4-2-3(5-1-6-4)8-9-7-2/h1H,(H2,5,6,7,8,9,10)	RGKLWAHLGYLIKT-UHFFFAOYSA-N	?			a/apparent	?	acidic	4.6
10299	O=C(O)C1(=CON=C1)	OC(=O)C1C=NOC=1	InChI=1S/C4H3NO3/c6-4(7)3-1-5-8-2-3/h1-2H,(H,6,7)	LYPXTDXYEQEIIN-UHFFFAOYSA-N	?	15	potentiometric	a/thermodynamic	?	acidic	3.39
17836	OC1(=CN=[NH+]C=C1)	OC1=CN=NC=C1	InChI=1S/C4H4N2O/c7-4-1-2-5-6-3-4/h1-3H,(H,5,7)	VHVUTJZQFZBIRR-UHFFFAOYSA-N	?	20	spectrophotometric	a1/apparent	?	acidic	1.07
17843	OC1(=[NH+]C=CC=N1)	OC1N=CC=CN=1	InChI=1S/C4H4N2O/c7-4-5-2-1-3-6-4/h1-3H,(H,5,6,7)	VTGOHKSTWXHQJK-UHFFFAOYSA-N	?		potentiometric	a1/apparent	?	acidic	2.24
10150	O=[N+]([O-])C=1(NC=CC=1)	[O-][N+](=O)C1=CC=CN1	InChI=1S/C4H4N2O2/c7-6(8)4-2-1-3-5-4/h1-3,5H	FTBBGQKRYUTLMP-UHFFFAOYSA-N	?		spectrophotometric	a/apparent	?	acidic	10.6
17329	O=C(O)CC#C	C#CC=C(O)O	InChI=1S/C4H4O2/c1-2-3-4(5)6/h1,3,5-6H	NUCVRMPUDUJSID-UHFFFAOYSA-N	?	25	potentiometric	a/apparent	?	acidic	3.31
10007	O=C1(OCC(=C1O)O)	OC1C(=O)OCC=1O	InChI=1S/C4H4O4/c5-2-1-8-4(7)3(2)6/h5-6H,1H2	QGLKIVPNOUPWOW-UHFFFAOYSA-N	?	25	potentiometric	a2/apparent	?	acidic	4.4
17622	ClC=C(C(=O)O)C	CC(=CCl)C(O)=O	InChI=1S/C4H5ClO2/c1-3(2-5)4(6)7/h2H,1H3,(H,6,7)	WSUIRDORMCYOBS-UHFFFAOYSA-N	?, ?			thermodynamic	?, ?	acidic	3.54
17909	N1(=C(N)C=CN=C1)	NC1C=CN=CN=1	InChI=1S/C4H5N3/c5-4-1-2-6-3-7-4/h1-3H,(H2,5,6,7)	OYRRZWATULMEPF-UHFFFAOYSA-N	?	24.9	spectrophotometric	a1/apparent	NH	acidic	18.4
14135	O=[N+]([O-])C([N+](=O)[O-])CCC#N	N#CCCC([N+]([O-])=O)[N+]([O-])=O	InChI=1S/C4H5N3O4/c5-3-1-2-4(6(8)9)7(10)11/h4H,1-2H2	QWMNXNLVLDGIKF-UHFFFAOYSA-N	?	25	spectrophotometric	a1/thermodynamic	?	acidic	3.45
17878	O=C1(NC(=O)CC1)	OC1CCC(=O)N=1	InChI=1S/C4H5NO2/c6-3-1-2-4(7)5-3/h1-2H2,(H,5,6,7)	KZNICNPSHKQLFF-UHFFFAOYSA-N	?	25	mean from 3	a1/apparent	N-H	acidic	9.59
10146	O=C1(N(CC(N1)=O)C)	CN1CC(O)=NC1=O	InChI=1S/C4H6N2O2/c1-6-2-3(7)5-4(6)8/h2H2,1H3,(H,5,7,8)	RHYBFKMFHLPQPH-UHFFFAOYSA-N	?	25		a1/apparent	N-H	acidic	11.4
10179	S1(C(=NC=C1OC)N)	COC1=CN=C(N)S1	InChI=1S/C4H6N2OS/c1-7-3-2-6-4(5)8-3/h2H,1H3,(H2,5,6)	OZNOHWKQLWLLAG-UHFFFAOYSA-N	?	25	potentiometric	a1/thermodynamic	?	acidic	4.98
10063	N1(=C(N)C(N)=CN=C1)	NC1=CN=CN=C1N	InChI=1S/C4H6N4/c5-3-1-7-2-8-4(3)6/h1-2H,5H2,(H2,6,7,8)	PPAULTVPKLVLII-UHFFFAOYSA-N	?	20		a1/apparent	?	acidic	9.33
11494	O=C(O)CC1(=NN=NN1C)	CN1N=NN=C1C=C(O)O	InChI=1S/C4H6N4O2/c1-8-3(2-4(9)10)5-6-7-8/h2,9-10H,1H3	OKTGLJQHAXMUKO-UHFFFAOYSA-N	?	25	potentiometric	a1/apparent	COOH	acidic	2.83
12857	SC1(=[NH+]C=NC(=C1N)N)	NC1C(S)=NC=NC=1N	InChI=1S/C4H6N4S/c5-2-3(6)7-1-8-4(2)9/h1H,5H2,(H3,6,7,8,9)	LFJKVEOWXYKQGT-UHFFFAOYSA-N	?		mean from 2	a1/apparent	?	acidic	2.21
17334	O=C(CC=O)C	C=C(O)CC=O	InChI=1S/C4H6O2/c1-4(6)2-3-5/h3,6H,1-2H2	UHRWHNOQCOOEFJ-UHFFFAOYSA-N	?	25	mean from 2	a1/apparent	?	acidic	6.12
17624	ClC(C(=O)O)(C)C	CC(C)(Cl)C(O)=O	InChI=1S/C4H7ClO2/c1-4(2,5)3(6)7/h1-2H3,(H,6,7)	MYCXCBCDXVFXNE-UHFFFAOYSA-N	?	18	potentiometric	apparent	?	acidic	2.97
17705	O=C(C(=NO)C)C	CC(N=O)C(=C)O	InChI=1S/C4H7NO2/c1-3(5-7)4(2)6/h3,6H,2H2,1H3	WZRCOROJCBOGRS-UHFFFAOYSA-N	?	25	mean from 2	a1/apparent	NOH	acidic	9.3
10264	S1(C[NH2+]C(C1)C(=O)O)	OC(O)C1CSCN=1	InChI=1S/C4H7NO2S/c6-4(7)3-1-8-2-5-3/h4,6-7H,1-2H2	HKNZCUOBAVKFDL-UHFFFAOYSA-N	?	20	mean from 2	a1/apparent	?	acidic	1.58
10497	O=C(ONC(=O)C)C	C/C(/O)=N\OC(=C)O	InChI=1S/C4H7NO3/c1-3(6)5-8-4(2)7/h7H,2H2,1H3,(H,5,6)	SYGSMIUBEDJJJH-UHFFFAOYSA-N	?	25	potentiometric	a1/apparent	H(1+)	acidic	6.81
11865	O=[N+]([O-])C([N+](=O)[O-])C(C)C	CC(C)C([N+]([O-])=O)[N+]([O-])=O	InChI=1S/C4H8N2O4/c1-3(2)4(5(7)8)6(9)10/h3-4H,1-2H3	ZVYBQTMBHLZBGE-UHFFFAOYSA-N	?		potentiometric	a/thermodynamic	?	acidic	6.75
10059	N=1(N=C(C)N(C=1C)N)	CC1=NN=C(C)N1N	InChI=1S/C4H8N4/c1-3-6-7-4(2)8(3)5/h5H2,1-2H3	MIIKMZAVLKMOFM-UHFFFAOYSA-N	?	25		apparent	?	acidic	9.85
17612	SCCC(=O)OC	COC(O)=CCS	InChI=1S/C4H8O2S/c1-6-4(5)2-3-7/h2,5,7H,3H2,1H3	OMXVXUAGMXOLTP-UHFFFAOYSA-N	?	25	spectrophotometric	a1/apparent	?	acidic	9.33
17633	O=C(O)C(O)(C)C	CC(C)(O)C(O)=O	InChI=1S/C4H8O3/c1-4(2,7)3(5)6/h7H,1-2H3,(H,5,6)	BWLBGMIXKSTLSX-UHFFFAOYSA-N	?	18	potentiometric	apparent	?	acidic	4.04
17722	O=C(O)C([NH3+])CC	CCC(=N)C(O)O	InChI=1S/C4H9NO2/c1-2-3(5)4(6)7/h4-7H,2H2,1H3	DLLYTQPYHWQCMQ-UHFFFAOYSA-N	?	20	mean from 2	thermodynamic	CO2H	acidic	2.29
17720	O=C(O)C([NH2+]C)C	CN=C(C)C(O)O	InChI=1S/C4H9NO2/c1-3(5-2)4(6)7/h4,6-7H,1-2H3	RGIAKCODSSBRKT-UHFFFAOYSA-N	?	25	potentiometric	apparent	CO2H	acidic	2.22
17733	O=C(O)CCC[NH3+]	NCCC=C(O)O	InChI=1S/C4H9NO2/c5-3-1-2-4(6)7/h2,6-7H,1,3,5H2	FVLGBQWPJCHCCG-UHFFFAOYSA-N	?	25	mean from 7	a1/apparent	COOH	acidic	4.06
17742	SCC(=O)N(C)C	CN(C)C(O)=CS	InChI=1S/C4H9NOS/c1-5(2)4(6)3-7/h3,6-7H,1-2H3	VXGBIIPVIJDKGG-UHFFFAOYSA-N	?	20	potentiometric	a/apparent	?	acidic	8.1
17625	PCCCC(=O)O	OC(O)=CCCP	InChI=1S/C4H9O2P/c5-4(6)2-1-3-7/h2,5-6H,1,3,7H2	OMMOPDGQWOVEKW-UHFFFAOYSA-N	?	25	potentiometric	a1/apparent	?	acidic	4.53
11867	S=C(N(C)C)NCC(=O)O	CN(C)C(=S)N=CC(O)O	InChI=1S/C5H10N2O2S/c1-7(2)5(10)6-3-4(8)9/h3-4,8-9H,1-2H3	FLDDBGLRBWHXDM-UHFFFAOYSA-N	?	25	spectrophotometric	a1/apparent	?	acidic	3.71
14079	O=[N+]([O-])C(CC[N+](=O)[O-])(C)C	CC(C)(CC[N+]([O-])=O)[N+]([O-])=O	InChI=1S/C5H10N2O4/c1-5(2,7(10)11)3-4-6(8)9/h3-4H2,1-2H3	HRXAIKGMPUQVSW-UHFFFAOYSA-N	?	20	spectrophotometric	a1/apparent	?	acidic	7.84
17608	O=C(O)C(C)(C)C	CC(C)(C)C(O)=O	InChI=1S/C5H10O2/c1-5(2,3)4(6)7/h1-3H3,(H,6,7)	IUGYQRQAERSCNH-UHFFFAOYSA-N	?	23	mean from 5	a1/apparent	COOH	acidic	5.04
11356	O=C(NOCCC([NH3+])C(=O)O)N	NC(=O)NOCCC(=N)C(O)O	InChI=1S/C5H11N3O4/c6-3(4(9)10)1-2-12-8-5(7)11/h4,6,9-10H,1-2H2,(H3,7,8,11)	SNKOLBVNBIKETJ-UHFFFAOYSA-N	?	30	potentiometric	a1/apparent	?	acidic	2.5
10453	O[N+]([O-])=CCCCC	CCCC/C=[N+](\[O-])/O	InChI=1S/C5H11NO2/c1-2-3-4-5-6(7)8/h5H,2-4H2,1H3,(H,7,8)	LTVYWSFKMRDAEA-UHFFFAOYSA-N	?	20	spectrophotometric	a1/thermodynamic	?	acidic	4.5
10456	O=C(O)C([NH2+]CC)C	CCN=C(C)C(O)O	InChI=1S/C5H11NO2/c1-3-6-4(2)5(7)8/h5,7-8H,3H2,1-2H3	XMSGLSVWJUGOMH-UHFFFAOYSA-N	?	25	potentiometric	apparent	CO2H	acidic	2.22
10457	O=C(O)C([NH2+]C)(C)C	CNC(C)(C)C(O)=O	InChI=1S/C5H11NO2/c1-5(2,6-3)4(7)8/h6H,1-3H3,(H,7,8)	DLAMVQGYEVKIRE-UHFFFAOYSA-N	?	24.9	spectrophotometric	a1/apparent	O-H	acidic	2.2
10495	S=C(O)NCC(C)C	CC(C)CNC(O)=S	InChI=1S/C5H11NOS/c1-4(2)3-6-5(7)8/h4H,3H2,1-2H3,(H2,6,7,8)	OFUMQOMGJIQOSD-UHFFFAOYSA-N	?	25		a1/apparent	i-BuNHCSO	acidic	0.38
10026	P1(=O)(O)(CCCCC1)	OP1(=O)CCCCC1	InChI=1S/C5H11O2P/c6-8(7)4-2-1-3-5-8/h1-5H2,(H,6,7)	NNCQZOVCNZHBKO-UHFFFAOYSA-N	?	25	potentiometric	a/apparent	?	acidic	2.73
10363	[Si](CC(=O)O)(C)(C)C	C[Si](C)(C)C=C(O)O	InChI=1S/C5H12O2Si/c1-8(2,3)4-5(6)7/h4,6-7H,1-3H3	CDJRCIWREXHKMU-UHFFFAOYSA-N	?	24	mean from 2	a1/apparent	?	acidic	5.22
12785	[Br]C1(=CSC(=C1)C(=O)O)	OC(=O)C1=CC(Br)=CS1	InChI=1S/C5H3BrO2S/c6-3-1-4(5(7)8)9-2-3/h1-2H,(H,7,8)	HJZFPRVFLBBAMU-UHFFFAOYSA-N	?	25	potentiometric	a/apparent	?	acidic	3.11
12784	ClC=1(SC=C(C=1)C(=O)O)	OC(=O)C1C=C(Cl)SC=1	InChI=1S/C5H3ClO2S/c6-4-1-3(2-9-4)5(7)8/h1-2H,(H,7,8)	POVPYUUZOZBLOH-UHFFFAOYSA-N	?	25	potentiometric	a1/apparent	?	acidic	3.8
11291	[N+](=NC1(=NC=NC2(=C1NC=N2)))=[N-]	N=[N+]=NC1=NC=NC2N=CNC=21	InChI=1S/C5H3N7/c6-12-11-5-3-4(8-1-7-3)9-2-10-5/h1-2,6H/p+1	BZSSXEHSNQEUPP-UHFFFAOYSA-O	?		spectrophotometric	a/apparent	?	acidic	7.6
14434	S1(C(=C([N+](=O)[O-])C=C1)C(=O)O)	[O-][N+](=O)C1C=CSC=1C(O)=O	InChI=1S/C5H3NO4S/c7-5(8)4-3(6(9)10)1-2-11-4/h1-2H,(H,7,8)	LTFGKKLLQUAPGE-UHFFFAOYSA-N	?	25		a1/apparent	COOH	acidic	2.68
12927	O=C(O)C1(=NN=CC=C1)	OC(=O)C1C=CC=NN=1	InChI=1S/C5H4N2O2/c8-5(9)4-2-1-3-6-7-4/h1-3H,(H,8,9)	RUUOPSRRIKJHNH-UHFFFAOYSA-N	?			a/apparent	?	acidic	3.0
14321	O=C(O)C=1(NC=[NH+]C=1C(=O)[O-])	OC(=O)C1NC=NC=1C(O)=O	InChI=1S/C5H4N2O4/c8-4(9)2-3(5(10)11)7-1-6-2/h1H,(H,6,7)(H,8,9)(H,10,11)	ZEVWQFWTGHFIDH-UHFFFAOYSA-N	?	25	mean from 2	a1/apparent	?	acidic	4.27
11979	[O-]C1(=NC=NC2(=C1NC=N2))	OC1=NC=NC2N=CNC=21	InChI=1S/C5H4N4O/c10-5-3-4(7-1-6-3)8-2-9-5/h1-2H,(H2,6,7,8,9,10)	FDGQSTZJBFJUBT-UHFFFAOYSA-N	?	20	potentiometric	a3/apparent	?	acidic	12.1
10025	[Se]1(C(C(=O)O)=CC=C1)	OC(=O)C1=CC=C[Se]1	InChI=1S/C5H4O2Se/c6-5(7)4-2-1-3-8-4/h1-3H,(H,6,7)	WAQBFLCVNNZBQR-UHFFFAOYSA-N	?	25		a1/thermodynamic	?	acidic	3.43
10048	O=C(O)C=1(OC=CC=1)	OC(=O)C1=CC=CO1	InChI=1S/C5H4O3/c6-5(7)4-2-1-3-8-4/h1-3H,(H,6,7)	SMNDYUVBFMFKNZ-UHFFFAOYSA-N	?	22	mean from 7	a1/apparent	COOH	acidic	3.18
11607	O=[N+]([O-])C1(=CC=[N+](O)C=C1)	[O-][N+](=O)C1=CC=[N+](O)C=C1	InChI=1S/C5H5N2O3/c8-6-3-1-5(2-4-6)7(9)10/h1-4,8H/q+1	JJADLNQMXAFVCU-UHFFFAOYSA-N	?		spectrophotometric	a/apparent	?	acidic	-1.7
12069	N2(=C(N)C=1(NN=CC=1N=C2))	NC1=NC=NC2C=NNC=21	InChI=1S/C5H5N5/c6-5-4-3(1-9-10-4)7-2-8-5/h1-2H,(H,9,10)(H2,6,7,8)	MPDXYVOXVJOKIN-UHFFFAOYSA-N	?	20	spectrophotometric	a2/apparent	?	acidic	10.15
14006	OC2(=[NH+]C=1(N=CNC=1C(=N2)N))	NC1N=C(O)N=C2N=CNC2=1	InChI=1S/C5H5N5O/c6-3-2-4(8-1-7-2)10-5(11)9-3/h1H,(H4,6,7,8,9,10,11)	DRAVOWXCEBXPTN-UHFFFAOYSA-N	?	20	spectrophotometric	a1/apparent	?	acidic	4.51
17887	OC1(=C[NH+]=CC=C1)	OC1=CN=CC=C1	InChI=1S/C5H5NO/c7-5-2-1-3-6-4-5/h1-4,7H	GRFNBEZIAWKNCO-UHFFFAOYSA-N	?	24	mean from 8	a1/apparent	?	acidic	5.01
10245	OC1(=CC=[N+]([O-])C=C1)	[O-][N+]1C=CC(O)=CC=1	InChI=1S/C5H5NO2/c7-5-1-3-6(8)4-2-5/h1-4,7H	DZNMBUOUGMTZRA-UHFFFAOYSA-N	?	25	potentiometric	a2/apparent	?	acidic	5.76
13095	S1(C(=NC=C1C)C(=O)O)	CC1=CN=C(S1)C(O)=O	InChI=1S/C5H5NO2S/c1-3-2-6-4(9-3)5(7)8/h2H,1H3,(H,7,8)	UYDGNRLMYZMDOG-UHFFFAOYSA-N	?	25	potentiometric	a/apparent	?	acidic	3.03
17864	SC1(=CN=CC=C1)	SC1=CN=CC=C1	InChI=1S/C5H5NS/c7-5-2-1-3-6-4-5/h1-4,7H	FFWJHVGUAKWTKW-UHFFFAOYSA-N	?	20	potentiometric	a2/apparent	neutr.	acidic	7.01
10174	OC1(=[N+](C=CN=C1)C)	C[N+]1C=CN=CC=1O	InChI=1S/C5H6N2O/c1-7-3-2-6-4-5(7)8/h2-4H,1H3/p+1	AXDPIARTQUKALL-UHFFFAOYSA-O	?	20	spectrophotometric	a/apparent	?	acidic	-0.04
10172	OC1(=[N+](N)C=CC=C1)	N[N+]1C=CC=CC=1O	InChI=1S/C5H6N2O/c6-7-4-2-1-3-5(7)8/h1-4H,6H2/p+1	JADBQNNRRQRIFM-UHFFFAOYSA-O	?			a/apparent	?	acidic	2.1
12939	O(C1(=C(O)[NH+]=CN=C1))C	COC1C=NC=NC=1O	InChI=1S/C5H6N2O2/c1-9-4-2-6-3-7-5(4)8/h2-3H,1H3,(H,6,7,8)	WOKGGVGWBXBJPK-UHFFFAOYSA-N	?	20	potentiometric	a1/thermodynamic	?	acidic	1.75
13889	N1(=C(N=C2(N=CNC2(=C1N)))N)	NC1N=C2N=CNC2=C(N)N=1	InChI=1S/C5H6N6/c6-3-2-4(9-1-8-2)11-5(7)10-3/h1H,(H5,6,7,8,9,10,11)	MSSXOMSJDRHRMC-UHFFFAOYSA-N	?	20	potentiometric	a2/apparent	?	acidic	10.77
17605	O=C(O)C#CCC	CCC#CC(O)=O	InChI=1S/C5H6O2/c1-2-3-4-5(6)7/h2H2,1H3,(H,6,7)	MINRDQDGBLQBGD-UHFFFAOYSA-N	?	25	potentiometric	a/apparent	?	acidic	2.6
10027	S1(CC(=O)CC(C1)=O)	OC1CSCC(=O)C=1	InChI=1S/C5H6O2S/c6-4-1-5(7)3-8-2-4/h1,6H,2-3H2	IUBFJMYXAFBSOU-UHFFFAOYSA-N	?		potentiometric	a/apparent	?	acidic	4.34
13180	[O-]C1(=[N+](C(N)=CC=N1)C)	C[N+]1=C(N)C=CN=C1O	InChI=1S/C5H7N3O/c1-8-4(6)2-3-7-5(8)9/h2-3H,1H3,(H2,6,7,9)/p+1	UPHQQDZIRIHPHU-UHFFFAOYSA-O	?		spectrophotometric	a2/apparent	?	acidic	13.5
10452	O=C(O)CC(C#N)C	CC(C=C(O)O)C#N	InChI=1S/C5H7NO2/c1-4(3-6)2-5(7)8/h2,4,7-8H,1H3	QZWPYSOANOAOEO-UHFFFAOYSA-N	?	25	conductometric	apparent	?	acidic	3.95
13137	O=C1(OC(C)(C)C(N1)=O)	CC1(C)OC(=O)NC1=O	InChI=1S/C5H7NO3/c1-5(2)3(7)6-4(8)9-5/h1-2H3,(H,6,7,8)	JYJFNDQBESEHJQ-UHFFFAOYSA-N	?	24	mean from 2	a/apparent	?	acidic	6.15
11681	O=C1(NC(C(=O)O)CC1O)	OC1N=C(CC=1O)C(O)O	InChI=1S/C5H7NO4/c7-3-1-2(5(9)10)6-4(3)8/h5,7-10H,1H2	LTNUBJCVRXMJPY-UHFFFAOYSA-N	?	25	potentiometric	a/apparent	?	acidic	3.8
12934	O=C1(NC(=O)C(N1)(C)C)	CC1(C)NC(=O)NC1=O	InChI=1S/C5H8N2O2/c1-5(2)3(8)6-4(9)7-5/h1-2H3,(H2,6,7,8,9)	YIROYDNZEPTFOL-UHFFFAOYSA-N	?	23.7	potentiometric	a/apparent	?	acidic	9.19
10138	SCC1(=NC=CN1C)	CN1C=CN=C1CS	InChI=1S/C5H8N2S/c1-7-3-2-6-5(7)4-8/h2-3,8H,4H2,1H3	UVWSKIZHAMYEAZ-UHFFFAOYSA-N	?	25	potentiometric	a2/apparent	?	acidic	8.88
12131	S(=O)(=O)(N)C=1(SC(N(C(=O)C)C)=NN=1)	CN(C(=C)O)C1=NN=C(S1)S(N)(=O)=O	InChI=1S/C5H8N4O3S2/c1-3(10)9(2)4-7-8-5(13-4)14(6,11)12/h10H,1H2,2H3,(H2,6,11,12)	ONKBGJMUAOXBQS-UHFFFAOYSA-N	?		spectrophotometric	a/apparent	?	acidic	7.4
17765	O=C(O)C1(C(C)C1)	CC1CC1=C(O)O	InChI=1S/C5H8O2/c1-3-2-4(3)5(6)7/h3,6-7H,2H2,1H3	SMEFGQDLISTIHL-UHFFFAOYSA-N	?	25	potentiometric	a1/apparent	?	acidic	5.03
17766	O=C(O)C1(CCC1)	OC(O)=C1CCC1	InChI=1S/C5H8O2/c6-5(7)4-2-1-3-4/h6-7H,1-3H2	FSTADCQIMKQNSD-UHFFFAOYSA-N	?	25	potentiometric	a/thermodynamic	?	acidic	4.79
10371	O=C(O)C=C(OC)C	CC(=CC(O)=O)OC	InChI=1S/C5H8O3/c1-4(8-2)3-5(6)7/h3H,1-2H3,(H,6,7)	BNKISRDHFGXPMO-UHFFFAOYSA-N	?	25	spectrophotometric	a1/thermodynamic	COO-H	acidic	5.81
12754	O=C(O)C1(OCCOC1)	OC(O)=C1COCCO1	InChI=1S/C5H8O4/c6-5(7)4-3-8-1-2-9-4/h6-7H,1-3H2	YECXBMSXHAPVJH-UHFFFAOYSA-N	?	25	potentiometric	a/apparent	?	acidic	3.15
10444	O=C(C(=NO)CC)C	CCC(N=O)C(=C)O	InChI=1S/C5H9NO2/c1-3-5(6-8)4(2)7/h5,7H,2-3H2,1H3	NZDQORWYNZNYGJ-UHFFFAOYSA-N	?	25	potentiometric	a/apparent	?	acidic	9.38
13098	S1(C[NH+](C)C(C1)C(=O)O)	CN1CSCC1=C(O)O	InChI=1S/C5H9NO2S/c1-6-3-9-2-4(6)5(7)8/h7-8H,2-3H2,1H3	VRAKCJWPVLDUSG-UHFFFAOYSA-N	?	24	potentiometric	a1/apparent	?	acidic	1.51
12694	O=C(OCC)C(=NO)C	CCOC(=O)C(C)N=O	InChI=1S/C5H9NO3/c1-3-9-5(7)4(2)6-8/h4H,3H2,1-2H3	FQQQMHNWVUSXMZ-UHFFFAOYSA-N	?	20	potentiometric	a1/apparent	?	acidic	9.64
11887	O=C(OCC(=O)O)N(C)C	CN(C)C(=O)OC=C(O)O	InChI=1S/C5H9NO4/c1-6(2)5(9)10-3-4(7)8/h3,7-8H,1-2H3	YXMJQCIDZBADHE-UHFFFAOYSA-N	?	25	potentiometric	a1/apparent	?	acidic	3.01
13202	O=C(O)CN(CC(=O)O)CC(=O)N	N=C(O)CN(C=C(O)O)C=C(O)O	InChI=1S/C6H10N2O5/c7-4(9)1-8(2-5(10)11)3-6(12)13/h2-3,10-13H,1H2,(H2,7,9)	OTDSBUBMBLMHNI-UHFFFAOYSA-N	?	20	mean from 2	a1/apparent	?	acidic	2.29
11011	O=C(O)C1([NH2+]C2(NC(=[NH+]C1C2)N))	NC1NC2CC(N=1)C(=N2)C(O)O	InChI=1S/C6H10N4O2/c7-6-8-2-1-3(10-6)9-4(2)5(11)12/h2-3,5,11-12H,1H2,(H3,7,8,10)	KKYVREFSVFQIDJ-UHFFFAOYSA-N	?			a1/apparent	?	acidic	1.3
10339	O=C(O)C=CCCC	CCCC=CC(O)=O	InChI=1S/C6H10O2/c1-2-3-4-5-6(7)8/h4-5H,2-3H2,1H3,(H,7,8)	NIONDZDPPYHYKY-UHFFFAOYSA-N	?	25	conductometric	apparent	?	acidic	4.71
10349	O=C(O)CC=C(C)C	CC(C)=CC=C(O)O	InChI=1S/C6H10O2/c1-5(2)3-4-6(7)8/h3-4,7-8H,1-2H3	OLJAGKMCNKVRBF-UHFFFAOYSA-N	?	25	conductometric	apparent	?	acidic	4.6
12592	[Si](C#CC(=O)O)(C)(C)C	C[Si](C)(C)C#CC(O)=O	InChI=1S/C6H10O2Si/c1-9(2,3)5-4-6(7)8/h1-3H3,(H,7,8)	IPEATTYBFBRNEB-UHFFFAOYSA-N	?	25	conductometric	a1/thermodynamic	COOH	acidic	2.21
12596	O=C(O)CCCC(=O)C	C=C(O)CCC=C(O)O	InChI=1S/C6H10O3/c1-5(7)3-2-4-6(8)9/h4,7-9H,1-3H2	NFXISGJXFNRUQS-UHFFFAOYSA-N	?	18	potentiometric	apparent	?	acidic	4.66
12838	O=C(O)C1(OCCCC1)	OC(O)=C1CCCCO1	InChI=1S/C6H10O3/c7-6(8)5-3-1-2-4-9-5/h7-8H,1-4H2	DXHSPNHNLIJABC-UHFFFAOYSA-N	?	24	mean from 2	a/apparent	?	acidic	3.84
13074	O=C(O)C1([NH2+]CCCC1)	OC(O)C1CCCCN=1	InChI=1S/C6H11NO2/c8-6(9)5-3-1-2-4-7-5/h6,8-9H,1-4H2	GCXSXZOWOFVXOR-UHFFFAOYSA-N	?	25	potentiometric	a1/apparent	?	acidic	2.5
11310	O=[N+]([O-])C(CC([N+](=O)[O-])C)(C)C	CC(CC(C)(C)[N+]([O-])=O)[N+]([O-])=O	InChI=1S/C6H12N2O4/c1-5(7(9)10)4-6(2,3)8(11)12/h5H,4H2,1-3H3	IBHFLWSIQRXSEJ-UHFFFAOYSA-N	?	20	spectrophotometric	a1/apparent	?	acidic	8.95
10353	O=C(O)CC(CC)C	CCC(C)C=C(O)O	InChI=1S/C6H12O2/c1-3-5(2)4-6(7)8/h4-5,7-8H,3H2,1-2H3	PTAMVZASHRYMQR-UHFFFAOYSA-N	?	18	potentiometric	apparent	?	acidic	4.84
10354	O=C(O)CC(C)(C)C	CC(C)(C)C=C(O)O	InChI=1S/C6H12O2/c1-6(2,3)4-5(7)8/h4,7-8H,1-3H3	SRJDGBOAWTZVBX-UHFFFAOYSA-N	?	24	mean from 5	a1/apparent	?	acidic	5.01
12598	O(C(O)C=C)CC(O)C	CC(O)COC(O)C=C	InChI=1S/C6H12O3/c1-3-6(8)9-4-5(2)7/h3,5-8H,1,4H2,2H3	RXRDJNAADGARDP-UHFFFAOYSA-N	?	25	spectrophotometric	a1/apparent	R(R'O)C-OH	acidic	5.5
14139	O=C(NCC[NH+](C)C)C=NO	CN(C)CCNC(=O)CN=O	InChI=1S/C6H13N3O2/c1-9(2)4-3-7-6(10)5-8-11/h3-5H2,1-2H3,(H,7,10)	QOFINELSJSPTKC-UHFFFAOYSA-N	?	25	potentiometric	a1/apparent	?	acidic	8.17
12683	O=C(O)CCC[NH2+]CC	CCNCCC=C(O)O	InChI=1S/C6H13NO2/c1-2-7-5-3-4-6(8)9/h4,7-9H,2-3,5H2,1H3	CXGUMNARIVWLJE-UHFFFAOYSA-N	?	25	potentiometric	a1/apparent	?	acidic	3.92
12667	O=C(O)C([NH3+])CC(C)C	CC(C)CC(=N)C(O)O	InChI=1S/C6H13NO2/c1-4(2)3-5(7)6(8)9/h4,6-9H,3H2,1-2H3	WRUOJBIHMBVTMJ-UHFFFAOYSA-N	?, ?	25	mean from 2	a1/apparent	?, COOH	acidic	2.5
12690	S=C(OC(C)C)NCC	CCNC(=S)OC(C)C	InChI=1S/C6H13NOS/c1-4-7-6(9)8-5(2)3/h5H,4H2,1-3H3,(H,7,9)	KIACEOHPIRTHMI-UHFFFAOYSA-N	?	20	potentiometric	a1/apparent	?	acidic	11.52
12590	[Si](CC(=O)O)(CC)(C)C	CC[Si](C)(C)C=C(O)O	InChI=1S/C6H14O2Si/c1-4-9(2,3)5-6(7)8/h5,7-8H,4H2,1-3H3	AETRIQAITODVRO-UHFFFAOYSA-N	?	25	potentiometric	a1/apparent	?	acidic	5.4
12587	P(=O)(O)(C(C)C)C(C)C	CC(C)P(O)(=O)C(C)C	InChI=1S/C6H15O2P/c1-5(2)9(7,8)6(3)4/h5-6H,1-4H3,(H,7,8)	UHHOEOSKGDFVPB-UHFFFAOYSA-N	?	25	potentiometric	a/apparent	?	acidic	3.56
10892	[Br]C1(=C(O)C([Br])=CC(=C1)[N+](=O)[O-])	[O-][N+](=O)C1=CC(Br)=C(O)C(Br)=C1	InChI=1S/C6H3Br2NO3/c7-4-1-3(9(11)12)2-5(8)6(4)10/h1-2,10H	WBHYZUAQCSHXCT-UHFFFAOYSA-N	?	25	potentiometric	apparent	?	acidic	3.7
13283	FC(F)(F)C1(=NC=NC2(=C1NC=N2))	FC(F)(F)C1=NC=NC2N=CNC=21	InChI=1S/C6H3F3N4/c7-6(8,9)4-3-5(12-1-10-3)13-2-11-4/h1-2H,(H,10,11,12,13)	RPGVDXOVVBWOIH-UHFFFAOYSA-N	?		spectrophotometric	a/apparent	?	acidic	7.35
15157	O=[N+]([O-])C2(=C1(N=NN(C1=CC(=C2)[N+](=O)[O-])O))	[O-][N+](=O)C1=CC(=C2N=NN(O)C2=C1)[N+]([O-])=O	InChI=1S/C6H3N5O5/c12-9-4-1-3(10(13)14)2-5(11(15)16)6(4)7-8-9/h1-2,12H	NYRLDLUBCJTICL-UHFFFAOYSA-N	?	30	spectrophotometric	a1/apparent	N-OH	acidic	1.6
14054	[Br]C2(=CC=1(N(O)N=NC=1C=C2))	ON1N=NC2C=CC(Br)=CC1=2	InChI=1S/C6H4BrN3O/c7-4-1-2-5-6(3-4)10(11)9-8-5/h1-3,11H	FBOGRWCUOSLQID-UHFFFAOYSA-N	?	25	potentiometric	a1/apparent	OH	acidic	3.97
12817	ClC1(=C(O)C(Cl)=CC=C1)	OC1C(Cl)=CC=CC=1Cl	InChI=1S/C6H4Cl2O/c7-4-2-1-3-5(8)6(4)9/h1-3,9H	HOLHYSJJBXSLMV-UHFFFAOYSA-N	?	25	mean from 2	a1/apparent	O-H	acidic	6.8
12092	ClC2(=CC=1(N=NNC=1C=C2))	ClC1=CC2N=NNC=2C=C1	InChI=1S/C6H4ClN3/c7-4-1-2-5-6(3-4)9-10-8-5/h1-3H,(H,8,9,10)	PZBQVZFITSVHAW-UHFFFAOYSA-N	?		spectrophotometric	a/apparent	?	acidic	7.7
14556	ClC1(=CC([N+](=O)[O-])=C(O)C=C1)	[O-][N+](=O)C1C=C(Cl)C=CC=1O	InChI=1S/C6H4ClNO3/c7-4-1-2-6(9)5(3-4)8(10)11/h1-3,9H	NWSIFTLPLKCTSX-UHFFFAOYSA-N	?	25	potentiometric	a1/apparent	?	acidic	3.5
13792	O=CC1(=NC=NC2(=C1NC=N2))	O=CC1=NC=NC2N=CNC=21	InChI=1S/C6H4N4O/c11-1-4-5-6(9-2-7-4)10-3-8-5/h1-3H,(H,7,8,9,10)	NQFHKZPSNYOBIR-UHFFFAOYSA-N	?		spectrophotometric	a1/apparent	?	acidic	8.8
10044	[Br]C1(=CC=C(O)C=C1)	OC1=CC=C(Br)C=C1	InChI=1S/C6H5BrO/c7-5-1-3-6(8)4-2-5/h1-4,8H	GZFGOTFRPZRKDS-UHFFFAOYSA-N	?	25	mean from 7	a1/apparent	OH	acidic	9.29
10004	[Br]C1(=CC=C(S)C=C1)	SC1=CC=C(Br)C=C1	InChI=1S/C6H5BrS/c7-5-1-3-6(8)4-2-5/h1-4,8H	FTBCOQFMQSTCQQ-UHFFFAOYSA-N	?	40		a1/apparent	SH	acidic	5.8
10034	ClC1(=C(O)C=CC=C1)	OC1C=CC=CC=1Cl	InChI=1S/C6H5ClO/c7-5-3-1-2-4-6(5)8/h1-4,8H	ISPYQTSUDJAMAB-UHFFFAOYSA-N	?	24	mean from 6	b1/apparent	?	acidic	8.4
10042	FC1(=CC=C(O)C=C1)	OC1=CC=C(F)C=C1	InChI=1S/C6H5FO/c7-5-1-3-6(8)4-2-5/h1-4,8H	RHMPLDJJXGPMEX-UHFFFAOYSA-N	?	25	mean from 3	a1/apparent	?	acidic	9.88
10039	IC1(=CC(O)=CC=C1)	OC1C=C(I)C=CC=1	InChI=1S/C6H5IO/c7-5-2-1-3-6(8)4-5/h1-4,8H	FXTKWBZFNQHAAO-UHFFFAOYSA-N	?	25	mean from 2	thermodynamic	?	acidic	9.02
12749	N2(=CC=1(N=CNC=1C=C2))	C1=NC=CC2NC=NC=21	InChI=1S/C6H5N3/c1-2-7-3-6-5(1)8-4-9-6/h1-4H,(H,8,9)	UBOOKRVGOBKDMM-UHFFFAOYSA-N	?		potentiometric	a2/apparent	?	acidic	10.88
11284	S1(=O)(=O)(N=CNC2(=C1C=NC=C2))	O=S1(=O)N=CNC2C=CN=CC1=2	InChI=1S/C6H5N3O2S/c10-12(11)6-3-7-2-1-5(6)8-4-9-12/h1-4H,(H,8,9)	QSZUXEXDOYFOBI-UHFFFAOYSA-N	?	25		a1/apparent	?	acidic	6.71
13068	O=C(O)C1(=CC=[NH+]C=C1)	OC(=O)C1C=CN=CC=1	InChI=1S/C6H5NO2/c8-6(9)5-1-3-7-4-2-5/h1-4H,(H,8,9)	TWBYWOBDOCUKOW-UHFFFAOYSA-N	?	23	mean from 8	a1/apparent	NH(1+)	acidic	1.71
13067	O=C1(C=CC(=NO)C=C1)	O=NC1C=CC(=O)C=C1	InChI=1S/C6H5NO2/c8-6-3-1-5(7-9)2-4-6/h1-5H	SCPGYOMJMKILLX-UHFFFAOYSA-N	?	25	spectrophotometric	a/thermodynamic	?	acidic	6.36
11792	O=C(O)C1(=CC=[N+]([O-])C=C1)	[O-][N+]1=CC=C(C=C1)C(O)=O	InChI=1S/C6H5NO3/c8-6(9)5-1-3-7(10)4-2-5/h1-4H,(H,8,9)	QCWTWMJMLSKQCJ-UHFFFAOYSA-N	?		potentiometric	a2/apparent	?	acidic	2.86
11797	O=[N+]([O-])C1(=CC(O)=CC=C1)	[O-][N+](=O)C1C=CC=C(O)C=1	InChI=1S/C6H5NO3/c8-6-3-1-2-5(4-6)7(9)10/h1-4,8H	RTZZCYNQPHTPPL-UHFFFAOYSA-N	?	24	mean from 17	a1/apparent	O-H	acidic	8.31
10788	S(=O)(O)C1(=CC=C([N+](=O)[O-])C=C1)	[O-][N+](=O)C1C=CC(=CC=1)S(O)=O	InChI=1S/C6H5NO4S/c8-7(9)5-1-3-6(4-2-5)12(10)11/h1-4H,(H,10,11)	STEQAYAHDVOFEC-UHFFFAOYSA-N	?	25	potentiometric	a/thermodynamic	?	acidic	1.86
13700	S(=O)(=O)(O)C1(=CC=C([N+](=O)[O-])C=C1)	[O-][N+](=O)C1C=CC(=CC=1)S(O)(=O)=O	InChI=1S/C6H5NO5S/c8-7(9)5-1-3-6(4-2-5)13(10,11)12/h1-4H,(H,10,11,12)	SPXOTSHWBDUUMT-UHFFFAOYSA-N	?	36	spectrophotometric	a1/apparent	H	acidic	-7.15
10787	O=[N+]([O-])C1(=C(C=CC=C1)B(O)O)	[O-][N+](=O)C1C=CC=CC=1B(O)O	InChI=1S/C6H6BNO4/c9-7(10)5-3-1-2-4-6(5)8(11)12/h1-4,9-10H	SFUIGUOONHIVLG-UHFFFAOYSA-N	?	25	potentiometric	a/apparent	?	acidic	8.52
14493	ClC1(=CC(S(=O)(=O)N)=CC=C1)	NS(=O)(=O)C1C=C(Cl)C=CC=1	InChI=1S/C6H6ClNO2S/c7-5-2-1-3-6(4-5)11(8,9)10/h1-4H,(H2,8,9,10)	WSYQJNPRQUFCGL-UHFFFAOYSA-N	?	25	potentiometric	a1/thermodynamic	SO2NH-H	acidic	9.04
12955	O=C(N)C1(=NC=CC=C1)	NC(=O)C1C=CC=CN=1	InChI=1S/C6H6N2O/c7-6(9)5-3-1-2-4-8-5/h1-4H,(H2,7,9)	IBBMAWULFFBRKK-UHFFFAOYSA-N	?	25	potentiometric	b/apparent	?	acidic	12.12
11550	O=C(O)C1(=[NH+]C=CC=C1N)	NC1=CC=CN=C1C(O)=O	InChI=1S/C6H6N2O2/c7-4-2-1-3-8-5(4)6(9)10/h1-3H,7H2,(H,9,10)	BOOMHTFCWOJWFO-UHFFFAOYSA-N	?	25	potentiometric	b/apparent	?	acidic	1.33
11539	O=C(NO)C1(=CN=CC=C1)	ONC(=O)C1C=CC=NC=1	InChI=1S/C6H6N2O2/c9-6(8-10)5-2-1-3-7-4-5/h1-4,10H,(H,8,9)	IYCHDNQCHLMLJZ-UHFFFAOYSA-N	?	25	potentiometric	a/apparent	?	acidic	8.3
13887	O=C1(NC(=O)C2(C1NC(=O)C2))	OC1=NC(=O)C2C=C(O)NC12	InChI=1S/C6H6N2O3/c9-3-1-2-4(7-3)6(11)8-5(2)10/h1-2,4,7,9H,(H,8,10,11)	IIZMOLYNSQLQIK-UHFFFAOYSA-N	?	20	potentiometric	a/apparent	?	acidic	8.15
11955	N2(=C(C=1(NC=NC=1N=C2))C)	CC1=NC=NC2N=CNC=21	InChI=1S/C6H6N4/c1-4-5-6(9-2-7-4)10-3-8-5/h2-3H,1H3,(H,7,8,9,10)	SYMHUEFSSMBHJA-UHFFFAOYSA-N	?	20	mean from 2	a2/apparent	?	acidic	9.21
13785	O=C1(NC=NC2(=C1C=NN2C))	CN1N=CC2C(=O)NC=NC1=2	InChI=1S/C6H6N4O/c1-10-5-4(2-9-10)6(11)8-3-7-5/h2-3H,1H3,(H,7,8,11)	CDJQIJFWTUEUFF-UHFFFAOYSA-N	?	20	spectrophotometric	a/apparent	?	acidic	9.26
13783	O=C2(N1(N=CN=C1NC(=C2)C))	CC1CC(=O)N2N=CN=C2N=1	InChI=1S/C6H6N4O/c1-4-2-5(11)10-6(9-4)7-3-8-10/h3H,2H2,1H3	YOCXDGBQQYVALU-UHFFFAOYSA-N	?	25	potentiometric	a/apparent	?	acidic	6.19
13764	S(C1(=NC=NC2(=C1C=NN2)))C	CSC1=NC=NC2NN=CC=21	InChI=1S/C6H6N4S/c1-11-6-4-2-9-10-5(4)7-3-8-6/h2-3H,1H3,(H,7,8,9,10)	BLEJJILOVWBLBZ-UHFFFAOYSA-N	?	20	spectrophotometric	a2/apparent	?	acidic	9.65
13360	ON=C(N)C1(=NC=NC2(=C1NC=N2))	NC(N=O)C1=NC=NC2N=CNC=21	InChI=1S/C6H6N6O/c7-5(12-13)3-4-6(10-1-8-3)11-2-9-4/h1-2,5H,7H2,(H,8,9,10,11)	IHGATOQRKIEPCN-UHFFFAOYSA-N	?		spectrophotometric	a2/apparent	?	acidic	9.4
10345	O=C(O)CC#CC=C	C=CC#CC=C(O)O	InChI=1S/C6H6O2/c1-2-3-4-5-6(7)8/h2,5,7-8H,1H2	JRQHYXODJYTEQK-UHFFFAOYSA-N	?	25	potentiometric	a/apparent	?	acidic	3.41
12800	S1(C(=CC(=C1)C(=O)O)C)	CC1=CC(=CS1)C(O)=O	InChI=1S/C6H6O2S/c1-4-2-5(3-9-4)6(7)8/h2-3H,1H3,(H,7,8)	VFORWJLUXKGLAH-UHFFFAOYSA-N	?	25	potentiometric	a1/apparent	?	acidic	4.24
12792	S(=O)(O)C1(=CC=CC=C1)	OS(=O)C1C=CC=CC=1	InChI=1S/C6H6O2S/c7-9(8)6-4-2-1-3-5-6/h1-5H,(H,7,8)	JEHKKBHWRAXMCH-UHFFFAOYSA-N	?	24	mean from 2	a1/apparent	SOOH	acidic	1.72
12845	O=C(O)CC1(=COC=C1)	OC(O)=CC1=COC=C1	InChI=1S/C6H6O3/c7-6(8)3-5-1-2-9-4-5/h1-4,7-8H	RUCGLGNOVCLZCY-UHFFFAOYSA-N	?	25		a1/thermodynamic	?	acidic	4.07
17763	SC1(=CC=CC=C1)	SC1C=CC=CC=1	InChI=1S/C6H6S/c7-6-4-2-1-3-5-6/h1-5,7H	RMVRSNDYEFQCLF-UHFFFAOYSA-N	?	23	mean from 6	a1/apparent	SH	acidic	6.37
11487	OC1(=CC(=CC=C1)B(O)O)	OC1C=CC=C(C=1)B(O)O	InChI=1S/C6H7BO3/c8-6-3-1-2-5(4-6)7(9)10/h1-4,8-10H	WFWQWTPAPNEOFE-UHFFFAOYSA-N	?	25	potentiometric	a1/apparent	?	acidic	8.55
14046	O1(N=C2(C(=NO)CCCC2(=N1)))	O=NC1CCCC2=NON=C21	InChI=1S/C6H7N3O2/c10-7-4-2-1-3-5-6(4)9-11-8-5/h4H,1-3H2	XVDVKEWREJZICI-UHFFFAOYSA-N	?		spectrophotometric	a/apparent	?	acidic	8.78
13988	N2(=C(NC)C=1(NC=NC=1N=C2))	CNC1=NC=NC2N=CNC1=2	InChI=1S/C6H7N5/c1-7-5-4-6(10-2-8-4)11-3-9-5/h2-3H,1H3,(H2,7,8,9,10,11)	CKOMXBHMKXXTNW-UHFFFAOYSA-N	?	20	mean from 2	a2/apparent	?	acidic	10.04
11253	O=C1(N(C(=NC2(=C1NC=N2))N)C)	CN1C(N)=NC2N=CNC=2C1=O	InChI=1S/C6H7N5O/c1-11-5(12)3-4(9-2-8-3)10-6(11)7/h2H,1H3,(H2,7,10)(H,8,9)	RFLVMTUMFYRZCB-UHFFFAOYSA-N	?	22	mean from 2	a1/apparent	?	acidic	10.43
10291	OC1(=C[N+](=CC=C1)C)	C[N+]1C=C(O)C=CC=1	InChI=1S/C6H7NO/c1-7-4-2-3-6(8)5-7/h2-5H,1H3/p+1	FZVAZYLFYPULKX-UHFFFAOYSA-O	?	20	mean from 3	a/apparent	?	acidic	4.96
10267	OC1(=C(N)C=CC=C1)	NC1C=CC=CC=1O	InChI=1S/C6H7NO/c7-5-3-1-2-4-6(5)8/h1-4,8H,7H2	CDAWCLOXVUBKRW-UHFFFAOYSA-N	?	23	mean from 7	a2/thermodynamic	O-H	acidic	9.71
13053	O=C(O)C=1(NC=CC=1C)	CC1C=CNC=1C(O)=O	InChI=1S/C6H7NO2/c1-4-2-3-7-5(4)6(8)9/h2-3,7H,1H3,(H,8,9)	YIVHOQIKHMTVRG-UHFFFAOYSA-N	?		potentiometric	a/apparent	?	acidic	5.1
13061	O=C(O)C1(=C(NC=C1)C)	CC1NC=CC=1C(O)=O	InChI=1S/C6H7NO2/c1-4-5(6(8)9)2-3-7-4/h2-3,7H,1H3,(H,8,9)	YBJBJOLFTYIFKP-UHFFFAOYSA-N	?		potentiometric	a/apparent	?	acidic	5.8
13049	OC1(=C(N)C=C(O)C=C1)	NC1C=C(O)C=CC=1O	InChI=1S/C6H7NO2/c7-5-3-4(8)1-2-6(5)9/h1-3,8-9H,7H2	SBXKRBZKPQBLOD-UHFFFAOYSA-N	?, ?	22	spectrophotometric	a2/apparent	?, ?	acidic	10.65
13052	OC(O)C1(=NC=CC=C1)	OC(O)C1C=CC=CN=1	InChI=1S/C6H7NO2/c8-6(9)5-3-1-2-4-7-5/h1-4,6,8-9H	UAPCKORZDAFJAB-UHFFFAOYSA-N	?	20	spectrophotometric	a2/apparent	?	acidic	12.8
10234	SC1(=C[N+](=CC=C1)C)	C[N+]1C=C(S)C=CC=1	InChI=1S/C6H7NS/c1-7-4-2-3-6(8)5-7/h2-5H,1H3/p+1	YLRKFAYBIJBIOW-UHFFFAOYSA-O	?	20	potentiometric	a/apparent	?	acidic	2.27
11735	OB(O)C1(=CC=C(N)C=C1)	NC1=CC=C(C=C1)B(O)O	InChI=1S/C6H8BNO2/c8-6-3-1-5(2-4-6)7(9)10/h1-4,9-10H,8H2	MKPDAJWEBQRQCO-UHFFFAOYSA-N	?	25	potentiometric	apparent	B(OH)2	acidic	9.17
12979	O[N+]1(=C(NC)C=CC=C1)	CNC1C=CC=C[N+]=1O	InChI=1S/C6H8N2O/c1-7-6-4-2-3-5-8(6)9/h2-5,9H,1H3/p+1	BIABGLGSACFDEW-UHFFFAOYSA-O	?		potentiometric	a/apparent	?	acidic	2.61
11562	O(C1(=[NH+]C(O)=CC(=N1)C))C	CC1C=C(O)N=C(N=1)OC	InChI=1S/C6H8N2O2/c1-4-3-5(9)8-6(7-4)10-2/h3H,1-2H3,(H,7,8,9)	CRYUGFDHGVCIJW-UHFFFAOYSA-N	?		potentiometric	a1/apparent	?	acidic	1.6
14378	O=C1(NC(=O)CC1NC(=O)C)	C/C(/O)=N\C1CC(=O)NC=1O	InChI=1S/C6H8N2O3/c1-3(9)7-4-2-5(10)8-6(4)11/h11H,2H2,1H3,(H,7,9)(H,8,10)	RHGCSMHXZMVNPL-UHFFFAOYSA-N	?	20	potentiometric	a/apparent	?	acidic	8.85
13784	O=C2(N(C=1(N=CNC=1CN2))C)	CN1C(=O)NCC2NC=NC1=2	InChI=1S/C6H8N4O/c1-10-5-4(8-3-9-5)2-7-6(10)11/h3H,2H2,1H3,(H,7,11)(H,8,9)	MYLDZDVBIMWMNX-UHFFFAOYSA-N	?	25		a/apparent	?	acidic	11.1
13086	O(C1(=CC=[N+](O)C=C1))C	COC1C=C[N+](O)=CC=1	InChI=1S/C6H8NO2/c1-9-6-2-4-7(8)5-3-6/h2-5,8H,1H3/q+1	YYJKWWCNTUULMK-UHFFFAOYSA-N	?		potentiometric	a/apparent	proton.	acidic	2.05
10009	OC=1(C(O)=CCC=1C)	CC1CC=C(O)C=1O	InChI=1S/C6H8O2/c1-4-2-3-5(7)6(4)8/h3,7-8H,2H2,1H3	NTDHIBNPPBGCPS-UHFFFAOYSA-N	?	30	potentiometric	a1/apparent	OH	acidic	9.11
10010	O=C1(C(=O)CCCC1)	OC1=CCCCC1=O	InChI=1S/C6H8O2/c7-5-3-1-2-4-6(5)8/h3,7H,1-2,4H2	JQPFYXFVUKHERX-UHFFFAOYSA-N	?	20	potentiometric	a/apparent	?	acidic	10.3
12836	O=C(O)C1(=C(CC1)CO)	OC(=O)C1CCC=1CO	InChI=1S/C6H8O3/c7-3-4-1-2-5(4)6(8)9/h7H,1-3H2,(H,8,9)	YVNYUMJZXHVFJD-UHFFFAOYSA-N	?	25		a1/apparent	CO2H	acidic	4.16
14159	[Se]1(C(C(=O)O)CCC1C(=O)O)	OC(O)=C1CCC([Se]1)=C(O)O	InChI=1S/C6H8O4Se/c7-5(8)3-1-2-4(11-3)6(9)10/h7-10H,1-2H2	MGQOEFNWLXIIQD-UHFFFAOYSA-N	?, ?, ?, ?	25	mean from 2	a1/apparent	?, ?, ?, ?	acidic	3.9774999999999996
12651	O=C(C=NO)C=C(C)C	CC(C)=CC(=O)CN=O	InChI=1S/C6H9NO2/c1-5(2)3-6(8)4-7-9/h3H,4H2,1-2H3	NGNGNSAOBVXCQH-UHFFFAOYSA-N	?	30	potentiometric	a1/apparent	?	acidic	8.9
11924	O=C(O)C(=CC(=O)NC)C	CC(=CC(=O)NC)C(O)=O	InChI=1S/C6H9NO3/c1-4(6(9)10)3-5(8)7-2/h3H,1-2H3,(H,7,8)(H,9,10)	RMFNVKHKGWYFEJ-UHFFFAOYSA-N	?	39	spectrophotometric	a1/apparent	?	acidic	3.23
14107	O=C(OCC)C(=NO)C(=O)C	CCOC(=O)C(N=O)C(=C)O	InChI=1S/C6H9NO4/c1-3-11-6(9)5(7-10)4(2)8/h5,8H,2-3H2,1H3	QZXRGFOSJUDWAF-UHFFFAOYSA-N	?	30	potentiometric	a1/apparent	?	acidic	7.2
13462	ClC1(=C(Cl)C(Cl)=C2(NN=NC2(=C1Cl)))	ClC1=C2N=NNC2=C(Cl)C(Cl)=C1Cl	InChI=1S/C6HCl4N3/c7-1-2(8)4(10)6-5(3(1)9)11-13-12-6/h(H,11,12,13)	ZNJPBNVCQVDOJX-UHFFFAOYSA-N	?			a/apparent	?	acidic	4.52
10697	S(=O)(=O)(N)C1(=CC(=CC=C1)CN)	NCC1C=C(C=CC=1)S(N)(=O)=O	InChI=1S/C7H10N2O2S/c8-5-6-2-1-3-7(4-6)12(9,10)11/h1-4H,5,8H2,(H2,9,10,11)	HNENXADRSCEPIJ-UHFFFAOYSA-N	?	21	potentiometric	a2/apparent	?	acidic	10.14
11023	O=C2(N(C=1(N=CNC=1CN2C))C)	CN1C(=O)N(C)CC2NC=NC1=2	InChI=1S/C7H10N4O/c1-10-3-5-6(9-4-8-5)11(2)7(10)12/h4H,3H2,1-2H3,(H,8,9)	QUMPIYYUTFNDGJ-UHFFFAOYSA-N	?	25		a/apparent	?	acidic	11.25
12573	O=C(O)C#CCCCC	CCCCC#CC(O)=O	InChI=1S/C7H10O2/c1-2-3-4-5-6-7(8)9/h2-4H2,1H3,(H,8,9)	UEERQXQKEJPYBR-UHFFFAOYSA-N	?	25	potentiometric	a/apparent	?	acidic	2.61
12576	O=C(O)C#CC(C)(C)C	CC(C)(C)C#CC(O)=O	InChI=1S/C7H10O2/c1-7(2,3)5-4-6(8)9/h1-3H3,(H,8,9)	NAQCQFVKNLZQHE-UHFFFAOYSA-N	?	25	potentiometric	a/apparent	?	acidic	2.66
11477	O=C(O)C1(=C(CCC1)CO)	OC(=O)C1CCCC=1CO	InChI=1S/C7H10O3/c8-4-5-2-1-3-6(5)7(9)10/h8H,1-4H2,(H,9,10)	JUELEAHMILIFAH-UHFFFAOYSA-N	?	25		a1/apparent	CO2H	acidic	4.54
10915	O=C(O)C([NH3+])CC=1(N(C=[NH+]C=1)C)	CN1C=NC=C1CC(=N)C(O)O	InChI=1S/C7H11N3O2/c1-10-4-9-3-5(10)2-6(8)7(11)12/h3-4,7-8,11-12H,2H2,1H3	HVLOOGGWSPSKQD-UHFFFAOYSA-N	?	24	mean from 2	a1/apparent	?	acidic	1.84
11712	O=C(O)C([NH3+])CC1(C(=C)C1)	C=C1CC1CC(=N)C(O)O	InChI=1S/C7H11NO2/c1-4-2-5(4)3-6(8)7(9)10/h5,7-10H,1-3H2	XQDNTGKOVMTIOM-UHFFFAOYSA-N	?			a1/apparent	?	acidic	2.4
14127	O=C(O)C(C(=O)N)(C(=C)C)C	CC(=C)C(C)(C(N)=O)C(O)=O	InChI=1S/C7H11NO3/c1-4(2)7(3,5(8)9)6(10)11/h1H2,2-3H3,(H2,8,9)(H,10,11)	HOWPRTSFZUAUHP-UHFFFAOYSA-N	?	25		a/apparent	?	acidic	3.42
11660	S=C1(SC(C=C(N1)C)(C)C)	CC1CC(C)(C)SC(=S)N=1	InChI=1S/C7H11NS2/c1-5-4-7(2,3)10-6(9)8-5/h4H2,1-3H3	WKEHUSYCOAAVLN-UHFFFAOYSA-N	?			a/apparent	?	acidic	10.9
12579	O=C(O)C(=C)CCCC	CCCCC(=C)C(O)=O	InChI=1S/C7H12O2/c1-3-4-5-6(2)7(8)9/h2-5H2,1H3,(H,8,9)	FEUFEGJTJIHPOF-UHFFFAOYSA-N	?	25	potentiometric	a/apparent	?	acidic	4.8
12583	O=C(C(C)C)CC(=O)C	CC(=O)C=C(O)C(C)C	InChI=1S/C7H12O2/c1-5(2)7(9)4-6(3)8/h4-5,9H,1-3H3	UTTSDKCNJMWXSK-UHFFFAOYSA-N	?	15		a/apparent	?	acidic	9.46
11475	O=C(O)C1(CCC(O)CC1)	OC(O)=C1CCC(O)CC1	InChI=1S/C7H12O3/c8-6-3-1-5(2-4-6)7(9)10/h6,8-10H,1-4H2	CYADOPHGTNQRGH-UHFFFAOYSA-N	?, ?	25	potentiometric	a/thermodynamic	?, ?	acidic	4.76
11686	O=C1(N(O)C(C)(C)C(C1)C)	CC1C=C(O)N(O)C1(C)C	InChI=1S/C7H13NO2/c1-5-4-6(9)8(10)7(5,2)3/h4-5,9-10H,1-3H3	FTLCBBBWBFMJML-UHFFFAOYSA-N	?		potentiometric	a/apparent	?	acidic	8.85
11711	O=C(O)C1([NH3+])(CCCCC1)	NC1(CCCCC1)C(O)=O	InChI=1S/C7H13NO2/c8-7(6(9)10)4-2-1-3-5-7/h1-5,8H2,(H,9,10)	WOXWUZCRWJWTRT-UHFFFAOYSA-N	?	25		a/apparent	?	acidic	2.66
13196	O=[N+]([O-])C([N+](=O)[O-])CCCCCC	CCCCCCC([N+]([O-])=O)[N+]([O-])=O	InChI=1S/C7H14N2O4/c1-2-3-4-5-6-7(8(10)11)9(12)13/h7H,2-6H2,1H3	KHPWSUONQOMOLP-UHFFFAOYSA-N	?		potentiometric	apparent	?	acidic	5.5
14056	O=C(O)CCOOC(C)(C)C	CC(C)(C)OOCC=C(O)O	InChI=1S/C7H14O4/c1-7(2,3)11-10-5-4-6(8)9/h4,8-9H,5H2,1-3H3	DQRLAQWMYYIXAF-UHFFFAOYSA-N	?	25	mean from 2	a1/apparent	COO-H	acidic	4.36
12688	ON=CCCCCCC	CCCCCCCN=O	InChI=1S/C7H15NO/c1-2-3-4-5-6-7-8-9/h2-7H2,1H3	DMJBDVZMPKTLON-UHFFFAOYSA-N	?	25		apparent	?	acidic	11.6
11904	O=C(O)C([NH3+])CCC(C)C	CC(C)CCC(=N)C(O)O	InChI=1S/C7H15NO2/c1-5(2)3-4-6(8)7(9)10/h5,7-10H,3-4H2,1-2H3	OSVWQXUZLAKYRT-UHFFFAOYSA-N	?	24	mean from 2	a1/apparent	COOH	acidic	3.06
11881	S=C(S)N(C(C)C)C(C)C	CC(C)N(C(C)C)C(S)=S	InChI=1S/C7H15NS2/c1-5(2)8(6(3)4)7(9)10/h5-6H,1-4H3,(H,9,10)	GWXMDJKGVWQLBZ-UHFFFAOYSA-N	?	23		a1/apparent	S-H	acidic	4.3
12582	O(O)C(CC(C)C)CC	CC(C)CC(CC)OO	InChI=1S/C7H16O2/c1-4-7(9-8)5-6(2)3/h6-8H,4-5H2,1-3H3	LRVXOVHOPRMLHP-UHFFFAOYSA-N	?	20	spectrophotometric	apparent	?	acidic	12.8
13636	[Br]C1(=C(C([N+](=O)[O-])=CC=C1)C(=O)O)	[O-][N+](=O)C1=CC=CC(Br)=C1C(O)=O	InChI=1S/C7H4BrNO4/c8-4-2-1-3-5(9(12)13)6(4)7(10)11/h1-3H,(H,10,11)	KWNBOCMNFKJJCK-UHFFFAOYSA-N	?	25	conductometric	a/thermodynamic	?	acidic	1.37
14181	ClC1(=C(C(=O)O)C=CC(=C1)Cl)	OC(=O)C1C=CC(Cl)=CC=1Cl	InChI=1S/C7H4Cl2O2/c8-4-1-2-5(7(10)11)6(9)3-4/h1-3H,(H,10,11)	ATCRIUVQKHMXSH-UHFFFAOYSA-N	?	25	mean from 4	a1/thermodynamic	COOH	acidic	2.74
13625	ClC1(=C([N+](=O)[O-])C=C(C(=O)O)C=C1)	[O-][N+](=O)C1C=C(C=CC=1Cl)C(O)=O	InChI=1S/C7H4ClNO4/c8-5-2-1-4(7(10)11)3-6(5)9(12)13/h1-3H,(H,10,11)	DFXQXFGFOLXAPO-UHFFFAOYSA-N	?	25	mean from 2	a1/thermodynamic	COOH	acidic	3.33
13626	FC1(=C([N+](=O)[O-])C=C(C(=O)O)C=C1)	[O-][N+](=O)C1C=C(C=CC=1F)C(O)=O	InChI=1S/C7H4FNO4/c8-5-2-1-4(7(10)11)3-6(5)9(12)13/h1-3H,(H,10,11)	BOJWTAQWPVBIPG-UHFFFAOYSA-N	?	25		apparent	?	acidic	3.37
15063	O=[N+]([O-])C2(=C(O)C=1(NN=CC=1C(=C2)[N+](=O)[O-]))	[O-][N+](=O)C1C=C(C2C=NNC=2C=1O)[N+]([O-])=O	InChI=1S/C7H4N4O5/c12-7-5(11(15)16)1-4(10(13)14)3-2-8-9-6(3)7/h1-2,12H,(H,8,9)	PIJCDFRRVBDTOD-UHFFFAOYSA-N	?	25	potentiometric	a/apparent	?	acidic	2.5
11415	[Br]C=1(C=CC(=O)C(=CC=1)O)	OC1=CC=C(Br)C=CC1=O	InChI=1S/C7H5BrO2/c8-5-1-3-6(9)7(10)4-2-5/h1-4H,(H,9,10)	DAHLUZDNJJOKGS-UHFFFAOYSA-N	?	25	potentiometric	a/apparent	?	acidic	6.32
11418	[Br]C1(=CC=C(C(=O)O)C=C1)	OC(=O)C1C=CC(Br)=CC=1	InChI=1S/C7H5BrO2/c8-6-3-1-5(2-4-6)7(9)10/h1-4H,(H,9,10)	TUXYZHVUPGXXQG-UHFFFAOYSA-N	?	20	mean from 3	a1/apparent	?	acidic	3.99
13596	ClC1(=CC=C(C([N+](=O)[O-])=NO)C=C1)	[O-][N+](=O)C(N=O)C1C=CC(Cl)=CC=1	InChI=1S/C7H5ClN2O3/c8-6-3-1-5(2-4-6)7(9-11)10(12)13/h1-4,7H	INLGKOXAAQWRFU-UHFFFAOYSA-N	?	25		a1/apparent	OH	acidic	6.6
16979	ClC2(=C1(N=NN(C1=C(C)C(=C2)[N+](=O)[O-])O))	CC1C(=CC(Cl)=C2N=NN(O)C2=1)[N+]([O-])=O	InChI=1S/C7H5ClN4O3/c1-3-5(12(14)15)2-4(8)6-7(3)11(13)10-9-6/h2,13H,1H3	WDZCLWRGSRLTLJ-UHFFFAOYSA-N	?	25	potentiometric	a1/apparent	OH	acidic	3.17
11408	ClC1(=CC(C(=O)O)=CC=C1)	OC(=O)C1C=C(Cl)C=CC=1	InChI=1S/C7H5ClO2/c8-6-3-1-2-5(4-6)7(9)10/h1-4H,(H,9,10)	LULAYUGMBFYYEX-UHFFFAOYSA-N	?	24	mean from 12	a1/apparent	COOH	acidic	3.8
11410	ClC1(=C(C=CC(=C1)O)C=O)	OC1C=CC(C=O)=C(Cl)C=1	InChI=1S/C7H5ClO2/c8-7-3-6(10)2-1-5(7)4-9/h1-4,10H	ZMOMCILMBYEGLD-UHFFFAOYSA-N	?	25	spectrophotometric	a1/apparent	?	acidic	6.6
11432	FC1(=C(C(=O)O)C=CC=C1)	OC(=O)C1C=CC=CC=1F	InChI=1S/C7H5FO2/c8-6-4-2-1-3-5(6)7(9)10/h1-4H,(H,9,10)	NSTREUWFTAOOKS-UHFFFAOYSA-N	?	25		a1/apparent	H(+)	acidic	3.6
11433	IC1(=C(C(=O)O)C=CC=C1)	OC(=O)C1C=CC=CC=1I	InChI=1S/C7H5IO2/c8-6-4-2-1-3-5(6)7(9)10/h1-4H,(H,9,10)	CJNZAXGUTKBIHP-UHFFFAOYSA-N	?	25	spectrophotometric	a/apparent	?	acidic	2.93
15181	S(=O)(=O)([O-])C=2(C(=NO)C=1(NN=CC=1C(C=2)=O))	OS(=O)(=O)C1=CC(=O)C2C=NNC=2C1N=O	InChI=1S/C7H5N3O5S/c11-4-1-5(16(13,14)15)7(10-12)6-3(4)2-8-9-6/h1-2,7H,(H,8,9)(H,13,14,15)	RNJHBVBNXRHNNR-UHFFFAOYSA-N	?	25	potentiometric	a/apparent	?	acidic	7.15
12547	O=[N+]([O-])C2(=CC=C(C1(=NN=NN1))C=C2)	[O-][N+](=O)C1C=CC(=CC=1)C1NN=NN=1	InChI=1S/C7H5N5O2/c13-12(14)6-3-1-5(2-4-6)7-8-10-11-9-7/h1-4H,(H,8,9,10,11)	MIUOBAHGBPSRKY-UHFFFAOYSA-N	?	20	spectrophotometric	a1/apparent	NH	acidic	3.08
13128	OC1(=C(C#N)C=CC=C1)	N#CC1C=CC=CC=1O	InChI=1S/C7H5NO/c8-5-6-3-1-2-4-7(6)9/h1-4,9H	CHZCERSEMVWNHL-UHFFFAOYSA-N	?	25	mean from 4	a1/apparent	ArOH	acidic	7.32
10776	O=[N+]([O-])C1(=CC=C(C(=O)O)C=C1)	[O-][N+](=O)C1C=CC(=CC=1)C(O)=O	InChI=1S/C7H5NO4/c9-7(10)5-1-3-6(4-2-5)8(11)12/h1-4H,(H,9,10)	OTLNPYWUJOZPPA-UHFFFAOYSA-N	?	24	mean from 20	a1/apparent	?	acidic	3.43
13697	O=[N+]([O-])C1(=C(O)C=CC(=C1)C(=O)[O-])	[O-][N+](=O)C1=CC(=CC=C1O)C(O)=O	InChI=1S/C7H5NO5/c9-6-2-1-4(7(10)11)3-5(6)8(12)13/h1-3,9H,(H,10,11)	QRYSWXFQLFLJTC-UHFFFAOYSA-N	?	25	spectrophotometric	a1/apparent	?	acidic	6.41
12059	S2(C1(=C(C(O)=CC=C1)N=C2))	OC1=CC=CC2SC=NC=21	InChI=1S/C7H5NOS/c9-5-2-1-3-6-7(5)8-4-10-6/h1-4,9H	NZFKDDMHHUEVPI-UHFFFAOYSA-N	?	27	mean from 2	a1/apparent	?	acidic	8.77
11658	[Br]C1(=CC=C(C(=S)N)C=C1)	NC(=S)C1C=CC(Br)=CC=1	InChI=1S/C7H6BrNS/c8-6-3-1-5(2-4-6)7(9)10/h1-4H,(H2,9,10)	AIPANIYQEBQYGC-UHFFFAOYSA-N	?	20	potentiometric	a1/apparent	?	acidic	12.46
11787	ClC1(=C[N+](C(=O)C)=CC=C1)	C=C(O)[N+]1C=C(Cl)C=CC=1	InChI=1S/C7H6ClNO/c1-6(10)9-4-2-3-7(8)5-9/h2-5H,1H2/p+1	VKJCGCFBBPKNFR-UHFFFAOYSA-O	?	25		a1/apparent	?	acidic	2.98
11662	ClC1(=CC=C(NC=S)C=C1)	S=CNC1C=CC(Cl)=CC=1	InChI=1S/C7H6ClNS/c8-6-1-3-7(4-2-6)9-5-10/h1-5H,(H,9,10)	LXNCVESUIUIQBH-UHFFFAOYSA-N	?	20	potentiometric	a1/apparent	?	acidic	10.8
12209	S(=O)(=O)(N)C1(=CC(=CC=C1)C(F)(F)F)	NS(=O)(=O)C1=CC(=CC=C1)C(F)(F)F	InChI=1S/C7H6F3NO2S/c8-7(9,10)5-2-1-3-6(4-5)14(11,12)13/h1-4H,(H2,11,12,13)	ZUTVRDMZQSHCID-UHFFFAOYSA-N	?	25	potentiometric	a1/thermodynamic	SO2NH-H	acidic	8.98
12721	N=1(NC=2(C=CC=CC=2(C=1)))	C1=NNC2C=CC=CC=21	InChI=1S/C7H6N2/c1-2-4-7-6(3-1)5-8-9-7/h1-5H,(H,8,9)	BAXOFTOLAUCFNW-UHFFFAOYSA-N	?	25		a2/thermodynamic	?	acidic	13.86
12012	OC2(=CC1(=C(NN=C1)C=C2))	OC1=CC2C=NNC=2C=C1	InChI=1S/C7H6N2O/c10-6-1-2-7-5(3-6)4-8-9-7/h1-4,10H,(H,8,9)	ZHDXWEPRYNHNDC-UHFFFAOYSA-N	?	25	potentiometric	a/apparent	?	acidic	10.05
14325	O=NCC(=O)C1(=CC=NC=C1)	O=C(CN=O)C1C=CN=CC=1	InChI=1S/C7H6N2O2/c10-7(5-9-11)6-1-3-8-4-2-6/h1-4H,5H2	FPGAVHFJZDKXDX-UHFFFAOYSA-N	?	25	potentiometric	a/apparent	?	acidic	7.8
10706	S=CNC1(=CC=C([N+](=O)[O-])C=C1)	[O-][N+](=O)C1C=CC(=CC=1)NC=S	InChI=1S/C7H6N2O2S/c10-9(11)7-3-1-6(2-4-7)8-5-12/h1-5H,(H,8,12)	JMLSAESLDQZYBA-UHFFFAOYSA-N	?	20	potentiometric	a1/apparent	?	acidic	10.11
10732	O=[N+]([O-])C1(=CC=C(C=NO)C=C1)	[O-][N+](=O)C1C=CC(CN=O)=CC=1	InChI=1S/C7H6N2O3/c10-8-5-6-1-3-7(4-2-6)9(11)12/h1-4H,5H2	LRYUWXNYWAFFAX-UHFFFAOYSA-N	?	24	mean from 2	a1/apparent	?	acidic	10.03
13559	O=[N+]([O-])C1(=CC(C(=O)NO)=CC=C1)	[O-][N+](=O)C1C=CC=C(C=1)C(=O)NO	InChI=1S/C7H6N2O4/c10-7(8-11)5-2-1-3-6(4-5)9(12)13/h1-4,11H,(H,8,10)	IUMZQPHTWYZQAO-UHFFFAOYSA-N	?	25	potentiometric	a/apparent	?	acidic	8.07
12401	S(=O)(=O)([O-])C2(=C1(C(NN=C1)=C(O)C=C2))	OC1C=CC(=C2C=NNC=12)S(O)(=O)=O	InChI=1S/C7H6N2O4S/c10-5-1-2-6(14(11,12)13)4-3-8-9-7(4)5/h1-3,10H,(H,8,9)(H,11,12,13)	YIANFSPFZGHAGU-UHFFFAOYSA-N	?	25	potentiometric	a/apparent	?	acidic	7.6
12400	S(=O)(=O)([O-])C1(=C(O)C=CC2(=C1C=NN2))	OC1C=CC2NN=CC=2C=1S(O)(=O)=O	InChI=1S/C7H6N2O4S/c10-6-2-1-5-4(3-8-9-5)7(6)14(11,12)13/h1-3,10H,(H,8,9)(H,11,12,13)	ROHHFOQQTWVGJM-UHFFFAOYSA-N	?	25	potentiometric	a/apparent	?	acidic	10.55
13747	N2(=NC(C1(=CC=CC=C1))=NN2)	C1=CC=CC=C1C1=NNN=N1	InChI=1S/C7H6N4/c1-2-4-6(5-3-1)7-8-10-11-9-7/h1-5H,(H,8,9,10,11)	MARUHZGHZWCEQU-UHFFFAOYSA-N	?, ?	25	conductometric	a1/apparent	N-H, NH	acidic	4.28
12574	O=C(O)C#CC#CCC	CCC#CC#CC(O)=O	InChI=1S/C7H6O2/c1-2-3-4-5-6-7(8)9/h2H2,1H3,(H,8,9)	JJRPKYYXFGMQGE-UHFFFAOYSA-N	?	25	potentiometric	a/apparent	?	acidic	1.91
12774	O=CC1(=C(O)C=CC=C1)	OC1C=CC=CC=1C=O	InChI=1S/C7H6O2/c8-5-6-3-1-2-4-7(6)9/h1-5,9H	SMQUZDBALVYZAC-UHFFFAOYSA-N	?	25	mean from 3	a/thermodynamic	?	acidic	8.36
12097	O=C(O)C1(=C(C(=C([4H])C(=C1[4H])[4H])[4H])[4H])	OC(=O)C1C=CC=CC=1	InChI=1S/C7H6O2/c8-7(9)6-4-2-1-3-5-6/h1-5H,(H,8,9)	WPYMKLBDIGXBTP-UHFFFAOYSA-N	?, ?	25		a/thermodynamic	?, ?	acidic	4.18
11480	O=CC1(=CC(O)=C(O)C=C1)	OC1C=C(C=O)C=CC=1O	InChI=1S/C7H6O3/c8-4-5-1-2-6(9)7(10)3-5/h1-4,9-10H	IBGBGRVKPALMCQ-UHFFFAOYSA-N	?	25	mean from 2	apparent	?	acidic	7.45
14286	S1(C(C(=O)O)=CC=C1C(=O)C)	C=C(O)C1=CC=C(S1)C(O)=O	InChI=1S/C7H6O3S/c1-4(8)5-2-3-6(11-5)7(9)10/h2-3,8H,1H2,(H,9,10)	VNYWBJZMRQVUHL-UHFFFAOYSA-N	?	25	potentiometric	a1/apparent	?	acidic	3.0
14282	O=CC1(=CC(=CC=C1)B(O)O)	OB(O)C1C=C(C=O)C=CC=1	InChI=1S/C7H7BO3/c9-5-6-2-1-3-7(4-6)8(10)11/h1-5,10-11H	HJBGZJMKTOMQRR-UHFFFAOYSA-N	?	25	potentiometric	a/apparent	?	acidic	7.8
11421	[Br]C1(=C(OC)C=CC(=C1)O)	COC1C=CC(O)=CC=1Br	InChI=1S/C7H7BrO2/c1-10-7-3-2-5(9)4-6(7)8/h2-4,9H,1H3	NOJOUQQJSGRBMN-UHFFFAOYSA-N	?	29	mean from 2	a1/apparent	?	acidic	9.09
12822	ClC1(=CC(=C(O)C=C1)C)	CC1C=C(Cl)C=CC=1O	InChI=1S/C7H7ClO/c1-5-4-6(8)2-3-7(5)9/h2-4,9H,1H3	RHPUJHQBPORFGV-UHFFFAOYSA-N	?	25	spectrophotometric	apparent	?	acidic	9.6
12084	N=1(NC=2(C=C(N)C=CC=2(C=1)))	NC1=CC2NN=CC=2C=C1	InChI=1S/C7H7N3/c8-6-2-1-5-4-9-10-7(5)3-6/h1-4H,8H2,(H,9,10)	KEJFADGISRFLFO-UHFFFAOYSA-N	?	24.9	spectrophotometric	a1/apparent	-NH-	acidic	14.3
13472	S1(=O)(=O)(N=C(NC2(=C1C=CC=N2))C)	CC1NC2N=CC=CC=2S(=O)(=O)N=1	InChI=1S/C7H7N3O2S/c1-5-9-7-6(3-2-4-8-7)13(11,12)10-5/h2-4H,1H3,(H,8,9,10)	BTHSSYLQNVNWJG-UHFFFAOYSA-N	?	25		a1/apparent	?	acidic	7.64
11228	N1(=NNC(=N1)NC2(=CC=CC=C2))	C1=CC=CC=C1NC1NN=NN=1	InChI=1S/C7H7N5/c1-2-4-6(5-3-1)8-7-9-11-12-10-7/h1-5H,(H2,8,9,10,11,12)	JJGVUQXLNNGWPZ-UHFFFAOYSA-N	?	25	potentiometric	a/apparent	?	acidic	6.3
17138	O=C(NN=CC1(=NC=NC2(=C1NC=N2)))N	NC(=O)N=NCC1=NC=NC2N=CNC=21	InChI=1S/C7H7N7O/c8-7(15)14-13-1-4-5-6(11-2-9-4)12-3-10-5/h2-3H,1H2,(H2,8,15)(H,9,10,11,12)	FMRAFOIJJSXXBF-UHFFFAOYSA-N	?		spectrophotometric	a2/apparent	?	acidic	9.1
11722	O=C(O)C1(=C[N+](=CC=C1)C)	C[N+]1C=C(C=CC=1)C(O)=O	InChI=1S/C7H7NO2/c1-8-4-2-3-6(5-8)7(9)10/h2-5H,1H3/p+1	WWNNZCOKKKDOPX-UHFFFAOYSA-O	?	22	mean from 4	a1/thermodynamic	?	acidic	2.29
11723	O=C(O)C1(=C([NH3+])C=CC=C1)	NC1=CC=CC=C1C(O)=O	InChI=1S/C7H7NO2/c8-6-4-2-1-3-5(6)7(9)10/h1-4H,8H2,(H,9,10)	RWZYAGGXGHYGMB-UHFFFAOYSA-N	?	23	mean from 6	a1/thermodynamic	COOH	acidic	2.08
14501	S(C1(=CC=CC=C1))C[N+](=O)[O-]	[O-][N+](=O)CSC1C=CC=CC=1	InChI=1S/C7H7NO2S/c9-8(10)6-11-7-4-2-1-3-5-7/h1-5H,6H2	GJGUOMBYPKDBSS-UHFFFAOYSA-N	?	25	spectrophotometric	a1/apparent	H-CHNO2	acidic	6.67
14551	O=[N+]([O-])C1(=C(C=C(O)C=C1)C)	CC1C=C(O)C=CC=1[N+]([O-])=O	InChI=1S/C7H7NO3/c1-5-4-6(9)2-3-7(5)8(10)11/h2-4,9H,1H3	PIIZYNQECPTVEO-UHFFFAOYSA-N	?	20	potentiometric	a1/apparent	?	acidic	7.65
10897	[Se](O)C1(=C([N+](=O)[O-])C=C(C)C=C1)	CC1=CC(=C(C=C1)[Se]O)[N+]([O-])=O	InChI=1S/C7H7NO3Se/c1-5-2-3-7(12-11)6(4-5)8(9)10/h2-4,11H,1H3	JGVLOSHDUXJGDW-UHFFFAOYSA-N	?	25	spectrophotometric	a1/apparent	?	acidic	10.71
10774	O=[N+]([O-])C1(=CC(OC)=C(O)C=C1)	COC1C=C(C=CC=1O)[N+]([O-])=O	InChI=1S/C7H7NO4/c1-12-7-4-5(8(10)11)2-3-6(7)9/h2-4,9H,1H3	IZLVFLOBTPURLP-UHFFFAOYSA-N	?	25	spectrophotometric	a/thermodynamic	?	acidic	6.83
14716	S(=O)(=O)(NC(=O)C)C1(=C(SC=C1)C(=O)O)	C/C(/O)=N\S(=O)(=O)C1C=CSC=1C(O)=O	InChI=1S/C7H7NO5S2/c1-4(9)8-15(12,13)5-2-3-14-6(5)7(10)11/h2-3H,1H3,(H,8,9)(H,10,11)	GFFIQSLUFOKRFK-UHFFFAOYSA-N	?	25		a1/apparent	COOH	acidic	3.1
11587	ON=CC1(=NC=CC=C1C)	CC1=CC=CN=C1CN=O	InChI=1S/C7H8N2O/c1-6-3-2-4-8-7(6)5-9-10/h2-4H,5H2,1H3	PXUKXRGBRMGGLT-UHFFFAOYSA-N	?	25	potentiometric	a/apparent	?	acidic	10.5
14337	O=[N+]([O-])NC1(=CC=C(C)C=C1)	CC1=CC=C(C=C1)N[N+]([O-])=O	InChI=1S/C7H8N2O2/c1-6-2-4-7(5-3-6)8-9(10)11/h2-5,8H,1H3	AGKHYRYULQFGQA-UHFFFAOYSA-N	?	15	mean from 2	a1/thermodynamic	N-H	acidic	4.88
13291	O=C1(N(C(=O)C=2(N=CN(C=2(N1))C))C)	CN1C(=O)NC2=C(N=CN2C)C1=O	InChI=1S/C7H8N4O2/c1-10-3-8-4-5(10)9-7(13)11(2)6(4)12/h3H,1-2H3,(H,9,13)	XKZALMBJTMJPFU-UHFFFAOYSA-N	?	18	mean from 2	a2/apparent	?	acidic	6.3
13287	O=C1(N(C(=O)C=2(C=NNC=2(N1C)))C)	CN1C(=O)C2C=NNC=2N(C)C1=O	InChI=1S/C7H8N4O2/c1-10-5-4(3-8-9-5)6(12)11(2)7(10)13/h3H,1-2H3,(H,8,9)	UOZYUNMWPMJYJQ-UHFFFAOYSA-N	?	20		a/apparent	?	acidic	9.26
10030	OC1(=CC(=CC=C1)C)	CC1C=C(O)C=CC=1	InChI=1S/C7H8O/c1-6-3-2-4-7(8)5-6/h2-5,8H,1H3	RLSSMJSEOOYNOY-UHFFFAOYSA-N	?	22	mean from 12	a1/thermodynamic	OH	acidic	10.01
12779	O(C1(=CC(O)=CC=C1))C	COC1C=CC=C(O)C=1	InChI=1S/C7H8O2/c1-9-7-4-2-3-6(8)5-7/h2-5,8H,1H3	ASHGTJPOSUFTGB-UHFFFAOYSA-N	?	25	mean from 7	a1/apparent	ArOH	acidic	9.51
12763	OC1(=CC(=CC=C1)CO)	OC1C=CC=C(CO)C=1	InChI=1S/C7H8O2/c8-5-6-2-1-3-7(9)4-6/h1-4,8-9H,5H2	OKVJCVWFVRATSG-UHFFFAOYSA-N	?	25	spectrophotometric	a1/thermodynamic	?	acidic	9.83
11430	S(=O)(C1(=CC=C(O)C=C1))C	CS(=O)C1C=CC(O)=CC=1	InChI=1S/C7H8O2S/c1-10(9)7-4-2-6(8)3-5-7/h2-5,8H,1H3	ZCQSJUGIZGMDDA-UHFFFAOYSA-N	?	25	potentiometric	a/apparent	?	acidic	8.28
11425	S(=O)(O)CC1(=CC=CC=C1)	OS(=O)CC1C=CC=CC=1	InChI=1S/C7H8O2S/c8-10(9)6-7-4-2-1-3-5-7/h1-5H,6H2,(H,8,9)	NVSONFIVLCXXDH-UHFFFAOYSA-N	?	20	mean from 2	a1/apparent	SOOH	acidic	1.86
11428	[Se](=O)(O)C1(=CC(=CC=C1)C)	CC1C=C(C=CC=1)[Se](O)=O	InChI=1S/C7H8O2Se/c1-6-3-2-4-7(5-6)10(8)9/h2-5H,1H3,(H,8,9)	RHEXIQOKFREVJO-UHFFFAOYSA-N	?	25	potentiometric	apparent	?	acidic	4.8
11459	O=C(O)CCC1(=COC=C1)	OC(O)=CCC1=COC=C1	InChI=1S/C7H8O3/c8-7(9)2-1-6-3-4-10-5-6/h2-5,8-9H,1H2	CSMFGBOFTIJFKH-UHFFFAOYSA-N	?	25		a1/thermodynamic	?	acidic	4.44
14055	O=C(C(=O)C)CC(=O)C(=O)C	CC(=O)C(O)=CC(=O)C(=C)O	InChI=1S/C7H8O4/c1-4(8)6(10)3-7(11)5(2)9/h3,8,11H,1H2,2H3	VCUALKPZQNQCNL-UHFFFAOYSA-N	?	25	potentiometric	a1/apparent	?	acidic	4.68
12821	S(C1(=CC=C(O)C=C1))C	CSC1C=CC(O)=CC=1	InChI=1S/C7H8OS/c1-9-7-4-2-6(8)3-5-7/h2-5,8H,1H3	QASBCTGZKABPKX-UHFFFAOYSA-N	?	25	mean from 2	a/apparent	?	acidic	9.5
11400	OB(O)CC1(=CC=CC=C1)	OB(O)CC1C=CC=CC=1	InChI=1S/C7H9BO2/c9-8(10)6-7-4-2-1-3-5-7/h1-5,9-10H,6H2	HBWDWGMBZIFBQE-UHFFFAOYSA-N	?	25	potentiometric	a/apparent	?	acidic	9.12
11593	ON=CC1(=CC=[N+](C)C=C1)	C[N+]1C=CC(CN=O)=CC=1	InChI=1S/C7H9N2O/c1-9-4-2-7(3-5-9)6-8-10/h2-5H,6H2,1H3/q+1	ROLLZIJDMKLEGC-UHFFFAOYSA-N	?	25	potentiometric	a1/apparent	NOH	acidic	8.27
12274	S(=O)(=O)(NC(=O)N)C1(=CC=C(N)C=C1)	NC(=O)NS(=O)(=O)C1C=CC(N)=CC=1	InChI=1S/C7H9N3O3S/c8-5-1-3-6(4-2-5)14(12,13)10-7(9)11/h1-4H,8H2,(H3,9,10,11)	WVAKABMNNSMCDK-UHFFFAOYSA-N	?		spectrophotometric	a1/apparent	SO2NH	acidic	5.41
11231	N1(=C(N=CC2(=C1N=CN2))N(C)C)	CN(C)C1=NC2N=CNC=2C=N1	InChI=1S/C7H9N5/c1-12(2)7-8-3-5-6(11-7)10-4-9-5/h3-4H,1-2H3,(H,8,9,10,11)	BXJVBCCMZKYRGE-UHFFFAOYSA-N	?	20	potentiometric	a2/apparent	?	acidic	10.22
12275	N#CCCN(C1(=NN=NN1))CCC#N	N#CCCN(CCC#N)C1NN=NN=1	InChI=1S/C7H9N7/c8-3-1-5-14(6-2-4-9)7-10-12-13-11-7/h1-2,5-6H2,(H,10,11,12,13)	SFZBBCWZAPTNNW-UHFFFAOYSA-N	?		potentiometric	a/apparent	?	acidic	4.85
14499	S(=O)(=O)(N)C1(=CC=C(C)C=C1)	CC1=CC=C(C=C1)S(N)(=O)=O	InChI=1S/C7H9NO2S/c1-6-2-4-7(5-3-6)11(8,9)10/h2-5H,1H3,(H2,8,9,10)	LMYRWZFENFIFIT-UHFFFAOYSA-N	?	20	mean from 2	a1/apparent	SO2NH-H	acidic	9.89
10895	S(=O)(=O)(N)C1(=CC=C(OC)C=C1)	COC1C=CC(=CC=1)S(N)(=O)=O	InChI=1S/C7H9NO3S/c1-11-6-2-4-7(5-3-6)12(8,9)10/h2-5H,1H3,(H2,8,9,10)	MSFQEZBRFPAFEX-UHFFFAOYSA-N	?	20	mean from 2	a1/thermodynamic	SO2NH-H	acidic	9.93
10667	O=C(C=1(NN=C(C=1)C(=O)C))CC	CC=C(O)C1=CC(=NN1)C(=C)O	InChI=1S/C8H10N2O2/c1-3-8(12)7-4-6(5(2)11)9-10-7/h3-4,11-12H,2H2,1H3,(H,9,10)	VLPHMZYSBUBQFN-UHFFFAOYSA-N	?		spectrophotometric	a/apparent	?	acidic	9.05
10681	O=C(O)C([NH3+])CC1(=C[NH+]=CC=C1)	N=C(CC1C=CC=NC=1)C(O)O	InChI=1S/C8H10N2O2/c9-7(8(11)12)4-6-2-1-3-10-5-6/h1-3,5,8-9,11-12H,4H2	PUKKLOIYGGUDIZ-UHFFFAOYSA-N	?	23	potentiometric	b2/apparent	?	acidic	1.69
16975	O=C1(N(C(=O)C=2(N(C)C(NC=2(N1C))=O))C)	CN1C(=O)C2C(=NC(=O)N2C)N(C)C1=O	InChI=1S/C8H10N4O3/c1-10-4-5(9-7(10)14)11(2)8(15)12(3)6(4)13/h4H,1-3H3	BMPZJVFJRYVRJD-UHFFFAOYSA-N	?		spectrophotometric	a/apparent	?	acidic	6.0
12805	OC1(=CC(=C(C)C=C1)C)	CC1C=C(O)C=CC=1C	InChI=1S/C8H10O/c1-6-3-4-8(9)5-7(6)2/h3-5,9H,1-2H3	YCOXTKKNXUZSKD-UHFFFAOYSA-N	?	21	mean from 7	a1/thermodynamic	OH	acidic	10.32
12807	OC1(=C(C(=CC=C1)C)C)	CC1=C(O)C=CC=C1C	InChI=1S/C8H10O/c1-6-4-3-5-8(9)7(6)2/h3-5,9H,1-2H3	QWBBPBRQALCEIZ-UHFFFAOYSA-N	?	21	mean from 8	a1/thermodynamic	OH	acidic	10.51
11395	O(C1(=C(C=C(O)C=C1)C))C	CC1C=C(O)C=CC=1OC	InChI=1S/C8H10O2/c1-6-5-7(9)3-4-8(6)10-2/h3-5,9H,1-2H3	ILASIIGKRFKNQC-UHFFFAOYSA-N	?	29	mean from 2	a/apparent	?	acidic	10.24
14198	S1(C(=CC=C1)CCCC(=O)O)	OC(O)=CCCC1=CC=CS1	InChI=1S/C8H10O2S/c9-8(10)5-1-3-7-4-2-6-11-7/h2,4-6,9-10H,1,3H2	LZUXYMUIGBYYCS-UHFFFAOYSA-N	?	25		a1/thermodynamic	?	acidic	4.54
14276	O=C1(C(C(=O)[CH-]C(C1)=O)(C)C)	CC1(C)C(O)=CC(=O)CC1=O	InChI=1S/C8H10O3/c1-8(2)6(10)3-5(9)4-7(8)11/h3,10H,4H2,1-2H3	CHFCNWCEHGDVKI-UHFFFAOYSA-N	?	25	potentiometric	2/apparent	?	acidic	9.73
11451	[S+](C1(=CC(O)=CC=C1))(C)C	C[S+](C)C1C=CC=C(O)C=1	InChI=1S/C8H10OS/c1-10(2)8-5-3-4-7(9)6-8/h3-6H,1-2H3/p+1	SRNUOKNNVORIGK-UHFFFAOYSA-O	?		potentiometric	a/apparent	?	acidic	7.67
13190	FC(F)(F)C(=O)CC(=O)CC(C)C	CC(C)CC(=O)C=C(O)C(F)(F)F	InChI=1S/C8H11F3O2/c1-5(2)3-6(12)4-7(13)8(9,10)11/h4-5,13H,3H2,1-2H3	JBWWJROTMONGQY-UHFFFAOYSA-N	?	25		a/apparent	?	acidic	6.52
13440	N2(=C(NC(C)C)C1(=C(NN=C1)N=C2))	CC(C)NC1=NC=NC2NN=CC=21	InChI=1S/C8H11N5/c1-5(2)12-7-6-3-11-13-8(6)10-4-9-7/h3-5H,1-2H3,(H2,9,10,11,12,13)	VKYPWJLCQAENHE-UHFFFAOYSA-N	?	20	spectrophotometric	a2/apparent	?	acidic	10.99
11775	OC1(=CC(=CC=C1)CC[NH3+])	NCCC1=CC(O)=CC=C1	InChI=1S/C8H11NO/c9-5-4-7-2-1-3-8(10)6-7/h1-3,6,10H,4-5,9H2	GHFGJTVYMNRGBY-UHFFFAOYSA-N	?	25	spectrophotometric	a1/apparent	OH	acidic	9.27
14459	O(C1(=C(O)C=CC=C1CN))C	COC1=C(O)C=CC=C1CN	InChI=1S/C8H11NO2/c1-11-8-6(5-9)3-2-4-7(8)10/h2-4,10H,5,9H2,1H3	MWMAXRIRXNYYMV-UHFFFAOYSA-N	?	25	potentiometric	a2/thermodynamic	?	acidic	10.54
14469	O=C(O)C1(C(C#N)CCCC1)	N#CC1CCCCC1=C(O)O	InChI=1S/C8H11NO2/c9-5-6-3-1-2-4-7(6)8(10)11/h6,10-11H,1-4H2	QTZYZNNMHFERBC-UHFFFAOYSA-N	?	25	conductometric	thermodynamic	?	acidic	3.86
11219	O=C1(N(O)C(=O)C2(C1CCCC2))	OC1=C2CCCCC2C(=O)N1O	InChI=1S/C8H11NO3/c10-7-5-3-1-2-4-6(5)8(11)9(7)12/h5,11-12H,1-4H2	WMIGTORYNQFHKZ-UHFFFAOYSA-N	?			a/apparent	?	acidic	6.0
14352	OC=1(N(N=C(C=1CC=C)C)C)	CC1=NN(C)C(O)=C1CC=C	InChI=1S/C8H12N2O/c1-4-5-7-6(2)9-10(3)8(7)11/h4,11H,1,5H2,2-3H3	GNFRTERHZILFQB-UHFFFAOYSA-N	?		potentiometric	a/apparent	?	acidic	10.5
12135	O=C1(NC(C(=O)NC(C(=O)O)C)CC1)	CC(=NC(O)=C1CCC(O)=N1)C(O)O	InChI=1S/C8H12N2O4/c1-4(8(13)14)9-7(12)5-2-3-6(11)10-5/h8,12-14H,2-3H2,1H3,(H,10,11)	ZNZNHJCKMYCBFR-UHFFFAOYSA-N	?			a/apparent	?	acidic	3.6
12366	O=C(O)C2(C1(=NN=NN1C(C)CCC2))	CC1CCCC(C2=NN=NN21)=C(O)O	InChI=1S/C8H12N4O2/c1-5-3-2-4-6(8(13)14)7-9-10-11-12(5)7/h5,13-14H,2-4H2,1H3	GASPKPZUPPIYPT-UHFFFAOYSA-N	?			a/apparent	?	acidic	3.3
14491	OC(O)(C1(=[N+](C=CC=C1)C))C	C[N+]1C=CC=CC=1C(C)(O)O	InChI=1S/C8H12NO2/c1-8(10,11)7-5-3-4-6-9(7)2/h3-6,10-11H,1-2H3/q+1	GALMJTGMKOUCFW-UHFFFAOYSA-N	?	25	spectrophotometric	a1/apparent	-OH	acidic	10.57
11371	O=C1(C(CC(C)C(C1)=O)C)	CC1CC(C)C(=O)C=C1O	InChI=1S/C8H12O2/c1-5-3-6(2)8(10)4-7(5)9/h4-6,9H,3H2,1-2H3	SIUHPTJLGFASDY-UHFFFAOYSA-N	?	20	potentiometric	a/apparent	?	acidic	5.62
11837	O=C(O)C#CCC(C)(C)C	CC(C)(C)CC#CC(O)=O	InChI=1S/C8H12O2/c1-8(2,3)6-4-5-7(9)10/h6H2,1-3H3,(H,9,10)	JNUHCWCASOFEJM-UHFFFAOYSA-N	?	25		a/apparent	?	acidic	2.54
14265	O=C(O)C1(=C(CCC1)COC)	COCC1CCCC=1C(O)=O	InChI=1S/C8H12O3/c1-11-5-6-3-2-4-7(6)8(9)10/h2-5H2,1H3,(H,9,10)	GDKZKBURHPGMRW-UHFFFAOYSA-N	?	25		a1/apparent	CO2H	acidic	4.5
15725	P(=O)(O)([O-])C=1([NH+]=C2(C(O)C(O)C(C(N2(C=1))CO)O))	OCC1C(O)C(O)C(O)C2=NC(=CN21)P(O)(O)=O	InChI=1S/C8H13N2O7P/c11-2-3-5(12)6(13)7(14)8-9-4(1-10(3)8)18(15,16)17/h1,3,5-7,11-14H,2H2,(H2,15,16,17)	HURIBEZHYQHUKI-UHFFFAOYSA-N	?	25		a2/apparent	O-Na	acidic	4.84
10877	O=C(O)C1(=[N+]([O-])C(C)(C)C(C1)C)	CC1(C)C(C)CC(C(O)=O)=[N+]1[O-]	InChI=1S/C8H13NO3/c1-5-4-6(7(10)11)9(12)8(5,2)3/h5H,4H2,1-3H3,(H,10,11)	CAWVOTVSPXIQIS-UHFFFAOYSA-N	?		potentiometric	a/apparent	?	acidic	2.85
13592	O=C(O)C1(N(C(=O)C([NH3+])C)CCC1)	CC(=N)C(O)N1CCCC1=C(O)O	InChI=1S/C8H14N2O3/c1-5(9)7(11)10-4-2-3-6(10)8(12)13/h7,9,11-13H,2-4H2,1H3	RGAGNCLLGAVRRY-UHFFFAOYSA-N	?	25	potentiometric	a1/apparent	?	acidic	3.04
15662	S(CCSCCC1(=NN=NN1))CCC2(=NN=NN2)	C(CSCCSCCC1NN=NN=1)C1NN=NN=1	InChI=1S/C8H14N8S2/c1(7-9-13-14-10-7)3-17-5-6-18-4-2-8-11-15-16-12-8/h1-6H2,(H,9,10,13,14)(H,11,12,15,16)	SGZMMQZYHZYHRD-UHFFFAOYSA-N	?, ?	20	potentiometric	a1/apparent	N-H, N-H	acidic	5.32
11841	O=C(CC(=O)C)CC(C)C	CC(C)C=C(O)CC(=C)O	InChI=1S/C8H14O2/c1-6(2)4-8(10)5-7(3)9/h4,6,9-10H,3,5H2,1-2H3	ATKGBKABROSMCS-UHFFFAOYSA-N	?	24	mean from 2	a1/apparent	?	acidic	9.07
11384	O=C(O)C1(C(CCCC1)C)	CC1CCCCC1=C(O)O	InChI=1S/C8H14O2/c1-6-4-2-3-5-7(6)8(9)10/h6,9-10H,2-5H2,1H3	HRADQOPUYQSKSH-UHFFFAOYSA-N	?, ?	25	conductometric	a/thermodynamic	?, ?	acidic	4.890000000000001
14071	O=C(OCC)C(C(=O)C)CC	CC(=O)C(CC)=C(O)OCC	InChI=1S/C8H14O3/c1-4-7(6(3)9)8(10)11-5-2/h10H,4-5H2,1-3H3	GFUYBIONJGSAIN-UHFFFAOYSA-N	?	25		a/apparent	?	acidic	12.74
14483	O=C(O)C[N+]1(CCCCC1)(C)	C[N+]1(CCCCC1)C=C(O)O	InChI=1S/C8H15NO2/c1-9(7-8(10)11)5-3-2-4-6-9/h7H,2-6H2,1H3,(H-,10,11)/p+1	ZXTXERISHBVKSE-UHFFFAOYSA-O	?	25		a1/apparent	?	acidic	2.01
13236	O=C(N(CCC[NH+](C)C)C)C=NO	CN(C)CCCN(C)C(=O)CN=O	InChI=1S/C8H17N3O2/c1-10(2)5-4-6-11(3)8(12)7-9-13/h4-7H2,1-3H3	XCODUMCBZGFMHO-UHFFFAOYSA-N	?	25	potentiometric	a1/apparent	?	acidic	8.68
14121	O=C(O)CCCCCCC[NH3+]	NCCCCCCC=C(O)O	InChI=1S/C8H17NO2/c9-7-5-3-1-2-4-6-8(10)11/h6,10-11H,1-5,7,9H2	JMDWQVDCZAUJQQ-UHFFFAOYSA-N	?	27	mean from 3	a1/apparent	?	acidic	4.5
14067	[Si](CCCC(=O)O)(CC)(C)C	CC[Si](C)(C)CCC=C(O)O	InChI=1S/C8H18O2Si/c1-4-11(2,3)7-5-6-8(9)10/h6,9-10H,4-5,7H2,1-3H3	MTYKUCBRMIFSFP-UHFFFAOYSA-N	?	25	potentiometric	a1/apparent	?	acidic	5.02
14065	P(=O)(O)(CC(C)C)CC(C)C	CC(C)CP(O)(=O)CC(C)C	InChI=1S/C8H19O2P/c1-7(2)5-11(9,10)6-8(3)4/h7-8H,5-6H2,1-4H3,(H,9,10)	DRDKFCAHTAHYER-UHFFFAOYSA-N	?	25	potentiometric	a1/apparent	OH	acidic	3.25
12397	O=[N+]([O-])C2(=C1(C(=O)NC(C1=CC=C2)=O))	[O-][N+](=O)C1C=CC=C2C=1C(=O)NC2=O	InChI=1S/C8H4N2O4/c11-7-4-2-1-3-5(10(13)14)6(4)8(12)9-7/h1-3H,(H,9,11,12)	BONIIQYTWOPUQI-UHFFFAOYSA-N	?	25		a1/thermodynamic	NH	acidic	8.8
15619	S(=O)(=O)(NC1(=CC(=CC=C1)C(F)(F)F))C(F)(F)F	O=S(=O)(NC1=CC(=CC=C1)C(F)(F)F)C(F)(F)F	InChI=1S/C8H5F6NO2S/c9-7(10,11)5-2-1-3-6(4-5)15-18(16,17)8(12,13)14/h1-4,15H	CRYDVKASIYLFRN-UHFFFAOYSA-N	?	25	potentiometric	a1/apparent	?	acidic	3.5
13933	O=C1(NC(=O)C2(=C1C=CC=C2))	O=C1NC(=O)C2C=CC=CC1=2	InChI=1S/C8H5NO2/c10-7-5-3-1-2-4-6(5)8(11)9-7/h1-4H,(H,9,10,11)	XKJCHHZQLQNZHY-UHFFFAOYSA-N	?	22	mean from 3	a1/thermodynamic	NH	acidic	9.91
11177	S1(N=C(C(=O)O)C2(=C1C=CC=C2))	OC(=O)C1=NSC2C=CC=CC=21	InChI=1S/C8H5NO2S/c10-8(11)7-5-3-1-2-4-6(5)12-9-7/h1-4H,(H,10,11)	KTORKRBAIRTBCP-UHFFFAOYSA-N	?	25	potentiometric	a2/apparent	COOH	acidic	2.76
13373	O=[N+]([O-])C1(=C(O)C=CC2(=C1CC2=O))	[O-][N+](=O)C1C2C=C(O)C=2C=CC=1O	InChI=1S/C8H5NO4/c10-6-2-1-4-5(3-7(4)11)8(6)9(12)13/h1-3,10-11H	DVQITWVOZNSBSI-UHFFFAOYSA-N	?	25	potentiometric	a1/thermodynamic	OH	acidic	3.98
14371	O=C([N+]1(=CC=C(C#N)C=C1))C	C=C(O)[N+]1=CC=C(C=C1)C#N	InChI=1S/C8H6N2O/c1-7(11)10-4-2-8(6-9)3-5-10/h2-5H,1H2/p+1	VLOGRUHUVSDAGT-UHFFFAOYSA-O	?	25		a1/apparent	?	acidic	1.98
13858	OC2(=CC1(=NN=CC=C1C=C2))	OC1=CC2=NN=CC=C2C=C1	InChI=1S/C8H6N2O/c11-7-2-1-6-3-4-9-10-8(6)5-7/h1-5,11H	TVQZTIHYLLXSFD-UHFFFAOYSA-N	?	20	potentiometric	a2/apparent	?	acidic	7.56
13872	OC=2(C1(=NC=CC=C1[NH+]=CC=2))	OC1C=CN=C2C=CC=NC2=1	InChI=1S/C8H6N2O/c11-7-3-5-9-6-2-1-4-10-8(6)7/h1-5H,(H,9,11)	NSPLFNGUPLZYHV-UHFFFAOYSA-N	?	20	potentiometric	a1/apparent	?	acidic	2.85
13875	OC=1([NH+]=NC2(=CC=CC=C2(C=1)))	OC1=CC2C=CC=CC=2N=N1	InChI=1S/C8H6N2O/c11-8-5-6-3-1-2-4-7(6)9-10-8/h1-5H,(H,10,11)	CXUGAWWYKSOLEL-UHFFFAOYSA-N	?	20	spectrophotometric	a1/apparent	?	acidic	0.21
13876	OC1(=[NH+]N=CC=2(C1=CC=CC=2))	OC1N=NC=C2C=CC=CC2=1	InChI=1S/C8H6N2O/c11-8-7-4-2-1-3-6(7)5-9-10-8/h1-5H,(H,10,11)	IJAPPYDYQCXOEF-UHFFFAOYSA-N	?	20	spectrophotometric	a1/apparent	?	acidic	-2.0
12363	O=C(O)C2(=CC(C1(=NN=NN1))=CC=C2)	OC(=O)C1=CC(=CC=C1)C1NN=NN=1	InChI=1S/C8H6N4O2/c13-8(14)6-3-1-2-5(4-6)7-9-11-12-10-7/h1-4H,(H,13,14)(H,9,10,11,12)	MIERACSHCALJOM-UHFFFAOYSA-N	?	20	spectrophotometric	a1/apparent	?	acidic	3.74
15676	S(SC=1(C(=O)NC(=O)NC=1))C=2(C(=O)NC(=O)NC=2)	O=C1NC(=O)C(C=N1)SSC1C=NC(=O)NC1=O	InChI=1S/C8H6N4O4S2/c13-5-3(1-9-7(15)11-5)17-18-4-2-10-8(16)12-6(4)14/h1-4H,(H,11,13,15)(H,12,14,16)	RCFZSHVNPDEZPD-UHFFFAOYSA-N	?		potentiometric	a/apparent	?	acidic	8.0
14946	N1(=NNC(=N1)C3(=CC=C(C2(=NN=NN2))C=C3))	C1=CC(=CC=C1C1NN=NN=1)C1NN=NN=1	InChI=1S/C8H6N8/c1-2-6(8-11-15-16-12-8)4-3-5(1)7-9-13-14-10-7/h1-4H,(H,9,10,13,14)(H,11,12,15,16)	TUSPQFBMQKZVAL-UHFFFAOYSA-N	?	20	spectrophotometric	a1/apparent	NH	acidic	3.44
14246	O=C(O)C(=O)C1(=CC=CC=C1)	OC(=O)C(=O)C1C=CC=CC=1	InChI=1S/C8H6O3/c9-7(8(10)11)6-4-2-1-3-5-6/h1-5H,(H,10,11)	FAQJJMHZNSSFSM-UHFFFAOYSA-N	?	25	mean from 3	apparent	?	acidic	1.22
12431	[Br]C2(=CC1(=C(N=CNS(C1)(=O)=O)C=C2))	O=S1(=O)CC2C=C(Br)C=CC=2N=CN1	InChI=1S/C8H7BrN2O2S/c9-7-1-2-8-6(3-7)4-14(12,13)11-5-10-8/h1-3,5H,4H2,(H,10,11)	AMHJTXUFDCGSMU-UHFFFAOYSA-N	?		spectrophotometric	a/apparent	?	acidic	9.3
14211	[Br]C1(=CC(=C(C)C=C1)C(=O)O)	CC1C=CC(Br)=CC=1C(O)=O	InChI=1S/C8H7BrO2/c1-5-2-3-6(9)4-7(5)8(10)11/h2-4H,1H3,(H,10,11)	SEENCYZQHCUTSB-UHFFFAOYSA-N	?	20	potentiometric	a/thermodynamic	?	acidic	3.58
14188	[Br]C1(=C(C(=O)O)C=CC=C1C)	CC1=CC=CC(C(O)=O)=C1Br	InChI=1S/C8H7BrO2/c1-5-3-2-4-6(7(5)9)8(10)11/h2-4H,1H3,(H,10,11)	LSRTWJCYIWGKCQ-UHFFFAOYSA-N	?	20	potentiometric	a/thermodynamic	?	acidic	2.9
14214	[Br]C1(=C(C=C(O)C(C=C1)=O)C)	CC1C=C(O)C(=O)C=CC=1Br	InChI=1S/C8H7BrO2/c1-5-4-8(11)7(10)3-2-6(5)9/h2-4H,1H3,(H,10,11)	ZCVQFZQHEBDHTQ-UHFFFAOYSA-N	?	25	potentiometric	a/thermodynamic	?	acidic	6.6
11446	ClC1(=CC=C(C(=O)C)C=C1)	C=C(O)C1C=CC(Cl)=CC=1	InChI=1S/C8H7ClO/c1-6(10)7-2-4-8(9)5-3-7/h2-5,10H,1H2	VSCPTEHSYIIKDR-UHFFFAOYSA-N	?	25		a1/apparent	?	acidic	18.08
14221	ClC1(=C(C(=O)O)C=C(C)C=C1)	CC1=CC(C(O)=O)=C(Cl)C=C1	InChI=1S/C8H7ClO2/c1-5-2-3-7(9)6(4-5)8(10)11/h2-4H,1H3,(H,10,11)	LEBWXJZAWTVKFL-UHFFFAOYSA-N	?	20	potentiometric	a/thermodynamic	?	acidic	3.12
14202	ClC1(=CC(=C(C(=O)O)C=C1)C)	CC1C=C(Cl)C=CC=1C(O)=O	InChI=1S/C8H7ClO2/c1-5-4-6(9)2-3-7(5)8(10)11/h2-4H,1H3,(H,10,11)	XXFKOBGFMUIWDH-UHFFFAOYSA-N	?	20	potentiometric	a/thermodynamic	?	acidic	3.75
14196	FC(C1(=CC=CC=C1))C(=O)O	OC(O)=C(F)C1C=CC=CC=1	InChI=1S/C8H7FO2/c9-7(8(10)11)6-4-2-1-3-5-6/h1-5,10-11H	HSKDSFBMZCSBNS-UHFFFAOYSA-N	?	20	mean from 2	a1/apparent	COOH	acidic	2.45
14187	IC1(=C(C(=O)O)C=CC=C1C)	CC1=CC=CC(C(O)=O)=C1I	InChI=1S/C8H7IO2/c1-5-3-2-4-6(7(5)9)8(10)11/h2-4H,1H3,(H,10,11)	PZUXUOZSSYKAMX-UHFFFAOYSA-N	?	20	potentiometric	a/thermodynamic	?	acidic	2.92
13468	O=NC1(=C(O)C=CC2(=C1N=CN2C))	CN1C=NC2C(N=O)=C(O)C=CC1=2	InChI=1S/C8H7N3O2/c1-11-4-9-7-5(11)2-3-6(12)8(7)10-13/h2-4,12H,1H3	UGXKEMXRIUJJDK-UHFFFAOYSA-N	?	20	potentiometric	a2/apparent	?	acidic	6.76
10886	O=C([O-])C(=NO)C1(=CC=CC=C1)	OC(=O)C(N=O)C1C=CC=CC=1	InChI=1S/C8H7NO3/c10-8(11)7(9-12)6-4-2-1-3-5-6/h1-5,7H,(H,10,11)	ZMUDJRQQHDUAIR-UHFFFAOYSA-N	?, ?	20	potentiometric	a2/apparent	?, ?	acidic	11.29
11221	O2(C1(=C(C=CC(=C1)C=NO)OC2))	O=NCC1C=CC2OCOC=2C=1	InChI=1S/C8H7NO3/c10-9-4-6-1-2-7-8(3-6)12-5-11-7/h1-3H,4-5H2	VQCQPDOAQIMFQN-UHFFFAOYSA-N	?	25		thermodynamic	?	acidic	10.85
13613	O=[N+]([O-])C1(=C(C(=O)O)C=CC(=C1)C)	CC1=CC(=C(C=C1)C(O)=O)[N+]([O-])=O	InChI=1S/C8H7NO4/c1-5-2-3-6(8(10)11)7(4-5)9(12)13/h2-4H,1H3,(H,10,11)	KZLLSSGOPIGKDO-UHFFFAOYSA-N	?	20	potentiometric	a/thermodynamic	?	acidic	2.68
13617	O=[N+]([O-])C1(=C(C(=CC=C1)C)C(=O)O)	CC1=CC=CC(=C1C(O)=O)[N+]([O-])=O	InChI=1S/C8H7NO4/c1-5-3-2-4-6(9(12)13)7(5)8(10)11/h2-4H,1H3,(H,10,11)	CCXSGQZMYLXTOI-UHFFFAOYSA-N	?	21	mean from 3	a1/apparent	COOH	acidic	2.13
12178	S(C1(=CC([N+](=O)[O-])=CC=C1))CC(=O)O	[O-][N+](=O)C1C=C(C=CC=1)SC=C(O)O	InChI=1S/C8H7NO4S/c10-8(11)5-14-7-3-1-2-6(4-7)9(12)13/h1-5,10-11H	SYZMSZYILUFRSK-UHFFFAOYSA-N	?	25	potentiometric	a1/apparent	?	acidic	3.4
12183	[Se](C1(=CC=C([N+](=O)[O-])C=C1))CC(=O)O	[O-][N+](=O)C1=CC=C(C=C1)[Se]C=C(O)O	InChI=1S/C8H7NO4Se/c10-8(11)5-14-7-3-1-6(2-4-7)9(12)13/h1-5,10-11H	JWZHBCUBVWDKAI-UHFFFAOYSA-N	?	22	mean from 2	a1/apparent	COOH	acidic	3.46
12236	O=[N+]([O-])C1(=CC=C(C(O)C(=O)O)C=C1)	[O-][N+](=O)C1C=CC(=CC=1)C(O)=C(O)O	InChI=1S/C8H7NO5/c10-7(8(11)12)5-1-3-6(4-2-5)9(13)14/h1-4,10-12H	ILPIXLJSTVJWQL-UHFFFAOYSA-N	?	25	conductometric	apparent	?	acidic	2.99
12239	O=[N+]([O-])C1(=C(OCC(=O)O)C=CC=C1)	[O-][N+](=O)C1C=CC=CC=1OC=C(O)O	InChI=1S/C8H7NO5/c10-8(11)5-14-7-4-2-1-3-6(7)9(12)13/h1-5,10-11H	BKDJBSJYKGQGGG-UHFFFAOYSA-N	?	25		apparent	?	acidic	2.9
10829	FC1(=CC(=CC=C1)C([N+](=O)[O-])C)	CC(C1C=C(F)C=CC=1)[N+]([O-])=O	InChI=1S/C8H8FNO2/c1-6(10(11)12)7-3-2-4-8(9)5-7/h2-6H,1H3	WXAUYRLTWHDJQN-UHFFFAOYSA-N	?	25	spectrophotometric	a1/apparent	?	acidic	7.05
10668	O=C(N)C(=NO)C1(=CC=CC=C1)	NC(=O)C(N=O)C1C=CC=CC=1	InChI=1S/C8H8N2O2/c9-8(11)7(10-12)6-4-2-1-3-5-6/h1-5,7H,(H2,9,11)	TWJNWZLTCWEPMS-UHFFFAOYSA-N	?, ?	20	potentiometric	a1/apparent	?, ?	acidic	9.825
12138	O=[N+]([O-])C1(=C(O)C=CC(=C1)NC(=O)C)	C/C(/O)=N\C1C=CC(O)=C(C=1)[N+]([O-])=O	InChI=1S/C8H8N2O4/c1-5(11)9-6-2-3-8(12)7(4-6)10(13)14/h2-4,12H,1H3,(H,9,11)	XZYRROIQJHLVRG-UHFFFAOYSA-N	?	25	spectrophotometric	a1/apparent	?	acidic	6.78
10984	N1(=NNC(=N1)C2(=CC(=CC=C2)C))	CC1C=C(C=CC=1)C1NN=NN=1	InChI=1S/C8H8N4/c1-6-3-2-4-7(5-6)8-9-11-12-10-8/h2-5H,1H3,(H,9,10,11,12)	GWZNHKMUSLKULV-UHFFFAOYSA-N	?	20	spectrophotometric	a1/apparent	NH	acidic	4.15
13298	O(C2(=C(C1(=NN=NN1))C=CC=C2))C	COC1C=CC=CC=1C1NN=NN=1	InChI=1S/C8H8N4O/c1-13-7-5-3-2-4-6(7)8-9-11-12-10-8/h2-5H,1H3,(H,9,10,11,12)	ANGNJNYCUCJQJV-UHFFFAOYSA-N	?	20	spectrophotometric	a1/apparent	NH	acidic	4.8
11372	O=C(C1(=CC(O)=CC=C1))C	C=C(O)C1=CC(O)=CC=C1	InChI=1S/C8H8O2/c1-6(9)7-3-2-4-8(10)5-7/h2-5,9-10H,1H2	HDUSCJODMXIVSV-UHFFFAOYSA-N	?	25	mean from 3	apparent	?	acidic	9.12
11378	O=C(O)C1(=CC(=CC=C1)C)	CC1C=C(C=CC=1)C(O)=O	InChI=1S/C8H8O2/c1-6-3-2-4-7(5-6)8(9)10/h2-5H,1H3,(H,9,10)	GPSDUZXPYCFOSQ-UHFFFAOYSA-N	?	24	mean from 7	a1/apparent	COOH	acidic	4.28
11376	O=C(O)CC1(=CC=CC=C1)	OC(O)=CC1C=CC=CC=1	InChI=1S/C8H8O2/c9-8(10)6-7-4-2-1-3-5-7/h1-6,9-10H	BKUZZZJNRDDTRP-UHFFFAOYSA-N	?	24	mean from 8	a1/apparent	?	acidic	4.27
14184	S(C1(=C(C(=O)O)C=CC=C1))C	CSC1C=CC=CC=1C(O)=O	InChI=1S/C8H8O2S/c1-11-7-5-3-2-4-6(7)8(9)10/h2-5H,1H3,(H,9,10)	LWJQGKJCZOGGPJ-UHFFFAOYSA-N	?	25		a1/apparent	H(+)	acidic	3.89
14194	[Se]1(C(C(=O)CC(=O)C)=CC=C1)	CC(=O)C=C(O)C1=CC=C[Se]1	InChI=1S/C8H8O2Se/c1-6(9)5-7(10)8-3-2-4-11-8/h2-5,10H,1H3	RDQSIDBUWMDYPO-UHFFFAOYSA-N	?		spectrophotometric	a/apparent	?	acidic	8.55
14242	O=C(O)C1(=CC(OC)=CC=C1)	COC1C=C(C=CC=1)C(O)=O	InChI=1S/C8H8O3/c1-11-7-4-2-3-6(5-7)8(9)10/h2-5H,1H3,(H,9,10)	XHQZJYCNDZAGLW-UHFFFAOYSA-N	?	24	mean from 8	a1/apparent	COOH	acidic	4.06
14241	O=C1(C(O)=C(OC)C=CC=C1)	COC1C=CC=CC(=O)C=1O	InChI=1S/C8H8O3/c1-11-7-5-3-2-4-6(9)8(7)10/h2-5H,1H3,(H,9,10)	MSUIQNOEASGXHI-UHFFFAOYSA-N	?	25	potentiometric	a/apparent	?	acidic	8.0
14274	O=CC1(=CC(OC)=C(O)C=C1)	COC1C=C(C=O)C=CC=1O	InChI=1S/C8H8O3/c1-11-8-4-6(5-9)2-3-7(8)10/h2-5,10H,1H3	MWOOGOJBHIARFG-UHFFFAOYSA-N	?	25	spectrophotometric	a/thermodynamic	?	acidic	7.38
14258	O=C(O)C1(=C(O)C=CC=C1C)	CC1=CC=CC(O)=C1C(O)=O	InChI=1S/C8H8O3/c1-5-3-2-4-6(9)7(5)8(10)11/h2-4,9H,1H3,(H,10,11)	HCJMNOSIAGSZBM-UHFFFAOYSA-N	?	22	mean from 3	a1/apparent	COOH	acidic	3.35
14252	O=C(O)C1(=CC=C(CO)C=C1)	OC(=O)C1=CC=C(CO)C=C1	InChI=1S/C8H8O3/c9-5-6-1-3-7(4-2-6)8(10)11/h1-4,9H,5H2,(H,10,11)	WWYFPDXEIFBNKE-UHFFFAOYSA-N	?	25		a1/thermodynamic	COO-H	acidic	4.18
10512	O=C1(OC(=O)C(C(=O)C)C(=C1)C)	CC(=O)C1=C(O)OC(=O)C=C1C	InChI=1S/C8H8O4/c1-4-3-6(10)12-8(11)7(4)5(2)9/h3,11H,1-2H3	HURSXDKEYMJYED-UHFFFAOYSA-N	?	20	potentiometric	a/apparent	?	acidic	1.34
14373	O[N+]1(=C(C=C(C#N)C=C1C)C)	CC1C=C(C=C(C)[N+]=1O)C#N	InChI=1S/C8H9N2O/c1-6-3-8(5-9)4-7(2)10(6)11/h3-4,11H,1-2H3/q+1	YIQIJOCZXURANB-UHFFFAOYSA-N	?		spectrophotometric	a/apparent	?	acidic	-0.61
11755	ON=C(C1(=CC=CC=C1))C	CC(N=O)C1C=CC=CC=1	InChI=1S/C8H9NO/c1-7(9-10)8-5-3-2-4-6-8/h2-7H,1H3	DKCIKFUVZULJCJ-UHFFFAOYSA-N	?, ?	25		apparent	?, ?	acidic	11.415
14472	O(C1(=CC(=CC=C1)C=NO))C	COC1C=CC=C(CN=O)C=1	InChI=1S/C8H9NO2/c1-11-8-4-2-3-7(5-8)6-9-10/h2-5H,6H2,1H3	BUTFDETYWBEQLV-UHFFFAOYSA-N	?	25		apparent	?	acidic	10.59
14490	O=C(O)C1(=C([NH3+])C=CC=C1C)	CC1C=CC=C(N)C=1C(O)=O	InChI=1S/C8H9NO2/c1-5-3-2-4-6(9)7(5)8(10)11/h2-4H,9H2,1H3,(H,10,11)	XHYVBIXKORFHFM-UHFFFAOYSA-N	?	25	potentiometric	a1/apparent	COOH	acidic	3.2
14448	O=C(NC1(=CC=C(O)C=C1))C	C/C(/O)=N\C1=CC=C(O)C=C1	InChI=1S/C8H9NO2/c1-6(10)9-7-2-4-8(11)5-3-7/h2-5,11H,1H3,(H,9,10)	RZVAJINKPMORJF-UHFFFAOYSA-N	?	20	spectrophotometric	a1/apparent	H-O	acidic	9.5
14482	O=[N+]([O-])C(C1(=CC=CC=C1))C	CC(C1C=CC=CC=1)[N+]([O-])=O	InChI=1S/C8H9NO2/c1-7(9(10)11)8-5-3-2-4-6-8/h2-7H,1H3	GJOVHPKYFFGKCY-UHFFFAOYSA-N	?	25	spectrophotometric	a1/apparent	?	acidic	7.39
14452	O=C(NC)C1(=C(O)C=CC=C1)	CNC(=O)C1C=CC=CC=1O	InChI=1S/C8H9NO2/c1-9-8(11)6-4-2-3-5-7(6)10/h2-5,10H,1H3,(H,9,11)	BCKXMQIYWWTZDP-UHFFFAOYSA-N	?	25	potentiometric	a1/apparent	?	acidic	8.03
14489	O=C(O)C1(=CC=C(C[NH3+])C=C1)	NCC1=CC=C(C=C1)C(O)=O	InChI=1S/C8H9NO2/c9-5-6-1-3-7(4-2-6)8(10)11/h1-4H,5,9H2,(H,10,11)	QCTBMLYLENLHLA-UHFFFAOYSA-N	?	20	potentiometric	1/thermodynamic	?	acidic	3.59
11222	O1(C(O)C=2(C(O)=C(C)N=CC=2(C1)))	CC1N=CC2COC(O)C=2C=1O	InChI=1S/C8H9NO3/c1-4-7(10)6-5(2-9-4)3-12-8(6)11/h2,8,10-11H,3H2,1H3	MUYYNBSOIUTQPC-UHFFFAOYSA-N	?	20	spectrophotometric	a1/apparent	?	acidic	8.75
10885	O=C(O)C1(=CC(=[N+](O)C(=C1)C)C)	CC1C=C(C=C(C)[N+]=1O)C(O)=O	InChI=1S/C8H9NO3/c1-5-3-7(8(10)11)4-6(2)9(5)12/h3-4H,1-2H3,(H-,10,11,12)/p+1	SNSJQCGPTAGKHM-UHFFFAOYSA-O	?		spectrophotometric	a/apparent	?	acidic	-0.01
14540	SC1(=CC=C(NC(=O)C)C=C1)	C/C(/O)=N\C1C=CC(S)=CC=1	InChI=1S/C8H9NOS/c1-6(10)9-7-2-4-8(11)5-3-7/h2-5,11H,1H3,(H,9,10)	AYEQJLOHMLYKAV-UHFFFAOYSA-N	?	25	spectrophotometric	a1/apparent	?	acidic	6.08
11665	S=CNC1(=CC=C(C)C=C1)	CC1=CC=C(C=C1)NC=S	InChI=1S/C8H9NS/c1-7-2-4-8(5-3-7)9-6-10/h2-6H,1H3,(H,9,10)	BVECLOAHVRFOBB-UHFFFAOYSA-N	?	20	potentiometric	a1/apparent	?	acidic	11.64
10572	ClC1(=C(O)C(=CC(=C1)Cl)CCC)	CCCC1=CC(Cl)=CC(Cl)=C1O	InChI=1S/C9H10Cl2O/c1-2-3-6-4-7(10)5-8(11)9(6)12/h4-5,12H,2-3H2,1H3	FUKPHBJLEDJLQG-UHFFFAOYSA-N	?		spectrophotometric	a/apparent	?	acidic	8.1
11109	OC2(=C(C1(=[NH+]CCN1))C=CC=C2)	OC1=CC=CC=C1C1NCCN=1	InChI=1S/C9H10N2O/c12-8-4-2-1-3-7(8)9-10-5-6-11-9/h1-4,12H,5-6H2,(H,10,11)	CSFVISOIQMHABM-UHFFFAOYSA-N	?	20	potentiometric	a2/apparent	?	acidic	6.63
13585	S=C(NC1(=CC(C(=O)C)=CC=C1))N	C=C(O)C1C=C(C=CC=1)NC(N)=S	InChI=1S/C9H10N2OS/c1-6(12)7-3-2-4-8(5-7)11-9(10)13/h2-5,12H,1H2,(H3,10,11,13)	VSDWSLWLHXVNRU-UHFFFAOYSA-N	?	25	spectrophotometric	a1/apparent	?	acidic	12.1
16971	O=C(O)CC(C1(=[NH+]C=CN1))C2(=[NH+]C=CN2)	OC(O)=CC(C1NC=CN=1)C1NC=CN=1	InChI=1S/C9H10N4O2/c14-7(15)5-6(8-10-1-2-11-8)9-12-3-4-13-9/h1-6,14-15H,(H,10,11)(H,12,13)	AERKCKJUJKBKSI-UHFFFAOYSA-N	?	24.9	potentiometric	a1/apparent	COOH	acidic	2.79
16097	S(=O)(=O)(NC1(=NON=C1C))C2(=CC=C(N)C=C2)	CC1=NON=C1NS(=O)(=O)C1C=CC(N)=CC=1	InChI=1S/C9H10N4O3S/c1-6-9(12-16-11-6)13-17(14,15)8-4-2-7(10)3-5-8/h2-5H,10H2,1H3,(H,12,13)	PPVUTYXZHCLELJ-UHFFFAOYSA-N	?		mean from 2	a/apparent	?	acidic	4.0
11954	OC1(=C2(C(=CC=C1)CCC2))	OC1C=CC=C2CCCC2=1	InChI=1S/C9H10O/c10-9-6-2-4-7-3-1-5-8(7)9/h2,4,6,10H,1,3,5H2	DPHNJPUOMLRELT-UHFFFAOYSA-N	?	25		thermodynamic	?	acidic	10.2
14177	O=C(O)C1(=C(C=C(C)C=C1)C)	CC1C=CC(C(O)=O)=C(C)C=1	InChI=1S/C9H10O2/c1-6-3-4-8(9(10)11)7(2)5-6/h3-5H,1-2H3,(H,10,11)	BKYWPNROPGQIFZ-UHFFFAOYSA-N	?	25	conductometric	a/thermodynamic	?	acidic	4.18
14166	O=C(O)CCC1(=CC=CC=C1)	OC(O)=CCC1C=CC=CC=1	InChI=1S/C9H10O2/c10-9(11)7-6-8-4-2-1-3-5-8/h1-5,7,10-11H,6H2	SXUSCSISPHMAHW-UHFFFAOYSA-N	?	25	mean from 5	a1/apparent	?	acidic	4.59
10551	S(CC1(=CC=CC=C1))CC(=O)O	OC(O)=CSCC1C=CC=CC=1	InChI=1S/C9H10O2S/c10-9(11)7-12-6-8-4-2-1-3-5-8/h1-5,7,10-11H,6H2	VMGVILQKFFEVPW-UHFFFAOYSA-N	?	25	conductometric	thermodynamic	?	acidic	3.73
10598	O=C(O)C1(=CC=C(COC)C=C1)	COCC1=CC=C(C=C1)C(O)=O	InChI=1S/C9H10O3/c1-12-6-7-2-4-8(5-3-7)9(10)11/h2-5H,6H2,1H3,(H,10,11)	OORFINRYBCDBEN-UHFFFAOYSA-N	?	25		a1/thermodynamic	COO-H	acidic	4.18
10608	O=C(O)C1(=CC=C(OCC)C=C1)	CCOC1C=CC(=CC=1)C(O)=O	InChI=1S/C9H10O3/c1-2-12-8-5-3-7(4-6-8)9(10)11/h3-6H,2H2,1H3,(H,10,11)	SHSGDXCJYVZFTP-UHFFFAOYSA-N	?	20	mean from 2	a1/apparent	?	acidic	4.64
10579	O=C(C1(=CC(OC)=C(O)C=C1))C	COC1C=C(C=CC=1O)C(=C)O	InChI=1S/C9H10O3/c1-6(10)7-3-4-8(11)9(5-7)12-2/h3-5,10-11H,1H2,2H3	LVVNAZLLSMMYCU-UHFFFAOYSA-N	?	25	mean from 2	a/apparent	?	acidic	7.65
10606	O=C(O)C1(=C(OC)C=CC=C1C)	CC1=CC=CC(OC)=C1C(O)=O	InChI=1S/C9H10O3/c1-6-4-3-5-7(12-2)8(6)9(10)11/h3-5H,1-2H3,(H,10,11)	MICCJGFEXKNBLU-UHFFFAOYSA-N	?	20	potentiometric	a/thermodynamic	?	acidic	3.46
10611	O=C(O)C1(=C(C(OC)=CC=C1)C)	CC1C(=CC=CC=1C(O)=O)OC	InChI=1S/C9H10O3/c1-6-7(9(10)11)4-3-5-8(6)12-2/h3-5H,1-2H3,(H,10,11)	JPCISVSOTKMFPG-UHFFFAOYSA-N	?	20	potentiometric	a/thermodynamic	?	acidic	3.72
10590	O=C(O)C(O)(C1(=CC=CC=C1))C	CC(O)(C1C=CC=CC=1)C(O)=O	InChI=1S/C9H10O3/c1-9(12,8(10)11)7-5-3-2-4-6-7/h2-6,12H,1H3,(H,10,11)	NWCHELUCVWSRRS-UHFFFAOYSA-N	?	18	potentiometric	thermodynamic	?	acidic	3.53
12098	O=C(O)C1(=CC(OC)=C(O)C(=C1)OC)	COC1=CC(=CC(OC)=C1O)C(O)=O	InChI=1S/C9H10O5/c1-13-6-3-5(9(11)12)4-7(14-2)8(6)10/h3-4,10H,1-2H3,(H,11,12)	JMSVCTWVEWCHDZ-UHFFFAOYSA-N	?	20	potentiometric	a1/thermodynamic	?	acidic	4.2
16183	O=C(C2(=NC1(=C(O)[NH+]=C(N)N=C1NC2)))C(O)C	CC(O)=C(O)C1CNC2N=C(N)N=C(O)C=2N=1	InChI=1S/C9H11N5O3/c1-3(15)6(16)4-2-11-7-5(12-4)8(17)14-9(10)13-7/h15-16H,2H2,1H3,(H4,10,11,13,14,17)	FYDGMRRMOMSOLR-UHFFFAOYSA-N	?		spectrophotometric	a1/apparent	?	acidic	1.45
10796	O=C(N(O)C)C1(=CC=C(C)C=C1)	CC1C=CC(=CC=1)C(=O)N(C)O	InChI=1S/C9H11NO2/c1-7-3-5-8(6-4-7)9(11)10(2)12/h3-6,12H,1-2H3	NTWVSQZLKBQYNV-UHFFFAOYSA-N	?	25		a1/apparent	N(CH3)O-H	acidic	8.5
11345	O=C(O)CCC#CC#CCC[NH3+]	NCCC#CC#CCC=C(O)O	InChI=1S/C9H11NO2/c10-8-6-4-2-1-3-5-7-9(11)12/h7,11-12H,5-6,8,10H2	OROGSCALHOUMNI-UHFFFAOYSA-N	?	20		a1/apparent	?	acidic	4.12
12258	S(=O)(=O)(NC(=O)C)C1(=CC=C(C)C=C1)	CC1C=CC(=CC=1)S(=O)(=O)/N=C(\C)/O	InChI=1S/C9H11NO3S/c1-7-3-5-9(6-4-7)14(12,13)10-8(2)11/h3-6H,1-2H3,(H,10,11)	BVJCFOOIOSGZFW-UHFFFAOYSA-N	?	22.5	potentiometric	a/apparent	?	acidic	4.8
14415	S=C(NCC1(=CC=CC=C1))C	CC(=S)NCC1C=CC=CC=1	InChI=1S/C9H11NS/c1-8(11)10-7-9-5-3-2-4-6-9/h2-6H,7H2,1H3,(H,10,11)	DAENMPDSCKPTEP-UHFFFAOYSA-N	?	20	potentiometric	a1/apparent	?	acidic	13.0
10726	OC1(=CC=C(N=CN(C)C)C=C1)	CN(C)C=NC1C=CC(O)=CC=1	InChI=1S/C9H12N2O/c1-11(2)7-10-8-3-5-9(12)6-4-8/h3-7,12H,1-2H3	YXTSZBNGJXQOIM-UHFFFAOYSA-N	?	20	potentiometric	a2/apparent	?	acidic	10.54
10729	O=C([N+]1(=CC=C(N(C)C)C=C1))C	CN(C)C1C=C[N+](=CC=1)C(=C)O	InChI=1S/C9H12N2O/c1-8(12)11-6-4-9(5-7-11)10(2)3/h4-7H,1H2,2-3H3/p+1	ZFYBEWSQZWANKJ-UHFFFAOYSA-O	?	25		a1/apparent	?	acidic	9.55
13565	O=C(C=1(NN=C(C=1)C(=O)C))CCC	CCC=C(O)C1=CC(=NN1)C(=C)O	InChI=1S/C9H12N2O2/c1-3-4-9(13)8-5-7(6(2)12)10-11-8/h4-5,12-13H,2-3H2,1H3,(H,10,11)	SFSILCVIQUIKQH-UHFFFAOYSA-N	?		spectrophotometric	a/apparent	?	acidic	9.28
12462	O=C(N1(CCC2(=NOC(=C2(CC1))O)))C	C=C(O)N1CCC2C(CC1)=NOC=2O	InChI=1S/C9H12N2O3/c1-6(12)11-4-2-7-8(3-5-11)10-14-9(7)13/h12-13H,1-5H2	MUIPFLOIMCNPKB-UHFFFAOYSA-N	?	25	potentiometric	a1/apparent	?	acidic	4.3
11437	OC1(=CC(=CC(=C1)C)CC)	CC1C=C(CC)C=C(O)C=1	InChI=1S/C9H12O/c1-3-8-4-7(2)5-9(10)6-8/h4-6,10H,3H2,1-2H3	XTCHLXABLZQNNN-UHFFFAOYSA-N	?	25	spectrophotometric	a/apparent	?	acidic	10.1
14178	O(C1(=CC=C(O)C=C1))CCC	CCCOC1C=CC(O)=CC=1	InChI=1S/C9H12O2/c1-2-7-11-9-5-3-8(10)4-6-9/h3-6,10H,2,7H2,1H3	KIIIPQXXLVCCQP-UHFFFAOYSA-N	?	25	potentiometric	a1/apparent	?	acidic	10.23
10619	OC1(=C(C(=CC=C1)C(O)C)CO)	CC(O)C1=CC=CC(O)=C1CO	InChI=1S/C9H12O3/c1-6(11)7-3-2-4-9(12)8(7)5-10/h2-4,6,10-12H,5H2,1H3	QDHLAINJBNAVTF-UHFFFAOYSA-N	?			a/apparent	?	acidic	9.9
14235	[S+](C1(=C(C=CC(=C1)O)C))(C)C	CC1C=CC(O)=CC=1[S+](C)C	InChI=1S/C9H12OS/c1-7-4-5-8(10)6-9(7)11(2)3/h4-6H,1-3H3/p+1	BIWPCLXIYFSFEJ-UHFFFAOYSA-O	?	25	potentiometric	a/apparent	?	acidic	8.01
14528	OC1(=CC=C(C[NH+](C)C)C=C1)	CN(C)CC1C=CC(O)=CC=1	InChI=1S/C9H13NO/c1-10(2)7-8-3-5-9(11)6-4-8/h3-6,11H,7H2,1-2H3	NFVPEIKDMMISQO-UHFFFAOYSA-N	?	25	spectrophotometric	a1/apparent	OH	acidic	8.83
14531	OC1(=CC([N+](C)(C)C)=CC=C1)	C[N+](C)(C)C1C=C(O)C=CC=1	InChI=1S/C9H13NO/c1-10(2,3)8-5-4-6-9(11)7-8/h4-7H,1-3H3/p+1	CSKWZSUBRGLJBC-UHFFFAOYSA-O	?	25	mean from 2	a1/apparent	?	acidic	8.07
10798	OC1(=CC(=CC=C1)C(O)CNC)	CNCC(O)C1C=C(O)C=CC=1	InChI=1S/C9H13NO2/c1-10-6-9(12)7-3-2-4-8(11)5-7/h2-5,9-12H,6H2,1H3	SONNWYBIRXJNDC-UHFFFAOYSA-N	?		spectrophotometric	a2/apparent	?	acidic	9.84
14426	SCC[NH2+]CC1(=CC=CC=C1)	SCCNCC1C=CC=CC=1	InChI=1S/C9H13NS/c11-7-6-10-8-9-4-2-1-3-5-9/h1-5,10-11H,6-8H2	LDJADHZNGVTQJD-UHFFFAOYSA-N	?	25	potentiometric	a1/apparent	SH	acidic	7.86
13353	S=C2(N(C1(CCCCC1)(C(N2)=O))C)	CN1C(=S)NC(=O)C21CCCCC2	InChI=1S/C9H14N2OS/c1-11-8(13)10-7(12)9(11)5-3-2-4-6-9/h2-6H2,1H3,(H,10,12,13)	OANRQLIZUJBHSS-UHFFFAOYSA-N	?	18	spectrophotometric	a/apparent	?	acidic	9.25
14533	O[N+](C1(=C(C=CC=C1)C))(C)C	CC1C=CC=CC=1[N+](C)(C)O	InChI=1S/C9H14NO/c1-8-6-4-5-7-9(8)10(2,3)11/h4-7,11H,1-3H3/q+1	YJOCJRJWXLUUQS-UHFFFAOYSA-N	?	20	potentiometric	a/apparent	?	acidic	4.78
10552	S(C(C(=O)O)=C)C1(CCCCC1)	C=C(SC1CCCCC1)C(O)=O	InChI=1S/C9H14O2S/c1-7(9(10)11)12-8-5-3-2-4-6-8/h8H,1-6H2,(H,10,11)	JLYYAPQYJMNHQB-UHFFFAOYSA-N	?	20	potentiometric	a/thermodynamic	?	acidic	3.4
10980	O=C(O)C12(CCC(O)(CC1)CC2)	OC12CCC(CC1)(CC2)C(O)=O	InChI=1S/C9H14O3/c10-7(11)8-1-4-9(12,5-2-8)6-3-8/h12H,1-6H2,(H,10,11)	LXQJPKMORWPZGM-UHFFFAOYSA-N	?	25	potentiometric	a/apparent	?	acidic	6.33
13569	O=C(C(=NO)C[NH+]1(CCCCC1))C	C=C(O)C(CN1CCCCC1)N=O	InChI=1S/C9H16N2O2/c1-8(12)9(10-13)7-11-5-3-2-4-6-11/h9,12H,1-7H2	OSRZKSKTSGFSNA-UHFFFAOYSA-N	?		potentiometric	a1/apparent	OH	acidic	7.05
14176	O=C(O)C1(C(CCCC1C)C)	CC1CCCC(C)C1=C(O)O	InChI=1S/C9H16O2/c1-6-4-3-5-7(2)8(6)9(10)11/h6-7,10-11H,3-5H2,1-2H3	IURKAIZYUDPAIQ-UHFFFAOYSA-N	?	25		apparent	?	acidic	4.88
10826	O=C(O)CC[N+]1(CCCCC1)(C)	C[N+]1(CC=C(O)O)CCCCC1	InChI=1S/C9H17NO2/c1-10(8-5-9(11)12)6-3-2-4-7-10/h5H,2-4,6-8H2,1H3,(H-,11,12)/p+1	YEWQJFUKGOVBET-UHFFFAOYSA-O	?	25		a1/apparent	?	acidic	3.43
12321	O=C(NCCCCC[NH+](C)C)C=NO	CN(C)CCCCCNC(=O)CN=O	InChI=1S/C9H19N3O2/c1-12(2)7-5-3-4-6-10-9(13)8-11-14/h3-8H2,1-2H3,(H,10,13)	KXBQRPZCIHZVID-UHFFFAOYSA-N	?	25	potentiometric	a1/apparent	?	acidic	8.88
11323	S=C(S)N(CC(C)C)CC(C)C	CC(C)CN(CC(C)C)C(S)=S	InChI=1S/C9H19NS2/c1-7(2)5-10(9(11)12)6-8(3)4/h7-8H,5-6H2,1-4H3,(H,11,12)	CBQPQMSTIARRSA-UHFFFAOYSA-N	?	23		a1/apparent	S-H	acidic	3.4
12283	[Si](O[Si](C)(C)C)(CCCC(=O)O)(C)C	C[Si](C)(C)O[Si](C)(C)CCC=C(O)O	InChI=1S/C9H22O3Si2/c1-13(2,3)12-14(4,5)8-6-7-9(10)11/h7,10-11H,6,8H2,1-5H3	VFJMJAQBGMDXKK-UHFFFAOYSA-N	?	25	potentiometric	a1/apparent	?	acidic	5.03
13422	[Br]C2(=C(O)C1(=NC=CC=C1C(=C2)[Br]))	OC1C2=NC=CC=C2C(Br)=CC=1Br	InChI=1S/C9H5Br2NO/c10-6-4-7(11)9(13)8-5(6)2-1-3-12-8/h1-4,13H	ZDASUJMDVPTNTF-UHFFFAOYSA-N	?	25	spectrophotometric	a2/apparent	?	acidic	7.3
12125	ClC1(=CC=C(NN=C(C#N)C#N)C=C1)	N#CC(C#N)N=NC1C=CC(Cl)=CC=1	InChI=1S/C9H5ClN4/c10-7-1-3-8(4-2-7)13-14-9(5-11)6-12/h1-4,9H	VSRWRLJPOOTNFT-UHFFFAOYSA-N	?	25	mean from 2	a1/apparent	?	acidic	6.15
13420	IC2(=C(O)C1(=NC=CC=C1C(=C2)I))	OC1C2=NC=CC=C2C(I)=CC=1I	InChI=1S/C9H5I2NO/c10-6-4-7(11)9(13)8-5(6)2-1-3-12-8/h1-4,13H	UXZFQZANDVDGMM-UHFFFAOYSA-N	?	25	spectrophotometric	a2/apparent	?	acidic	8.0
14928	O=[N+]([O-])C1(=CC=C(NN=C(C#N)C#N)C=C1)	N#CC(C#N)N=NC1C=CC(=CC=1)[N+]([O-])=O	InChI=1S/C9H5N5O2/c10-5-8(6-11)13-12-7-1-3-9(4-2-7)14(15)16/h1-4,8H	JGNLOOXOIBSOLU-UHFFFAOYSA-N	?	25	spectrophotometric	a1/apparent	?	acidic	5.5
12128	OC1(=CC(NN=C(C#N)C#N)=CC=C1)	N#CC(C#N)N=NC1C=C(O)C=CC=1	InChI=1S/C9H6N4O/c10-5-8(6-11)13-12-7-2-1-3-9(14)4-7/h1-4,8,14H	KHJGHPYLXDGEBH-UHFFFAOYSA-N	?	25	spectrophotometric	a1/apparent	?	acidic	6.45
10547	S(C#CC(=O)O)C1(=CC=CC=C1)	OC(=O)C#CSC1C=CC=CC=1	InChI=1S/C9H6O2S/c10-9(11)6-7-12-8-4-2-1-3-5-8/h1-5H,(H,10,11)	BCJDTEWFSMGJAG-UHFFFAOYSA-N	?	25	conductometric	a1/thermodynamic	COOH	acidic	2.11
10979	O=C2(OC1(=C(C=CC(=C1)O)C=C2))	OC1=CC2OC(=O)C=CC=2C=C1	InChI=1S/C9H6O3/c10-7-3-1-6-2-4-9(11)12-8(6)5-7/h1-5,10H	ORHBXUUXSCNDEV-UHFFFAOYSA-N	?	20	potentiometric	a1/apparent	H of OH	acidic	6.18
10972	O=C(O)C=2(C1(=C(C=CC=C1)OC=2))	OC(=O)C1=COC2C=CC=CC=21	InChI=1S/C9H6O3/c10-9(11)7-5-12-8-4-2-1-3-6(7)8/h1-5H,(H,10,11)	BENJFDPHDCGUAQ-UHFFFAOYSA-N	?	20	spectrophotometric	a1/apparent	?	acidic	4.18
13265	S=C1(SSC(=C1)C2(=CC=C(O)C=C2))	OC1C=CC(=CC=1)C1=CC(=S)SS1	InChI=1S/C9H6OS3/c10-7-3-1-6(2-4-7)8-5-9(11)13-12-8/h1-5,10H	IWBBKLMHAILHAR-UHFFFAOYSA-N	?			a1/apparent	?	acidic	7.86
10540	IC(C(=O)O)=CC1(=CC=CC=C1)	OC(=O)C(I)=CC1C=CC=CC=1	InChI=1S/C9H7IO2/c10-8(9(11)12)6-7-4-2-1-3-5-7/h1-6H,(H,11,12)	DHXBCVZQFYNLRC-UHFFFAOYSA-N	?, ?	25		apparent	?, ?	acidic	2.77
13954	OC2(=CC1(=NC=CC=C1C=C2))	OC1=CC2=NC=CC=C2C=C1	InChI=1S/C9H7NO/c11-8-4-3-7-2-1-5-10-9(7)6-8/h1-6,11H	XCRPPAPDRUBKRJ-UHFFFAOYSA-N	?	20	potentiometric	a2/apparent	?	acidic	8.85
13948	OC2(=CC=1(C(=CN=CC=1)C=C2))	OC1=CC2=CC=NC=C2C=C1	InChI=1S/C9H7NO/c11-9-2-1-8-6-10-4-3-7(8)5-9/h1-6,11H	GPVPDRHTRGTSIH-UHFFFAOYSA-N	?	20	potentiometric	a2/apparent	?	acidic	9.15
13976	OC=1(C=2(C([NH+]=CC=1)=CC=CC=2))	OC1C=CN=C2C=CC=CC2=1	InChI=1S/C9H7NO/c11-9-5-6-10-8-4-2-1-3-7(8)9/h1-6H,(H,10,11)	PMZDQRJGMBOQBF-UHFFFAOYSA-N	?	20	potentiometric	a1/apparent	?	acidic	2.27
10810	O=C(O)C1(=CC=C(CC#N)C=C1)	N#CCC1=CC=C(C=C1)C(O)=O	InChI=1S/C9H7NO2/c10-6-5-7-1-3-8(4-2-7)9(11)12/h1-4H,5H2,(H,11,12)	RSGBXCFAYHOKQZ-UHFFFAOYSA-N	?	25		a1/thermodynamic	COO-H	acidic	4.09
11161	O=C(O)C=1(NC=2(C=CC=CC=2(C=1)))	OC(=O)C1=CC2C=CC=CC=2N1	InChI=1S/C9H7NO2/c11-9(12)8-5-6-3-1-2-4-7(6)10-8/h1-5,10H,(H,11,12)	HCUARRIEZVDMPT-UHFFFAOYSA-N	?	22	mean from 3	a1/apparent	?	acidic	3.79
12172	O=[N+]([O-])C=CC1(=CC(C(=O)O)=CC=C1)	[O-][N+](=O)C=CC1=CC(=CC=C1)C(O)=O	InChI=1S/C9H7NO4/c11-9(12)8-3-1-2-7(6-8)4-5-10(13)14/h1-6H,(H,11,12)	GGKIXJPRNNYPLG-UHFFFAOYSA-N	?	25	potentiometric	a/apparent	?	acidic	3.9
14712	O=[N+]([O-])C1(=C(C(C(=O)O)=CC=C1)C(=O)C)	C=C(O)C1C(=CC=CC=1[N+]([O-])=O)C(O)=O	InChI=1S/C9H7NO5/c1-5(11)8-6(9(12)13)3-2-4-7(8)10(14)15/h2-4,11H,1H2,(H,12,13)	RKOZFBAQHJWKGB-UHFFFAOYSA-N	?	20	potentiometric	a/thermodynamic	?	acidic	3.26
13918	SC=2(C=1(C(=NC=CC=1)C=CC=2))	SC1=CC=CC2=NC=CC=C21	InChI=1S/C9H7NS/c11-9-5-1-4-8-7(9)3-2-6-10-8/h1-6,11H	XAXWWYIMGUQNMY-UHFFFAOYSA-N	?	20	spectrophotometric	a2/apparent	?	acidic	6.48
13925	SC1(=[NH+]C=CC=2(C1=CC=CC=2))	SC1=NC=CC2=CC=CC=C21	InChI=1S/C9H7NS/c11-9-8-4-2-1-3-7(8)5-6-10-9/h1-6H,(H,10,11)	IOYIDSMWPLNHRC-UHFFFAOYSA-N	?	20	spectrophotometric	a1/apparent	?	acidic	-1.9
13814	N=1(NC=C(C=1)C2(=CC=CC=C2))	C1=NNC=C1C1C=CC=CC=1	InChI=1S/C9H8N2/c1-2-4-8(5-3-1)9-6-10-11-7-9/h1-7H,(H,10,11)	GPGKNEKFDGOXPO-UHFFFAOYSA-N	?	25	spectrophotometric	a1/apparent	N-H	acidic	13.64
11107	OC2(=[NH+]C=1(C(=CC=CC=1)N=C2C))	CC1=NC2=CC=CC=C2N=C1O	InChI=1S/C9H8N2O/c1-6-9(12)11-8-5-3-2-4-7(8)10-6/h2-5H,1H3,(H,11,12)	BMIMNRPAEPIYDN-UHFFFAOYSA-N	?	20	spectrophotometric	a1/apparent	?	acidic	0.48
11088	OC=1(NN=C(C=1)C2(=CC=CC=C2))	OC1=CC(=NN1)C1C=CC=CC=1	InChI=1S/C9H8N2O/c12-9-6-8(10-11-9)7-4-2-1-3-5-7/h1-6H,(H2,10,11,12)	YLHCQNBWOZXHIR-UHFFFAOYSA-N	?		potentiometric	b/apparent	?	acidic	11.4
17014	S(=O)(=O)(NC=1(SC=CN=1))C2(=CC=CC=C2)	O=S(=O)(NC1=NC=CS1)C1C=CC=CC=1	InChI=1S/C9H8N2O2S2/c12-15(13,8-4-2-1-3-5-8)11-9-10-6-7-14-9/h1-7H,(H,10,11)	AJWNYPNPXLNRAO-UHFFFAOYSA-N	?	25	potentiometric	a/apparent	?	acidic	5.73
13315	S=C1(NC(=S)C(N1)C2(=CC=CC=C2))	S=C1NC(C2C=CC=CC=2)C(=S)N1	InChI=1S/C9H8N2S2/c12-8-7(10-9(13)11-8)6-4-2-1-3-5-6/h1-5,7H,(H2,10,11,12,13)	SPODYUSINQXCQA-UHFFFAOYSA-N	?	25	spectrophotometric	a2/apparent	?	acidic	8.15
14169	O=C(O)C=1(C=CC=CC=CC=1)	OC(=O)C1C=CC=CC=CC=1 |c:4,6,8,t:10|	InChI=1S/C9H8O2/c10-9(11)8-6-4-2-1-3-5-7-8/h1-7H,(H,10,11)/b2-1-,3-1?,4-2?,5-3-,6-4-,7-5?,8-6?,8-7+	JTSWCHSPSNVWLC-FXPPOMFJSA-N	?		potentiometric	a/apparent	?	acidic	4.4
10596	O=C(O)C1(=CC(C(=O)C)=CC=C1)	C=C(O)C1C=C(C=CC=1)C(O)=O	InChI=1S/C9H8O3/c1-6(10)7-3-2-4-8(5-7)9(11)12/h2-5,10H,1H2,(H,11,12)	DMLWAHYFPBSUOJ-UHFFFAOYSA-N	?	25	mean from 2	a1/thermodynamic	COOH	acidic	3.84
10591	O=C(O)C(=O)CC1(=CC=CC=C1)	OC(=CC1C=CC=CC=1)C(O)=O	InChI=1S/C9H8O3/c10-8(9(11)12)6-7-4-2-1-3-5-7/h1-6,10H,(H,11,12)	DEDGUGJNLNLJSR-UHFFFAOYSA-N	?		potentiometric	a/apparent	?	acidic	2.68
12435	ClCC1(=NC=2(C(O)=CC=C(C=2(N1C))O))	CN1C(CCl)=NC2=C1C(O)=CC=C2O	InChI=1S/C9H9ClN2O2/c1-12-7(4-10)11-8-5(13)2-3-6(14)9(8)12/h2-3,13-14H,4H2,1H3	ZHKOZJYAIZDRJQ-UHFFFAOYSA-N	?	30	spectrophotometric	a1/apparent	4-OH	acidic	8.4
13475	OC=2(C1(=NC=CC=C1C(N)=CC=2N))	NC1C=C(N)C2=CC=CN=C2C=1O	InChI=1S/C9H9N3O/c10-6-4-7(11)9(13)8-5(6)2-1-3-12-8/h1-4,13H,10-11H2	LZKZQHIHBPJQIL-UHFFFAOYSA-N	?	20		a2/apparent	?	acidic	10.83
15168	S(=O)(=O)(NC=1(SC=CN=1))C2(=CC=C(N)C=C2)	NC1C=CC(=CC=1)S(=O)(=O)NC1=NC=CS1	InChI=1S/C9H9N3O2S2/c10-7-1-3-8(4-2-7)16(13,14)12-9-11-5-6-15-9/h1-6H,10H2,(H,11,12)	JNMRHUJNCSQMMB-UHFFFAOYSA-N	?	20	mean from 3	a/apparent	?	acidic	7.25
13464	S(C1(=NC=NN1))CC2(=CC=CC=C2)	C(SC1NN=CN=1)C1C=CC=CC=1	InChI=1S/C9H9N3S/c1-2-4-8(5-3-1)6-13-9-10-7-11-12-9/h1-5,7H,6H2,(H,10,11,12)	IQQYSQRJFHUASD-UHFFFAOYSA-N	?	23	spectrophotometric	a1/apparent	NH	acidic	9.5
14521	ON=CC=CC1(=CC=CC=C1)	O=NCC=CC1C=CC=CC=1	InChI=1S/C9H9NO/c11-10-8-4-7-9-5-2-1-3-6-9/h1-7H,8H2	GRQJRHCMSZWPDM-UHFFFAOYSA-N	?, ?	25		apparent	?, ?	acidic	10.72
13666	S=CNC1(=CC(C(=O)OC)=CC=C1)	COC(=O)C1C=C(C=CC=1)NC=S	InChI=1S/C9H9NO2S/c1-12-9(11)7-3-2-4-8(5-7)10-6-13/h2-6H,1H3,(H,10,13)	ORHXDYAUIRBICC-UHFFFAOYSA-N	?	20	potentiometric	a1/apparent	?	acidic	10.81
13703	O=C(OC)CC(=O)C1(=CC=NC=C1)	COC(O)=CC(=O)C1C=CN=CC=1	InChI=1S/C9H9NO3/c1-13-9(12)6-8(11)7-2-4-10-5-3-7/h2-6,12H,1H3	VBQKJINSKLBRPK-UHFFFAOYSA-N	?	25	spectrophotometric	a1/apparent	?	acidic	8.24
14919	S(=O)(=O)(NC(=O)C)C1(=C(C(=O)O)C=CC=C1)	C/C(/O)=N\S(=O)(=O)C1=CC=CC=C1C(O)=O	InChI=1S/C9H9NO5S/c1-6(11)10-16(14,15)8-5-3-2-4-7(8)9(12)13/h2-5H,1H3,(H,10,11)(H,12,13)	ADVANFQVCYCSNR-UHFFFAOYSA-N	?	25		a1/apparent	COOH	acidic	3.1
10480	IC(S(=O)(=O)N)(F)F	NS(=O)(=O)C(F)(F)I	InChI=1S/CH2F2INO2S/c2-1(3,4)8(5,6)7/h(H2,5,6,7)	LPMGOYBTLYDJDA-UHFFFAOYSA-N	?	25		a1/apparent	?	acidic	6.79
17240	O=COO	OOC=O	InChI=1S/CH2O3/c2-1-4-3/h1,3H	SCKXCAADGDQQCS-UHFFFAOYSA-N	?	19.5	potentiometric	a/apparent	?	acidic	7.1
17266	O=CNO	ONC=O	InChI=1S/CH3NO2/c3-1-2-4/h1,4H,(H,2,3)	KDGKTJGPFXIBEB-UHFFFAOYSA-N	?	25	mean from 2	a1/thermodynamic	?	acidic	8.77
14735	O(O)C	COO	InChI=1S/CH4O2/c1-3-2/h2H,1H3	MEUKEBNAABNAEX-UHFFFAOYSA-N	?	20	spectrophotometric	a/apparent	?	acidic	11.5
17566	S(=O)(=O)(N)C	CS(N)(=O)=O	InChI=1S/CH5NO2S/c1-5(2,3)4/h1H3,(H2,2,3,4)	HNQIVZYLYMDVSB-UHFFFAOYSA-N	?	25	potentiometric	a1/apparent	?	acidic	10.8
14748	O[N+]#C	C#[N+]O	InChI=1S/CHNO/c1-2-3/h1H/p+1	UXKUODQYLDZXDL-UHFFFAOYSA-O	?	25		a/thermodynamic	?	acidic	5.0
10148	OC1(=N[NH+]=C([O-])C=C1)	OC1=CC=C(O)N=N1	InChI=1S/C4H4N2O2/c7-3-1-2-4(8)6-5-3/h1-2H,(H,5,7)(H,6,8)	BGRDGMRNKXEXQD-UHFFFAOYSA-N	?, ?	22	mean from 3	a1/apparent	?, ?	acidic	-2.2
14667	O=C([O-])C1([NH2+]CC(C1CC(=O)O)C(C)C)	CC(C)C1CN=C(C1C=C(O)O)C(O)O	InChI=1S/C10H17NO4/c1-5(2)7-4-11-9(10(14)15)6(7)3-8(12)13/h3,5-7,10,12-15H,4H2,1-2H3	BQBLNUADMYTMEZ-UHFFFAOYSA-N	?, ?			a2/apparent	?, ?	acidic	2.12
11173	OC=1(C=2(C([NH+]=C(C=1)[O-])=CC=CC=2))	OC1C=C(O)C2=CC=CC=C2N=1	InChI=1S/C9H7NO2/c11-8-5-9(12)10-7-4-2-1-3-6(7)8/h1-5H,(H2,10,11,12)	HDHQZCHIXUUSMK-UHFFFAOYSA-N	?, ?	20	spectrophotometric	a2/apparent	?, ?	acidic	0.76
14715	S(=O)(=O)(NP(=O)(OC)O)C1(=CC=CC=C1)	COP(O)(=O)NS(=O)(=O)C1C=CC=CC=1	InChI=1S/C7H10NO5PS/c1-13-14(9,10)8-15(11,12)7-5-3-2-4-6-7/h2-6H,1H3,(H2,8,9,10)	DKZNBFRRIICLKN-UHFFFAOYSA-N	?, ?	25		a1/apparent	?, ?	acidic	1.05
12988	O=[N+]([O-])NC1(=NN=NN1)	[O-][N+](=O)NC1NN=NN=1	InChI=1S/CH2N6O2/c8-7(9)4-1-2-5-6-3-1/h(H2,2,3,4,5,6)	HURPOIVZCDCEEE-UHFFFAOYSA-N	?, ?	25	mean from 2	a1/apparent	N-H, N-H	acidic	1.77
15768	P(=O)(O)([O-])COCCN2(C1(=NC=NC(=C1N=C2)N))	NC1N=CN=C2C=1N=CN2CCOCP(O)(O)=O	InChI=1S/C8H12N5O4P/c9-7-6-8(11-3-10-7)13(4-12-6)1-2-17-5-18(14,15)16/h3-4H,1-2,5H2,(H2,9,10,11)(H2,14,15,16)	SUPKOOSCJHTBAH-UHFFFAOYSA-N	?, ?	25	mean from 2	a1/apparent	O-H, P(O)O-H	acidic	1.22
15277	O=[N+]([O-])C1(=CC(=C(O)C=C1)C[NH+](CC(=O)[O-])CC(=O)[O-])	[O-][N+](=O)C1C=CC(O)=C(CN(C=C(O)O)C=C(O)O)C=1	InChI=1S/C11H12N2O7/c14-9-2-1-8(13(19)20)3-7(9)4-12(5-10(15)16)6-11(17)18/h1-3,5-6,14-18H,4H2	ZMKSQNUFCOAHKG-UHFFFAOYSA-N	?, ?	20	potentiometric	a2/apparent	?, ?	acidic	2.4
14152	O=C(O)C1(C(=O)O)(CCCC1)	OC(=O)C1(CCCC1)C(O)=O	InChI=1S/C7H10O4/c8-5(9)7(6(10)11)3-1-2-4-7/h1-4H2,(H,8,9)(H,10,11)	YZFOGXKZTWZVFN-UHFFFAOYSA-N	?, ?	25	mean from 2	1/apparent	?, ?	acidic	3.24
15907	S(=O)(=O)(NCC[NH+](CC(=O)O)CC(=O)O)C1(=CC=C(C)C=C1)	CC1C=CC(=CC=1)S(=O)(=O)NCCN(C=C(O)O)C=C(O)O	InChI=1S/C13H18N2O6S/c1-10-2-4-11(5-3-10)22(20,21)14-6-7-15(8-12(16)17)9-13(18)19/h2-5,8-9,14,16-19H,6-7H2,1H3	MIIZYKHGQOSVHC-UHFFFAOYSA-N	?, ?	25	potentiometric	a1/apparent	?, ?	acidic	2.15
17876	[S-]C1(=CC=NC=C1)	SC1C=CN=CC=1	InChI=1S/C5H5NS/c7-5-1-3-6-4-2-5/h1-4H,(H,6,7)	FHTDDANQIMVWKZ-UHFFFAOYSA-N	?, ?	20	potentiometric	a2/apparent	neutr., proton.	acidic	1.43
14289	O=C([O-])C([NH3+])CC1(=NNC=N1)	N=C(CC1N=CNN=1)C(O)O	InChI=1S/C5H8N4O2/c6-3(5(10)11)1-4-7-2-8-9-4/h2,5-6,10-11H,1H2,(H,7,8,9)	YOQUEJWUXBAZNR-UHFFFAOYSA-N	?, ?			a2/apparent	?, ?	acidic	2.1
11971	[S-]C2(=NC=1(NC=NC=1C=N2))	SC1N=C2NC=NC2=CN=1	InChI=1S/C5H4N4S/c10-5-6-1-3-4(9-5)8-2-7-3/h1-2H,(H2,6,7,8,9,10)	HDBQZGJWHMCXIL-UHFFFAOYSA-N	?, ?	20	potentiometric	a3/apparent	?, ?	acidic	0.5
14706	O=C(NCC(=O)O)C1(=C(O)C(O)=CC=C1)	OC1C=CC=C(C(=O)N=CC(O)O)C=1O	InChI=1S/C9H9NO5/c11-6-3-1-2-5(8(6)14)9(15)10-4-7(12)13/h1-4,7,11-14H	AQFIYBANBLFGQQ-UHFFFAOYSA-N	?, ?	25	potentiometric	a1/apparent	?, ?	acidic	3.5
11869	O=C(O)C(N)CCC(=O)N	N=C(O)CCC(=N)C(O)O	InChI=1S/C5H10N2O3/c6-3(5(9)10)1-2-4(7)8/h5-6,9-10H,1-2H2,(H2,7,8)	GXHSPKFVERYNCR-UHFFFAOYSA-N	?, ?	24	mean from 5	a1/apparent	COOH, ?	acidic	2.2
15391	P(=O)(O)(O)C([NH2+]CC1(=C[NH+]=CC=C1))C2(=C(O)C=CC=C2)	OC1=CC=CC=C1C(NCC1C=CC=NC=1)P(O)(O)=O	InChI=1S/C13H15N2O4P/c16-12-6-2-1-5-11(12)13(20(17,18)19)15-9-10-4-3-7-14-8-10/h1-8,13,15-16H,9H2,(H2,17,18,19)	GHRFZZCEUPGLIT-UHFFFAOYSA-N	?, ?, ?	20	potentiometric	b1/apparent	?, ?, ?	acidic	2.28
12243	S(=O)(=O)(N)C1(=CC=C(P(=O)(O)O)C=C1)	NS(=O)(=O)C1C=CC(=CC=1)P(O)(O)=O	InChI=1S/C6H8NO5PS/c7-14(11,12)6-3-1-5(2-4-6)13(8,9)10/h1-4H,(H2,7,11,12)(H2,8,9,10)	KYCZQSQYGCJAPN-UHFFFAOYSA-N	?, ?, ?	25	potentiometric	a/apparent	&1%, &3%, &2%	acidic	1.42
12372	FC(F)(F)C1(=NC([O-])=C2(NC=NC2(=N1)))	OC1N=C(N=C2N=CNC2=1)C(F)(F)F	InChI=1S/C6H3F3N4O/c7-6(8,9)5-12-3-2(4(14)13-5)10-1-11-3/h1H,(H2,10,11,12,13,14)	SLPBZJPJRTYAPU-UHFFFAOYSA-N	?, ?	20	spectrophotometric	a3/apparent	?, ?	acidic	1.1
16264	O=C(O)C([NH2+]CC1(=C(O)C=CC(=C1)OC))CO	COC1C=C(CN=C(CO)C(O)O)C(O)=CC=1	InChI=1S/C11H15NO5/c1-17-8-2-3-10(14)7(4-8)5-12-9(6-13)11(15)16/h2-4,11,13-16H,5-6H2,1H3	IFTAZLOARCLWLC-UHFFFAOYSA-N	?, ?	25	potentiometric	a1/apparent	COO-H, =NH-H(1+)	acidic	2.1
11928	SCC(NC(=O)C)C(=O)O	C=C(O)N=C(CS)C(O)O	InChI=1S/C5H9NO3S/c1-3(7)6-4(2-10)5(8)9/h5,7-10H,1-2H2	LBVSBYMOEXFTBT-UHFFFAOYSA-N	?, ?	25	potentiometric	a1/apparent	-COOH, -SH	acidic	3.08
12395	[S-]C2(=C(C1(=NC(C)=C(N1)C))C=CC=C2)	CC1N=C(NC=1C)C1=CC=CC=C1S	InChI=1S/C11H12N2S/c1-7-8(2)13-11(12-7)9-5-3-4-6-10(9)14/h3-6,14H,1-2H3,(H,12,13)	MJPMRORDSDCCCN-UHFFFAOYSA-N	?, ?	25	potentiometric	a2/apparent	?, -SH	acidic	3.9
10941	O=C(O)C2(C1(=C(C=CC=C1)C=C2))	OC(O)=C1C=CC2C=CC=CC=21	InChI=1S/C10H8O2/c11-10(12)9-6-5-7-3-1-2-4-8(7)9/h1-6,11-12H	WRYBSOXYZDPXLU-UHFFFAOYSA-N	?, ?	25	spectrophotometric	a1/apparent	-CO2H, -CO2H	acidic	3.92
12616	O=C(O)C(N)CC(=O)N	NC(=O)CC(=N)C(O)O	InChI=1S/C4H8N2O3/c5-2(4(8)9)1-3(6)7/h4-5,8-9H,1H2,(H2,6,7)	YKFYHZWBEQGAJQ-UHFFFAOYSA-N	?, ?, ?, ?, ?	24.9	potentiometric	a2/apparent	-COOH, -NH3(+), NH3+, ?, ?	acidic	2.02
14892	O=C(O)C=CC(=O)NOCC1(=CC=CC=C1)	OC(=O)C=CC(=O)NOCC1C=CC=CC=1	InChI=1S/C11H11NO4/c13-10(6-7-11(14)15)12-16-8-9-4-2-1-3-5-9/h1-7H,8H2,(H,12,13)(H,14,15)	JFUGHCIHXPQYTE-UHFFFAOYSA-N	?, ?			a1/apparent	?, ?	acidic	3.8
16476	ClC1(=C(S(=O)(=O)N)C=C(C(=O)O)C(=C1)NCC=2(OC=CC=2))	NS(=O)(=O)C1C=C(C(O)=O)C(=CC=1Cl)NCC1=CC=CO1	InChI=1S/C12H11ClN2O5S/c13-9-5-10(15-6-7-2-1-3-20-7)8(12(16)17)4-11(9)21(14,18)19/h1-5,15H,6H2,(H,16,17)(H2,14,18,19)	ZZUFCTLCJUWOSV-UHFFFAOYSA-N	?, ?	25	mean from 2	a1/apparent	?, ?	acidic	3.62
16607	P(=O)(O)C([NH2+]CC1(=CC=[NH+]C=C1))C2(=C(O)C=CC=C2)	OC1=CC=CC=C1C(NCC1C=CN=CC=1)P(O)=O	InChI=1S/C13H15N2O3P/c16-12-4-2-1-3-11(12)13(19(17)18)15-9-10-5-7-14-8-6-10/h1-8,13,15-16,19H,9H2,(H,17,18)	QVKNLNQYIXTIHZ-UHFFFAOYSA-N	?, ?	20	mean from 2	b1/apparent	?, ?	acidic	2.35
14844	[Br]C1(=CC(=C(O)C=C1)C(C=CC(=O)O)(C)C)	CC(C)(C=CC(O)=O)C1C=C(Br)C=CC=1O	InChI=1S/C12H13BrO3/c1-12(2,6-5-11(15)16)9-7-8(13)3-4-10(9)14/h3-7,14H,1-2H3,(H,15,16)	FGXOKQYTLLMAQV-UHFFFAOYSA-N	?, ?	39	spectrophotometric	a1/apparent	COOH, OH	acidic	4.46
14893	O=C(O)CCC(=O)NOCC1(=CC=CC=C1)	OC(O)=CCC(=O)NOCC1C=CC=CC=1	InChI=1S/C11H13NO4/c13-10(6-7-11(14)15)12-16-8-9-4-2-1-3-5-9/h1-5,7,14-15H,6,8H2,(H,12,13)	DMRVIRZZZBINBS-UHFFFAOYSA-N	?, ?			a1/apparent	?, ?	acidic	4.6
13760	S=C1(NC(=S)C=2(NC=NC=2(N1)))	S=C1NC2N=CNC=2C(=S)N1	InChI=1S/C5H4N4S2/c10-4-2-3(7-1-6-2)8-5(11)9-4/h1H,(H3,6,7,8,9,10,11)	VQPMXSMUUILNFZ-UHFFFAOYSA-N	?, ?	20	potentiometric	a1/apparent	?, ?	acidic	5.02
17107	O=C(C1(=CC=CC=C1))C[N+]2(=CC=CC=C2)	OC(=C[N+]1C=CC=CC=1)C1C=CC=CC=1	InChI=1S/C13H11NO/c15-13(12-7-3-1-4-8-12)11-14-9-5-2-6-10-14/h1-11H/p+1	IWHOTBXJHCGHRY-UHFFFAOYSA-O	?, ?	25	mean from 2	a1/apparent	?, ?	acidic	4.8
13803	S=C1(NC(=O)C=2(NC=NC=2(N1)))	O=C1NC(=S)NC2N=CNC=21	InChI=1S/C5H4N4OS/c10-4-2-3(7-1-6-2)8-5(11)9-4/h1H,(H3,6,7,8,9,10,11)	XNHFAGRBSMMFKL-UHFFFAOYSA-N	?, ?	23	potentiometric	a1/apparent	?, ?	acidic	5.88
16503	S(=O)(=O)(NC1(=NC(OC)=CC(=N1)OC))C2(=CC=C(O)C=C2)	COC1=CC(=NC(NS(=O)(=O)C2C=CC(O)=CC=2)=N1)OC	InChI=1S/C12H13N3O5S/c1-19-10-7-11(20-2)14-12(13-10)15-21(17,18)9-5-3-8(16)4-6-9/h3-7,16H,1-2H3,(H,13,14,15)	DNLIOTBQSZXSPB-UHFFFAOYSA-N	?, ?		spectrophotometric	a1/apparent	?, ?	acidic	7.29
10583	O=C(O)C=CC1(=C(O)C=CC=C1)	OC1C=CC=CC=1C=CC(O)=O	InChI=1S/C9H8O3/c10-8-4-2-1-3-7(8)5-6-9(11)12/h1-6,10H,(H,11,12)	PMOWTIHVNWZYFI-UHFFFAOYSA-N	?, ?, ?	25	mean from 2	1/thermodynamic	?, ?, ?	acidic	4.56
16667	S(=O)(=O)(NC1(=NC(=CC(=N1)C)C))C2(=CC=C(O)C=C2)	CC1C=C(C)N=C(NS(=O)(=O)C2C=CC(O)=CC=2)N=1	InChI=1S/C12H13N3O3S/c1-8-7-9(2)14-12(13-8)15-19(17,18)11-5-3-10(16)4-6-11/h3-7,16H,1-2H3,(H,13,14,15)	HUFOVXFUJPUAQR-UHFFFAOYSA-N	?, ?		spectrophotometric	a1/apparent	?, ?	acidic	7.52
17634	O=C(O)C=C(O)C	CC(O)=CC(O)=O	InChI=1S/C4H6O3/c1-3(5)2-4(6)7/h2,5H,1H3,(H,6,7)	NVPCGXUWUBHZBD-UHFFFAOYSA-N	?, ?	25		a1/apparent	?, ?	acidic	4.05
14428	O=[N+]([O-])C1(=C(O)C=CC(=C1)O)	[O-][N+](=O)C1C=C(O)C=CC=1O	InChI=1S/C6H5NO4/c8-4-1-2-6(9)5(3-4)7(10)11/h1-3,8-9H	VIIYYMZOGKODQG-UHFFFAOYSA-N	?, ?	25	mean from 2	a1/apparent	?, ?	acidic	7.42
15142	O=C(C1(=CC=CC=C1))CC2(=C[N+](=CC=C2)C)	C[N+]1C=C(C=C(O)C2C=CC=CC=2)C=CC=1	InChI=1S/C14H13NO/c1-15-9-5-6-12(11-15)10-14(16)13-7-3-2-4-8-13/h2-11H,1H3/p+1	CJUULOLIHTUUFA-UHFFFAOYSA-O	?, ?	25	spectrophotometric	a1/apparent	?, ?	acidic	6.75
15421	O=[N+]([O-])C1(=CC(=C(O)C=C1)CC2(=CC(=C(O)C(=C2)C)C))	CC1=CC(CC2C=C(C=CC=2O)[N+]([O-])=O)=CC(C)=C1O	InChI=1S/C15H15NO4/c1-9-5-11(6-10(2)15(9)18)7-12-8-13(16(19)20)3-4-14(12)17/h3-6,8,17-18H,7H2,1-2H3	BBKDSGBRXLJERA-UHFFFAOYSA-N	?, ?	25	spectrophotometric	a1/apparent	?, ?	acidic	7.12
14429	O=[N+]([O-])C1(=C(O)C(O)=CC=C1)	[O-][N+](=O)C1C=CC=C(O)C=1O	InChI=1S/C6H5NO4/c8-5-3-1-2-4(6(5)9)7(10)11/h1-3,8-9H	YHKWFDPEASWKFQ-UHFFFAOYSA-N	?, ?	30	mean from 4	a1/apparent	?, ?	acidic	6.64
15988	OC3(=C1(C(C=2(C(O)=CC=CC1=2))=CC=C3))	OC1C=CC=C2C=1C1C=CC=C(O)C=12	InChI=1S/C12H8O2/c13-9-5-1-3-7-11(9)8-4-2-6-10(14)12(7)8/h1-6,13-14H	VOEFKGGHEJTXRU-UHFFFAOYSA-N	?, ?	26	spectrophotometric	a1/apparent	?, ?	acidic	8.35
15423	O=[N+]([O-])C1(=C(O)C(=CC(=C1)C)CC2(=C(O)C=CC(=C2)C))	CC1=CC(=C(O)C(CC2C=C(C)C=CC=2O)=C1)[N+]([O-])=O	InChI=1S/C15H15NO4/c1-9-3-4-14(17)11(5-9)8-12-6-10(2)7-13(15(12)18)16(19)20/h3-7,17-18H,8H2,1-2H3	OCRQBZXIUUNRHQ-UHFFFAOYSA-N	?, ?	25	spectrophotometric	a1/apparent	?, ?	acidic	6.87
15058	S(=O)(=O)(N)C=2(SC(NC1(=CC=CC=C1))=NN=2)	NS(=O)(=O)C1=NN=C(NC2C=CC=CC=2)S1	InChI=1S/C8H8N4O2S2/c9-16(13,14)8-12-11-7(15-8)10-6-4-2-1-3-5-6/h1-5H,(H,10,11)(H2,9,13,14)	FRUXEGXTPKKYCH-UHFFFAOYSA-N	?, ?		spectrophotometric	a1/apparent	?, ?	acidic	7.7
16490	O=[N+]([O-])C1(=C(O)C(=CC(=C1)C)CC2(=CC(=C(O)C(=C2)C)C))	CC1C=C(CC2=CC(C)=CC(=C2O)[N+]([O-])=O)C=C(C)C=1O	InChI=1S/C16H17NO4/c1-9-4-13(16(19)14(5-9)17(20)21)8-12-6-10(2)15(18)11(3)7-12/h4-7,18-19H,8H2,1-3H3	CBGRLUKJDPBHGE-UHFFFAOYSA-N	?, ?	25	spectrophotometric	a1/apparent	?, ?	acidic	7.98
12790	[Br]C1(=C(O)C=CC(=C1)O)	OC1=CC(Br)=C(O)C=C1	InChI=1S/C6H5BrO2/c7-5-3-4(8)1-2-6(5)9/h1-3,8-9H	REFDOIWRJDGBHY-UHFFFAOYSA-N	?, ?	22	spectrophotometric	a1/apparent	?, ?	acidic	8.67
15782	O=C(NN=CC1(=C(O)C=CC=C1))C2(=CC=NC=C2)	OC1C=CC=CC=1CN=NC(=O)C1C=CN=CC=1	InChI=1S/C13H11N3O2/c17-12-4-2-1-3-11(12)9-15-16-13(18)10-5-7-14-8-6-10/h1-8,17H,9H2	IJGOHEJBDGHHQX-UHFFFAOYSA-N	?, ?	25	spectrophotometric	a1/apparent	H-OC6H4, C(O)N-H	acidic	8.31
10933	ON=C1(C(=NO)CCCC1=NO)	O=NC1C(CCCC1N=O)N=O	InChI=1S/C6H9N3O3/c10-7-4-2-1-3-5(8-11)6(4)9-12/h4-6H,1-3H2	FCDBWNRRBVYHBZ-UHFFFAOYSA-N	?, ?, ?, ?	20	mean from 2	a1/apparent	=N-OH, =N-OH, =N-OH, =N-OH	acidic	8.12
12833	OC1(=C(O)C=CC=C1O)	OC1C=CC=C(O)C=1O	InChI=1S/C6H6O3/c7-4-2-1-3-5(8)6(4)9/h1-3,7-9H	WQGWDDDVZFFDIG-UHFFFAOYSA-N	?, ?	29	mean from 2	a2/apparent	?, ?	acidic	8.97
14884	O=C1(NC(=O)C(C(CCC)C)(CC)C(N1)=O)	CCC1(C(C)CCC)C(=O)NC(=O)NC1=O	InChI=1S/C11H18N2O3/c1-4-6-7(3)11(5-2)8(14)12-10(16)13-9(11)15/h7H,4-6H2,1-3H3,(H2,12,13,14,15,16)	WEXRUCMBJFQVBZ-UHFFFAOYSA-N	?, ?	25	mean from 3	a1/apparent	?, ?	acidic	8.08
10014	OC1(=CC(O)=CC=C1)	OC1=CC(O)=CC=C1	InChI=1S/C6H6O2/c7-5-2-1-3-6(8)4-5/h1-4,7-8H	GHMLBKRAJCXXBS-UHFFFAOYSA-N	?, ?	23	mean from 6	b2/apparent	?, ?	acidic	9.56
11308	O=C(OC)CC(=NO)C(=NO)C	CC(N=O)C(C=C(O)OC)N=O	InChI=1S/C6H10N2O4/c1-4(7-10)5(8-11)3-6(9)12-2/h3-5,9H,1-2H3	ZNSYLPBALQASRP-UHFFFAOYSA-N	?, ?	25	potentiometric	a1/apparent	?, ?	acidic	9.77
12544	O=C(OC)NC1(=NC=NC2(=C1NC=N2))	COC(=O)NC1=NC=NC2N=CNC=21	InChI=1S/C7H7N5O2/c1-14-7(13)12-6-4-5(9-2-8-4)10-3-11-6/h2-3H,1H3,(H2,8,9,10,11,12,13)	ZIXLQZZOPCEFIK-UHFFFAOYSA-N	?, ?		spectrophotometric	a2/apparent	?, ?	acidic	9.68
14001	[O-][N+]2(=C(N)C=1(NC=NC=1N=C2))	NC1C2NC=NC=2N=C[N+]=1[O-]	InChI=1S/C5H5N5O/c6-4-3-5(8-1-7-3)9-2-10(4)11/h1-2H,6H2,(H,7,8,9)	TXTRWVWGYHUIAI-UHFFFAOYSA-N	?, ?		spectrophotometric	a2/apparent	?, ?	acidic	9.0
12768	OC1(=C(O)C=CC(=C1)C)	CC1=CC(O)=C(O)C=C1	InChI=1S/C7H8O2/c1-5-2-3-6(8)7(9)4-5/h2-4,8-9H,1H3	ZBCATMYQYDCTIZ-UHFFFAOYSA-N	?, ?	25	mean from 3	a1/apparent	?, ?	acidic	9.62
14137	ON=C(C(=NO)C)CN(C)C	CC(N=O)C(CN(C)C)N=O	InChI=1S/C6H13N3O2/c1-5(7-10)6(8-11)4-9(2)3/h5-6H,4H2,1-3H3	BUBORVWZFXYFRL-UHFFFAOYSA-N	?, ?	25	potentiometric	a1/apparent	?, ?	acidic	10.6
10531	OC1(=C(C(=C(O)C(=C1C)C)C)C)	CC1C(O)=C(C)C(C)=C(O)C=1C	InChI=1S/C10H14O2/c1-5-6(2)10(12)8(4)7(3)9(5)11/h11-12H,1-4H3	SUNVJLYYDZCIIK-UHFFFAOYSA-N	?, ?	24	mean from 2	a1/apparent	?, ?	acidic	11.3
