# Supplementary material for: Open-source QSAR models for pKa prediction using multiple machine learning approaches
Source: J Cheminform. 2019 Sep 18;11:60. doi: 10.1186/s13321-019-0384-1 (PMC6749653; doi:10.1186/s13321-019-0384-1)
Supplement: Supplementary file 1 — Additional file 1. Original and curated pKa data used for modeling. [file 13321_2019_384_MOESM1_ESM.zip › Opt3_basic_tst.csv]

Molecule name	OriginalSmiles	Canonical_QSARr	InChI_Code_QSARr	InChI Key_QSARr	Salt_Solvent (Concatenate)	temp	method	type	group	basicOrAcidic	pKa
11052	NC=2(C1(=C(N)C=CC=C1C=CC=2))	NC1C=CC=C2C=CC=C(N)C=12	InChI=1S/C10H10N2/c11-8-5-1-3-7-4-2-6-9(12)10(7)8/h1-6H,11-12H2	YFOOEYJGMMJJLS-UHFFFAOYSA-N	?	24.9	spectrophotometric	b1/apparent	H	basic	4.6
13341	OC=1(N(N=C(C=1)C)C2(=CC=CC=C2))	CC1C=C(O)N(N=1)C1C=CC=CC=1	InChI=1S/C10H10N2O/c1-8-7-10(13)12(11-8)9-5-3-2-4-6-9/h2-7,13H,1H3	PLVBQEFRONZLHO-UHFFFAOYSA-N	?	20	spectrophotometric	a/apparent	?	basic	1.07
12353	N2(=C(C1(=NC=CC(=C1)N))C=C(N)C=C2)	NC1=CC(=NC=C1)C1C=C(N)C=CN=1	InChI=1S/C10H10N4/c11-7-1-3-13-9(5-7)10-6-8(12)2-4-14-10/h1-6H,(H2,11,13)(H2,12,14)	WTHJTVKLMSJXEV-UHFFFAOYSA-N	?	20	spectrophotometric	a1/apparent	=NH(+)-	basic	8.8
16091	S(=O)(=O)(NC1(=NC=CN=C1))C2(=CC=C(N)C=C2)	NC1C=CC(=CC=1)S(=O)(=O)NC1C=NC=CN=1	InChI=1S/C10H10N4O2S/c11-8-1-3-9(4-2-8)17(15,16)14-10-7-12-5-6-13-10/h1-7H,11H2,(H,13,14)	YEAICDDXRUOCKJ-UHFFFAOYSA-N	?		potentiometric	b/apparent	?	basic	1.77
13742	O=C2(CC1(=C(C=CC=C1)CC2))	OC1CC2C=CC=CC=2CC=1	InChI=1S/C10H10O/c11-10-6-5-8-3-1-2-4-9(8)7-10/h1-4,6,11H,5,7H2	DYYLTWVZULPSBW-UHFFFAOYSA-N	?	25	spectrophotometric	a1/apparent	?	basic	12.83
13898	N2(C1(=C(C=C(C)C=C1)C=C2))(C)	CC1C=CC2=C(C=1)C=CN2C	InChI=1S/C10H11N/c1-8-3-4-10-9(7-8)5-6-11(10)2/h3-7H,1-2H3	PZNYKBLADPHGMI-UHFFFAOYSA-N	?	25		a1/apparent	?	basic	-2.15
13457	[N+]1(=C(NN)C=CC=2(C1=CC=CC=2))(C)	C[N+]1C2=CC=CC=C2C=CC=1NN	InChI=1S/C10H11N3/c1-13-9-5-3-2-4-8(9)6-7-10(13)12-11/h2-7H,11H2,1H3/p+1	ZQZHCTTVPYQJQR-UHFFFAOYSA-O	?	20	mean from 2	a1/apparent	?	basic	2.66
11141	[Br]C1(=C(N)C=CC2(=C1CCCC2))	NC1C=CC2CCCCC=2C=1Br	InChI=1S/C10H12BrN/c11-10-8-4-2-1-3-7(8)5-6-9(10)12/h5-6H,1-4,12H2	UZQNLYZEAMZVSZ-UHFFFAOYSA-N	?	17	potentiometric	a/apparent	?	basic	3.05
11041	N=2(C1(=C(C=CC=C1)N(C=2)CCC))	CCCN1C=NC2C=CC=CC1=2	InChI=1S/C10H12N2/c1-2-7-12-8-11-9-5-3-4-6-10(9)12/h3-6,8H,2,7H2,1H3	LZUVIELFLONRSS-UHFFFAOYSA-N	?	25	potentiometric	a/apparent	?	basic	5.46
13349	O1(C(=NCC1)N(C2(=CC=CC=C2))C)	CN(C1=NCCO1)C1C=CC=CC=1	InChI=1S/C10H12N2O/c1-12(10-11-7-8-13-10)9-5-3-2-4-6-9/h2-6H,7-8H2,1H3	AKDAEUSQQFHVDL-UHFFFAOYSA-N	?	20		a1/apparent	NH(+)	basic	8.51
14867	O=[N+]([O-])C1(=CC=C(CCC(N)C(=O)[O-])C=C1)	N=C(CCC1C=CC(=CC=1)[N+]([O-])=O)C(O)O	InChI=1S/C10H12N2O4/c11-9(10(13)14)6-3-7-1-4-8(5-2-7)12(15)16/h1-2,4-5,10-11,13-14H,3,6H2	KIDVNDXEXDSFSD-UHFFFAOYSA-N	?		potentiometric	a2/apparent	?	basic	9.1
16296	S2(C1(=NC=NC(=C1NC(C2)=O)N3(CCOCC3)))	OC1CSC2=NC=NC(=C2N=1)N1CCOCC1	InChI=1S/C10H12N4O2S/c15-7-5-17-10-8(13-7)9(11-6-12-10)14-1-3-16-4-2-14/h6H,1-5H2,(H,13,15)	NXZMSMVSXOXJBF-UHFFFAOYSA-N	?	20	spectrophotometric	a1/apparent	?	basic	2.07
15661	N1(=C(N=C(N)N=C1N)NC(=N)NC2(=CC=CC=C2))	NC1=NC(NC(=N)NC2C=CC=CC=2)=NC(N)=N1	InChI=1S/C10H12N8/c11-7(14-6-4-2-1-3-5-6)16-10-17-8(12)15-9(13)18-10/h1-5H,(H7,11,12,13,14,15,16,17,18)	GLOOIGMFIWALOX-UHFFFAOYSA-N	?		spectrophotometric	a/apparent	?	basic	8.2
13320	ClC2(=NC=C(C1([NH+](CCC1)C))C=C2)	CN1CCCC1C1C=NC(Cl)=CC=1	InChI=1S/C10H13ClN2/c1-13-6-2-3-9(13)8-4-5-10(11)12-7-8/h4-5,7,9H,2-3,6H2,1H3	SVVOLGNZRGLPIU-UHFFFAOYSA-N	?	25	spectrophotometric	a1/apparent	?	basic	-1.3
13892	NC2(CC1(=C(C=CC=C1)CC2))	NC1CC2C=CC=CC=2CC1	InChI=1S/C10H13N/c11-10-6-5-8-3-1-2-4-9(8)7-10/h1-4,10H,5-7,11H2	LCGFVWKNXLRFIF-UHFFFAOYSA-N	?	17	potentiometric	a/apparent	?	basic	9.97
14722	O=C(NC1(=CC=C(N(C)C)C=C1))C=NO	CN(C)C1C=CC(=CC=1)NC(=O)CN=O	InChI=1S/C10H13N3O2/c1-13(2)9-5-3-8(4-6-9)12-10(14)7-11-15/h3-6H,7H2,1-2H3,(H,12,14)	MAQGGIZDFDDDSZ-UHFFFAOYSA-N	?	25	potentiometric	a1/apparent	?	basic	4.94
16740	O3(C(N2(C1(=NC=NC(=C1N=C2)N)))C(O)C(C3CO)O)	NC1N=CN=C2C=1N=CN2C1OC(CO)C(O)C1O	InChI=1S/C10H13N5O4/c11-8-5-9(13-2-12-8)15(3-14-5)10-7(18)6(17)4(1-16)19-10/h2-4,6-7,10,16-18H,1H2,(H2,11,12,13)	OIRDTQYFTABQOQ-UHFFFAOYSA-N	?	22	mean from 7	a1/apparent	?	basic	3.53
10843	O=C(C1(=CC=CC=C1))CCNC	CNCC=C(O)C1C=CC=CC=1	InChI=1S/C10H13NO/c1-11-8-7-10(12)9-5-3-2-4-6-9/h2-7,11-12H,8H2,1H3	OEGNMZUGSWNAGF-UHFFFAOYSA-N	?	20		b/apparent	?	basic	9.0
13382	O(C1(=C(OC)C=C2(CCNC2(=C1))))C	COC1C=C2NCCC2=CC=1OC	InChI=1S/C10H13NO2/c1-12-9-5-7-3-4-11-8(7)6-10(9)13-2/h5-6,11H,3-4H2,1-2H3	DPRMKYPHVPDUIH-UHFFFAOYSA-N	?	20	spectrophotometric	a1/apparent	N-H	basic	7.3
13639	O=C(OCCC)C1(=CC=C(N)C=C1)	CCCOC(=O)C1C=CC(N)=CC=1	InChI=1S/C10H13NO2/c1-2-7-13-10(12)8-3-5-9(11)6-4-8/h3-6H,2,7,11H2,1H3	NBFQYHKHPBMJJV-UHFFFAOYSA-N	?	25	spectrophotometric	a/thermodynamic	?	basic	2.49
14678	O=C([O-])C(NCC1(=C(O)C=CC=C1))CO	OC1=CC=CC=C1CN=C(CO)C(O)O	InChI=1S/C10H13NO4/c12-6-8(10(14)15)11-5-7-3-1-2-4-9(7)13/h1-4,10,12-15H,5-6H2	QHCMDCQBMKSGLM-UHFFFAOYSA-N	?	25	mean from 2	a2/apparent	ArO-H	basic	8.22
10770	S(C(=N)C1(=CC=CC=C1))C(C)C	CC(C)SC(=N)C1C=CC=CC=1	InChI=1S/C10H13NS/c1-8(2)12-10(11)9-6-4-3-5-7-9/h3-8,11H,1-2H3	YRLYOMQUYNMAMK-UHFFFAOYSA-N	?	25		b/apparent	?	basic	8.04
13690	ClC1(=CC=C(NCCOCC)C=C1)	CCOCCNC1C=CC(Cl)=CC=1	InChI=1S/C10H14ClNO/c1-2-13-8-7-12-10-5-3-9(11)4-6-10/h3-6,12H,2,7-8H2,1H3	XEVKJXJSSYZHAB-UHFFFAOYSA-N	?	24.9	spectrophotometric	a1/apparent	NH	basic	3.28
10635	N(C1(=CC(=CC=C1)C))=CN(C)C	CC1C=C(C=CC=1)N=CN(C)C	InChI=1S/C10H14N2/c1-9-5-4-6-10(7-9)11-8-12(2)3/h4-8H,1-3H3	NCXQXIRXTWIUDZ-UHFFFAOYSA-N	?	25	potentiometric	a1/apparent	N=C-H	basic	9.11
13579	O(C1(=C(N=CN(C)C)C=CC=C1))C	COC1C=CC=CC=1N=CN(C)C	InChI=1S/C10H14N2O/c1-12(2)8-11-9-6-4-5-7-10(9)13-3/h4-8H,1-3H3	IAXYUZNWRIJSIY-UHFFFAOYSA-N	?	25	mean from 2	a1/apparent	?	basic	8.11
12144	O=[N+]([O-])C1(=CC=C(N(CC)CC)C=C1)	CCN(CC)C1C=CC(=CC=1)[N+]([O-])=O	InChI=1S/C10H14N2O2/c1-3-11(4-2)9-5-7-10(8-6-9)12(13)14/h5-8H,3-4H2,1-2H3	CFPIZMWTMRWZRO-UHFFFAOYSA-N	?	25	spectrophotometric	b1/apparent	amine	basic	1.7
14388	NC1(=C(C=CC=C1)C(C)(C)C)	CC(C)(C)C1C=CC=CC=1N	InChI=1S/C10H15N/c1-10(2,3)8-6-4-5-7-9(8)11/h4-7H,11H2,1-3H3	AEIOZWYBDBVCGW-UHFFFAOYSA-N	?	25	potentiometric	a/apparent	?	basic	3.78
14393	N(CC1(=CC=CC=C1))CCC	CCCNCC1C=CC=CC=1	InChI=1S/C10H15N/c1-2-8-11-9-10-6-4-3-5-7-10/h3-7,11H,2,8-9H2,1H3	OUMBFMLKPJUWDQ-UHFFFAOYSA-N	?	25	potentiometric	b/apparent	?	basic	9.62
14404	N(C1(=CC=CC=C1))(CCC)C	CCCN(C)C1C=CC=CC=1	InChI=1S/C10H15N/c1-3-9-11(2)10-7-5-4-6-8-10/h4-8H,3,9H2,1-2H3	JDKNALCOFBJYBR-UHFFFAOYSA-N	?	23		a/thermodynamic	?	basic	5.67
14392	NC(CCC1(=CC=CC=C1))C	CC(N)CCC1C=CC=CC=1	InChI=1S/C10H15N/c1-9(11)7-8-10-5-3-2-4-6-10/h2-6,9H,7-8,11H2,1H3	WECUIGDEWBNQJJ-UHFFFAOYSA-N	?	25	potentiometric	b/apparent	?	basic	9.78
14410	N(CC1(=C(C=CC=C1)C))(C)C	CC1C=CC=CC=1CN(C)C	InChI=1S/C10H15N/c1-9-6-4-5-7-10(9)8-11(2)3/h4-7H,8H2,1-3H3	IDKBVYHLNSAKTG-UHFFFAOYSA-N	?	25	potentiometric	a1/thermodynamic	N-H%+&	basic	8.71
17121	N2(=C(NCCC(C)C)C1(=C(NN=C1)N=C2))	CC(C)CCNC1=NC=NC2NN=CC=21	InChI=1S/C10H15N5/c1-7(2)3-4-11-9-8-5-14-15-10(8)13-6-12-9/h5-7H,3-4H2,1-2H3,(H2,11,12,13,14,15)	DDGRELYEXVSKCZ-UHFFFAOYSA-N	?	20	spectrophotometric	a/apparent	?	basic	4.62
10847	O(CCNC1(=CC=CC=C1))CC	CCOCCNC1C=CC=CC=1	InChI=1S/C10H15NO/c1-2-12-9-8-11-10-6-4-3-5-7-10/h3-7,11H,2,8-9H2,1H3	JLYJJRHBGXOWSQ-UHFFFAOYSA-N	?	24.9	spectrophotometric	a1/apparent	NH	basic	4.04
10832	OC1(=C(C=C(C)C=C1)CN(C)C)	CC1C=CC(O)=C(CN(C)C)C=1	InChI=1S/C10H15NO/c1-8-4-5-10(12)9(6-8)7-11(2)3/h4-6,12H,7H2,1-3H3	HYVZRUQCAHFECM-UHFFFAOYSA-N	?	25	mean from 3	b1/apparent	?	basic	8.68
10841	OCCCCCC1(=CN=CC=C1)	OCCCCCC1=CN=CC=C1	InChI=1S/C10H15NO/c12-8-3-1-2-5-10-6-4-7-11-9-10/h4,6-7,9,12H,1-3,5,8H2	ZTLBNLWBIMJSES-UHFFFAOYSA-N	?	25	potentiometric	a1/apparent	?	basic	5.72
13644	O(C1(=CC(=C(O)C=C1)CN(C)C))C	COC1C=CC(O)=C(CN(C)C)C=1	InChI=1S/C10H15NO2/c1-11(2)7-8-6-9(13-3)4-5-10(8)12/h4-6,12H,7H2,1-3H3	DALDKLLZFGAGLB-UHFFFAOYSA-N	?	25	mean from 3	b1/apparent	?	basic	8.7
13392	O=C([O-])C1(N2(CC(C=C)C(C1)CC2))	C=CC1CN2CCC1CC2=C(O)O	InChI=1S/C10H15NO2/c1-2-7-6-11-4-3-8(7)5-9(11)10(12)13/h2,7-8,12-13H,1,3-6H2	JZJRCSGZICQJIR-UHFFFAOYSA-N	?		potentiometric	a1/apparent	?	basic	10.6
14669	O=C([O-])C1(NCC(C1CC(=O)[O-])C(=C)C)	CC(=C)C1CN=C(C1C=C(O)O)C(O)O	InChI=1S/C10H15NO4/c1-5(2)7-4-11-9(10(14)15)6(7)3-8(12)13/h3,6-7,10,12-15H,1,4H2,2H3	RSBFVRNCRHSKHQ-UHFFFAOYSA-N	?			a3/apparent	?	basic	10.21
14655	O=C([O-])C1(NCC(C1CC(=O)N)C(=C)C)	CC(=C)C1CN=C(C1CC(=N)O)C(O)O	InChI=1S/C10H16N2O3/c1-5(2)7-4-12-9(10(14)15)6(7)3-8(11)13/h6-7,10,14-15H,1,3-4H2,2H3,(H2,11,13)	ISKJWPWBCHBQMO-UHFFFAOYSA-N	?			a2/apparent	?	basic	9.47
14100	N(C(C#C)(C)C)C(C=C)(C)C	CC(C)(C#C)NC(C)(C)C=C	InChI=1S/C10H17N/c1-7-9(3,4)11-10(5,6)8-2/h1,8,11H,2H2,3-6H3	RNQWTFCKILAQKZ-UHFFFAOYSA-N	?	25	potentiometric	a1/apparent	?	basic	8.2
13210	O=C(OCCN(CC=C)C)C(=C)C	CC(=C)C(=O)OCCN(C)CC=C	InChI=1S/C10H17NO2/c1-5-6-11(4)7-8-13-10(12)9(2)3/h5H,1-2,6-8H2,3-4H3	ZVAUURVOTSQXKL-UHFFFAOYSA-N	?	25	mean from 3	a1/thermodynamic	?	basic	7.39
12526	O=C(OC)C1(C(O)CC2(N(C1CC2)C))	COC(O)=C1C2CCC(CC1O)N2C	InChI=1S/C10H17NO3/c1-11-6-3-4-7(11)9(8(12)5-6)10(13)14-2/h6-8,12-13H,3-5H2,1-2H3	BOWYNFSOLZTYCR-UHFFFAOYSA-N	?, ?	25	potentiometric	a/apparent	NH%+&, ?	basic	8.530000000000001
10766	[Si](CNC1(=CC=CC=C1))(C)(C)C	C[Si](C)(C)CNC1C=CC=CC=1	InChI=1S/C10H17NSi/c1-12(2,3)9-11-10-7-5-4-6-8-10/h4-8,11H,9H2,1-3H3	VIAPGVLSJAGIPY-UHFFFAOYSA-N	?		potentiometric	b/thermodynamic	?	basic	5.3
14097	N(C(C=C)(C)C)C(C=C)(C)C	CC(C)(C=C)NC(C)(C)C=C	InChI=1S/C10H19N/c1-7-9(3,4)11-10(5,6)8-2/h7-8,11H,1-2H2,3-6H3	PPDIERCWCKAQJY-UHFFFAOYSA-N	?	25	potentiometric	a1/apparent	?	basic	10.1
13378	O2(C(CN(CC1(OC1))CCCC)C2)	CCCCN(CC1CO1)CC1CO1	InChI=1S/C10H19NO2/c1-2-3-4-11(5-9-7-12-9)6-10-8-13-10/h9-10H,2-8H2,1H3	LJDKIFXJERTLMR-UHFFFAOYSA-N	?	20	potentiometric	b1/apparent	NH%+&	basic	6.91
13208	O=C(OCCNCC(C)C)C(=C)C	CC(=C)C(=O)OCCNCC(C)C	InChI=1S/C10H19NO2/c1-8(2)7-11-5-6-13-10(12)9(3)4/h8,11H,3,5-7H2,1-2,4H3	DCGRGVIPGIQHBE-UHFFFAOYSA-N	?	25	potentiometric	a1/thermodynamic	?	basic	8.91
13198	O=C(NC(CCN(C)C)(C)C)C=C	CN(C)CCC(C)(C)NC(=O)C=C	InChI=1S/C10H20N2O/c1-6-9(13)11-10(2,3)7-8-12(4)5/h6H,1,7-8H2,2-5H3,(H,11,13)	OCMFIRSRLNISHF-UHFFFAOYSA-N	?	25	potentiometric	a1/apparent	?	basic	9.39
14096	N(C(C=C)(CC)C)(C(C)C)C	CCC(C)(C=C)N(C)C(C)C	InChI=1S/C10H21N/c1-7-10(5,8-2)11(6)9(3)4/h7,9H,1,8H2,2-6H3	UDYQTEPETZNJJZ-UHFFFAOYSA-N	?	25	potentiometric	a1/apparent	?	basic	11.3
14405	N1(C(CCCC1(C)C)(C)C)(C)	CN1C(C)(C)CCCC1(C)C	InChI=1S/C10H21N/c1-9(2)7-6-8-10(3,4)11(9)5/h6-8H2,1-5H3	XULIXFLCVXWHRF-UHFFFAOYSA-N	?	30	potentiometric	a1/apparent	NH%+&	basic	11.25
13220	O=C([O-])CCCCCCCCCN	NCCCCCCCCC=C(O)O	InChI=1S/C10H21NO2/c11-9-7-5-3-1-2-4-6-8-10(12)13/h8,12-13H,1-7,9,11H2	YRNWOAMGHKJYLN-UHFFFAOYSA-N	?	27	mean from 3	a2/apparent	?	basic	11.01
14094	N(C(CC)(C)C)(C(C)(C)C)C	CC(C)(C)N(C)C(C)(C)CC	InChI=1S/C10H23N/c1-8-10(5,6)11(7)9(2,3)4/h8H2,1-7H3	HODGCVNTSLRUHK-UHFFFAOYSA-N	?	25	potentiometric	a1/apparent	?	basic	11.9
13212	OC(CN(CC(O)C)CCC)CC	CC(O)CN(CCC)CC(O)CC	InChI=1S/C10H23NO2/c1-4-6-11(7-9(3)12)8-10(13)5-2/h9-10,12-13H,4-8H2,1-3H3	KRKCAVIROZKONS-UHFFFAOYSA-N	?	20	potentiometric	a1/apparent	-NH3%+&	basic	9.0
13215	OC(CN(CC(O)C)CC(C)C)C	CC(C)CN(CC(C)O)CC(C)O	InChI=1S/C10H23NO2/c1-8(2)5-11(6-9(3)12)7-10(4)13/h8-10,12-13H,5-7H2,1-4H3	SJVINIYQXBASPF-UHFFFAOYSA-N	?		potentiometric	a/apparent	prot.	basic	8.8
11326	S(CC(C)C)CCN(CC)CC	CC(C)CSCCN(CC)CC	InChI=1S/C10H23NS/c1-5-11(6-2)7-8-12-9-10(3)4/h10H,5-9H2,1-4H3	ZBDCZOMEKJDMLI-UHFFFAOYSA-N	?	17	potentiometric	b/apparent	?	basic	8.83
12114	N1(CCNCCCNCCNCCC1)	C1CNCCCNCCNCCCN1	InChI=1S/C10H24N4/c1-3-11-7-9-13-5-2-6-14-10-8-12-4-1/h11-14H,1-10H2	MDAXKAUIABOHTD-UHFFFAOYSA-N	?	25	mean from 2	b1/apparent	HN	basic	11.1
12392	ClC2(=CN=C(C1(=NC=C(Cl)C=C1))C=C2)	ClC1=CN=C(C=C1)C1C=CC(Cl)=CN=1	InChI=1S/C10H6Cl2N2/c11-7-1-3-9(13-5-7)10-4-2-8(12)6-14-10/h1-6H	HYCKHRIFJYTAEM-UHFFFAOYSA-N	?		spectrophotometric	a/apparent	?	basic	3.96
15080	O=[N+]([O-])C=2(C=1(C(=NC=CC=1)C(C(=O)[O-])=CC=2))	[O-][N+](=O)C1=CC=C(C(O)=O)C2=NC=CC=C12	InChI=1S/C10H6N2O4/c13-10(14)7-3-4-8(12(15)16)6-2-1-5-11-9(6)7/h1-5H,(H,13,14)	HXHZCOASPJWXPP-UHFFFAOYSA-N	?	25	potentiometric	a/thermodynamic	?	basic	4.67
13318	ClC1(=CC(=NC=C1)C2(=NC=CC=C2))	ClC1=CC(=NC=C1)C1C=CC=CN=1	InChI=1S/C10H7ClN2/c11-8-4-6-13-10(7-8)9-3-1-2-5-12-9/h1-7H	IXEGJZGCPOORDR-UHFFFAOYSA-N	?	20	spectrophotometric	a1/apparent	=NH(+)-	basic	3.8
11179	O=CC=1(C=2(C(N=CC=1)=CC=CC=2))	O=CC1=CC=NC2=CC=CC=C21	InChI=1S/C10H7NO/c12-7-8-5-6-11-10-4-2-1-3-9(8)10/h1-7H	MGCGJBXTNWUHQE-UHFFFAOYSA-N	?			a/apparent	?	basic	4.25
13397	O=C([O-])C=1(C=2(C(N=CC=1)=CC=CC=2))	OC(=O)C1=CC=NC2=CC=CC=C12	InChI=1S/C10H7NO2/c12-10(13)8-5-6-11-9-4-2-1-3-7(8)9/h1-6H,(H,12,13)	VQMSRUREDGBWKT-UHFFFAOYSA-N	?	20	mean from 2	a1/apparent	?	basic	4.76
12525	O=C(O)C=2(C=1(C(=NC=CC=1)C(O)=CC=2))	OC1=CC=C(C2=CC=CN=C12)C(O)=O	InChI=1S/C10H7NO3/c12-8-4-3-7(10(13)14)6-2-1-5-11-9(6)8/h1-5,12H,(H,13,14)	JGRPKOGHYBAVMW-UHFFFAOYSA-N	?, ?	20		a1/apparent	?, ?	basic	4.4
13427	ClC=2(C=1(C(=NC=CC=1)C(OC)=CC=2))	COC1=CC=C(Cl)C2=CC=CN=C12	InChI=1S/C10H8ClNO/c1-13-9-5-4-8(11)7-3-2-6-12-10(7)9/h2-6H,1H3	YZCSDQVSXILXPK-UHFFFAOYSA-N	?	25	spectrophotometric	a1/apparent	H+ of NH+	basic	4.13
13347	ON=CC=1(C=2(C(N=CC=1)=CC=CC=2))	O=NCC1=CC=NC2=CC=CC=C12	InChI=1S/C10H8N2O/c13-12-7-8-5-6-11-10-4-2-1-3-9(8)10/h1-6H,7H2	GIDTWRKUFXMHAH-UHFFFAOYSA-N	?	20	spectrophotometric	a1/apparent	?	basic	4.55
12420	O=[N+]([O-])C2(=C(N)C=1(C(=CC=CC=1)C=C2))	NC1C2=CC=CC=C2C=CC=1[N+]([O-])=O	InChI=1S/C10H8N2O2/c11-10-8-4-2-1-3-7(8)5-6-9(10)12(13)14/h1-6H,11H2	SMAJHKXZBICXLS-UHFFFAOYSA-N	?	20		a/thermodynamic	?	basic	-1.6
12424	O=[N+]([O-])C=2(C=1(C(=CC=C(C=1)N)C=CC=2))	NC1C=C2C(=CC=CC2=CC=1)[N+]([O-])=O	InChI=1S/C10H8N2O2/c11-8-5-4-7-2-1-3-10(12(13)14)9(7)6-8/h1-6H,11H2	FGLPIWSCAOGYBA-UHFFFAOYSA-N	?	25		a/thermodynamic	?	basic	2.86
12416	O=[N+]([O-])C=2(C=1(C(=C(N)C=CC=1)C=CC=2))	NC1C=CC=C2C(=CC=CC2=1)[N+]([O-])=O	InChI=1S/C10H8N2O2/c11-9-5-1-4-8-7(9)3-2-6-10(8)12(13)14/h1-6H,11H2	WEWILNPCZSSAIJ-UHFFFAOYSA-N	?	25		a/thermodynamic	?	basic	2.8
17016	S=C2(N(C(=O)C1(=CC=CC=C1))CC(N2)=O)	OC1CN(C(=O)C2C=CC=CC=2)C(=S)N=1	InChI=1S/C10H8N2O2S/c13-8-6-12(10(15)11-8)9(14)7-4-2-1-3-5-7/h1-5H,6H2,(H,11,13,15)	YTMVOQHVLQJLML-UHFFFAOYSA-N	?	25	spectrophotometric	a1/apparent	?	basic	-6.6
10950	OC=1(C=2(C(C([O-])=CC=1)=CC=CC=2))	OC1C=CC(O)=C2C=CC=CC=12	InChI=1S/C10H8O2/c11-9-5-6-10(12)8-4-2-1-3-7(8)9/h1-6,11-12H	PCILLCXFKWDRMK-UHFFFAOYSA-N	?	19.9	spectrophotometric	a2/apparent	?	basic	11.02
13897	N=2(C=1(C(=CC=C(C=1)C)C=CC=2))	CC1C=C2N=CC=CC2=CC=1	InChI=1S/C10H9N/c1-8-4-5-9-3-2-6-11-10(9)7-8/h2-7H,1H3	KDYVCOSVYOSHOL-UHFFFAOYSA-N	?	20	mean from 3	b/apparent	?	basic	5.25
13899	NC=1(C=2(C(C=CC=1)=CC=CC=2))	NC1=CC=CC2=CC=CC=C21	InChI=1S/C10H9N/c11-10-7-3-5-8-4-1-2-6-9(8)10/h1-7H,11H2	RUFPHBVGCFYCNW-UHFFFAOYSA-N	?	21	mean from 4	b1/apparent	NH(1+)	basic	3.92
15020	O1(C(=CC=C1)CNC2(=NC=NC3(=C2C=NN3)))	C(NC1=NC=NC2NN=CC1=2)C1=CC=CO1	InChI=1S/C10H9N5O/c1-2-7(16-3-1)4-11-9-8-5-14-15-10(8)13-6-12-9/h1-3,5-6H,4H2,(H2,11,12,13,14,15)	KWGOKOFSPBXMSX-UHFFFAOYSA-N	?	20	spectrophotometric	a/apparent	?	basic	4.01
11200	O(C2(=NC=1(C(=CC=CC=1)C=C2)))C	COC1C=CC2=CC=CC=C2N=1	InChI=1S/C10H9NO/c1-12-10-7-6-8-4-2-3-5-9(8)11-10/h2-7H,1H3	ZTQNUTNKGQGWCM-UHFFFAOYSA-N	?	20	potentiometric	a/apparent	NH%+&	basic	3.17
11182	OC=2(C1(=NC=CC=C1C(C)=CC=2))	CC1=CC=C(O)C2=NC=CC=C21	InChI=1S/C10H9NO/c1-7-4-5-9(12)10-8(7)3-2-6-11-10/h2-6,12H,1H3	RPVGLMKJGQMQSN-UHFFFAOYSA-N	?	25	potentiometric	a1/apparent	?	basic	5.29
11152	S=C1(C2(=C(N(C)C=C1)C=CC=C2))	CN1C=CC(=S)C2C=CC=CC1=2	InChI=1S/C10H9NS/c1-11-7-6-10(12)8-4-2-3-5-9(8)11/h2-7H,1H3	UHFHXGARFLWEAF-UHFFFAOYSA-N	?	20	spectrophotometric	a/apparent	?	basic	0.56
11149	S(C=1(N=CC2(=CC=CC=C2(C=1))))C	CSC1=CC2=CC=CC=C2C=N1	InChI=1S/C10H9NS/c1-12-10-6-8-4-2-3-5-9(8)7-11-10/h2-7H,1H3	SNRLRUIFMJGALU-UHFFFAOYSA-N	?	20	spectrophotometric	a/apparent	NH%+&	basic	3.41
11146	S(C=1(C=NC2(=CC=CC=C2(C=1))))C	CSC1=CC2=CC=CC=C2N=C1	InChI=1S/C10H9NS/c1-12-9-6-8-4-2-3-5-10(8)11-7-9/h2-7H,1H3	GYORPPNTMWUJCH-UHFFFAOYSA-N	?	20	spectrophotometric	a/apparent	NH%+&	basic	3.88
14629	N#CC(=NNC1(=C(C=CC=C1C)C))C#N	CC1C=CC=C(C)C=1N=NC(C#N)C#N	InChI=1S/C11H10N4/c1-8-4-3-5-9(2)11(8)15-14-10(6-12)7-13/h3-5,10H,1-2H3	SQEUWWVFNYITIZ-UHFFFAOYSA-N	?	25	spectrophotometric	a1/apparent	?	basic	-0.82
11131	N(C=1(C=2(C(C=CC=1)=CC=CC=2)))C	CNC1=CC=CC2=CC=CC=C21	InChI=1S/C11H11N/c1-12-11-8-4-6-9-5-2-3-7-10(9)11/h2-8,12H,1H3	AKEYUWUEAXIBTF-UHFFFAOYSA-N	?	25	potentiometric	a/thermodynamic	H%+&	basic	3.7
11128	N=1(C=2(C(C=C(C=1C)C)=CC=CC=2))	CC1=CC2=CC=CC=C2N=C1C	InChI=1S/C11H11N/c1-8-7-10-5-3-4-6-11(10)12-9(8)2/h3-7H,1-2H3	FBOFHVFMPNNIKN-UHFFFAOYSA-N	?	25	potentiometric	b/apparent	?	basic	4.93
16200	S(=O)(=O)(NC1(=NC(=CC=N1)C))C2(=CC=CC=C2)	CC1=CC=NC(NS(=O)(=O)C2C=CC=CC=2)=N1	InChI=1S/C11H11N3O2S/c1-9-7-8-12-11(13-9)14-17(15,16)10-5-3-2-4-6-10/h2-8H,1H3,(H,12,13,14)	JHBCSXMWPZTKTF-UHFFFAOYSA-N	?	25	potentiometric	b/apparent	?	basic	0.59
16337	O1(C(=CC=C1)CNC2(=NC=NC3(=C2NN=C3C)))	CC1=NNC2C(NCC3=CC=CO3)=NC=NC=21	InChI=1S/C11H11N5O/c1-7-9-10(16-15-7)11(14-6-13-9)12-5-8-3-2-4-17-8/h2-4,6H,5H2,1H3,(H,15,16)(H,12,13,14)	PYJQXOQHHSHIDJ-UHFFFAOYSA-N	?	20	spectrophotometric	a/apparent	?	basic	4.84
13409	O(C=2(C1(=NC(=CC=C1C=CC=2)C)))C	CC1=CC=C2C=CC=C(OC)C2=N1	InChI=1S/C11H11NO/c1-8-6-7-9-4-3-5-10(13-2)11(9)12-8/h3-7H,1-2H3	OQXVXPBDSJQYRR-UHFFFAOYSA-N	?	25	spectrophotometric	b/apparent	?	basic	5.69
16171	ClC1(=C(Cl)C=C(Cl)C(=C1CN2(CCOCC2))[O-])	OC1=C(CN2CCOCC2)C(Cl)=C(Cl)C=C1Cl	InChI=1S/C11H12Cl3NO2/c12-8-5-9(13)11(16)7(10(8)14)6-15-1-3-17-4-2-15/h5,16H,1-4,6H2	VEFSPVXJOXOAAZ-UHFFFAOYSA-N	?	25	spectrophotometric	a2/apparent	R2NH	basic	8.83
13305	N1(=C(NC(=C1C)C)C2(=CC=CC=C2))	CC1N=C(NC=1C)C1C=CC=CC=1	InChI=1S/C11H12N2/c1-8-9(2)13-11(12-8)10-6-4-3-5-7-10/h3-7H,1-2H3,(H,12,13)	VRGWNMQXSXRSTC-UHFFFAOYSA-N	?	25	potentiometric	a1/apparent	?	basic	7.0
17006	O=C(OCC)CC1(=NC=2(C=CC=CC=2(N1)))	CCOC(O)=CC1NC2=CC=CC=C2N=1	InChI=1S/C11H12N2O2/c1-2-15-11(14)7-10-12-8-5-3-4-6-9(8)13-10/h3-7,14H,2H2,1H3,(H,12,13)	YFRDOWNFCUFEML-UHFFFAOYSA-N	?	24.9	spectrophotometric	a2/apparent	COOH	basic	5.7
15276	O=[N+]([O-])C1(=CC(=C([O-])C=C1)CN(CC(=O)[O-])CC(=O)[O-])	[O-][N+](=O)C1C=CC(O)=C(CN(C=C(O)O)C=C(O)O)C=1	InChI=1S/C11H12N2O7/c14-9-2-1-8(13(19)20)3-7(9)4-12(5-10(15)16)6-11(17)18/h1-3,5-6,14-18H,4H2	ZMKSQNUFCOAHKG-UHFFFAOYSA-N	?	20	potentiometric	a3/apparent	?	basic	10.22
15692	S(=O)(=O)(NC1(=CN=C(N)C=C1))C2(=CC=C(N)C=C2)	NC1C=CC(=CC=1)S(=O)(=O)NC1=CN=C(N)C=C1	InChI=1S/C11H12N4O2S/c12-8-1-4-10(5-2-8)18(16,17)15-9-3-6-11(13)14-7-9/h1-7,15H,12H2,(H2,13,14)	LVQULDWBTMQSCU-UHFFFAOYSA-N	?		potentiometric	b1/apparent	?	basic	4.19
15087	ClCC1(=NC=2(C(OC)=CC=C(C=2(N1C))OC))	COC1=CC=C(OC)C2N=C(CCl)N(C)C1=2	InChI=1S/C11H13ClN2O2/c1-14-9(6-12)13-10-7(15-2)4-5-8(16-3)11(10)14/h4-5H,6H2,1-3H3	YGJBMYVDJNDQFZ-UHFFFAOYSA-N	?	30	spectrophotometric	a1/apparent	N(1+)-H	basic	4.1
11134	N2(C1(=C(C=C(C)C=C1)C=C2C))(C)	CC1=CC2C=C(C)N(C)C=2C=C1	InChI=1S/C11H13N/c1-8-4-5-11-10(6-8)7-9(2)12(11)3/h4-7H,1-3H3	QEOSOLXDPRSDKG-UHFFFAOYSA-N	?	25		a1/apparent	?	basic	0.5
16027	N1(=C(NC2(=C1C=C3(CCCCC3(=C2))))N)	NC1NC2C=C3CCCCC3=CC=2N=1	InChI=1S/C11H13N3/c12-11-13-9-5-7-3-1-2-4-8(7)6-10(9)14-11/h5-6H,1-4H2,(H3,12,13,14)	KDDITOVEJPNECU-UHFFFAOYSA-N	?	20	spectrophotometric	a/apparent	?	basic	7.69
13408	O(C2(=CC1(=C(N(C)C(=C1)C)C=C2)))C	CC1=CC2C=C(C=CC=2N1C)OC	InChI=1S/C11H13NO/c1-8-6-9-7-10(13-3)4-5-11(9)12(8)2/h4-7H,1-3H3	FODAUNMFUIXBBO-UHFFFAOYSA-N	?	25		a1/apparent	?	basic	0.25
12521	ClC1(=CC(=C(O)C=C1)CN2(CCCC2))	OC1C=CC(Cl)=CC=1CN1CCCC1	InChI=1S/C11H14ClNO/c12-10-3-4-11(14)9(7-10)8-13-5-1-2-6-13/h3-4,7,14H,1-2,5-6,8H2	RIRYSARUUQTKDI-UHFFFAOYSA-N	?	25	spectrophotometric	a2/apparent	N-H	basic	11.715
13304	N=2(C1(=C(C=CC=C1)N(C=2)CCCC))	CCCCN1C=NC2C=CC=CC1=2	InChI=1S/C11H14N2/c1-2-3-8-13-9-12-10-6-4-5-7-11(10)13/h4-7,9H,2-3,8H2,1H3	SHPPDRZENGVOOR-UHFFFAOYSA-N	?	25	potentiometric	a/apparent	?	basic	5.31
17005	O(C2(=C1(N=C(C)N(C1=C(OC)C=C2)C)))C	CC1=NC2C(=C(C=CC=2OC)OC)N1C	InChI=1S/C11H14N2O2/c1-7-12-10-8(14-3)5-6-9(15-4)11(10)13(7)2/h5-6H,1-4H3	LGYSNYZUVLTOHA-UHFFFAOYSA-N	?	30	spectrophotometric	a1/apparent	N(1+)-H	basic	6.12
15511	O3(C(N1(N=C2(C(N)=CC=CC2(=N1))))CC(C3CO)O)	NC1=CC=CC2=NN(N=C21)C1CC(O)C(CO)O1	InChI=1S/C11H14N4O3/c12-6-2-1-3-7-11(6)14-15(13-7)10-4-8(17)9(5-16)18-10/h1-3,8-10,16-17H,4-5,12H2	NYBFGTROYJDJEZ-UHFFFAOYSA-N	?	25.1	spectrophotometric	a1/apparent	NH+	basic	2.4
11133	N2(C1(=CC=C(C)C=C1))(CCCC2)	CC1=CC=C(C=C1)N1CCCC1	InChI=1S/C11H15N/c1-10-4-6-11(7-5-10)12-8-2-3-9-12/h4-7H,2-3,8-9H2,1H3	STRWKFUEXQHMFW-UHFFFAOYSA-N	?		potentiometric	b/apparent	?	basic	4.69
11132	N1(CCCC1)(CC2(=CC=CC=C2))	C(C1C=CC=CC=1)N1CCCC1	InChI=1S/C11H15N/c1-2-6-11(7-3-1)10-12-8-4-5-9-12/h1-3,6-7H,4-5,8-10H2	CWEGCQIIDCZZED-UHFFFAOYSA-N	?		potentiometric	b/apparent	?	basic	9.51
14931	O=C(NC1(=CC(=CC=C1)CN(C)C))C=N[O-]	CN(C)CC1C=C(C=CC=1)NC(=O)CN=O	InChI=1S/C11H15N3O2/c1-14(2)8-9-4-3-5-10(6-9)13-11(15)7-12-16/h3-6H,7-8H2,1-2H3,(H,13,15)	YHTIIEGYPYGUEY-UHFFFAOYSA-N	?	25	potentiometric	a2/apparent	?	basic	9.12
16556	O3(C(N2(C1(=NC(OC)=NC(=C1N=C2)N)))C(O)C(C3CO)O)	COC1N=C2C(N=CN2C2OC(CO)C(O)C2O)=C(N)N=1	InChI=1S/C11H15N5O5/c1-20-11-14-8(12)5-9(15-11)16(3-13-5)10-7(19)6(18)4(2-17)21-10/h3-4,6-7,10,17-19H,2H2,1H3,(H2,12,14,15)	AJACDNCVEGIBNA-UHFFFAOYSA-N	?		spectrophotometric	a/apparent	?	basic	3.2
12197	O=C(OCC)C1(=CC=C(CCN)C=C1)	CCOC(=O)C1C=CC(CCN)=CC=1	InChI=1S/C11H15NO2/c1-2-14-11(13)10-5-3-9(4-6-10)7-8-12/h3-6H,2,7-8,12H2,1H3	RBLUWLZGAZETKS-UHFFFAOYSA-N	?	25	potentiometric	a1/apparent	?	basic	9.58
12206	O=C(C1(=CC(=C([O-])C=C1)CN(C)C))C	CN(C)CC1C=C(C=CC=1O)C(=C)O	InChI=1S/C11H15NO2/c1-8(13)9-4-5-11(14)10(6-9)7-12(2)3/h4-6,13-14H,1,7H2,2-3H3	SRJJZFUOJKNGAY-UHFFFAOYSA-N	?	25	potentiometric	a1/thermodynamic	OH	basic	10.0
12490	O2(CCN(CC1(=C(O)C=CC=C1))CC2)	OC1C=CC=CC=1CN1CCOCC1	InChI=1S/C11H15NO2/c13-11-4-2-1-3-10(11)9-12-5-7-14-8-6-12/h1-4,13H,5-9H2	OYLIEVIKIUHKTG-UHFFFAOYSA-N	?	25	mean from 2	a1/apparent	N(1+)-H	basic	7.71
12231	[Br]C1(=CC(=C([O-])C=C1)CN(CC)CC)	CCN(CC1C=C(Br)C=CC=1O)CC	InChI=1S/C11H16BrNO/c1-3-13(4-2)8-9-7-10(12)5-6-11(9)14/h5-7,14H,3-4,8H2,1-2H3	KHSBXTXLUWLXRT-UHFFFAOYSA-N	?	25	mean from 3	a1/apparent	?	basic	10.67
13307	N1(=CC(=CC=C1)C2(N(CCCC2)C))	CN1CCCCC1C1C=NC=CC=1	InChI=1S/C11H16N2/c1-13-8-3-2-6-11(13)10-5-4-7-12-9-10/h4-5,7,9,11H,2-3,6,8H2,1H3	WHAIHNKQZOMXJJ-UHFFFAOYSA-N	?	20	spectrophotometric	a/apparent	?	basic	5.42
12149	O(C1(=CC=C(N=CN(C)C)C=C1))CC	CCOC1C=CC(=CC=1)N=CN(C)C	InChI=1S/C11H16N2O/c1-4-14-11-7-5-10(6-8-11)12-9-13(2)3/h5-9H,4H2,1-3H3	AAIKJGSGJCCZTH-UHFFFAOYSA-N	?	25	potentiometric	a1/apparent	N=C-H	basic	9.24
15088	S(=O)(=O)(N1(CCNCC1))C2(=CC=C(C)C=C2)	CC1=CC=C(C=C1)S(=O)(=O)N1CCNCC1	InChI=1S/C11H16N2O2S/c1-10-2-4-11(5-3-10)16(14,15)13-8-6-12-7-9-13/h2-5,12H,6-9H2,1H3	VHFDYFUMWJSVCA-UHFFFAOYSA-N	?	20	mean from 2	a/apparent	?	basic	7.41
10744	NC(CCCC1(=CC=CC=C1))C	CC(N)CCCC1C=CC=CC=1	InChI=1S/C11H17N/c1-10(12)6-5-9-11-7-3-2-4-8-11/h2-4,7-8,10H,5-6,9,12H2,1H3	RFKNDRWCBBUQAB-UHFFFAOYSA-N	?	25	potentiometric	b/apparent	?	basic	9.99
10749	N(CCCCC1(=CC=CC=C1))C	CNCCCCC1C=CC=CC=1	InChI=1S/C11H17N/c1-12-10-6-5-9-11-7-3-2-4-8-11/h2-4,7-8,12H,5-6,9-10H2,1H3	TXYKOQZEJZWJEN-UHFFFAOYSA-N	?	25	potentiometric	a/apparent	?	basic	10.76
10759	N(CC1(=CC=CC=C1))(CC)CC	CCN(CC1C=CC=CC=1)CC	InChI=1S/C11H17N/c1-3-12(4-2)10-11-8-6-5-7-9-11/h5-9H,3-4,10H2,1-2H3	ZWRDBWDXRLPESY-UHFFFAOYSA-N	?	25	potentiometric	b1/apparent	?	basic	9.44
10761	N(C1(=CC=C(C)C=C1))(CC)CC	CC1C=CC(=CC=1)N(CC)CC	InChI=1S/C11H17N/c1-4-12(5-2)11-8-6-10(3)7-9-11/h6-9H,4-5H2,1-3H3	HKJNHYJTVPWVGV-UHFFFAOYSA-N	?	24	mean from 2	a/thermodynamic	?	basic	7.18
10757	N(C1(=C(C=CC=C1)C))C(C)(C)C	CC1C=CC=CC=1NC(C)(C)C	InChI=1S/C11H17N/c1-9-7-5-6-8-10(9)12-11(2,3)4/h5-8,12H,1-4H3	WXKZVDJCDSIHKG-UHFFFAOYSA-N	?	25	potentiometric	a/apparent	?	basic	6.49
16285	S(=O)(=O)(NCCC(=N)NC)C1(=CC=C(C)C=C1)	CC1C=CC(=CC=1)S(=O)(=O)NCCC(=N)NC	InChI=1S/C11H17N3O2S/c1-9-3-5-10(6-4-9)17(15,16)14-8-7-11(12)13-2/h3-6,14H,7-8H2,1-2H3,(H2,12,13)	HIIDLIGAVLKJIX-UHFFFAOYSA-N	?	24.9	potentiometric	a1/apparent	tosylamide	basic	10.02
13678	O(CCN(C1(=CC=CC=C1))C)CC	CCOCCN(C)C1C=CC=CC=1	InChI=1S/C11H17NO/c1-3-13-10-9-12(2)11-7-5-4-6-8-11/h4-8H,3,9-10H2,1-2H3	MKEXQAIUIWQDQV-UHFFFAOYSA-N	?	24.9	spectrophotometric	a1/apparent	NH	basic	4.8
13675	OC1(=C(C=CC=C1CC)CN(C)C)	CCC1=CC=CC(CN(C)C)=C1O	InChI=1S/C11H17NO/c1-4-9-6-5-7-10(11(9)13)8-12(2)3/h5-7,13H,4,8H2,1-3H3	OIWRDAMPXJWKIF-UHFFFAOYSA-N	?	25	potentiometric	a1/apparent	?	basic	8.02
12195	O(CCNC1(=CC(OC)=CC=C1))CC	COC1C=C(C=CC=1)NCCOCC	InChI=1S/C11H17NO2/c1-3-14-8-7-12-10-5-4-6-11(9-10)13-2/h4-6,9,12H,3,7-8H2,1-2H3	MERNYWDEBNKKKZ-UHFFFAOYSA-N	?	24.9	spectrophotometric	a1/apparent	NH	basic	3.67
14888	O=C([O-])C(C(CO)CC=1(N(C=NC=1)C))CC	CCC(C(CC1=CN=CN1C)CO)=C(O)O	InChI=1S/C11H18N2O3/c1-3-10(11(15)16)8(6-14)4-9-5-12-7-13(9)2/h5,7-8,14-16H,3-4,6H2,1-2H3	ILKTXOSWHHFKEA-UHFFFAOYSA-N	?	30	potentiometric	a/apparent	?	basic	7.47
13550	[N+](C1(=CC=C(N(C)C)C=C1))(C)(C)C	CN(C)C1C=CC(=CC=1)[N+](C)(C)C	InChI=1S/C11H19N2/c1-12(2)10-6-8-11(9-7-10)13(3,4)5/h6-9H,1-5H3/q+1	AOUOBLWOQDZLSF-UHFFFAOYSA-N	?	25	spectrophotometric	a/apparent	?	basic	2.64
13407	OCC1(C2(C=CC(C1CN(C)C)C2))	CN(C)CC1C(CO)C2CC1C=C2	InChI=1S/C11H19NO/c1-12(2)6-10-8-3-4-9(5-8)11(10)7-13/h3-4,8-11,13H,5-7H2,1-2H3	DIQDXPBIFAYNCC-UHFFFAOYSA-N	?	25	potentiometric	a1/thermodynamic	?	basic	9.54
11321	N(C(C#C)(C(C)C)C)(C(C)C)C	CN(C(C)C)C(C)(C#C)C(C)C	InChI=1S/C11H21N/c1-8-11(6,9(2)3)12(7)10(4)5/h1,9-10H,2-7H3	DZXXTLFIKMILLG-UHFFFAOYSA-N	?	25	potentiometric	a1/apparent	?	basic	8.7
12301	O=C(OC(CN(CC)CC)C)C(=C)C	CC(=C)C(=O)OC(C)CN(CC)CC	InChI=1S/C11H21NO2/c1-6-12(7-2)8-10(5)14-11(13)9(3)4/h10H,3,6-8H2,1-2,4-5H3	SBLANOOCNKHOSM-UHFFFAOYSA-N	?	25	mean from 2	a1/apparent	?	basic	8.65
17004	O2(CCN(CCCN1(CCOCC1))CC2)	C(CCN1CCOCC1)N1CCOCC1	InChI=1S/C11H22N2O2/c1(2-12-4-8-14-9-5-12)3-13-6-10-15-11-7-13/h1-11H2	PENRYFPQHOTBJV-UHFFFAOYSA-N	?, ?	25	potentiometric	a2/apparent	?, ?	basic	6.75
15203	O=C(NCCCCCCCN(C)C)C=N[O-]	CN(C)CCCCCCCNC(=O)CN=O	InChI=1S/C11H23N3O2/c1-14(2)9-7-5-3-4-6-8-12-11(15)10-13-16/h3-10H2,1-2H3,(H,12,15)	BEECQECZZGBPNK-UHFFFAOYSA-N	?	25	potentiometric	a2/apparent	?	basic	10.47
12304	O=C([O-])CCCCCCCCCCN	NCCCCCCCCCC=C(O)O	InChI=1S/C11H23NO2/c12-10-8-6-4-2-1-3-5-7-9-11(13)14/h9,13-14H,1-8,10,12H2	SJHPVRBFTAZXMY-UHFFFAOYSA-N	?	22	mean from 3	a2/apparent	?	basic	11.0
12300	OC(CN(CC(O)C)CCCCC)C	CCCCCN(CC(C)O)CC(C)O	InChI=1S/C11H25NO2/c1-4-5-6-7-12(8-10(2)13)9-11(3)14/h10-11,13-14H,4-9H2,1-3H3	FMCAWMPNLUZDNF-UHFFFAOYSA-N	?		potentiometric	a/apparent	prot.	basic	9.0
16346	S3(C(C1(=NC=2(C=C([N+](=O)[O-])C=CC=2(N1))))=CC=C3)	[O-][N+](=O)C1=CC2N=C(NC=2C=C1)C1=CC=CS1	InChI=1S/C11H7N3O2S/c15-14(16)7-3-4-8-9(6-7)13-11(12-8)10-2-1-5-17-10/h1-6H,(H,12,13)	HMNHLRCFIFTELE-UHFFFAOYSA-N	?	20	potentiometric	a1/apparent	?	basic	2.36
13306	N#CC=1(C=2(C(C(N)=CC=1)=CC=CC=2))	NC1=CC=C(C#N)C2=CC=CC=C21	InChI=1S/C11H8N2/c12-7-8-5-6-11(13)10-4-2-1-3-9(8)10/h1-6H,13H2	LUSIZUFVMKYWGX-UHFFFAOYSA-N	?	25		a1/apparent	RNH3(+)	basic	1.2
15514	O=C2(C1(=C([O-])N=CN=C1C(=O)C3(=C2N=C(C)N3C)))	CC1=NC2=C(C(=O)C3N=CN=C(O)C=3C2=O)N1C	InChI=1S/C11H8N4O3/c1-4-14-7-8(15(4)2)10(17)6-5(9(7)16)11(18)13-3-12-6/h3H,1-2H3,(H,12,13,18)	FKHYFHLCLOJQBU-UHFFFAOYSA-N	?	30	spectrophotometric	a2/apparent	O-H	basic	6.15
16025	N1(=C(NC=2(C1=CC3(=CC=CC=C3(C=2))))N)	NC1NC2=CC3=CC=CC=C3C=C2N=1	InChI=1S/C11H9N3/c12-11-13-9-5-7-3-1-2-4-8(7)6-10(9)14-11/h1-6H,(H3,12,13,14)	PKAMQIFKTSHCLX-UHFFFAOYSA-N	?	20	potentiometric	a1/apparent	?	basic	7.01
15013	N1(=C(N=CC3(=C1N=C(C2(=CC=CC=C2))N3))N)	NC1=NC2N=C(NC=2C=N1)C1C=CC=CC=1	InChI=1S/C11H9N5/c12-11-13-6-8-10(16-11)15-9(14-8)7-4-2-1-3-5-7/h1-6H,(H3,12,13,14,15,16)	JKDGDCLMBYSMPO-UHFFFAOYSA-N	?	20	potentiometric	a1/apparent	?	basic	3.98
13414	OC2(=C(C1(=NC=CC=C1))C=CC=C2)	OC1C=CC=CC=1C1C=CC=CN=1	InChI=1S/C11H9NO/c13-11-7-2-1-5-9(11)10-6-3-4-8-12-10/h1-8,13H	HPDNGBIRSIWOST-UHFFFAOYSA-N	?	20	potentiometric	a1/apparent	prot.	basic	4.2
12495	O=C(OC=2(C1(=NC=CC=C1C=CC=2)))C	C=C(O)OC1=CC=CC2=CC=CN=C21	InChI=1S/C11H9NO2/c1-8(13)14-10-6-2-4-9-5-3-7-12-11(9)10/h2-7,13H,1H2	SIRLNFWRRJRDPU-UHFFFAOYSA-N	?	30	potentiometric	b1/apparent	?	basic	3.3
12474	ClC2(=CC(NC1(=CC=CC=C1))=CC=C2)	ClC1=CC(=CC=C1)NC1C=CC=CC=1	InChI=1S/C12H10ClN/c13-10-5-4-8-12(9-10)14-11-6-2-1-3-7-11/h1-9,14H	OHHIBZKYXJDQEU-UHFFFAOYSA-N	?	25	mean from 2	b1/apparent	NH	basic	2.34
15994	N=3(C=1(C(=CC=C2(C=1N(C=C2)C))C=CC=3))	CN1C=CC2=CC=C3C=CC=NC3=C12	InChI=1S/C12H10N2/c1-14-8-6-10-5-4-9-3-2-7-13-11(9)12(10)14/h2-8H,1H3	SKUUPRPQPZUFQL-UHFFFAOYSA-N	?	25	potentiometric	a1/thermodynamic	NH	basic	4.36
17180	OC2(=CC=1(NC=3(C(=NC=CC=3(C=1C=C2))C)))	CC1=NC=CC2=C1NC1C=C(O)C=CC2=1	InChI=1S/C12H10N2O/c1-7-12-10(4-5-13-7)9-3-2-8(15)6-11(9)14-12/h2-6,14-15H,1H3	SATMZMMKDDTOSQ-UHFFFAOYSA-N	?	21	mean from 4	a1/thermodynamic	protone	basic	7.39
17030	O=C(NC1(=NC=CC=C1))C2(=CC=CC=C2)	O=C(NC1C=CC=CN=1)C1C=CC=CC=1	InChI=1S/C12H10N2O/c15-12(10-6-2-1-3-7-10)14-11-8-4-5-9-13-11/h1-9H,(H,13,14,15)	LZIJKEIPCFEOLH-UHFFFAOYSA-N	?		potentiometric	a/apparent	?	basic	3.33
15702	O=C([O-])C=1(N(N=C(C=1C(=O)[O-])C)C2(=CC=CC=C2))	CC1=NN(C(=C1C(O)=O)C(O)=O)C1C=CC=CC=1	InChI=1S/C12H10N2O4/c1-7-9(11(15)16)10(12(17)18)14(13-7)8-5-3-2-4-6-8/h2-6H,1H3,(H,15,16)(H,17,18)	UPFHVPAKJXNRDG-UHFFFAOYSA-N	?		potentiometric	a2/apparent	?	basic	5.89
15686	O=[N+]([O-])C2(=CC=C(C=NC1(=NC(=CC=N1)C))C=C2)	CC1=CC=NC(=N1)N=CC1C=CC(=CC=1)[N+]([O-])=O	InChI=1S/C12H10N4O2/c1-9-6-7-13-12(15-9)14-8-10-2-4-11(5-3-10)16(17)18/h2-8H,1H3	RADTZXYMUYYCCJ-UHFFFAOYSA-N	?	25		a1/apparent	?	basic	3.66
13364	N(C1(=CC=CC=C1))C2(=CC=CC=C2)	C1=CC=CC=C1NC1C=CC=CC=1	InChI=1S/C12H11N/c1-3-7-11(8-4-1)13-12-9-5-2-6-10-12/h1-10,13H	DMBHHRLKUKUOEG-UHFFFAOYSA-N	?	22	mean from 5	b1/apparent	NH	basic	0.76
17125	N(=NC1(=CC=CC=C1))C2(=CC=C(N)C=C2)	NC1C=CC(=CC=1)N=NC1C=CC=CC=1	InChI=1S/C12H11N3/c13-10-6-8-12(9-7-10)15-14-11-4-2-1-3-5-11/h1-9H,13H2	QPQKUYVSJWQSDY-UHFFFAOYSA-N	?	25	spectrophotometric	a/apparent	?	basic	2.82
16328	N3(=C(NCC1(=CC=CC=C1))C2(=C(NN=C2)N=C3))	C(NC1=NC=NC2NN=CC1=2)C1C=CC=CC=1	InChI=1S/C12H11N5/c1-2-4-9(5-3-1)6-13-11-10-7-16-17-12(10)15-8-14-11/h1-5,7-8H,6H2,(H2,13,14,15,16,17)	NNSLOBNGHHXORI-UHFFFAOYSA-N	?	20	spectrophotometric	a1/apparent	?	basic	4.16
15576	[O-][N+]3(=C1(NC=NC1=C(NCC2(=CC=CC=C2))N=C3))	[O-][N+]1C=NC(NCC2C=CC=CC=2)=C2N=CNC=12	InChI=1S/C12H11N5O/c18-17-8-16-11(10-12(17)15-7-14-10)13-6-9-4-2-1-3-5-9/h1-5,7-8H,6H2,(H,13,16)(H,14,15)	GCZXLDJIDBQCRE-UHFFFAOYSA-N	?	30		a1/apparent	?	basic	2.86
12500	OC(C1(=NC=CC=C1))C2(=CC=CC=C2)	OC(C1C=CC=CN=1)C1C=CC=CC=1	InChI=1S/C12H11NO/c14-12(10-6-2-1-3-7-10)11-8-4-5-9-13-11/h1-9,12,14H	UYESUYBXKHPUDU-UHFFFAOYSA-N	?	23	mean from 3	a1/thermodynamic	prot.	basic	4.44
15998	N2(=C(C=1(NC=3(C=CC=CC=3(C=1CC2))))C)	CC1=NCCC2C3C=CC=CC=3NC=21	InChI=1S/C12H12N2/c1-8-12-10(6-7-13-8)9-4-2-3-5-11(9)14-12/h2-5,14H,6-7H2,1H3	CWOYLIJQLSNRRN-UHFFFAOYSA-N	?	25	spectrophotometric	b1/apparent	N-7	basic	8.99
16995	S(C1(=CC=C(N)C=C1))C2(=CC=C(N)C=C2)	NC1C=CC(=CC=1)SC1C=CC(N)=CC=1	InChI=1S/C12H12N2S/c13-9-1-5-11(6-2-9)15-12-7-3-10(14)4-8-12/h1-8H,13-14H2	ICNFHJVPAJKPHW-UHFFFAOYSA-N	?	20	NMR	a1/apparent	NH2	basic	4.25
13368	N(C=1(C=2(C(C=CC=1)=CC=CC=2)))CC	CCNC1=CC=CC2=CC=CC=C21	InChI=1S/C12H13N/c1-2-13-12-9-5-7-10-6-3-4-8-11(10)12/h3-9,13H,2H2,1H3	KDFFXYVOTKKBDI-UHFFFAOYSA-N	?	29		a/thermodynamic	H%+&	basic	4.19
15587	S1(N=C(SN=C1N2(CCOCC2))C3(=CC=CC=C3))	C1CN(CCO1)C1=NSC(=NS1)C1C=CC=CC=1	InChI=1S/C12H13N3OS2/c1-2-4-10(5-3-1)11-13-18-12(14-17-11)15-6-8-16-9-7-15/h1-5H,6-9H2	JTQBVADRAHBUPK-UHFFFAOYSA-N	?	25		a1/apparent	RR'NH(1+)	basic	8.33
12385	N=1(C=2(C(C(N)=CC=1C)=CC(C)=CC=2C))	CC1C=C2C(N)=CC(C)=NC2=C(C)C=1	InChI=1S/C12H14N2/c1-7-4-8(2)12-10(5-7)11(13)6-9(3)14-12/h4-6H,1-3H3,(H2,13,14)	SLSWQXZTEPDTDH-UHFFFAOYSA-N	?	20	potentiometric	a/apparent	?	basic	10.4
15701	O(C1(=NC=NC=2(C1=CC(OC)=C(C=2OC)OC)))C	COC1C=C2C(N=CN=C2OC)=C(OC)C=1OC	InChI=1S/C12H14N2O4/c1-15-8-5-7-9(11(17-3)10(8)16-2)13-6-14-12(7)18-4/h5-6H,1-4H3	OBDYSGOCSNRPCY-UHFFFAOYSA-N	?	25	spectrophotometric	a1/thermodynamic	?	basic	3.34
16193	O=[N+]([O-])C=2(C=1(C(=C[N+](CCCN)=CC=1)C=CC=2))	NCCC[N+]1C=C2C=CC=C(C2=CC=1)[N+]([O-])=O	InChI=1S/C12H14N3O2/c13-6-2-7-14-8-5-11-10(9-14)3-1-4-12(11)15(16)17/h1,3-5,8-9H,2,6-7,13H2/q+1	BHZAOSKBMGMBHX-UHFFFAOYSA-N	?	25	mean from 2	a1/apparent	N-H	basic	8.48
15163	S1(C(=NCC)N(CC)N=C1C2(=CC=CC=C2))	CCN1N=C(SC1=NCC)C1C=CC=CC=1	InChI=1S/C12H15N3S/c1-3-13-12-15(4-2)14-11(16-12)10-8-6-5-7-9-10/h5-9H,3-4H2,1-2H3	XPVRYEMRPOJNIW-UHFFFAOYSA-N	?		spectrophotometric	b/apparent	?	basic	6.7
17065	O=C(C1(=CC=CC=C1))CN2(CCOCC2)	OC(=CN1CCOCC1)C1C=CC=CC=1	InChI=1S/C12H15NO2/c14-12(11-4-2-1-3-5-11)10-13-6-8-15-9-7-13/h1-5,10,14H,6-9H2	BIAQOFMVFYVZBL-UHFFFAOYSA-N	?	25	potentiometric	a1/thermodynamic	NH(1+)	basic	5.97
16002	N2(=NC1(=C(CCCC1)C3(=C2CCCC3)))	C1CCCC2C3CCCCC=3N=NC=21	InChI=1S/C12H16N2/c1-3-7-11-9(5-1)10-6-2-4-8-12(10)14-13-11/h1-8H2	HTIHRECSSRIKKJ-UHFFFAOYSA-N	?	20	potentiometric	a/apparent	?	basic	6.12
17021	O(C2(=CC=1(N=C(C(C)C)NC=1C=C2)))CC	CCOC1=CC2N=C(NC=2C=C1)C(C)C	InChI=1S/C12H16N2O/c1-4-15-9-5-6-10-11(7-9)14-12(13-10)8(2)3/h5-8H,4H2,1-3H3,(H,13,14)	MURSWCULQAQRHB-UHFFFAOYSA-N	?			a1/apparent	=NH(+)	basic	6.17
15594	O=[N+]([O-])C1(=CC=C(OC(=O)CCCN(C)C)C=C1)	CN(C)CCC=C(O)OC1C=CC(=CC=1)[N+]([O-])=O	InChI=1S/C12H16N2O4/c1-13(2)9-3-4-12(15)18-11-7-5-10(6-8-11)14(16)17/h4-8,15H,3,9H2,1-2H3	BBBKHFQMPNBOPP-UHFFFAOYSA-N	?	20	potentiometric	a1/apparent	NMe2	basic	9.6
13365	N(C1(=CC=CC=C1))C2(CCCCC2)	C1CCCCC1NC1C=CC=CC=1	InChI=1S/C12H17N/c1-3-7-11(8-4-1)13-12-9-5-2-6-10-12/h1,3-4,7-8,12-13H,2,5-6,9-10H2	TXTHKGMZDDTZFD-UHFFFAOYSA-N	?			a/apparent	?	basic	5.6
12514	O(C2(=CC=C(C1(N(CCC1)C))C=C2))C	COC1C=CC(=CC=1)C1CCCN1C	InChI=1S/C12H17NO/c1-13-9-3-4-12(13)10-5-7-11(14-2)8-6-10/h5-8,12H,3-4,9H2,1-2H3	SDEOOZDCHZPZSN-UHFFFAOYSA-N	?		potentiometric	b/apparent	?	basic	8.9
14693	O=C(OCC)CC(NC)C1(=CC=CC=C1)	CNC(C=C(O)OCC)C1C=CC=CC=1	InChI=1S/C12H17NO2/c1-3-15-12(14)9-11(13-2)10-7-5-4-6-8-10/h4-9,11,13-14H,3H2,1-2H3	XGDVHLPZDQTXLK-UHFFFAOYSA-N	?	20	potentiometric	b/apparent	?	basic	8.23
12169	S(C(=N)C1(=CC=CC=C1))CCCCC	CCCCCSC(=N)C1C=CC=CC=1	InChI=1S/C12H17NS/c1-2-3-7-10-14-12(13)11-8-5-4-6-9-11/h4-6,8-9,13H,2-3,7,10H2,1H3	SQZKLJOYRXJBLK-UHFFFAOYSA-N	?	25		b/apparent	?	basic	8.5
14649	O=C(NC1(=C(C=CC=C1C)C))CNCC	CCN=CC(O)NC1C(C)=CC=CC=1C	InChI=1S/C12H18N2O/c1-4-13-8-11(15)14-12-9(2)6-5-7-10(12)3/h5-8,11,14-15H,4H2,1-3H3	XFGDDYZPGYMUOL-UHFFFAOYSA-N	?			a/thermodynamic	?	basic	8.06
13605	N(C1(=CC=CC=C1))(C(C)C)C(C)C	CC(C)N(C(C)C)C1C=CC=CC=1	InChI=1S/C12H19N/c1-10(2)13(11(3)4)12-8-6-5-7-9-12/h5-11H,1-4H3	OVSARSKQWCLSJT-UHFFFAOYSA-N	?	25	mean from 2	a1/thermodynamic	NH+	basic	6.19
13602	N(C1(=CC=CC=C1))C(CC)(CC)C	CC(CC)(CC)NC1C=CC=CC=1	InChI=1S/C12H19N/c1-4-12(3,5-2)13-11-9-7-6-8-10-11/h6-10,13H,4-5H2,1-3H3	SPWKIZIVWPNBTB-UHFFFAOYSA-N	?	25	mean from 2	a/thermodynamic	?	basic	6.32
12505	O=C2(C=C(N1(CCCC1))CC(C2)(C)C)	CC1(C)CC(=CC(O)=C1)N1CCCC1	InChI=1S/C12H19NO/c1-12(2)8-10(7-11(14)9-12)13-5-3-4-6-13/h7,9,14H,3-6,8H2,1-2H3	NBEPWQYIAJLVNX-UHFFFAOYSA-N	?			a/apparent	?	basic	3.15
12215	OC1(=C(C(=CC=C1)C)CN(CC)CC)	CC1=CC=CC(O)=C1CN(CC)CC	InChI=1S/C12H19NO/c1-4-13(5-2)9-11-10(3)7-6-8-12(11)14/h6-8,14H,4-5,9H2,1-3H3	RONQOEJQZJMXTQ-UHFFFAOYSA-N	?	25	potentiometric	b1/apparent	?	basic	8.65
14686	O(C1(=CC(=C(O)C=C1)CN(CC)CC))C	COC1C=CC(O)=C(CN(CC)CC)C=1	InChI=1S/C12H19NO2/c1-4-13(5-2)9-10-8-11(15-3)6-7-12(10)14/h6-8,14H,4-5,9H2,1-3H3	LHWYIGTXOZCFPM-UHFFFAOYSA-N	?	25	mean from 5	a1/apparent	O-H	basic	8.62
14870	OC1(=C(O)C(=CC=C1C[NH+](C)C)CN(C)C)	CN(C)CC1C=CC(CN(C)C)=C(O)C=1O	InChI=1S/C12H20N2O2/c1-13(2)7-9-5-6-10(8-14(3)4)12(16)11(9)15/h5-6,15-16H,7-8H2,1-4H3	PHCWUUITHXDIIW-UHFFFAOYSA-N	?	25	potentiometric	a1/apparent	?	basic	6.39
15450	O2(CC1(=NNC(=N1)COCCOCCOCCOCC2))	C1OCCOCCOCCOCCOCC2NN=C1N=2	InChI=1S/C12H21N3O5/c1-3-17-5-7-19-9-11-13-12(15-14-11)10-20-8-6-18-4-2-16-1/h1-10H2,(H,13,14,15)	KGZKDAWIHUVEKM-UHFFFAOYSA-N	?	25	potentiometric	b2/apparent	NH-H(1+)	basic	2.36
13206	N(C(C#C)(CC)CC)(C(C)C)CC	CC(C)N(CC)C(CC)(CC)C#C	InChI=1S/C12H23N/c1-7-12(8-2,9-3)13(10-4)11(5)6/h1,11H,8-10H2,2-6H3	NJOKSTDWXPCWSP-UHFFFAOYSA-N	?	25	potentiometric	a1/apparent	?	basic	8.2
14603	O=C(OCCN(C(C)C)C(C)C)C(=C)C	CC(=C)C(=O)OCCN(C(C)C)C(C)C	InChI=1S/C12H23NO2/c1-9(2)12(14)15-8-7-13(10(3)4)11(5)6/h10-11H,1,7-8H2,2-6H3	SVYHMICYJHWXIN-UHFFFAOYSA-N	?	25	mean from 3	a1/thermodynamic	?	basic	8.77
16053	O=C(NCCCN(CCCC(C)C)C)C=N[O-]	CC(C)CCCN(C)CCCNC(=O)CN=O	InChI=1S/C12H25N3O2/c1-11(2)6-4-8-15(3)9-5-7-13-12(16)10-14-17/h11H,4-10H2,1-3H3,(H,13,16)	VVMZPHLLXWBJCM-UHFFFAOYSA-N	?	25	potentiometric	a2/apparent	?	basic	10.15
12134	N1(CCCCCCNCCCCCC1)	C1CCCCCNCCCCCCN1	InChI=1S/C12H26N2/c1-2-6-10-14-12-8-4-3-7-11-13-9-5-1/h13-14H,1-12H2	UJZPFLZOUSHSMP-UHFFFAOYSA-N	?	20	potentiometric	a/apparent	?	basic	9.6
13205	N(CCCC)(CCCC)CCCC	CCCCN(CCCC)CCCC	InChI=1S/C12H27N/c1-4-7-10-13(11-8-5-2)12-9-6-3/h4-12H2,1-3H3	IMFACGCPASFAPR-UHFFFAOYSA-N	?	24	mean from 3	a1/apparent	NH3(1+)	basic	10.8
14606	OC(CN(CC(O)C)CCCCC)CC	CC(O)CN(CC(O)CC)CCCCC	InChI=1S/C12H27NO2/c1-4-6-7-8-13(9-11(3)14)10-12(15)5-2/h11-12,14-15H,4-10H2,1-3H3	KNAFJKZEKZZHRU-UHFFFAOYSA-N	?	20	potentiometric	a1/apparent	-NH3%+&	basic	9.1
14967	[Br]C=2(C=NC3(=C1(N=CC([Br])=CC1=CC=C3(C=2))))	BrC1=CC2=CC=C3C=C(Br)C=NC3=C2N=C1	InChI=1S/C12H6Br2N2/c13-9-3-7-1-2-8-4-10(14)6-16-12(8)11(7)15-5-9/h1-6H	IDWJREBUVYSPKS-UHFFFAOYSA-N	?	25	potentiometric	a/apparent	?	basic	3.9
17169	ClC=2(C=NC3(=C1(N=CC=CC1=CC=C3(C=2))))	ClC1C=NC2=C3N=CC=CC3=CC=C2C=1	InChI=1S/C12H7ClN2/c13-10-6-9-4-3-8-2-1-5-14-11(8)12(9)15-7-10/h1-7H	GXGJNWOPQOQKQF-UHFFFAOYSA-N	?	25	potentiometric	a/apparent	?	basic	3.99
17178	OC=2(C1(=NC=CC=C1C3(=NC=CC=C3(C=2))))	OC1=CC2=CC=CN=C2C2=CC=CN=C21	InChI=1S/C12H8N2O/c15-10-7-8-3-1-5-13-11(8)9-4-2-6-14-12(9)10/h1-7,15H	PXOANWSLOXLDFQ-UHFFFAOYSA-N	?	20		a1/apparent	?	basic	3.9
17212	N3(=CC=2(N=C(C1(=CC=CC=C1))NC=2C=C3))	C1=NC=CC2NC(=NC=21)C1C=CC=CC=1	InChI=1S/C12H9N3/c1-2-4-9(5-3-1)12-14-10-6-7-13-8-11(10)15-12/h1-8H,(H,14,15)	HXHORNUQSDXBNW-UHFFFAOYSA-N	?	25	spectrophotometric	a1/apparent	?	basic	6.0
16342	O=[N+]([O-])C3(=CC1(=C(NC2(=C1C=CN=C2C))C=C3))	CC1=NC=CC2=C1NC1C=CC(=CC2=1)[N+]([O-])=O	InChI=1S/C12H9N3O2/c1-7-12-9(4-5-13-7)10-6-8(15(16)17)2-3-11(10)14-12/h2-6,14H,1H3	KHTDXKAUSUJSQZ-UHFFFAOYSA-N	?	25	spectrophotometric	b1/apparent	N-7	basic	6.24
17056	ClC2(=C(C(=N)C1(=CC=CC=C1))C=CC=C2)	N=C(C1C=CC=CC=1Cl)C1C=CC=CC=1	InChI=1S/C13H10ClN/c14-12-9-5-4-8-11(12)13(15)10-6-2-1-3-7-10/h1-9,15H	GBRNGMVBIWLZCI-UHFFFAOYSA-N	?		potentiometric	b/apparent	?	basic	5.59
17151	N=3(C2(=C1(N=CC=CC1=CC(=C2C=CC=3)C)))	CC1C=C2C=CC=NC2=C2N=CC=CC2=1	InChI=1S/C13H10N2/c1-9-8-10-4-2-6-14-12(10)13-11(9)5-3-7-15-13/h2-8H,1H3	UJAQYOZROIFQHO-UHFFFAOYSA-N	?	25	potentiometric	a/apparent	?	basic	5.26
17154	N=2(C=1(C(=CC(N)=CC=1)C=C3(C=2C=CC=C3)))	NC1C=C2C=C3C=CC=CC3=NC2=CC=1	InChI=1S/C13H10N2/c14-11-5-6-13-10(8-11)7-9-3-1-2-4-12(9)15-13/h1-8H,14H2	UTXPWBKKZFLMPZ-UHFFFAOYSA-N	?	20	spectrophotometric	a/apparent	?	basic	5.88
17156	N=1(C=2(C(C=C(C=1)N)=CC3(=CC=CC=C3(C=2))))	NC1C=NC2=CC3=CC=CC=C3C=C2C=1	InChI=1S/C13H10N2/c14-12-6-11-5-9-3-1-2-4-10(9)7-13(11)15-8-12/h1-8H,14H2	GMIFQTVYDNZJLL-UHFFFAOYSA-N	?	20	spectrophotometric	a/apparent	?	basic	4.78
15533	S3(C2(=C(C=C(CN1(C=NC=C1))C=C2)C=C3C(=O)[O-]))	OC(=O)C1=CC2=CC(CN3C=NC=C3)=CC=C2S1	InChI=1S/C13H10N2O2S/c16-13(17)12-6-10-5-9(1-2-11(10)18-12)7-15-4-3-14-8-15/h1-6,8H,7H2,(H,16,17)	GEEZPHMQJXJCBB-UHFFFAOYSA-N	?	25		a1/apparent	NH	basic	6.77
12466	N2(=CC=C(C=CC1(=CC=CC=C1))C=C2)	C1=CC=CC=C1C=CC1C=CN=CC=1	InChI=1S/C13H11N/c1-2-4-12(5-3-1)6-7-13-8-10-14-11-9-13/h1-11H	QKHRGPYNTXRMSL-UHFFFAOYSA-N	?, ?	25	spectrophotometric	a1/apparent	?, ?	basic	5.869999999999999
15029	N=2(N1(C(=NC=C1)C(C)=CC=2C3(=CC=CC=C3)))	CC1=CC(=NN2C=CN=C21)C1C=CC=CC=1	InChI=1S/C13H11N3/c1-10-9-12(11-5-3-2-4-6-11)15-16-8-7-14-13(10)16/h2-9H,1H3	MPBZFDNJSBIXKF-UHFFFAOYSA-N	?	25	potentiometric	a1/apparent	?	basic	4.84
15028	N=2(C=1(C(=CC(N)=CC=1)C=C3(C=2C=CC(=C3)N)))	NC1=CC2=CC3=CC(N)=CC=C3N=C2C=C1	InChI=1S/C13H11N3/c14-10-1-3-12-8(6-10)5-9-7-11(15)2-4-13(9)16-12/h1-7H,14-15H2	OYZJQXIQTJRRCG-UHFFFAOYSA-N	?	20	spectrophotometric	a/apparent	?	basic	6.18
15025	N=1(C=3(C(C(N)=C2(C=1C=CC=C2))=CC=C(C=3)N))	NC1C=C2N=C3C=CC=CC3=C(N)C2=CC=1	InChI=1S/C13H11N3/c14-8-5-6-10-12(7-8)16-11-4-2-1-3-9(11)13(10)15/h1-7H,14H2,(H2,15,16)	AMOPBNMABDFREG-UHFFFAOYSA-N	?	20	potentiometric	a/apparent	?	basic	11.49
16664	O=[N+]([O-])C2(=CC=C(C(=O)NC1(=C(N)C=CC=C1))C=C2)	NC1C=CC=CC=1NC(=O)C1C=CC(=CC=1)[N+]([O-])=O	InChI=1S/C13H11N3O3/c14-11-3-1-2-4-12(11)15-13(17)9-5-7-10(8-6-9)16(18)19/h1-8H,14H2,(H,15,17)	WMBQAJRNBQWSPS-UHFFFAOYSA-N	?	25	spectrophotometric	b1/apparent	NH3+	basic	3.01
17199	OC3(=C2(C1(=C(C=C(N)C=C1)CC2=CC=C3)))	NC1=CC2CC3=CC=CC(O)=C3C=2C=C1	InChI=1S/C13H11NO/c14-10-4-5-11-9(7-10)6-8-2-1-3-12(15)13(8)11/h1-5,7,15H,6,14H2	OUPLPICEGKCWTF-UHFFFAOYSA-N	?	25	spectrophotometric	a1/apparent	NH2	basic	4.73
17105	OC2(=C(C(=N)C1(=CC=CC=C1))C=CC=C2)	N=C(C1C=CC=CC=1O)C1C=CC=CC=1	InChI=1S/C13H11NO/c14-13(10-6-2-1-3-7-10)11-8-4-5-9-12(11)15/h1-9,14-15H	DOUQQEKNGVJESK-UHFFFAOYSA-N	?	25	potentiometric	b/apparent	?	basic	5.0
17084	O=C(C1(=CC=CC=C1))CC2(=CN=CC=C2)	OC(=CC1=CN=CC=C1)C1C=CC=CC=1	InChI=1S/C13H11NO/c15-13(12-6-2-1-3-7-12)9-11-5-4-8-14-10-11/h1-10,15H	ILZNWGULWSSLKT-UHFFFAOYSA-N	?, ?	25	spectrophotometric	b1/apparent	?, ?	basic	5.355
16985	N(C1(=CC=CC=C1))=CNC2(=CC=CC=C2)	C(/NC1C=CC=CC=1)=N\C1C=CC=CC=1	InChI=1S/C13H12N2/c1-3-7-12(8-4-1)14-11-15-13-9-5-2-6-10-13/h1-11H,(H,14,15)	ZQUVDXMUKIVNOW-UHFFFAOYSA-N	?	25		a1/apparent	?	basic	6.3
15091	O=C(N(C1(=NC=CC=C1))C)C2(=CC=CC=C2)	CN(C(=O)C1C=CC=CC=1)C1C=CC=CN=1	InChI=1S/C13H12N2O/c1-15(12-9-5-6-10-14-12)13(16)11-7-3-2-4-8-11/h2-10H,1H3	WUXNIYVPMJTJRZ-UHFFFAOYSA-N	?		spectrophotometric	a/apparent	?	basic	1.44
14990	O(C2(=CC=1(NC=3(C(=NC=CC=3(C=1C=C2))C))))C	CC1=NC=CC2=C1NC1C=C(C=CC2=1)OC	InChI=1S/C13H12N2O/c1-8-13-11(5-6-14-8)10-4-3-9(16-2)7-12(10)15-13/h3-7,15H,1-2H3	BXNJHAXVSOCGBA-UHFFFAOYSA-N	?	20	mean from 3	b1/apparent	N-7	basic	7.73
15694	O=C(NN=CC1(=CC=C([NH3+])C=C1))C2(=CC=NC=C2)	NC1C=CC(CN=NC(=O)C2C=CN=CC=2)=CC=1	InChI=1S/C13H12N4O/c14-12-3-1-10(2-4-12)9-16-17-13(18)11-5-7-15-8-6-11/h1-8H,9,14H2	XWNWHSCZTMMIJZ-UHFFFAOYSA-N	?	30		a/apparent	?	basic	3.2
15294	S(=O)(C3(=CC(OC)=C(C1(=NC=2(C=NN=CC=2(N1))))C=C3))C	CS(=O)C1=CC(OC)=C(C=C1)C1NC2C=NN=CC=2N=1	InChI=1S/C13H12N4O2S/c1-19-12-5-8(20(2)18)3-4-9(12)13-16-10-6-14-15-7-11(10)17-13/h3-7H,1-2H3,(H,16,17)	KCJCLLQBXDFUKX-UHFFFAOYSA-N	?	25	mean from 2	a1/apparent	?	basic	3.81
15160	N(=NC1(=CC=C(C)C=C1))C2(=CC=C(N)C=C2)	CC1C=CC(=CC=1)N=NC1C=CC(N)=CC=1	InChI=1S/C13H13N3/c1-10-2-6-12(7-3-10)15-16-13-8-4-11(14)5-9-13/h2-9H,14H2,1H3	PBKCJNOFHGLNEZ-UHFFFAOYSA-N	?	25	spectrophotometric	a/apparent	?	basic	3.04
15158	N=C(NC1(=CC=CC=C1))NC2(=CC=CC=C2)	N=C(NC1C=CC=CC=1)NC1C=CC=CC=1	InChI=1S/C13H13N3/c14-13(15-11-7-3-1-4-8-11)16-12-9-5-2-6-10-12/h1-10H,(H3,14,15,16)	OWRCNXZUPFZXOS-UHFFFAOYSA-N	?	20	mean from 4	b/apparent	?	basic	9.94
15565	N3(=C(NCCC1(=CC=CC=C1))C=2(NC=NC=2N=C3))	C(CNC1=NC=NC2N=CNC=21)C1C=CC=CC=1	InChI=1S/C13H13N5/c1-2-4-10(5-3-1)6-7-14-12-11-13(16-8-15-11)18-9-17-12/h1-5,8-9H,6-7H2,(H2,14,15,16,17,18)	GPGPFPKQCMKMDY-UHFFFAOYSA-N	?			a1/apparent	?	basic	4.2
17102	O(C1(=C(C=CC=C1C)C))C2(=NC=CC=C2)	CC1C=CC=C(C)C=1OC1C=CC=CN=1	InChI=1S/C13H13NO/c1-10-6-5-7-11(2)13(10)15-12-8-3-4-9-14-12/h3-9H,1-2H3	RACPWFBEHRATLK-UHFFFAOYSA-N	?	25	spectrophotometric	a1/apparent	?	basic	2.26
16982	NC2(=CC=C(CC1(=CC=C(N)C=C1))C=C2)	NC1C=CC(CC2C=CC(N)=CC=2)=CC=1	InChI=1S/C13H14N2/c14-12-5-1-10(2-6-12)9-11-3-7-13(15)8-4-11/h1-8H,9,14-15H2	YBRVSVVVWCFQMG-UHFFFAOYSA-N	?, ?	19	mean from 2	a1/apparent	NH2, ?	basic	4.55
15535	S(C1(=NC=2(C=C3(CCCCC3(=CC=2(N1))))))CC(=O)[O-]	OC(O)=CSC1NC2C=C3CCCCC3=CC=2N=1	InChI=1S/C13H14N2O2S/c16-12(17)7-18-13-14-10-5-8-3-1-2-4-9(8)6-11(10)15-13/h5-7,16-17H,1-4H2,(H,14,15)	MIEVPHKTERFNNY-UHFFFAOYSA-N	?	20	spectrophotometric	a/apparent	?	basic	5.2
15783	O=[N+]([O-])C=2(C=1(C(=NC=CC=1NCCCC)C=CC=2))	CCCCNC1C=CN=C2C=CC=C(C=12)[N+]([O-])=O	InChI=1S/C13H15N3O2/c1-2-3-8-14-11-7-9-15-10-5-4-6-12(13(10)11)16(17)18/h4-7,9H,2-3,8H2,1H3,(H,14,15)	SWYQAJPGNREQST-UHFFFAOYSA-N	?	25	spectrophotometric	a1/apparent	?	basic	7.18
16984	N=1(C(C(C)=CC=1C)=CC=2(NC(C)=CC=2C))	CC1C=C(C)C(=CC2NC(C)=CC=2C)N=1	InChI=1S/C13H16N2/c1-8-5-10(3)14-12(8)7-13-9(2)6-11(4)15-13/h5-7,14H,1-4H3	VEDYKOPETFAIJI-UHFFFAOYSA-N	?	22	spectrophotometric	a/apparent	?	basic	8.4
16587	O=[N+]([O-])C2(=CC(C(=O)CCN1(CCOCC1))=CC=C2)	[O-][N+](=O)C1C=CC=C(C=1)C(O)=CCN1CCOCC1	InChI=1S/C13H16N2O4/c16-13(4-5-14-6-8-19-9-7-14)11-2-1-3-12(10-11)15(17)18/h1-4,10,16H,5-9H2	SKKIRZMHSBWSMC-UHFFFAOYSA-N	?	25		a1/apparent	?	basic	6.5
16022	N23(CC(C1(=CC=CC=C1))C(CC2)CC3)	C1C(C2CCN1CC2)C1C=CC=CC=1	InChI=1S/C13H17N/c1-2-4-11(5-3-1)13-10-14-8-6-12(13)7-9-14/h1-5,12-13H,6-10H2	RAOXQTRNOCTXKZ-UHFFFAOYSA-N	?	25		a/apparent	NH+	basic	10.2
15133	O=C(C1(=CC=CC=C1))CCN2(CCOCC2)	OC(=CCN1CCOCC1)C1C=CC=CC=1	InChI=1S/C13H17NO2/c15-13(12-4-2-1-3-5-12)6-7-14-8-10-16-11-9-14/h1-6,15H,7-11H2	DLTRVLQNHXQRNQ-UHFFFAOYSA-N	?	25	potentiometric	a1/thermodynamic	NH(1+)	basic	6.5
15098	O=C(NC1(=CC=CC=C1))CN2(CCCCC2)	O/C(/CN1CCCCC1)=N/C1C=CC=CC=1	InChI=1S/C13H18N2O/c16-13(11-15-9-5-2-6-10-15)14-12-7-3-1-4-8-12/h1,3-4,7-8H,2,5-6,9-11H2,(H,14,16)	WFECYQKJNWJCBA-UHFFFAOYSA-N	?	20	potentiometric	b1/apparent	?	basic	7.85
12472	N(C1(=C(C=CC=C1)C))C2(CCCCC2)	CC1C=CC=CC=1NC1CCCCC1	InChI=1S/C13H19N/c1-11-7-5-6-10-13(11)14-12-8-3-2-4-9-12/h5-7,10,12,14H,2-4,8-9H2,1H3	QOFLOIOTQFYZFB-UHFFFAOYSA-N	?	25	potentiometric	a/apparent	?	basic	5.34
17082	OC1(=C(C=CC=C1)CNC2(CCCCC2))	OC1C=CC=CC=1CNC1CCCCC1	InChI=1S/C13H19NO/c15-13-9-5-4-6-11(13)10-14-12-7-2-1-3-8-12/h4-6,9,12,14-15H,1-3,7-8,10H2	XVAKOBDEONKIIK-UHFFFAOYSA-N	?	25	potentiometric	b1/apparent	?	basic	8.67
14905	O=C(OCCN(CC)CC)C1(=CC=CC=C1)	CCN(CCOC(=O)C1C=CC=CC=1)CC	InChI=1S/C13H19NO2/c1-3-14(4-2)10-11-16-13(15)12-8-6-5-7-9-12/h5-9H,3-4,10-11H2,1-2H3	GEVPHAFTDXTZHY-UHFFFAOYSA-N	?		potentiometric	a/apparent	?	basic	8.9
16175	[Si](OC2(CN(CC1(=CC=C(F)C=C1))C2))(C)(C)C	C[Si](C)(C)OC1CN(CC2C=CC(F)=CC=2)C1	InChI=1S/C13H20FNOSi/c1-17(2,3)16-13-9-15(10-13)8-11-4-6-12(14)7-5-11/h4-7,13H,8-10H2,1-3H3	YRCCOJVDMMFOSD-UHFFFAOYSA-N	?	20	potentiometric	a1/apparent	?	basic	7.91
14874	O=C(NC1(=C(C=CC=C1)C))CN(CC)CC	CC1=CC=CC=C1/N=C(/O)\CN(CC)CC	InChI=1S/C13H20N2O/c1-4-15(5-2)10-13(16)14-12-9-7-6-8-11(12)3/h6-9H,4-5,10H2,1-3H3,(H,14,16)	DMRSJQHLNFZQHW-UHFFFAOYSA-N	?	20	mean from 2	b1/apparent	?	basic	7.95
16515	S(SC)C(=C(N(C=O)CC1(=C(N=C(C)N=C1)N))C)CCO	CSSC(CCO)=C(C)N(CC1C=NC(C)=NC=1N)C=O	InChI=1S/C13H20N4O2S2/c1-9(12(4-5-18)21-20-3)17(8-19)7-11-6-15-10(2)16-13(11)14/h6,8,18H,4-5,7H2,1-3H3,(H2,14,15,16)	MRPDHNUNBVWGNL-UHFFFAOYSA-N	?	25		a/apparent	?	basic	5.59
12163	N(CC1(=CC=C(C)C=C1))CCCCC	CC1C=CC(CNCCCCC)=CC=1	InChI=1S/C13H21N/c1-3-4-5-10-14-11-13-8-6-12(2)7-9-13/h6-9,14H,3-5,10-11H2,1-2H3	VFWFEBPPAFNYGI-UHFFFAOYSA-N	?		potentiometric	a1/apparent	amino	basic	10.08
14699	OC1(=C(C=C(C(C)(C)C)C=C1)CN(C)C)	CN(C)CC1C=C(C=CC=1O)C(C)(C)C	InChI=1S/C13H21NO/c1-13(2,3)11-6-7-12(15)10(8-11)9-14(4)5/h6-8,15H,9H2,1-5H3	AOLMGCHTFOOEDQ-UHFFFAOYSA-N	?	25	mean from 2	a1/apparent	OH	basic	8.55
15150	[Si](OC2(CN(CC1(=CC=CC=C1))C2))(C)(C)C	C[Si](C)(C)OC1CN(C1)CC1C=CC=CC=1	InChI=1S/C13H21NOSi/c1-16(2,3)15-13-10-14(11-13)9-12-7-5-4-6-8-12/h4-8,13H,9-11H2,1-3H3	GGTBVKOJUABMSG-UHFFFAOYSA-N	?	20	potentiometric	a1/apparent	?	basic	8.08
15638	O=C(NCCCCCCCCCN(C)C)C=N[O-]	CN(C)CCCCCCCCCNC(=O)CN=O	InChI=1S/C13H27N3O2/c1-16(2)11-9-7-5-3-4-6-8-10-14-13(17)12-15-18/h3-12H2,1-2H3,(H,14,17)	WBFOJWAZYZTZBZ-UHFFFAOYSA-N	?	25	potentiometric	a2/apparent	?	basic	10.52
15192	OC(CN(CC(O)C)CCCCCC)CC	CC(O)CN(CC(O)CC)CCCCCC	InChI=1S/C13H29NO2/c1-4-6-7-8-9-14(10-12(3)15)11-13(16)5-2/h12-13,15-16H,4-11H2,1-3H3	TUHHIWDVUXPAEF-UHFFFAOYSA-N	?	20	potentiometric	a1/apparent	-NH3%+&	basic	8.9
14970	ClC=1(C=3(C(N=C2(C=1C=CC=C2))=CC(N)=CC=3))	NC1C=C2N=C3C=CC=CC3=C(Cl)C2=CC=1	InChI=1S/C13H9ClN2/c14-13-9-3-1-2-4-11(9)16-12-7-8(15)5-6-10(12)13/h1-7H,15H2	VUZMIFMWXDKGLV-UHFFFAOYSA-N	?	20	spectrophotometric	a/apparent	?	basic	6.74
16019	N=2(C1(=C3(C(=CC=C1C=CC=2)C=CC=C3)))	C1=CC=CC2=CC=C3C=CC=NC3=C21	InChI=1S/C13H9N/c1-2-6-12-10(4-1)7-8-11-5-3-9-14-13(11)12/h1-9H	WZJYKHNJTSNBHV-UHFFFAOYSA-N	?	20	spectrophotometric	a1/apparent	NH+	basic	4.25
17201	OC3(=CC=2(C(=C1(C(C=CC=C1)=NC=2))C=C3))	OC1=CC2=CN=C3C=CC=CC3=C2C=C1	InChI=1S/C13H9NO/c15-10-5-6-11-9(7-10)8-14-13-4-2-1-3-12(11)13/h1-8,15H	FHBPTNGPNJRXRD-UHFFFAOYSA-N	?	20	spectrophotometric	a1/apparent	?	basic	4.39
17190	S1(C(=NC2(=C1C=CC=C2))C3(=CC=CC=C3))	C1=CC=CC=C1C1=NC2C=CC=CC=2S1	InChI=1S/C13H9NS/c1-2-6-10(7-3-1)13-14-11-8-4-5-9-12(11)15-13/h1-9H	XBHOUXSGHYZCNH-UHFFFAOYSA-N	?	26.9	spectrophotometric	a1/apparent	NH(+)	basic	0.7
17188	N=1(C=3(C(C=C2(C=1C=CC=C2))=CC=CC=3C))	CC1C=CC=C2C=C3C=CC=CC3=NC2=1	InChI=1S/C14H11N/c1-10-5-4-7-12-9-11-6-2-3-8-13(11)15-14(10)12/h2-9H,1H3	SKLZCRNUJKGGRW-UHFFFAOYSA-N	?	25	potentiometric	b/apparent	?	basic	4.5
15012	O(C2(=NC=1(C(=CC=CC=1)C=3(C2=CC=CC=3))))C	COC1=NC2=CC=CC=C2C2=CC=CC=C21	InChI=1S/C14H11NO/c1-16-14-12-8-3-2-6-10(12)11-7-4-5-9-13(11)15-14/h2-9H,1H3	CFXXLOSWIXYUGN-UHFFFAOYSA-N	?	20	spectrophotometric	a/apparent	NH%+&	basic	2.38
14958	N=3(C2(=C1(N=CC=CC1=CC=C2C(CC)=CC=3)))	CCC1=CC=NC2=C3N=CC=CC3=CC=C21	InChI=1S/C14H12N2/c1-2-10-7-9-16-14-12(10)6-5-11-4-3-8-15-13(11)14/h3-9H,2H2,1H3	PHYSLYYJFCGNNQ-UHFFFAOYSA-N	?	25	potentiometric	a/apparent	?	basic	5.44
14952	N=3(C2(=C1(N=CC=C(C1=CC=C2C(C)=CC=3)C)))	CC1=CC=NC2=C3N=CC=C(C)C3=CC=C12	InChI=1S/C14H12N2/c1-9-5-7-15-13-11(9)3-4-12-10(2)6-8-16-14(12)13/h3-8H,1-2H3	JIVLDFFWTQYGSR-UHFFFAOYSA-N	?	25	potentiometric	a/apparent	?	basic	5.94
14960	N1(=C(N)C=C(C)C=2(C1=CC=C3(C=2C=CC=C3)))	CC1=CC(N)=NC2=CC=C3C=CC=CC3=C21	InChI=1S/C14H12N2/c1-9-8-13(15)16-12-7-6-10-4-2-3-5-11(10)14(9)12/h2-8H,1H3,(H2,15,16)	MJLVHTAIORJJEH-UHFFFAOYSA-N	?	20	spectrophotometric	a/apparent	?	basic	7.14
15525	O(C=1(C=3(C(N=CC=1)=C2(N=CC=C(C2=CC=3)OC))))C	COC1=CC=NC2=C3N=CC=C(OC)C3=CC=C12	InChI=1S/C14H12N2O2/c1-17-11-5-7-15-13-9(11)3-4-10-12(18-2)6-8-16-14(10)13/h3-8H,1-2H3	ZPGVCQYKXIQWTP-UHFFFAOYSA-N	?	25	potentiometric	a/apparent	?	basic	6.45
16724	O=C([O-])C3(=CC1(=C(OC(=C1C)CN2(C=NC=C2))C=C3))	CC1=C(CN2C=NC=C2)OC2=CC=C(C=C21)C(O)=O	InChI=1S/C14H12N2O3/c1-9-11-6-10(14(17)18)2-3-12(11)19-13(9)7-16-5-4-15-8-16/h2-6,8H,7H2,1H3,(H,17,18)	XQVYIQZBDOGEHG-UHFFFAOYSA-N	?	25		a1/apparent	NH	basic	6.08
17187	NC3(=C(C=2(C1(=C(C=CC=C1)CC=2C=C3)))C)	CC1=C(N)C=CC2CC3C=CC=CC=3C=21	InChI=1S/C14H13N/c1-9-13(15)7-6-11-8-10-4-2-3-5-12(10)14(9)11/h2-7H,8,15H2,1H3	QJLODAMETRALGB-UHFFFAOYSA-N	?	25	spectrophotometric	a1/apparent	ArNH2	basic	4.83
16753	O(C1(=C(C(OC)=CC=C1)C2(=NC=3(N=CC=CC=3(N2)))))C	COC1C=CC=C(OC)C=1C1NC2C=CC=NC=2N=1	InChI=1S/C14H13N3O2/c1-18-10-6-3-7-11(19-2)12(10)14-16-9-5-4-8-15-13(9)17-14/h3-8H,1-2H3,(H,15,16,17)	HHVNFBCKFHEQLH-UHFFFAOYSA-N	?	25	spectrophotometric	a1/apparent	?	basic	4.85
15361	S(=O)(C3(=CC(OC)=C(C1(=NC=2(N=CC=CC=2(N1))))C=C3))C	CS(=O)C1=CC(OC)=C(C=C1)C1NC2C=CC=NC=2N=1	InChI=1S/C14H13N3O2S/c1-19-12-8-9(20(2)18)5-6-10(12)13-16-11-4-3-7-15-14(11)17-13/h3-8H,1-2H3,(H,15,16,17)	XMFCOYRWYYXZMY-UHFFFAOYSA-N	?, ?	25	mean from 3	a1/apparent	?, ?	basic	3.9000000000000004
15892	S(=O)(=O)(OC3(=CC(OC)=C(C=1(N=C2(N=CC=CN2(C=1))))C=C3))C	COC1C=C(C=CC=1C1=CN2C=CC=NC2=N1)OS(C)(=O)=O	InChI=1S/C14H13N3O4S/c1-20-13-8-10(21-22(2,18)19)4-5-11(13)12-9-17-7-3-6-15-14(17)16-12/h3-9H,1-2H3	RWZQTVFMAPBWPF-UHFFFAOYSA-N	?	25		a1/apparent	?	basic	3.95
16149	O(C2(=C(C(=N)C1(=CC=CC=C1))C=CC(=C2)O))C	COC1C=C(O)C=CC=1C(=N)C1C=CC=CC=1	InChI=1S/C14H13NO2/c1-17-13-9-11(16)7-8-12(13)14(15)10-5-3-2-4-6-10/h2-9,15-16H,1H3	HZZNIYJGFMGFRC-UHFFFAOYSA-N	?		potentiometric	b/apparent	?	basic	5.99
14961	N1(=C(NCC1)CC=2(C=3(C(C=CC=2)=CC=CC=3)))	C(C1NCCN=1)C1=CC=CC2=CC=CC=C12	InChI=1S/C14H14N2/c1-2-7-13-11(4-1)5-3-6-12(13)10-14-15-8-9-16-14/h1-7H,8-10H2,(H,15,16)	CNIIGCLFLJGOGP-UHFFFAOYSA-N	?	25	potentiometric	a1/thermodynamic	?	basic	10.35
16530	S(=O)(C3(=CC(OC)=C(C1(=NC=2(N=CC(=CC=2(N1))N)))C=C3))C	CS(=O)C1=CC(OC)=C(C=C1)C1NC2C=C(N)C=NC=2N=1	InChI=1S/C14H14N4O2S/c1-20-12-6-9(21(2)19)3-4-10(12)13-17-11-5-8(15)7-16-14(11)18-13/h3-7H,15H2,1-2H3,(H,16,17,18)	VDFNDGBUMJWCPT-UHFFFAOYSA-N	?	25		a1/apparent	?	basic	3.9
15981	S(=O)(=O)([O-])C2(=CC(C(=O)C=C(N1(C=NC=C1))[NH2+]CC)=CC=C2)	CCN=C(CC(=O)C1C=C(C=CC=1)S(O)(=O)=O)N1C=NC=C1	InChI=1S/C14H15N3O4S/c1-2-16-14(17-7-6-15-10-17)9-13(18)11-4-3-5-12(8-11)22(19,20)21/h3-8,10H,2,9H2,1H3,(H,19,20,21)	HLKGZYLQJPJXIF-UHFFFAOYSA-N	?	25	spectrophotometric	a1/apparent	?	basic	4.5
15047	P(=O)(C1(=CC=CC=C1))(CC2(=CC=CC=C2))C	CP(=O)(CC1C=CC=CC=1)C1C=CC=CC=1	InChI=1S/C14H15OP/c1-16(15,14-10-6-3-7-11-14)12-13-8-4-2-5-9-13/h2-11H,12H2,1H3	SOJGLPAFJIPVLI-UHFFFAOYSA-N	?	25		a1/apparent	?	basic	-1.82
15071	NC2(=C(C=C(C1(=CC(=C(N)C=C1)C))C=C2)C)	CC1C=C(C=CC=1N)C1=CC(C)=C(N)C=C1	InChI=1S/C14H16N2/c1-9-7-11(3-5-13(9)15)12-4-6-14(16)10(2)8-12/h3-8H,15-16H2,1-2H3	NUIURNJTPRWVAP-UHFFFAOYSA-N	?, ?	25	mean from 2	b1/apparent	?, ?	basic	4.01
16115	O=C1(N(N(C)C(=C1C(C)C)C)C2(=CC=CC=C2))	CN1C(C)=C(C(C)C)C(=O)N1C1C=CC=CC=1	InChI=1S/C14H18N2O/c1-10(2)13-11(3)15(4)16(14(13)17)12-8-6-5-7-9-12/h5-10H,1-4H3	PXWLVJLKJGVOKE-UHFFFAOYSA-N	?		potentiometric	b/apparent	?	basic	2.4
15380	O=[N+]([O-])C=2(C=1(C(=NC=CC=1NCCC[NH+](C)C)C=CC=2))	CN(C)CCCNC1C=CN=C2C=CC=C(C=12)[N+]([O-])=O	InChI=1S/C14H18N4O2/c1-17(2)10-4-8-15-12-7-9-16-11-5-3-6-13(14(11)12)18(19)20/h3,5-7,9H,4,8,10H2,1-2H3,(H,15,16)	OYBQBXGOFWWPTH-UHFFFAOYSA-N	?	25	spectrophotometric	a1/apparent	?	basic	6.39
15378	O=[N+]([O-])C2(=C(NCCC[NH+](C)C)C=1(C(=CC=CC=1)N=C2))	CN(C)CCCNC1C(=CN=C2C=CC=CC2=1)[N+]([O-])=O	InChI=1S/C14H18N4O2/c1-17(2)9-5-8-15-14-11-6-3-4-7-12(11)16-10-13(14)18(19)20/h3-4,6-7,10H,5,8-9H2,1-2H3,(H,15,16)	WFSPOGPANMWXTP-UHFFFAOYSA-N	?	25	spectrophotometric	a1/apparent	?	basic	4.43
15139	O=C(C1(=CC=CC=C1))CCN2(CCCCC2)	OC(=CCN1CCCCC1)C1C=CC=CC=1	InChI=1S/C14H19NO/c16-14(13-7-3-1-4-8-13)9-12-15-10-5-2-6-11-15/h1,3-4,7-9,16H,2,5-6,10-12H2	IUOHFXJMCGTBPI-UHFFFAOYSA-N	?	25	potentiometric	a1/thermodynamic	NH(1+)	basic	9.23
15761	O=C(C1(=CC(OC)=CC=C1))CCN2(CCOCC2)	COC1=CC=CC(=C1)C(O)=CCN1CCOCC1	InChI=1S/C14H19NO3/c1-17-13-4-2-3-12(11-13)14(16)5-6-15-7-9-18-10-8-15/h2-5,11,16H,6-10H2,1H3	XKLKIPRKOQOJLZ-UHFFFAOYSA-N	?	25		a1/apparent	?	basic	7.1
15527	O3(CCN(C2(=CC=C(N1(CCOCC1))C=C2))CC3)	C1COCCN1C1C=CC(=CC=1)N1CCOCC1	InChI=1S/C14H20N2O2/c1-2-14(16-7-11-18-12-8-16)4-3-13(1)15-5-9-17-10-6-15/h1-4H,5-12H2	OBUZMRRVPUXPPZ-UHFFFAOYSA-N	?	25		a1/apparent	N-H	basic	4.2
16260	O=C([O-])CCCCCCCC1(=NC(=CC=C1)C)	CC1C=CC=C(CCCCCCC=C(O)O)N=1	InChI=1S/C14H21NO2/c1-12-8-7-10-13(15-12)9-5-3-2-4-6-11-14(16)17/h7-8,10-11,16-17H,2-6,9H2,1H3	PXAYUJFOIUUUHA-UHFFFAOYSA-N	?		potentiometric	a2/apparent	?	basic	7.0
16235	O=C(NC1(=CC(=CC(=C1)C)C))CN(CC)CC	CC1=CC(=CC(C)=C1)/N=C(/O)\CN(CC)CC	InChI=1S/C14H22N2O/c1-5-16(6-2)10-14(17)15-13-8-11(3)7-12(4)9-13/h7-9H,5-6,10H2,1-4H3,(H,15,17)	JEGVQGHWBTYVRY-UHFFFAOYSA-N	?			a/thermodynamic	?	basic	8.01
15595	O=[N+]([O-])C1(=C(C=C(N)C=C1C(C)(C)C)C(C)(C)C)	CC(C)(C)C1=CC(N)=CC(=C1[N+]([O-])=O)C(C)(C)C	InChI=1S/C14H22N2O2/c1-13(2,3)10-7-9(15)8-11(14(4,5)6)12(10)16(17)18/h7-8H,15H2,1-6H3	MMWKKMHFSBKVKR-UHFFFAOYSA-N	?	25	potentiometric	a/apparent	?	basic	2.93
14663	N(CC1(=CC=C(C)C=C1))CCCCCC	CC1C=CC(CNCCCCCC)=CC=1	InChI=1S/C14H23N/c1-3-4-5-6-11-15-12-14-9-7-13(2)8-10-14/h7-10,15H,3-6,11-12H2,1-2H3	LZHZILOCUSXRDL-UHFFFAOYSA-N	?		potentiometric	a1/apparent	amino	basic	10.17
16258	O(CCN(C1(=CC=CC=C1))CCOCC)CC	CCOCCN(CCOCC)C1C=CC=CC=1	InChI=1S/C14H23NO2/c1-3-16-12-10-15(11-13-17-4-2)14-8-6-5-7-9-14/h5-9H,3-4,10-13H2,1-2H3	SLYUZDDMJZZSST-UHFFFAOYSA-N	?	24.9	spectrophotometric	a1/apparent	NH	basic	4.1
16176	[Si](OC2(CN(CC1(=CC=C(C)C=C1))C2))(C)(C)C	CC1C=CC(CN2CC(C2)O[Si](C)(C)C)=CC=1	InChI=1S/C14H23NOSi/c1-12-5-7-13(8-6-12)9-15-10-14(11-15)16-17(2,3)4/h5-8,14H,9-11H2,1-4H3	IFCPRUYVLJIPNK-UHFFFAOYSA-N	?	20	potentiometric	a1/apparent	?	basic	8.24
15624	O=C([O-])CCCCCCCC1(NC(C(O)CC1)C)	CC1NC(CCC1O)CCCCCCC=C(O)O	InChI=1S/C14H27NO3/c1-11-13(16)10-9-12(15-11)7-5-3-2-4-6-8-14(17)18/h8,11-13,15-18H,2-7,9-10H2,1H3	UADNCFFOMXVUEC-UHFFFAOYSA-N	?		potentiometric	a2/apparent	NH2+	basic	10.4
14600	NCCCCCCCCCCCCCC	CCCCCCCCCCCCCCN	InChI=1S/C14H31N/c1-2-3-4-5-6-7-8-9-10-11-12-13-14-15/h2-15H2,1H3	PLZVEHJLHYMBBY-UHFFFAOYSA-N	?	25	conductometric	b/apparent	?	basic	10.62
15188	N(C(C)(C)C)CCCCCCNC(C)(C)C	CC(C)(C)NCCCCCCNC(C)(C)C	InChI=1S/C14H32N2/c1-13(2,3)15-11-9-7-8-10-12-16-14(4,5)6/h15-16H,7-12H2,1-6H3	UUDNGNIYVJLSBP-UHFFFAOYSA-N	?		mean from 2	b1/apparent	?	basic	11.01
16322	O=C([O-])C=1(C=3(C(N=C2(C=1C=CC=C2))=CC=CC=3))	OC(=O)C1C2=CC=CC=C2N=C2C=CC=CC2=1	InChI=1S/C14H9NO2/c16-14(17)13-9-5-1-3-7-11(9)15-12-8-4-2-6-10(12)13/h1-8H,(H,16,17)	IYRYQBAAHMBIFT-UHFFFAOYSA-N	?	20	spectrophotometric	a2/apparent	?	basic	5.0
15560	ClC3(=CC=C(C=2(OC(C1(=CC=CC=C1))=NC=2))C=C3)	ClC1C=CC(=CC=1)C1=CN=C(O1)C1C=CC=CC=1	InChI=1S/C15H10ClNO/c16-13-8-6-11(7-9-13)14-10-17-15(18-14)12-4-2-1-3-5-12/h1-10H	WSIOZFWOUNEWBI-UHFFFAOYSA-N	?	25	spectrophotometric	b1/apparent	?	basic	0.7
16484	N#CC(=NNC2(=CC=C(N=NC1(=CC=CC=C1))C=C2))C#N	N#CC(C#N)N=NC1C=CC(=CC=1)N=NC1C=CC=CC=1	InChI=1S/C15H10N6/c16-10-15(11-17)21-20-14-8-6-13(7-9-14)19-18-12-4-2-1-3-5-12/h1-9,15H	NCDCTVOPSIPZCZ-UHFFFAOYSA-N	?	25	spectrophotometric	a1/apparent	?	basic	-0.87
16325	O1(C(=NC=C1C2(=CC=CC=C2))C3(=CC=CC=C3))	C1N=C(OC=1C1C=CC=CC=1)C1C=CC=CC=1	InChI=1S/C15H11NO/c1-3-7-12(8-4-1)14-11-16-15(17-14)13-9-5-2-6-10-13/h1-11H	CNRNYORZJGVOSY-UHFFFAOYSA-N	?	25	spectrophotometric	b1/apparent	?	basic	0.84
15541	O=C(NC3(=CC=1(C(=NC2(=CC=CC=C2(C=1)))C=C3)))C	C/C(/O)=N\C1=CC2=CC3C=CC=CC=3N=C2C=C1	InChI=1S/C15H12N2O/c1-10(18)16-13-6-7-15-12(9-13)8-11-4-2-3-5-14(11)17-15/h2-9H,1H3,(H,16,18)	QMRJLXOCWJOZLU-UHFFFAOYSA-N	?	20	potentiometric	a/apparent	?	basic	4.7
15546	O1(C(=NN=C1C2(=CC=CC=C2))C3(=CC=C(C)C=C3))	CC1C=CC(=CC=1)C1=NN=C(O1)C1C=CC=CC=1	InChI=1S/C15H12N2O/c1-11-7-9-13(10-8-11)15-17-16-14(18-15)12-5-3-2-4-6-12/h2-10H,1H3	UHQIKTAVLMIABA-UHFFFAOYSA-N	?	25	spectrophotometric	a1/apparent	H+	basic	1.81
16561	O=[N+]([O-])C3(=CC2(=NC=1(C(=CC(OCC)=CC=1)C(=C2C=C3)N)))	CCOC1C=C2C(N)=C3C=CC(=CC3=NC2=CC=1)[N+]([O-])=O	InChI=1S/C15H13N3O3/c1-2-21-10-4-6-13-12(8-10)15(16)11-5-3-9(18(19)20)7-14(11)17-13/h3-8H,2H2,1H3,(H2,16,17)	NDKYICANXPTKKC-UHFFFAOYSA-N	?	20	spectrophotometric	a/apparent	?	basic	7.5
16303	N=3(C2(=C1(N=CC(C)=CC1=CC(=C2C=C(C=3)C)C)))	CC1=CC2C(N=C1)=C1N=CC(C)=CC1=CC=2C	InChI=1S/C15H14N2/c1-9-4-12-6-11(3)13-5-10(2)8-17-15(13)14(12)16-7-9/h4-8H,1-3H3	LJNNSJLJMKNZKU-UHFFFAOYSA-N	?	25	potentiometric	a/apparent	?	basic	5.27
16299	N=3(C2(=C1(N=CC=CC1=C(C)C=C2C(C)=C(C=3)C)))	CC1C=NC2=C3N=CC=CC3=C(C)C=C2C=1C	InChI=1S/C15H14N2/c1-9-7-13-11(3)10(2)8-17-15(13)14-12(9)5-4-6-16-14/h4-8H,1-3H3	OFBBRTYNWNPWFH-UHFFFAOYSA-N	?	25	potentiometric	a/apparent	?	basic	5.93
15046	O=C2(C(=CC(=C1(C=CC=CC=C1))C=C2C)C)	CC1=CC(C=C(C)C1=O)=C1C=CC=CC=C1	InChI=1S/C15H14O/c1-11-9-14(10-12(2)15(11)16)13-7-5-3-4-6-8-13/h3-10H,1-2H3	DFIQHLQGVGHVFV-UHFFFAOYSA-N	?	25	spectrophotometric	a1/apparent	?	basic	6.26
15116	N=C(C1(=C(C=CC(=C1)C)C))C2(=CC=CC=C2)	CC1C=CC(C)=CC=1C(=N)C1C=CC=CC=1	InChI=1S/C15H15N/c1-11-8-9-12(2)14(10-11)15(16)13-6-4-3-5-7-13/h3-10,16H,1-2H3	OGWHLATUKVEFKQ-UHFFFAOYSA-N	?		potentiometric	b/apparent	?	basic	6.79
15356	O(C3(=C(C1(=NC=2(C=NC=CC=2(N1C))))C=CC(=C3)OC))C	COC1C=C(C=CC=1C1=NC2C=NC=CC=2N1C)OC	InChI=1S/C15H15N3O2/c1-18-13-6-7-16-9-12(13)17-15(18)11-5-4-10(19-2)8-14(11)20-3/h4-9H,1-3H3	VVQYNKFYEATCEY-UHFFFAOYSA-N	?	25	spectrophotometric	a1/apparent	?	basic	6.16
16916	O=C([O-])C3(OC(OC2(=CC=1(C(=NC=CC=1)C=C2)))C(O)C(C3O)O)	OC(O)=C1OC(OC2C=C3C=CC=NC3=CC=2)C(O)C(O)C1O	InChI=1S/C15H15NO7/c17-10-11(18)13(14(20)21)23-15(12(10)19)22-8-3-4-9-7(6-8)2-1-5-16-9/h1-6,10-12,15,17-21H	BNRCLKJBNHUWMB-UHFFFAOYSA-N	?	22	potentiometric	a2/apparent	?	basic	5.0
16919	O=C([O-])C3(OC(OC=2(C=1(C(=NC=CC=1)C=CC=2)))C(O)C(C3O)O)	OC(O)=C1OC(OC2=CC=CC3=NC=CC=C32)C(O)C(O)C1O	InChI=1S/C15H15NO7/c17-10-11(18)13(14(20)21)23-15(12(10)19)22-9-5-1-4-8-7(9)3-2-6-16-8/h1-6,10-12,15,17-21H	AUINEYLKSXXUPY-UHFFFAOYSA-N	?	22	potentiometric	a2/apparent	?	basic	4.91
16694	N=2(N1(C(=NC=C1C[NH+](C)C)C=CC=2C3(=CC=CC=C3)))	CN(C)CC1=CN=C2C=CC(=NN21)C1C=CC=CC=1	InChI=1S/C15H16N4/c1-18(2)11-13-10-16-15-9-8-14(17-19(13)15)12-6-4-3-5-7-12/h3-10H,11H2,1-2H3	KIAUHGPAPAPHKJ-UHFFFAOYSA-N	?	25	spectrophotometric	a1/apparent	?	basic	2.99
15775	N(=NC1(=CC=C(N(C)C)C=C1))C2(=CC(=CC=C2)C)	CC1C=C(C=CC=1)N=NC1C=CC(=CC=1)N(C)C	InChI=1S/C15H17N3/c1-12-5-4-6-14(11-12)17-16-13-7-9-15(10-8-13)18(2)3/h4-11H,1-3H3	LVTFSVIRYMXRSR-UHFFFAOYSA-N	?	24	spectrophotometric	a1/apparent	?	basic	2.33
16326	O2(C=1(C=3(C(N=C(C=1C(C2C)C)C)=CC=C(C=3)C)))	CC1C=C2C3OC(C)C(C)C=3C(C)=NC2=CC=1	InChI=1S/C15H17NO/c1-8-5-6-13-12(7-8)15-14(10(3)16-13)9(2)11(4)17-15/h5-7,9,11H,1-4H3	UGVDGAWMKBFFPQ-UHFFFAOYSA-N	?	20	spectrophotometric	a1/thermodynamic	NH(+)	basic	7.65
15647	O=C4(N3(C(N2(C(C1(=C(C=CC=C1)CC2))CC3))CC4))	OC1=CCC2N3CCC4C=CC=CC=4C3CCN12	InChI=1S/C15H18N2O/c18-15-6-5-14-16-9-7-11-3-1-2-4-12(11)13(16)8-10-17(14)15/h1-4,6,13-14,18H,5,7-10H2	CXQCFZAAFQUHJT-UHFFFAOYSA-N	?	23	potentiometric	a1/apparent	?	basic	4.89
15965	[Br]C1(=C(OC)C(=C([O-])C(=C1)[Br])C(=O)NCC2(N(CCC2)CC))	CCN1CCCC1CNC(=O)C1=C(O)C(Br)=CC(Br)=C1OC	InChI=1S/C15H20Br2N2O3/c1-3-19-6-4-5-9(19)8-18-15(21)12-13(20)10(16)7-11(17)14(12)22-2/h7,9,20H,3-6,8H2,1-2H3,(H,18,21)	JNFBCMWINGLNPB-UHFFFAOYSA-N	?	25	potentiometric	a2/apparent	NH	basic	9.12
15879	O3(C(N2(C1(=C(C=C(C)C(=C1)C)N=C2)))C(O)C(O)C(C3CO)O)	CC1=CC2=C(C=C1C)N=CN2C1OC(CO)C(O)C(O)C1O	InChI=1S/C15H20N2O5/c1-7-3-9-10(4-8(7)2)17(6-16-9)15-14(21)13(20)12(19)11(5-18)22-15/h3-4,6,11-15,18-21H,5H2,1-2H3	FAQAWGBCHYPXSL-UHFFFAOYSA-N	?	25	potentiometric	a/apparent	?	basic	4.63
16442	O=[N+]([O-])C2(=C(NCCC[NH+](C)C)C=1(C(=CC=CC=1)N=C2C))	CC1N=C2C=CC=CC2=C(NCCCN(C)C)C=1[N+]([O-])=O	InChI=1S/C15H20N4O2/c1-11-15(19(20)21)14(16-9-6-10-18(2)3)12-7-4-5-8-13(12)17-11/h4-5,7-8H,6,9-10H2,1-3H3,(H,16,17)	VPWOHROYLJHIEB-UHFFFAOYSA-N	?	25	spectrophotometric	a1/apparent	?	basic	5.35
16447	O=[N+]([O-])C=2(C=1(C(=NC=CC=1NCCCC[NH+](C)C)C=CC=2))	CN(C)CCCCNC1C=CN=C2C=CC=C(C=12)[N+]([O-])=O	InChI=1S/C15H20N4O2/c1-18(2)11-4-3-9-16-13-8-10-17-12-6-5-7-14(15(12)13)19(20)21/h5-8,10H,3-4,9,11H2,1-2H3,(H,16,17)	OSWHQYWCZGPVLJ-UHFFFAOYSA-N	?	25	spectrophotometric	a1/apparent	?	basic	6.71
16853	O=[N+]([O-])C1(=C([O-])C(=C(OC)C=C1)C(=O)NCC2(N(CCC2)CC))	CCN1CCCC1CNC(=O)C1C(O)=C(C=CC=1OC)[N+]([O-])=O	InChI=1S/C15H21N3O5/c1-3-17-8-4-5-10(17)9-16-15(20)13-12(23-2)7-6-11(14(13)19)18(21)22/h6-7,10,19H,3-5,8-9H2,1-2H3,(H,16,20)	CQEIHZMCJGGOEX-UHFFFAOYSA-N	?	25	potentiometric	a2/apparent	NH	basic	9.12
15745	O=C(C2(C1(=CC(O)=CC=C1))(CCN(C)CC2))CC	CC=C(O)C1(CCN(C)CC1)C1=CC(O)=CC=C1	InChI=1S/C15H21NO2/c1-3-14(18)15(7-9-16(2)10-8-15)12-5-4-6-13(17)11-12/h3-6,11,17-18H,7-10H2,1-2H3	LJNPUAXZWNSERY-UHFFFAOYSA-N	?	20	potentiometric	a/apparent	NH+	basic	8.67
16307	N23(CC(C1(=CC=C(N(C)C)C=C1))C(CC2)CC3)	CN(C)C1=CC=C(C=C1)C1CN2CCC1CC2	InChI=1S/C15H22N2/c1-16(2)14-5-3-12(4-6-14)15-11-17-9-7-13(15)8-10-17/h3-6,13,15H,7-11H2,1-2H3	GWQZRYXMFKWKNB-UHFFFAOYSA-N	?	25		a/apparent	?	basic	10.29
15717	O=C(NC2(C1(=C(C=CC=C1)CC2)))CN(CC)CC	CCN(C/C(/O)=N\C1CCC2=CC=CC=C21)CC	InChI=1S/C15H22N2O/c1-3-17(4-2)11-15(18)16-14-10-9-12-7-5-6-8-13(12)14/h5-8,14H,3-4,9-11H2,1-2H3,(H,16,18)	WNBMGEXKKSPUBS-UHFFFAOYSA-N	?	25	potentiometric	a1/apparent	NH	basic	8.19
15416	O=C(NCC1(N(CCC1)CC))C2(=C(OC)C=CC=C2[O-])	CCN1CCCC1CNC(=O)C1=C(O)C=CC=C1OC	InChI=1S/C15H22N2O3/c1-3-17-9-5-6-11(17)10-16-15(19)14-12(18)7-4-8-13(14)20-2/h4,7-8,11,18H,3,5-6,9-10H2,1-2H3,(H,16,19)	MVWKVVFFVMXULU-UHFFFAOYSA-N	?	25	potentiometric	a2/apparent	NH	basic	9.54
15618	O(C1(=C(C=CC=C1)CC=C))CC(O)CNC(C)C	CC(C)NCC(O)COC1C=CC=CC=1CC=C	InChI=1S/C15H23NO2/c1-4-7-13-8-5-6-9-15(13)18-11-14(17)10-16-12(2)3/h4-6,8-9,12,14,16-17H,1,7,10-11H2,2-3H3	PAZJSJFMUHDSTF-UHFFFAOYSA-N	?	25	potentiometric	a1/apparent	NH2(1+)	basic	9.59
15605	O=C(NC1(=C(C=C(C)C=C1C)C))CN(CC)CC	CC1C=C(C)C=C(C)C=1/N=C(/O)\CN(CC)CC	InChI=1S/C15H24N2O/c1-6-17(7-2)10-14(18)16-15-12(4)8-11(3)9-13(15)5/h8-9H,6-7,10H2,1-5H3,(H,16,18)	GOZBHBFUQHMKQB-UHFFFAOYSA-N	?			a/apparent	?	basic	7.9
15244	S(=O)(=O)(NCCN1(CCOCC1))C2(=C(OC)C(OC)=C(OC)C=C2)	COC1C(OC)=C(C=CC=1OC)S(=O)(=O)NCCN1CCOCC1	InChI=1S/C15H24N2O6S/c1-20-12-4-5-13(15(22-3)14(12)21-2)24(18,19)16-6-7-17-8-10-23-11-9-17/h4-5,16H,6-11H2,1-3H3	GAUPAAGWGWCMBV-UHFFFAOYSA-N	?	20	potentiometric	a1/thermodynamic	amino	basic	6.16
15914	S(=O)(=O)(C1(=C(OC)C(OC)=C(OC)C=C1))CCN(CC)CC	COC1C(OC)=C(C=CC=1OC)S(=O)(=O)CCN(CC)CC	InChI=1S/C15H25NO5S/c1-6-16(7-2)10-11-22(17,18)13-9-8-12(19-3)14(20-4)15(13)21-5/h8-9H,6-7,10-11H2,1-5H3	PXTHPMMZJNHDIO-UHFFFAOYSA-N	?	20	potentiometric	a1/thermodynamic	amino	basic	7.41
16431	O(N=C(CC(NCC[NH2+]C(CC(=NO)C)(C)C)(C)C)C)C	CON=C(C)CC(C)(C)NCCNC(C)(C)CC(C)N=O	InChI=1S/C15H32N4O2/c1-12(18-20)10-14(3,4)16-8-9-17-15(5,6)11-13(2)19-21-7/h12,16-17H,8-11H2,1-7H3	UEVQFJPDNQIQQU-UHFFFAOYSA-N	?	25	potentiometric	a2/apparent	?	basic	6.28
16034	[NH2+](CCCN)CCCCCCCCCCCC	CCCCCCCCCCCCNCCCN	InChI=1S/C15H34N2/c1-2-3-4-5-6-7-8-9-10-11-14-17-15-12-13-16/h17H,2-16H2,1H3	XMMDVXFQGOEOKH-UHFFFAOYSA-N	?	25		a1/apparent	?	basic	8.37
16737	[Br]C3(=CC=C(C=2(OC(C1(=CC=C(C)C=C1))=NC=2))C=C3)	CC1C=CC(=CC=1)C1=NC=C(O1)C1C=CC(Br)=CC=1	InChI=1S/C16H12BrNO/c1-11-2-4-13(5-3-11)16-18-10-15(19-16)12-6-8-14(17)9-7-12/h2-10H,1H3	QXQXZPDNSMGDMF-UHFFFAOYSA-N	?	25	spectrophotometric	b1/apparent	?	basic	0.87
15556	O1(C(=NC=C1C2(=CC=C(C)C=C2))C3(=CC=CC=C3))	CC1C=CC(=CC=1)C1=CN=C(O1)C1C=CC=CC=1	InChI=1S/C16H13NO/c1-12-7-9-13(10-8-12)15-11-17-16(18-15)14-5-3-2-4-6-14/h2-11H,1H3	VRWPYZSVYGMQJM-UHFFFAOYSA-N	?	25	spectrophotometric	b1/apparent	?	basic	0.91
15640	N=3(C2(=C1(N=CC=CC1=C4(CCCCC4(=C2C=CC=3)))))	C1CCCC2=C3C=CC=NC3=C3N=CC=CC3=C21	InChI=1S/C16H14N2/c1-2-6-12-11(5-1)13-7-3-9-17-15(13)16-14(12)8-4-10-18-16/h3-4,7-10H,1-2,5-6H2	WQZGPOJDESVZKR-UHFFFAOYSA-N	?	25	potentiometric	a/apparent	?	basic	5.3
15894	O=[N+]([O-])C=3(C2(=C(NCCCO)C=1(C(=CC=CC=1)N=C2C=CC=3)))	[O-][N+](=O)C1=CC=CC2=NC3=CC=CC=C3C(NCCCO)=C21	InChI=1S/C16H15N3O3/c20-10-4-9-17-16-11-5-1-2-6-12(11)18-13-7-3-8-14(15(13)16)19(21)22/h1-3,5-8,20H,4,9-10H2,(H,17,18)	JDGFSJJFVQICMI-UHFFFAOYSA-N	?	25	spectrophotometric	a1/apparent	?	basic	7.55
15521	N=3(C2(=C1(N=CC=C(C1=C(C)C=C2C(C)=C(C=3)C)C)))	CC1C=C2C(N=CC(C)=C2C)=C2N=CC=C(C)C=12	InChI=1S/C16H16N2/c1-9-5-6-17-16-14(9)10(2)7-13-12(4)11(3)8-18-15(13)16/h5-8H,1-4H3	GQUSYWKLOQSXIA-UHFFFAOYSA-N	?	25	potentiometric	a/apparent	?	basic	6.45
15472	[Br]C4(=CC3(=C(N1(CCOCC1))C2(=C(CCC2)N=C3C=C4)))	BrC1=CC2=C(C3CCCC=3N=C2C=C1)N1CCOCC1	InChI=1S/C16H17BrN2O/c17-11-4-5-15-13(10-11)16(19-6-8-20-9-7-19)12-2-1-3-14(12)18-15/h4-5,10H,1-3,6-9H2	JPGCFZOXMCUAHJ-UHFFFAOYSA-N	?	25	spectrophotometric	a1/thermodynamic	?	basic	6.38
16543	O=[N+]([O-])C=1(C=3(C(C([O-])=C(C=1)CN2(CCCCC2))=CC=CC=3))	[O-][N+](=O)C1C=C(CN2CCCCC2)C(O)=C2C=CC=CC2=1	InChI=1S/C16H18N2O3/c19-16-12(11-17-8-4-1-5-9-17)10-15(18(20)21)13-6-2-3-7-14(13)16/h2-3,6-7,10,19H,1,4-5,8-9,11H2	JLRRLFHQULWKLG-UHFFFAOYSA-N	?	25	spectrophotometric	a2/apparent	R2NH	basic	10.73
16656	N(=NC1(=CC=C(N(C)C)C=C1))C2(=CC(=CC=C2)CC)	CCC1C=C(C=CC=1)N=NC1C=CC(=CC=1)N(C)C	InChI=1S/C16H19N3/c1-4-13-6-5-7-15(12-13)18-17-14-8-10-16(11-9-14)19(2)3/h5-12H,4H2,1-3H3	QTNNZELQKWUFTO-UHFFFAOYSA-N	?	24	spectrophotometric	a1/apparent	?	basic	2.16
15695	N(C1(=CC=C(C)C=C1))CCNC2(=CC=C(C)C=C2)	CC1C=CC(=CC=1)NCCNC1C=CC(C)=CC=1	InChI=1S/C16H20N2/c1-13-3-7-15(8-4-13)17-11-12-18-16-9-5-14(2)6-10-16/h3-10,17-18H,11-12H2,1-2H3	CSFJHJLPCWAQHC-UHFFFAOYSA-N	?, ?		potentiometric	a2/apparent	?, ?	basic	3.35
15337	O=C(OC1(CC2(N(C)C(C1)CC2)))C(O)C3(=CC=CC=C3)	CN1C2CC(CC1CC2)OC(O)=C(O)C1C=CC=CC=1	InChI=1S/C16H21NO3/c1-17-12-7-8-13(17)10-14(9-12)20-16(19)15(18)11-5-3-2-4-6-11/h2-6,12-14,18-19H,7-10H2,1H3	MRVNWGMPLKJFPX-UHFFFAOYSA-N	?	26	mean from 3	b/apparent	?	basic	9.61
15937	O=[N+]([O-])C=2(C=1(C(=NC=CC=1NCCC[NH+](C)C)C(C)=CC=2C))	CC1C=C(C)C2=NC=CC(NCCCN(C)C)=C2C=1[N+]([O-])=O	InChI=1S/C16H22N4O2/c1-11-10-12(2)16(20(21)22)14-13(6-8-18-15(11)14)17-7-5-9-19(3)4/h6,8,10H,5,7,9H2,1-4H3,(H,17,18)	DZPSRLSXIAQJMV-UHFFFAOYSA-N	?	25	spectrophotometric	a1/apparent	?	basic	6.37
16657	N=1(C=2(C(C(NCCCN(CC)CC)=CC=1)=CC=CC=2))	CCN(CCCNC1=CC=NC2=CC=CC=C21)CC	InChI=1S/C16H23N3/c1-3-19(4-2)13-7-11-17-16-10-12-18-15-9-6-5-8-14(15)16/h5-6,8-10,12H,3-4,7,11,13H2,1-2H3,(H,17,18)	RFSFFVMXAWIPCO-UHFFFAOYSA-N	?, ?	25	potentiometric	a1/apparent	?, ?	basic	9.325
16628	O=C(OC2(C1(=CC=CC=C1))(C(CN(C)CC2)C))CC	CC=C(O)OC1(CCN(C)CC1C)C1C=CC=CC=1	InChI=1S/C16H23NO2/c1-4-15(18)19-16(14-8-6-5-7-9-14)10-11-17(3)12-13(16)2/h4-9,13,18H,10-12H2,1-3H3	ALSFISZOZMNXPE-UHFFFAOYSA-N	?	20	mean from 2	a/apparent	NH%+&	basic	8.66
15516	N3(C2(=CC=C(N1(CCCCC1))C=C2))(CCCCC3)	C1CCCCN1C1C=CC(=CC=1)N1CCCCC1	InChI=1S/C16H24N2/c1-3-11-17(12-4-1)15-7-9-16(10-8-15)18-13-5-2-6-14-18/h7-10H,1-6,11-14H2	UWUDSNLALSQANA-UHFFFAOYSA-N	?	25		a1/apparent	N-H	basic	6.5
16836	S(=O)(=O)(C1(=C(OC)C(OC)=C(OC)C=C1))CCN2(CCCCC2)	COC1C(OC)=C(C=CC=1OC)S(=O)(=O)CCN1CCCCC1	InChI=1S/C16H25NO5S/c1-20-13-7-8-14(16(22-3)15(13)21-2)23(18,19)12-11-17-9-5-4-6-10-17/h7-8H,4-6,9-12H2,1-3H3	YWRSIBHGMIKOQM-UHFFFAOYSA-N	?	20	potentiometric	a1/thermodynamic	amino	basic	7.24
16252	N(C1(=CC=CC=C1))CCCCCCCCCC	CCCCCCCCCCNC1C=CC=CC=1	InChI=1S/C16H27N/c1-2-3-4-5-6-7-8-12-15-17-16-13-10-9-11-14-16/h9-11,13-14,17H,2-8,12,15H2,1H3	VTHOTOFWYDBNID-UHFFFAOYSA-N	?	24.9	spectrophotometric	a1/apparent	?	basic	4.56
16672	OC(CN(CCO)CCCCCCCCCC)CC	CCCCCCCCCCN(CCO)CC(O)CC	InChI=1S/C16H35NO2/c1-3-5-6-7-8-9-10-11-12-17(13-14-18)15-16(19)4-2/h16,18-19H,3-15H2,1-2H3	OIQJXFKEZPJGIK-UHFFFAOYSA-N	?	20	potentiometric	a1/apparent	-NH3%+&	basic	7.2
15933	O=[N+]([O-])C=4(C=3(C(=C2(N=C1(C(C=CC=C1)=C(C2=CC=3)N)))C=CC=4))	NC1C2=CC=C3C(=CC=CC3=C2N=C2C=CC=CC2=1)[N+]([O-])=O	InChI=1S/C17H11N3O2/c18-16-12-4-1-2-6-14(12)19-17-11-5-3-7-15(20(21)22)10(11)8-9-13(16)17/h1-9H,(H2,18,19)	ZXMOTSNAMSWTDA-UHFFFAOYSA-N	?	20		a/apparent	?	basic	7.1
16702	N=2(C=1(C(=CC(N)=CC=1)C=CC=2C=CC3(=CC=CC=C3)))	NC1C=C2C=CC(C=CC3C=CC=CC=3)=NC2=CC=1	InChI=1S/C17H14N2/c18-15-8-11-17-14(12-15)7-10-16(19-17)9-6-13-4-2-1-3-5-13/h1-12H,18H2	NHTGCAKFXBLYNI-UHFFFAOYSA-N	?	20		a/apparent	?	basic	5.5
16732	O1(C(=NC=C1C2(=CC=C(C)C=C2))C3(=CC=C(C)C=C3))	CC1C=CC(=CC=1)C1=CN=C(O1)C1C=CC(C)=CC=1	InChI=1S/C17H15NO/c1-12-3-7-14(8-4-12)16-11-18-17(19-16)15-9-5-13(2)6-10-15/h3-11H,1-2H3	DLTUYNGYYGWGQO-UHFFFAOYSA-N	?	25	spectrophotometric	b1/apparent	?	basic	1.12
16584	N(C1(=CC=CC=C1))=CC=CC=CNC2(=CC=CC=C2)	C(C=NC1C=CC=CC=1)C=CC=NC1C=CC=CC=1	InChI=1S/C17H16N2/c1-4-10-16(11-5-1)18-14-8-3-9-15-19-17-12-6-2-7-13-17/h1-8,10-15H,9H2	OYTZUGLPJZKBKS-UHFFFAOYSA-N	?	25		a/thermodynamic	?	basic	8.52
16890	O=[N+]([O-])C=3(C2(=C(NCC[NH+](C)C)C=1(C(=CC=CC=1)N=C2C=CC=3)))	CN(C)CCNC1=C2C(=CC=CC2=NC2=CC=CC=C21)[N+]([O-])=O	InChI=1S/C17H18N4O2/c1-20(2)11-10-18-17-12-6-3-4-7-13(12)19-14-8-5-9-15(16(14)17)21(22)23/h3-9H,10-11H2,1-2H3,(H,18,19)	VFPXGZCZMBPZJD-UHFFFAOYSA-N	?	25	spectrophotometric	a1/apparent	?	basic	4.9
15349	N1(=C(NCC1)CN(C2(=CC=CC=C2))CC3(=CC=CC=C3))	C(C1C=CC=CC=1)N(CC1NCCN=1)C1C=CC=CC=1	InChI=1S/C17H19N3/c1-3-7-15(8-4-1)13-20(14-17-18-11-12-19-17)16-9-5-2-6-10-16/h1-10H,11-14H2,(H,18,19)	REYFJDPCWQRWAA-UHFFFAOYSA-N	?	25	potentiometric	a/apparent	?	basic	10.06
15898	O2(C1(=C(O)C=CC5(=C1C34(C2C(O)C=CC3C(N(C)CC4)C5O))))	CN1CCC23C4OC5C2=C(C=CC=5O)C(O)C1C3C=CC4O	InChI=1S/C17H19NO4/c1-18-7-6-17-9-3-5-11(20)16(17)22-15-10(19)4-2-8(12(15)17)14(21)13(9)18/h2-5,9,11,13-14,16,19-21H,6-7H2,1H3	ISVKWTNAIRJURI-UHFFFAOYSA-N	?		potentiometric	a1/apparent	?	basic	7.13
15304	S1(C3(=C(N(CC(N(C)C)C)C2(=C1C=CC=C2))C=CC=C3))	CN(C)C(C)CN1C2C=CC=CC=2SC2C=CC=CC1=2	InChI=1S/C17H20N2S/c1-13(18(2)3)12-19-14-8-4-6-10-16(14)20-17-11-7-5-9-15(17)19/h4-11,13H,12H2,1-3H3	PWWVAXIEGOYWEE-UHFFFAOYSA-N	?	25	potentiometric	a/apparent	?	basic	8.65
15443	N(=NC1(=CC=C(N(C)C)C=C1))C2(=CC(=C(C)C=C2)CC)	CC1C=CC(=CC=1CC)N=NC1C=CC(=CC=1)N(C)C	InChI=1S/C17H21N3/c1-5-14-12-16(7-6-13(14)2)19-18-15-8-10-17(11-9-15)20(3)4/h6-12H,5H2,1-4H3	DZHLCAYLNZIDIH-UHFFFAOYSA-N	?	24	spectrophotometric	a1/apparent	?	basic	2.59
16644	O(C(C1(=CC=CC=C1))C2(=CC=CC=C2))CCN(C)C	CN(C)CCOC(C1C=CC=CC=1)C1C=CC=CC=1	InChI=1S/C17H21NO/c1-18(2)13-14-19-17(15-9-5-3-6-10-15)16-11-7-4-8-12-16/h3-12,17H,13-14H2,1-2H3	ZZVUWRFHKOJYTH-UHFFFAOYSA-N	?	25	mean from 4	a1/apparent	?	basic	8.88
16508	O2(C1(=C(OC)C=CC5(=C1C34(C2CCCC3C(NCC4)C5O))))	COC1C=CC2C(O)C3NCCC45C(CCCC43)OC=1C5=2	InChI=1S/C17H21NO3/c1-20-11-6-5-9-13-16(11)21-12-4-2-3-10-14(15(9)19)18-8-7-17(10,12)13/h5-6,10,12,14-15,18-19H,2-4,7-8H2,1H3	OTTBVWURSPABRG-UHFFFAOYSA-N	?, ?		potentiometric	a/apparent	?, ?	basic	8.945
15413	O(C(C1(=NC=CC=C1))(C2(=CC=CC=C2))C)CCN(C)C	CN(C)CCOC(C)(C1C=CC=CN=1)C1C=CC=CC=1	InChI=1S/C17H22N2O/c1-17(20-14-13-19(2)3,15-9-5-4-6-10-15)16-11-7-8-12-18-16/h4-12H,13-14H2,1-3H3	HCFDWZZGGLSKEP-UHFFFAOYSA-N	?	25	potentiometric	a/apparent	?	basic	9.2
15860	O3(CCN(CCN=C2(N(N=C(C1(=CC=CC=C1))C=C2)C))CC3)	CN1N=C(C=CC1=NCCN1CCOCC1)C1C=CC=CC=1	InChI=1S/C17H22N4O/c1-20-17(18-9-10-21-11-13-22-14-12-21)8-7-16(19-20)15-5-3-2-4-6-15/h2-8H,9-14H2,1H3	QDCPCJQJYKATFO-UHFFFAOYSA-N	?	25	potentiometric	a2/apparent	?	basic	10.2
16551	O=C(OC1(CC2(N(C)C(C1)CC2)))C(C3(=CC=CC=C3))CO	CN1C2CC(CC1CC2)OC(O)=C(CO)C1C=CC=CC=1	InChI=1S/C17H23NO3/c1-18-13-7-8-14(18)10-15(9-13)21-17(20)16(11-19)12-5-3-2-4-6-12/h2-6,13-15,19-20H,7-11H2,1H3	DGVNVNTXRVQENM-UHFFFAOYSA-N	?	21	mean from 2	b/apparent	?	basic	9.66
15444	N=1(C=2(C(C(NCCCCN(CC)CC)=CC=1)=CC=CC=2))	CCN(CCCCNC1=CC=NC2=CC=CC=C21)CC	InChI=1S/C17H25N3/c1-3-20(4-2)14-8-7-12-18-17-11-13-19-16-10-6-5-9-15(16)17/h5-6,9-11,13H,3-4,7-8,12,14H2,1-2H3,(H,18,19)	CSJRFBHCOMTVBX-UHFFFAOYSA-N	?, ?	25	potentiometric	a1/apparent	?, ?	basic	9.594999999999999
15848	O=[N+]([O-])C1(=CC(=C([O-])C=C1)CN2(CCOCCOCCOCCOCC2))	[O-][N+](=O)C1=CC(CN2CCOCCOCCOCCOCC2)=C(O)C=C1	InChI=1S/C17H26N2O7/c20-17-2-1-16(19(21)22)13-15(17)14-18-3-5-23-7-9-25-11-12-26-10-8-24-6-4-18/h1-2,13,20H,3-12,14H2	COJYEZKFVGSQHQ-UHFFFAOYSA-N	?	25		a2/apparent	N%+&	basic	9.69
15615	N(CC1(=C(C=CC=C1C(C)(C)C)C(C)(C)C))(C)C	CC(C)(C)C1=CC=CC(=C1CN(C)C)C(C)(C)C	InChI=1S/C17H29N/c1-16(2,3)14-10-9-11-15(17(4,5)6)13(14)12-18(7)8/h9-11H,12H2,1-8H3	BVAFYOUZFHJZKN-UHFFFAOYSA-N	?	25	potentiometric	b1/apparent	?	basic	9.2
15457	OC(CN(CC(O)C)CCCCCCCCCC)CC	CC(O)CN(CC(O)CC)CCCCCCCCCC	InChI=1S/C17H37NO2/c1-4-6-7-8-9-10-11-12-13-18(14-16(3)19)15-17(20)5-2/h16-17,19-20H,4-15H2,1-3H3	WVIKIMVPKFXKAK-UHFFFAOYSA-N	?	20	potentiometric	a1/apparent	-NH3%+&	basic	6.7
15461	N=3(C2(=C1(N=CC=CC1=CC(=C2C=CC=3)C4(=CC=CC=C4))))	C1C(=C2C=CC=NC2=C2N=CC=CC2=1)C1C=CC=CC=1	InChI=1S/C18H12N2/c1-2-6-13(7-3-1)16-12-14-8-4-10-19-17(14)18-15(16)9-5-11-20-18/h1-12H	QQEQHUHZBMUJET-UHFFFAOYSA-N	?	25	potentiometric	a/apparent	?	basic	4.72
16535	S(C2(=C(C1(=NC(C)=C(N1)C))C=CC=C2))CC3(=CC=CC=C3)	CC1N=C(NC=1C)C1C=CC=CC=1SCC1C=CC=CC=1	InChI=1S/C18H18N2S/c1-13-14(2)20-18(19-13)16-10-6-7-11-17(16)21-12-15-8-4-3-5-9-15/h3-11H,12H2,1-2H3,(H,19,20)	NPXDCAQATGZREU-UHFFFAOYSA-N	?	25	potentiometric	a1/apparent	?	basic	7.0
16684	N24(C(C1(=C(C=CC=C1)C(C2)C3(=CC=CC=C3)))CCC4)	C1C(C2C=CC=CC=2C2CCCN21)C1C=CC=CC=1	InChI=1S/C18H19N/c1-2-7-14(8-3-1)17-13-19-12-6-11-18(19)16-10-5-4-9-15(16)17/h1-5,7-10,17-18H,6,11-13H2	KJHWRRVSXANANB-UHFFFAOYSA-N	?	25	potentiometric	a1/apparent	?	basic	9.12
15383	N#CC(C1(=CC=CC=C1))(C2(=CC=CC=C2))CCN(C)C	CN(C)CCC(C#N)(C1C=CC=CC=1)C1C=CC=CC=1	InChI=1S/C18H20N2/c1-20(2)14-13-18(15-19,16-9-5-3-6-10-16)17-11-7-4-8-12-17/h3-12H,13-14H2,1-2H3	SZOCKYDZSPRJPT-UHFFFAOYSA-N	?	25	potentiometric	a/apparent	NH+	basic	8.31
15904	O=C4(C1(OC=5(C(OC)=CC=C3(C=5(C12(C(C(N(C)CC2)C3)CC4))))))	COC1C=CC2CC3C4CC=C(O)C5OC=1C=2C45CCN3C	InChI=1S/C18H21NO3/c1-19-8-7-18-11-4-5-13(20)17(18)22-16-14(21-2)6-3-10(15(16)18)9-12(11)19/h3,5-6,11-12,17,20H,4,7-9H2,1-2H3	MLISXUQVRWYXAH-UHFFFAOYSA-N	?	22	mean from 2	b1/apparent	?	basic	7.67
15300	N2(C1(=C(C=CC=C1)CCC3(=C2C=CC=C3)))(CCCNC)	CNCCCN1C2C=CC=CC=2CCC2C=CC=CC1=2	InChI=1S/C18H22N2/c1-19-13-6-14-20-17-9-4-2-7-15(17)11-12-16-8-3-5-10-18(16)20/h2-5,7-10,19H,6,11-14H2,1H3	HCYAFALTSJYZDH-UHFFFAOYSA-N	?	25	potentiometric	a1/apparent	?	basic	10.65
15809	O=C([O-])C1(=C2(C=CC=C1COCCOCC3(=CN=C(COCCOC2)N3)))	OC(=O)C1C2COCCOCC3NC(COCCOCC=1C=CC=2)=CN=3	InChI=1S/C18H22N2O6/c21-18(22)17-13-2-1-3-14(17)10-24-5-7-26-12-16-19-8-15(20-16)11-25-6-4-23-9-13/h1-3,8H,4-7,9-12H2,(H,19,20)(H,21,22)	REMPLTDAWPLPSU-UHFFFAOYSA-N	?	25	potentiometric	a1/apparent	?	basic	7.05
15431	O(C(C1(=CC=C(C)C=C1))C2(=CC=CC=C2))CCN(C)C	CC1C=CC(=CC=1)C(OCCN(C)C)C1C=CC=CC=1	InChI=1S/C18H23NO/c1-15-9-11-17(12-10-15)18(20-14-13-19(2)3)16-7-5-4-6-8-16/h4-12,18H,13-14H2,1-3H3	PJUYQWIDNIAHIZ-UHFFFAOYSA-N	?		potentiometric	b/apparent	?	basic	8.5
16546	S3(C(C(C=1(SC=CC=1))=CC(N2(CC(CCC2)C))C)=CC=C3)	CC1CN(CCC1)C(C)C=C(C1=CC=CS1)C1=CC=CS1	InChI=1S/C18H23NS2/c1-14-6-3-9-19(13-14)15(2)12-16(17-7-4-10-20-17)18-8-5-11-21-18/h4-5,7-8,10-12,14-15H,3,6,9,13H2,1-2H3	DRHHXMDPOKHINI-UHFFFAOYSA-N	?	25	potentiometric	a/apparent	NH+	basic	8.28
16892	O3(CCN(CCN=C2(N(N=C(C1(=CC=CC=C1))C=C2C)C))CC3)	CN1N=C(C=C(C)C1=NCCN1CCOCC1)C1=CC=CC=C1	InChI=1S/C18H24N4O/c1-15-14-17(16-6-4-3-5-7-16)20-21(2)18(15)19-8-9-22-10-12-23-13-11-22/h3-7,14H,8-13H2,1-2H3	ULKAFABQSZYPKJ-UHFFFAOYSA-N	?	25	potentiometric	a2/apparent	?	basic	10.37
16472	O=C(NC1(=C(C=CC=C1C)C))C2(N(CCCC2)CCCC)	CCCCN1CCCCC1/C(/O)=N\C1C(C)=CC=CC=1C	InChI=1S/C18H28N2O/c1-4-5-12-20-13-7-6-11-16(20)18(21)19-17-14(2)9-8-10-15(17)3/h8-10,16H,4-7,11-13H2,1-3H3,(H,19,21)	LEBVLXFERQHONN-UHFFFAOYSA-N	?	25	potentiometric	a1/apparent	?	basic	7.27
16779	N(C1(=CC=CC=C1))(CCCCCC)CCCCCC	CCCCCCN(CCCCCC)C1C=CC=CC=1	InChI=1S/C18H31N/c1-3-5-7-12-16-19(17-13-8-6-4-2)18-14-10-9-11-15-18/h9-11,14-15H,3-8,12-13,16-17H2,1-2H3	DGYRVXQIGUEFFK-UHFFFAOYSA-N	?	24.9	spectrophotometric	a1/apparent	?	basic	4.89
16434	OC(CN(CC(O)C)CCCCCCCCCCCC)C	CCCCCCCCCCCCN(CC(C)O)CC(C)O	InChI=1S/C18H39NO2/c1-4-5-6-7-8-9-10-11-12-13-14-19(15-17(2)20)16-18(3)21/h17-18,20-21H,4-16H2,1-3H3	BZJZJFAPSOEUFE-UHFFFAOYSA-N	?		potentiometric	a/apparent	prot.	basic	7.8
16417	N=1(C=4(C(C=C2(C=1C=CC=3(C2=CC=CC=3)))=CC=C(C=4)N(C)C))	CN(C)C1C=C2N=C3C=CC4=CC=CC=C4C3=CC2=CC=1	InChI=1S/C19H16N2/c1-21(2)15-9-7-14-11-17-16-6-4-3-5-13(16)8-10-18(17)20-19(14)12-15/h3-12H,1-2H3	ZZZXSTQSZIFRGS-UHFFFAOYSA-N	?	20	spectrophotometric	a/apparent	?	basic	7.31
15876	O(C3(=CC=2(C(=NC(C=CC1(=CC=CC=C1))=CC=2N)C=C3)))CC	CCOC1=CC2=C(N)C=C(C=CC3C=CC=CC=3)N=C2C=C1	InChI=1S/C19H18N2O/c1-2-22-16-10-11-19-17(13-16)18(20)12-15(21-19)9-8-14-6-4-3-5-7-14/h3-13H,2H2,1H3,(H2,20,21)	LBLPYDNNNUGFFZ-UHFFFAOYSA-N	?	20		a/apparent	?	basic	9.5
15891	N=1(C=3(C(C(N)=CC=1C=CC2(=CC=C(N(C)C)C=C2))=CC=CC=3))	CN(C)C1C=CC(C=CC2C=C(N)C3=CC=CC=C3N=2)=CC=1	InChI=1S/C19H19N3/c1-22(2)16-11-8-14(9-12-16)7-10-15-13-18(20)17-5-3-4-6-19(17)21-15/h3-13H,1-2H3,(H2,20,21)	NPAMTALFCRJHTK-UHFFFAOYSA-N	?	20		a/apparent	?	basic	9.7
16457	N#CC(C1(=CC=CC=C1))(C2(=CC=CC=C2))CC(N(C)C)C	CC(CC(C#N)(C1C=CC=CC=1)C1C=CC=CC=1)N(C)C	InChI=1S/C19H22N2/c1-16(21(2)3)14-19(15-20,17-10-6-4-7-11-17)18-12-8-5-9-13-18/h4-13,16H,14H2,1-3H3	GJJQIGFCGLPOQK-UHFFFAOYSA-N	?	25	potentiometric	a/apparent	?	basic	8.31
16386	O=[N+]([O-])C=3(C2(=C(NCCCC[NH+](C)C)C=1(C(=CC=CC=1)N=C2C=CC=3)))	CN(C)CCCCNC1=C2C(=CC=CC2=NC2=CC=CC=C21)[N+]([O-])=O	InChI=1S/C19H22N4O2/c1-22(2)13-6-5-12-20-19-14-8-3-4-9-15(14)21-16-10-7-11-17(18(16)19)23(24)25/h3-4,7-11H,5-6,12-13H2,1-2H3,(H,20,21)	GQVGLJVXOMJDPG-UHFFFAOYSA-N	?	25	spectrophotometric	a1/apparent	?	basic	6.9
15419	N(C(C)C)(CCC1(=CC=CC=C1))CCC2(=CC=CC=C2)	CC(C)N(CCC1C=CC=CC=1)CCC1C=CC=CC=1	InChI=1S/C19H25N/c1-17(2)20(15-13-18-9-5-3-6-10-18)16-14-19-11-7-4-8-12-19/h3-12,17H,13-16H2,1-2H3	IKUOKQLIAGADFL-UHFFFAOYSA-N	?	20	potentiometric	a/apparent	?	basic	10.02
16910	O=CCC1(C(CN2(CCC3(=C(C2(C1))C=C(OC)C(=C3)OC)))CC)	CCC1CN2CCC3C=C(OC)C(=CC=3C2CC1C=CO)OC	InChI=1S/C19H27NO3/c1-4-13-12-20-7-5-15-10-18(22-2)19(23-3)11-16(15)17(20)9-14(13)6-8-21/h6,8,10-11,13-14,17,21H,4-5,7,9,12H2,1-3H3	HNNPHUGYMXIDRF-UHFFFAOYSA-N	?	25		a/thermodynamic	NH%+&	basic	8.11
15247	O=[N+]([O-])C2(=CC=C(C(O)CNC(CC1(=C(C(C)(C)CC1)C))C)C=C2)	CC1=C(CC(C)NCC(O)C2C=CC(=CC=2)[N+]([O-])=O)CCC1(C)C	InChI=1S/C19H28N2O3/c1-13(11-16-9-10-19(3,4)14(16)2)20-12-18(22)15-5-7-17(8-6-15)21(23)24/h5-8,13,18,20,22H,9-12H2,1-4H3	MABBOOWYIUCNCX-UHFFFAOYSA-N	?		potentiometric	a1/apparent	NH2(+)	basic	8.36
15935	OC(CN(CCO)CCCCCCCCCCCCCC)C	CCCCCCCCCCCCCCN(CCO)CC(C)O	InChI=1S/C19H41NO2/c1-3-4-5-6-7-8-9-10-11-12-13-14-15-20(16-17-21)18-19(2)22/h19,21-22H,3-18H2,1-2H3	IUONAHXIFONBJX-UHFFFAOYSA-N	?	20	potentiometric	a1/apparent	-NH3%+&	basic	6.3
15922	[NH+]=2(C1(=C(C=CC=C1)C(C=2C)=CC=C3(N(C=4(C=CC=CC=4(C3)))C)))	CC1=NC2=CC=CC=C2C1=CC=C1CC2C=CC=CC=2N1C	InChI=1S/C20H18N2/c1-14-17(18-8-4-5-9-19(18)21-14)12-11-16-13-15-7-3-6-10-20(15)22(16)2/h3-12H,13H2,1-2H3	HPGJVYWJOHOXAK-UHFFFAOYSA-N	?	20	spectrophotometric	a1/apparent	=NH2+	basic	1.22
15835	O=C3(C1(=C(C=C2(OCOC2(=C1)))CCN(C)CC4(=C(C3)C=CC(=C4O)OC)))	COC1C=CC2C=C(O)C3C=C4OCOC4=CC=3CCN(C)CC=2C=1O |t:6|	InChI=1S/C20H21NO5/c1-21-6-5-13-8-18-19(26-11-25-18)9-14(13)16(22)7-12-3-4-17(24-2)20(23)15(12)10-21/h3-4,7-9,22-23H,5-6,10-11H2,1-2H3/b16-7+	GGPLDIPQWCQXMK-FRKPEAEDSA-N	?	25	spectrophotometric	a1/apparent	?	basic	9.0
16903	O3(CCN(CCC(C#N)(C1(=CC=CC=C1))C2(=CC=CC=C2))CC3)	N#CC(CCN1CCOCC1)(C1C=CC=CC=1)C1C=CC=CC=1	InChI=1S/C20H22N2O/c21-17-20(18-7-3-1-4-8-18,19-9-5-2-6-10-19)11-12-22-13-15-23-16-14-22/h1-10H,11-16H2	DPKWJKWZGPRUPI-UHFFFAOYSA-N	?	25	potentiometric	a/apparent	?	basic	6.09
16906	O=C(C(C1(=CC=CC=C1))CN2(CCOCC2))CC3(=CC=CC=C3)	OC(=CC1C=CC=CC=1)C(CN1CCOCC1)C1C=CC=CC=1	InChI=1S/C20H23NO2/c22-20(15-17-7-3-1-4-8-17)19(18-9-5-2-6-10-18)16-21-11-13-23-14-12-21/h1-10,15,19,22H,11-14,16H2	UVULMSLLPIITGP-UHFFFAOYSA-N	?	20	potentiometric	a/apparent	?	basic	6.17
16544	N1(CCCCC1)(CCC(C2(=CC=CC=C2))C3(=CC=CC=C3))	C(CN1CCCCC1)C(C1C=CC=CC=1)C1C=CC=CC=1	InChI=1S/C20H25N/c1-4-10-18(11-5-1)20(19-12-6-2-7-13-19)14-17-21-15-8-3-9-16-21/h1-2,4-7,10-13,20H,3,8-9,14-17H2	JXJPYHDHJZJWRI-UHFFFAOYSA-N	?	25	potentiometric	a/apparent	NH+	basic	8.96
15885	O(C(C1(=CC=CC=C1))C2(=CC=CC=C2))CCN3(CCCCC3)	C(CN1CCCCC1)OC(C1C=CC=CC=1)C1C=CC=CC=1	InChI=1S/C20H25NO/c1-4-10-18(11-5-1)20(19-12-6-2-7-13-19)22-17-16-21-14-8-3-9-15-21/h1-2,4-7,10-13,20H,3,8-9,14-17H2	ZVWXNGJQZCPYLK-UHFFFAOYSA-N	?		potentiometric	b/apparent	?	basic	8.03
15261	O(C4(=CC=1(C(=NC=CC=1C(O)C2(N3(CC(CC)C(C2)CC3)))C=C4)))C	CCC1CN2CCC1CC2C(O)C1C=CN=C2C=CC(=CC=12)OC	InChI=1S/C20H26N2O2/c1-3-13-12-22-9-7-14(13)10-19(22)20(23)16-6-8-21-18-5-4-15(24-2)11-17(16)18/h4-6,8,11,13-14,19-20,23H,3,7,9-10,12H2,1-2H3	LJOQGZACKSYWCH-UHFFFAOYSA-N	?	15		apparent	?	basic	8.67
16523	N(C1(=CC=CC=C1))(CCCCCCC)CCCCCCC	CCCCCCCN(CCCCCCC)C1C=CC=CC=1	InChI=1S/C20H35N/c1-3-5-7-9-14-18-21(19-15-10-8-6-4-2)20-16-12-11-13-17-20/h11-13,16-17H,3-10,14-15,18-19H2,1-2H3	GDAHAKSPWXDCGW-UHFFFAOYSA-N	?	24.9	spectrophotometric	a1/apparent	?	basic	3.33
16881	OC(CN(CC(O)CC)CCCCCCCCCCCC)CC	CCCCCCCCCCCCN(CC(O)CC)CC(O)CC	InChI=1S/C20H43NO2/c1-4-7-8-9-10-11-12-13-14-15-16-21(17-19(22)5-2)18-20(23)6-3/h19-20,22-23H,4-18H2,1-3H3	DRNVEKFTJZVGKV-UHFFFAOYSA-N	?	20	potentiometric	a1/apparent	-NH3%+&	basic	5.6
16414	O=C3(N2(C1(=C(C=CC=C1)C57(C2C4(C6(C(=CCOC4(C3))CN(C5C6)CC7))))))	OC1=CC2OCC=C3CN4CCC56C(C2C3CC54)N1C1C=CC=CC6=1	InChI=1S/C21H22N2O2/c24-18-10-16-19-13-9-17-21(6-7-22(17)11-12(13)5-8-25-16)14-3-1-2-4-15(14)23(18)20(19)21/h1-5,10,13,16-17,19-20,24H,6-9,11H2	DDXZIBDRPCPPTA-UHFFFAOYSA-N	?	20	mean from 2	a/thermodynamic	?	basic	8.18
16800	O=C2(C1(=C(C=C(OC)C(=C1)OC)CCN(C)CC3(=C(C2)C=CC4(=C3OCO4))))	CN1CC2C3OCOC=3C=CC=2C=C(O)C2C=C(OC)C(=CC=2CC1)OC |t:14|	InChI=1S/C21H23NO5/c1-22-7-6-14-9-19(24-2)20(25-3)10-15(14)17(23)8-13-4-5-18-21(16(13)11-22)27-12-26-18/h4-5,8-10,23H,6-7,11-12H2,1-3H3/b17-8+	AABPPYMGVNCOOW-CAOOACKPSA-N	?			a/apparent	?	basic	8.09
16804	O=[N+]([O-])C=3(C=2(C(=NC(C1(=CC=CC=C1))=CC=2NCCC[NH+](C)C)C(C)=CC=3))	CC1=CC=C(C2C1=NC(=CC=2NCCCN(C)C)C1C=CC=CC=1)[N+]([O-])=O	InChI=1S/C21H24N4O2/c1-15-10-11-19(25(26)27)20-18(22-12-7-13-24(2)3)14-17(23-21(15)20)16-8-5-4-6-9-16/h4-6,8-11,14H,7,12-13H2,1-3H3,(H,22,23)	AZYPBQXYUDSSSV-UHFFFAOYSA-N	?	25	spectrophotometric	a1/apparent	?	basic	5.43
15227	O=C(NC2(C1(=C(C=CC=C1)C3(=C2C=CC=C3))))CN(CCC)CCC	CCCN(C/C(/O)=N\C1C2=CC=CC=C2C2=CC=CC=C21)CCC	InChI=1S/C21H26N2O/c1-3-13-23(14-4-2)15-20(24)22-21-18-11-7-5-9-16(18)17-10-6-8-12-19(17)21/h5-12,21H,3-4,13-15H2,1-2H3,(H,22,24)	WELBXOAPTUYOOE-UHFFFAOYSA-N	?	25	potentiometric	a1/apparent	NH	basic	7.28
16835	O=C(C(C1(=CC=CC=C1))(C2(=CC=CC=C2))CC(N(C)C)C)CC	CC=C(O)C(CC(C)N(C)C)(C1C=CC=CC=1)C1C=CC=CC=1	InChI=1S/C21H27NO/c1-5-20(23)21(16-17(2)22(3)4,18-12-8-6-9-13-18)19-14-10-7-11-15-19/h5-15,17,23H,16H2,1-4H3	GFPHOUQURKUOJS-UHFFFAOYSA-N	?	24	mean from 2	b1/apparent	?	basic	8.62
16875	OC(C4(C3(C(C2(C(C1(C(CC(N)CC1)CC2)(C))CC3))CC4)(C)))C	CC(O)C1CCC2C3CCC4CC(N)CCC4(C)C3CCC21C	InChI=1S/C21H37NO/c1-13(23)17-6-7-18-16-5-4-14-12-15(22)8-10-20(14,2)19(16)9-11-21(17,18)3/h13-19,23H,4-12,22H2,1-3H3	VIQFMADXQMGZER-UHFFFAOYSA-N	?			a/apparent	?	basic	9.28
16371	O=C4(N(C2(CC3(N(CC1(=CC=CC=C1))C(C2)CC3)))CC5(=C4C=CC=C5))	O=C1C2C=CC=CC=2CN1C1CC2CCC(C1)N2CC1C=CC=CC=1	InChI=1S/C22H24N2O/c25-22-21-9-5-4-8-17(21)15-24(22)20-12-18-10-11-19(13-20)23(18)14-16-6-2-1-3-7-16/h1-9,18-20H,10-15H2	VWIFRZCPOMTJPC-UHFFFAOYSA-N	?	25	potentiometric	a1/apparent	?	basic	8.71
15836	[O-]C=1(N(N=C(C=1CC2(=CC=CC=C2))C3(=CC=CC=C3))C4(CCN(C)CC4))	CN1CCC(CC1)N1N=C(C2C=CC=CC=2)C(CC2C=CC=CC=2)=C1O	InChI=1S/C22H25N3O/c1-24-14-12-19(13-15-24)25-22(26)20(16-17-8-4-2-5-9-17)21(23-25)18-10-6-3-7-11-18/h2-11,19,26H,12-16H2,1H3	VLAPQJBAECXKRC-UHFFFAOYSA-N	?		potentiometric	a2/apparent	?	basic	9.13
15219	N#CC(C1(=CC=CC=C1))(C2(=CC=CC=C2))C(CN3(CCCCC3))C	CC(CN1CCCCC1)C(C#N)(C1C=CC=CC=1)C1C=CC=CC=1	InChI=1S/C22H26N2/c1-19(17-24-15-9-4-10-16-24)22(18-23,20-11-5-2-6-12-20)21-13-7-3-8-14-21/h2-3,5-8,11-14,19H,4,9-10,15-17H2,1H3	HGKFSYSKZCQWHP-UHFFFAOYSA-N	?	25	potentiometric	a/apparent	NH+	basic	7.54
16801	O=C(NC2(CC3(N(CC1(=CC=CC=C1))C(C2)CC3)))C4(=C(OC)C=CC(=C4)N)	COC1C=CC(N)=CC=1C(=O)NC1CC2CCC(C1)N2CC1C=CC=CC=1	InChI=1S/C22H27N3O2/c1-27-21-10-7-16(23)11-20(21)22(26)24-17-12-18-8-9-19(13-17)25(18)14-15-5-3-2-4-6-15/h2-7,10-11,17-19H,8-9,12-14,23H2,1H3,(H,24,26)	RGVOAXBSYGJVPA-UHFFFAOYSA-N	?	25	potentiometric	a1/thermodynamic	?	basic	8.86
16812	ClC3(=CC2(=NC=1(C(=CC(OC)=CC=1)C(=C2C=C3)NC(CC[NH+](CC)CC)C)))	COC1=CC2=C(NC(C)CCN(CC)CC)C3=CC=C(Cl)C=C3N=C2C=C1	InChI=1S/C22H28ClN3O/c1-5-26(6-2)12-11-15(3)24-22-18-9-7-16(23)13-21(18)25-20-10-8-17(27-4)14-19(20)22/h7-10,13-15H,5-6,11-12H2,1-4H3,(H,24,25)	ODETWYHKMCROAA-UHFFFAOYSA-N	?		potentiometric	b2/apparent	?	basic	7.2
14835	S(=O)(=O)([N-]CCN1(CCNCCNCCNCC1))C=3(C=2(C(=C(N(C)C)C=CC=2)C=CC=3))	CN(C)C1C=CC=C2C(=CC=CC2=1)S(=O)(=O)NCCN1CCNCCNCCNCC1	InChI=1S/C22H36N6O2S/c1-27(2)21-7-3-6-20-19(21)5-4-8-22(20)31(29,30)26-15-18-28-16-13-24-11-9-23-10-12-25-14-17-28/h3-8,23-26H,9-18H2,1-2H3	GUXIXDTWLYMLOU-UHFFFAOYSA-N	?	25	potentiometric	a1/apparent	?	basic	11.8
16349	OC(CN(CC(O)CC)CCCCCCCCCCCCCC)CC	CCCCCCCCCCCCCCN(CC(O)CC)CC(O)CC	InChI=1S/C22H47NO2/c1-4-7-8-9-10-11-12-13-14-15-16-17-18-23(19-21(24)5-2)20-22(25)6-3/h21-22,24-25H,4-20H2,1-3H3	CMXSPVQSHXOGDZ-UHFFFAOYSA-N	?	20	potentiometric	a1/apparent	-NH3%+&	basic	5.7
15497	O=C(NC2(CC3(N(CC1(=CC=CC=C1))C(C2)CC3)))C4(=C(OC)C=CC(=C4)C=O)	COC1C=CC(=CC=1C(=O)NC1CC2CCC(C1)N2CC1C=CC=CC=1)C=O	InChI=1S/C23H26N2O3/c1-28-22-10-7-17(15-26)11-21(22)23(27)24-18-12-19-8-9-20(13-18)25(19)14-16-5-3-2-4-6-16/h2-7,10-11,15,18-20H,8-9,12-14H2,1H3,(H,24,27)	FYCADUFLMZLQBG-UHFFFAOYSA-N	?	25	potentiometric	a1/thermodynamic	?	basic	8.74
14799	S(=O)(=O)([O-])C14(C3(=CCOC7(C1C2(N(C=6(C=C(OC)C(=CC=6(C25(CCN(C3)C5(C4))))OC))C(C7)=O))))	COC1=CC2=C(C=C1OC)N1C3C4C(C=C1O)OCC=C1CN5CCC23C5CC14S(O)(=O)=O	InChI=1S/C23H26N2O7S/c1-30-15-7-13-14(8-16(15)31-2)25-19(26)9-17-20-21(25)22(13)4-5-24-11-12(3-6-32-17)23(20,10-18(22)24)33(27,28)29/h3,7-9,17-18,20-21,26H,4-6,10-11H2,1-2H3,(H,27,28,29)	WHMBETIWLYZNBS-UHFFFAOYSA-N	?			a/apparent	?	basic	7.45
14798	O=C([O-])C6(OC(OC4(=C1(OC5(C(O)C=CC3(C25(C1=C(CC3(N(C)CC2))C=C4))))))C(O)C(C6O)O)	CN1CCC23C4OC5=C2C(CC1C3C=CC4O)=CC=C5OC1OC(C(O)C(O)C1O)=C(O)O	InChI=1S/C23H27NO9/c1-24-7-6-23-10-3-4-12(25)20(23)32-18-13(5-2-9(14(18)23)8-11(10)24)31-22-17(28)15(26)16(27)19(33-22)21(29)30/h2-5,10-12,15-17,20,22,25-30H,6-8H2,1H3	SXZLPDVUFWTAII-UHFFFAOYSA-N	?		potentiometric	a2/apparent	?	basic	8.1
14754	S(=O)(=O)(N)C1(=CC(OC)=C(OC)C(=C1)C(=O)NC3(CC4(N(CC2(=CC=CC=C2))C(C3)CC4)))	COC1C=C(C=C(C=1OC)C(=O)NC1CC2CCC(C1)N2CC1C=CC=CC=1)S(N)(=O)=O	InChI=1S/C23H29N3O5S/c1-30-21-13-19(32(24,28)29)12-20(22(21)31-2)23(27)25-16-10-17-8-9-18(11-16)26(17)14-15-6-4-3-5-7-15/h3-7,12-13,16-18H,8-11,14H2,1-2H3,(H,25,27)(H2,24,28,29)	DPEQTDCQGBSZQP-UHFFFAOYSA-N	?	25	potentiometric	a1/thermodynamic	?	basic	8.87
15814	O=C(C(C1(=CC=CC=C1))(C2(=CC=CC=C2))CC(N3(CCOCC3))C)CC	CC=C(O)C(CC(C)N1CCOCC1)(C1C=CC=CC=1)C1C=CC=CC=1	InChI=1S/C23H29NO2/c1-3-22(25)23(20-10-6-4-7-11-20,21-12-8-5-9-13-21)18-19(2)24-14-16-26-17-15-24/h3-13,19,25H,14-18H2,1-2H3	QHLSUZPWZJKKNZ-UHFFFAOYSA-N	?, ?	20	potentiometric	a/apparent	?, ?	basic	6.8100000000000005
14764	O(C=1(C=3(C(N=CC=1)=C2(N=CC=C(C2=CC=3)OC4(=CC=CC=C4)))))C5(=CC=CC=C5)	C1=CC=CC=C1OC1=CC=NC2=C3N=CC=C(OC4C=CC=CC=4)C3=CC=C12	InChI=1S/C24H16N2O2/c1-3-7-17(8-4-1)27-21-13-15-25-23-19(21)11-12-20-22(14-16-26-24(20)23)28-18-9-5-2-6-10-18/h1-16H	OYAHFWUSCISSRJ-UHFFFAOYSA-N	?	25	potentiometric	a/apparent	?	basic	5.34
14786	O=C(NC2(CC3(N(CC1(=CC=CC=C1))C(C2)CC3)))C4(=C(OC)C(OC)=CC(=C4)C#N)	COC1=CC(=CC(C(=O)NC2CC3CCC(C2)N3CC2C=CC=CC=2)=C1OC)C#N	InChI=1S/C24H27N3O3/c1-29-22-11-17(14-25)10-21(23(22)30-2)24(28)26-18-12-19-8-9-20(13-18)27(19)15-16-6-4-3-5-7-16/h3-7,10-11,18-20H,8-9,12-13,15H2,1-2H3,(H,26,28)	HUNDOEYDIVPBJP-UHFFFAOYSA-N	?	25	potentiometric	a1/thermodynamic	?	basic	8.7
15816	O=C(C(C1(=CC=CC=C1))(C2(=CC=CC=C2))CC(N3(CCCCC3))C)CC	CC=C(O)C(CC(C)N1CCCCC1)(C1C=CC=CC=1)C1C=CC=CC=1	InChI=1S/C24H31NO/c1-3-23(26)24(21-13-7-4-8-14-21,22-15-9-5-10-16-22)19-20(2)25-17-11-6-12-18-25/h3-5,7-10,13-16,20,26H,6,11-12,17-19H2,1-2H3	VJSBDMBMDHYBNX-UHFFFAOYSA-N	?	25	potentiometric	a/apparent	NH+	basic	8.58
16789	OC(CN(CC(O)C)CCCCCCCCCCCCCCCCCC)C	CCCCCCCCCCCCCCCCCCN(CC(C)O)CC(C)O	InChI=1S/C24H51NO2/c1-4-5-6-7-8-9-10-11-12-13-14-15-16-17-18-19-20-25(21-23(2)26)22-24(3)27/h23-24,26-27H,4-22H2,1-3H3	WPNICNOCPSBYTR-UHFFFAOYSA-N	?		potentiometric	a/apparent	prot.	basic	9.4
14768	O=C(OC1(C(=C)C7(CC2(C15(C(C4(N6(CC3(C(C24(C(OC(=O)C)C(OC(=O)C)C3))C6(C5))(C))))C7))(O))))C	CC12CC(OC(=C)O)C(OC(=C)O)C34C5C6CC7CC3(O)C6(CC(C41)N5C2)C(OC(=C)O)C7=C	InChI=1S/C26H33NO7/c1-11-15-6-16-20-26-19-17(8-24(16,25(26,31)7-15)21(11)33-13(3)29)27(20)10-23(19,5)9-18(32-12(2)28)22(26)34-14(4)30/h15-22,28-31H,1-4,6-10H2,5H3	TYOCVEZGQYSBGV-UHFFFAOYSA-N	?			a/apparent	NH+	basic	8.35
14812	N(C2(=CC=1(C(=CC=CC=1)C=C2)))(C4(C3(=C(C=CC=C3)CC4)))C6(C5(=C(C=CC=C5)CC6))	C1CC(C2C=CC=CC=21)N(C1CCC2C=CC=CC=21)C1=CC2=CC=CC=C2C=C1	InChI=1S/C28H25N/c1-2-10-23-19-24(16-13-20(23)7-1)29(27-17-14-21-8-3-5-11-25(21)27)28-18-15-22-9-4-6-12-26(22)28/h1-13,16,19,27-28H,14-15,17-18H2	DLLUNRTUYZTKKY-UHFFFAOYSA-N	?	25	potentiometric	b/thermodynamic	?	basic	0.25
17275	N=1(NC=NC=1N)	NC1N=CNN=1	InChI=1S/C2H4N4/c3-2-4-1-5-6-2/h1H,(H3,3,4,5,6)	KLSJWNVTNUYHDU-UHFFFAOYSA-N	?	25	mean from 2	a1/apparent	?	basic	4.3
14749	N1(CC1)	C1CN1	InChI=1S/C2H5N/c1-2-3-1/h3H,1-2H2	NOWKCMXCCJGMRR-UHFFFAOYSA-N	?	22	mean from 2	b/thermodynamic	?	basic	6.05
17257	S=C(N)C	CC(N)=S	InChI=1S/C2H5NS/c1-2(3)4/h1H3,(H2,3,4)	YUKQRDCYNOVPGJ-UHFFFAOYSA-N	?	24.9	spectrophotometric	a1/apparent	?	basic	-2.51
17260	FCCN	NCCF	InChI=1S/C2H6FN/c3-1-2-4/h1-2,4H2	FURHRJBOFNDYTG-UHFFFAOYSA-N	?	25		a1/apparent	?	basic	8.79
17400	ON=C(NO)C	CC(NO)N=O	InChI=1S/C2H6N2O2/c1-2(3-5)4-6/h2-3,5H,1H3	IFMOKZJAIQFFBJ-UHFFFAOYSA-N	?	20	potentiometric	a1/apparent	?	basic	4.95
14741	NCC	CCN	InChI=1S/C2H7N/c1-2-3/h2-3H2,1H3	QUSNBJAOOMFDIB-UHFFFAOYSA-N	?	24	mean from 10	a1/apparent	NH3+	basic	10.84
17268	ON(C)C	CN(C)O	InChI=1S/C2H7NO/c1-3(2)4/h4H,1-2H3	VMESOKCXSYNAKD-UHFFFAOYSA-N	?		potentiometric	a/thermodynamic	?	basic	5.2
17264	[Se-]CCN	NCC[Se-]	InChI=1S/C2H7NSe/c3-1-2-4/h4H,1-3H2/p-1	KBFHKFAUJGEUJT-UHFFFAOYSA-M	?	20	mean from 2	a2/apparent	?	basic	10.89
17538	OCCNN	NNCCO	InChI=1S/C2H8N2O/c3-4-1-2-5/h4-5H,1-3H2	GBHCABUWWQUMAJ-UHFFFAOYSA-N	?	25	potentiometric	a1/apparent	?	basic	7.12
14771	OC1(C4(C(C2(CCC3(C(C2(C1))(CCC(C3)O)C)))CCC4C(CCCNCC5(=CC=CC=C5))C)(C))	CC(CCCNCC1C=CC=CC=1)C1CCC2C3CCC4CC(O)CCC4(C)C3CC(O)C21C	InChI=1S/C31H49NO2/c1-21(8-7-17-32-20-22-9-5-4-6-10-22)26-13-14-27-25-12-11-23-18-24(33)15-16-30(23,2)28(25)19-29(34)31(26,27)3/h4-6,9-10,21,23-29,32-34H,7-8,11-20H2,1-3H3	BGUYOUKVAGWEPC-UHFFFAOYSA-N	?	25	potentiometric	a1/thermodynamic	-NH21+)-	basic	9.07
14825	O=C4(NC(CC=3(NC(C=C2(N=C(CC1(NC(=O)C(C1CC)C))C(=C2CCC(=O)[O-])C))=C(C=3C)CCC(=O)[O-]))C(C4CC)C)	CC1C(CC=C(O)O)=C(C=C2N=C(CC3N=C(O)C(C)C3CC)C(C)=C2CC=C(O)O)NC=1CC1N=C(O)C(CC)C1C	InChI=1S/C33H46N4O6/c1-7-20-19(6)32(42)37-27(20)14-25-18(5)23(10-12-31(40)41)29(35-25)15-28-22(9-11-30(38)39)17(4)24(34-28)13-26-16(3)21(8-2)33(43)36-26/h11-12,15-16,19-21,26-27,34,38-41H,7-10,13-14H2,1-6H3,(H,36,43)(H,37,42)	BHVOSWHRPAPPJS-UHFFFAOYSA-N	?		spectrophotometric	a/apparent	?	basic	7.6
17523	N(N)CCC	CCCNN	InChI=1S/C3H10N2/c1-2-3-5-4/h5H,2-4H2,1H3	UKPBXIFLSVLDPA-UHFFFAOYSA-N	?	25	potentiometric	b1/apparent	?	basic	7.92
13173	ClC=1(N=CNC=1[N+](=O)[O-])	[O-][N+](=O)C1NC=NC=1Cl	InChI=1S/C3H2ClN3O2/c4-2-3(7(8)9)6-1-5-2/h1H,(H,5,6)	ZJYZSKPVPVBBFB-UHFFFAOYSA-N	?	25	potentiometric	b1/apparent	?	basic	-1.3
17814	ClC=1(SC(N)=NC=1)	NC1=NC=C(Cl)S1	InChI=1S/C3H3ClN2S/c4-2-1-6-3(5)7-2/h1H,(H2,5,6)	SWQWTDAWUSBMGA-UHFFFAOYSA-N	?	25	potentiometric	a1/thermodynamic	?	basic	3.66
17359	ClCC(=O)CCl	OC(CCl)=CCl	InChI=1S/C3H4Cl2O/c4-1-3(6)2-5/h1,6H,2H2	IUOCJUCPIZNYSV-UHFFFAOYSA-N	?	20		a1/apparent	?	basic	11.0
17778	N1(=NC=CN=C1N)	NC1N=NC=CN=1	InChI=1S/C3H4N4/c4-3-5-1-2-6-7-3/h1-2H,(H2,4,5,7)	MJIWQHRXSLOUJN-UHFFFAOYSA-N	?	20		a/apparent	?	basic	4.0
17254	N#CCC	CCC#N	InChI=1S/C3H5N/c1-2-3-4/h2H2,1H3	FVSKHRXBFJPNKK-UHFFFAOYSA-N	?	25	spectrophotometric	a1/apparent	C-H	basic	30.9
17912	[O-]C1(=NNC(=N1)C)	CC1NN=C(O)N=1	InChI=1S/C3H5N3O/c1-2-4-3(7)6-5-2/h1H3,(H2,4,5,6,7)	XLSXXXARCKJHOR-UHFFFAOYSA-N	?		potentiometric	a/apparent	?	basic	9.43
17524	N(N)CC#C	C#CCNN	InChI=1S/C3H6N2/c1-2-3-5-4/h1,5H,3-4H2	CYCYZHMUOSKYBG-UHFFFAOYSA-N	?	25	potentiometric	a1/apparent	?	basic	5.46
17827	O=C1(NOCC1N)	N=C1CONC1O	InChI=1S/C3H6N2O2/c4-2-1-7-5-3(2)6/h3-6H,1H2	IBUUJOOHXCRINS-UHFFFAOYSA-N	?	25		a2/apparent	?	basic	7.53
10401	[Br]C([N+](=O)[O-])(CN)C	CC(Br)(CN)[N+]([O-])=O	InChI=1S/C3H7BrN2O2/c1-3(4,2-5)6(7)8/h2,5H2,1H3	LYZLSLPMGNLMFP-UHFFFAOYSA-N	?	20	potentiometric	a1/apparent	?	basic	6.15
17223	NC1(CC1)	NC1CC1	InChI=1S/C3H7N/c4-3-1-2-3/h3H,1-2,4H2	HTJDQJBWANPRPF-UHFFFAOYSA-N	?	25		b1/apparent	?	basic	9.1
17458	O=C([O-])CNC	CN=CC(O)O	InChI=1S/C3H7NO2/c1-4-2-3(5)6/h2-3,5-6H,1H3	FTKWPCCYILUHFL-UHFFFAOYSA-N	?	23	mean from 6	apparent	NH2+	basic	10.11
17596	S1(CNCC1)	C1NCCS1	InChI=1S/C3H7NS/c1-2-5-3-4-1/h4H,1-3H2	OGYGFUAIIOPWQD-UHFFFAOYSA-N	?		potentiometric	a/apparent	?	basic	6.31
17551	ClC(CN)C	CC(Cl)CN	InChI=1S/C3H8ClN/c1-3(4)2-5/h3H,2,5H2,1H3	ALURCNQKQFMOPI-UHFFFAOYSA-N	?	20	potentiometric	a1/apparent	?	basic	8.54
17408	O=C(NC)NC	CNC(=O)NC	InChI=1S/C3H8N2O/c1-4-3(6)5-2/h1-2H3,(H2,4,5,6)	MGJKQDOBUOMPEZ-UHFFFAOYSA-N	?	25	conductometric	a1/apparent	?	basic	1.02
17255	NC(C)C	CC(C)N	InChI=1S/C3H9N/c1-3(2)4/h3H,4H2,1-2H3	JJWLVOIRVHMVIS-UHFFFAOYSA-N	?	23	mean from 4	b1/apparent	NH%+&	basic	10.64
17570	OCCNC	CNCCO	InChI=1S/C3H9NO/c1-4-2-3-5/h4-5H,2-3H2,1H3	OPKOKAMJFNKNAS-UHFFFAOYSA-N	?	25	mean from 5	a1/apparent	?	basic	9.91
17454	OCC(N)CO	NC(CO)CO	InChI=1S/C3H9NO2/c4-3(1-5)2-6/h3,5-6H,1-2,4H2	KJJPLEZQSCZCKE-UHFFFAOYSA-N	?	25	potentiometric	a1/apparent	?	basic	8.63
17549	[Se](CCN)C	C[Se]CCN	InChI=1S/C3H9NSe/c1-5-3-2-4/h2-4H2,1H3	BXWAZYIUOZTYEL-UHFFFAOYSA-N	?	22	potentiometric	a1/apparent	?	basic	9.53
17430	ClN(CC)CC	CCN(Cl)CC	InChI=1S/C4H10ClN/c1-3-6(5)4-2/h3-4H2,1-2H3	TYDFLVGVWMSQAC-UHFFFAOYSA-N	?	25		a/apparent	?	basic	1.02
17671	O=C(NC)CNC	CNC(O)C=NC	InChI=1S/C4H10N2O/c1-5-3-4(7)6-2/h3-4,6-7H,1-2H3	KPCBXNVHXFAYBT-UHFFFAOYSA-N	?	25	potentiometric	a/apparent	?	basic	8.28
17542	NCC(C)C	CC(C)CN	InChI=1S/C4H11N/c1-4(2)3-5/h4H,3,5H2,1-2H3	KDSNLYIMUZNERS-UHFFFAOYSA-N	?	25	mean from 2	b1/apparent	NH2	basic	10.36
17754	N=C(N(C)C)NC	CNC(=N)N(C)C	InChI=1S/C4H11N3/c1-6-4(5)7(2)3/h1-3H3,(H2,5,6)	NQOFYFRKWDXGJP-UHFFFAOYSA-N	?	25	potentiometric	a/apparent	?	basic	13.6
17469	OCCN(C)C	CN(C)CCO	InChI=1S/C4H11NO/c1-5(2)3-4-6/h6H,3-4H2,1-2H3	UEEJHVSXFDXPFK-UHFFFAOYSA-N	?	24	mean from 4	a1/apparent	N-H	basic	9.36
17712	OC(CO)CNC	CNCC(O)CO	InChI=1S/C4H11NO2/c1-5-2-4(7)3-6/h4-7H,2-3H2,1H3	WOMTYMDHLQTCHY-UHFFFAOYSA-N	?	25	potentiometric	a1/apparent	?	basic	9.55
17433	S(CCN)CC	CCSCCN	InChI=1S/C4H11NS/c1-2-6-4-3-5/h2-5H2,1H3	HJCTVUWPHAZTLI-UHFFFAOYSA-N	?	17	potentiometric	b/apparent	?	basic	9.48
17439	[Se-]C(CN)(C)C	CC(C)([Se-])CN	InChI=1S/C4H11NSe/c1-4(2,6)3-5/h6H,3,5H2,1-2H3/p-1	APRGQXXPUICLRT-UHFFFAOYSA-M	?	22	potentiometric	a2/apparent	?	basic	10.95
17374	N(NCC)CC	CCNNCC	InChI=1S/C4H12N2/c1-3-5-6-4-2/h5-6H,3-4H2,1-2H3	YCBOYOYVDOUXLH-UHFFFAOYSA-N	?	29	mean from 2	a1/apparent	?	basic	7.66
17376	N(N(C)C)(C)C	CN(C)N(C)C	InChI=1S/C4H12N2/c1-5(2)6(3)4/h1-4H3	DHBZRQXIRAEMRO-UHFFFAOYSA-N	?	26	mean from 5	b2/apparent	?	basic	6.19
17434	[Si](CN)(C)(C)C	C[Si](C)(C)CN	InChI=1S/C4H13NSi/c1-6(2,3)4-5/h4-5H2,1-3H3	YVWPNDBYAAEZBF-UHFFFAOYSA-N	?	25	mean from 2	b/apparent	?	basic	10.94
17291	N1(=CN=CC=C1)	C1N=CC=CN=1	InChI=1S/C4H4N2/c1-2-5-4-6-3-1/h1-4H	CZPWVGJYEJSRLH-UHFFFAOYSA-N	?	20	mean from 2	a1/apparent	NH	basic	1.3
17840	[O-]C1(=NC=CN=C1)	OC1=CN=CC=N1	InChI=1S/C4H4N2O/c7-4-3-5-1-2-6-4/h1-3H,(H,6,7)	HUTNOYOBQPAKIA-UHFFFAOYSA-N	?	20		a2/apparent	?	basic	8.23
17816	ClC=1(C(=NNC=1)C)	CC1=NNC=C1Cl	InChI=1S/C4H5ClN2/c1-3-4(5)2-6-7-3/h2H,1H3,(H,6,7)	LCDKUXJKMAFCTI-UHFFFAOYSA-N	?	20	potentiometric	a1/apparent	=N-H	basic	1.4
17900	N1(=NC=CC(=C1)N)	NC1=CN=NC=C1	InChI=1S/C4H5N3/c5-4-1-2-6-7-3-4/h1-3H,(H2,5,6)	LUCGBEPEAUHERV-UHFFFAOYSA-N	?	20	potentiometric	a/apparent	?	basic	6.69
17905	N1(=C(N=CC=C1)N)	NC1N=CC=CN=1	InChI=1S/C4H5N3/c5-4-6-2-1-3-7-4/h1-3H,(H2,5,6,7)	LJXQPZWIHJMPQQ-UHFFFAOYSA-N	?	20	mean from 2	a1/apparent	NH(1+)	basic	3.55
17313	S1(C=NC(=C1)C)	CC1=CSC=N1	InChI=1S/C4H5NS/c1-4-2-6-3-5-4/h2-3H,1H3	QMHIMXFNBOYPND-UHFFFAOYSA-N	?	25	potentiometric	a1/apparent	?	basic	3.14
17293	N1(=CN(C)C=C1)	CN1C=NC=C1	InChI=1S/C4H6N2/c1-6-3-2-5-4-6/h2-4H,1H3	MCTWTZJPVLRJOU-UHFFFAOYSA-N	?	25	mean from 9	a1/apparent	?	basic	7.15
17820	S1(C(=NC=C1C)N)	CC1=CN=C(N)S1	InChI=1S/C4H6N2S/c1-3-2-6-4(5)7-3/h2H,1H3,(H2,5,6)	GUABFMPMKJGSBQ-UHFFFAOYSA-N	?	25	potentiometric	a1/thermodynamic	?	basic	5.71
10064	N1(=C(N)C(N)=CN=C1)	NC1=CN=CN=C1N	InChI=1S/C4H6N4/c5-3-1-7-2-8-4(3)6/h1-2H,5H2,(H2,6,7,8)	PPAULTVPKLVLII-UHFFFAOYSA-N	?	20	mean from 2	a2/apparent	?	basic	6.03
17541	NCCC#C	C#CCCN	InChI=1S/C4H7N/c1-2-3-4-5/h1H,3-5H2	XSBPYGDBXQXSCU-UHFFFAOYSA-N	?	20	potentiometric	a1/apparent	?	basic	9.23
17901	N=1(N(C(N)=CC=1)C)	CN1N=CC=C1N	InChI=1S/C4H7N3/c1-7-4(5)2-3-6-7/h2-3H,5H2,1H3	JESRNIJXVIFVOV-UHFFFAOYSA-N	?	25	potentiometric	a1/apparent	NH+	basic	4.23
17879	O=C([O-])C1(NCC1)	OC(O)C1CCN=1	InChI=1S/C4H7NO2/c6-4(7)3-1-2-5-3/h4,6-7H,1-2H2	QTURBYYMQRBPGI-UHFFFAOYSA-N	?	298	spectrophotometric	a1/apparent	O-H	basic	9.54
17314	S1(C(=NCC1)C)	CC1=NCCS1	InChI=1S/C4H7NS/c1-4-5-2-3-6-4/h2-3H2,1H3	JUIQOABNSLTJSW-UHFFFAOYSA-N	?	25	mean from 2	a/apparent	?	basic	5.29
17387	N#CCN(C)C	CN(C)CC#N	InChI=1S/C4H8N2/c1-6(2)4-3-5/h4H2,1-2H3	PLXBWEPPAAQASG-UHFFFAOYSA-N	?	25	spectrophotometric	a1/apparent	Me2NH(+)	basic	4.5
10626	N1(=C(N=C(N)N=C1N)NC(=N)N)	NC1=NC(NC(N)=N)=NC(N)=N1	InChI=1S/C4H8N8/c5-1(6)9-4-11-2(7)10-3(8)12-4/h(H8,5,6,7,8,9,10,11,12)	QLVPICNVQBBOQP-UHFFFAOYSA-N	?		mean from 2	a/apparent	?	basic	9.4
17594	N1(CC1)(CC)	CCN1CC1	InChI=1S/C4H9N/c1-2-5-3-4-5/h2-4H2,1H3	UJGVUACWGCQEAO-UHFFFAOYSA-N	?	24	potentiometric	b/thermodynamic	?	basic	7.91
17593	N1(CCC1)(C)	CN1CCC1	InChI=1S/C4H9N/c1-5-3-2-4-5/h2-4H2,1H3	WWYVZTLIFYLZFM-UHFFFAOYSA-N	?	25	potentiometric	a/thermodynamic	NH+	basic	10.4
17472	O(C(=N)C)CC	CCOC(C)=N	InChI=1S/C4H9NO/c1-3-6-4(2)5/h5H,3H2,1-2H3	JMIAPORGEDIDLT-UHFFFAOYSA-N	?	25	potentiometric	a1/apparent	?	basic	7.15
17713	O=C(OCC)CN	CCOC(O)C=N	InChI=1S/C4H9NO2/c1-2-7-4(6)3-5/h3-6H,2H2,1H3	VLMJICLLCWXBIB-UHFFFAOYSA-N	?	26	mean from 4	a1/apparent	?	basic	7.74
17724	O=C([O-])CN(C)C	CN(C)C=C(O)O	InChI=1S/C4H9NO2/c1-5(2)3-4(6)7/h3,6-7H,1-2H3	SMQMESHEELJFRA-UHFFFAOYSA-N	?	23	mean from 3	a1/apparent	?	basic	9.81
17312	S1(CCNCC1)	C1CSCCN1	InChI=1S/C4H9NS/c1-3-6-4-2-5-1/h5H,1-4H2	BRNULMACUQOKMR-UHFFFAOYSA-N	?	25	mean from 3	a1/apparent	N-H%+&	basic	9.05
17639	N#CN(CC)CC	CCN(CC)C#N	InChI=1S/C5H10N2/c1-3-7(4-2)5-6/h3-4H2,1-2H3	ZZTSQZQUWBFTAT-UHFFFAOYSA-N	?	25	spectrophotometric	a/apparent	?	basic	-2.0
13600	OCNC1(=NC(=NC(=N1)N)NCO)	NC1N=C(NCO)N=C(NCO)N=1	InChI=1S/C5H10N6O2/c6-3-9-4(7-1-12)11-5(10-3)8-2-13/h12-13H,1-2H2,(H4,6,7,8,9,10,11)	SUPOBRXPULIDDX-UHFFFAOYSA-N	?	25	mean from 2	b/apparent	?	basic	4.65
17311	N1(CCCC1)(C)	CN1CCCC1	InChI=1S/C5H11N/c1-6-4-2-3-5-6/h2-5H2,1H3	AVFZOVWCLRSYKC-UHFFFAOYSA-N	?	25	mean from 2	a/thermodynamic	NH+	basic	10.58
10465	O=C([O-])C(N)CCC	CCCC(=N)C(O)O	InChI=1S/C5H11NO2/c1-2-3-4(6)5(7)8/h5-8H,2-3H2,1H3	JMTTWZYVKAPWAR-UHFFFAOYSA-N	?	19	mean from 2	a/apparent	NH3	basic	9.86
10443	O=C(O)C(N)C(C)C	CC(C)C(=N)C(O)O	InChI=1S/C5H11NO2/c1-3(2)4(6)5(7)8/h3,5-8H,1-2H3	FVGFYMIHGYVMRT-UHFFFAOYSA-N	?, ?	26	mean from 5	a1/apparent	COOH, COOH	basic	9.620000000000001
10461	O=C([O-])CNC(C)C	CC(C)N=CC(O)O	InChI=1S/C5H11NO2/c1-4(2)6-3-5(7)8/h3-5,7-8H,1-2H3	USENCRUIRHUOQL-UHFFFAOYSA-N	?	25	potentiometric	a2/apparent	?	basic	10.06
10467	O=C([O-])CCCNC	CNCCC=C(O)O	InChI=1S/C5H11NO2/c1-6-4-2-3-5(7)8/h3,6-8H,2,4H2,1H3	UOIPIPHHEAFLIV-UHFFFAOYSA-N	?	24.9	spectrophotometric	a2/apparent	N-H	basic	10.78
10496	ClCCN(CCO)C	CN(CCO)CCCl	InChI=1S/C5H12ClNO/c1-7(3-2-6)4-5-8/h8H,2-5H2,1H3	DOIGXYACGZWLMR-UHFFFAOYSA-N	?	15	potentiometric	a/apparent	?	basic	7.5
10406	O=C(N(C)C)N(C)C	CN(C)C(=O)N(C)C	InChI=1S/C5H12N2O/c1-6(2)5(8)7(3)4/h1-4H3	AVQQQNCBBIEMEU-UHFFFAOYSA-N	?	25	conductometric	a1/apparent	?	basic	1.04
17423	N(CCCC)C	CCCCNC	InChI=1S/C5H13N/c1-3-4-5-6-2/h6H,3-5H2,1-2H3	QCOGKXLOEWLIDC-UHFFFAOYSA-N	?	25	potentiometric	a1/apparent	?	basic	10.8
17422	N(C(C)C)CC	CCNC(C)C	InChI=1S/C5H13N/c1-4-6-5(2)3/h5-6H,4H2,1-3H3	RIVIDPPYRINTTH-UHFFFAOYSA-N	?	25		a/apparent	?	basic	11.03
11860	S=P(C(=S)NN)(CC)CC	CCP(=S)(CC)C(=S)NN	InChI=1S/C5H13N2PS2/c1-3-8(10,4-2)5(9)7-6/h3-4,6H2,1-2H3,(H,7,9)	NJBLFBUWNUBXGX-UHFFFAOYSA-N	?	20	potentiometric	a1/apparent	?	basic	5.6
17738	O(CCN(C)C)C	COCCN(C)C	InChI=1S/C5H13NO/c1-6(2)4-5-7-3/h4-5H2,1-3H3	HMVFITKXZCNKSS-UHFFFAOYSA-N	?	25		a1/apparent	?	basic	8.96
10450	OCCN(CCO)C	CN(CCO)CCO	InChI=1S/C5H13NO2/c1-6(2-4-7)3-5-8/h7-8H,2-5H2,1H3	CRVGTESFCCXCTH-UHFFFAOYSA-N	?	93	mean from 4	a1/apparent	NH3(1+)	basic	8.51
17647	N(N)CCCCC	CCCCCNN	InChI=1S/C5H14N2/c1-2-3-4-5-7-6/h7H,2-6H2,1H3	YVZACCLFRNQBNO-UHFFFAOYSA-N	?	25	potentiometric	b1/apparent	?	basic	6.25
17640	NCCCCCN	NCCCCCN	InChI=1S/C5H14N2/c6-4-2-1-3-5-7/h1-7H2	VHRGRCVQAFMJIZ-UHFFFAOYSA-N	?, ?	22	mean from 5	a1/apparent	NH3(1+), NH3(1+)	basic	10.29
10217	ClC1(=CN=CC(=C1)Cl)	ClC1=CN=CC(Cl)=C1	InChI=1S/C5H3Cl2N/c6-4-1-5(7)3-8-2-4/h1-3H	WPGHPGAUFIJVJF-UHFFFAOYSA-N	?	25	mean from 2	a1/apparent	?	basic	0.55
17866	ClC1(=CN=CC=C1)	ClC1=CN=CC=C1	InChI=1S/C5H4ClN/c6-5-2-1-3-7-4-5/h1-4H	PWRBCZZQRRPXAB-UHFFFAOYSA-N	?	24	mean from 5	a1/apparent	NH(1+)	basic	2.77
17871	FC1(=NC=CC=C1)	FC1C=CC=CN=1	InChI=1S/C5H4FN/c6-5-3-1-2-4-7-5/h1-4H	MTAODLNXWYIKSO-UHFFFAOYSA-N	?	25	spectrophotometric	a/thermodynamic	NHE+	basic	-0.44
12930	O=C(O)C1(=NC=CC=N1)	OC(=O)C1N=CC=CN=1	InChI=1S/C5H4N2O2/c8-5(9)4-6-2-1-3-7-4/h1-3H,(H,8,9)	ZFCHNZDUMIOWFV-UHFFFAOYSA-N	?		spectrophotometric	a1/apparent	?	basic	-1.13
12718	N2(=C1(N=CNC1=CN=C2))	C1N=C2N=CNC2=CN=1	InChI=1S/C5H4N4/c1-4-5(8-2-6-1)9-3-7-4/h1-3H,(H,6,7,8,9)	KDCGOANMDULRCW-UHFFFAOYSA-N	?	20	mean from 2	a1/apparent	?	basic	2.45
11967	[S-]C1(=NC=NC2(=C1NC=N2))	SC1=NC=NC2N=CNC=21	InChI=1S/C5H4N4S/c10-5-3-4(7-1-6-3)8-2-9-5/h1-2H,(H2,6,7,8,9,10)	GLVAUDGFNGKCSF-UHFFFAOYSA-N	?	20	mean from 3	a1/apparent	?	basic	7.74
10051	O=C(O)C1(=COC=C1)	OC(=O)C1C=COC=1	InChI=1S/C5H4O3/c6-5(7)4-1-2-8-3-4/h1-3H,(H,6,7)	IHCCAYCGZOLTEU-UHFFFAOYSA-N	?	25	potentiometric	a1/apparent	COOH	basic	-0.59
11534	FC(F)(F)C1(=NNC(=C1)C)	CC1=CC(=NN1)C(F)(F)F	InChI=1S/C5H5F3N2/c1-3-2-4(10-9-3)5(6,7)8/h2H,1H3,(H,9,10)	DLCHCAYDSKIFIN-UHFFFAOYSA-N	?	25		a1/apparent	N%+&-H	basic	-0.5
12070	N2(=C(N)C=1(N=CNC=1N=C2))	NC1=NC=NC2NC=NC=21	InChI=1S/C5H5N5/c6-4-3-5(9-1-7-3)10-2-8-4/h1-2H,(H3,6,7,8,9,10)	GFFGJBXGBJISGV-UHFFFAOYSA-N	?, ?	23	mean from 6	a1/apparent	?, ?	basic	4.23
14007	[O-]C1(=NC(N)=C2(NC=NC2(=N1)))	NC1N=C(O)N=C2N=CNC2=1	InChI=1S/C5H5N5O/c6-3-2-4(8-1-7-2)10-5(11)9-3/h1H,(H4,6,7,8,9,10,11)	DRAVOWXCEBXPTN-UHFFFAOYSA-N	?	20	potentiometric	a2/apparent	?	basic	8.99
17886	[O-]C1(=CN=CC=C1)	OC1C=NC=CC=1	InChI=1S/C5H5NO/c7-5-2-1-3-6-4-5/h1-4,7H	GRFNBEZIAWKNCO-UHFFFAOYSA-N	?	24	mean from 7	a2/apparent	?	basic	8.6
10257	O=[N+](O)C1(=CC=CC1)	[O-][N+](=O)C1CC=CC=1	InChI=1S/C5H5NO2/c7-6(8)5-3-1-2-4-5/h1-3H,4H2	JGBDREPJSABWSI-UHFFFAOYSA-N	?	30	spectrophotometric	a1/apparent	?	basic	3.25
17874	[S-]C1(=NC=CC=C1)	SC1=CC=CC=N1	InChI=1S/C5H5NS/c7-5-3-1-2-4-6-5/h1-4H,(H,6,7)	WHMDPDGBKYUEMW-UHFFFAOYSA-N	?	20	mean from 2	a2/apparent	?	basic	9.89
17782	N1(=CC=C(N)C=C1)	NC1C=CN=CC=1	InChI=1S/C5H6N2/c6-5-1-3-7-4-2-5/h1-4H,(H2,6,7)	NUKYPUAOHBNCPY-UHFFFAOYSA-N	?	24	mean from 16	a1/apparent	NH(1+)	basic	9.16
10168	[O-]C1(=[N+](C=CC=N1)C)	C[N+]1=CC=CN=C1O	InChI=1S/C5H6N2O/c1-7-4-2-3-6-5(7)8/h2-4H,1H3/p+1	LQKMCBPMBNUKSU-UHFFFAOYSA-O	?	20	potentiometric	a/apparent	?	basic	2.5
10164	O(C1(=NN=CC=C1))C	COC1C=CC=NN=1	InChI=1S/C5H6N2O/c1-8-5-3-2-4-6-7-5/h2-4H,1H3	ASFHDLDAWYTMJS-UHFFFAOYSA-N	?	20	potentiometric	a/apparent	?	basic	2.52
12941	[O-]C1(=[N+](C=CC(=N1)[O-])C)	C[N+]1=CC=C(O)N=C1O	InChI=1S/C5H6N2O2/c1-7-3-2-4(8)6-5(7)9/h2-3H,1H3,(H,6,8,9)/p+1	XBCXJKGHPABGSD-UHFFFAOYSA-O	?	25	mean from 2	apparent	?	basic	9.73
12916	[S-]C1(=[N+](C([S-])=CC=N1)C)	C[N+]1C(S)=NC=CC=1S	InChI=1S/C5H6N2S2/c1-7-4(8)2-3-6-5(7)9/h2-3H,1H3,(H,6,8,9)/p+1	RLVYQONXBDCEEU-UHFFFAOYSA-O	?	20	potentiometric	a/apparent	?	basic	6.96
11116	[O-][N+]1(=C(N=C2(N=CNC2(=C1N)))N)	NC1=C2NC=NC2=NC(N)=[N+]1[O-]	InChI=1S/C5H6N6O/c6-3-2-4(9-1-8-2)10-5(7)11(3)12/h1H,6H2,(H3,7,8,9,10)	VUNJMZVRHYNKSG-UHFFFAOYSA-N	?		spectrophotometric	a2/apparent	?	basic	3.7
10315	N1(=C(N)C=C(C)N=C1)	CC1=CC(N)=NC=N1	InChI=1S/C5H7N3/c1-4-2-5(6)8-3-7-4/h2-3H,1H3,(H2,6,7,8)	LAERIBHKDNBVOO-UHFFFAOYSA-N	?		potentiometric	a/apparent	?	basic	6.25
10312	N=1(C(=N)N(C=CC=1)C)	CN1C=CC=NC1=N	InChI=1S/C5H7N3/c1-8-4-2-3-7-5(8)6/h2-4,6H,1H3	PTCUWHZWXMQWHX-UHFFFAOYSA-N	?	20	potentiometric	a/apparent	?	basic	10.75
13176	[O-]C1(=[N+](C=CC(=N1)N)C)	C[N+]1=CC=C(N)N=C1O	InChI=1S/C5H7N3O/c1-8-3-2-4(6)7-5(8)9/h2-3H,1H3,(H2,6,7,9)/p+1	HWPZZUQOWRWFDB-UHFFFAOYSA-O	?		mean from 2	a/apparent	?	basic	4.52
13170	[S-]C1(=NC(NC)=CC=N1)	CNC1C=CN=C(S)N=1	InChI=1S/C5H7N3S/c1-6-4-2-3-7-5(9)8-4/h2-3H,1H3,(H2,6,7,8,9)	VCBOLOBGWIGLSV-UHFFFAOYSA-N	?	20	potentiometric	a2/apparent	?	basic	11.1
17801	N1(=C(NC=C1C)C)	CC1NC=C(C)N=1	InChI=1S/C5H8N2/c1-4-3-6-5(2)7-4/h3H,1-2H3,(H,6,7)	LLPKQRMDOFYSGZ-UHFFFAOYSA-N	?	24	mean from 2	a/thermodynamic	?	basic	8.39
12854	N1(=C(N=C(C)C=C1N)N)	CC1C=C(N)N=C(N)N=1	InChI=1S/C5H8N4/c1-3-2-4(6)9-5(7)8-3/h2H,1H3,(H4,6,7,8,9)	HERHQNVDSHUKAK-UHFFFAOYSA-N	?	25	mean from 2	a1/apparent	?	basic	7.65
14290	O=C([O-])C(N)CC1(=N[N-]C=N1)	N=C(CC1NN=CN=1)C(O)O	InChI=1S/C5H8N4O2/c6-3(5(10)11)1-4-7-2-8-9-4/h2,5-6,10-11H,1H2,(H,7,8,9)	YOQUEJWUXBAZNR-UHFFFAOYSA-N	?			a3/apparent	?	basic	10.7
17307	N=C1(CCCC1)	N=C1CCCC1	InChI=1S/C5H9N/c6-5-3-1-2-4-5/h6H,1-4H2	HMZHPDZCVINDPO-UHFFFAOYSA-N	?		potentiometric	a/apparent	?	basic	8.95
10254	O=C([O-])C1(CNCC1)	OC(O)=C1CNCC1	InChI=1S/C5H9NO2/c7-5(8)4-1-2-6-3-4/h6-8H,1-3H2	QDEXIVDHHFCAKJ-UHFFFAOYSA-N	?			a2/apparent	?	basic	10.72
13139	O=C([O-])C1(NCC(C1)O)	OC(O)C1CC(O)CN=1	InChI=1S/C5H9NO3/c7-3-1-4(5(8)9)6-2-3/h3,5,7-9H,1-2H2	WJWKTZPSBZACNN-UHFFFAOYSA-N	?	23	mean from 6	a1/apparent	COOH	basic	9.64
10102	N1(=C(N(CC)C=C1)C)	CCN1C=CN=C1C	InChI=1S/C6H10N2/c1-3-8-5-4-7-6(8)2/h4-5H,3H2,1-2H3	NYYVCPHBKQYINK-UHFFFAOYSA-N	?	25	potentiometric	a1/apparent	N(1+)-H	basic	8.09
10087	N=1(N(C=C(C=1C)C)C)	CC1=NN(C)C=C1C	InChI=1S/C6H10N2/c1-5-4-8(3)7-6(5)2/h4H,1-3H3	GHGZGDGWFWIAQM-UHFFFAOYSA-N	?	25	potentiometric	a1/apparent	?	basic	3.56
12921	S1(C(=NC=C1C)N(C)C)	CC1=CN=C(S1)N(C)C	InChI=1S/C6H10N2S/c1-5-4-7-6(9-5)8(2)3/h4H,1-3H3	PJAOORCTPZQZPX-UHFFFAOYSA-N	?	25	spectrophotometric	a1/thermodynamic	?	basic	6.08
17676	NCCCCC#C	C#CCCCCN	InChI=1S/C6H11N/c1-2-3-4-5-6-7/h1H,3-7H2	ONUHRYKLJYSRMY-UHFFFAOYSA-N	?	20	potentiometric	a1/apparent	?	basic	10.5
17853	N1(=C(CCCC1)C)	CC1CCCCN=1	InChI=1S/C6H11N/c1-6-4-2-3-5-7-6/h2-5H2,1H3	BJGMTCROJYGHSX-UHFFFAOYSA-N	?	24	potentiometric	a/apparent	NH+	basic	9.57
12649	O=C(OCCN)C(=C)C	CC(=C)C(=O)OCCN	InChI=1S/C6H11NO2/c1-5(2)6(8)9-4-3-7/h1,3-4,7H2,2H3	QLIBJPGWWSHWBF-UHFFFAOYSA-N	?	25	potentiometric	a1/thermodynamic	?	basic	8.7
13132	ClCCN1(CCOCC1)	ClCCN1CCOCC1	InChI=1S/C6H12ClNO/c7-1-2-8-3-5-9-6-4-8/h1-6H2	ZAPMTSHEXFEPSD-UHFFFAOYSA-N	?	25	spectrophotometric	a1/apparent	>NR-H(+)	basic	6.27
10095	N1(=C(NCCCC1)C)	CC1NCCCCN=1	InChI=1S/C6H12N2/c1-6-7-4-2-3-5-8-6/h2-5H2,1H3,(H,7,8)	YSMWZGUYANZCOM-UHFFFAOYSA-N	?		potentiometric	a/apparent	?	basic	12.7
17847	N1(CCCCCC1)	C1CCCCCN1	InChI=1S/C6H13N/c1-2-4-6-7-5-3-1/h7H,1-6H2	ZSIQJIWKELUFRJ-UHFFFAOYSA-N	?	25	mean from 2	a1/apparent	NH3(1+)	basic	10.99
17851	N1(CCC(C)CC1)	CC1CCNCC1	InChI=1S/C6H13N/c1-6-2-4-7-5-3-6/h6-7H,2-5H2,1H3	UZOFELREXGAFOI-UHFFFAOYSA-N	?	25		a/apparent	NH+&2%	basic	10.89
17859	N1(CCCCC1)(C)	CN1CCCCC1	InChI=1S/C6H13N/c1-7-5-3-2-4-6-7/h2-6H2,1H3	PAMIQIKDUOTOBW-UHFFFAOYSA-N	?	26	mean from 4	a1/apparent	?	basic	10.08
14140	O=C(NCCN(C)C)C=N[O-]	CN(C)CCNC(=O)CN=O	InChI=1S/C6H13N3O2/c1-9(2)4-3-7-6(10)5-8-11/h3-5H2,1-2H3,(H,7,10)	QOFINELSJSPTKC-UHFFFAOYSA-N	?	25	potentiometric	a2/apparent	?	basic	9.43
10489	O(C(=N)CCC)CC	CCOC(=N)CCC	InChI=1S/C6H13NO/c1-3-5-6(7)8-4-2/h7H,3-5H2,1-2H3	JEZVIUQRUWOXRY-UHFFFAOYSA-N	?	25	potentiometric	a1/apparent	?	basic	7.08
10269	OC1(C(N)CCCC1)	NC1CCCCC1O	InChI=1S/C6H13NO/c7-5-3-1-2-4-6(5)8/h5-6,8H,1-4,7H2	PQMCFTMVQORYJC-UHFFFAOYSA-N	?, ?	25	mean from 2	b/thermodynamic	?, ?	basic	9.535
12647	O=C(OCC)CCCN	CCOC(O)=CCCN	InChI=1S/C6H13NO2/c1-2-9-6(8)4-3-5-7/h4,8H,2-3,5,7H2,1H3	HHFHQMZVCITGSS-UHFFFAOYSA-N	?	25	potentiometric	apparent	NH3%+&	basic	9.71
12673	O=C([O-])CN(CC)CC	CCN(CC)C=C(O)O	InChI=1S/C6H13NO2/c1-3-7(4-2)5-6(8)9/h5,8-9H,3-4H2,1-2H3	XQUVBRCEPRDUBR-UHFFFAOYSA-N	?	24	mean from 2	a2/apparent	?	basic	10.5
12656	O=C(OCCN(C)C)C	CN(C)CCOC(=C)O	InChI=1S/C6H13NO2/c1-6(8)9-5-4-7(2)3/h8H,1,4-5H2,2-3H3	CPWMCNTZOMJRLK-UHFFFAOYSA-N	?	25	mean from 2	a1/apparent	?	basic	8.3
12689	S(C(=O)C)CCN(C)C	CN(C)CCSC(=C)O	InChI=1S/C6H13NOS/c1-6(8)9-5-4-7(2)3/h8H,1,4-5H2,2-3H3	FXGGJCTYPHGRDN-UHFFFAOYSA-N	?	25	potentiometric	a/thermodynamic	?	basic	8.27
12615	[O-]N=C(CCN(C)C)C	CC(CCN(C)C)N=O	InChI=1S/C6H14N2O/c1-6(7-9)4-5-8(2)3/h6H,4-5H2,1-3H3	LYXWGFDCMFCBJX-UHFFFAOYSA-N	?	20	potentiometric	a1/apparent	?	basic	11.2
17684	N(C(C)C)CCC	CCCNC(C)C	InChI=1S/C6H15N/c1-4-5-7-6(2)3/h6-7H,4-5H2,1-3H3	VLSTXUUYLIALPB-UHFFFAOYSA-N	?			b/apparent	?	basic	10.96
17688	N(C(CC)C)(C)C	CCC(C)N(C)C	InChI=1S/C6H15N/c1-5-6(2)7(3)4/h6H,5H2,1-4H3	USSPHSVODLAWSA-UHFFFAOYSA-N	?	20	conductometric	b/apparent	?	basic	10.4
12702	N(=C(N(C)C)N(C)C)C	CN=C(N(C)C)N(C)C	InChI=1S/C6H15N3/c1-7-6(8(2)3)9(4)5/h1-5H3	ISNICOKBNZOJQG-UHFFFAOYSA-N	?	25	potentiometric	a/apparent	?	basic	13.8
10483	OCC(CN(C)C)C	CC(CO)CN(C)C	InChI=1S/C6H15NO/c1-6(5-8)4-7(2)3/h6,8H,4-5H2,1-3H3	FZASHPCRPMSFEG-UHFFFAOYSA-N	?	25	potentiometric	a1/thermodynamic	N-H%+&	basic	9.75
12650	OC(CN(CCO)C)C	CC(O)CN(C)CCO	InChI=1S/C6H15NO2/c1-6(9)5-7(2)3-4-8/h6,8-9H,3-5H2,1-2H3	CRJALRGNJLMCAQ-UHFFFAOYSA-N	?	20	mean from 2	a1/apparent	-NH3%+&	basic	8.69
10435	S(CC(C)C)CCN	CC(C)CSCCN	InChI=1S/C6H15NS/c1-6(2)5-8-4-3-7/h6H,3-5,7H2,1-2H3	LWDLLZDODQKNDI-UHFFFAOYSA-N	?	17	potentiometric	b/apparent	?	basic	8.73
10379	N(N(C)C)(CC)CC	CN(C)N(CC)CC	InChI=1S/C6H16N2/c1-5-8(6-2)7(3)4/h5-6H2,1-4H3	SGIKAVNBVLFQSG-UHFFFAOYSA-N	?	25	potentiometric	a1/apparent	?	basic	6.88
10436	[Si](CCCN)(C)(C)C	C[Si](C)(C)CCCN	InChI=1S/C6H17NSi/c1-8(2,3)6-4-5-7/h4-7H2,1-3H3	PFRLCKFENIXNMM-UHFFFAOYSA-N	?	25	potentiometric	a/apparent	?	basic	10.75
10696	ClC1(=C(N)C(Cl)=CC(=C1)[N+](=O)[O-])	NC1C(Cl)=CC(=CC=1Cl)[N+]([O-])=O	InChI=1S/C6H4Cl2N2O2/c7-4-1-3(10(11)12)2-5(8)6(4)9/h1-2H,9H2	BIXZHMJUSMUDOQ-UHFFFAOYSA-N	?	25	mean from 3	b1/apparent	NH2	basic	-2.98
10093	N#CC1(=NC=CC=C1)	N#CC1C=CC=CN=1	InChI=1S/C6H4N2/c7-5-6-3-1-2-4-8-6/h1-4H	FFNVQNRYTPFDDP-UHFFFAOYSA-N	?		spectrophotometric	a/apparent	?	basic	-0.26
13772	[S-]C2(=NC1(=NC=NC=C1N=C2))	SC1=CN=C2C=NC=NC2=N1	InChI=1S/C6H4N4S/c11-5-2-8-4-1-7-3-9-6(4)10-5/h1-3H,(H,7,9,10,11)	NJPMKYVXPKVRHL-UHFFFAOYSA-N	?	20	potentiometric	a/apparent	?	basic	5.5
13032	[Br]C1(=C(N)C=CC(=C1)[Br])	NC1C=CC(Br)=CC=1Br	InChI=1S/C6H5Br2N/c7-4-1-2-6(9)5(8)3-4/h1-3H,9H2	DYSRXWYRUJCNFI-UHFFFAOYSA-N	?	15	potentiometric	a/apparent	?	basic	2.3
14348	ClC1(=CC([N+](=O)[O-])=C(N)C=C1)	NC1C=CC(Cl)=CC=1[N+]([O-])=O	InChI=1S/C6H5ClN2O2/c7-4-1-2-5(8)6(3-4)9(10)11/h1-3H,8H2	PBGKNXWGYQPUJK-UHFFFAOYSA-N	?	25	mean from 2	a1/apparent	NH2	basic	-0.88
12748	N2(=CC=1(N=CNC=1C=C2))	C1=NC=CC2NC=NC=21	InChI=1S/C6H5N3/c1-2-7-3-6-5(1)8-4-9-6/h1-4H,(H,8,9)	UBOOKRVGOBKDMM-UHFFFAOYSA-N	?		potentiometric	a1/apparent	?	basic	6.1
13045	O=CC1(=C(O)C=NC=C1)	OC1C=NC=CC=1C=O	InChI=1S/C6H5NO2/c8-4-5-1-2-7-3-6(5)9/h1-4,9H	NVLPDIRQWJSXLZ-UHFFFAOYSA-N	?	20	spectrophotometric	a1/apparent	?	basic	4.05
10233	[Br]C1(=CC=C(N)C=C1)	NC1=CC=C(Br)C=C1	InChI=1S/C6H6BrN/c7-5-1-3-6(8)4-2-5/h1-4H,8H2	WDFQBORIUYODSI-UHFFFAOYSA-N	?	23	mean from 6	a1/apparent	NH3(+)	basic	3.79
10223	ClC1(=CC(N)=CC=C1)	NC1C=C(Cl)C=CC=1	InChI=1S/C6H6ClN/c7-5-2-1-3-6(8)4-5/h1-4H,8H2	PNPCRKVUWYDDST-UHFFFAOYSA-N	?	24	mean from 10	a1/thermodynamic	NH3(+)	basic	3.59
10231	FC1(=CC=C(N)C=C1)	NC1=CC=C(F)C=C1	InChI=1S/C6H6FN/c7-5-1-3-6(8)4-2-5/h1-4H,8H2	KRZCOLNOCZKSDF-UHFFFAOYSA-N	?	25	potentiometric	b/thermodynamic	?	basic	4.64
10225	IC1(=CC(N)=CC=C1)	NC1C=C(I)C=CC=1	InChI=1S/C6H6IN/c7-5-2-1-3-6(8)4-5/h1-4H,8H2	FFCSRWGYGMRBGD-UHFFFAOYSA-N	?	25	mean from 2	a/apparent	?	basic	3.59
12963	ON=CC1(=CC=NC=C1)	O=NCC1=CC=NC=C1	InChI=1S/C6H6N2O/c9-8-5-6-1-3-7-4-2-6/h1-4H,5H2	OVXGURQHDBLCBY-UHFFFAOYSA-N	?	25	spectrophotometric	a1/thermodynamic	prot.	basic	4.58
11551	O=C([O-])C1(=NC=CC=C1N)	NC1C=CC=NC=1C(O)=O	InChI=1S/C6H6N2O2/c7-4-2-1-3-8-5(4)6(9)10/h1-3H,7H2,(H,9,10)	BOOMHTFCWOJWFO-UHFFFAOYSA-N	?	25	potentiometric	a/apparent	?	basic	7.18
11544	O=[N+]([O-])C1(=C(N)C=CC=C1)	NC1C=CC=CC=1[N+]([O-])=O	InChI=1S/C6H6N2O2/c7-5-3-1-2-4-6(5)8(9)10/h1-4H,7H2	DPJCXCZTLWNFOH-UHFFFAOYSA-N	?	24	mean from 10	b1/apparent	NH2	basic	-0.24
10663	O=C([O-])C=1(N=CN(C=1C(=O)[O-])C)	CN1C=NC(=C1C(O)=O)C(O)=O	InChI=1S/C6H6N2O4/c1-8-2-7-3(5(9)10)4(8)6(11)12/h2H,1H3,(H,9,10)(H,11,12)	YARDQACXPOQDMO-UHFFFAOYSA-N	?		potentiometric	a2/apparent	?	basic	8.0
11958	N2(=C1(N(N=CC1=CN=C2)C))	CN1N=CC2=CN=CN=C12	InChI=1S/C6H6N4/c1-10-6-5(3-9-10)2-7-4-8-6/h2-4H,1H3	MCLXGVNIBMHMNS-UHFFFAOYSA-N	?	20	spectrophotometric	a/apparent	?	basic	2.5
13798	[O-]C1(=NC=NC2(=C1N=CN2C))	CN1C=NC2=C(O)N=CN=C12	InChI=1S/C6H6N4O/c1-10-3-9-4-5(10)7-2-8-6(4)11/h2-3H,1H3,(H,7,8,11)	PESGUQRDJASXOR-UHFFFAOYSA-N	?	25	mean from 2	a2/apparent	?	basic	9.11
13788	O(C1(=NC=2(N=CN=CC=2(N1))))C	COC1NC2C=NC=NC=2N=1	InChI=1S/C6H6N4O/c1-11-6-9-4-2-7-3-8-5(4)10-6/h2-3H,1H3,(H,7,8,9,10)	DYZBUFCIYODTAZ-UHFFFAOYSA-N	?		potentiometric	a1/apparent	?	basic	3.14
11019	[O-]C2(=NC=1(N(C([O-])=[NH+]C=1C=N2)C))	CN1C2N=C(O)N=CC=2N=C1O	InChI=1S/C6H6N4O2/c1-10-4-3(8-6(10)12)2-7-5(11)9-4/h2H,1H3,(H,8,12)(H,7,9,11)	OWGXWYSEUYARHO-UHFFFAOYSA-N	?	20	potentiometric	a/apparent	?	basic	8.74
13763	S(C1(=NC=NC2(=C1C=NN2)))C	CSC1=NC=NC2NN=CC=21	InChI=1S/C6H6N4S/c1-11-6-4-2-9-10-5(4)7-3-8-6/h2-3H,1H3,(H,7,8,9,10)	BLEJJILOVWBLBZ-UHFFFAOYSA-N	?	20	spectrophotometric	a1/apparent	?	basic	1.0
13771	S2(C1(=NC=NC(=C1N=C2)NC))	CNC1N=CN=C2SC=NC=12	InChI=1S/C6H6N4S/c1-7-5-4-6(9-2-8-5)11-3-10-4/h2-3H,1H3,(H,7,8,9)	STFGZAITFFZDBU-UHFFFAOYSA-N	?		potentiometric	a/apparent	?	basic	2.84
12793	[Se](=O)(O)C1(=CC=CC=C1)	O[Se](=O)C1C=CC=CC=1	InChI=1S/C6H6O2Se/c7-9(8)6-4-2-1-3-5-6/h1-5H,(H,7,8)	WIHKGDVGLJJAMC-UHFFFAOYSA-N	?		NMR	a1/apparent	O-H	basic	-0.9
17848	N1(=CC(=CC=C1)C)	CC1C=NC=CC=1	InChI=1S/C6H7N/c1-6-3-2-4-7-5-6/h2-5H,1H3	ITQTTZVARXURQS-UHFFFAOYSA-N	?	25	mean from 15	a1/apparent	NH(1+)	basic	5.81
13991	[NH+]2(=C1(N(C=NC1=C(N)N=C2)C))	CN1C=NC2C(N)=NC=NC1=2	InChI=1S/C6H7N5/c1-11-3-10-4-5(7)8-2-9-6(4)11/h2-3H,1H3,(H2,7,8,9)	WRXCXOUDSPTXNX-UHFFFAOYSA-N	?	25	potentiometric	a1/apparent	?	basic	-0.59
13985	N2(=C(N)C1(=C(NN=C1)N=C2C))	CC1=NC2NN=CC=2C(N)=N1	InChI=1S/C6H7N5/c1-3-9-5(7)4-2-8-11-6(4)10-3/h2H,1H3,(H3,7,8,9,10,11)	BBEHITOHXPPLSS-UHFFFAOYSA-N	?	20	spectrophotometric	a1/apparent	?	basic	5.41
11258	[O-]C1(=NC(=NC2(=C1N=CN2C))N)	CN1C=NC2=C(O)N=C(N)N=C12	InChI=1S/C6H7N5O/c1-11-2-8-3-4(11)9-6(7)10-5(3)12/h2H,1H3,(H3,7,9,10,12)	UUWJNBOCAPUTBK-UHFFFAOYSA-N	?	22	spectrophotometric	a2/apparent	?	basic	9.92
11256	O(C1(=NC(N)=C2(NC=NC2(=N1))))C	COC1N=C2N=CNC2=C(N)N=1	InChI=1S/C6H7N5O/c1-12-6-10-4(7)3-5(11-6)9-2-8-3/h2H,1H3,(H3,7,8,9,10,11)	TUDKBZAMOFJOSO-UHFFFAOYSA-N	?		spectrophotometric	a1/apparent	?	basic	3.7
10290	O(C1(=CC=NC=C1))C	COC1C=CN=CC=1	InChI=1S/C6H7NO/c1-8-6-2-4-7-5-3-6/h2-5H,1H3	XQABVLBGNWBWIV-UHFFFAOYSA-N	?	23	mean from 4	a1/apparent	?	basic	6.65
10272	OC1(=CC(N)=CC=C1)	NC1C=C(O)C=CC=1	InChI=1S/C6H7NO/c7-5-2-1-3-6(8)4-5/h1-4,8H,7H2	CWLKGDAVCFYWJK-UHFFFAOYSA-N	?	22	mean from 5	a1/apparent	NH3(+)	basic	4.29
10284	OCC1(=NC=CC=C1)	OCC1C=CC=CN=1	InChI=1S/C6H7NO/c8-5-6-3-1-2-4-7-6/h1-4,8H,5H2	SHNUBALDGXWUJI-UHFFFAOYSA-N	?	25	mean from 2	a1/apparent	?	basic	4.66
13048	OC1(=C(N)C=CC(=C1)O)	NC1C=CC(O)=CC=1O	InChI=1S/C6H7NO2/c7-5-2-1-4(8)3-6(5)9/h1-3,8-9H,7H2	ROCVGJLXIARCAC-UHFFFAOYSA-N	?	20	spectrophotometric	a1/apparent	?	basic	5.7
10227	S(C1(=CN=CC=C1))C	CSC1=CN=CC=C1	InChI=1S/C6H7NS/c1-8-6-3-2-4-7-5-6/h2-5H,1H3	AULOGPOZBOCNSX-UHFFFAOYSA-N	?	20	potentiometric	a/apparent	NH%+&	basic	4.45
11734	OB(O)C1(=C(N)C=CC=C1)	NC1C=CC=CC=1B(O)O	InChI=1S/C6H8BNO2/c8-6-4-2-1-3-5(6)7(9)10/h1-4,9-10H,8H2	DIRRKLFMHQUJCM-UHFFFAOYSA-N	?	25	potentiometric	apparent	NH3+	basic	4.58
10096	N1(=C(N)C=CC=C1C)	CC1=CC=CC(N)=N1	InChI=1S/C6H8N2/c1-5-3-2-4-6(7)8-5/h2-4H,1H3,(H2,7,8)	QUXLCYFNVNNRBE-UHFFFAOYSA-N	?	30	mean from 2	a1/apparent	N-H	basic	7.4
10092	N1(=C(C=C(C)N=C1)C)	CC1C=C(C)N=CN=1	InChI=1S/C6H8N2/c1-5-3-6(2)8-4-7-5/h3-4H,1-2H3	LSBIUXKNVUBKRI-UHFFFAOYSA-N	?	20	potentiometric	a1/apparent	NH(1+)	basic	2.7
10105	N1(=CC(=C(N)C=C1)C)	CC1C=NC=CC=1N	InChI=1S/C6H8N2/c1-5-4-8-3-2-6(5)7/h2-4H,1H3,(H2,7,8)	VGJLGPCXUGIXRQ-UHFFFAOYSA-N	?	20	potentiometric	a1/apparent	?	basic	9.15
12961	O=C1(N(C=NC(=C1)C)C)	CC1=CC(=O)N(C)C=N1	InChI=1S/C6H8N2O/c1-5-3-6(9)8(2)4-7-5/h3-4H,1-2H3	NMCZEDGETGCRIZ-UHFFFAOYSA-N	?		potentiometric	a/apparent	?	basic	2.1
12972	O(C1(=NC=C(N)C=C1))C	COC1C=CC(N)=CN=1	InChI=1S/C6H8N2O/c1-9-6-3-2-5(7)4-8-6/h2-4H,7H2,1H3	UUVDJIWRSIJEBS-UHFFFAOYSA-N	?	25	spectrophotometric	a1/apparent	?	basic	4.24
11565	[O-]C1(=[N+](C(=CC(=N1)[O-])C)C)	CC1C=C(O)N=C(O)[N+]=1C	InChI=1S/C6H8N2O2/c1-4-3-5(9)7-6(10)8(4)2/h3H,1-2H3,(H,7,9,10)/p+1	OCUWGDBSGJMUNG-UHFFFAOYSA-O	?	25		apparent	?	basic	10.06
11542	O(C1(=NN=C(OC)C=C1))C	COC1C=CC(=NN=1)OC	InChI=1S/C6H8N2O2/c1-9-5-3-4-6(10-2)8-7-5/h3-4H,1-2H3	HKQOBAGKDBSVEQ-UHFFFAOYSA-N	?	20	potentiometric	a/thermodynamic	?	basic	1.61
14345	S(=O)(=O)(N)C1(=CC(N)=CC=C1)	NC1C=C(C=CC=1)S(N)(=O)=O	InChI=1S/C6H8N2O2S/c7-5-2-1-3-6(4-5)11(8,9)10/h1-4H,7H2,(H2,8,9,10)	JPVKCHIPRSQDKL-UHFFFAOYSA-N	?	25	mean from 2	a/apparent	?	basic	2.87
11603	[S-]C1(=[N+](C([O-])=CC=N1)CC)	CC[N+]1=C(O)C=CN=C1S	InChI=1S/C6H8N2OS/c1-2-8-5(9)3-4-7-6(8)10/h3-4H,2H2,1H3,(H,7,9,10)/p+1	OVOUEJPAQLHGNS-UHFFFAOYSA-O	?		spectrophotometric	a/apparent	?	basic	8.65
11962	N2(=C1(NCCNC1=CN=C2))	C1CNC2=CN=CN=C2N1	InChI=1S/C6H8N4/c1-2-9-6-5(8-1)3-7-4-10-6/h3-4,8H,1-2H2,(H,7,9,10)	IDAICLIJTRXNER-UHFFFAOYSA-N	?	20	potentiometric	a/apparent	?	basic	6.63
12980	O[N+]1(=CC(NC)=CC=C1)	CNC1C=[N+](O)C=CC=1	InChI=1S/C6H9N2O/c1-7-6-3-2-4-8(9)5-6/h2-5,7,9H,1H3/q+1	OTVNBPXAUANWOA-UHFFFAOYSA-N	?	25	spectrophotometric	a2/apparent	?	basic	-2.42
13159	N1(=NC(=C(C)N=C1C)C)	CC1=NC(C)=C(C)N=N1	InChI=1S/C6H9N3/c1-4-5(2)8-9-6(3)7-4/h1-3H3	INQFSKCZGLOEIY-UHFFFAOYSA-N	?		potentiometric	a/apparent	?	basic	2.85
12696	N#CCCNCCC#N	N#CCCNCCC#N	InChI=1S/C6H9N3/c7-3-1-5-9-6-2-4-8/h9H,1-2,5-6H2	SBAJRGRUGUQKAF-UHFFFAOYSA-N	?	28	mean from 2	a/apparent	?	basic	5.23
10926	S=C1(NC(CC(N)C(=O)[O-])=CN1)	N=C(CC1CNC(=S)N=1)C(O)O	InChI=1S/C6H9N3O2S/c7-4(5(10)11)1-3-2-8-6(12)9-3/h5,7,10-11H,1-2H2,(H,8,12)	FUUVADBPZWYQEE-UHFFFAOYSA-N	?	25	potentiometric	a2/apparent	?	basic	8.47
12063	O=C([O-])C12(OC1CCNC2)	OC(=O)C12CNCCC1O2	InChI=1S/C6H9NO3/c8-5(9)6-3-7-2-1-4(6)10-6/h4,7H,1-3H2,(H,8,9)	YDQZPAOBSMQNLN-UHFFFAOYSA-N	?	24		a2/apparent	NH(1+)	basic	9.14
12887	N1(=NC=C(CC)C=C1C)	CC1=CC(CC)=CN=N1	InChI=1S/C7H10N2/c1-3-7-4-6(2)9-8-5-7/h4-5H,3H2,1-2H3	OYLPFRVXYIMXQK-UHFFFAOYSA-N	?	17	potentiometric	a/apparent	?	basic	4.17
12882	N1(=NC(=CC(=C1C)C)C)	CC1=CC(C)=C(C)N=N1	InChI=1S/C7H10N2/c1-5-4-6(2)8-9-7(5)3/h4H,1-3H3	YWJKHFLZFCIARZ-UHFFFAOYSA-N	?	16	potentiometric	a/apparent	?	basic	4.81
11590	O=CC1(=NC=CN1CCC)	CCCN1C=CN=C1C=O	InChI=1S/C7H10N2O/c1-2-4-9-5-3-8-7(9)6-10/h3,5-6H,2,4H2,1H3	COIFMOLQDBIKOF-UHFFFAOYSA-N	?	25	potentiometric	a1/apparent	?	basic	5.15
14331	O=C(OCCC=1(N=CNC=1))C	C=C(O)OCCC1=CNC=N1	InChI=1S/C7H10N2O2/c1-6(10)11-3-2-7-4-8-5-9-7/h4-5,10H,1-3H2,(H,8,9)	YWUBCLPMPQQIEA-UHFFFAOYSA-N	?	26	potentiometric	a/apparent	?	basic	6.97
10698	S(=O)(=O)(N)C1(=CC(=CC=C1)CN)	NCC1C=C(C=CC=1)S(N)(=O)=O	InChI=1S/C7H10N2O2S/c8-5-6-2-1-3-7(4-6)12(9,10)11/h1-4H,5,8H2,(H2,9,10,11)	HNENXADRSCEPIJ-UHFFFAOYSA-N	?	21	potentiometric	a1/apparent	?	basic	8.55
12010	S2(C1(=NCCCN1C(=C2)C))	CC1=CSC2=NCCCN21	InChI=1S/C7H10N2S/c1-6-5-10-7-8-3-2-4-9(6)7/h5H,2-4H2,1H3	CSLUAIAPONZAKA-UHFFFAOYSA-N	?	25	potentiometric	a1/apparent	?	basic	10.31
10200	N1(C(=C(C)C(=C1)C)C)	CC1C(C)=CNC=1C	InChI=1S/C7H11N/c1-5-4-8-7(3)6(5)2/h4,8H,1-3H3	WTMJHBZSSSDBFQ-UHFFFAOYSA-N	?		spectrophotometric	a/apparent	?	basic	3.94
11354	S(C#N)C(CSC#N)CN(C)C	CN(C)CC(CSC#N)SC#N	InChI=1S/C7H11N3S2/c1-10(2)3-7(12-6-9)4-11-5-8/h7H,3-4H2,1-2H3	BBTGNBWDYMCHGL-UHFFFAOYSA-N	?	25	potentiometric	a1/apparent	?	basic	6.1
11718	O=C([O-])C(N)CC1(C(=C)C1)	C=C1CC1CC(=N)C(O)O	InChI=1S/C7H11NO2/c1-4-2-5(4)3-6(8)7(9)10/h5,7-10H,1-3H2	XQDNTGKOVMTIOM-UHFFFAOYSA-N	?			a2/apparent	?	basic	9.37
11654	S1(C(=CC=C1)CNCCS)	SCCNCC1=CC=CS1	InChI=1S/C7H11NS2/c9-4-3-8-6-7-2-1-5-10-7/h1-2,5,8-9H,3-4,6H2	IAKRKJLIYHEIHV-UHFFFAOYSA-N	?	17	potentiometric	b/apparent	?	basic	8.93
12727	N2(=C1(NCCC1CCC2))	C1CCC2CCNC2=N1	InChI=1S/C7H12N2/c1-2-6-3-5-9-7(6)8-4-1/h6H,1-5H2,(H,8,9)	UOBZRLPWOGECLN-UHFFFAOYSA-N	?			b/apparent	?	basic	11.7
12893	N#CCN1(CCCCC1)	N#CCN1CCCCC1	InChI=1S/C7H12N2/c8-4-7-9-5-2-1-3-6-9/h1-3,5-7H2	CLVBVRODHJFTGF-UHFFFAOYSA-N	?	25	potentiometric	a/apparent	?	basic	4.55
11575	OC=1(N(N=C(C=1CC)C)C)	CC1=NN(C)C(O)=C1CC	InChI=1S/C7H12N2O/c1-4-6-5(2)8-9(3)7(6)10/h10H,4H2,1-3H3	CDIOKCGSAMQTGI-UHFFFAOYSA-N	?		potentiometric	b/apparent	?	basic	3.5
10627	O=C(NCCC=1(N=CNC=1))CN	N=CC(O)NCCC1=CNC=N1	InChI=1S/C7H12N4O/c8-3-7(12)10-2-1-6-4-9-5-11-6/h3-5,7-8,10,12H,1-2H2,(H,9,11)	ZSFOYDVBNHSEMH-UHFFFAOYSA-N	?, ?	24.9	potentiometric	a2/apparent	?, ?	basic	7.3999999999999995
10428	N(CCCC#C)(C)C	CN(C)CCCC#C	InChI=1S/C7H13N/c1-4-5-6-7-8(2)3/h1H,5-7H2,2-3H3	IXRYRPFJSYUEDD-UHFFFAOYSA-N	?		potentiometric	a/apparent	?	basic	8.88
10206	N1(C=C(C)C(C1)C)(C)	CC1CN(C)C=C1C	InChI=1S/C7H13N/c1-6-4-8(3)5-7(6)2/h4,7H,5H2,1-3H3	GSCVMJPACRKDQD-UHFFFAOYSA-N	?			a/apparent	NH+	basic	9.6
14612	SCC(N)C(=O)NC(C(=O)O)CC(=O)N	NC(=O)CC(=NC(O)=C(N)CS)C(O)O	InChI=1S/C7H13N3O4S/c8-3(2-15)6(12)10-4(7(13)14)1-5(9)11/h7,12-15H,1-2,8H2,(H2,9,11)	BZIRUSZNRWPIQH-UHFFFAOYSA-N	?	18	potentiometric	a/apparent	NH3+	basic	7.05
11901	O=C(OCCN(C)C)C=C	CN(C)CCOC(=O)C=C	InChI=1S/C7H13NO2/c1-4-7(9)10-6-5-8(2)3/h4H,1,5-6H2,2-3H3	DPBJAVGHACCNRL-UHFFFAOYSA-N	?	25	mean from 2	a1/apparent	?	basic	7.9
12046	O2(C(CN(CC1(OC1))C)C2)	CN(CC1CO1)CC1CO1	InChI=1S/C7H13NO2/c1-8(2-6-4-9-6)3-7-5-10-7/h6-7H,2-5H2,1H3	LNZYGCIEXZSTCV-UHFFFAOYSA-N	?	20	potentiometric	b1/apparent	NH%+&	basic	6.45
11714	O=C([O-])CN1(CCCCC1)	OC(O)=CN1CCCCC1	InChI=1S/C7H13NO2/c9-7(10)6-8-4-2-1-3-5-8/h6,9-10H,1-5H2	JFAIUGUXAHYWNB-UHFFFAOYSA-N	?	25		a1/apparent	?	basic	10.35
12722	N1(N(C2(CCC1C2))C)(C)	CN1C2CC(CC2)N1C	InChI=1S/C7H14N2/c1-8-6-3-4-7(5-6)9(8)2/h6-7H,3-5H2,1-2H3	VAUNORIQTFNCKC-UHFFFAOYSA-N	?	25	potentiometric	a1/apparent	?	basic	6.89
11528	S(C1(=NCCN1))CCCC	CCCCSC1NCCN=1	InChI=1S/C7H14N2S/c1-2-3-6-10-7-8-4-5-9-7/h2-6H2,1H3,(H,8,9)	IECYSNCSCGTHHH-UHFFFAOYSA-N	?		potentiometric	a/apparent	?	basic	9.0
14660	OCCNC1(=NC(=NC(=N1)N)NCCO)	NC1N=C(NCCO)N=C(NCCO)N=1	InChI=1S/C7H14N6O2/c8-5-11-6(9-1-3-14)13-7(12-5)10-2-4-15/h14-15H,1-4H2,(H4,8,9,10,11,12,13)	SMCJDZBBLDNQQX-UHFFFAOYSA-N	?	25	potentiometric	b/apparent	?	basic	5.18
10205	N1(CCCCC1)(CC)	CCN1CCCCC1	InChI=1S/C7H15N/c1-2-8-6-4-3-5-7-8/h2-7H2,1H3	HTLZVHNRZJPSMI-UHFFFAOYSA-N	?	23	mean from 2	b1/apparent	NH(1+)	basic	10.68
10202	N1(C(CCCC1C)C)	CC1CCCC(C)N1	InChI=1S/C7H15N/c1-6-4-3-5-7(2)8-6/h6-8H,3-5H2,1-2H3	SDGKUVSVPIIUCF-UHFFFAOYSA-N	?	30	potentiometric	a/apparent	NH2+	basic	10.99
10184	NCC1(CCCCC1)	NCC1CCCCC1	InChI=1S/C7H15N/c8-6-7-4-2-1-3-5-7/h7H,1-6,8H2	AVKNGPAMCBSNSO-UHFFFAOYSA-N	?	20	mean from 2	a1/apparent	?	basic	10.52
13114	O1(C(CN(CC)CC)C1)	CCN(CC1CO1)CC	InChI=1S/C7H15NO/c1-3-8(4-2)5-7-6-9-7/h7H,3-6H2,1-2H3	SBIDUCNDVPSWQT-UHFFFAOYSA-N	?		potentiometric	a/apparent	?	basic	8.55
13110	OC1(C(NC)CCCC1)	CNC1CCCCC1O	InChI=1S/C7H15NO/c1-8-6-4-2-3-5-7(6)9/h6-9H,2-5H2,1H3	HILGAVODIXBHHR-UHFFFAOYSA-N	?	25	potentiometric	b/thermodynamic	?	basic	10.16
11909	O=C([O-])CCNCCCC	CCCCNCC=C(O)O	InChI=1S/C7H15NO2/c1-2-3-5-8-6-4-7(9)10/h4,8-10H,2-3,5-6H2,1H3	WTUDECLQZWIBMK-UHFFFAOYSA-N	?	30	potentiometric	a2/apparent	?	basic	10.6
11907	O=C([O-])CCCCCCN	NCCCCCC=C(O)O	InChI=1S/C7H15NO2/c8-6-4-2-1-3-5-7(9)10/h5,9-10H,1-4,6,8H2	SPZZYOYPRKAYHI-UHFFFAOYSA-N	?	27	mean from 3	a2/apparent	?	basic	10.95
12886	N1(N(CCCCC1)C)(C)	CN1CCCCCN1C	InChI=1S/C7H16N2/c1-8-6-4-3-5-7-9(8)2/h3-7H2,1-2H3	HETZZQBBTGYZHG-UHFFFAOYSA-N	?	25	potentiometric	a1/apparent	?	basic	6.66
10425	NC(CC)(CC)CC	CCC(N)(CC)CC	InChI=1S/C7H17N/c1-4-7(8,5-2)6-3/h4-6,8H2,1-3H3	JLEIRAYWBMNMKU-UHFFFAOYSA-N	?	18	mean from 2	a/apparent	?	basic	10.87
10429	N(CC(C)(C)C)(C)C	CN(C)CC(C)(C)C	InChI=1S/C7H17N/c1-7(2,3)6-8(4)5/h6H2,1-5H3	FUIRUFXAVIHAQB-UHFFFAOYSA-N	?	25	mean from 2	b1/apparent	?	basic	9.75
11899	OC(CO)CN(CC)CC	CCN(CC(O)CO)CC	InChI=1S/C7H17NO2/c1-3-8(4-2)5-7(10)6-9/h7,9-10H,3-6H2,1-2H3	LTACQVCHVAUOKN-UHFFFAOYSA-N	?	25	potentiometric	a1/apparent	?	basic	9.77
12640	S(CCN(CC)CC)C	CSCCN(CC)CC	InChI=1S/C7H17NS/c1-4-8(5-2)6-7-9-3/h4-7H2,1-3H3	NCEBDVSAEIMPNE-UHFFFAOYSA-N	?	17	potentiometric	b/apparent	?	basic	9.62
16965	O=[N+]([O-])C1(=C([N+](=O)[O-])C=C2(C=NNC2(=C1)))	[O-][N+](=O)C1C=C2C=NNC2=CC=1[N+]([O-])=O	InChI=1S/C7H4N4O4/c12-10(13)6-1-4-3-8-9-5(4)2-7(6)11(14)15/h1-3H,(H,8,9)	TXKLPRHOQGGDQY-UHFFFAOYSA-N	?	20	potentiometric	a1/thermodynamic	NH2+	basic	-0.73
12005	FC2(=C1(N=CNC1=CC=C2))	FC1C=CC=C2NC=NC2=1	InChI=1S/C7H5FN2/c8-5-2-1-3-6-7(5)10-4-9-6/h1-4H,(H,9,10)	QUQMWOHZXVXIBI-UHFFFAOYSA-N	?		potentiometric	a/apparent	?	basic	4.4
14050	[O-]C1(=NC=NC=2(C1=NC=CC=2))	OC1N=CN=C2C=CC=NC2=1	InChI=1S/C7H5N3O/c11-7-6-5(9-4-10-7)2-1-3-8-6/h1-4H,(H,9,10,11)	FSKYZRCACCHDGR-UHFFFAOYSA-N	?	20	potentiometric	a/apparent	?	basic	8.95
11281	O=[N+]([O-])C2(=C1(NN=CC1=CC=C2))	[O-][N+](=O)C1C=CC=C2C=NNC2=1	InChI=1S/C7H5N3O2/c11-10(12)6-3-1-2-5-4-8-9-7(5)6/h1-4H,(H,8,9)	PQCAUHUKTBHUSA-UHFFFAOYSA-N	?	20	potentiometric	a1/thermodynamic	NH2+	basic	-0.83
12058	S2(C1(=C(C(O)=CC=C1)N=C2))	OC1=CC=CC2SC=NC=21	InChI=1S/C7H5NOS/c9-5-2-1-3-6-7(5)8-4-10-6/h1-4,9H	NZFKDDMHHUEVPI-UHFFFAOYSA-N	?	27	mean from 2	a1/apparent	?	basic	1.25
12720	N=1(NC=2(C=CC=CC=2(C=1)))	C1=NNC2C=CC=CC=21	InChI=1S/C7H6N2/c1-2-4-7-6(3-1)5-8-9-7/h1-5H,(H,8,9)	BAXOFTOLAUCFNW-UHFFFAOYSA-N	?	20	mean from 3	a1/thermodynamic	?	basic	1.31
12869	N#CC1(=CC=C(N)C=C1)	NC1=CC=C(C=C1)C#N	InChI=1S/C7H6N2/c8-5-6-1-3-7(9)4-2-6/h1-4H,9H2	YBAZINRZQSAIAY-UHFFFAOYSA-N	?	25	mean from 2	b1/apparent	?	basic	1.74
12019	OC2(=C1(C(NN=C1)=CC=C2))	OC1C=CC=C2NN=CC2=1	InChI=1S/C7H6N2O/c10-7-3-1-2-6-5(7)4-8-9-6/h1-4,10H,(H,8,9)	MPFDHICUUKUXLG-UHFFFAOYSA-N	?	25	potentiometric	a/apparent	?	basic	8.65
12011	S1(C(=NC2(=C1C=CC=C2))N)	NC1=NC2C=CC=CC=2S1	InChI=1S/C7H6N2S/c8-7-9-5-3-1-2-4-6(5)10-7/h1-4H,(H2,8,9)	UHGULLIUJBCTEF-UHFFFAOYSA-N	?	20	potentiometric	a/apparent	?	basic	4.51
13753	N=2(C1(=NC=CN=C1C(C)=NC=2))	CC1=NC=NC2=NC=CN=C21	InChI=1S/C7H6N4/c1-5-6-7(11-4-10-5)9-3-2-8-6/h2-4H,1H3	WESDBLALURHRDL-UHFFFAOYSA-N	?	20	mean from 2	a/apparent	?	basic	2.92
17049	O=[N+]([O-])C2(=CC=C(N1(N=NN=C1N))C=C2)	NC1=NN=NN1C1C=CC(=CC=1)[N+]([O-])=O	InChI=1S/C7H6N6O2/c8-7-9-10-11-12(7)5-1-3-6(4-2-5)13(14)15/h1-4H,(H2,8,9,11)	MUEKWICBOBNDDL-UHFFFAOYSA-N	?	25	potentiometric	a/apparent	H+	basic	0.34
11651	[Br]C1(=C(N)C([Br])=CC(=C1)C)	CC1=CC(Br)=C(N)C(Br)=C1	InChI=1S/C7H7Br2N/c1-4-2-5(8)7(10)6(9)3-4/h2-3H,10H2,1H3	ATDIROHVRVQMRO-UHFFFAOYSA-N	?	21	spectrophotometric	a/apparent	?	basic	0.69
10708	ClC1(=CC([N+](=O)[O-])=C(CN)C=C1)	NCC1C=CC(Cl)=CC=1[N+]([O-])=O	InChI=1S/C7H7ClN2O2/c8-6-2-1-5(4-9)7(3-6)10(11)12/h1-3H,4,9H2	RYMNWMZBAABHMY-UHFFFAOYSA-N	?	25	potentiometric	a1/apparent	?	basic	8.34
12090	N2(=C1(N=C(C)NC1=CC=C2))	CC1NC2=CC=CN=C2N=1	InChI=1S/C7H7N3/c1-5-9-6-3-2-4-8-7(6)10-5/h2-4H,1H3,(H,8,9,10)	FZESPVBONPPRAW-UHFFFAOYSA-N	?	25	potentiometric	b1/apparent	?	basic	4.6
12087	N=1(NC=2(C(N)=CC=CC=2(C=1)))	NC1=CC=CC2C=NNC=21	InChI=1S/C7H7N3/c8-6-3-1-2-5-4-9-10-7(5)6/h1-4H,8H2,(H,9,10)	OTFFCAGPSWJBDK-UHFFFAOYSA-N	?		potentiometric	a/apparent	?	basic	3.05
11227	N1(=NN(N)C(=N1)C2(=CC=CC=C2))	NN1N=NN=C1C1C=CC=CC=1	InChI=1S/C7H7N5/c8-12-7(9-10-11-12)6-4-2-1-3-5-6/h1-5H,8H2	NWOANCZCVIUCTG-UHFFFAOYSA-N	?	25	potentiometric	a/apparent	?	basic	-0.62
17139	O=C(NN=CC1(=NC=NC2(=C1NC=N2)))N	NC(=O)N=NCC1=NC=NC2N=CNC=21	InChI=1S/C7H7N7O/c8-7(15)14-13-1-4-5-6(11-2-9-4)12-3-10-5/h2-3H,1H2,(H2,8,15)(H,9,10,11,12)	FMRAFOIJJSXXBF-UHFFFAOYSA-N	?		spectrophotometric	a1/apparent	?	basic	2.1
13125	O=CC1(=NC(=CC=C1)C)	CC1=CC=CC(C=O)=N1	InChI=1S/C7H7NO/c1-6-3-2-4-7(5-9)8-6/h2-5H,1H3	AHISYUZBWDSPQL-UHFFFAOYSA-N	?		potentiometric	a/apparent	?	basic	4.55
11699	O=C(OC)C1(=NC=CC=C1)	COC(=O)C1C=CC=CN=1	InChI=1S/C7H7NO2/c1-10-7(9)6-4-2-3-5-8-6/h2-5H,1H3	NMMIHXMBOZYNET-UHFFFAOYSA-N	?	22	potentiometric	a/thermodynamic	NH+	basic	2.21
11709	O=C([O-])C1(=CC(N)=CC=C1)	NC1=CC(=CC=C1)C(O)=O	InChI=1S/C7H7NO2/c8-6-3-1-2-5(4-6)7(9)10/h1-4H,8H2,(H,9,10)	XFDUHJPVQKIXHO-UHFFFAOYSA-N	?	24	mean from 10	a1/apparent	?	basic	4.7
14553	O=C([O-])C1(=NC(=C(O)C=C1)C)	CC1=NC(=CC=C1O)C(O)=O	InChI=1S/C7H7NO3/c1-4-6(9)3-2-5(8-4)7(10)11/h2-3,9H,1H3,(H,10,11)	KJGJZYTUFVQTNN-UHFFFAOYSA-N	?		potentiometric	a1/apparent	?	basic	5.13
13038	[Br]C1(=C(C=CC(=C1)N)C)	CC1C=CC(N)=CC=1Br	InChI=1S/C7H8BrN/c1-5-2-3-6(9)4-7(5)8/h2-4H,9H2,1H3	GRXMMIBZRMKADT-UHFFFAOYSA-N	?	18	mean from 2	a/apparent	?	basic	4.02
13035	ClC1(=CC=C(CN)C=C1)	NCC1C=CC(Cl)=CC=1	InChI=1S/C7H8ClN/c8-7-3-1-6(5-9)2-4-7/h1-4H,5,9H2	YMVFJGSXZNNUDW-UHFFFAOYSA-N	?	25	potentiometric	a1/apparent	?	basic	9.24
11656	ClC1(=C(SC)C=CC(=C1)N)	CSC1C=CC(N)=CC=1Cl	InChI=1S/C7H8ClNS/c1-10-7-3-2-5(9)4-6(7)8/h2-4H,9H2,1H3	AIUFATMGALKMOI-UHFFFAOYSA-N	?	30	spectrophotometric	a1/apparent	?	basic	3.38
12889	N#CC1(=CN(CC=C1)C)	CN1CC=CC(=C1)C#N	InChI=1S/C7H8N2/c1-9-4-2-3-7(5-8)6-9/h2-3,6H,4H2,1H3	ZMTFFNRUQXTNPJ-UHFFFAOYSA-N	?			a/apparent	?	basic	2.7
11581	O=C(NC1(=NC=CC=C1))C	C/C(/O)=N\C1=CC=CC=N1	InChI=1S/C7H8N2O/c1-6(10)9-7-4-2-3-5-8-7/h2-5H,1H3,(H,8,9,10)	QROKOTBWFZITJZ-UHFFFAOYSA-N	?		potentiometric	a/apparent	?	basic	4.09
11578	O=C(N)CC1(=CC=NC=C1)	N=C(O)CC1C=CN=CC=1	InChI=1S/C7H8N2O/c8-7(10)5-6-1-3-9-4-2-6/h1-4H,5H2,(H2,8,10)	YEALAJQPOVKTOH-UHFFFAOYSA-N	?	25	potentiometric	a1/apparent	?	basic	5.08
14335	O=[N+]([O-])C1(=C(C=CC(=C1)N)C)	CC1C=CC(N)=CC=1[N+]([O-])=O	InChI=1S/C7H8N2O2/c1-5-2-3-6(8)4-7(5)9(10)11/h2-4H,8H2,1H3	GDIIPKWHAQGCJF-UHFFFAOYSA-N	?	21	mean from 2	a/apparent	?	basic	3.0
14333	O=[N+]([O-])C1(=CC=C(CN)C=C1)	NCC1=CC=C(C=C1)[N+]([O-])=O	InChI=1S/C7H8N2O2/c8-5-6-1-3-7(4-2-6)9(10)11/h1-4H,5,8H2	ODVBBZFQPGORMJ-UHFFFAOYSA-N	?	25	potentiometric	a1/apparent	?	basic	8.5
10737	O=[N+]([O-])C1(=CC=C(NCO)C=C1)	[O-][N+](=O)C1C=CC(=CC=1)NCO	InChI=1S/C7H8N2O3/c10-5-8-6-1-3-7(4-2-6)9(11)12/h1-4,8,10H,5H2	VHCAVXZFPGZWEQ-UHFFFAOYSA-N	?	25	spectrophotometric	a1/thermodynamic	?	basic	-0.33
10628	O(C1(=NC(N)=C(C#N)C(=C1)N))C	COC1C=C(N)C(C#N)=C(N)N=1	InChI=1S/C7H8N4O/c1-12-6-2-5(9)4(3-8)7(10)11-6/h2H,1H3,(H4,9,10,11)	RTXAXAWUTABNJL-UHFFFAOYSA-N	?	25	spectrophotometric	a1/apparent	?	basic	4.17
10029	OC1(C=CC=CC=C1)	OC1C=CC=CC=C1	InChI=1S/C7H8O/c8-7-5-3-1-2-4-6-7/h1-8H	VYFFZXBJEZVYLO-UHFFFAOYSA-N	?	25		a1/apparent	COH2(1+)	basic	-7.0
10186	NC1(=CC=C(C)C=C1)	CC1=CC=C(N)C=C1	InChI=1S/C7H9N/c1-6-2-4-7(8)5-3-6/h2-5H,8H2,1H3	RZXMPPFPUUCRFN-UHFFFAOYSA-N	?	23	mean from 17	b1/apparent	NH%+&	basic	5.04
10215	N1(=C(C=C(C)C=C1)C)	CC1=CC(C)=NC=C1	InChI=1S/C7H9N/c1-6-3-4-8-7(2)5-6/h3-5H,1-2H3	JYYNAJVZFGKDEQ-UHFFFAOYSA-N	?	25	mean from 4	a1/apparent	?	basic	6.77
10198	N1(=C(C(=CC=C1)C)C)	CC1=NC=CC=C1C	InChI=1S/C7H9N/c1-6-4-3-5-8-7(6)2/h3-5H,1-2H3	HPYNZHMRTTWQTB-UHFFFAOYSA-N	?	25	spectrophotometric	a/thermodynamic	NHE+	basic	6.57
14582	O=C(NN)C1(=CC(N)=CC=C1)	NC1C=C(C=CC=1)C(=O)NN	InChI=1S/C7H9N3O/c8-6-3-1-2-5(4-6)7(11)10-9/h1-4H,8-9H2,(H,10,11)	JSIVTKBYJLGBPY-UHFFFAOYSA-N	?, ?	25	potentiometric	a2/apparent	?, ?	basic	3.16
11230	N1(=C(N=CC2(=C1N=CN2))N(C)C)	CN(C)C1=NC2N=CNC=2C=N1	InChI=1S/C7H9N5/c1-12(2)7-8-3-5-6(11-7)10-4-9-5/h3-4H,1-2H3,(H,8,9,10,11)	BXJVBCCMZKYRGE-UHFFFAOYSA-N	?	20	potentiometric	a1/apparent	?	basic	4.02
11235	N2(=C(NC)C=1(NC=NC=1N=C2C))	CC1N=C(NC)C2NC=NC=2N=1	InChI=1S/C7H9N5/c1-4-11-6(8-2)5-7(12-4)10-3-9-5/h3H,1-2H3,(H2,8,9,10,11,12)	GKRNNJIPCJBVCR-UHFFFAOYSA-N	?	20	spectrophotometric	a/apparent	?	basic	5.08
13442	S(C1(=NC(NC)=C2(C=NNC2(=N1))))C	CNC1N=C(N=C2NN=CC2=1)SC	InChI=1S/C7H9N5S/c1-8-5-4-3-9-12-6(4)11-7(10-5)13-2/h3H,1-2H3,(H2,8,9,10,11,12)	TYXJRBVEHKTNBE-UHFFFAOYSA-N	?	20	spectrophotometric	a1/apparent	?	basic	3.61
13107	O(C1(=CC=C(N)C=C1))C	COC1C=CC(N)=CC=1	InChI=1S/C7H9NO/c1-9-7-4-2-6(8)3-5-7/h2-5H,8H2,1H3	BHAAPTBBJKJZER-UHFFFAOYSA-N	?	23	mean from 12	b1/apparent	-NH3(1+)	basic	5.35
13104	OC1(=C(C=CC=C1)CN)	NCC1C=CC=CC=1O	InChI=1S/C7H9NO/c8-5-6-3-1-2-4-7(6)9/h1-4,9H,5,8H2	KPRZOPQOBJRYSW-UHFFFAOYSA-N	?	25	spectrophotometric	a1/apparent	OH	basic	8.89
13109	OCCC1(=NC=CC=C1)	OCCC1C=CC=CN=1	InChI=1S/C7H9NO/c9-6-4-7-3-1-2-5-8-7/h1-3,5,9H,4,6H2	BXGYBSJAZFGIPX-UHFFFAOYSA-N	?	25	potentiometric	a1/apparent	?	basic	5.37
13039	S(CC1(=NC=CC=C1))C	CSCC1C=CC=CN=1	InChI=1S/C7H9NS/c1-9-6-7-4-2-3-5-8-7/h2-5H,6H2,1H3	KWXDPVBKJYKQIM-UHFFFAOYSA-N	?	25	spectrophotometric	a1/apparent	?	basic	5.4
11671	[Br]C1(=CC(=C(N)C(=C1)C)C)	CC1=CC(Br)=CC(C)=C1N	InChI=1S/C8H10BrN/c1-5-3-7(9)4-6(2)8(5)10/h3-4H,10H2,1-2H3	QGLAYJCJLHNIGJ-UHFFFAOYSA-N	?	25	spectrophotometric	a/apparent	?	basic	3.54
11670	ClC1(=CC=C(CCN)C=C1)	NCCC1=CC=C(Cl)C=C1	InChI=1S/C8H10ClN/c9-8-3-1-7(2-4-8)5-6-10/h1-4H,5-6,10H2	SRXFXCKTIGELTI-UHFFFAOYSA-N	?	25	potentiometric	a1/apparent	?	basic	9.66
11994	N#CC1(=CN2(CCC1CC2))	N#CC1=CN2CCC1CC2	InChI=1S/C8H10N2/c9-5-8-6-10-3-1-7(8)2-4-10/h6-7H,1-4H2	WSZVAPAWOWNVFG-UHFFFAOYSA-N	?	25		a/apparent	?	basic	5.84
14365	ON=C(N)C1(=CC=C(C)C=C1)	CC1=CC=C(C=C1)C(N)N=O	InChI=1S/C8H10N2O/c1-6-2-4-7(5-3-6)8(9)10-11/h2-5,8H,9H2,1H3	MTMBQBNSETZQKN-UHFFFAOYSA-N	?	25	potentiometric	a1	?	basic	5.14
14356	O=C(N(C1(=NC=CC=C1))C)C	CN(C(=C)O)C1C=CC=CN=1	InChI=1S/C8H10N2O/c1-7(11)10(2)8-5-3-4-6-9-8/h3-6,11H,1H2,2H3	RLNXFXCOWDYMTF-UHFFFAOYSA-N	?		spectrophotometric	a/apparent	?	basic	2.01
14355	O=C(N)CCC1(=CC=NC=C1)	N=C(O)CCC1C=CN=CC=1	InChI=1S/C8H10N2O/c9-8(11)2-1-7-3-5-10-6-4-7/h3-6H,1-2H2,(H2,9,11)	FLDCAFAKYCVBLK-UHFFFAOYSA-N	?	25	potentiometric	a1/apparent	?	basic	5.58
10686	O=[N+]([O-])C1(=C(C=C(N)C=C1C)C)	CC1C=C(N)C=C(C)C=1[N+]([O-])=O	InChI=1S/C8H10N2O2/c1-5-3-7(9)4-6(2)8(5)10(11)12/h3-4H,9H2,1-2H3	RKYZUYQFTGLAOX-UHFFFAOYSA-N	?	22	mean from 2	a/apparent	?	basic	2.56
10685	O=[N+]([O-])C1(=CC=C(CCN)C=C1)	NCCC1=CC=C(C=C1)[N+]([O-])=O	InChI=1S/C8H10N2O2/c9-6-5-7-1-3-8(4-2-7)10(11)12/h1-4H,5-6,9H2	IOXOZOPLBFXYLM-UHFFFAOYSA-N	?	25	potentiometric	a1/apparent	?	basic	9.42
13590	O=[N+]([O-])C1(=C(C=CC(=C1)OC)CN)	COC1=CC(=C(CN)C=C1)[N+]([O-])=O	InChI=1S/C8H10N2O3/c1-13-7-3-2-6(5-9)8(4-7)10(11)12/h2-4H,5,9H2,1H3	BIELODAMHRLSCS-UHFFFAOYSA-N	?	25	potentiometric	a1/apparent	?	basic	8.77
12811	OC(C1(=CC=CC=C1))C	CC(O)C1C=CC=CC=1	InChI=1S/C8H10O/c1-7(9)8-5-3-2-4-6-8/h2-7,9H,1H3	WAPNOHKVXSQRPX-UHFFFAOYSA-N	?	25		a1/apparent	COH2(1+)	basic	-7.0
13005	N(C1(=CC=CC=C1))CC	CCNC1C=CC=CC=1	InChI=1S/C8H11N/c1-2-9-8-6-4-3-5-7-8/h3-7,9H,2H2,1H3	OJGMBLNIHDZDGS-UHFFFAOYSA-N	?	22	mean from 7	a1/apparent	?	basic	5.29
13020	NC1(=C(C=C(C)C=C1)C)	CC1=CC(C)=C(N)C=C1	InChI=1S/C8H11N/c1-6-3-4-8(9)7(2)5-6/h3-5H,9H2,1-2H3	CZZZABOKJQXEBO-UHFFFAOYSA-N	?	23	mean from 5	apparent	?	basic	4.75
13023	N1(=C(C=C(C)C=C1C)C)	CC1C=C(C)C=C(C)N=1	InChI=1S/C8H11N/c1-6-4-7(2)9-8(3)5-6/h4-5H,1-3H3	BWZVCCNYKMEVEX-UHFFFAOYSA-N	?	24	mean from 7	a1/apparent	?	basic	7.35
13001	NC(C1(=CC=CC=C1))C	CC(N)C1C=CC=CC=1	InChI=1S/C8H11N/c1-7(9)8-5-3-2-4-6-8/h2-7H,9H2,1H3	RQEUFEKYXDPUSK-UHFFFAOYSA-N	?	17	mean from 3	b/thermodynamic	?	basic	9.36
12993	NCC1(=C(C=CC=C1)C)	CC1C=CC=CC=1CN	InChI=1S/C8H11N/c1-7-4-2-3-5-8(7)6-9/h2-5H,6,9H2,1H3	CJAAPVQEZPAQNI-UHFFFAOYSA-N	?	25	potentiometric	b/apparent	?	basic	9.23
13014	N(CC1(=CC=CC=C1))C	CNCC1C=CC=CC=1	InChI=1S/C8H11N/c1-9-7-8-5-3-2-4-6-8/h2-6,9H,7H2,1H3	RIWRFSMVIUAEBX-UHFFFAOYSA-N	?	25	mean from 3	a1	?	basic	9.64
13436	N2(=C(NCC)C1(=C(N(C)N=C1)N=C2))	CCNC1=NC=NC2=C1C=NN2C	InChI=1S/C8H11N5/c1-3-9-7-6-4-12-13(2)8(6)11-5-10-7/h4-5H,3H2,1-2H3,(H,9,10,11)	USRVGNHEIXGHPP-UHFFFAOYSA-N	?	20	spectrophotometric	a/apparent	?	basic	4.24
11764	O(C1(=CC=C(CN)C=C1))C	COC1C=CC(CN)=CC=1	InChI=1S/C8H11NO/c1-10-8-4-2-7(6-9)3-5-8/h2-5H,6,9H2,1H3	IDPURXSQCKYKIJ-UHFFFAOYSA-N	?	25	potentiometric	a1/apparent	?	basic	9.67
11746	OC1(=C(N)C=C(C)C(=C1)C)	CC1=CC(O)=C(N)C=C1C	InChI=1S/C8H11NO/c1-5-3-7(9)8(10)4-6(5)2/h3-4,10H,9H2,1-2H3	JEASLLCHQHBBGM-UHFFFAOYSA-N	?	20	potentiometric	a/apparent	?	basic	5.28
11749	OCN(C1(=CC=CC=C1))C	CN(CO)C1C=CC=CC=1	InChI=1S/C8H11NO/c1-9(7-10)8-5-3-2-4-6-8/h2-6,10H,7H2,1H3	IRYHBALTXITYGR-UHFFFAOYSA-N	?	25	spectrophotometric	a1/thermodynamic	?	basic	3.72
11765	OCCCC1(=NC=CC=C1)	OCCCC1C=CC=CN=1	InChI=1S/C8H11NO/c10-7-3-5-8-4-1-2-6-9-8/h1-2,4,6,10H,3,5,7H2	FVZXYJDGVYLMDB-UHFFFAOYSA-N	?	25	potentiometric	a1/apparent	?	basic	5.71
14477	O(C1(=C(N)C=C(OC)C=C1))C	COC1C=CC(=CC=1N)OC	InChI=1S/C8H11NO2/c1-10-6-3-4-8(11-2)7(9)5-6/h3-5H,9H2,1-2H3	NAZDVUBIEPVUKE-UHFFFAOYSA-N	?	25	potentiometric	a/apparent	?	basic	3.72
14462	O(C1(=C(O)C=CC(=C1)CN))C	COC1C=C(CN)C=CC=1O	InChI=1S/C8H11NO2/c1-11-8-4-6(5-9)2-3-7(8)10/h2-4,10H,5,9H2,1H3	WRPWWVNUCXQDQV-UHFFFAOYSA-N	?	25	mean from 2	a1/thermodynamic	?	basic	8.94
14453	OC1(=C(O)C=CC=C1CCN)	NCCC1=CC=CC(O)=C1O	InChI=1S/C8H11NO2/c9-5-4-6-2-1-3-7(10)8(6)11/h1-3,10-11H,4-5,9H2	SYHVBRQKMHIAJQ-UHFFFAOYSA-N	?	25	potentiometric	a1/apparent	?	basic	8.6
11675	SCCNC1(=CC=CC=C1)	SCCNC1C=CC=CC=1	InChI=1S/C8H11NS/c10-7-6-9-8-4-2-1-3-5-8/h1-5,9-10H,6-7H2	GSZFZXVMYGIDGE-UHFFFAOYSA-N	?	25	potentiometric	a1/apparent	NH3(1+)	basic	3.78
11499	N1(=NC(=C(C)C(=C1C)C)C)	CC1N=NC(C)=C(C)C=1C	InChI=1S/C8H12N2/c1-5-6(2)8(4)10-9-7(5)3/h1-4H3	GHAPXTSQLKUQLE-UHFFFAOYSA-N	?	16.5	potentiometric	a/apparent	?	basic	5.36
14349	O(C1(=CC=CC=C1))CCNN	NNCCOC1C=CC=CC=1	InChI=1S/C8H12N2O/c9-10-6-7-11-8-4-2-1-3-5-8/h1-5,10H,6-7,9H2	JVQBFZMPFQQOMQ-UHFFFAOYSA-N	?	25	potentiometric	a1/apparent	?	basic	6.8
13593	O=C([O-])C(C=1(N=C(CO)NC=1))(C)C	CC(C)(C1=CNC(CO)=N1)C(O)=O	InChI=1S/C8H12N2O3/c1-8(2,7(12)13)5-3-9-6(4-11)10-5/h3,11H,4H2,1-2H3,(H,9,10)(H,12,13)	GZYFDESWGSZUCI-UHFFFAOYSA-N	?	25	mean from 2	a1/apparent	OH	basic	7.38
13008	N1(C(=C(C)C(=C1C)C)C)	CC1=C(C)NC(C)=C1C	InChI=1S/C8H13N/c1-5-6(2)8(4)9-7(5)3/h9H,1-4H3	BDXJANJAHYKTMI-UHFFFAOYSA-N	?		spectrophotometric	a/apparent	?	basic	3.77
10931	[O-]C1(=[NH+]C=CC(=N1)NCCCC)	CCCCNC1C=CN=C(O)N=1	InChI=1S/C8H13N3O/c1-2-3-5-9-7-4-6-10-8(12)11-7/h4,6H,2-3,5H2,1H3,(H2,9,10,11,12)	KUPBRPHILHFHNK-UHFFFAOYSA-N	?	20	potentiometric	a/apparent	?	basic	4.69
12552	O2(CCN(C1(=NC(=NC(=C1)N)N))CC2)	NC1N=C(C=C(N)N=1)N1CCOCC1	InChI=1S/C8H13N5O/c9-6-5-7(12-8(10)11-6)13-1-3-14-4-2-13/h5H,1-4H2,(H4,9,10,11,12)	DFSFIKNJVGWSMU-UHFFFAOYSA-N	?	20		a1/thermodynamic	?	basic	6.73
14438	O=C(OC)C1(=CCCN(C1)C)	CN1CC(=CCC1)C(=O)OC	InChI=1S/C8H13NO2/c1-9-5-3-4-7(6-9)8(10)11-2/h4H,3,5-6H2,1-2H3	HJJPJSXJAXAIPN-UHFFFAOYSA-N	?	21	mean from 3	a1/apparent	?	basic	7.55
12044	ClCC1(N2(CCC(C1)CC2))	ClCC1CC2CCN1CC2	InChI=1S/C8H14ClN/c9-6-8-5-7-1-3-10(8)4-2-7/h7-8H,1-6H2	PCZSLYJHCISCBX-UHFFFAOYSA-N	?	25		a1/apparent	?	basic	9.68
11514	N1(=CN(CCCCC)C=C1)	CCCCCN1C=NC=C1	InChI=1S/C8H14N2/c1-2-3-4-6-10-7-5-9-8-10/h5,7-8H,2-4,6H2,1H3	UPYVYJSWGZMBOU-UHFFFAOYSA-N	?	25	potentiometric	a1/apparent	N(1+)-H	basic	7.12
12629	NCCCCCCC#C	C#CCCCCCCN	InChI=1S/C8H15N/c1-2-3-4-5-6-7-8-9/h1H,3-9H2	REQFTYFGWVLWOQ-UHFFFAOYSA-N	?	20	potentiometric	a1/apparent	?	basic	10.74
12733	N1(C2(CCCC12))(C(C)C)	CC(C)N1C2CCCC12	InChI=1S/C8H15N/c1-6(2)9-7-4-3-5-8(7)9/h6-8H,3-5H2,1-2H3	ZDLLZJXEZHLETJ-UHFFFAOYSA-N	?	25	mean from 2	a1/apparent	NH	basic	8.31
12735	N12(C(CC(CC1)CC2)C)	CC1CC2CCN1CC2	InChI=1S/C8H15N/c1-7-6-8-2-4-9(7)5-3-8/h7-8H,2-6H2,1H3	VDWODSPSMJMZQI-UHFFFAOYSA-N	?	25		a1/apparent	?	basic	11.33
15765	OCCN(CCC1(=NN=N[N-]1))CCC2(=NN=N[N-]2)	OCCN(CCC1N=NNN=1)CCC1N=NNN=1	InChI=1S/C8H15N9O/c18-6-5-17(3-1-7-9-13-14-10-7)4-2-8-11-15-16-12-8/h18H,1-6H2,(H,9,10,13,14)(H,11,12,15,16)	FJPFPQIARKUOPJ-UHFFFAOYSA-N	?	20	potentiometric	a2/apparent	N-H	basic	8.9
12051	OC1(CC2(N(C)C(C1)CC2))	CN1C2CC(O)CC1CC2	InChI=1S/C8H15NO/c1-9-6-2-3-7(9)5-8(10)4-6/h6-8,10H,2-5H2,1H3	CYHOMWAPJJPNMW-UHFFFAOYSA-N	?, ?	25		b/apparent	?, ?	basic	10.094999999999999
13931	O2(C(CN(CC1(OC1))CC)C2)	CCN(CC1CO1)CC1CO1	InChI=1S/C8H15NO2/c1-2-9(3-7-5-10-7)4-8-6-11-8/h7-8H,2-6H2,1H3	LCCUFKXWBJYLNW-UHFFFAOYSA-N	?	20	potentiometric	b1/apparent	NH%+&	basic	6.91
14478	O=C(OC)C1(CN(CCC1)C)	CN1CC(CCC1)=C(O)OC	InChI=1S/C8H15NO2/c1-9-5-3-4-7(6-9)8(10)11-2/h10H,3-6H2,1-2H3	CJQJUXMAHDBLFL-UHFFFAOYSA-N	?	25	potentiometric	a/apparent	NH%+&	basic	8.45
11990	N12(N(CCCC1)CCCC2)	C1CCCN2CCCCN21	InChI=1S/C8H16N2/c1-2-6-10-8-4-3-7-9(10)5-1/h1-8H2	RSIWLHLUUQGERP-UHFFFAOYSA-N	?	25	potentiometric	a1/apparent	?	basic	6.79
11992	N1(N(C2(CCC1CC2))C)(C)	CN1C2CCC(CC2)N1C	InChI=1S/C8H16N2/c1-9-7-3-5-8(6-4-7)10(9)2/h7-8H,3-6H2,1-2H3	HIWDJUZJJXARGW-UHFFFAOYSA-N	?	25	potentiometric	a1/apparent	?	basic	7.14
10680	O=C(OCC)N1(CCN(C)CC1)	CN1CCN(CC1)C(=O)OCC	InChI=1S/C8H16N2O2/c1-3-12-8(11)10-6-4-9(2)5-7-10/h3-7H2,1-2H3	USYYUUDWGLOMDJ-UHFFFAOYSA-N	?			a/apparent	?	basic	7.31
13028	N1(C(CCC1)CCC)(C)	CCCC1CCCN1C	InChI=1S/C8H17N/c1-3-5-8-6-4-7-9(8)2/h8H,3-7H2,1-2H3	JDRHIFCXIYRAKL-UHFFFAOYSA-N	?		potentiometric	b/apparent	?	basic	9.78
13009	N1(C(CCCC1C)(C)C)	CC1CCCC(C)(C)N1	InChI=1S/C8H17N/c1-7-5-4-6-8(2,3)9-7/h7,9H,4-6H2,1-3H3	QARRCHMPOZWNED-UHFFFAOYSA-N	?	30	potentiometric	a/apparent	NH2+	basic	11.27
10928	O=C(NNC1(CCN(C)CC1))C	C/C(/O)=N\NC1CCN(C)CC1	InChI=1S/C8H17N3O/c1-7(12)9-10-8-3-5-11(2)6-4-8/h8,10H,3-6H2,1-2H3,(H,9,12)	JDZQCVNSMIOFBW-UHFFFAOYSA-N	?	20	potentiometric	a/apparent	?	basic	8.7
13242	ON=C(C(=N[O-])CN(CC)CC)C	CC(N=O)C(CN(CC)CC)N=O	InChI=1S/C8H17N3O2/c1-4-11(5-2)6-8(10-13)7(3)9-12/h7-8H,4-6H2,1-3H3	VDVURHRUPPYEJL-UHFFFAOYSA-N	?	25	potentiometric	a2/apparent	?	basic	11.9
11744	OC1(C(N(C)C)CCCC1)	CN(C)C1CCCCC1O	InChI=1S/C8H17NO/c1-9(2)7-5-3-4-6-8(7)10/h7-8,10H,3-6H2,1-2H3	UFUVLAQFZSUWHR-UHFFFAOYSA-N	?	25	potentiometric	b/thermodynamic	?	basic	10.42
14109	O=C(OC(CN(C)C)C)CC	CC=C(O)OC(C)CN(C)C	InChI=1S/C8H17NO2/c1-5-8(10)11-7(2)6-9(3)4/h5,7,10H,6H2,1-4H3	VOIDCLYBBUMHFA-UHFFFAOYSA-N	?	25	potentiometric	a/thermodynamic	prot.	basic	8.26
14085	O=C(N(CC)CC)CNCC	CCN=CC(O)N(CC)CC	InChI=1S/C8H18N2O/c1-4-9-7-8(11)10(5-2)6-3/h7-8,11H,4-6H2,1-3H3	LCJJJDILLGBESB-UHFFFAOYSA-N	?	26	potentiometric	b/apparent	?	basic	8.78
12637	NC(CCCCC)(C)C	CCCCCC(C)(C)N	InChI=1S/C8H19N/c1-4-5-6-7-8(2,3)9/h4-7,9H2,1-3H3	XGDOCEUIQYYJDC-UHFFFAOYSA-N	?	17	mean from 2	a/apparent	?	basic	10.83
12630	NC(CCCC(C)C)C	CC(C)CCCC(C)N	InChI=1S/C8H19N/c1-7(2)5-4-6-8(3)9/h7-8H,4-6,9H2,1-3H3	QNIVIMYXGGFTAK-UHFFFAOYSA-N	?	25	potentiometric	b/apparent	?	basic	10.28
14130	N(N(C)C)=C(NCCCC)C	CCCCN/C(/C)=N/N(C)C	InChI=1S/C8H19N3/c1-5-6-7-9-8(2)10-11(3)4/h5-7H2,1-4H3,(H,9,10)	VTTJTTDSYHSPHU-UHFFFAOYSA-N	?	25	potentiometric	a1/apparent	?	basic	10.4
14113	OC(CN(CC(O)C)C)CC	CC(O)CN(C)CC(O)CC	InChI=1S/C8H19NO2/c1-4-8(11)6-9(3)5-7(2)10/h7-8,10-11H,4-6H2,1-3H3	OIBZFXSCEVREBU-UHFFFAOYSA-N	?	20	potentiometric	a1/apparent	-NH3%+&	basic	8.9
11853	N(N(CC)CC)(CC)CC	CCN(CC)N(CC)CC	InChI=1S/C8H20N2/c1-5-9(6-2)10(7-3)8-4/h5-8H2,1-4H3	LFIAAOPREBAQSI-UHFFFAOYSA-N	?	25	potentiometric	a1/apparent	?	basic	7.31
14103	[Si](CNC[Si](C)(C)C)(C)(C)C	C[Si](C)(C)CNC[Si](C)(C)C	InChI=1S/C8H23NSi2/c1-10(2,3)7-9-8-11(4,5)6/h9H,7-8H2,1-6H3	BZJILDWKZIVTPE-UHFFFAOYSA-N	?	25	mean from 2	a/apparent	?	basic	11.0
13333	ClC2(=CC=1(N=C(C(=O)[O-])NC=1C=C2))	OC(=O)C1NC2=CC=C(Cl)C=C2N=1	InChI=1S/C8H5ClN2O2/c9-4-1-2-5-6(3-4)11-7(10-5)8(12)13/h1-3H,(H,10,11)(H,12,13)	NZIHMSYSZRFUQJ-UHFFFAOYSA-N	?	24.9	spectrophotometric	b1/apparent	?	basic	4.3
11998	N=1(C=2(C(C=NC=1)=CC=CC=2))	C1=NC=NC2=CC=CC=C21	InChI=1S/C8H6N2/c1-2-4-8-7(3-1)5-9-6-10-8/h1-6H	JWVCLYRUEFBMGU-UHFFFAOYSA-N	?	20	potentiometric	a2/apparent	?	basic	3.51
13844	OC2(=CC=1(C(=NN=CC=1)C=C2))	OC1=CC2=CC=NN=C2C=C1	InChI=1S/C8H6N2O/c11-7-1-2-8-6(5-7)3-4-9-10-8/h1-5,11H	VITWLPFZOYHMOK-UHFFFAOYSA-N	?	20	potentiometric	a1/apparent	?	basic	3.65
13848	OC=2(C1(=NC=CN=C1C=CC=2))	OC1=CC=CC2=NC=CN=C21	InChI=1S/C8H6N2O/c11-7-3-1-2-6-8(7)10-5-4-9-6/h1-5,11H	ZUQDDQFXSNXEOD-UHFFFAOYSA-N	?	19	mean from 2	a1/thermodynamic	?	basic	0.85
13873	[O-]C=1(N=NC2(=CC=CC=C2(C=1)))	OC1=CC2C=CC=CC=2N=N1	InChI=1S/C8H6N2O/c11-8-5-6-3-1-2-4-7(6)9-10-8/h1-5H,(H,10,11)	CXUGAWWYKSOLEL-UHFFFAOYSA-N	?	20	potentiometric	a2/apparent	?	basic	8.61
13874	[O-]C1(=NN=CC=2(C1=CC=CC=2))	OC1N=NC=C2C=CC=CC2=1	InChI=1S/C8H6N2O/c11-8-7-4-2-1-3-6(7)5-9-10-8/h1-5H,(H,10,11)	IJAPPYDYQCXOEF-UHFFFAOYSA-N	?	20	potentiometric	a2/thermodynamic	?	basic	11.99
11112	ClC2(=CC=1(N=C(CO)NC=1C=C2))	OCC1NC2C=CC(Cl)=CC=2N=1	InChI=1S/C8H7ClN2O/c9-5-1-2-6-7(3-5)11-8(4-12)10-6/h1-3,12H,4H2,(H,10,11)	NIWRFQPRPJVQLO-UHFFFAOYSA-N	?	30	potentiometric	a2/apparent	=N-H(+)	basic	4.63
14018	N1(=NC=CC=2(C1=CC=C(C=2)N))	NC1C=C2C=CN=NC2=CC=1	InChI=1S/C8H7N3/c9-7-1-2-8-6(5-7)3-4-10-11-8/h1-5H,9H2	DYUQXKXLJOIFPP-UHFFFAOYSA-N	?	20	potentiometric	a/apparent	?	basic	5.04
14025	N=1(C=2(C(C=NC=1)=CC=C(C=2)N))	NC1C=C2N=CN=CC2=CC=1	InChI=1S/C8H7N3/c9-7-2-1-6-4-10-5-11-8(6)3-7/h1-5H,9H2	JBFKTGKPNDZSPY-UHFFFAOYSA-N	?	20	potentiometric	a/apparent	?	basic	4.6
14035	N1(=C(N=CC=2(C1=CC=CC=2))N)	NC1=NC2=CC=CC=C2C=N1	InChI=1S/C8H7N3/c9-8-10-5-6-3-1-2-4-7(6)11-8/h1-5H,(H2,9,10,11)	CZAAKPFIWJXPQT-UHFFFAOYSA-N	?	20	mean from 2	a/apparent	?	basic	4.8
14015	N=1(N=CC2(=CC=CC=C2(C=1N)))	NC1=NN=CC2=CC=CC=C21	InChI=1S/C8H7N3/c9-8-7-4-2-1-3-6(7)5-10-11-8/h1-5H,(H2,9,11)	WTYSCLHDMXBMKM-UHFFFAOYSA-N	?	20	potentiometric	a/apparent	?	basic	6.6
12567	O=[N+]([O-])C2(=CC=1(N=C(CO)NC=1C=C2))	[O-][N+](=O)C1=CC2N=C(CO)NC=2C=C1	InChI=1S/C8H7N3O3/c12-4-8-9-6-2-1-5(11(13)14)3-7(6)10-8/h1-3,12H,4H2,(H,9,10)	ZJLPIDVKNQXTKN-UHFFFAOYSA-N	?	20	potentiometric	a1/apparent	?	basic	2.21
11993	N=1(N(C=C2(C=1C=CC=C2))C)	CN1C=C2C=CC=CC2=N1	InChI=1S/C8H8N2/c1-10-6-7-4-2-3-5-8(7)9-10/h2-6H,1H3	OAZHXZJUWHKFMP-UHFFFAOYSA-N	?	25		a1/apparent	?	basic	2.13
11997	N=2(C1(=C(C=CC=C1NC=2)C))	CC1C=CC=C2NC=NC2=1	InChI=1S/C8H8N2/c1-6-3-2-4-7-8(6)10-5-9-7/h2-5H,1H3,(H,9,10)	QCXGJTGMGJOYDP-UHFFFAOYSA-N	?	25	potentiometric	a/apparent	?	basic	5.67
11983	N=C1(NC=2(C=CC=CC=2(C1)))	N=C1CC2C=CC=CC=2N1	InChI=1S/C8H8N2/c9-8-5-6-3-1-2-4-7(6)10-8/h1-4H,5H2,(H2,9,10)	XGUYQMRMCDSQLX-UHFFFAOYSA-N	?		potentiometric	a/apparent	?	basic	8.15
13857	OCN2(C1(=C(C=CC=C1)N=C2))	OCN1C=NC2C=CC=CC1=2	InChI=1S/C8H8N2O/c11-6-10-5-9-7-3-1-2-4-8(7)10/h1-5,11H,6H2	IWCRZZKSGBFRSJ-UHFFFAOYSA-N	?	25	potentiometric	a/apparent	?	basic	5.44
10675	O=C(N)CC(=O)C1(=NC=CC=C1)	N=C(O)CC(=O)C1=CC=CC=N1	InChI=1S/C8H8N2O2/c9-8(12)5-7(11)6-3-1-2-4-10-6/h1-4H,5H2,(H2,9,12)	DEROUHVQAYMVBJ-UHFFFAOYSA-N	?	25	spectrophotometric	a1/apparent	?	basic	8.23
10990	N1(=C(N)C(=NC=2(C1=CC=CC=2))N)	NC1=NC2=CC=CC=C2N=C1N	InChI=1S/C8H8N4/c9-7-8(10)12-6-4-2-1-3-5(6)11-7/h1-4H,(H2,9,11)(H2,10,12)	LUDZVVVPVCUUBP-UHFFFAOYSA-N	?	20	potentiometric	a/apparent	?	basic	4.7
14193	SC(=O)C1(=CC=C(OC)C=C1)	COC1C=CC(=CC=1)C(=O)S	InChI=1S/C8H8O2S/c1-10-7-4-2-6(3-5-7)8(9)11/h2-5H,1H3,(H,9,11)	YGAPOICUMNPIPF-UHFFFAOYSA-N	?	25		a1/apparent	OH	basic	-4.9
12730	N2(C1(=C(C=CC=C1)CC2))	C1CNC2C=CC=CC=21	InChI=1S/C8H9N/c1-2-4-8-7(3-1)5-6-9-8/h1-4,9H,5-6H2	LPAGFVYQRIESJQ-UHFFFAOYSA-N	?	25		a1/thermodynamic	?	basic	5.49
14014	N=1(NC=2(C(N)=CC=CC=2(C=1C)))	CC1=NNC2C(N)=CC=CC=21	InChI=1S/C8H9N3/c1-5-6-3-2-4-7(9)8(6)11-10-5/h2-4H,9H2,1H3,(H,10,11)	QNFZPTGPVGPNJH-UHFFFAOYSA-N	?		potentiometric	a/apparent	?	basic	3.18
11273	S1(C(=NN)N(C)C2(=C1C=CC=C2))	CN1C(N=N)SC2C=CC=CC1=2	InChI=1S/C8H9N3S/c1-11-6-4-2-3-5-7(6)12-8(11)10-9/h2-5,8-9H,1H3	XFJKTUAQUSVOIE-UHFFFAOYSA-N	?	20	potentiometric	a/apparent	?	basic	6.1
17123	O=C(OCC)NC1(=NC=NC2(=C1NC=N2))	CCOC(=O)NC1=NC=NC2N=CNC=21	InChI=1S/C8H9N5O2/c1-2-15-8(14)13-7-5-6(10-3-9-5)11-4-12-7/h3-4H,2H2,1H3,(H2,9,10,11,12,13,14)	UZDTUTWDEFBFHJ-UHFFFAOYSA-N	?		spectrophotometric	a1/apparent	?	basic	2.4
14450	O=C(N)C1(=CC=C(OC)C=C1)	COC1C=CC(=CC=1)C(N)=O	InChI=1S/C8H9NO2/c1-11-7-4-2-6(3-5-7)8(9)10/h2-5H,1H3,(H2,9,10)	GUCPYIYFQVTFSI-UHFFFAOYSA-N	?	18	spectrophotometric	a/apparent	?	basic	-1.6
14485	O=C([O-])C1(=NC=C(CC)C=C1)	CCC1=CC=C(N=C1)C(O)=O	InChI=1S/C8H9NO2/c1-2-6-3-4-7(8(10)11)9-5-6/h3-5H,2H2,1H3,(H,10,11)	SHCDHIRSCJOUBW-UHFFFAOYSA-N	?	20		a/apparent	?	basic	5.86
14465	O=C(C1(=CC=C(O)C=C1))CN	N=CC(O)C1=CC=C(O)C=C1	InChI=1S/C8H9NO2/c9-5-8(11)6-1-3-7(10)4-2-6/h1-5,8-11H	IDALIBLPHFLZLG-UHFFFAOYSA-N	?		potentiometric	b/apparent	?	basic	8.05
11677	S(C(=N)C1(=CC=CC=C1))C	CSC(=N)C1C=CC=CC=1	InChI=1S/C8H9NS/c1-10-8(9)7-5-3-2-4-6-7/h2-6,9H,1H3	YSVFNBWEWVQSTK-UHFFFAOYSA-N	?	25	mean from 2	a1/apparent	?	basic	5.84
11137	IC1(=CC(=CC=C1)C2(SCCN2))	IC1=CC(=CC=C1)C1NCCS1	InChI=1S/C9H10INS/c10-8-3-1-2-7(6-8)9-11-4-5-12-9/h1-3,6,9,11H,4-5H2	NRFNPFFZMUOHAT-UHFFFAOYSA-N	?	27	potentiometric	a1/apparent	N-H	basic	4.93
13820	N=2(C1(=C(C=CC=C1)N(C=2)CC))	CCN1C=NC2C=CC=CC1=2	InChI=1S/C9H10N2/c1-2-11-7-10-8-5-3-4-6-9(8)11/h3-7H,2H2,1H3	WVNMLOGVAVGQIT-UHFFFAOYSA-N	?	25	mean from 2	a/apparent	?	basic	5.66
13824	N=2(C1(=C(C=CC=C1)N(C=2C)C))	CC1=NC2C=CC=CC=2N1C	InChI=1S/C9H10N2/c1-7-10-8-5-3-4-6-9(8)11(7)2/h3-6H,1-2H3	PJQIBTFOXWGAEN-UHFFFAOYSA-N	?		potentiometric	a/apparent	?	basic	6.55
11080	O(C2(=CC=1(N=CNC=1C=C2)))CC	CCOC1=CC2N=CNC=2C=C1	InChI=1S/C9H10N2O/c1-2-12-7-3-4-8-9(5-7)11-6-10-8/h3-6H,2H2,1H3,(H,10,11)	SANFZVXZFRQJOL-UHFFFAOYSA-N	?			a1/apparent	=NH(+)	basic	5.57
13322	OC2(=C1(N=C(C)N(C1=C(O)C=C2)C))	CC1=NC2C(=C(O)C=CC=2O)N1C	InChI=1S/C9H10N2O2/c1-5-10-8-6(12)3-4-7(13)9(8)11(5)2/h3-4,12-13H,1-2H3	QVQFRWCSOXDKBA-UHFFFAOYSA-N	?	30	spectrophotometric	a1/apparent	N(1+)-H	basic	6.47
10655	S(C#N)C1(=CC=C(N(C)C)C=C1)	CN(C)C1C=CC(=CC=1)SC#N	InChI=1S/C9H10N2S/c1-11(2)8-3-5-9(6-4-8)12-7-10/h3-6H,1-2H3	WCCIEZDFRJREQJ-UHFFFAOYSA-N	?		spectrophotometric	b/apparent	?	basic	3.3
16085	S(=O)(=O)(NC=1(SC(C)=NN=1))C2(=CC=C(N)C=C2)	CC1=NN=C(NS(=O)(=O)C2C=CC(N)=CC=2)S1	InChI=1S/C9H10N4O2S2/c1-6-11-12-9(16-6)13-17(14,15)8-4-2-7(10)3-5-8/h2-5H,10H2,1H3,(H,12,13)	VACCAVUAMIDAGB-UHFFFAOYSA-N	?		potentiometric	a/apparent	?	basic	2.19
15114	OC2(=CC=C(N=NC=1(C(=NNC=1N)N))C=C2)	NC1=NNC(N)=C1N=NC1C=CC(O)=CC=1	InChI=1S/C9H10N6O/c10-8-7(9(11)15-14-8)13-12-5-1-3-6(16)4-2-5/h1-4,16H,(H5,10,11,14,15)	AYZRKFOEZQBUEA-UHFFFAOYSA-N	?	25	spectrophotometric	a1/apparent	?	basic	3.48
10657	[Br]C1(=CC=C(N=CN(C)C)C=C1)	CN(C)C=NC1C=CC(Br)=CC=1	InChI=1S/C9H11BrN2/c1-12(2)7-11-9-5-3-8(10)4-6-9/h3-7H,1-2H3	OJKJZQJONGTMRZ-UHFFFAOYSA-N	?	25	potentiometric	a1/apparent	N=C-H	basic	8.1
10648	ClC1(=C(N=CN(C)C)C=CC=C1)	CN(C)C=NC1C=CC=CC=1Cl	InChI=1S/C9H11ClN2/c1-12(2)7-11-9-6-4-3-5-8(9)10/h3-7H,1-2H3	APKRGIKHQYEHGV-UHFFFAOYSA-N	?	25	mean from 2	a1/apparent	?	basic	6.85
12038	N1(=C2(C(=CC=C1)CCCC2))	C1CCCC2=CC=CN=C21	InChI=1S/C9H11N/c1-2-6-9-8(4-1)5-3-7-10-9/h3,5,7H,1-2,4,6H2	YQDGQEKUTLYWJU-UHFFFAOYSA-N	?	20	potentiometric	a1/apparent	?	basic	6.6
12023	NC2(=CC1(=C(CCC1)C=C2))	NC1=CC2CCCC=2C=C1	InChI=1S/C9H11N/c10-9-5-4-7-2-1-3-8(7)6-9/h4-6H,1-3,10H2	LEWZOBYWGWKNCK-UHFFFAOYSA-N	?	16	potentiometric	a/apparent	?	basic	5.35
12268	O=[N+]([O-])C1(=CC=C(N=CN(C)C)C=C1)	CN(C)C=NC1C=CC(=CC=1)[N+]([O-])=O	InChI=1S/C9H11N3O2/c1-11(2)7-10-8-3-5-9(6-4-8)12(13)14/h3-7H,1-2H3	VBLAVCCSDMDOCP-UHFFFAOYSA-N	?	25	potentiometric	a1/apparent	N=C-H	basic	6.71
16182	O=C(C2(=NC1(=C([O-])N=C(N)N=C1NC2)))C(O)C	CC(O)=C(O)C1CNC2N=C(N)N=C(O)C=2N=1	InChI=1S/C9H11N5O3/c1-3(15)6(16)4-2-11-7-5(12-4)8(17)14-9(10)13-7/h15-16H,2H2,1H3,(H4,10,11,13,14,17)	FYDGMRRMOMSOLR-UHFFFAOYSA-N	?		spectrophotometric	a2/apparent	?	basic	10.06
13961	O1(NCC=2(C=CC=CC=2(C1C)))	CC1ONCC2C=CC=CC=21	InChI=1S/C9H11NO/c1-7-9-5-3-2-4-8(9)6-10-11-7/h2-5,7,10H,6H2,1H3	QKFGIKOSWRJZGY-UHFFFAOYSA-N	?	20	potentiometric	a1/apparent	NH2(+)	basic	3.6
10823	O=C([O-])C1(=C(N(C)C)C=CC=C1)	CN(C)C1=CC=CC=C1C(O)=O	InChI=1S/C9H11NO2/c1-10(2)8-6-4-3-5-7(8)9(11)12/h3-6H,1-2H3,(H,11,12)	DVVXXHVHGGWWPE-UHFFFAOYSA-N	?	25	mean from 2	a1/apparent	CO-OH	basic	8.46
10819	O=C([O-])C(N)(C1(=CC=CC=C1))C	CC(N)(C(O)=O)C1C=CC=CC=1	InChI=1S/C9H11NO2/c1-9(10,8(11)12)7-5-3-2-4-6-7/h2-6H,10H2,1H3,(H,11,12)	HTCSFFGLRQDZDE-UHFFFAOYSA-N	?	30		a2/apparent	?	basic	9.0
11215	S1(C(NCC1)C2(=CC(O)=CC=C2))	OC1C=C(C=CC=1)C1NCCS1	InChI=1S/C9H11NOS/c11-8-3-1-2-7(6-8)9-10-4-5-12-9/h1-3,6,9-11H,4-5H2	XAWMGAAMNBWTLB-UHFFFAOYSA-N	?	27	potentiometric	a1/apparent	NH2(+)	basic	5.2
13917	S1(C(NCC1)C2(=CC=CC=C2))	C1CSC(N1)C1C=CC=CC=1	InChI=1S/C9H11NS/c1-2-4-8(5-3-1)9-10-6-7-11-9/h1-5,9-10H,6-7H2	NXOMVTLTYYYYPC-UHFFFAOYSA-N	?	27	mean from 2	a1/apparent	=NH2(1+)	basic	5.2
14306	N(C1(=CC=CC=C1))=CN(C)C	CN(C)C=NC1C=CC=CC=1	InChI=1S/C9H12N2/c1-11(2)8-10-9-6-4-3-5-7-9/h3-8H,1-2H3	SRPCLECGIYMIMN-UHFFFAOYSA-N	?	25	potentiometric	a1/apparent	N=C-H	basic	9.0
10722	OC1(=CC(N=CN(C)C)=CC=C1)	CN(C)C=NC1C=C(O)C=CC=1	InChI=1S/C9H12N2O/c1-11(2)7-10-8-4-3-5-9(12)6-8/h3-7,12H,1-2H3	RKXRPBBZGFLVTF-UHFFFAOYSA-N	?	20	potentiometric	a1/apparent	?	basic	7.88
10718	O=C(N)CCCC1(=CC=NC=C1)	N=C(O)CCCC1C=CN=CC=1	InChI=1S/C9H12N2O/c10-9(12)3-1-2-8-4-6-11-7-5-8/h4-7H,1-3H2,(H2,10,12)	UFHNICBDVYKVDF-UHFFFAOYSA-N	?	25	potentiometric	a1/apparent	?	basic	5.64
12369	O=C(N2(C1(=C(N=CN=C1C)NCC2)))C	CC1=NC=NC2NCCN(C(=C)O)C=21	InChI=1S/C9H12N4O/c1-6-8-9(12-5-11-6)10-3-4-13(8)7(2)14/h5,14H,2-4H2,1H3,(H,10,11,12)	OYGXDDLLQNOGSU-UHFFFAOYSA-N	?	20	potentiometric	a/apparent	?	basic	5.26
13584	[Br]C=1(N=CN(C=1)C(=O)CC(C)(C)C)	CC(C)(C)C=C(O)N1C=C(Br)N=C1	InChI=1S/C9H13BrN2O/c1-9(2,3)4-8(13)12-5-7(10)11-6-12/h4-6,13H,1-3H3	WNQJIMAHSHHZFL-UHFFFAOYSA-N	?	30		a1/apparent	?	basic	4.0
11633	NC1(=C(C=CC=C1)CCC)	CCCC1C=CC=CC=1N	InChI=1S/C9H13N/c1-2-5-8-6-3-4-7-9(8)10/h3-4,6-7H,2,5,10H2,1H3	WKURVXXDGMYSDP-UHFFFAOYSA-N	?	25	potentiometric	a/apparent	?	basic	4.36
11625	N(C1(=C(C=CC=C1)C))CC	CC1C=CC=CC=1NCC	InChI=1S/C9H13N/c1-3-10-9-7-5-4-6-8(9)2/h4-7,10H,3H2,1-2H3	MWOUGPLLVVEUMM-UHFFFAOYSA-N	?	25	potentiometric	a/apparent	?	basic	4.92
11627	N(C1(=C(C=CC=C1C)C))C	CC1C=CC=C(C)C=1NC	InChI=1S/C9H13N/c1-7-5-4-6-8(2)9(7)10-3/h4-6,10H,1-3H3	NLGKRVNANIZGNI-UHFFFAOYSA-N	?	25	potentiometric	a/apparent	?	basic	6.12
11612	NCCC1(=CC=C(C)C=C1)	CC1=CC=C(CCN)C=C1	InChI=1S/C9H13N/c1-8-2-4-9(5-3-8)6-7-10/h2-5H,6-7,10H2,1H3	VKJXAQYPOTYDLO-UHFFFAOYSA-N	?	25	potentiometric	a1/apparent	?	basic	9.78
11643	N(C1(=C(C=CC=C1)C))(C)C	CC1C=CC=CC=1N(C)C	InChI=1S/C9H13N/c1-8-6-4-5-7-9(8)10(2)3/h4-7H,1-3H3	JDEJGVSZUIJWBM-UHFFFAOYSA-N	?	25	mean from 3	b/thermodynamic	?	basic	6.0
11623	N1(=C(C=CC=C1)C(C)(C)C)	CC(C)(C)C1C=CC=CN=1	InChI=1S/C9H13N/c1-9(2,3)8-6-4-5-7-10-8/h4-7H,1-3H3	UUIMDJFBHNDZOW-UHFFFAOYSA-N	?	25	mean from 2	a1/thermodynamic	?	basic	5.72
14727	O=C(OC)C(NC(=O)C)CC=1(N=CNC=1)	CC(O)=NC(CC1=CNC=N1)=C(O)OC	InChI=1S/C9H13N3O3/c1-6(13)12-8(9(14)15-2)3-7-4-10-5-11-7/h4-5,14H,3H2,1-2H3,(H,10,11)(H,12,13)	RUDFZTATRXCLDD-UHFFFAOYSA-N	?	20		a1/apparent	N-H	basic	6.3
12536	N2(=C(NCCC)C1(=C(N(C)N=C1)N=C2))	CCCNC1=NC=NC2=C1C=NN2C	InChI=1S/C9H13N5/c1-3-4-10-8-7-5-13-14(2)9(7)12-6-11-8/h5-6H,3-4H2,1-2H3,(H,10,11,12)	JPVMCSXKFPMWDB-UHFFFAOYSA-N	?	20	spectrophotometric	a/apparent	?	basic	4.25
14527	OCCN(C1(=CC=CC=C1))C	CN(CCO)C1C=CC=CC=1	InChI=1S/C9H13NO/c1-10(7-8-11)9-5-3-2-4-6-9/h2-6,11H,7-8H2,1H3	VIIZJXNVVJKISZ-UHFFFAOYSA-N	?	24.9	spectrophotometric	a1/apparent	NH	basic	4.89
14513	O(C1(=CC=C(CCN)C=C1))C	COC1C=CC(CCN)=CC=1	InChI=1S/C9H13NO/c1-11-9-4-2-8(3-5-9)6-7-10/h2-5H,6-7,10H2,1H3	LTPVSOCPYWDIFU-UHFFFAOYSA-N	?	25	potentiometric	a1/apparent	?	basic	9.79
14520	OC(C1(=CC=CC=C1))C(N)C	CC(N)C(O)C1C=CC=CC=1	InChI=1S/C9H13NO/c1-7(10)9(11)8-5-3-2-4-6-8/h2-7,9,11H,10H2,1H3	DLNKOYKMWOXYQA-UHFFFAOYSA-N	?	20	mean from 2	a2/apparent	?	basic	8.81
14503	OCCCCC1(=CN=CC=C1)	OCCCCC1=CN=CC=C1	InChI=1S/C9H13NO/c11-7-2-1-4-9-5-3-6-10-8-9/h3,5-6,8,11H,1-2,4,7H2	GPJCBIYBTLQPQG-UHFFFAOYSA-N	?	25	potentiometric	a1/apparent	?	basic	5.7
10806	OC1(=C(O)C=CC=C1CN(C)C)	CN(C)CC1=CC=CC(O)=C1O	InChI=1S/C9H13NO2/c1-10(2)6-7-4-3-5-8(11)9(7)12/h3-5,11-12H,6H2,1-2H3	FVIHLQHUULUVEB-UHFFFAOYSA-N	?	25	potentiometric	a1/apparent	?	basic	8.01
10799	OC1(=CC(=CC=C1)C(O)CNC)	CNCC(O)C1C=C(O)C=CC=1	InChI=1S/C9H13NO2/c1-10-6-9(12)7-3-2-4-8(11)5-7/h2-5,9-12H,6H2,1H3	SONNWYBIRXJNDC-UHFFFAOYSA-N	?		spectrophotometric	a1/apparent	?	basic	8.77
10811	O(C1(=CC=C(C(O)CN)C=C1))C	COC1C=CC(=CC=1)C(O)CN	InChI=1S/C9H13NO2/c1-12-8-4-2-7(3-5-8)9(11)6-10/h2-5,9,11H,6,10H2,1H3	LQEPONWCAMNCOY-UHFFFAOYSA-N	?	25	potentiometric	a1/apparent	?	basic	9.02
10864	SCCNC1(=CC(OC)=CC=C1)	COC1C=C(C=CC=1)NCCS	InChI=1S/C9H13NOS/c1-11-9-4-2-3-8(7-9)10-5-6-12/h2-4,7,10,12H,5-6H2,1H3	UJRPUHHOQBDEME-UHFFFAOYSA-N	?	17	potentiometric	b/apparent	?	basic	5.18
14425	[S-]CCNCC1(=CC=CC=C1)	SCCNCC1C=CC=CC=1	InChI=1S/C9H13NS/c11-7-6-10-8-9-4-2-1-3-5-9/h1-5,10-11H,6-8H2	LDJADHZNGVTQJD-UHFFFAOYSA-N	?	25	potentiometric	a2/apparent	NH3(1+)	basic	10.28
14305	N(N)CCCC1(=CC=CC=C1)	NNCCCC1C=CC=CC=1	InChI=1S/C9H14N2/c10-11-8-4-7-9-5-2-1-3-6-9/h1-3,5-6,11H,4,7-8,10H2	DJQQFWAGPAXTHH-UHFFFAOYSA-N	?	25	potentiometric	b1/apparent	?	basic	7.2
10719	O=C(N1(C=NC=C1))CC(C)(C)C	CC(C)(C)C=C(O)N1C=NC=C1	InChI=1S/C9H14N2O/c1-9(2,3)6-8(12)11-5-4-10-7-11/h4-7,12H,1-3H3	GVLFKRIJOFIBRT-UHFFFAOYSA-N	?	30		a1/apparent	?	basic	3.8
11074	S1(C(=NC2(=C1CCCC2))N(C)C)	CN(C)C1=NC2CCCCC=2S1	InChI=1S/C9H14N2S/c1-11(2)9-10-7-5-3-4-6-8(7)12-9/h3-6H2,1-2H3	OWJGVWFUEZOFLF-UHFFFAOYSA-N	?	21		a1/apparent	NH(+)	basic	6.16
11874	N(CC=C)(CC=C)CC=C	C=CCN(CC=C)CC=C	InChI=1S/C9H15N/c1-4-7-10(8-5-2)9-6-3/h4-6H,1-3,7-9H2	VPYJNCGUESNPMV-UHFFFAOYSA-N	?	25	potentiometric	a/thermodynamic	?	basic	8.31
11162	O2(C(CN(CC=C)CC1(OC1))C2)	C=CCN(CC1CO1)CC1CO1	InChI=1S/C9H15NO2/c1-2-3-10(4-8-6-11-8)5-9-7-12-9/h2,8-9H,1,3-7H2	QFTYUIDMHYIRNY-UHFFFAOYSA-N	?	20	potentiometric	b1/apparent	NH%+&	basic	6.16
13428	O=C([O-])C1(C(O)CC2(N(C1CC2)C))	CN1C2CCC1CC(O)C2=C(O)O	InChI=1S/C9H15NO3/c1-10-5-2-3-6(10)8(9(12)13)7(11)4-5/h5-7,11-13H,2-4H2,1H3	GGWHYCONBNYLIV-UHFFFAOYSA-N	?, ?	25	potentiometric	a/apparent	?, ?	basic	10.405
14424	[Si](C1(=CC=CC=C1))(CN)(C)C	C[Si](C)(CN)C1C=CC=CC=1	InChI=1S/C9H15NSi/c1-11(2,8-10)9-6-4-3-5-7-9/h3-7H,8,10H2,1-2H3	JWBRRESFNYKOLZ-UHFFFAOYSA-N	?		potentiometric	b/apparent	?	basic	10.45
12028	N2(CC1(C(CCCC1)CC2))	C1NCCC2CCCCC21	InChI=1S/C9H17N/c1-2-4-9-7-10-6-5-8(9)3-1/h8-10H,1-7H2	NENLYAQPNATJSU-UHFFFAOYSA-N	?	20	potentiometric	a1/apparent	?	basic	10.95
12035	N2(C1(C(CCC1)CC2C))(C)	CC1CC2CCCC2N1C	InChI=1S/C9H17N/c1-7-6-8-4-3-5-9(8)10(7)2/h7-9H,3-6H2,1-2H3	RDFOURSPNBBXIY-UHFFFAOYSA-N	?			a/apparent	NH%+&	basic	10.1
11339	O=C(OCCN(CC)CC)C=C	CCN(CCOC(=O)C=C)CC	InChI=1S/C9H17NO2/c1-4-9(11)12-8-7-10(5-2)6-3/h4H,1,5-8H2,2-3H3	QHVBLSNVXDSMEB-UHFFFAOYSA-N	?	25	mean from 2	a1/apparent	?	basic	8.55
14073	N#CCCCCN(CC)CC	CCN(CCCCC#N)CC	InChI=1S/C9H18N2/c1-3-11(4-2)9-7-5-6-8-10/h3-7,9H2,1-2H3	RLHLKRQJVSVNIQ-UHFFFAOYSA-N	?	25	potentiometric	a/apparent	?	basic	10.08
14658	N1(=C(N=C(NCC)N=C1NCC)NCC)	CCNC1N=C(NCC)N=C(NCC)N=1	InChI=1S/C9H18N6/c1-4-10-7-13-8(11-5-2)15-9(14-7)12-6-3/h4-6H2,1-3H3,(H3,10,11,12,13,14,15)	LNCCBHFAHILMCT-UHFFFAOYSA-N	?	25	potentiometric	b/apparent	?	basic	5.84
11645	N1(C(CCC1)C)(CCCC)	CCCCN1CCCC1C	InChI=1S/C9H19N/c1-3-4-7-10-8-5-6-9(10)2/h9H,3-8H2,1-2H3	MISVVRDOUNLNJJ-UHFFFAOYSA-N	?	27	potentiometric	a/apparent	NH+	basic	10.65
11640	N(C1(CC(CCC1)C))(C)C	CC1CCCC(C1)N(C)C	InChI=1S/C9H19N/c1-8-5-4-6-9(7-8)10(2)3/h8-9H,4-7H2,1-3H3	APSXOSQBWRDGQN-UHFFFAOYSA-N	?	25		a/apparent	?	basic	10.51
12322	O=C(NCCCCCN(C)C)C=N[O-]	CN(C)CCCCCNC(=O)CN=O	InChI=1S/C9H19N3O2/c1-12(2)7-5-3-4-6-10-9(13)8-11-14/h3-8H2,1-2H3,(H,10,13)	KXBQRPZCIHZVID-UHFFFAOYSA-N	?	25	potentiometric	a2/apparent	?	basic	10.29
11340	O=C([O-])CCNCCCCCC	CCCCCCNCC=C(O)O	InChI=1S/C9H19NO2/c1-2-3-4-5-7-10-8-6-9(11)12/h6,10-12H,2-5,7-8H2,1H3	IHTJNGYISSVULE-UHFFFAOYSA-N	?	30	potentiometric	a2/apparent	?	basic	10.6
14680	P(=O)(OCC)(OCC)CN1(CCOCC1)	CCOP(=O)(CN1CCOCC1)OCC	InChI=1S/C9H20NO4P/c1-3-13-15(11,14-4-2)9-10-5-7-12-8-6-10/h3-9H2,1-2H3	QDSFNOHWQKVVEB-UHFFFAOYSA-N	?	25	potentiometric	a1/apparent	?	basic	4.0
11878	N(C(CC)(C)C)(C(C)C)C	CCC(C)(C)N(C)C(C)C	InChI=1S/C9H21N/c1-7-9(4,5)10(6)8(2)3/h8H,7H2,1-6H3	HJYWUJDNOLNXCE-UHFFFAOYSA-N	?	25	potentiometric	a1/apparent	?	basic	11.2
11331	OC(CN(CC(O)C)CC)CC	CC(O)CN(CC(O)CC)CC	InChI=1S/C9H21NO2/c1-4-9(12)7-10(5-2)6-8(3)11/h8-9,11-12H,4-7H2,1-3H3	FOYXDUZLHTUVBS-UHFFFAOYSA-N	?	20	potentiometric	a1/apparent	-NH3%+&	basic	9.2
14106	S(CCN(CC)CC)CCC	CCCSCCN(CC)CC	InChI=1S/C9H21NS/c1-4-8-11-9-7-10(5-2)6-3/h4-9H2,1-3H3	SAZYVOBMHLWJQZ-UHFFFAOYSA-N	?	17	potentiometric	b/apparent	?	basic	8.83
14632	ClC1(=C(NN=C(C#N)C#N)C(Cl)=CC=C1)	N#CC(C#N)N=NC1C(Cl)=CC=CC=1Cl	InChI=1S/C9H4Cl2N4/c10-7-2-1-3-8(11)9(7)15-14-6(4-12)5-13/h1-3,6H	AEQGCSSRAKAFGV-UHFFFAOYSA-N	?	25	spectrophotometric	a1/apparent	?	basic	-0.67
13423	[Br]C2(=C(O)C1(=NC=CC=C1C(=C2)[Br]))	OC1C2=NC=CC=C2C(Br)=CC=1Br	InChI=1S/C9H5Br2NO/c10-6-4-7(11)9(13)8-5(6)2-1-3-12-8/h1-4,13H	ZDASUJMDVPTNTF-UHFFFAOYSA-N	?	25	spectrophotometric	a1/apparent	?	basic	2.6
12126	ClC1(=CC=C(NN=C(C#N)C#N)C=C1)	N#CC(C#N)N=NC1C=CC(Cl)=CC=1	InChI=1S/C9H5ClN4/c10-7-1-3-8(4-2-7)13-14-9(5-11)6-12/h1-4,9H	VSRWRLJPOOTNFT-UHFFFAOYSA-N	?	25	spectrophotometric	a1/apparent	?	basic	-0.79
14927	O=[N+]([O-])C1(=C(NN=C(C#N)C#N)C=CC=C1)	N#CC(C#N)N=NC1C=CC=CC=1[N+]([O-])=O	InChI=1S/C9H5N5O2/c10-5-7(6-11)12-13-8-3-1-2-4-9(8)14(15)16/h1-4,7H	NBRXHBWLQYESNG-UHFFFAOYSA-N	?	25	spectrophotometric	a1/apparent	?	basic	-0.76
13324	O=[N+]([O-])C=2(C=1(C(=CN=CC=1)C=CC=2))	[O-][N+](=O)C1=CC=CC2=CN=CC=C21	InChI=1S/C9H6N2O2/c12-11(13)9-3-1-2-7-6-10-5-4-8(7)9/h1-6H	PYGMPFQCCWBTJQ-UHFFFAOYSA-N	?	25	spectrophotometric	a1/thermodynamic	N(+)-H	basic	3.46
11070	ClC2(=CC1(=NC=CC(=C1C=C2)N))	NC1C=CN=C2C=C(Cl)C=CC2=1	InChI=1S/C9H7ClN2/c10-6-1-2-7-8(11)3-4-12-9(7)5-6/h1-5H,(H2,11,12)	NDRZSRWMMUGOBP-UHFFFAOYSA-N	?	30	mean from 2	a/apparent	?	basic	8.22
12560	ON=C2(C1(=NC=CC=C1C(=NO)C=C2))	O=NC1C=CC(N=O)C2C=CC=NC=21	InChI=1S/C9H7N3O2/c13-11-7-3-4-8(12-14)9-6(7)2-1-5-10-9/h1-5,7-8H	YAQIHBMPEQRRIF-UHFFFAOYSA-N	?	25	spectrophotometric	a1/apparent	prot.	basic	3.7
13953	O2(C(C1(=CC=NC=C1))=CC=C2)	C1=CN=CC=C1C1=CC=CO1	InChI=1S/C9H7NO/c1-2-9(11-7-1)8-3-5-10-6-4-8/h1-7H	ZKFCBMREQURXHM-UHFFFAOYSA-N	?	25	spectrophotometric	a1/apparent	?	basic	5.6
13972	[O-][N+]=1(C=2(C(C=CC=1)=CC=CC=2))	[O-][N+]1=CC=CC2=CC=CC=C12	InChI=1S/C9H7NO/c11-10-7-3-5-8-4-1-2-6-9(8)10/h1-7H	GIIWGCBLYNDKBO-UHFFFAOYSA-N	?	20	spectrophotometric	a/apparent	?	basic	0.7
13942	OC=1(C=NC2(=CC=CC=C2(C=1)))	OC1=CC2=CC=CC=C2N=C1	InChI=1S/C9H7NO/c11-8-5-7-3-1-2-4-9(7)10-6-8/h1-6,11H	IQQDNMHUOLMLNJ-UHFFFAOYSA-N	?	20	potentiometric	a1/apparent	?	basic	4.3
13951	OC=2(C=1(C(=CN=CC=1)C=CC=2))	OC1=CC=CC2=CN=CC=C21	InChI=1S/C9H7NO/c11-9-3-1-2-7-6-10-5-4-8(7)9/h1-6,11H	CSNXUYRHPXGSJD-UHFFFAOYSA-N	?	20	potentiometric	a1/apparent	?	basic	5.4
13973	[O-]C2(=NC=1(C(=CC=CC=1)C=C2))	OC1=CC=C2C=CC=CC2=N1	InChI=1S/C9H7NO/c11-9-6-5-7-3-1-2-4-8(7)10-9/h1-6H,(H,10,11)	LISFMEBWQUVKPJ-UHFFFAOYSA-N	?	20	potentiometric	a1/apparent	?	basic	11.74
13919	[SH2+]C2(=CC=1(C(=NC=CC=1)C=C2))	SC1C=C2C=CC=NC2=CC=1	InChI=1S/C9H7NS/c11-8-3-4-9-7(6-8)2-1-5-10-9/h1-6,11H	WKTZMPNNJIPTON-UHFFFAOYSA-N	?	20	spectrophotometric	a1/apparent	?	basic	3.95
13927	[S-]C=1(C=2(C(N=CC=1)=CC=CC=2))	SC1=CC=NC2=CC=CC=C21	InChI=1S/C9H7NS/c11-9-5-6-10-8-4-2-1-3-7(8)9/h1-6H,(H,10,11)	ROYCCMJSURLMLI-UHFFFAOYSA-N	?	20	spectrophotometric	a2/apparent	?	basic	8.83
13830	N1(=C(NC=C1)C2(=CC=CC=C2))	C1=CC=CC=C1C1NC=CN=1	InChI=1S/C9H8N2/c1-2-4-8(5-3-1)9-10-6-7-11-9/h1-7H,(H,10,11)	ZCUJYXPAKHMBAZ-UHFFFAOYSA-N	?	25	potentiometric	a/thermodynamic	?	basic	6.39
13823	N=1(C=2(C(C(C)=NC=1)=CC=CC=2))	CC1=NC=NC2=CC=CC=C21	InChI=1S/C9H8N2/c1-7-8-4-2-3-5-9(8)11-6-10-7/h2-6H,1H3	JWEOEZZCZCCPJL-UHFFFAOYSA-N	?	20	potentiometric	a/apparent	?	basic	2.52
13807	N2(=CC=1(C(=CC=C(C=1)N)C=C2))	NC1C=C2C=NC=CC2=CC=1	InChI=1S/C9H8N2/c10-9-2-1-7-3-4-11-6-8(7)5-9/h1-6H,10H2	DRGUQIQEUWFBDE-UHFFFAOYSA-N	?	20	potentiometric	a/apparent	?	basic	6.2
13828	N=1(C(N)=CC2(=CC=CC=C2(C=1)))	NC1=CC2=CC=CC=C2C=N1	InChI=1S/C9H8N2/c10-9-5-7-3-1-2-4-8(7)6-11-9/h1-6H,(H2,10,11)	VYCKDIRCVDCQAE-UHFFFAOYSA-N	?	20	potentiometric	a/apparent	?	basic	5.05
11098	O(C2(=NC=1(C(=CC=CC=1)C=N2)))C	COC1=NC2=CC=CC=C2C=N1	InChI=1S/C9H8N2O/c1-12-9-10-6-7-4-2-3-5-8(7)11-9/h2-6H,1H3	BWYJJZBRYSADRP-UHFFFAOYSA-N	?	20	potentiometric	a/thermodynamic	?	basic	1.31
11086	OC=2(C1(=NN=CC(=C1C=CC=2)C))	CC1C=NN=C2C(O)=CC=CC2=1	InChI=1S/C9H8N2O/c1-6-5-10-11-9-7(6)3-2-4-8(9)12/h2-5,12H,1H3	OLTFEHQRFCVOLY-UHFFFAOYSA-N	?	20	potentiometric	a1/apparent	?	basic	3.18
11084	OC=2(C1(=NC=CC=C1C(N)=CC=2))	NC1=CC=C(O)C2=NC=CC=C21	InChI=1S/C9H8N2O/c10-7-3-4-8(12)9-6(7)2-1-5-11-9/h1-5,12H,10H2	YDEUKNRKEYICTH-UHFFFAOYSA-N	?	20		a1/apparent	?	basic	5.67
17013	S(=O)(=O)(C1(=CC=CC=C1))C=2(SC(N)=NC=2)	NC1=NC=C(S1)S(=O)(=O)C1C=CC=CC=1	InChI=1S/C9H8N2O2S2/c10-9-11-6-8(14-9)15(12,13)7-4-2-1-3-5-7/h1-6H,(H2,10,11)	ZAORQWZONVPKAF-UHFFFAOYSA-N	?	25	spectrophotometric	a1/thermodynamic	?	basic	1.79
11072	S1(C(=NC=C1C2(=CC=CC=C2))N)	NC1=NC=C(S1)C1C=CC=CC=1	InChI=1S/C9H8N2S/c10-9-11-6-8(12-9)7-4-2-1-3-5-7/h1-6H,(H2,10,11)	LSLUWQIENURREM-UHFFFAOYSA-N	?	25	spectrophotometric	a1/thermodynamic	?	basic	4.9
11952	O=C1(CC=2(C=CC=CC=2(C1)))	OC1CC2=CC=CC=C2C=1	InChI=1S/C9H8O/c10-9-5-7-3-1-2-4-8(7)6-9/h1-5,10H,6H2	TXEUPGABAVOGIG-UHFFFAOYSA-N	?	25	spectrophotometric	a1/apparent	?	basic	12.2
10573	ClC1(=CC=C(C(SCC)=O)C=C1)	CCSC(=O)C1C=CC(Cl)=CC=1	InChI=1S/C9H9ClOS/c1-2-12-9(11)7-3-5-8(10)6-4-7/h3-6H,2H2,1H3	PUGWLRJVMNHOCL-UHFFFAOYSA-N	?	25		a1/apparent	?	basic	-5.02
11266	N1(=C(N)C=C(N)C=2(C1=CC=CC=2))	NC1C=C(N)C2=CC=CC=C2N=1	InChI=1S/C9H9N3/c10-7-5-9(11)12-8-4-2-1-3-6(7)8/h1-5H,(H4,10,11,12)	NKXSJFUIFJMXED-UHFFFAOYSA-N	?	20	potentiometric	a/apparent	?	basic	9.45
13968	O1(C(=NC=2(C=CC=CC=2(C1)))C)	CC1=NC2C=CC=CC=2CO1	InChI=1S/C9H9NO/c1-7-10-9-5-3-2-4-8(9)6-11-7/h2-5H,6H2,1H3	BFQJUSXZOJUPLO-UHFFFAOYSA-N	?	25.05	kinetics	a1/apparent	NH%+&	basic	4.64
14744	ClNC	CNCl	InChI=1S/CH4ClN/c1-3-2/h3H,1H3	QXJIABOUHLYVHP-UHFFFAOYSA-N	?	25	spectrophotometric	a1/apparent	?	basic	1.71
17532	ON=CNO	ONCN=O	InChI=1S/CH4N2O2/c4-2-1-3-5/h2,4H,1H2	STEXHDFRCHYECK-UHFFFAOYSA-N	?	20	potentiometric	a1/apparent	?	basic	4.05
14746	ONC	CNO	InChI=1S/CH5NO/c1-2-3/h2-3H,1H3	CPQCSJYYDADLCZ-UHFFFAOYSA-N	?	25	mean from 3	a1/apparent	NH2	basic	6.05
17288	N1(=CC=NC=C1)	C1=CN=CC=N1	InChI=1S/C4H4N2/c1-2-6-4-3-5-1/h1-4H	KYQCOXFCLRTKLS-UHFFFAOYSA-N	?, ?	23	mean from 5	a2/apparent	?, ?	basic	0.57
10073	N1(=C(C=NC(=C1)C)C)	CC1C=NC(C)=CN=1	InChI=1S/C6H8N2/c1-5-3-8-6(2)4-7-5/h3-4H,1-2H3	LCZUOKDVTBMCMX-UHFFFAOYSA-N	?, ?	25	mean from 3	b1/apparent	N(1+)-H, N(1+)-H	basic	1.95
17658	S=C(N)C(N)(C)C	CC(C)(N)C(N)=S	InChI=1S/C4H10N2S/c1-4(2,6)3(5)7/h6H2,1-2H3,(H2,5,7)	OKWBDIKRPSGJLJ-UHFFFAOYSA-N	?, ?	24	conductometric	a2/apparent	NH3(1+)Me2, -CSNH3(1+)	basic	7.61
12356	N=1(N(C(C)=CC=1N2(N=C(C)C=C2C))C)	CN1N=C(C=C1C)N1N=C(C)C=C1C	InChI=1S/C10H14N4/c1-7-5-9(3)14(11-7)10-6-8(2)13(4)12-10/h5-6H,1-4H3	FKIDUHCMRQJCCA-UHFFFAOYSA-N	?, ?	25	potentiometric	a1/apparent	?, ?	basic	2.19
11515	N1(=C(C(=NC(=C1C)C)C)C)	CC1N=C(C)C(C)=NC=1C	InChI=1S/C8H12N2/c1-5-6(2)10-8(4)7(3)9-5/h1-4H3	FINHMKGKINIASC-UHFFFAOYSA-N	?, ?	25	mean from 3	b1/apparent	N(1+)-H, N(1+)-H	basic	3.36
12354	N=1(N(C(C)=CC=1C2(=NN(C)C(=C2)C))C)	CN1N=C(C=C1C)C1C=C(C)N(C)N=1	InChI=1S/C10H14N4/c1-7-5-9(11-13(7)3)10-6-8(2)14(4)12-10/h5-6H,1-4H3	XZVBGBULHWGJLO-UHFFFAOYSA-N	?, ?	25	spectrophotometric	a1/apparent	?, ?	basic	2.22
16719	[Br]C3(=CC=C(C=2(OC(C1(=CC=C(N)C=C1))=NC=2))C=C3)	NC1C=CC(=CC=1)C1=NC=C(O1)C1C=CC(Br)=CC=1	InChI=1S/C15H11BrN2O/c16-12-5-1-10(2-6-12)14-9-18-15(19-14)11-3-7-13(17)8-4-11/h1-9H,17H2	REIUKZJTFTUQFW-UHFFFAOYSA-N	?, ?	25	spectrophotometric	b1/apparent	?, ?	basic	2.8
15544	O1(C(=NC=C1C2(=CC=CC=C2))C3(=CC=C(N)C=C3))	NC1C=CC(=CC=1)C1=NC=C(O1)C1C=CC=CC=1	InChI=1S/C15H12N2O/c16-13-8-6-12(7-9-13)15-17-10-14(18-15)11-4-2-1-3-5-11/h1-10H,16H2	HRGHDJABLKTZPP-UHFFFAOYSA-N	?, ?	25	spectrophotometric	b1/apparent	?, ?	basic	3.01
15027	N3(=C(C1(=NC=2(C=CC=CC=2(N1C))))C=CC=C3)	CN1C(=NC2C=CC=CC1=2)C1C=CC=CN=1	InChI=1S/C13H11N3/c1-16-12-8-3-2-6-10(12)15-13(16)11-7-4-5-9-14-11/h2-9H,1H3	NVWRQUXLFNJECF-UHFFFAOYSA-N	?, ?	25	spectrophotometric	a2/apparent	NH, NH	basic	4.47
14011	N2(=C(C=1(NN=CC=1))C=CC=C2)	C1=CC=CN=C1C1=CC=NN1	InChI=1S/C8H7N3/c1-2-5-9-7(3-1)8-4-6-10-11-8/h1-6H,(H,10,11)	HKEWOTUTAYJWQJ-UHFFFAOYSA-N	?, ?	25	potentiometric	a1/apparent	?, ?	basic	4.46
16199	S(=O)(=O)(NC1(=NC=CC=C1))C2(=CC=C(N)C=C2)	NC1C=CC(=CC=1)S(=O)(=O)NC1C=CC=CN=1	InChI=1S/C11H11N3O2S/c12-9-4-6-10(7-5-9)17(15,16)14-11-3-1-2-8-13-11/h1-8H,12H2,(H,13,14)	GECHUMIMRBOMGK-UHFFFAOYSA-N	?, ?	21	potentiometric	a/apparent	?, ?	basic	2.58
16963	N=1(N(C(C)=CC=1CN2(N=C(C)C=C2C))C)	CN1N=C(CN2N=C(C)C=C2C)C=C1C	InChI=1S/C11H16N4/c1-8-5-10(3)15(12-8)7-11-6-9(2)14(4)13-11/h5-6H,7H2,1-4H3	WQBGKYOMACDZNR-UHFFFAOYSA-N	?, ?	25	potentiometric	a1/apparent	?, ?	basic	3.39
13072	O=C(O)C1(=[NH+]C=CC=C1)	OC(=O)C1C=CC=CN=1	InChI=1S/C6H5NO2/c8-6(9)5-3-1-2-4-7-5/h1-4H,(H,8,9)	SIOXPEMLGUPBBT-UHFFFAOYSA-N	?, ?	25	spectrophotometric	a3/apparent	CO, NH(1+)	basic	5.32
17794	N1(=CC(N)=CC=C1)	NC1C=NC=CC=1	InChI=1S/C5H6N2/c6-5-2-1-3-7-4-5/h1-4H,6H2	CUYKNJBYIJFRCU-UHFFFAOYSA-N	?, ?	25	mean from 8	a1/apparent	NH(+), ?	basic	6.08
15348	N=1(C=3(C(C=C2(C=1C=C(N(C)C)C=C2))=CC=C(C=3)N(C)C))	CN(C)C1=CC2=NC3=CC(=CC=C3C=C2C=C1)N(C)C	InChI=1S/C17H19N3/c1-19(2)14-7-5-12-9-13-6-8-15(20(3)4)11-17(13)18-16(12)10-14/h5-11H,1-4H3	DPKHZNPWBDQZCN-UHFFFAOYSA-N	?, ?, ?	20	mean from 2	a1/apparent	?, ?, ?	basic	10.42
14580	O=C(NN)C1(=CC=C(N)C=C1)	NC1C=CC(=CC=1)C(=O)NN	InChI=1S/C7H9N3O/c8-6-3-1-5(2-4-6)7(11)10-9/h1-4H,8-9H2,(H,10,11)	WPBZMCGPFHZRHJ-UHFFFAOYSA-N	?, ?	25	potentiometric	a2/apparent	?, ?	basic	3.56
11039	N2(=C(C1(=CN=CC=C1))C=CC=C2)	C1N=CC=CC=1C1C=CC=CN=1	InChI=1S/C10H8N2/c1-2-7-12-10(5-1)9-4-3-6-11-8-9/h1-8H	VEKIYFGCEAJDDT-UHFFFAOYSA-N	?, ?	20	potentiometric	a2/apparent	?, ?	basic	4.42
11262	N2(=C(C1(=NC=CN1C))C=CC=C2)	CN1C=CN=C1C1C=CC=CN=1	InChI=1S/C9H9N3/c1-12-7-6-11-9(12)8-4-2-3-5-10-8/h2-7H,1H3	RANAVWQXXHJSQN-UHFFFAOYSA-N	?, ?	25	potentiometric	a1/apparent	?, ?	basic	5.7
11804	N1(=N[N-]C(=N1)CCN(C)C)	CN(C)CCC1=NNN=N1	InChI=1S/C5H11N5/c1-10(2)4-3-5-6-8-9-7-5/h3-4H2,1-2H3,(H,6,7,8,9)	YNEMZPANWCXQLJ-UHFFFAOYSA-N	?, ?	25	potentiometric	a1/apparent	MeNH(1+)-, tetrazole	basic	9.39
16000	N=3(C2(=C1(N=CC=CC1=CC=C2C=CC=3)))	C1=CC=NC2=C3N=CC=CC3=CC=C21	InChI=1S/C12H8N2/c1-3-9-5-6-10-4-2-8-14-12(10)11(9)13-7-1/h1-8H	DGEZNRSVGBDHLK-UHFFFAOYSA-N	?, ?	24	mean from 12	a1/apparent	N-H+, ?	basic	4.96
15165	O=[N+]([O-])C2(=CC=1(N=C(CC(=NC=1C=C2)C)C))	CC1CC(C)=NC2C=CC(=CC=2N=1)[N+]([O-])=O	InChI=1S/C11H11N3O2/c1-7-5-8(2)13-11-6-9(14(15)16)3-4-10(11)12-7/h3-4,6H,5H2,1-2H3	XGWOKQYGEIQKMO-UHFFFAOYSA-N	?, ?	25	conductometric	a2/apparent	?, ?	basic	4.95
15677	P(=O)(O)(O)COCCN2(C1(=NC=CC(=C1N=C2)N))	NC1C=CN=C2C=1N=CN2CCOCP(O)(O)=O	InChI=1S/C9H13N4O4P/c10-7-1-2-11-9-8(7)12-5-13(9)3-4-17-6-18(14,15)16/h1-2,5H,3-4,6H2,(H2,10,11)(H2,14,15,16)	GWFQKESHLMOELE-UHFFFAOYSA-N	?, ?, ?	25	potentiometric	a3/apparent	(N3)-H, (N3)-H, (N7)-H	basic	5.52
16924	NC3(=C(C=C(C(C1(=CC=C(N)C=C1))C2(=CC=C(N)C=C2))C=C3)C)	CC1C=C(C=CC=1N)C(C1C=CC(N)=CC=1)C1C=CC(N)=CC=1	InChI=1S/C20H21N3/c1-13-12-16(6-11-19(13)23)20(14-2-7-17(21)8-3-14)15-4-9-18(22)10-5-15/h2-12,20H,21-23H2,1H3	ITCXLPKDGZPCRM-UHFFFAOYSA-N	?, ?, ?	18	potentiometric	a/apparent	1.Stufe, 3.Stufe, 2.Stufe	basic	4.9
16866	O4(CCN(CC=1(N=C2(C(=CC(=NN2(C=1))C3(=CC=CC=C3))C)))CC4)	CC1=CC(=NN2C=C(CN3CCOCC3)N=C21)C1C=CC=CC=1	InChI=1S/C18H20N4O/c1-14-11-17(15-5-3-2-4-6-15)20-22-13-16(19-18(14)22)12-21-7-9-23-10-8-21/h2-6,11,13H,7-10,12H2,1H3	SVCXURCAELDASS-UHFFFAOYSA-N	?, ?	25	potentiometric	a2/apparent	?, ?	basic	6.3
16191	OCCN(CC1(=NC=2(C=CC=CC=2(N1))))CCO	OCCN(CC1NC2C=CC=CC=2N=1)CCO	InChI=1S/C12H17N3O2/c16-7-5-15(6-8-17)9-12-13-10-3-1-2-4-11(10)14-12/h1-4,16-17H,5-9H2,(H,13,14)	LMSFAZAHDZAGGV-UHFFFAOYSA-N	?, ?	20	potentiometric	a2/apparent	NH(1+), ar.NH(1+)	basic	5.93
16389	FC(F)(F)C1(=C(N=NC(=C1)C2(=CC=CC=C2))NCCN3(CCOCC3))	FC(F)(F)C1C=C(N=NC=1NCCN1CCOCC1)C1C=CC=CC=1	InChI=1S/C17H19F3N4O/c18-17(19,20)14-12-15(13-4-2-1-3-5-13)22-23-16(14)21-6-7-24-8-10-25-11-9-24/h1-5,12H,6-11H2,(H,21,23)	GJUSYOADRIWSID-UHFFFAOYSA-N	?, ?	25	potentiometric	a1/apparent	NH(+), ?	basic	6.75
15488	O=C(N)CN(CC1(=C(O)C=CC=C1))CCN(CC2(=C(O)C=CC=C2))CC(=O)N	N=C(O)CN(CC1=CC=CC=C1O)CCN(CC(=N)O)CC1=CC=CC=C1O	InChI=1S/C20H26N4O4/c21-19(27)13-23(11-15-5-1-3-7-17(15)25)9-10-24(14-20(22)28)12-16-6-2-4-8-18(16)26/h1-8,25-26H,9-14H2,(H2,21,27)(H2,22,28)	NDSQZPPPJAKNLK-UHFFFAOYSA-N	?, ?	25	potentiometric	a3/apparent	?, ?	basic	6.54
15974	O=C(OCC1(=CC=CC=C1))NC(C(=O)NN)CC=2(N=CNC=2)	NNC(O)C(CC1=CNC=N1)=NC(=O)OCC1C=CC=CC=1	InChI=1S/C14H17N5O3/c15-19-13(20)12(6-11-7-16-9-17-11)18-14(21)22-8-10-4-2-1-3-5-10/h1-5,7,9,13,19-20H,6,8,15H2,(H,16,17)	ZENRJTYPQJTERF-UHFFFAOYSA-N	?, ?		potentiometric	a2/apparent	?, ?	basic	6.1
16865	O4(CCN(CC=3(N2(N=C(C1(=CC=CC=C1))C=C(C2=NC=3)C)))CC4)	CC1=CC(=NN2C1=NC=C2CN1CCOCC1)C1C=CC=CC=1	InChI=1S/C18H20N4O/c1-14-11-17(15-5-3-2-4-6-15)20-22-16(12-19-18(14)22)13-21-7-9-23-10-8-21/h2-6,11-12H,7-10,13H2,1H3	CBJULRTURZHELB-UHFFFAOYSA-N	?, ?	25	potentiometric	a2/apparent	?, ?	basic	6.01
15322	N1(=C(N=CC2(=C1NC=N2))N=CC3(=CC=C(N(C)C)C=C3))	CN(C)C1C=CC(C=NC2=NC3NC=NC=3C=N2)=CC=1	InChI=1S/C14H14N6/c1-20(2)11-5-3-10(4-6-11)7-15-14-16-8-12-13(19-14)18-9-17-12/h3-9H,1-2H3,(H,16,17,18,19)	OKWHDASBCPUBAD-UHFFFAOYSA-N	?, ?	25	spectrophotometric	a2/apparent	OH, NH	basic	5.26
15865	ClC1(=C(N=NC(=C1)C2(=CC=CC=C2))NCCN3(CCOCC3))	ClC1C=C(N=NC=1NCCN1CCOCC1)C1C=CC=CC=1	InChI=1S/C16H19ClN4O/c17-14-12-15(13-4-2-1-3-5-13)19-20-16(14)18-6-7-21-8-10-22-11-9-21/h1-5,12H,6-11H2,(H,18,20)	IZOJCPQKEQTJDF-UHFFFAOYSA-N	?, ?	25	potentiometric	a1/apparent	NH(+), ?	basic	6.64
14024	N=2(C1(=C(C=CC(=C1)N)N(C=2)C))	CN1C=NC2C=C(N)C=CC1=2	InChI=1S/C8H9N3/c1-11-5-10-7-4-6(9)2-3-8(7)11/h2-5H,9H2,1H3	IWBGBYZGEQUDBT-UHFFFAOYSA-N	?, ?	24	mean from 2	a2/apparent	?, ?	basic	6.29
16241	OC1(=C(C(=CN=C1C)C)C=NCCCCCC)	CCCCCCN=CC1=C(O)C(C)=NC=C1C	InChI=1S/C14H22N2O/c1-4-5-6-7-8-15-10-13-11(2)9-16-12(3)14(13)17/h9-10,17H,4-8H2,1-3H3	NEVAWUIZGNPLSZ-UHFFFAOYSA-N	?, ?	25	spectrophotometric	b1/apparent	=NH, =NH	basic	6.22
10107	N1(=C(C=CC=C1)CN)	NCC1C=CC=CN=1	InChI=1S/C6H8N2/c7-5-6-3-1-2-4-8-6/h1-4H,5,7H2	WOXFMYVTSLAQMO-UHFFFAOYSA-N	?, ?, ?	25	potentiometric	a2/apparent	?, ?, ?	basic	8.47
10983	N=1(N=CC2(=CC=CC=C2(C=1NN)))	NNC1=NN=CC2=CC=CC=C21	InChI=1S/C8H8N4/c9-11-8-7-4-2-1-3-6(7)5-10-12-8/h1-5H,9H2,(H,11,12)	RPTUSVTUFVMDQK-UHFFFAOYSA-N	?, ?	22	potentiometric	a2/apparent	?, ?	basic	7.25
15299	N3(C(C1(=CC=CC=C1))C2(=CC=CC=C2))(CCN(C)CC3)	CN1CCN(CC1)C(C1C=CC=CC=1)C1C=CC=CC=1	InChI=1S/C18H22N2/c1-19-12-14-20(15-13-19)18(16-8-4-2-5-9-16)17-10-6-3-7-11-17/h2-11,18H,12-15H2,1H3	UVKZSORBKUEBAZ-UHFFFAOYSA-N	?, ?	24.5	potentiometric	a2/apparent	?, ?	basic	8.05
11264	N=2(C1(=C(C=CC(=C1)N)N(C=2C)C))	CC1=NC2C=C(N)C=CC=2N1C	InChI=1S/C9H11N3/c1-6-11-8-5-7(10)3-4-9(8)12(6)2/h3-5H,10H2,1-2H3	KHIGSIBNOPKCOT-UHFFFAOYSA-N	?, ?		potentiometric	a2/apparent	?, ?	basic	7.0
11232	N1(=C(NC=C1)C(N)C2(=NC=CN2))	NC(C1NC=CN=1)C1NC=CN=1	InChI=1S/C7H9N5/c8-5(6-9-1-2-10-6)7-11-3-4-12-7/h1-5H,8H2,(H,9,10)(H,11,12)	JBWNTRKSBCIBEO-UHFFFAOYSA-N	?, ?	24.9	potentiometric	a3/apparent	NH, NH	basic	6.49
11055	N1(=CC(=CC=C1)C2(N(CCC2)C))	CN1CCCC1C1C=NC=CC=1	InChI=1S/C10H14N2/c1-12-7-3-5-10(12)9-4-2-6-11-8-9/h2,4,6,8,10H,3,5,7H2,1H3	SNICXCGAKADSCV-UHFFFAOYSA-N	?, ?, ?, ?	25	mean from 2	a2/apparent	?, ?, ?, ?	basic	8.06
16930	O(C2(=C1(NC5(CCC4(C3(C5(C1=CC=C2)(CCN3CCC4)))(CC)))))C	CCC12CCC3NC4C(=CC=CC=4OC)C43CCN(CCC1)C42	InChI=1S/C20H28N2O/c1-3-19-9-5-12-22-13-11-20(18(19)22)14-6-4-7-15(23-2)17(14)21-16(20)8-10-19/h4,6-7,16,18,21H,3,5,8-13H2,1-2H3	NGBPTTMEDUDCAG-UHFFFAOYSA-N	?, ?	25	potentiometric	a2/thermodynamic	?, ?	basic	8.46
16606	P(=O)([O-])C([NH2+]CC1(=CN=CC=C1))C2(=C(O)C=CC=C2)	OC1=CC=CC=C1C(NCC1C=NC=CC=1)P(O)=O	InChI=1S/C13H15N2O3P/c16-12-6-2-1-5-11(12)13(19(17)18)15-9-10-4-3-7-14-8-10/h1-8,13,15-16,19H,9H2,(H,17,18)	FRMZDTSHZLLCPC-UHFFFAOYSA-N	?, ?	20	mean from 2	b2/apparent	?, ?	basic	8.05
16356	O(C4(=CC=1(C(=NC=CC=1C(O)C2(N3(CC(O)(C=C)C(C2)CC3)))C=C4)))C	COC1=CC2=C(C=CN=C2C=C1)C(O)C1CC2CCN1CC2(O)C=C	InChI=1S/C20H24N2O3/c1-3-20(24)12-22-9-7-13(20)10-18(22)19(23)15-6-8-21-17-5-4-14(25-2)11-16(15)17/h3-6,8,11,13,18-19,23-24H,1,7,9-10,12H2,2H3	BSRUJCFCZKMFMB-UHFFFAOYSA-N	?, ?			a2/apparent	?, ?	basic	7.24
16317	N1(=C(NC=C1CC=2(N=CNC=2))CC3(=NC=CN3))	C(C1NC=CN=1)C1NC=C(CC2=CNC=N2)N=1	InChI=1S/C11H12N6/c1-2-14-10(13-1)4-11-15-6-9(17-11)3-8-5-12-7-16-8/h1-2,5-7H,3-4H2,(H,12,16)(H,13,14)(H,15,17)	STVWNEVGTHFIJG-UHFFFAOYSA-N	?, ?, ?	24.85	potentiometric	a3/apparent	NH, NH, NH	basic	7.26
10330	N12(CCN(CC1)CC2)	C1CN2CCN1CC2	InChI=1S/C6H12N2/c1-2-8-5-3-7(1)4-6-8/h1-6H2	IMNIMPAHZVJRPE-UHFFFAOYSA-N	?, ?	21	mean from 4	b1/apparent	?, NH%+&	basic	8.75
17088	O=C(C1(=CC=CC=C1))CC2(=CC=NC=C2)	OC(=CC1C=CN=CC=1)C1C=CC=CC=1	InChI=1S/C13H11NO/c15-13(12-4-2-1-3-5-12)10-11-6-8-14-9-7-11/h1-10,15H	DUGBGIXHQNWLNJ-UHFFFAOYSA-N	?, ?, ?	25	spectrophotometric	b1/apparent	?, ?, ?	basic	7.05
11114	N2(=C(C=1(NC=NC=1N=C2))C=NN)	N=NCC1=NC=NC2N=CNC=21	InChI=1S/C6H6N6/c7-12-1-4-5-6(10-2-8-4)11-3-9-5/h2-3,7H,1H2,(H,8,9,10,11)	XXKJCKCVYTYEMU-UHFFFAOYSA-N	?, ?		spectrophotometric	a2/apparent	?, ?	basic	9.2
13755	N1(=C(NC=C1)CC2(=NC=CN2))	C(C1NC=CN=1)C1NC=CN=1	InChI=1S/C7H8N4/c1-2-9-6(8-1)5-7-10-3-4-11-7/h1-4H,5H2,(H,8,9)(H,10,11)	DKWVMFVZPTZPJE-UHFFFAOYSA-N	?, ?	24	mean from 2	a2/apparent	NH, NH	basic	7.27
15872	OC1(=C(C=CC=C1)C=NC3(=CC=C(C2(=CC=C(N)C=C2))C=C3))	NC1C=CC(=CC=1)C1C=CC(=CC=1)N=CC1C=CC=CC=1O	InChI=1S/C19H16N2O/c20-17-9-5-14(6-10-17)15-7-11-18(12-8-15)21-13-16-3-1-2-4-19(16)22/h1-13,22H,20H2	FIZTYKFBNMXWAF-UHFFFAOYSA-N	?, ?	25	spectrophotometric	a2/apparent	?, ?	basic	7.68
15944	N(=C(C1(=C(C=CC=C1C)C))C2(=CC=CC=C2))CCCN(C)C	CC1C=CC=C(C)C=1C(=NCCCN(C)C)C1C=CC=CC=1	InChI=1S/C20H26N2/c1-16-10-8-11-17(2)19(16)20(18-12-6-5-7-13-18)21-14-9-15-22(3)4/h5-8,10-13H,9,14-15H2,1-4H3	RBZZGNUOXWZPBL-UHFFFAOYSA-N	?, ?	25	potentiometric	a2/apparent	?, ?	basic	8.7
15957	OC(C1(=CC=C(N)C=C1))CNC(CC2(=C(C(C)(C)CC2)C))C	CC1=C(CC(C)NCC(O)C2C=CC(N)=CC=2)CCC1(C)C	InChI=1S/C19H30N2O/c1-13(11-16-9-10-19(3,4)14(16)2)21-12-18(22)15-5-7-17(20)8-6-15/h5-8,13,18,21-22H,9-12,20H2,1-4H3	UUAMVYHOKIMXSY-UHFFFAOYSA-N	?, ?		potentiometric	a1/apparent	NH2(+), NH3(+)	basic	9.01
15652	N4(=CC=1(C(=C(C=2(NC3(=C(C=2(C=1))C=NC=C3)))C)C=C4))	CC1C2NC3C=CN=CC=3C=2C=C2C=NC=CC2=1	InChI=1S/C15H11N3/c1-9-11-2-4-16-7-10(11)6-12-13-8-17-5-3-14(13)18-15(9)12/h2-8,18H,1H3	BPWZLDGBHXYZGS-UHFFFAOYSA-N	?, ?	25	spectrophotometric	a2/apparent	?, ?	basic	7.5
14791	O=C(O)C=1(C=NN(C=1)CCCC[NH+]4(CCN(CC2(=NC=3(C=CC=CC=3(N2CCOCC))))CC4))	CCOCCN1C2C=CC=CC=2N=C1CN1CCN(CCCCN2C=C(C=N2)C(O)=O)CC1	InChI=1S/C24H34N6O3/c1-2-33-16-15-30-22-8-4-3-7-21(22)26-23(30)19-28-13-11-27(12-14-28)9-5-6-10-29-18-20(17-25-29)24(31)32/h3-4,7-8,17-18H,2,5-6,9-16,19H2,1H3,(H,31,32)	CLDBSQIUONWKPM-UHFFFAOYSA-N	?, ?	25	potentiometric	a2/apparent	?, ?	basic	8.0
10167	[O-]C1(=[NH+]C=CC(=N1)C)	CC1C=CN=C(O)N=1	InChI=1S/C5H6N2O/c1-4-2-3-6-5(8)7-4/h2-3H,1H3,(H,6,7,8)	AHHHDTLXONDKQF-UHFFFAOYSA-N	?, ?		potentiometric	a1/apparent	?, ?	basic	9.8
11526	ClC1(=CC(N)=CC(=C1)CN)	NC1C=C(Cl)C=C(CN)C=1	InChI=1S/C7H9ClN2/c8-6-1-5(4-9)2-7(10)3-6/h1-3H,4,9-10H2	WIVZFVALCYRYIQ-UHFFFAOYSA-N	?, ?	25	potentiometric	a2/apparent	?, ?	basic	9.54
10506	ON=C(N)CCNC	CNCCC(N)N=O	InChI=1S/C4H11N3O/c1-6-3-2-4(5)7-8/h4,6H,2-3,5H2,1H3	ZQWUSJPKUKWLOP-UHFFFAOYSA-N	?, ?	20	potentiometric	a2/apparent	?, ?	basic	9.6
13756	N1(=CNC(=C1)CC=2(NC=NC=2))	C(C1=CN=CN1)C1=CN=CN1	InChI=1S/C7H8N4/c1(6-2-8-4-10-6)7-3-9-5-11-7/h2-5H,1H2,(H,8,10)(H,9,11)	OPYSJMNXDRFQHK-UHFFFAOYSA-N	?, ?	25	potentiometric	a1/apparent	?, ?	basic	7.63
14293	O=C(N)C(N)CC=1(N=CNC=1)	NC(O)C(=N)CC1=CNC=N1	InChI=1S/C6H10N4O/c7-5(6(8)11)1-4-2-9-3-10-4/h2-3,6-7,11H,1,8H2,(H,9,10)	PFARGMSYQZHEMG-UHFFFAOYSA-N	?, ?		potentiometric	a2/apparent	?, ?	basic	7.64
13994	[O-]C1(=NC([O-])=C2(NN=NC2(=N1)))	OC1N=C(O)N=C2N=NNC=12	InChI=1S/C4H3N5O2/c10-3-1-2(8-9-7-1)5-4(11)6-3/h(H3,5,6,7,8,9,10,11)	KVGVQTOQSNJTJI-UHFFFAOYSA-N	?, ?		potentiometric	a2/apparent	?, ?	basic	9.3
15955	O(C2(=C(C(=NCCCN(C)C)C1(=CC=CC=C1))C=CC=C2))C	COC1C=CC=CC=1C(=NCCCN(C)C)C1C=CC=CC=1	InChI=1S/C19H24N2O/c1-21(2)15-9-14-20-19(16-10-5-4-6-11-16)17-12-7-8-13-18(17)22-3/h4-8,10-13H,9,14-15H2,1-3H3	FGGCBOYAXPEVCL-UHFFFAOYSA-N	?, ?	25	potentiometric	a2/apparent	?, ?	basic	9.0
10693	OC1(=C(C(=CN=C1C)CO)C[NH3+])	CC1N=CC(CO)=C(CN)C=1O	InChI=1S/C8H12N2O2/c1-5-8(12)7(2-9)6(4-11)3-10-5/h3,11-12H,2,4,9H2,1H3	NHZMQXZHNVQTQA-UHFFFAOYSA-N	?, ?	24	mean from 4	a3/apparent	?, ?	basic	10.32
12148	OC(C1(=CC(N)=CC=C1))CNC(C)C	CC(C)NCC(O)C1C=CC=C(N)C=1	InChI=1S/C11H18N2O/c1-8(2)13-7-11(14)9-4-3-5-10(12)6-9/h3-6,8,11,13-14H,7,12H2,1-2H3	JFDARPRNBWSOHO-UHFFFAOYSA-N	?, ?	20	potentiometric	a/apparent	&2%, &1%	basic	9.6
14368	O(C1(=C(N)C=C(CN)C=C1))C	COC1C=CC(CN)=CC=1N	InChI=1S/C8H12N2O/c1-11-8-3-2-6(5-9)4-7(8)10/h2-4H,5,9-10H2,1H3	PPJILWNZWLDSCP-UHFFFAOYSA-N	?, ?	25	potentiometric	a2/apparent	?, ?	basic	9.77
11505	NC1(=CC(=C(C)C=C1)CN)	CC1C=CC(N)=CC=1CN	InChI=1S/C8H12N2/c1-6-2-3-8(10)4-7(6)5-9/h2-4H,5,9-10H2,1H3	KQRBVQBUODOYPI-UHFFFAOYSA-N	?, ?	25	potentiometric	a2/apparent	?, ?	basic	9.33
14831	O(CCN2(C1(=C(C=CC=C1)N=C2CN4(CCN(CCCCN3(N=CC=C3))CCC4))))CC	CCOCCN1C2C=CC=CC=2N=C1CN1CCCN(CCCCN2C=CC=N2)CC1	InChI=1S/C24H36N6O/c1-2-31-20-19-30-23-10-4-3-9-22(23)26-24(30)21-28-14-8-13-27(17-18-28)12-5-6-15-29-16-7-11-25-29/h3-4,7,9-11,16H,2,5-6,8,12-15,17-21H2,1H3	RHXWRGKDHVRNPZ-UHFFFAOYSA-N	?, ?	25	potentiometric	a2/apparent	?, ?	basic	9.2
17479	NC(CN)CN	NC(CN)CN	InChI=1S/C3H11N3/c4-1-3(6)2-5/h3H,1-2,4-6H2	PZZICILSCNDOKK-UHFFFAOYSA-N	?, ?, ?	20	mean from 2	a3/apparent	?, ?, ?	basic	9.59
14299	NC1(=C(C=C(C)C(=C1)CN)C)	CC1=CC(C)=C(N)C=C1CN	InChI=1S/C9H14N2/c1-6-3-7(2)9(11)4-8(6)5-10/h3-4H,5,10-11H2,1-2H3	SPFHKJDEDYQBAF-UHFFFAOYSA-N	?, ?	25	potentiometric	a2/apparent	?, ?	basic	9.77
16073	N=2(C(C1(=CC=C(N=CNC(C)C)C=C1))=CNC=2)	CC(C)N/C=N/C1C=CC(=CC=1)C1=CNC=N1	InChI=1S/C13H16N4/c1-10(2)15-9-16-12-5-3-11(4-6-12)13-7-14-8-17-13/h3-10H,1-2H3,(H,14,17)(H,15,16)	GOZUADYOHPCXLE-UHFFFAOYSA-N	?, ?	25	mean from 2	a1/apparent	NH(1+), NH(1+)	basic	8.88
10076	N(C1(C(NC)C1)(C))C	CC1(CC1NC)NC	InChI=1S/C6H14N2/c1-6(8-3)4-5(6)7-2/h5,7-8H,4H2,1-3H3	CHGOHVBUSXYCKW-UHFFFAOYSA-N	?, ?	25		a2/thermodynamic	NH, NH	basic	9.05
11814	N1(CCC(NNC)CC1)(C)	CNNC1CCN(C)CC1	InChI=1S/C7H17N3/c1-8-9-7-3-5-10(2)6-4-7/h7-9H,3-6H2,1-2H3	VIDTUIAYWHYNFF-UHFFFAOYSA-N	?, ?	20	potentiometric	a2/apparent	?, ?	basic	8.7
17287	NC1(C(N)C1)(C)	CC1(N)CC1N	InChI=1S/C4H10N2/c1-4(6)2-3(4)5/h3H,2,5-6H2,1H3	OFGPADUXZCUDRS-UHFFFAOYSA-N	?, ?	25		a2/thermodynamic	NH, NH	basic	9.06
17793	NC1(C(N)(C)C1)(C)	CC1(N)CC1(C)N	InChI=1S/C5H12N2/c1-4(6)3-5(4,2)7/h3,6-7H2,1-2H3	VWBFNFGYOFVPSG-UHFFFAOYSA-N	?, ?	25		a2/thermodynamic	NH, NH	basic	9.03
13537	O=C(NCCC=1(N=CNC=1))CNC	CN=CC(O)NCCC1=CNC=N1	InChI=1S/C8H14N4O/c1-9-5-8(13)11-3-2-7-4-10-6-12-7/h4-6,8,11,13H,2-3H2,1H3,(H,10,12)	QTAQSXPEONTVCS-UHFFFAOYSA-N	?, ?	24.9	potentiometric	a2/apparent	?, ?	basic	8.31
10385	N(CCN(C)C)(C)C	CN(C)CCN(C)C	InChI=1S/C6H16N2/c1-7(2)5-6-8(3)4/h5-6H2,1-4H3	KWYHDKDOAIKMQN-UHFFFAOYSA-N	?, ?	25	mean from 5	a1/apparent	N-H, NH(1+)	basic	9.15
11527	S1(CCNCCCNCC1)	C1CCNCCSCCN1	InChI=1S/C7H16N2S/c1-2-8-4-6-10-7-5-9-3-1/h8-9H,1-7H2	ZIPMZUOMEYBSPA-UHFFFAOYSA-N	?, ?	25	potentiometric	b1/apparent	NH, NH	basic	12.02
10904	N1(C(C)C)(CCC(NNC)CC1)	CC(C)N1CCC(CC1)NNC	InChI=1S/C9H21N3/c1-8(2)12-6-4-9(5-7-12)11-10-3/h8-11H,4-7H2,1-3H3	VPEWGUGWXFHTEA-UHFFFAOYSA-N	?, ?	20	potentiometric	a2/apparent	?, ?	basic	9.1
14560	N1(C(C)C)(CCC(NN)CC1)	CC(C)N1CCC(CC1)NN	InChI=1S/C8H19N3/c1-7(2)11-5-3-8(10-9)4-6-11/h7-8,10H,3-6,9H2,1-2H3	LWCQGKZOFRYVCC-UHFFFAOYSA-N	?, ?	20	potentiometric	a2/apparent	?, ?	basic	9.65
11508	N1(=CC=C(CCCN)C=C1)	NCCCC1C=CN=CC=1	InChI=1S/C8H12N2/c9-5-1-2-8-3-6-10-7-4-8/h3-4,6-7H,1-2,5,9H2	JURFPUSNTWSSPJ-UHFFFAOYSA-N	?, ?	25	potentiometric	a1/apparent	?, ?	basic	9.98
11932	N(CCNC)(CCNC)C	CN(CCNC)CCNC	InChI=1S/C7H19N3/c1-8-4-6-10(3)7-5-9-2/h8-9H,4-7H2,1-3H3	ODZZIKZQNODXFS-UHFFFAOYSA-N	?, ?, ?	25	potentiometric	b3/thermodynamic	ammonium, ammonium, ammonium	basic	10.36
13547	N(C1(C(N(C)C)CCC1))(CC)CC	CN(C)C1CCCC1N(CC)CC	InChI=1S/C11H24N2/c1-5-13(6-2)11-9-7-8-10(11)12(3)4/h10-11H,5-9H2,1-4H3	HPFOECHEQLKMMV-UHFFFAOYSA-N	?, ?	25	mean from 2	a2/apparent	NH, NH	basic	9.91
17289	N1(CCNCC1)	C1CNCCN1	InChI=1S/C4H10N2/c1-2-6-4-3-5-1/h5-6H,1-4H2	GLUUGHFHXGJENI-UHFFFAOYSA-N	?, ?	24	mean from 10	a2/apparent	NH2%+&, NH2%+&	basic	9.93
17756	N(CCN)CCN	NCCNCCN	InChI=1S/C4H13N3/c5-1-3-7-4-2-6/h7H,1-6H2	RPNUMPOLZDHAAY-UHFFFAOYSA-N	?, ?, ?	24	mean from 6	a2/apparent	?, ammonium, ?	basic	9.89
14302	N1(=C(C=CC=C1)CCCCN)	NCCCCC1C=CC=CN=1	InChI=1S/C9H14N2/c10-7-3-1-5-9-6-2-4-8-11-9/h2,4,6,8H,1,3,5,7,10H2	STIOUOHCWDHSJY-UHFFFAOYSA-N	?, ?	25	potentiometric	a1/apparent	?, ?	basic	10.3
10639	N1(=CC(=CC=C1)CCCCCN)	NCCCCCC1C=NC=CC=1	InChI=1S/C10H16N2/c11-7-3-1-2-5-10-6-4-8-12-9-10/h4,6,8-9H,1-3,5,7,11H2	OEIIEOGCBVXHSU-UHFFFAOYSA-N	?, ?	25	potentiometric	a1/apparent	?, ?	basic	10.34
10640	N1(=C(C=CC=C1)CCCCCN)	NCCCCCC1C=CC=CN=1	InChI=1S/C10H16N2/c11-8-4-1-2-6-10-7-3-5-9-12-10/h3,5,7,9H,1-2,4,6,8,11H2	DEDKVPFRCKCITM-UHFFFAOYSA-N	?, ?	25	potentiometric	a1/apparent	?, ?	basic	10.38
16838	ClC2(=CC=C(NC1(=NC(=NC(=C1)C)NCCN(CC)CC))C=C2)	CC1=CC(NC2C=CC(Cl)=CC=2)=NC(NCCN(CC)CC)=N1	InChI=1S/C17H24ClN5/c1-4-23(5-2)11-10-19-17-20-13(3)12-16(22-17)21-15-8-6-14(18)7-9-15/h6-9,12H,4-5,10-11H2,1-3H3,(H2,19,20,21,22)	JESYOSDAJQQJQZ-UHFFFAOYSA-N	?, ?	25	potentiometric	a2/apparent	?, ?	basic	9.6
14855	O=C([O-])C(NC(=O)CC[NH3+])CC=1(N=CNC=1)	NCC/C(/O)=N\C(CC1=CNC=N1)=C(O)O	InChI=1S/C9H14N4O3/c10-2-1-8(14)13-7(9(15)16)3-6-4-11-5-12-6/h4-5,15-16H,1-3,10H2,(H,11,12)(H,13,14)	WTLSFJRENIJTFH-UHFFFAOYSA-N	?, ?, ?, ?, ?, ?	25		a2/apparent	?, ?, ?, ?, ?, ?	basic	9.61
11030	NC1(C(N)CC2(CCCCC2(C1)))	NC1CC2CCCCC2CC1N	InChI=1S/C10H20N2/c11-9-5-7-3-1-2-4-8(7)6-10(9)12/h7-10H,1-6,11-12H2	LEHVFMWPPKBCDK-UHFFFAOYSA-N	?, ?, ?, ?, ?, ?	25	potentiometric	a2/apparent	?, ?, ?, ?, ?, ?	basic	10.08
10382	NC(C(N)(C)C)(C)C	CC(C)(N)C(C)(C)N	InChI=1S/C6H16N2/c1-5(2,7)6(3,4)8/h7-8H2,1-4H3	CGCVLTOGUMLHNP-UHFFFAOYSA-N	?, ?	25	potentiometric	a2/apparent	?, ?	basic	10.13
15818	ClC3(=CC2(=NC=1(C(=CC(OC)=CC=1)C(=C2C=C3)NC(CN(CC)CC)C)))	COC1C=C2C(NC(C)CN(CC)CC)=C3C=CC(Cl)=CC3=NC2=CC=1	InChI=1S/C21H26ClN3O/c1-5-25(6-2)13-14(3)23-21-17-9-7-15(22)11-20(17)24-19-10-8-16(26-4)12-18(19)21/h7-12,14H,5-6,13H2,1-4H3,(H,23,24)	OGLOZAOTVVGSCI-UHFFFAOYSA-N	?, ?	30	potentiometric	a2/apparent	?, ?	basic	9.65
15985	S(CC=1(N=CNC=1C))CCNC(=N)NCCCC=2(N=CNC=2)	CC1NC=NC=1CSCCNC(=N)NCCCC1=CNC=N1	InChI=1S/C14H23N7S/c1-11-13(21-10-19-11)8-22-6-5-18-14(15)17-4-2-3-12-7-16-9-20-12/h7,9-10H,2-6,8H2,1H3,(H,16,20)(H,19,21)(H3,15,17,18)	MURRAGMMNAYLNA-UHFFFAOYSA-N	?, ?, ?	25	potentiometric	a1/apparent	NH, NH, NH	basic	11.6
17518	NC(CN)C	CC(N)CN	InChI=1S/C3H10N2/c1-3(5)2-4/h3H,2,4-5H2,1H3	AOHJOMMDDJHIJH-UHFFFAOYSA-N	?, ?	27	mean from 5	a1/apparent	?, NH3(1+)	basic	9.83
14922	N1(=C(N=C(C)C=C1NCCN(CC)CC)N)	CC1C=C(NCCN(CC)CC)N=C(N)N=1	InChI=1S/C11H21N5/c1-4-16(5-2)7-6-13-10-8-9(3)14-11(12)15-10/h8H,4-7H2,1-3H3,(H3,12,13,14,15)	LCOFVCJZEGARPK-UHFFFAOYSA-N	?, ?	25	potentiometric	a2/apparent	?, ?	basic	9.55
11930	N(CCCN)(CCCN)C	CN(CCCN)CCCN	InChI=1S/C7H19N3/c1-10(6-2-4-8)7-3-5-9/h2-9H2,1H3	KMBPCQSCMCEPMU-UHFFFAOYSA-N	?, ?, ?	24	mean from 3	a3/apparent	?, ?, ?	basic	10.39
12288	OC(CN(CC)CC)CN(CC)CC	CCN(CC(O)CN(CC)CC)CC	InChI=1S/C11H26N2O/c1-5-12(6-2)9-11(14)10-13(7-3)8-4/h11,14H,5-10H2,1-4H3	CDBMNYGKGNXEIG-UHFFFAOYSA-N	?, ?	25	potentiometric	a2/thermodynamic	diprot., diprot.	basic	9.8
11316	O(CCN(CC)C)CCN(C)C	CN(C)CCOCCN(C)CC	InChI=1S/C9H22N2O/c1-5-11(4)7-9-12-8-6-10(2)3/h5-9H2,1-4H3	TVXYKULMXFNZEP-UHFFFAOYSA-N	?, ?		potentiometric	a2/apparent	?, ?	basic	9.65
10132	[S-]C1(=NC([S-])=CC=N1)	SC1C=CN=C(S)N=1	InChI=1S/C4H4N2S2/c7-3-1-2-5-4(8)6-3/h1-2H,(H2,5,6,7,8)	ZEQIWKHCJWRNTH-UHFFFAOYSA-N	?, ?	20	potentiometric	a2/apparent	?, ?	basic	11.19
17519	N(CCN)C	CNCCN	InChI=1S/C3H10N2/c1-5-3-2-4/h5H,2-4H2,1H3	KFIGICHILYTCJF-UHFFFAOYSA-N	?, ?	25	mean from 2	a2/apparent	?, ?	basic	10.36
12150	OCCNC1(CC(NC(C1)(C)C)(C)C)	CC1(C)CC(CC(C)(C)N1)NCCO	InChI=1S/C11H24N2O/c1-10(2)7-9(12-5-6-14)8-11(3,4)13-10/h9,12-14H,5-8H2,1-4H3	OCUZSAAZCGGVEI-UHFFFAOYSA-N	?, ?	22	potentiometric	a1/apparent	?, ?	basic	10.52
16983	N1(CCCCC1)(CCCN2(CCCCC2))	C(CCN1CCCCC1)N1CCCCC1	InChI=1S/C13H26N2/c1-3-8-14(9-4-1)12-7-13-15-10-5-2-6-11-15/h1-13H2	AMBFNDRKYCJLNH-UHFFFAOYSA-N	?, ?	22	mean from 3	a1/apparent	?, ?	basic	10.08
10384	N(CCNCC)CC	CCNCCNCC	InChI=1S/C6H16N2/c1-3-7-5-6-8-4-2/h7-8H,3-6H2,1-2H3	CJKRXEBLWJVYJD-UHFFFAOYSA-N	?, ?	25	potentiometric	a2/apparent	?, ?	basic	10.46
13546	N(C1(CC(NC(C1)(C)C)(C)C))(C)C	CN(C)C1CC(C)(C)NC(C)(C)C1	InChI=1S/C11H24N2/c1-10(2)7-9(13(5)6)8-11(3,4)12-10/h9,12H,7-8H2,1-6H3	LRAJIZNKBMCWJE-UHFFFAOYSA-N	?, ?	22	potentiometric	a1/apparent	?, ?	basic	10.56
13193	N(CCCN(CC)CC)(CC)CC	CCN(CCCN(CC)CC)CC	InChI=1S/C11H26N2/c1-5-12(6-2)10-9-11-13(7-3)8-4/h5-11H2,1-4H3	RCZLVPFECJNLMZ-UHFFFAOYSA-N	?, ?	25	potentiometric	a/thermodynamic	?, ?	basic	10.18
16568	ClC3(=CC2(=NC=1(C(=CC(OC)=CC=1)C(=C2C=C3)NCCCCCCN(CC)CC)))	COC1C=C2C(NCCCCCCN(CC)CC)=C3C=CC(Cl)=CC3=NC2=CC=1	InChI=1S/C24H32ClN3O/c1-4-28(5-2)15-9-7-6-8-14-26-24-20-12-10-18(25)16-23(20)27-22-13-11-19(29-3)17-21(22)24/h10-13,16-17H,4-9,14-15H2,1-3H3,(H,26,27)	AKMRCRSBVXSYQI-UHFFFAOYSA-N	?, ?	30	potentiometric	a2/apparent	?, ?	basic	10.35
11048	N2(C1(CCNCC1))(CCCCC2)	C1CC(CCN1)N1CCCCC1	InChI=1S/C10H20N2/c1-2-8-12(9-3-1)10-4-6-11-7-5-10/h10-11H,1-9H2	QDVBKXJMLILLLB-UHFFFAOYSA-N	?, ?	22	potentiometric	a1/apparent	?, ?	basic	10.73
10377	N(CC(CNC)C)C	CC(CNC)CNC	InChI=1S/C6H16N2/c1-6(4-7-2)5-8-3/h6-8H,4-5H2,1-3H3	GDJIVWPKHAWKIO-UHFFFAOYSA-N	?, ?	22	potentiometric	a1/apparent	?, ?	basic	10.55
11934	N(CCCN)CCCCN	NCCCCNCCCN	InChI=1S/C7H19N3/c8-4-1-2-6-10-7-3-5-9/h10H,1-9H2	ATHGHQPFGPMSJY-UHFFFAOYSA-N	?, ?, ?	25	mean from 2	a1/apparent	NH-, NH-, NH-	basic	10.59
12498	OC1(=C(C=CC=C1)CN2(CCCCC2))	OC1C=CC=CC=1CN1CCCCC1	InChI=1S/C12H17NO/c14-12-7-3-2-6-11(12)10-13-8-4-1-5-9-13/h2-3,6-7,14H,1,4-5,8-10H2	FTKQHXNOTYHHLE-UHFFFAOYSA-N	?, ?	25	mean from 4	a1/apparent	N(1+)-H, ?	basic	11.01
13543	O=C([O-])C1([NH+]=C(N)NC1C(O)CN)	NC1NC(C(O)CN)C(N=1)=C(O)O	InChI=1S/C6H12N4O3/c7-1-2(11)3-4(5(12)13)10-6(8)9-3/h2-3,11-13H,1,7H2,(H3,8,9,10)	LIORDZDUPBSJKD-UHFFFAOYSA-N	?, ?	17	potentiometric	a2/apparent	?, ?	basic	11.9
