# Supplementary material for: Open-source QSAR models for pKa prediction using multiple machine learning approaches
Source: J Cheminform. 2019 Sep 18;11:60. doi: 10.1186/s13321-019-0384-1 (PMC6749653; doi:10.1186/s13321-019-0384-1)
Supplement: Supplementary file 1 — Additional file 1. Original and curated pKa data used for modeling. [file 13321_2019_384_MOESM1_ESM.zip › pka_data.sdf]

13342
  Mrv1713012071712052D          

 13 14  0  0  0  0            999 V2000
   -0.0745   -3.7120    0.0000 O   0  0  0  0  0  0  0  0  0  0  0  0
   -0.5594   -3.0446    0.0000 C   0  0  0  0  0  0  0  0  0  0  0  0
   -0.3045   -2.2599    0.0000 C   0  0  0  0  0  0  0  0  0  0  0  0
   -0.9719   -1.7750    0.0000 C   0  0  0  0  0  0  0  0  0  0  0  0
   -0.9719   -0.9500    0.0000 C   0  0  0  0  0  0  0  0  0  0  0  0
   -0.2575   -0.5375    0.0000 C   0  0  0  0  0  0  0  0  0  0  0  0
   -0.2575    0.2875    0.0000 C   0  0  0  0  0  0  0  0  0  0  0  0
   -0.9719    0.7000    0.0000 C   0  0  0  0  0  0  0  0  0  0  0  0
   -1.6864    0.2875    0.0000 C   0  0  0  0  0  0  0  0  0  0  0  0
   -1.6864   -0.5375    0.0000 C   0  0  0  0  0  0  0  0  0  0  0  0
   -1.6394   -2.2599    0.0000 N   0  0  0  0  0  0  0  0  0  0  0  0
   -1.3844   -3.0446    0.0000 N   0  0  0  0  0  0  0  0  0  0  0  0
   -1.8694   -3.7120    0.0000 C   0  0  0  0  0  0  0  0  0  0  0  0
  1  2  1  0  0  0  0
  3  2  2  0  0  0  0
  4  3  1  0  0  0  0
  4  5  1  0  0  0  0
  6  5  1  0  0  0  0
  7  6  2  0  0  0  0
  8  7  1  0  0  0  0
  9  8  2  0  0  0  0
 10  9  1  0  0  0  0
  5 10  2  0  0  0  0
 11  4  2  0  0  0  0
 12 11  1  0  0  0  0
  2 12  1  0  0  0  0
 12 13  1  0  0  0  0
M  END
> <Molecule name>
13342

> <InChI_Code_QSARr>
InChI=1S/C10H10N2O/c1-12-10(13)7-9(11-12)8-5-3-2-4-6-8/h2-7,13H,1H3

> <OriginalSmiles>
OC=1(N(N=C(C=1)C2(=CC=CC=C2))C)

> <Canonical_QSARr>
CN1N=C(C=C1O)C1C=CC=CC=1

> <InChI Key_QSARr>
NRFHROYGWWFLKU-UHFFFAOYSA-N

> <Salt_Solvent (Concatenate)>
?

> <temp>


> <method>
potentiometric

> <type>
b/apparent

> <group>
?

> <basicOrAcidic>
acidic

> <pKa>
10.9

$$$$
13338
  Mrv1713012071712052D          

 13 14  0  0  0  0            999 V2000
    1.7049   -2.2245    0.0000 O   0  0  0  0  0  0  0  0  0  0  0  0
    0.9203   -2.4794    0.0000 C   0  0  0  0  0  0  0  0  0  0  0  0
    0.2528   -1.9945    0.0000 C   0  0  0  0  0  0  0  0  0  0  0  0
    0.2528   -1.1695    0.0000 C   0  0  0  0  0  0  0  0  0  0  0  0
    0.9673   -0.7570    0.0000 C   0  0  0  0  0  0  0  0  0  0  0  0
    0.9673    0.0680    0.0000 C   0  0  0  0  0  0  0  0  0  0  0  0
    0.2528    0.4805    0.0000 C   0  0  0  0  0  0  0  0  0  0  0  0
   -0.4616    0.0680    0.0000 C   0  0  0  0  0  0  0  0  0  0  0  0
   -0.4616   -0.7570    0.0000 C   0  0  0  0  0  0  0  0  0  0  0  0
   -0.4146   -2.4794    0.0000 C   0  0  0  0  0  0  0  0  0  0  0  0
   -1.1992   -2.2245    0.0000 C   0  0  0  0  0  0  0  0  0  0  0  0
   -0.1597   -3.2640    0.0000 N   0  0  0  0  0  0  0  0  0  0  0  0
    0.6653   -3.2640    0.0000 N   0  0  0  0  0  0  0  0  0  0  0  0
  1  2  1  0  0  0  0
  3  2  2  0  0  0  0
  3  4  1  0  0  0  0
  5  4  1  0  0  0  0
  6  5  2  0  0  0  0
  7  6  1  0  0  0  0
  8  7  2  0  0  0  0
  9  8  1  0  0  0  0
  4  9  2  0  0  0  0
 10  3  1  0  0  0  0
 10 11  1  0  0  0  0
 12 10  2  0  0  0  0
 13 12  1  0  0  0  0
  2 13  1  0  0  0  0
M  END
> <Molecule name>
13338

> <InChI_Code_QSARr>
InChI=1S/C10H10N2O/c1-7-9(10(13)12-11-7)8-5-3-2-4-6-8/h2-6H,1H3,(H2,11,12,13)

> <OriginalSmiles>
OC=1(NN=C(C=1C2(=CC=CC=C2))C)

> <Canonical_QSARr>
CC1=NNC(O)=C1C1C=CC=CC=1

> <InChI Key_QSARr>
FTUPSXHUCWFVNH-UHFFFAOYSA-N

> <Salt_Solvent (Concatenate)>
?

> <temp>


> <method>
potentiometric

> <type>
b/apparent

> <group>
?

> <basicOrAcidic>
acidic

> <pKa>
11.4

$$$$
13339
  Mrv1713012071712052D          

 13 14  0  0  0  0            999 V2000
    1.5124   -1.7922    0.0000 O   0  0  0  0  0  0  0  0  0  0  0  0
    0.7278   -2.0471    0.0000 C   0  0  0  0  0  0  0  0  0  0  0  0
    0.0604   -1.5622    0.0000 C   0  0  0  0  0  0  0  0  0  0  0  0
    0.0604   -0.7372    0.0000 C   0  0  0  0  0  0  0  0  0  0  0  0
   -0.6071   -2.0471    0.0000 C   0  0  0  0  0  0  0  0  0  0  0  0
   -1.3917   -1.7922    0.0000 C   0  0  0  0  0  0  0  0  0  0  0  0
   -1.5632   -0.9852    0.0000 C   0  0  0  0  0  0  0  0  0  0  0  0
   -2.3478   -0.7303    0.0000 C   0  0  0  0  0  0  0  0  0  0  0  0
   -2.9609   -1.2823    0.0000 C   0  0  0  0  0  0  0  0  0  0  0  0
   -2.7894   -2.0893    0.0000 C   0  0  0  0  0  0  0  0  0  0  0  0
   -2.0048   -2.3442    0.0000 C   0  0  0  0  0  0  0  0  0  0  0  0
   -0.3521   -2.8318    0.0000 N   0  0  0  0  0  0  0  0  0  0  0  0
    0.4729   -2.8318    0.0000 N   0  0  0  0  0  0  0  0  0  0  0  0
  1  2  1  0  0  0  0
  3  2  1  0  0  0  0
  3  4  1  0  0  0  0
  5  3  2  0  0  0  0
  5  6  1  0  0  0  0
  7  6  1  0  0  0  0
  8  7  2  0  0  0  0
  9  8  1  0  0  0  0
 10  9  2  0  0  0  0
 11 10  1  0  0  0  0
  6 11  2  0  0  0  0
 12  5  1  0  0  0  0
 13 12  1  0  0  0  0
  2 13  2  0  0  0  0
M  END
> <Molecule name>
13339

> <InChI_Code_QSARr>
InChI=1S/C10H10N2O/c1-7-9(11-12-10(7)13)8-5-3-2-4-6-8/h2-6H,1H3,(H2,11,12,13)

> <OriginalSmiles>
OC1(=NNC(=C1C)C2(=CC=CC=C2))

> <Canonical_QSARr>
CC1C(O)=NNC=1C1C=CC=CC=1

> <InChI Key_QSARr>
KITWZJXZJOOKTF-UHFFFAOYSA-N

> <Salt_Solvent (Concatenate)>
?

> <temp>


> <method>
potentiometric

> <type>
a/apparent

> <group>
?

> <basicOrAcidic>
acidic

> <pKa>
7.6

$$$$
13337
  Mrv1713012071712052D          

 13 14  0  0  0  0            999 V2000
    0.2273   -2.2916    0.0000 O   0  0  0  0  0  0  0  0  0  0  0  0
   -0.2576   -1.6241    0.0000 C   0  0  0  0  0  0  0  0  0  0  0  0
   -0.0027   -0.8395    0.0000 C   0  0  0  0  0  0  0  0  0  0  0  0
   -0.6701   -0.3546    0.0000 C   0  0  0  0  0  0  0  0  0  0  0  0
   -0.6701    0.4704    0.0000 C   0  0  0  0  0  0  0  0  0  0  0  0
   -1.3375   -0.8395    0.0000 N   0  0  0  0  0  0  0  0  0  0  0  0
   -2.1222   -0.5846    0.0000 C   0  0  0  0  0  0  0  0  0  0  0  0
   -2.2937    0.2224    0.0000 C   0  0  0  0  0  0  0  0  0  0  0  0
   -3.0783    0.4773    0.0000 C   0  0  0  0  0  0  0  0  0  0  0  0
   -3.6914   -0.0747    0.0000 C   0  0  0  0  0  0  0  0  0  0  0  0
   -3.5199   -0.8817    0.0000 C   0  0  0  0  0  0  0  0  0  0  0  0
   -2.7353   -1.1366    0.0000 C   0  0  0  0  0  0  0  0  0  0  0  0
   -1.0826   -1.6241    0.0000 N   0  0  0  0  0  0  0  0  0  0  0  0
  1  2  1  0  0  0  0
  3  2  1  0  0  0  0
  4  3  2  0  0  0  0
  4  5  1  0  0  0  0
  6  4  1  0  0  0  0
  6  7  1  0  0  0  0
  8  7  1  0  0  0  0
  9  8  2  0  0  0  0
 10  9  1  0  0  0  0
 11 10  2  0  0  0  0
 12 11  1  0  0  0  0
  7 12  2  0  0  0  0
 13  6  1  0  0  0  0
  2 13  2  0  0  0  0
M  END
> <Molecule name>
13337

> <InChI_Code_QSARr>
InChI=1S/C10H10N2O/c1-8-7-10(13)11-12(8)9-5-3-2-4-6-9/h2-7H,1H3,(H,11,13)

> <OriginalSmiles>
OC2(=NN(C1(=CC=CC=C1))C(=C2)C)

> <Canonical_QSARr>
CC1=CC(O)=NN1C1C=CC=CC=1

> <InChI Key_QSARr>
QBPBVVYCXXLMSY-UHFFFAOYSA-N

> <Salt_Solvent (Concatenate)>
?

> <temp>


> <method>
mean from 2

> <type>
b/apparent

> <group>
?

> <basicOrAcidic>
acidic

> <pKa>
12.14

$$$$
12429
  Mrv1713012071712052D          

 14 15  0  0  0  0            999 V2000
   -1.7482   -0.4125    0.0000 O   0  0  0  0  0  0  0  0  0  0  0  0
   -1.3357   -1.1270    0.0000 C   0  0  0  0  0  0  0  0  0  0  0  0
   -0.5107   -1.1270    0.0000 C   0  0  0  0  0  0  0  0  0  0  0  0
   -0.0982   -0.4125    0.0000 C   0  0  0  0  0  0  0  0  0  0  0  0
    0.7268   -0.4125    0.0000 C   0  0  0  0  0  0  0  0  0  0  0  0
    1.2117   -1.0799    0.0000 N   0  0  0  0  0  0  0  0  0  0  0  0
    1.9964   -0.8250    0.0000 C   0  0  0  0  0  0  0  0  0  0  0  0
    1.9964    0.0000    0.0000 C   0  0  0  0  0  0  0  0  0  0  0  0
    2.7108    0.4125    0.0000 C   0  0  0  0  0  0  0  0  0  0  0  0
    3.4253    0.0000    0.0000 C   0  0  0  0  0  0  0  0  0  0  0  0
    3.4253   -0.8250    0.0000 C   0  0  0  0  0  0  0  0  0  0  0  0
    2.7108   -1.2375    0.0000 C   0  0  0  0  0  0  0  0  0  0  0  0
    1.2117    0.2549    0.0000 N   0  0  0  0  0  0  0  0  0  0  0  0
   -1.7482   -1.8414    0.0000 O   0  0  0  0  0  0  0  0  0  0  0  0
  1  2  1  0  0  0  0
  2  3  2  0  0  0  0
  3  4  1  0  0  0  0
  4  5  1  0  0  0  0
  6  5  1  0  0  0  0
  7  6  1  0  0  0  0
  7  8  2  0  0  0  0
  8  9  1  0  0  0  0
  9 10  2  0  0  0  0
 10 11  1  0  0  0  0
 11 12  2  0  0  0  0
 12  7  1  0  0  0  0
 13  8  1  0  0  0  0
  5 13  2  0  0  0  0
  2 14  1  0  0  0  0
M  END
> <Molecule name>
12429

> <InChI_Code_QSARr>
InChI=1S/C10H10N2O2/c13-10(14)6-5-9-11-7-3-1-2-4-8(7)12-9/h1-4,6,13-14H,5H2,(H,11,12)

> <OriginalSmiles>
O=C([O-])CCC1(=NC=2(C=CC=CC=2(N1)))

> <Canonical_QSARr>
OC(O)=CCC1NC2C=CC=CC=2N=1

> <InChI Key_QSARr>
BJABXUAFRFFWAW-UHFFFAOYSA-N

> <Salt_Solvent (Concatenate)>
?

> <temp>
24.9

> <method>
spectrophotometric

> <type>
a4/apparent

> <group>
NH-C-N

> <basicOrAcidic>
acidic

> <pKa>
13.1

$$$$
12409
  Mrv1713012071712052D          

 14 15  0  0  0  0            999 V2000
    1.6489    0.8839    0.0000 N   0  0  0  0  0  0  0  0  0  0  0  0
    0.9344    1.2964    0.0000 C   0  0  0  0  0  0  0  0  0  0  0  0
    0.9344    2.1214    0.0000 O   0  0  0  0  0  0  0  0  0  0  0  0
    0.2199    0.8839    0.0000 C   0  0  0  0  0  0  0  0  0  0  0  0
    0.2199    0.0589    0.0000 C   0  0  0  0  0  0  0  0  0  0  0  0
   -0.4945   -0.3536    0.0000 C   0  0  0  0  0  0  0  0  0  0  0  0
   -1.2090    0.0589    0.0000 C   0  0  0  0  0  0  0  0  0  0  0  0
   -1.9235   -0.3536    0.0000 C   0  0  0  0  0  0  0  0  0  0  0  0
   -1.9235   -1.1786    0.0000 C   0  0  0  0  0  0  0  0  0  0  0  0
   -1.2090   -1.5911    0.0000 C   0  0  0  0  0  0  0  0  0  0  0  0
   -0.4945   -1.1786    0.0000 C   0  0  0  0  0  0  0  0  0  0  0  0
    0.9344   -0.3536    0.0000 N   0  0  0  0  0  0  0  0  0  0  0  0
    1.6489    0.0589    0.0000 C   0  0  0  0  0  0  0  0  0  0  0  0
    2.3633   -0.3536    0.0000 O   0  0  0  0  0  0  0  0  0  0  0  0
  2  1  2  0  0  0  0
  2  3  1  0  0  0  0
  4  2  1  0  0  0  0
  5  4  1  0  0  0  0
  5  6  1  0  0  0  0
  7  6  2  0  0  0  0
  8  7  1  0  0  0  0
  9  8  2  0  0  0  0
 10  9  1  0  0  0  0
 11 10  2  0  0  0  0
  6 11  1  0  0  0  0
 12  5  1  0  0  0  0
 13 12  1  0  0  0  0
  1 13  1  0  0  0  0
 13 14  2  0  0  0  0
M  END
> <Molecule name>
12409

> <InChI_Code_QSARr>
InChI=1S/C10H10N2O2/c13-9-6-8(11-10(14)12-9)7-4-2-1-3-5-7/h1-5,8H,6H2,(H2,11,12,13,14)

> <OriginalSmiles>
O=C1(NC(=O)CC(N1)C2(=CC=CC=C2))

> <Canonical_QSARr>
OC1CC(NC(=O)N=1)C1C=CC=CC=1

> <InChI Key_QSARr>
GTYVCYXIFVPPIP-UHFFFAOYSA-N

> <Salt_Solvent (Concatenate)>
?

> <temp>
25

> <method>
spectrophotometric

> <type>
a1/thermodynamic

> <group>
OCNHCO

> <basicOrAcidic>
acidic

> <pKa>
11.22

$$$$
12408
  Mrv1713012071712052D          

 14 15  0  0  0  0            999 V2000
    0.6910   -0.5942    0.0000 N   0  0  0  0  0  0  0  0  0  0  0  0
    0.0236   -0.1093    0.0000 C   0  0  0  0  0  0  0  0  0  0  0  0
    0.0236    0.7157    0.0000 C   0  0  0  0  0  0  0  0  0  0  0  0
   -0.6909    1.1282    0.0000 C   0  0  0  0  0  0  0  0  0  0  0  0
   -0.6909    1.9532    0.0000 C   0  0  0  0  0  0  0  0  0  0  0  0
   -1.4054    2.3657    0.0000 C   0  0  0  0  0  0  0  0  0  0  0  0
   -2.1198    1.9532    0.0000 C   0  0  0  0  0  0  0  0  0  0  0  0
   -2.1198    1.1282    0.0000 C   0  0  0  0  0  0  0  0  0  0  0  0
   -1.4054    0.7157    0.0000 C   0  0  0  0  0  0  0  0  0  0  0  0
   -0.6439   -0.5942    0.0000 C   0  0  0  0  0  0  0  0  0  0  0  0
   -1.4285   -0.3392    0.0000 O   0  0  0  0  0  0  0  0  0  0  0  0
   -0.3889   -1.3788    0.0000 N   0  0  0  0  0  0  0  0  0  0  0  0
    0.4361   -1.3788    0.0000 C   0  0  0  0  0  0  0  0  0  0  0  0
    0.9210   -2.0462    0.0000 O   0  0  0  0  0  0  0  0  0  0  0  0
  2  1  2  0  0  0  0
  2  3  1  0  0  0  0
  3  4  1  0  0  0  0
  5  4  2  0  0  0  0
  6  5  1  0  0  0  0
  7  6  2  0  0  0  0
  8  7  1  0  0  0  0
  9  8  2  0  0  0  0
  4  9  1  0  0  0  0
 10  2  1  0  0  0  0
 10 11  1  0  0  0  0
 12 10  1  0  0  0  0
 13 12  1  0  0  0  0
  1 13  1  0  0  0  0
 13 14  2  0  0  0  0
M  END
> <Molecule name>
12408

> <InChI_Code_QSARr>
InChI=1S/C10H10N2O2/c13-9-8(11-10(14)12-9)6-7-4-2-1-3-5-7/h1-5,9,13H,6H2,(H,12,14)

> <OriginalSmiles>
O=C1(NC(=O)C(N1)CC2(=CC=CC=C2))

> <Canonical_QSARr>
OC1NC(=O)N=C1CC1C=CC=CC=1

> <InChI Key_QSARr>
RUZIUFXXYHPRHB-UHFFFAOYSA-N

> <Salt_Solvent (Concatenate)>
?

> <temp>
25

> <method>
potentiometric

> <type>
a/apparent

> <group>
?

> <basicOrAcidic>
acidic

> <pKa>
9.03

$$$$
12459
  Mrv1713012071712052D          

 14 15  0  0  0  0            999 V2000
    0.2041   -1.4732    0.0000 S   0  0  0  0  0  0  0  0  0  0  0  0
    0.9186   -1.0607    0.0000 C   0  0  0  0  0  0  0  0  0  0  0  0
    0.9186   -0.2357    0.0000 C   0  0  0  0  0  0  0  0  0  0  0  0
    1.6331    0.1768    0.0000 C   0  0  0  0  0  0  0  0  0  0  0  0
    1.6331    1.0018    0.0000 C   0  0  0  0  0  0  0  0  0  0  0  0
    0.9186    1.4143    0.0000 C   0  0  0  0  0  0  0  0  0  0  0  0
    0.2041    1.0018    0.0000 C   0  0  0  0  0  0  0  0  0  0  0  0
    0.2041    0.1768    0.0000 C   0  0  0  0  0  0  0  0  0  0  0  0
    0.2041   -2.2982    0.0000 C   0  0  0  0  0  0  0  0  0  0  0  0
   -0.4633   -2.7831    0.0000 N   0  0  0  0  0  0  0  0  0  0  0  0
   -0.2084   -3.5678    0.0000 C   0  0  0  0  0  0  0  0  0  0  0  0
    0.6166   -3.5678    0.0000 C   0  0  0  0  0  0  0  0  0  0  0  0
    0.8716   -2.7831    0.0000 N   0  0  0  0  0  0  0  0  0  0  0  0
   -0.5103   -1.0607    0.0000 O   0  0  0  0  0  0  0  0  0  0  0  0
  1  2  1  0  0  0  0
  2  3  1  0  0  0  0
  4  3  1  0  0  0  0
  5  4  2  0  0  0  0
  6  5  1  0  0  0  0
  7  6  2  0  0  0  0
  8  7  1  0  0  0  0
  3  8  2  0  0  0  0
  1  9  1  0  0  0  0
 10  9  1  0  0  0  0
 11 10  1  0  0  0  0
 12 11  2  0  0  0  0
 13 12  1  0  0  0  0
  9 13  2  0  0  0  0
  1 14  2  0  0  0  0
M  END
> <Molecule name>
12459

> <InChI_Code_QSARr>
InChI=1S/C10H10N2OS/c13-14(10-11-6-7-12-10)8-9-4-2-1-3-5-9/h1-7H,8H2,(H,11,12)

> <OriginalSmiles>
S(=O)(C1(=NC=CN1))CC2(=CC=CC=C2)

> <Canonical_QSARr>
O=S(CC1C=CC=CC=1)C1NC=CN=1

> <InChI Key_QSARr>
DFBZVNFCHKGQKB-UHFFFAOYSA-N

> <Salt_Solvent (Concatenate)>
?

> <temp>
23

> <method>
spectrophotometric

> <type>
a1/apparent

> <group>
NH

> <basicOrAcidic>
acidic

> <pKa>
9.8

$$$$
16661
  Mrv1713012071712052D          

 19 20  0  0  0  0            999 V2000
    3.2433   -2.2532    0.0000 S   0  0  0  0  0  0  0  0  0  0  0  0
    3.4982   -3.0379    0.0000 C   0  0  0  0  0  0  0  0  0  0  0  0
    4.3232   -3.0379    0.0000 C   0  0  0  0  0  0  0  0  0  0  0  0
    4.5782   -2.2532    0.0000 N   0  0  0  0  0  0  0  0  0  0  0  0
    3.9107   -1.7683    0.0000 C   0  0  0  0  0  0  0  0  0  0  0  0
    3.9107   -0.9433    0.0000 N   0  0  0  0  0  0  0  0  0  0  0  0
    3.1963   -0.5308    0.0000 P   0  0  0  0  0  0  0  0  0  0  0  0
    2.4818   -0.1183    0.0000 C   0  0  0  0  0  0  0  0  0  0  0  0
    2.4818    0.7067    0.0000 C   0  0  0  0  0  0  0  0  0  0  0  0
    1.7673    1.1192    0.0000 C   0  0  0  0  0  0  0  0  0  0  0  0
    1.0529    0.7067    0.0000 C   0  0  0  0  0  0  0  0  0  0  0  0
    0.3384    1.1192    0.0000 N   0  3  0  0  0  0  0  0  0  0  0  0
   -0.3761    0.7067    0.0000 O   0  5  0  0  0  0  0  0  0  0  0  0
    0.3384    1.9442    0.0000 O   0  0  0  0  0  0  0  0  0  0  0  0
    1.0529   -0.1183    0.0000 C   0  0  0  0  0  0  0  0  0  0  0  0
    1.7673   -0.5308    0.0000 C   0  0  0  0  0  0  0  0  0  0  0  0
    3.6088    0.1836    0.0000 O   0  0  0  0  0  0  0  0  0  0  0  0
    3.1963    0.8981    0.0000 C   0  0  0  0  0  0  0  0  0  0  0  0
    2.7838   -1.2453    0.0000 O   0  0  0  0  0  0  0  0  0  0  0  0
  2  1  1  0  0  0  0
  3  2  2  0  0  0  0
  4  3  1  0  0  0  0
  5  4  2  0  0  0  0
  1  5  1  0  0  0  0
  5  6  1  0  0  0  0
  6  7  1  0  0  0  0
  7  8  1  0  0  0  0
  9  8  1  0  0  0  0
 10  9  2  0  0  0  0
 11 10  1  0  0  0  0
 11 12  1  0  0  0  0
 12 13  1  0  0  0  0
 12 14  2  0  0  0  0
 15 11  2  0  0  0  0
 16 15  1  0  0  0  0
  8 16  2  0  0  0  0
  7 17  1  0  0  0  0
 17 18  1  0  0  0  0
  7 19  2  0  0  0  0
M  CHG  2  12   1  13  -1
M  END
> <Molecule name>
16661

> <InChI_Code_QSARr>
InChI=1S/C10H10N3O4PS/c1-17-18(16,12-10-11-6-7-19-10)9-4-2-8(3-5-9)13(14)15/h2-7H,1H3,(H,11,12,16)

> <OriginalSmiles>
S1(C(=NC=C1)NP(=O)(OC)C2(=CC=C([N+](=O)[O-])C=C2))

> <Canonical_QSARr>
COP(=O)(NC1=NC=CS1)C1C=CC(=CC=1)[N+]([O-])=O

> <InChI Key_QSARr>
CVSOYYVQGHWKSX-UHFFFAOYSA-N

> <Salt_Solvent (Concatenate)>
?

> <temp>


> <method>
potentiometric

> <type>
a/apparent

> <group>
?

> <basicOrAcidic>
acidic

> <pKa>
8.6

$$$$
15054
  Mrv1713012071712052D          

 16 17  0  0  0  0            999 V2000
    0.9127   -0.2689    0.0000 C   0  0  0  0  0  0  0  0  0  0  0  0
    0.2997    0.2831    0.0000 C   0  0  0  0  0  0  0  0  0  0  0  0
   -0.4850    0.0282    0.0000 C   0  0  0  0  0  0  0  0  0  0  0  0
   -1.1524    0.5131    0.0000 N   0  0  0  0  0  0  0  0  0  0  0  0
   -1.1524    1.3381    0.0000 C   0  0  0  0  0  0  0  0  0  0  0  0
   -0.4379    1.7506    0.0000 C   0  0  0  0  0  0  0  0  0  0  0  0
   -0.4379    2.5756    0.0000 C   0  0  0  0  0  0  0  0  0  0  0  0
   -1.1524    2.9881    0.0000 C   0  0  0  0  0  0  0  0  0  0  0  0
   -1.8669    2.5756    0.0000 C   0  0  0  0  0  0  0  0  0  0  0  0
   -1.8669    1.7506    0.0000 C   0  0  0  0  0  0  0  0  0  0  0  0
   -1.8198    0.0282    0.0000 N   0  0  0  0  0  0  0  0  0  0  0  0
   -1.5649   -0.7564    0.0000 N   0  0  0  0  0  0  0  0  0  0  0  0
   -0.7399   -0.7564    0.0000 N   0  0  0  0  0  0  0  0  0  0  0  0
    1.6974   -0.0140    0.0000 C   0  0  0  0  0  0  0  0  0  0  0  0
    1.8689    0.7930    0.0000 O   0  0  0  0  0  0  0  0  0  0  0  0
    2.3105   -0.5660    0.0000 O   0  0  0  0  0  0  0  0  0  0  0  0
  1  2  1  0  0  0  0
  2  3  1  0  0  0  0
  4  3  1  0  0  0  0
  4  5  1  0  0  0  0
  6  5  1  0  0  0  0
  7  6  2  0  0  0  0
  8  7  1  0  0  0  0
  9  8  2  0  0  0  0
 10  9  1  0  0  0  0
  5 10  2  0  0  0  0
 11  4  1  0  0  0  0
 12 11  2  0  0  0  0
 13 12  1  0  0  0  0
  3 13  2  0  0  0  0
  1 14  2  0  0  0  0
 14 15  1  0  0  0  0
 14 16  1  0  0  0  0
M  END
> <Molecule name>
15054

> <InChI_Code_QSARr>
InChI=1S/C10H10N4O2/c15-10(16)7-6-9-11-12-13-14(9)8-4-2-1-3-5-8/h1-5,7,15-16H,6H2

> <OriginalSmiles>
O=C(O)CCC1(=NN=NN1C2(=CC=CC=C2))

> <Canonical_QSARr>
OC(O)=CCC1=NN=NN1C1C=CC=CC=1

> <InChI Key_QSARr>
FDNHRZBDKYZNMV-UHFFFAOYSA-N

> <Salt_Solvent (Concatenate)>
?

> <temp>


> <method>


> <type>
a/apparent

> <group>
?

> <basicOrAcidic>
acidic

> <pKa>
5.0

$$$$
16092
  Mrv1713012071712052D          

 17 18  0  0  0  0            999 V2000
    0.7985   -0.3752    0.0000 S   0  0  0  0  0  0  0  0  0  0  0  0
    0.7985    0.4498    0.0000 C   0  0  0  0  0  0  0  0  0  0  0  0
    1.5130    0.8623    0.0000 C   0  0  0  0  0  0  0  0  0  0  0  0
    1.5130    1.6873    0.0000 C   0  0  0  0  0  0  0  0  0  0  0  0
    0.7985    2.0998    0.0000 C   0  0  0  0  0  0  0  0  0  0  0  0
    0.7985    2.9248    0.0000 N   0  0  0  0  0  0  0  0  0  0  0  0
    0.0840    1.6873    0.0000 C   0  0  0  0  0  0  0  0  0  0  0  0
    0.0840    0.8623    0.0000 C   0  0  0  0  0  0  0  0  0  0  0  0
    0.7985   -1.2002    0.0000 N   0  0  0  0  0  0  0  0  0  0  0  0
    1.5130   -1.6127    0.0000 C   0  0  0  0  0  0  0  0  0  0  0  0
    1.5130   -2.4377    0.0000 C   0  0  0  0  0  0  0  0  0  0  0  0
    2.2275   -2.8502    0.0000 C   0  0  0  0  0  0  0  0  0  0  0  0
    2.9419   -2.4377    0.0000 N   0  0  0  0  0  0  0  0  0  0  0  0
    2.9419   -1.6127    0.0000 C   0  0  0  0  0  0  0  0  0  0  0  0
    2.2275   -1.2002    0.0000 N   0  0  0  0  0  0  0  0  0  0  0  0
   -0.0265   -0.3752    0.0000 O   0  0  0  0  0  0  0  0  0  0  0  0
    1.6235   -0.3752    0.0000 O   0  0  0  0  0  0  0  0  0  0  0  0
  1  2  1  0  0  0  0
  3  2  1  0  0  0  0
  4  3  2  0  0  0  0
  5  4  1  0  0  0  0
  5  6  1  0  0  0  0
  7  5  2  0  0  0  0
  8  7  1  0  0  0  0
  2  8  2  0  0  0  0
  1  9  1  0  0  0  0
  9 10  1  0  0  0  0
 11 10  1  0  0  0  0
 12 11  2  0  0  0  0
 13 12  1  0  0  0  0
 14 13  2  0  0  0  0
 15 14  1  0  0  0  0
 10 15  2  0  0  0  0
  1 16  2  0  0  0  0
  1 17  2  0  0  0  0
M  END
> <Molecule name>
16092

> <InChI_Code_QSARr>
InChI=1S/C10H10N4O2S/c11-8-1-3-9(4-2-8)17(15,16)14-10-5-6-12-7-13-10/h1-7H,11H2,(H,12,13,14)

> <OriginalSmiles>
S(=O)(=O)(NC1(=NC=NC=C1))C2(=CC=C(N)C=C2)

> <Canonical_QSARr>
NC1C=CC(=CC=1)S(=O)(=O)NC1C=CN=CN=1

> <InChI Key_QSARr>
PXDBUWPMANSAFI-UHFFFAOYSA-N

> <Salt_Solvent (Concatenate)>
?

> <temp>


> <method>
potentiometric

> <type>
a/apparent

> <group>
?

> <basicOrAcidic>
acidic

> <pKa>
6.17

$$$$
16090
  Mrv1713012071712052D          

 17 18  0  0  0  0            999 V2000
    0.7985   -0.3752    0.0000 S   0  0  0  0  0  0  0  0  0  0  0  0
    0.7985    0.4498    0.0000 C   0  0  0  0  0  0  0  0  0  0  0  0
    1.5130    0.8623    0.0000 C   0  0  0  0  0  0  0  0  0  0  0  0
    1.5130    1.6873    0.0000 C   0  0  0  0  0  0  0  0  0  0  0  0
    0.7985    2.0998    0.0000 C   0  0  0  0  0  0  0  0  0  0  0  0
    0.7985    2.9248    0.0000 N   0  0  0  0  0  0  0  0  0  0  0  0
    0.0840    1.6873    0.0000 C   0  0  0  0  0  0  0  0  0  0  0  0
    0.0840    0.8623    0.0000 C   0  0  0  0  0  0  0  0  0  0  0  0
    0.7985   -1.2002    0.0000 N   0  0  0  0  0  0  0  0  0  0  0  0
    1.5130   -1.6127    0.0000 C   0  0  0  0  0  0  0  0  0  0  0  0
    1.5130   -2.4377    0.0000 C   0  0  0  0  0  0  0  0  0  0  0  0
    2.2275   -2.8502    0.0000 N   0  0  0  0  0  0  0  0  0  0  0  0
    2.9419   -2.4377    0.0000 C   0  0  0  0  0  0  0  0  0  0  0  0
    2.9419   -1.6127    0.0000 C   0  0  0  0  0  0  0  0  0  0  0  0
    2.2275   -1.2002    0.0000 N   0  0  0  0  0  0  0  0  0  0  0  0
   -0.0265   -0.3752    0.0000 O   0  0  0  0  0  0  0  0  0  0  0  0
    1.6235   -0.3752    0.0000 O   0  0  0  0  0  0  0  0  0  0  0  0
  1  2  1  0  0  0  0
  3  2  1  0  0  0  0
  4  3  2  0  0  0  0
  5  4  1  0  0  0  0
  5  6  1  0  0  0  0
  7  5  2  0  0  0  0
  8  7  1  0  0  0  0
  2  8  2  0  0  0  0
  1  9  1  0  0  0  0
  9 10  1  0  0  0  0
 11 10  1  0  0  0  0
 12 11  2  0  0  0  0
 13 12  1  0  0  0  0
 14 13  2  0  0  0  0
 15 14  1  0  0  0  0
 10 15  2  0  0  0  0
  1 16  2  0  0  0  0
  1 17  2  0  0  0  0
M  END
> <Molecule name>
16090

> <InChI_Code_QSARr>
InChI=1S/C10H10N4O2S/c11-8-1-3-9(4-2-8)17(15,16)14-10-7-12-5-6-13-10/h1-7H,11H2,(H,13,14)

> <OriginalSmiles>
S(=O)(=O)(NC1(=NC=CN=C1))C2(=CC=C(N)C=C2)

> <Canonical_QSARr>
NC1C=CC(=CC=1)S(=O)(=O)NC1C=NC=CN=1

> <InChI Key_QSARr>
YEAICDDXRUOCKJ-UHFFFAOYSA-N

> <Salt_Solvent (Concatenate)>
?

> <temp>


> <method>
potentiometric

> <type>
a/apparent

> <group>
?

> <basicOrAcidic>
acidic

> <pKa>
6.04

$$$$
16088
  Mrv1713012071712052D          

 17 18  0  0  0  0            999 V2000
    0.7985   -0.3752    0.0000 S   0  0  0  0  0  0  0  0  0  0  0  0
    0.7985    0.4498    0.0000 C   0  0  0  0  0  0  0  0  0  0  0  0
    1.5130    0.8623    0.0000 C   0  0  0  0  0  0  0  0  0  0  0  0
    1.5130    1.6873    0.0000 C   0  0  0  0  0  0  0  0  0  0  0  0
    0.7985    2.0998    0.0000 C   0  0  0  0  0  0  0  0  0  0  0  0
    0.7985    2.9248    0.0000 N   0  0  0  0  0  0  0  0  0  0  0  0
    0.0840    1.6873    0.0000 C   0  0  0  0  0  0  0  0  0  0  0  0
    0.0840    0.8623    0.0000 C   0  0  0  0  0  0  0  0  0  0  0  0
    0.7985   -1.2002    0.0000 N   0  0  0  0  0  0  0  0  0  0  0  0
    1.5130   -1.6127    0.0000 C   0  0  0  0  0  0  0  0  0  0  0  0
    1.5130   -2.4377    0.0000 N   0  0  0  0  0  0  0  0  0  0  0  0
    2.2275   -2.8502    0.0000 C   0  0  0  0  0  0  0  0  0  0  0  0
    2.9419   -2.4377    0.0000 C   0  0  0  0  0  0  0  0  0  0  0  0
    2.9419   -1.6127    0.0000 C   0  0  0  0  0  0  0  0  0  0  0  0
    2.2275   -1.2002    0.0000 N   0  0  0  0  0  0  0  0  0  0  0  0
   -0.0265   -0.3752    0.0000 O   0  0  0  0  0  0  0  0  0  0  0  0
    1.6235   -0.3752    0.0000 O   0  0  0  0  0  0  0  0  0  0  0  0
  1  2  1  0  0  0  0
  3  2  1  0  0  0  0
  4  3  2  0  0  0  0
  5  4  1  0  0  0  0
  5  6  1  0  0  0  0
  7  5  2  0  0  0  0
  8  7  1  0  0  0  0
  2  8  2  0  0  0  0
  1  9  1  0  0  0  0
  9 10  1  0  0  0  0
 11 10  1  0  0  0  0
 12 11  2  0  0  0  0
 13 12  1  0  0  0  0
 14 13  2  0  0  0  0
 15 14  1  0  0  0  0
 10 15  2  0  0  0  0
  1 16  2  0  0  0  0
  1 17  2  0  0  0  0
M  END
> <Molecule name>
16088

> <InChI_Code_QSARr>
InChI=1S/C10H10N4O2S/c11-8-2-4-9(5-3-8)17(15,16)14-10-12-6-1-7-13-10/h1-7H,11H2,(H,12,13,14)

> <OriginalSmiles>
S(=O)(=O)(NC1(=NC=CC=N1))C2(=CC=C(N)C=C2)

> <Canonical_QSARr>
NC1C=CC(=CC=1)S(=O)(=O)NC1N=CC=CN=1

> <InChI Key_QSARr>
SEEPANYCNGTZFQ-UHFFFAOYSA-N

> <Salt_Solvent (Concatenate)>
?

> <temp>
24

> <method>
mean from 3

> <type>
a1/apparent

> <group>
?

> <basicOrAcidic>
acidic

> <pKa>
6.42

$$$$
16583
  Mrv1713012071712052D          

 19 20  0  0  0  0            999 V2000
   -1.3288   -0.5601    0.0000 C   0  0  0  0  0  0  0  0  0  0  0  0
   -0.8439    0.1073    0.0000 C   0  0  0  0  0  0  0  0  0  0  0  0
   -1.1795    0.8610    0.0000 O   0  0  0  0  0  0  0  0  0  0  0  0
   -0.0234    0.0211    0.0000 N   0  0  0  0  0  0  0  0  0  0  0  0
    0.3121   -0.7326    0.0000 C   0  0  0  0  0  0  0  0  0  0  0  0
   -0.1728   -1.4000    0.0000 C   0  0  0  0  0  0  0  0  0  0  0  0
    0.1628   -2.1537    0.0000 C   0  0  0  0  0  0  0  0  0  0  0  0
    0.9833   -2.2399    0.0000 C   0  0  0  0  0  0  0  0  0  0  0  0
    1.4682   -1.5725    0.0000 C   0  0  0  0  0  0  0  0  0  0  0  0
    1.1326   -0.8188    0.0000 C   0  0  0  0  0  0  0  0  0  0  0  0
    0.4615    0.6885    0.0000 C   0  0  0  0  0  0  0  0  0  0  0  0
    1.2865    0.6885    0.0000 N   0  0  0  0  0  0  0  0  0  0  0  0
    1.5414    1.4732    0.0000 N   0  0  0  0  0  0  0  0  0  0  0  0
    0.8740    1.9581    0.0000 C   0  0  0  0  0  0  0  0  0  0  0  0
    0.8740    2.7831    0.0000 S   0  0  0  0  0  0  0  0  0  0  0  0
    0.8740    3.6081    0.0000 N   0  0  0  0  0  0  0  0  0  0  0  0
    1.6990    2.7831    0.0000 O   0  0  0  0  0  0  0  0  0  0  0  0
    0.0490    2.7831    0.0000 O   0  0  0  0  0  0  0  0  0  0  0  0
    0.2066    1.4732    0.0000 S   0  0  0  0  0  0  0  0  0  0  0  0
  1  2  2  0  0  0  0
  2  3  1  0  0  0  0
  2  4  1  0  0  0  0
  4  5  1  0  0  0  0
  6  5  1  0  0  0  0
  7  6  2  0  0  0  0
  8  7  1  0  0  0  0
  9  8  2  0  0  0  0
 10  9  1  0  0  0  0
  5 10  2  0  0  0  0
  4 11  1  0  0  0  0
 12 11  2  0  0  0  0
 13 12  1  0  0  0  0
 14 13  2  0  0  0  0
 14 15  1  0  0  0  0
 15 16  1  0  0  0  0
 15 17  2  0  0  0  0
 15 18  2  0  0  0  0
 19 14  1  0  0  0  0
 11 19  1  0  0  0  0
M  END
> <Molecule name>
16583

> <InChI_Code_QSARr>
InChI=1S/C10H10N4O3S2/c1-7(15)14(8-5-3-2-4-6-8)9-12-13-10(18-9)19(11,16)17/h2-6,15H,1H2,(H2,11,16,17)

> <OriginalSmiles>
S(=O)(=O)(N)C=2(SC(N(C1(=CC=CC=C1))C(=O)C)=NN=2)

> <Canonical_QSARr>
C=C(O)N(C1=NN=C(S1)S(N)(=O)=O)C1C=CC=CC=1

> <InChI Key_QSARr>
MJIOHLOXXNINBP-UHFFFAOYSA-N

> <Salt_Solvent (Concatenate)>
?

> <temp>


> <method>
spectrophotometric

> <type>
a/apparent

> <group>
?

> <basicOrAcidic>
acidic

> <pKa>
7.32

$$$$
15730
  Mrv1713012071712052D          

 18 19  0  0  0  0            999 V2000
    1.4289   -1.6500    0.0000 N   0  0  0  0  0  0  0  0  0  0  0  0
    1.4289   -2.4750    0.0000 C   0  0  0  0  0  0  0  0  0  0  0  0
    2.0964   -2.9599    0.0000 N   0  0  0  0  0  0  0  0  0  0  0  0
    1.8414   -3.7445    0.0000 N   0  0  0  0  0  0  0  0  0  0  0  0
    1.0164   -3.7445    0.0000 C   0  0  0  0  0  0  0  0  0  0  0  0
    0.5315   -4.4120    0.0000 N   0  0  0  0  0  0  0  0  0  0  0  0
    0.7615   -2.9599    0.0000 C   0  0  0  0  0  0  0  0  0  0  0  0
   -0.0231   -2.7050    0.0000 N   0  0  0  0  0  0  0  0  0  0  0  0
   -0.6362   -3.2570    0.0000 N   0  0  0  0  0  0  0  0  0  0  0  0
   -1.4208   -3.0021    0.0000 C   0  0  0  0  0  0  0  0  0  0  0  0
   -2.0339   -3.5541    0.0000 C   0  0  0  0  0  0  0  0  0  0  0  0
   -2.8186   -3.2992    0.0000 C   0  0  0  0  0  0  0  0  0  0  0  0
   -2.9901   -2.4922    0.0000 C   0  0  0  0  0  0  0  0  0  0  0  0
   -2.3770   -1.9402    0.0000 C   0  0  0  0  0  0  0  0  0  0  0  0
   -1.5924   -2.1951    0.0000 C   0  0  0  0  0  0  0  0  0  0  0  0
   -3.7747   -2.2373    0.0000 C   0  0  0  0  0  0  0  0  0  0  0  0
   -4.3878   -2.7893    0.0000 O   0  0  0  0  0  0  0  0  0  0  0  0
   -3.9462   -1.4303    0.0000 O   0  0  0  0  0  0  0  0  0  0  0  0
  1  2  1  0  0  0  0
  2  3  2  0  0  0  0
  3  4  1  0  0  0  0
  4  5  1  0  0  0  0
  5  6  1  0  0  0  0
  5  7  2  0  0  0  0
  2  7  1  0  0  0  0
  8  7  1  4  0  0  0
  8  9  2  0  0  0  0
  9 10  1  0  0  0  0
 10 11  1  0  0  0  0
 11 12  2  0  0  0  0
 12 13  1  0  0  0  0
 13 14  2  0  0  0  0
 14 15  1  0  0  0  0
 10 15  2  0  0  0  0
 13 16  1  0  0  0  0
 16 17  1  0  0  0  0
 16 18  2  0  0  0  0
M  END
> <Molecule name>
15730

> <InChI_Code_QSARr>
InChI=1S/C10H10N6O2/c11-8-7(9(12)16-15-8)14-13-6-3-1-5(2-4-6)10(17)18/h1-4H,(H,17,18)(H5,11,12,15,16)

> <OriginalSmiles>
O=C(O)C2(=CC=C(N=NC=1(C(=NNC=1N)N))C=C2)

> <Canonical_QSARr>
NC1=NNC(N)=C1N=NC1C=CC(=CC=1)C(O)=O

> <InChI Key_QSARr>
NCWCSLXGDWIAIT-UHFFFAOYSA-N

> <Salt_Solvent (Concatenate)>
?

> <temp>
25

> <method>
spectrophotometric

> <type>
a2/apparent

> <group>
?

> <basicOrAcidic>
acidic

> <pKa>
4.68

$$$$
10529
  Mrv1713012071712052D          

 12 12  0  0  0  0            999 V2000
    2.1434    3.7125    0.0000 C   0  0  0  0  0  0  0  0  0  0  0  0
    1.4289    3.3000    0.0000 C   0  0  0  0  0  0  0  0  0  0  0  0
    0.7145    3.7125    0.0000 O   0  0  0  0  0  0  0  0  0  0  0  0
    1.4289    2.4750    0.0000 C   0  0  0  0  0  0  0  0  0  0  0  0
    0.7145    2.0625    0.0000 C   0  0  0  0  0  0  0  0  0  0  0  0
    0.0000    2.4750    0.0000 O   0  0  0  0  0  0  0  0  0  0  0  0
    0.7145    1.2375    0.0000 C   0  0  0  0  0  0  0  0  0  0  0  0
    1.4289    0.8250    0.0000 C   0  0  0  0  0  0  0  0  0  0  0  0
    1.4289   -0.0000    0.0000 C   0  0  0  0  0  0  0  0  0  0  0  0
    0.7145   -0.4125    0.0000 C   0  0  0  0  0  0  0  0  0  0  0  0
    0.0000    0.0000    0.0000 C   0  0  0  0  0  0  0  0  0  0  0  0
    0.0000    0.8250    0.0000 C   0  0  0  0  0  0  0  0  0  0  0  0
  1  2  1  0  0  0  0
  2  3  2  0  0  0  0
  4  2  1  4  0  0  0
  4  5  2  0  0  0  0
  5  6  1  0  0  0  0
  5  7  1  0  0  0  0
  7  8  1  0  0  0  0
  8  9  2  0  0  0  0
  9 10  1  0  0  0  0
 10 11  2  0  0  0  0
 11 12  1  0  0  0  0
  7 12  2  0  0  0  0
M  END
> <Molecule name>
10529

> <InChI_Code_QSARr>
InChI=1S/C10H10O2/c1-8(11)7-10(12)9-5-3-2-4-6-9/h2-7,12H,1H3

> <OriginalSmiles>
O=C(C1(=CC=CC=C1))CC(=O)C

> <Canonical_QSARr>
CC(=O)C=C(O)C1C=CC=CC=1

> <InChI Key_QSARr>
MPRZBJONKJDMJV-UHFFFAOYSA-N

> <Salt_Solvent (Concatenate)>
?

> <temp>
24

> <method>
mean from 5

> <type>
a/apparent

> <group>
?

> <basicOrAcidic>
acidic

> <pKa>
8.69

$$$$
10520
  Mrv1713012071712052D          

 12 12  0  0  0  0            999 V2000
    0.7145    2.0625    0.0000 C   0  0  0  0  0  0  0  0  0  0  0  0
    0.7145    1.2375    0.0000 C   0  0  0  0  0  0  0  0  0  0  0  0
    1.4289    0.8250    0.0000 C   0  0  0  0  0  0  0  0  0  0  0  0
    1.4289   -0.0000    0.0000 C   0  0  0  0  0  0  0  0  0  0  0  0
    0.7145   -0.4125    0.0000 C   0  0  0  0  0  0  0  0  0  0  0  0
    0.0000    0.0000    0.0000 C   0  0  0  0  0  0  0  0  0  0  0  0
    0.0000    0.8250    0.0000 C   0  0  0  0  0  0  0  0  0  0  0  0
    2.1434   -0.4125    0.0000 C   0  0  0  0  0  0  0  0  0  0  0  0
    2.1434   -1.2375    0.0000 C   0  0  0  0  0  0  0  0  0  0  0  0
    2.8579   -1.6500    0.0000 C   0  0  0  0  0  0  0  0  0  0  0  0
    3.5724   -1.2375    0.0000 O   0  0  0  0  0  0  0  0  0  0  0  0
    2.8579   -2.4750    0.0000 O   0  0  0  0  0  0  0  0  0  0  0  0
  1  2  1  0  0  0  0
  2  3  1  0  0  0  0
  3  4  2  0  0  0  0
  4  5  1  0  0  0  0
  5  6  2  0  0  0  0
  6  7  1  0  0  0  0
  2  7  2  0  0  0  0
  8  4  1  4  0  0  0
  8  9  2  0  0  0  0
  9 10  1  0  0  0  0
 10 11  1  0  0  0  0
 10 12  2  0  0  0  0
M  END
> <Molecule name>
10520

> <InChI_Code_QSARr>
InChI=1S/C10H10O2/c1-8-3-2-4-9(7-8)5-6-10(11)12/h2-7H,1H3,(H,11,12)

> <OriginalSmiles>
O=C(O)C=CC1(=CC(=CC=C1)C)

> <Canonical_QSARr>
CC1C=C(C=CC=1)C=CC(O)=O

> <InChI Key_QSARr>
JZINNAKNHHQBOS-UHFFFAOYSA-N

> <Salt_Solvent (Concatenate)>
?

> <temp>
25

> <method>


> <type>
apparent

> <group>
?

> <basicOrAcidic>
acidic

> <pKa>
4.44

$$$$
10523
  Mrv1713012071712052D          

 12 12  0  0  0  0            999 V2000
    0.7145    2.0625    0.0000 C   0  0  0  0  0  0  0  0  0  0  0  0
    0.7145    1.2375    0.0000 C   0  0  0  0  0  0  0  0  0  0  0  0
    1.4289    0.8250    0.0000 C   0  0  0  0  0  0  0  0  0  0  0  0
    1.4289   -0.0000    0.0000 C   0  0  0  0  0  0  0  0  0  0  0  0
    0.7145   -0.4125    0.0000 C   0  0  0  0  0  0  0  0  0  0  0  0
    0.0000    0.0000    0.0000 C   0  0  0  0  0  0  0  0  0  0  0  0
    0.0000    0.8250    0.0000 C   0  0  0  0  0  0  0  0  0  0  0  0
   -0.7145    1.2375    0.0000 C   0  0  0  0  0  0  0  0  0  0  0  0
   -0.7145    2.0625    0.0000 C   0  0  0  0  0  0  0  0  0  0  0  0
   -1.4289    2.4750    0.0000 C   0  0  0  0  0  0  0  0  0  0  0  0
   -2.1434    2.0625    0.0000 O   0  0  0  0  0  0  0  0  0  0  0  0
   -1.4289    3.3000    0.0000 O   0  0  0  0  0  0  0  0  0  0  0  0
  1  2  1  0  0  0  0
  2  3  1  0  0  0  0
  3  4  2  0  0  0  0
  4  5  1  0  0  0  0
  5  6  2  0  0  0  0
  6  7  1  0  0  0  0
  2  7  2  0  0  0  0
  8  7  1  4  0  0  0
  8  9  2  0  0  0  0
  9 10  1  0  0  0  0
 10 11  1  0  0  0  0
 10 12  2  0  0  0  0
M  END
> <Molecule name>
10523

> <InChI_Code_QSARr>
InChI=1S/C10H10O2/c1-8-4-2-3-5-9(8)6-7-10(11)12/h2-7H,1H3,(H,11,12)

> <OriginalSmiles>
O=C(O)C=CC1(=C(C=CC=C1)C)

> <Canonical_QSARr>
CC1C=CC=CC=1C=CC(O)=O

> <InChI Key_QSARr>
RSWBWHPZXKLUEX-UHFFFAOYSA-N

> <Salt_Solvent (Concatenate)>
?

> <temp>
25

> <method>


> <type>
apparent

> <group>
?

> <basicOrAcidic>
acidic

> <pKa>
4.5

$$$$
10945
  Mrv1713012071712052D          

 12 13  0  0  0  0            999 V2000
    0.2541    1.6224    0.0000 O   0  0  0  0  0  0  0  0  0  0  0  0
    0.2541    0.7974    0.0000 C   0  0  0  0  0  0  0  0  0  0  0  0
   -0.4604    0.3849    0.0000 C   0  0  0  0  0  0  0  0  0  0  0  0
   -1.1749    0.7974    0.0000 C   0  0  0  0  0  0  0  0  0  0  0  0
   -1.8893    0.3849    0.0000 C   0  0  0  0  0  0  0  0  0  0  0  0
   -1.8893   -0.4401    0.0000 C   0  0  0  0  0  0  0  0  0  0  0  0
   -1.1749   -0.8526    0.0000 C   0  0  0  0  0  0  0  0  0  0  0  0
   -1.1749   -1.6776    0.0000 C   0  0  0  0  0  0  0  0  0  0  0  0
   -1.5874   -2.3921    0.0000 C   0  0  0  0  0  0  0  0  0  0  0  0
   -0.7624   -2.3921    0.0000 C   0  0  0  0  0  0  0  0  0  0  0  0
   -0.4604   -0.4401    0.0000 C   0  0  0  0  0  0  0  0  0  0  0  0
    0.9686    0.3849    0.0000 O   0  0  0  0  0  0  0  0  0  0  0  0
  1  2  2  0  0  0  0
  2  3  1  0  0  0  0
  4  3  1  0  0  0  0
  5  4  2  0  0  0  0
  6  5  1  0  0  0  0
  7  6  2  0  0  0  0
  7  8  1  0  0  0  0
  9  8  1  0  0  0  0
 10  9  1  0  0  0  0
  8 10  1  0  0  0  0
 11  7  1  0  0  0  0
  3 11  2  0  0  0  0
  2 12  1  0  0  0  0
M  END
> <Molecule name>
10945

> <InChI_Code_QSARr>
InChI=1S/C10H10O2/c11-10(12)9-3-1-2-8(6-9)7-4-5-7/h1-3,6-7H,4-5H2,(H,11,12)

> <OriginalSmiles>
O=C(O)C1(=CC(=CC=C1)C2(CC2))

> <Canonical_QSARr>
OC(=O)C1=CC(=CC=C1)C1CC1

> <InChI Key_QSARr>
RQRAQQYDNSRVRK-UHFFFAOYSA-N

> <Salt_Solvent (Concatenate)>
?

> <temp>
25

> <method>
potentiometric

> <type>
a1/apparent

> <group>
?

> <basicOrAcidic>
acidic

> <pKa>
4.28

$$$$
10943
  Mrv1713012071712052D          

 12 13  0  0  0  0            999 V2000
    0.2382   -1.5947    0.0000 C   0  0  0  0  0  0  0  0  0  0  0  0
   -0.1743   -0.8803    0.0000 C   0  0  0  0  0  0  0  0  0  0  0  0
   -0.1743   -0.0553    0.0000 C   0  0  0  0  0  0  0  0  0  0  0  0
    0.5401    0.3572    0.0000 C   0  0  0  0  0  0  0  0  0  0  0  0
    0.5401    1.1822    0.0000 C   0  0  0  0  0  0  0  0  0  0  0  0
   -0.1743    1.5947    0.0000 C   0  0  0  0  0  0  0  0  0  0  0  0
   -0.8888    1.1822    0.0000 C   0  0  0  0  0  0  0  0  0  0  0  0
   -0.8888    0.3572    0.0000 C   0  0  0  0  0  0  0  0  0  0  0  0
   -0.5868   -1.5947    0.0000 C   0  0  0  0  0  0  0  0  0  0  0  0
    0.9526   -2.0072    0.0000 C   0  0  0  0  0  0  0  0  0  0  0  0
    1.6671   -1.5947    0.0000 O   0  0  0  0  0  0  0  0  0  0  0  0
    0.9526   -2.8322    0.0000 O   0  0  0  0  0  0  0  0  0  0  0  0
  2  1  1  0  0  0  0
  2  3  1  0  0  0  0
  4  3  1  0  0  0  0
  5  4  2  0  0  0  0
  6  5  1  0  0  0  0
  7  6  2  0  0  0  0
  8  7  1  0  0  0  0
  3  8  2  0  0  0  0
  9  2  1  0  0  0  0
  1  9  1  0  0  0  0
  1 10  2  0  0  0  0
 10 11  1  0  0  0  0
 10 12  1  0  0  0  0
M  END
> <Molecule name>
10943

> <InChI_Code_QSARr>
InChI=1S/C10H10O2/c11-10(12)9-6-8(9)7-4-2-1-3-5-7/h1-5,8,11-12H,6H2

> <OriginalSmiles>
O=C(O)C2(C(C1(=CC=CC=C1))C2)

> <Canonical_QSARr>
OC(O)=C1CC1C1C=CC=CC=1

> <InChI Key_QSARr>
GDPWNMCWBQUDDH-UHFFFAOYSA-N

> <Salt_Solvent (Concatenate)>
?, ?

> <temp>
25

> <method>
potentiometric

> <type>
a/apparent

> <group>
?, ?

> <basicOrAcidic>
acidic

> <pKa>
4.68

$$$$
13494
  Mrv1713012071712052D          

 13 13  0  0  0  0            999 V2000
   -1.4289    4.9500    0.0000 O   0  0  0  0  0  0  0  0  0  0  0  0
   -0.7145    4.5375    0.0000 C   0  0  0  0  0  0  0  0  0  0  0  0
    0.0000    4.9500    0.0000 O   0  0  0  0  0  0  0  0  0  0  0  0
   -0.7145    3.7125    0.0000 C   0  0  0  0  0  0  0  0  0  0  0  0
    0.0000    3.3000    0.0000 S   0  0  0  0  0  0  0  0  0  0  0  0
    0.0000    2.4750    0.0000 C   0  0  0  0  0  0  0  0  0  0  0  0
    0.7145    2.0625    0.0000 C   0  0  0  0  0  0  0  0  0  0  0  0
    0.7145    1.2375    0.0000 C   0  0  0  0  0  0  0  0  0  0  0  0
    1.4289    0.8250    0.0000 C   0  0  0  0  0  0  0  0  0  0  0  0
    1.4289   -0.0000    0.0000 C   0  0  0  0  0  0  0  0  0  0  0  0
    0.7145   -0.4125    0.0000 C   0  0  0  0  0  0  0  0  0  0  0  0
    0.0000    0.0000    0.0000 C   0  0  0  0  0  0  0  0  0  0  0  0
    0.0000    0.8250    0.0000 C   0  0  0  0  0  0  0  0  0  0  0  0
  1  2  1  0  0  0  0
  2  3  1  0  0  0  0
  2  4  2  0  0  0  0
  4  5  1  0  0  0  0
  6  5  1  4  0  0  0
  6  7  2  0  0  0  0
  7  8  1  0  0  0  0
  8  9  1  0  0  0  0
  9 10  2  0  0  0  0
 10 11  1  0  0  0  0
 11 12  2  0  0  0  0
 12 13  1  0  0  0  0
  8 13  2  0  0  0  0
M  END
> <Molecule name>
13494

> <InChI_Code_QSARr>
InChI=1S/C10H10O2S/c11-10(12)8-13-7-6-9-4-2-1-3-5-9/h1-8,11-12H

> <OriginalSmiles>
S(C=CC1(=CC=CC=C1))CC(=O)O

> <Canonical_QSARr>
OC(O)=CSC=CC1C=CC=CC=1

> <InChI Key_QSARr>
WXJAZPUOFPAHJS-UHFFFAOYSA-N

> <Salt_Solvent (Concatenate)>
?

> <temp>


> <method>
mean from 2

> <type>
a/apparent

> <group>
?

> <basicOrAcidic>
acidic

> <pKa>
3.5

$$$$
13516
  Mrv1713012071712052D          

 13 13  0  0  0  0            999 V2000
    0.0000    2.4750    0.0000 C   0  0  0  0  0  0  0  0  0  0  0  0
    0.7145    2.0625    0.0000 O   0  0  0  0  0  0  0  0  0  0  0  0
    0.7145    1.2375    0.0000 C   0  0  0  0  0  0  0  0  0  0  0  0
    1.4289    0.8250    0.0000 C   0  0  0  0  0  0  0  0  0  0  0  0
    1.4289   -0.0000    0.0000 C   0  0  0  0  0  0  0  0  0  0  0  0
    0.7145   -0.4125    0.0000 C   0  0  0  0  0  0  0  0  0  0  0  0
    0.0000    0.0000    0.0000 C   0  0  0  0  0  0  0  0  0  0  0  0
    0.0000    0.8250    0.0000 C   0  0  0  0  0  0  0  0  0  0  0  0
    2.1434   -0.4125    0.0000 C   0  0  0  0  0  0  0  0  0  0  0  0
    2.1434   -1.2375    0.0000 C   0  0  0  0  0  0  0  0  0  0  0  0
    2.8579   -1.6500    0.0000 C   0  0  0  0  0  0  0  0  0  0  0  0
    3.5724   -1.2375    0.0000 O   0  0  0  0  0  0  0  0  0  0  0  0
    2.8579   -2.4750    0.0000 O   0  0  0  0  0  0  0  0  0  0  0  0
  1  2  1  0  0  0  0
  2  3  1  0  0  0  0
  3  4  1  0  0  0  0
  4  5  2  0  0  0  0
  5  6  1  0  0  0  0
  6  7  2  0  0  0  0
  7  8  1  0  0  0  0
  3  8  2  0  0  0  0
  9  5  1  4  0  0  0
  9 10  2  0  0  0  0
 10 11  1  0  0  0  0
 11 12  1  0  0  0  0
 11 13  2  0  0  0  0
M  END
> <Molecule name>
13516

> <InChI_Code_QSARr>
InChI=1S/C10H10O3/c1-13-9-4-2-3-8(7-9)5-6-10(11)12/h2-7H,1H3,(H,11,12)

> <OriginalSmiles>
O=C(O)C=CC1(=CC(OC)=CC=C1)

> <Canonical_QSARr>
COC1C=C(C=CC=1)C=CC(O)=O

> <InChI Key_QSARr>
LZPNXAULYJPXEH-UHFFFAOYSA-N

> <Salt_Solvent (Concatenate)>
?

> <temp>
25

> <method>
conductometric

> <type>
1/thermodynamic

> <group>
?

> <basicOrAcidic>
acidic

> <pKa>
4.38

$$$$
13506
  Mrv1713012071712052D          

 13 13  0  0  0  0            999 V2000
    1.4289    2.4750    0.0000 C   0  0  0  0  0  0  0  0  0  0  0  0
    0.7145    2.0625    0.0000 O   0  0  0  0  0  0  0  0  0  0  0  0
    0.7145    1.2375    0.0000 C   0  0  0  0  0  0  0  0  0  0  0  0
    1.4289    0.8250    0.0000 C   0  0  0  0  0  0  0  0  0  0  0  0
    1.4289   -0.0000    0.0000 C   0  0  0  0  0  0  0  0  0  0  0  0
    0.7145   -0.4125    0.0000 C   0  0  0  0  0  0  0  0  0  0  0  0
    0.0000    0.0000    0.0000 C   0  0  0  0  0  0  0  0  0  0  0  0
    0.0000    0.8250    0.0000 C   0  0  0  0  0  0  0  0  0  0  0  0
   -0.7145    1.2375    0.0000 C   0  0  0  0  0  0  0  0  0  0  0  0
   -0.7145    2.0625    0.0000 C   0  0  0  0  0  0  0  0  0  0  0  0
   -1.4289    2.4750    0.0000 C   0  0  0  0  0  0  0  0  0  0  0  0
   -2.1434    2.0625    0.0000 O   0  0  0  0  0  0  0  0  0  0  0  0
   -1.4289    3.3000    0.0000 O   0  0  0  0  0  0  0  0  0  0  0  0
  1  2  1  0  0  0  0
  2  3  1  0  0  0  0
  3  4  1  0  0  0  0
  4  5  2  0  0  0  0
  5  6  1  0  0  0  0
  6  7  2  0  0  0  0
  7  8  1  0  0  0  0
  3  8  2  0  0  0  0
  9  8  1  4  0  0  0
  9 10  2  0  0  0  0
 10 11  1  0  0  0  0
 11 12  1  0  0  0  0
 11 13  2  0  0  0  0
M  END
> <Molecule name>
13506

> <InChI_Code_QSARr>
InChI=1S/C10H10O3/c1-13-9-5-3-2-4-8(9)6-7-10(11)12/h2-7H,1H3,(H,11,12)

> <OriginalSmiles>
O=C(O)C=CC1(=C(OC)C=CC=C1)

> <Canonical_QSARr>
COC1C=CC=CC=1C=CC(O)=O

> <InChI Key_QSARr>
FEGVSPGUHMGGBO-UHFFFAOYSA-N

> <Salt_Solvent (Concatenate)>
?, ?

> <temp>
25

> <method>


> <type>
b1/apparent

> <group>
?, ?

> <basicOrAcidic>
acidic

> <pKa>
4.42

$$$$
13524
  Mrv1713012071712052D          

 13 13  0  0  0  0            999 V2000
    2.6930   -3.2365    0.0000 O   0  0  0  0  0  0  0  0  0  0  0  0
    3.4075   -2.8240    0.0000 C   0  0  0  0  0  0  0  0  0  0  0  0
    3.4075   -1.9990    0.0000 C   0  0  0  0  0  0  0  0  0  0  0  0
    4.1219   -1.5865    0.0000 C   0  0  0  0  0  0  0  0  0  0  0  0
    4.1219   -0.7615    0.0000 C   0  0  0  0  0  0  0  0  0  0  0  0
    3.4075   -0.3490    0.0000 C   0  0  0  0  0  0  0  0  0  0  0  0
    3.4075    0.4760    0.0000 O   0  0  0  0  0  0  0  0  0  0  0  0
    2.6930    0.8885    0.0000 C   0  0  0  0  0  0  0  0  0  0  0  0
    2.6930    1.7135    0.0000 C   0  0  0  0  0  0  0  0  0  0  0  0
    1.9785    2.1260    0.0000 C   0  0  0  0  0  0  0  0  0  0  0  0
    2.6930   -0.7615    0.0000 C   0  0  0  0  0  0  0  0  0  0  0  0
    2.6930   -1.5865    0.0000 C   0  0  0  0  0  0  0  0  0  0  0  0
    4.1219   -3.2365    0.0000 O   0  0  0  0  0  0  0  0  0  0  0  0
  1  2  2  0  0  0  0
  2  3  1  0  0  0  0
  4  3  1  0  0  0  0
  5  4  2  0  0  0  0
  6  5  1  0  0  0  0
  6  7  1  0  0  0  0
  7  8  1  0  0  0  0
  8  9  1  0  0  0  0
  9 10  2  0  0  0  0
 11  6  2  0  0  0  0
 12 11  1  0  0  0  0
  3 12  2  0  0  0  0
  2 13  1  0  0  0  0
M  END
> <Molecule name>
13524

> <InChI_Code_QSARr>
InChI=1S/C10H10O3/c1-2-7-13-9-5-3-8(4-6-9)10(11)12/h2-6H,1,7H2,(H,11,12)

> <OriginalSmiles>
O=C(O)C1(=CC=C(OCC=C)C=C1)

> <Canonical_QSARr>
C=CCOC1C=CC(=CC=1)C(O)=O

> <InChI Key_QSARr>
DYDWKSVZHZNBLO-UHFFFAOYSA-N

> <Salt_Solvent (Concatenate)>
?

> <temp>
25

> <method>
spectrophotometric

> <type>
a1/apparent

> <group>
?

> <basicOrAcidic>
acidic

> <pKa>
4.45

$$$$
13514
  Mrv1713012071712052D          

 13 13  0  0  0  0            999 V2000
    1.5938   -2.0942    0.0000 O   0  0  0  0  0  0  0  0  0  0  0  0
    0.8794   -1.6817    0.0000 C   0  0  0  0  0  0  0  0  0  0  0  0
    0.8794   -0.8567    0.0000 C   0  0  0  0  0  0  0  0  0  0  0  0
    0.1649   -0.4442    0.0000 C   0  0  0  0  0  0  0  0  0  0  0  0
    0.1649    0.3808    0.0000 C   0  0  0  0  0  0  0  0  0  0  0  0
   -0.5496    0.7933    0.0000 C   0  0  0  0  0  0  0  0  0  0  0  0
   -0.5496    1.6183    0.0000 C   0  0  0  0  0  0  0  0  0  0  0  0
   -1.2641    0.3808    0.0000 C   0  0  0  0  0  0  0  0  0  0  0  0
   -1.2641   -0.4442    0.0000 C   0  0  0  0  0  0  0  0  0  0  0  0
   -0.5496   -0.8567    0.0000 C   0  0  0  0  0  0  0  0  0  0  0  0
   -0.5496   -1.6817    0.0000 C   0  0  0  0  0  0  0  0  0  0  0  0
    1.5938   -0.4442    0.0000 O   0  0  0  0  0  0  0  0  0  0  0  0
    0.1649   -2.0942    0.0000 O   0  0  0  0  0  0  0  0  0  0  0  0
  1  2  2  0  0  0  0
  2  3  1  0  0  0  0
  3  4  1  0  0  0  0
  5  4  1  0  0  0  0
  6  5  2  0  0  0  0
  6  7  1  0  0  0  0
  8  6  1  0  0  0  0
  9  8  2  0  0  0  0
 10  9  1  0  0  0  0
  4 10  2  0  0  0  0
 10 11  1  0  0  0  0
  3 12  2  0  0  0  0
  2 13  1  0  0  0  0
M  END
> <Molecule name>
13514

> <InChI_Code_QSARr>
InChI=1S/C10H10O3/c1-6-3-4-7(2)8(5-6)9(11)10(12)13/h3-5H,1-2H3,(H,12,13)

> <OriginalSmiles>
O=C(O)C(=O)C1(=C(C=CC(=C1)C)C)

> <Canonical_QSARr>
CC1=CC(C(=O)C(O)=O)=C(C)C=C1

> <InChI Key_QSARr>
NDYSRCJHIBVQTC-UHFFFAOYSA-N

> <Salt_Solvent (Concatenate)>
?

> <temp>
25

> <method>
potentiometric

> <type>
a/apparent

> <group>
?

> <basicOrAcidic>
acidic

> <pKa>
1.45

$$$$
13270
  Mrv1713012071712052D          

 13 14  0  0  0  0            999 V2000
   -1.2601   -0.2493    0.0000 C   0  0  0  0  0  0  0  0  0  0  0  0
   -0.5456    0.1632    0.0000 O   0  0  0  0  0  0  0  0  0  0  0  0
    0.1688   -0.2493    0.0000 C   0  0  0  0  0  0  0  0  0  0  0  0
    0.8833    0.1632    0.0000 C   0  0  0  0  0  0  0  0  0  0  0  0
    1.5978   -0.2493    0.0000 C   0  0  0  0  0  0  0  0  0  0  0  0
    1.5978   -1.0743    0.0000 C   0  0  0  0  0  0  0  0  0  0  0  0
    0.8833   -1.4868    0.0000 C   0  0  0  0  0  0  0  0  0  0  0  0
    0.1688   -1.0743    0.0000 C   0  0  0  0  0  0  0  0  0  0  0  0
   -0.5456   -1.4868    0.0000 C   0  0  0  0  0  0  0  0  0  0  0  0
   -1.2601   -1.0743    0.0000 C   0  0  0  0  0  0  0  0  0  0  0  0
   -1.9746    0.1632    0.0000 C   0  0  0  0  0  0  0  0  0  0  0  0
   -1.9746    0.9882    0.0000 O   0  0  0  0  0  0  0  0  0  0  0  0
   -2.6891   -0.2493    0.0000 O   0  0  0  0  0  0  0  0  0  0  0  0
  2  1  1  0  0  0  0
  3  2  1  0  0  0  0
  3  4  1  0  0  0  0
  4  5  2  0  0  0  0
  5  6  1  0  0  0  0
  6  7  2  0  0  0  0
  7  8  1  0  0  0  0
  8  3  2  0  0  0  0
  9  8  1  0  0  0  0
 10  9  1  0  0  0  0
  1 10  1  0  0  0  0
  1 11  2  0  0  0  0
 11 12  1  0  0  0  0
 11 13  1  0  0  0  0
M  END
> <Molecule name>
13270

> <InChI_Code_QSARr>
InChI=1S/C10H10O3/c11-10(12)9-6-5-7-3-1-2-4-8(7)13-9/h1-4,11-12H,5-6H2

> <OriginalSmiles>
O=C(O)C2(OC1(=C(C=CC=C1)CC2))

> <Canonical_QSARr>
OC(O)=C1CCC2C=CC=CC=2O1

> <InChI Key_QSARr>
OFQNBSGSDNWJAJ-UHFFFAOYSA-N

> <Salt_Solvent (Concatenate)>
?

> <temp>
25

> <method>
potentiometric

> <type>
a/apparent

> <group>
?

> <basicOrAcidic>
acidic

> <pKa>
3.38

$$$$
13492
  Mrv1713012071712052D          

 13 13  0  0  0  0            999 V2000
    3.0521   -2.4707    0.0000 Br  0  0  0  0  0  0  0  0  0  0  0  0
    2.6942   -1.7274    0.0000 C   0  0  0  0  0  0  0  0  0  0  0  0
    3.2085   -1.0824    0.0000 C   0  0  0  0  0  0  0  0  0  0  0  0
    3.0250   -0.2781    0.0000 C   0  0  0  0  0  0  0  0  0  0  0  0
    2.2817    0.0798    0.0000 C   0  0  0  0  0  0  0  0  0  0  0  0
    2.2817    0.9048    0.0000 C   0  0  0  0  0  0  0  0  0  0  0  0
    1.5672    1.3173    0.0000 C   0  0  0  0  0  0  0  0  0  0  0  0
    2.9961    1.3173    0.0000 C   0  0  0  0  0  0  0  0  0  0  0  0
    1.5384   -0.2781    0.0000 C   0  0  0  0  0  0  0  0  0  0  0  0
    1.3548   -1.0824    0.0000 C   0  0  0  0  0  0  0  0  0  0  0  0
    0.5505   -1.2660    0.0000 O   0  0  0  0  0  0  0  0  0  0  0  0
    1.8692   -1.7274    0.0000 C   0  0  0  0  0  0  0  0  0  0  0  0
    1.5112   -2.4707    0.0000 O   0  0  0  0  0  0  0  0  0  0  0  0
  1  2  1  0  0  0  0
  3  2  1  0  0  0  0
  4  3  2  0  0  0  0
  5  4  1  0  0  0  0
  5  6  1  0  0  0  0
  6  7  1  0  0  0  0
  6  8  1  0  0  0  0
  9  5  2  0  0  0  0
 10  9  1  0  0  0  0
 10 11  2  0  0  0  0
 12 10  1  0  0  0  0
  2 12  2  0  0  0  0
 12 13  1  0  0  0  0
M  END
> <Molecule name>
13492

> <InChI_Code_QSARr>
InChI=1S/C10H11BrO2/c1-6(2)7-3-4-8(11)10(13)9(12)5-7/h3-6H,1-2H3,(H,12,13)

> <OriginalSmiles>
[Br]C1(=C(O)C(=O)C=C(C=C1)C(C)C)

> <Canonical_QSARr>
CC(C)C1C=CC(Br)=C(O)C(=O)C=1

> <InChI Key_QSARr>
CGYZOYSDCBOVNH-UHFFFAOYSA-N

> <Salt_Solvent (Concatenate)>
?

> <temp>
25

> <method>
potentiometric

> <type>
a/thermodynamic

> <group>
?

> <basicOrAcidic>
acidic

> <pKa>
6.28

$$$$
13491
  Mrv1713012071712052D          

 13 13  0  0  0  0            999 V2000
    2.8410   -0.2423    0.0000 Br  0  0  0  0  0  0  0  0  0  0  0  0
    2.1960   -0.7567    0.0000 C   0  0  0  0  0  0  0  0  0  0  0  0
    1.4527   -0.3987    0.0000 C   0  0  0  0  0  0  0  0  0  0  0  0
    1.4527    0.4263    0.0000 C   0  0  0  0  0  0  0  0  0  0  0  0
    0.7383    0.8388    0.0000 C   0  0  0  0  0  0  0  0  0  0  0  0
    2.1672    0.8388    0.0000 C   0  0  0  0  0  0  0  0  0  0  0  0
    0.7094   -0.7567    0.0000 C   0  0  0  0  0  0  0  0  0  0  0  0
    0.5259   -1.5610    0.0000 C   0  0  0  0  0  0  0  0  0  0  0  0
    1.0402   -2.2060    0.0000 C   0  0  0  0  0  0  0  0  0  0  0  0
    1.8652   -2.2060    0.0000 C   0  0  0  0  0  0  0  0  0  0  0  0
    2.2232   -2.9493    0.0000 O   0  0  0  0  0  0  0  0  0  0  0  0
    2.3796   -1.5610    0.0000 C   0  0  0  0  0  0  0  0  0  0  0  0
    3.1839   -1.7446    0.0000 O   0  0  0  0  0  0  0  0  0  0  0  0
  1  2  1  0  0  0  0
  3  2  1  0  0  0  0
  3  4  1  0  0  0  0
  4  5  1  0  0  0  0
  4  6  1  0  0  0  0
  7  3  2  0  0  0  0
  8  7  1  0  0  0  0
  9  8  2  0  0  0  0
 10  9  1  0  0  0  0
 10 11  2  0  0  0  0
 12 10  1  0  0  0  0
  2 12  2  0  0  0  0
 12 13  1  0  0  0  0
M  END
> <Molecule name>
13491

> <InChI_Code_QSARr>
InChI=1S/C10H11BrO2/c1-6(2)7-4-3-5-8(12)10(13)9(7)11/h3-6H,1-2H3,(H,12,13)

> <OriginalSmiles>
[Br]C1(=C(O)C(=O)C=CC=C1C(C)C)

> <Canonical_QSARr>
CC(C)C1=CC=CC(=O)C(O)=C1Br

> <InChI Key_QSARr>
OKRVWQLRBOUFKB-UHFFFAOYSA-N

> <Salt_Solvent (Concatenate)>
?

> <temp>
25

> <method>
potentiometric

> <type>
a/thermodynamic

> <group>
?

> <basicOrAcidic>
acidic

> <pKa>
6.68

$$$$
14883
  Mrv1713012071712052D          

 16 16  0  0  0  0            999 V2000
    0.2679   -1.9594    0.0000 N   0  0  0  0  0  0  0  0  0  0  0  0
    0.2679   -1.1344    0.0000 C   0  0  0  0  0  0  0  0  0  0  0  0
    0.9824   -0.7219    0.0000 C   0  0  0  0  0  0  0  0  0  0  0  0
    1.6969   -1.1344    0.0000 C   0  0  0  0  0  0  0  0  0  0  0  0
    2.4113   -0.7219    0.0000 C   0  0  0  0  0  0  0  0  0  0  0  0
    2.4113    0.1031    0.0000 C   0  0  0  0  0  0  0  0  0  0  0  0
    1.6969    0.5156    0.0000 C   0  0  0  0  0  0  0  0  0  0  0  0
    1.6969    1.3406    0.0000 N   0  0  0  0  0  0  0  0  0  0  0  0
    2.4113    1.7531    0.0000 C   0  0  0  0  0  0  0  0  0  0  0  0
    0.9824    1.7531    0.0000 C   0  0  0  0  0  0  0  0  0  0  0  0
    0.9824    0.1031    0.0000 C   0  0  0  0  0  0  0  0  0  0  0  0
   -0.4465   -0.7219    0.0000 C   0  0  0  0  0  0  0  0  0  0  0  0
   -1.1610   -0.3094    0.0000 F   0  0  0  0  0  0  0  0  0  0  0  0
   -0.0340   -0.0074    0.0000 F   0  0  0  0  0  0  0  0  0  0  0  0
   -0.8590   -1.4363    0.0000 F   0  0  0  0  0  0  0  0  0  0  0  0
   -0.4465   -2.3719    0.0000 O   0  0  0  0  0  0  0  0  0  0  0  0
  1  2  1  0  0  0  0
  2  3  1  0  0  0  0
  4  3  1  0  0  0  0
  5  4  2  0  0  0  0
  6  5  1  0  0  0  0
  7  6  2  0  0  0  0
  7  8  1  0  0  0  0
  8  9  1  0  0  0  0
  8 10  1  0  0  0  0
 11  7  1  0  0  0  0
  3 11  2  0  0  0  0
  2 12  1  0  0  0  0
 12 13  1  0  0  0  0
 12 14  1  0  0  0  0
 12 15  1  0  0  0  0
  1 16  2  0  0  0  0
M  END
> <Molecule name>
14883

> <InChI_Code_QSARr>
InChI=1S/C10H11F3N2O/c1-15(2)8-5-3-4-7(6-8)9(14-16)10(11,12)13/h3-6,9H,1-2H3

> <OriginalSmiles>
FC(F)(F)C(=NO)C1(=CC(N(C)C)=CC=C1)

> <Canonical_QSARr>
CN(C)C1C=C(C=CC=1)C(N=O)C(F)(F)F

> <InChI Key_QSARr>
OMDVOTYVMOOGAZ-UHFFFAOYSA-N

> <Salt_Solvent (Concatenate)>
?

> <temp>
25

> <method>
spectrophotometric

> <type>
a1/apparent

> <group>
?

> <basicOrAcidic>
acidic

> <pKa>
9.3

$$$$
17128
  Mrv1713012071712052D          

 15 16  0  0  0  0            999 V2000
   -0.9083    0.2096    0.0000 N   0  0  0  0  0  0  0  0  0  0  0  0
   -0.3563    0.8227    0.0000 C   0  0  0  0  0  0  0  0  0  0  0  0
   -0.6113    1.6073    0.0000 C   0  0  0  0  0  0  0  0  0  0  0  0
   -1.4182    1.7788    0.0000 O   0  0  0  0  0  0  0  0  0  0  0  0
   -0.0592    2.2204    0.0000 O   0  0  0  0  0  0  0  0  0  0  0  0
    0.4507    0.6511    0.0000 C   0  0  0  0  0  0  0  0  0  0  0  0
    0.7056   -0.1335    0.0000 C   0  0  0  0  0  0  0  0  0  0  0  0
    1.4902   -0.3884    0.0000 C   0  0  0  0  0  0  0  0  0  0  0  0
    2.2047    0.0241    0.0000 C   0  0  0  0  0  0  0  0  0  0  0  0
    2.9192   -0.3884    0.0000 C   0  0  0  0  0  0  0  0  0  0  0  0
    2.9192   -1.2134    0.0000 C   0  0  0  0  0  0  0  0  0  0  0  0
    2.2047   -1.6259    0.0000 C   0  0  0  0  0  0  0  0  0  0  0  0
    1.4902   -1.2134    0.0000 C   0  0  0  0  0  0  0  0  0  0  0  0
    0.7056   -1.4684    0.0000 N   0  0  0  0  0  0  0  0  0  0  0  0
    0.2207   -0.8009    0.0000 N   0  0  0  0  0  0  0  0  0  0  0  0
  1  2  2  0  0  0  0
  2  3  1  0  0  0  0
  3  4  1  0  0  0  0
  3  5  1  0  0  0  0
  2  6  1  0  0  0  0
  6  7  1  0  0  0  0
  8  7  1  0  0  0  0
  8  9  2  0  0  0  0
  9 10  1  0  0  0  0
 10 11  2  0  0  0  0
 11 12  1  0  0  0  0
 12 13  2  0  0  0  0
 13  8  1  0  0  0  0
 14 13  1  0  0  0  0
 15 14  1  0  0  0  0
  7 15  2  0  0  0  0
M  END
> <Molecule name>
17128

> <InChI_Code_QSARr>
InChI=1S/C10H11N3O2/c11-7(10(14)15)5-9-6-3-1-2-4-8(6)12-13-9/h1-4,10-11,14-15H,5H2,(H,12,13)

> <OriginalSmiles>
O=C(O)C([NH3+])CC1(=NNC2(=C1C=CC=C2))

> <Canonical_QSARr>
N=C(CC1=NNC2=CC=CC=C21)C(O)O

> <InChI Key_QSARr>
JXKBMHROUWEAAK-UHFFFAOYSA-N

> <Salt_Solvent (Concatenate)>
?

> <temp>


> <method>
potentiometric

> <type>
a1/apparent

> <group>
?

> <basicOrAcidic>
acidic

> <pKa>
2.2

$$$$
16195
  Mrv1713012071712052D          

 17 18  0  0  0  0            999 V2000
    1.7984   -0.4167    0.0000 S   0  0  0  0  0  0  0  0  0  0  0  0
    1.4628   -1.1704    0.0000 C   0  0  0  0  0  0  0  0  0  0  0  0
    0.6424   -1.2566    0.0000 C   0  0  0  0  0  0  0  0  0  0  0  0
    0.3068   -2.0103    0.0000 C   0  0  0  0  0  0  0  0  0  0  0  0
    0.7917   -2.6777    0.0000 C   0  0  0  0  0  0  0  0  0  0  0  0
    0.4562   -3.4314    0.0000 N   0  0  0  0  0  0  0  0  0  0  0  0
    1.6122   -2.5915    0.0000 C   0  0  0  0  0  0  0  0  0  0  0  0
    1.9478   -1.8378    0.0000 C   0  0  0  0  0  0  0  0  0  0  0  0
    2.1340    0.3370    0.0000 N   0  0  0  0  0  0  0  0  0  0  0  0
    1.6490    1.0044    0.0000 C   0  0  0  0  0  0  0  0  0  0  0  0
    1.9040    1.7890    0.0000 N   0  0  0  0  0  0  0  0  0  0  0  0
    1.2365    2.2740    0.0000 C   0  0  0  0  0  0  0  0  0  0  0  0
    1.2365    3.0990    0.0000 C   0  0  0  0  0  0  0  0  0  0  0  0
    0.5691    1.7890    0.0000 C   0  0  0  0  0  0  0  0  0  0  0  0
    0.8240    1.0044    0.0000 S   0  0  0  0  0  0  0  0  0  0  0  0
    2.5521   -0.7523    0.0000 O   0  0  0  0  0  0  0  0  0  0  0  0
    1.0447   -0.0811    0.0000 O   0  0  0  0  0  0  0  0  0  0  0  0
  1  2  1  0  0  0  0
  3  2  1  0  0  0  0
  4  3  2  0  0  0  0
  5  4  1  0  0  0  0
  5  6  1  0  0  0  0
  7  5  2  0  0  0  0
  8  7  1  0  0  0  0
  2  8  2  0  0  0  0
  1  9  1  0  0  0  0
  9 10  1  0  0  0  0
 11 10  2  0  0  0  0
 12 11  1  0  0  0  0
 12 13  1  0  0  0  0
 14 12  2  0  0  0  0
 15 14  1  0  0  0  0
 10 15  1  0  0  0  0
  1 16  2  0  0  0  0
  1 17  2  0  0  0  0
M  END
> <Molecule name>
16195

> <InChI_Code_QSARr>
InChI=1S/C10H11N3O2S2/c1-7-6-16-10(12-7)13-17(14,15)9-4-2-8(11)3-5-9/h2-6H,11H2,1H3,(H,12,13)

> <OriginalSmiles>
S(=O)(=O)(NC=1(SC=C(N=1)C))C2(=CC=C(N)C=C2)

> <Canonical_QSARr>
CC1=CSC(NS(=O)(=O)C2C=CC(N)=CC=2)=N1

> <InChI Key_QSARr>
KJVQYDYPDFFJMP-UHFFFAOYSA-N

> <Salt_Solvent (Concatenate)>
?

> <temp>
20

> <method>
mean from 2

> <type>
a/apparent

> <group>
?

> <basicOrAcidic>
acidic

> <pKa>
7.12

$$$$
16196
  Mrv1713012071712052D          

 17 18  0  0  0  0            999 V2000
    1.1241   -0.1264    0.0000 S   0  0  0  0  0  0  0  0  0  0  0  0
    1.8386    0.2861    0.0000 C   0  0  0  0  0  0  0  0  0  0  0  0
    2.5531   -0.1264    0.0000 C   0  0  0  0  0  0  0  0  0  0  0  0
    3.2675    0.2861    0.0000 C   0  0  0  0  0  0  0  0  0  0  0  0
    3.2675    1.1111    0.0000 C   0  0  0  0  0  0  0  0  0  0  0  0
    3.9820    1.5236    0.0000 N   0  0  0  0  0  0  0  0  0  0  0  0
    2.5531    1.5236    0.0000 C   0  0  0  0  0  0  0  0  0  0  0  0
    2.5531    2.3486    0.0000 C   0  0  0  0  0  0  0  0  0  0  0  0
    1.8386    1.1111    0.0000 C   0  0  0  0  0  0  0  0  0  0  0  0
    0.4097   -0.5389    0.0000 N   0  0  0  0  0  0  0  0  0  0  0  0
    0.4097   -1.3639    0.0000 C   0  0  0  0  0  0  0  0  0  0  0  0
   -0.2578   -1.8489    0.0000 N   0  0  0  0  0  0  0  0  0  0  0  0
   -0.0028   -2.6335    0.0000 C   0  0  0  0  0  0  0  0  0  0  0  0
    0.8222   -2.6335    0.0000 C   0  0  0  0  0  0  0  0  0  0  0  0
    1.0771   -1.8489    0.0000 S   0  0  0  0  0  0  0  0  0  0  0  0
    0.7116    0.5880    0.0000 O   0  0  0  0  0  0  0  0  0  0  0  0
    1.5366   -0.8409    0.0000 O   0  0  0  0  0  0  0  0  0  0  0  0
  1  2  1  0  0  0  0
  3  2  1  0  0  0  0
  4  3  2  0  0  0  0
  5  4  1  0  0  0  0
  5  6  1  0  0  0  0
  7  5  2  0  0  0  0
  7  8  1  0  0  0  0
  9  7  1  0  0  0  0
  2  9  2  0  0  0  0
  1 10  1  0  0  0  0
 10 11  1  0  0  0  0
 12 11  2  0  0  0  0
 13 12  1  0  0  0  0
 14 13  2  0  0  0  0
 15 14  1  0  0  0  0
 11 15  1  0  0  0  0
  1 16  2  0  0  0  0
  1 17  2  0  0  0  0
M  END
> <Molecule name>
16196

> <InChI_Code_QSARr>
InChI=1S/C10H11N3O2S2/c1-7-6-8(2-3-9(7)11)17(14,15)13-10-12-4-5-16-10/h2-6H,11H2,1H3,(H,12,13)

> <OriginalSmiles>
S(=O)(=O)(NC=1(SC=CN=1))C2(=CC(=C(N)C=C2)C)

> <Canonical_QSARr>
CC1C=C(C=CC=1N)S(=O)(=O)NC1=NC=CS1

> <InChI Key_QSARr>
MGILFWXNSNMZJG-UHFFFAOYSA-N

> <Salt_Solvent (Concatenate)>
?

> <temp>


> <method>
potentiometric

> <type>
a/apparent

> <group>
?

> <basicOrAcidic>
acidic

> <pKa>
7.0

$$$$
15772
  Mrv1713012071712052D          

 18 19  0  0  0  0            999 V2000
    0.4763   -0.3085    0.0000 S   0  0  0  0  0  0  0  0  0  0  0  0
    0.4763    0.5165    0.0000 C   0  0  0  0  0  0  0  0  0  0  0  0
    1.1908    0.9290    0.0000 C   0  0  0  0  0  0  0  0  0  0  0  0
    1.1908    1.7540    0.0000 C   0  0  0  0  0  0  0  0  0  0  0  0
    0.4763    2.1665    0.0000 C   0  0  0  0  0  0  0  0  0  0  0  0
    0.4763    2.9915    0.0000 N   0  0  0  0  0  0  0  0  0  0  0  0
   -0.2382    1.7540    0.0000 C   0  0  0  0  0  0  0  0  0  0  0  0
   -0.2382    0.9290    0.0000 C   0  0  0  0  0  0  0  0  0  0  0  0
    0.4763   -1.1335    0.0000 N   0  0  0  0  0  0  0  0  0  0  0  0
    1.1908   -1.5461    0.0000 C   0  0  0  0  0  0  0  0  0  0  0  0
    1.1908   -2.3711    0.0000 N   0  0  0  0  0  0  0  0  0  0  0  0
    1.9053   -2.7836    0.0000 C   0  0  0  0  0  0  0  0  0  0  0  0
    2.6197   -2.3711    0.0000 C   0  0  0  0  0  0  0  0  0  0  0  0
    2.6197   -1.5461    0.0000 C   0  0  0  0  0  0  0  0  0  0  0  0
    3.3342   -1.1336    0.0000 N   0  0  0  0  0  0  0  0  0  0  0  0
    1.9053   -1.1336    0.0000 N   0  0  0  0  0  0  0  0  0  0  0  0
   -0.3487   -0.3085    0.0000 O   0  0  0  0  0  0  0  0  0  0  0  0
    1.3013   -0.3086    0.0000 O   0  0  0  0  0  0  0  0  0  0  0  0
  1  2  1  0  0  0  0
  3  2  1  0  0  0  0
  4  3  2  0  0  0  0
  5  4  1  0  0  0  0
  5  6  1  0  0  0  0
  7  5  2  0  0  0  0
  8  7  1  0  0  0  0
  2  8  2  0  0  0  0
  1  9  1  0  0  0  0
  9 10  1  0  0  0  0
 11 10  1  0  0  0  0
 12 11  2  0  0  0  0
 13 12  1  0  0  0  0
 14 13  2  0  0  0  0
 14 15  1  0  0  0  0
 16 14  1  0  0  0  0
 10 16  2  0  0  0  0
  1 17  2  0  0  0  0
  1 18  2  0  0  0  0
M  END
> <Molecule name>
15772

> <InChI_Code_QSARr>
InChI=1S/C10H11N5O2S/c11-7-1-3-8(4-2-7)18(16,17)15-10-13-6-5-9(12)14-10/h1-6H,11H2,(H3,12,13,14,15)

> <OriginalSmiles>
S(=O)(=O)(NC1(=NC(N)=CC=N1))C2(=CC=C(N)C=C2)

> <Canonical_QSARr>
NC1C=CC(=CC=1)S(=O)(=O)NC1=NC(N)=CC=N1

> <InChI Key_QSARr>
NZJLTOYOJWOIFZ-UHFFFAOYSA-N

> <Salt_Solvent (Concatenate)>
?

> <temp>


> <method>
potentiometric

> <type>
a/apparent

> <group>
?

> <basicOrAcidic>
acidic

> <pKa>
9.44

$$$$
13652
  Mrv1713012071712052D          

 13 13  0  0  0  0            999 V2000
    1.4289    2.4750    0.0000 C   0  0  0  0  0  0  0  0  0  0  0  0
    0.7145    2.0625    0.0000 O   0  0  0  0  0  0  0  0  0  0  0  0
    0.7145    1.2375    0.0000 C   0  0  0  0  0  0  0  0  0  0  0  0
    1.4289    0.8250    0.0000 C   0  0  0  0  0  0  0  0  0  0  0  0
    1.4289   -0.0000    0.0000 C   0  0  0  0  0  0  0  0  0  0  0  0
    0.7145   -0.4125    0.0000 C   0  0  0  0  0  0  0  0  0  0  0  0
    0.0000    0.0000    0.0000 C   0  0  0  0  0  0  0  0  0  0  0  0
    0.0000    0.8250    0.0000 C   0  0  0  0  0  0  0  0  0  0  0  0
   -0.7145    1.2375    0.0000 C   0  0  0  0  0  0  0  0  0  0  0  0
   -0.7145    2.0625    0.0000 C   0  0  0  0  0  0  0  0  0  0  0  0
   -1.4289    2.4750    0.0000 C   0  0  0  0  0  0  0  0  0  0  0  0
   -1.4289    3.3000    0.0000 N   0  0  0  0  0  0  0  0  0  0  0  0
   -2.1434    3.7125    0.0000 O   0  0  0  0  0  0  0  0  0  0  0  0
  1  2  1  0  0  0  0
  2  3  1  0  0  0  0
  3  4  1  0  0  0  0
  4  5  2  0  0  0  0
  5  6  1  0  0  0  0
  6  7  2  0  0  0  0
  7  8  1  0  0  0  0
  3  8  2  0  0  0  0
  9  8  1  4  0  0  0
  9 10  2  0  0  0  0
 10 11  1  0  0  0  0
 11 12  1  0  0  0  0
 12 13  2  0  0  0  0
M  END
> <Molecule name>
13652

> <InChI_Code_QSARr>
InChI=1S/C10H11NO2/c1-13-10-7-3-2-5-9(10)6-4-8-11-12/h2-7H,8H2,1H3

> <OriginalSmiles>
O(C1(=C(C=CC=C1)C=CC=NO))C

> <Canonical_QSARr>
COC1C=CC=CC=1C=CCN=O

> <InChI Key_QSARr>
XXDDOXMISQLNBB-UHFFFAOYSA-N

> <Salt_Solvent (Concatenate)>
?, ?

> <temp>
25

> <method>


> <type>
apparent

> <group>
?, ?

> <basicOrAcidic>
acidic

> <pKa>
11.07

$$$$
12210
  Mrv1713012071712052D          

 14 14  0  0  0  0            999 V2000
    2.1434   -1.4732    0.0000 S   0  0  0  0  0  0  0  0  0  0  0  0
    2.1434   -0.6482    0.0000 C   0  0  0  0  0  0  0  0  0  0  0  0
    1.4290   -0.2357    0.0000 N   0  0  0  0  0  0  0  0  0  0  0  0
    0.7145   -0.6482    0.0000 C   0  0  0  0  0  0  0  0  0  0  0  0
    0.0000   -0.2357    0.0000 C   0  0  0  0  0  0  0  0  0  0  0  0
    0.0000    0.5893    0.0000 C   0  0  0  0  0  0  0  0  0  0  0  0
   -0.7145    1.0018    0.0000 C   0  0  0  0  0  0  0  0  0  0  0  0
   -1.4289    0.5893    0.0000 C   0  0  0  0  0  0  0  0  0  0  0  0
   -1.4289   -0.2357    0.0000 C   0  0  0  0  0  0  0  0  0  0  0  0
   -0.7145   -0.6482    0.0000 C   0  0  0  0  0  0  0  0  0  0  0  0
    0.7145   -1.4732    0.0000 O   0  0  0  0  0  0  0  0  0  0  0  0
    2.8579   -0.2357    0.0000 O   0  0  0  0  0  0  0  0  0  0  0  0
    3.5724   -0.6482    0.0000 C   0  0  0  0  0  0  0  0  0  0  0  0
    4.2868   -0.2357    0.0000 C   0  0  0  0  0  0  0  0  0  0  0  0
  1  2  2  0  0  0  0
  2  3  1  0  0  0  0
  3  4  1  0  0  0  0
  4  5  1  0  0  0  0
  6  5  1  0  0  0  0
  7  6  2  0  0  0  0
  8  7  1  0  0  0  0
  9  8  2  0  0  0  0
 10  9  1  0  0  0  0
  5 10  2  0  0  0  0
  4 11  2  0  0  0  0
  2 12  1  0  0  0  0
 12 13  1  0  0  0  0
 13 14  1  0  0  0  0
M  END
> <Molecule name>
12210

> <InChI_Code_QSARr>
InChI=1S/C10H11NO2S/c1-2-13-10(14)11-9(12)8-6-4-3-5-7-8/h3-7H,2H2,1H3,(H,11,12,14)

> <OriginalSmiles>
S=C(OCC)NC(=O)C1(=CC=CC=C1)

> <Canonical_QSARr>
CCOC(=S)NC(=O)C1C=CC=CC=1

> <InChI Key_QSARr>
GCMIBRWGMZXOOW-UHFFFAOYSA-N

> <Salt_Solvent (Concatenate)>
?

> <temp>
20

> <method>
potentiometric

> <type>
a1/apparent

> <group>
?

> <basicOrAcidic>
acidic

> <pKa>
7.46

$$$$
12252
  Mrv1713012071712052D          

 14 14  0  0  0  0            999 V2000
   -0.4125    0.7145    0.0000 N   0  0  0  0  0  0  0  0  0  0  0  0
    0.0000   -0.0000    0.0000 C   0  0  0  0  0  0  0  0  0  0  0  0
   -0.4125   -0.7145    0.0000 C   0  0  0  0  0  0  0  0  0  0  0  0
   -1.2375   -0.7145    0.0000 C   0  0  0  0  0  0  0  0  0  0  0  0
   -1.6500   -1.4290    0.0000 C   0  0  0  0  0  0  0  0  0  0  0  0
   -1.2375   -2.1434    0.0000 C   0  0  0  0  0  0  0  0  0  0  0  0
   -0.4125   -2.1434    0.0000 C   0  0  0  0  0  0  0  0  0  0  0  0
    0.0000   -1.4290    0.0000 C   0  0  0  0  0  0  0  0  0  0  0  0
    0.8250   -0.0000    0.0000 C   0  0  0  0  0  0  0  0  0  0  0  0
    1.2375    0.7145    0.0000 O   0  0  0  0  0  0  0  0  0  0  0  0
    2.0625    0.7145    0.0000 C   0  0  0  0  0  0  0  0  0  0  0  0
    2.4750    1.4289    0.0000 C   0  0  0  0  0  0  0  0  0  0  0  0
    1.2375   -0.7145    0.0000 O   0  0  0  0  0  0  0  0  0  0  0  0
    0.0000    1.4289    0.0000 O   0  0  0  0  0  0  0  0  0  0  0  0
  1  2  1  0  0  0  0
  2  3  1  0  0  0  0
  4  3  1  0  0  0  0
  5  4  2  0  0  0  0
  6  5  1  0  0  0  0
  7  6  2  0  0  0  0
  8  7  1  0  0  0  0
  3  8  2  0  0  0  0
  2  9  1  0  0  0  0
  9 10  1  0  0  0  0
 10 11  1  0  0  0  0
 11 12  1  0  0  0  0
  9 13  2  0  0  0  0
  1 14  2  0  0  0  0
M  END
> <Molecule name>
12252

> <InChI_Code_QSARr>
InChI=1S/C10H11NO3/c1-2-14-10(12)9(11-13)8-6-4-3-5-7-8/h3-7,9H,2H2,1H3

> <OriginalSmiles>
O=C(OCC)C(=NO)C1(=CC=CC=C1)

> <Canonical_QSARr>
CCOC(=O)C(N=O)C1C=CC=CC=1

> <InChI Key_QSARr>
HDHCDDTUSROLIR-UHFFFAOYSA-N

> <Salt_Solvent (Concatenate)>
?

> <temp>
20

> <method>
potentiometric

> <type>
a1/apparent

> <group>
?

> <basicOrAcidic>
acidic

> <pKa>
8.95

$$$$
12251
  Mrv1713012071712052D          

 14 14  0  0  0  0            999 V2000
    0.7145   -1.4732    0.0000 N   0  0  0  0  0  0  0  0  0  0  0  0
    0.0000   -1.0607    0.0000 C   0  0  0  0  0  0  0  0  0  0  0  0
    0.0000   -0.2357    0.0000 C   0  0  0  0  0  0  0  0  0  0  0  0
   -0.7145    0.1768    0.0000 C   0  0  0  0  0  0  0  0  0  0  0  0
   -0.7145    1.0018    0.0000 C   0  0  0  0  0  0  0  0  0  0  0  0
   -1.4289    1.4143    0.0000 C   0  0  0  0  0  0  0  0  0  0  0  0
   -2.1434    1.0018    0.0000 C   0  0  0  0  0  0  0  0  0  0  0  0
   -2.1434    0.1768    0.0000 C   0  0  0  0  0  0  0  0  0  0  0  0
   -1.4289   -0.2357    0.0000 C   0  0  0  0  0  0  0  0  0  0  0  0
    0.7145    0.1768    0.0000 C   0  0  0  0  0  0  0  0  0  0  0  0
    1.4290   -0.2357    0.0000 C   0  0  0  0  0  0  0  0  0  0  0  0
    2.1434    0.1768    0.0000 O   0  0  0  0  0  0  0  0  0  0  0  0
    1.4290   -1.0607    0.0000 O   0  0  0  0  0  0  0  0  0  0  0  0
   -0.7145   -1.4732    0.0000 O   0  0  0  0  0  0  0  0  0  0  0  0
  1  2  2  0  0  0  0
  2  3  1  0  0  0  0
  3  4  1  0  0  0  0
  5  4  2  0  0  0  0
  6  5  1  0  0  0  0
  7  6  2  0  0  0  0
  8  7  1  0  0  0  0
  9  8  2  0  0  0  0
  4  9  1  0  0  0  0
  3 10  1  0  0  0  0
 10 11  1  0  0  0  0
 11 12  1  0  0  0  0
 11 13  2  0  0  0  0
  2 14  1  0  0  0  0
M  END
> <Molecule name>
12251

> <InChI_Code_QSARr>
InChI=1S/C10H11NO3/c11-10(14)8(6-9(12)13)7-4-2-1-3-5-7/h1-5,8H,6H2,(H2,11,14)(H,12,13)

> <OriginalSmiles>
O=C(N)C(C1(=CC=CC=C1))CC(=O)O

> <Canonical_QSARr>
N=C(O)C(CC(O)=O)C1C=CC=CC=1

> <InChI Key_QSARr>
PPOIRHDTIDWACH-UHFFFAOYSA-N

> <Salt_Solvent (Concatenate)>
?

> <temp>
25

> <method>
mean from 2

> <type>
thermodynamic

> <group>
?

> <basicOrAcidic>
acidic

> <pKa>
4.23

$$$$
13424
  Mrv1713012071712052D          

 13 14  0  0  0  0            999 V2000
    0.7349    0.8458    0.0000 N   0  0  0  0  0  0  0  0  0  0  0  0
    0.1516    1.4292    0.0000 C   0  0  0  0  0  0  0  0  0  0  0  0
    0.1516    2.2542    0.0000 O   0  0  0  0  0  0  0  0  0  0  0  0
   -0.4318    0.8458    0.0000 C   0  0  0  0  0  0  0  0  0  0  0  0
    0.1516    0.2625    0.0000 C   0  0  0  0  0  0  0  0  0  0  0  0
    0.1516   -0.5625    0.0000 S   0  0  0  0  0  0  0  0  0  0  0  0
    0.8660   -0.9750    0.0000 C   0  0  0  0  0  0  0  0  0  0  0  0
    0.8660   -1.8000    0.0000 C   0  0  0  0  0  0  0  0  0  0  0  0
    1.5805   -2.2125    0.0000 C   0  0  0  0  0  0  0  0  0  0  0  0
    2.2950   -1.8000    0.0000 C   0  0  0  0  0  0  0  0  0  0  0  0
    3.0095   -2.2125    0.0000 C   0  0  0  0  0  0  0  0  0  0  0  0
    2.2950   -0.9750    0.0000 C   0  0  0  0  0  0  0  0  0  0  0  0
    1.5805   -0.5625    0.0000 C   0  0  0  0  0  0  0  0  0  0  0  0
  2  1  2  0  0  0  0
  2  3  1  0  0  0  0
  4  2  1  0  0  0  0
  5  4  1  0  0  0  0
  1  5  1  0  0  0  0
  5  6  1  0  0  0  0
  6  7  1  0  0  0  0
  8  7  2  0  0  0  0
  9  8  1  0  0  0  0
 10  9  2  0  0  0  0
 10 11  1  0  0  0  0
 12 10  1  0  0  0  0
 13 12  2  0  0  0  0
  7 13  1  0  0  0  0
M  END
> <Molecule name>
13424

> <InChI_Code_QSARr>
InChI=1S/C10H11NOS/c1-7-2-4-8(5-3-7)13-10-6-9(12)11-10/h2-5,10H,6H2,1H3,(H,11,12)

> <OriginalSmiles>
S(C1(=CC=C(C)C=C1))C2(NC(=O)C2)

> <Canonical_QSARr>
CC1=CC=C(C=C1)SC1CC(O)=N1

> <InChI Key_QSARr>
GGDQYNXJUXSTHM-UHFFFAOYSA-N

> <Salt_Solvent (Concatenate)>
?

> <temp>
25

> <method>


> <type>
a1/apparent

> <group>
N-H

> <basicOrAcidic>
acidic

> <pKa>
13.45

$$$$
13689
  Mrv1713012071712052D          

 13 13  0  0  0  0            999 V2000
   -3.5724   -0.8567    0.0000 C   0  0  0  0  0  0  0  0  0  0  0  0
   -2.8579   -0.4442    0.0000 C   0  0  0  0  0  0  0  0  0  0  0  0
   -2.8579    0.3808    0.0000 O   0  0  0  0  0  0  0  0  0  0  0  0
   -2.1434   -0.8567    0.0000 C   0  0  0  0  0  0  0  0  0  0  0  0
   -1.4289   -0.4442    0.0000 C   0  0  0  0  0  0  0  0  0  0  0  0
   -0.7145   -0.8567    0.0000 N   0  0  0  0  0  0  0  0  0  0  0  0
   -0.0000   -0.4442    0.0000 C   0  0  0  0  0  0  0  0  0  0  0  0
    0.7145   -0.8567    0.0000 C   0  0  0  0  0  0  0  0  0  0  0  0
    1.4289   -0.4442    0.0000 C   0  0  0  0  0  0  0  0  0  0  0  0
    1.4289    0.3808    0.0000 C   0  0  0  0  0  0  0  0  0  0  0  0
    0.7145    0.7933    0.0000 C   0  0  0  0  0  0  0  0  0  0  0  0
   -0.0000    0.3808    0.0000 C   0  0  0  0  0  0  0  0  0  0  0  0
   -1.4289    0.3808    0.0000 S   0  0  0  0  0  0  0  0  0  0  0  0
  1  2  2  0  0  0  0
  2  3  1  0  0  0  0
  2  4  1  0  0  0  0
  4  5  1  0  0  0  0
  5  6  1  0  0  0  0
  6  7  1  0  0  0  0
  8  7  1  0  0  0  0
  9  8  2  0  0  0  0
 10  9  1  0  0  0  0
 11 10  2  0  0  0  0
 12 11  1  0  0  0  0
  7 12  2  0  0  0  0
  5 13  2  0  0  0  0
M  END
> <Molecule name>
13689

> <InChI_Code_QSARr>
InChI=1S/C10H11NOS/c1-8(12)7-10(13)11-9-5-3-2-4-6-9/h2-6,12H,1,7H2,(H,11,13)

> <OriginalSmiles>
S=C(NC1(=CC=CC=C1))CC(=O)C

> <Canonical_QSARr>
C=C(O)CC(=S)NC1C=CC=CC=1

> <InChI Key_QSARr>
XJSZBALVTDZBMS-UHFFFAOYSA-N

> <Salt_Solvent (Concatenate)>
?

> <temp>
25

> <method>
mean from 2

> <type>
a1/apparent

> <group>
?

> <basicOrAcidic>
acidic

> <pKa>
7.5

$$$$
13503
  Mrv1713012071712052D          

 13 13  0  0  0  0            999 V2000
    4.7815   -0.7615    0.0000 Cl  0  0  0  0  0  0  0  0  0  0  0  0
    4.0670   -0.3490    0.0000 C   0  0  0  0  0  0  0  0  0  0  0  0
    4.0670    0.4760    0.0000 C   0  0  0  0  0  0  0  0  0  0  0  0
    3.3525    0.8885    0.0000 C   0  0  0  0  0  0  0  0  0  0  0  0
    3.3525    1.7135    0.0000 Cl  0  0  0  0  0  0  0  0  0  0  0  0
    2.6381    0.4760    0.0000 C   0  0  0  0  0  0  0  0  0  0  0  0
    2.6381   -0.3490    0.0000 C   0  0  0  0  0  0  0  0  0  0  0  0
    1.9236   -0.7615    0.0000 C   0  0  0  0  0  0  0  0  0  0  0  0
    1.9236   -1.5865    0.0000 C   0  0  0  0  0  0  0  0  0  0  0  0
    1.2091   -1.9990    0.0000 C   0  0  0  0  0  0  0  0  0  0  0  0
    1.2091   -2.8240    0.0000 C   0  0  0  0  0  0  0  0  0  0  0  0
    3.3525   -0.7615    0.0000 C   0  0  0  0  0  0  0  0  0  0  0  0
    3.3525   -1.5865    0.0000 O   0  0  0  0  0  0  0  0  0  0  0  0
  1  2  1  0  0  0  0
  3  2  1  0  0  0  0
  4  3  2  0  0  0  0
  4  5  1  0  0  0  0
  6  4  1  0  0  0  0
  7  6  2  0  0  0  0
  7  8  1  0  0  0  0
  8  9  1  0  0  0  0
  9 10  1  0  0  0  0
 10 11  1  0  0  0  0
 12  7  1  0  0  0  0
  2 12  2  0  0  0  0
 12 13  1  0  0  0  0
M  END
> <Molecule name>
13503

> <InChI_Code_QSARr>
InChI=1S/C10H12Cl2O/c1-2-3-4-7-5-8(11)6-9(12)10(7)13/h5-6,13H,2-4H2,1H3

> <OriginalSmiles>
ClC1(=C(O)C(=CC(=C1)Cl)CCCC)

> <Canonical_QSARr>
CCCCC1=CC(Cl)=CC(Cl)=C1O

> <InChI Key_QSARr>
CKQVBCJJXPMOPU-UHFFFAOYSA-N

> <Salt_Solvent (Concatenate)>
?

> <temp>
25

> <method>
spectrophotometric

> <type>
a/apparent

> <group>
?

> <basicOrAcidic>
acidic

> <pKa>
8.1

$$$$
12142
  Mrv1713012071712052D          

 14 14  0  0  0  0            999 V2000
   -0.7145    4.5375    0.0000 C   0  0  0  0  0  0  0  0  0  0  0  0
   -0.7145    3.7125    0.0000 N   0  0  0  0  0  0  0  0  0  0  0  0
   -1.4289    3.3000    0.0000 C   0  0  0  0  0  0  0  0  0  0  0  0
    0.0000    3.3000    0.0000 C   0  0  0  0  0  0  0  0  0  0  0  0
    0.7145    3.7125    0.0000 O   0  0  0  0  0  0  0  0  0  0  0  0
    0.0000    2.4750    0.0000 C   0  0  0  0  0  0  0  0  0  0  0  0
    0.7145    2.0625    0.0000 C   0  0  0  0  0  0  0  0  0  0  0  0
    1.4289    2.4750    0.0000 O   0  0  0  0  0  0  0  0  0  0  0  0
    0.7145    1.2375    0.0000 C   0  0  0  0  0  0  0  0  0  0  0  0
    1.4289    0.8250    0.0000 C   0  0  0  0  0  0  0  0  0  0  0  0
    1.4289   -0.0000    0.0000 C   0  0  0  0  0  0  0  0  0  0  0  0
    0.7145   -0.4125    0.0000 N   0  0  0  0  0  0  0  0  0  0  0  0
    0.0000    0.0000    0.0000 C   0  0  0  0  0  0  0  0  0  0  0  0
    0.0000    0.8250    0.0000 C   0  0  0  0  0  0  0  0  0  0  0  0
  1  2  1  0  0  0  0
  2  3  1  0  0  0  0
  2  4  1  0  0  0  0
  4  5  1  0  0  0  0
  4  6  2  0  0  0  0
  6  7  1  4  0  0  0
  7  8  2  0  0  0  0
  7  9  1  0  0  0  0
  9 10  1  0  0  0  0
 10 11  2  0  0  0  0
 11 12  1  0  0  0  0
 12 13  2  0  0  0  0
 13 14  1  0  0  0  0
  9 14  2  0  0  0  0
M  END
> <Molecule name>
12142

> <InChI_Code_QSARr>
InChI=1S/C10H12N2O2/c1-12(2)10(14)7-9(13)8-3-5-11-6-4-8/h3-7,14H,1-2H3

> <OriginalSmiles>
O=C(N(C)C)CC(=O)C1(=CC=NC=C1)

> <Canonical_QSARr>
CN(C)C(O)=CC(=O)C1C=CN=CC=1

> <InChI Key_QSARr>
FRQRVSZRJVPCSK-UHFFFAOYSA-N

> <Salt_Solvent (Concatenate)>
?

> <temp>
25

> <method>
spectrophotometric

> <type>
a1/apparent

> <group>
?

> <basicOrAcidic>
acidic

> <pKa>
7.75

$$$$
17018
  Mrv1713012071712052D          

 15 16  0  0  0  0            999 V2000
    0.5495    1.4025    0.0000 N   0  0  0  0  0  0  0  0  0  0  0  0
   -0.1650    1.8150    0.0000 C   0  0  0  0  0  0  0  0  0  0  0  0
   -0.1650    2.6400    0.0000 S   0  0  0  0  0  0  0  0  0  0  0  0
   -0.8795    1.4025    0.0000 N   0  0  0  0  0  0  0  0  0  0  0  0
   -0.8795    0.5775    0.0000 C   0  0  0  0  0  0  0  0  0  0  0  0
   -1.5939    0.1650    0.0000 O   0  0  0  0  0  0  0  0  0  0  0  0
   -0.1650    0.1650    0.0000 C   0  0  0  0  0  0  0  0  0  0  0  0
   -0.1650   -0.6600    0.0000 C   0  0  0  0  0  0  0  0  0  0  0  0
   -0.8795   -1.0725    0.0000 C   0  0  0  0  0  0  0  0  0  0  0  0
   -0.8795   -1.8975    0.0000 C   0  0  0  0  0  0  0  0  0  0  0  0
   -0.1650   -2.3100    0.0000 C   0  0  0  0  0  0  0  0  0  0  0  0
    0.5495   -1.8975    0.0000 C   0  0  0  0  0  0  0  0  0  0  0  0
    0.5495   -1.0725    0.0000 C   0  0  0  0  0  0  0  0  0  0  0  0
    0.5495    0.5775    0.0000 C   0  0  0  0  0  0  0  0  0  0  0  0
    1.2639    0.1650    0.0000 O   0  0  0  0  0  0  0  0  0  0  0  0
  2  1  1  0  0  0  0
  2  3  2  0  0  0  0
  4  2  1  0  0  0  0
  5  4  2  0  0  0  0
  5  6  1  0  0  0  0
  7  5  1  0  0  0  0
  7  8  1  0  0  0  0
  9  8  1  0  0  0  0
 10  9  1  0  0  0  0
 11 10  1  0  0  0  0
 12 11  1  0  0  0  0
 13 12  2  0  0  0  0
  8 13  1  0  0  0  0
 14  7  1  0  0  0  0
  1 14  1  0  0  0  0
 14 15  2  0  0  0  0
M  END
> <Molecule name>
17018

> <InChI_Code_QSARr>
InChI=1S/C10H12N2O2S/c13-8-7(6-4-2-1-3-5-6)9(14)12-10(15)11-8/h2,4,6-7H,1,3,5H2,(H2,11,12,13,14,15)

> <OriginalSmiles>
S=C2(NC(=O)C(C1(C=CCCC1))C([N-]2)=O)

> <Canonical_QSARr>
OC1=NC(=S)NC(=O)C1C1CCCC=C1

> <InChI Key_QSARr>
KOUSLPSCTHKOII-UHFFFAOYSA-N

> <Salt_Solvent (Concatenate)>
?

> <temp>
28

> <method>
spectrophotometric

> <type>
a2/apparent

> <group>
?

> <basicOrAcidic>
acidic

> <pKa>
11.31

$$$$
14866
  Mrv1713012071712052D          

 16 16  0  0  0  0            999 V2000
   -0.1481   -1.9488    0.0000 N   0  0  0  0  0  0  0  0  0  0  0  0
   -0.1481   -1.1238    0.0000 C   0  0  0  0  0  0  0  0  0  0  0  0
   -0.8626   -0.7113    0.0000 C   0  0  0  0  0  0  0  0  0  0  0  0
   -1.5771   -1.1238    0.0000 O   0  0  0  0  0  0  0  0  0  0  0  0
   -0.8626    0.1137    0.0000 O   0  0  0  0  0  0  0  0  0  0  0  0
    0.5663   -0.7113    0.0000 C   0  0  0  0  0  0  0  0  0  0  0  0
    1.2808   -1.1238    0.0000 C   0  0  0  0  0  0  0  0  0  0  0  0
    1.9953   -0.7113    0.0000 C   0  0  0  0  0  0  0  0  0  0  0  0
    2.7097   -1.1238    0.0000 C   0  0  0  0  0  0  0  0  0  0  0  0
    3.4242   -0.7113    0.0000 C   0  0  0  0  0  0  0  0  0  0  0  0
    3.4242    0.1137    0.0000 C   0  0  0  0  0  0  0  0  0  0  0  0
    4.1387    0.5262    0.0000 N   0  3  0  0  0  0  0  0  0  0  0  0
    4.1387    1.3512    0.0000 O   0  5  0  0  0  0  0  0  0  0  0  0
    4.8532    0.1137    0.0000 O   0  0  0  0  0  0  0  0  0  0  0  0
    2.7097    0.5262    0.0000 C   0  0  0  0  0  0  0  0  0  0  0  0
    1.9953    0.1137    0.0000 C   0  0  0  0  0  0  0  0  0  0  0  0
  1  2  2  0  0  0  0
  2  3  1  0  0  0  0
  3  4  1  0  0  0  0
  3  5  1  0  0  0  0
  2  6  1  0  0  0  0
  6  7  1  0  0  0  0
  7  8  1  0  0  0  0
  9  8  2  0  0  0  0
 10  9  1  0  0  0  0
 11 10  2  0  0  0  0
 11 12  1  0  0  0  0
 12 13  1  0  0  0  0
 12 14  2  0  0  0  0
 15 11  1  0  0  0  0
 16 15  2  0  0  0  0
  8 16  1  0  0  0  0
M  CHG  2  12   1  13  -1
M  END
> <Molecule name>
14866

> <InChI_Code_QSARr>
InChI=1S/C10H12N2O4/c11-9(10(13)14)6-3-7-1-4-8(5-2-7)12(15)16/h1-2,4-5,10-11,13-14H,3,6H2

> <OriginalSmiles>
O=[N+]([O-])C1(=CC=C(CCC([NH3+])C(=O)O)C=C1)

> <Canonical_QSARr>
N=C(CCC1C=CC(=CC=1)[N+]([O-])=O)C(O)O

> <InChI Key_QSARr>
KIDVNDXEXDSFSD-UHFFFAOYSA-N

> <Salt_Solvent (Concatenate)>
?

> <temp>


> <method>
potentiometric

> <type>
a1/apparent

> <group>
?

> <basicOrAcidic>
acidic

> <pKa>
3.05

$$$$
15057
  Mrv1713012071712052D          

 16 17  0  0  0  0            999 V2000
   -0.5542    0.8227    0.0000 N   0  0  0  0  0  0  0  0  0  0  0  0
   -0.7258    0.0157    0.0000 C   0  0  0  0  0  0  0  0  0  0  0  0
   -1.5104   -0.2392    0.0000 N   0  0  0  0  0  0  0  0  0  0  0  0
   -2.1778    0.2457    0.0000 C   0  0  0  0  0  0  0  0  0  0  0  0
   -2.1778    1.0707    0.0000 O   0  0  0  0  0  0  0  0  0  0  0  0
   -2.8453   -0.2392    0.0000 C   0  0  0  0  0  0  0  0  0  0  0  0
   -2.5903   -1.0238    0.0000 C   0  0  0  0  0  0  0  0  0  0  0  0
   -3.0752   -1.6913    0.0000 C   0  0  0  0  0  0  0  0  0  0  0  0
   -1.7653   -1.0238    0.0000 N   0  0  0  0  0  0  0  0  0  0  0  0
   -0.1127   -0.5363    0.0000 N   0  0  0  0  0  0  0  0  0  0  0  0
    0.6720   -0.2814    0.0000 C   0  0  0  0  0  0  0  0  0  0  0  0
    1.2850   -0.8334    0.0000 O   0  0  0  0  0  0  0  0  0  0  0  0
    0.8435    0.5256    0.0000 C   0  0  0  0  0  0  0  0  0  0  0  0
    1.6281    0.7805    0.0000 C   0  0  0  0  0  0  0  0  0  0  0  0
    0.2304    1.0776    0.0000 C   0  0  0  0  0  0  0  0  0  0  0  0
    0.4019    1.8846    0.0000 C   0  0  0  0  0  0  0  0  0  0  0  0
  2  1  2  0  0  0  0
  2  3  1  0  0  0  0
  4  3  1  0  0  0  0
  4  5  1  0  0  0  0
  6  4  2  0  0  0  0
  7  6  1  0  0  0  0
  7  8  1  0  0  0  0
  9  7  2  0  0  0  0
  3  9  1  0  0  0  0
 10  2  1  0  0  0  0
 11 10  2  0  0  0  0
 11 12  1  0  0  0  0
 13 11  1  0  0  0  0
 13 14  1  0  0  0  0
 15 13  2  0  0  0  0
  1 15  1  0  0  0  0
 15 16  1  0  0  0  0
M  END
> <Molecule name>
15057

> <InChI_Code_QSARr>
InChI=1S/C10H12N4O2/c1-5-4-8(15)14(13-5)10-11-7(3)6(2)9(16)12-10/h4,15H,1-3H3,(H,11,12,16)

> <OriginalSmiles>
OC1(=NC(=[NH+]C(=C1C)C)N2(N=C(C)C=C2O))

> <Canonical_QSARr>
CC1N=C(N=C(O)C=1C)N1N=C(C)C=C1O

> <InChI Key_QSARr>
VBANUYXYNRELIJ-UHFFFAOYSA-N

> <Salt_Solvent (Concatenate)>
?

> <temp>
20

> <method>
mean from 2

> <type>
a1/apparent

> <group>
?

> <basicOrAcidic>
acidic

> <pKa>
5.5

$$$$
15055
  Mrv1713012071712052D          

 16 17  0  0  0  0            999 V2000
    4.0811   -2.5558    0.0000 O   0  0  0  0  0  0  0  0  0  0  0  0
    4.8658   -2.3009    0.0000 C   0  0  0  0  0  0  0  0  0  0  0  0
    3.4681   -2.0038    0.0000 C   0  0  0  0  0  0  0  0  0  0  0  0
    3.6396   -1.1968    0.0000 C   0  0  0  0  0  0  0  0  0  0  0  0
    3.0265   -0.6448    0.0000 C   0  0  0  0  0  0  0  0  0  0  0  0
    3.1980    0.1622    0.0000 C   0  0  0  0  0  0  0  0  0  0  0  0
    2.2419   -0.8997    0.0000 N   0  0  0  0  0  0  0  0  0  0  0  0
    2.0703   -1.7067    0.0000 C   0  0  0  0  0  0  0  0  0  0  0  0
    1.2857   -1.9616    0.0000 N   0  0  0  0  0  0  0  0  0  0  0  0
    0.6183   -1.4767    0.0000 C   0  0  0  0  0  0  0  0  0  0  0  0
    0.6183   -0.6517    0.0000 O   0  0  0  0  0  0  0  0  0  0  0  0
   -0.0492   -1.9616    0.0000 C   0  0  0  0  0  0  0  0  0  0  0  0
    0.2058   -2.7463    0.0000 C   0  0  0  0  0  0  0  0  0  0  0  0
   -0.2791   -3.4137    0.0000 C   0  0  0  0  0  0  0  0  0  0  0  0
    1.0308   -2.7463    0.0000 N   0  0  0  0  0  0  0  0  0  0  0  0
    2.6834   -2.2587    0.0000 N   0  0  0  0  0  0  0  0  0  0  0  0
  1  2  1  0  0  0  0
  1  3  1  0  0  0  0
  4  3  1  0  0  0  0
  5  4  2  0  0  0  0
  5  6  1  0  0  0  0
  7  5  1  0  0  0  0
  8  7  2  0  0  0  0
  8  9  1  0  0  0  0
 10  9  1  0  0  0  0
 10 11  1  0  0  0  0
 12 10  2  0  0  0  0
 13 12  1  0  0  0  0
 13 14  1  0  0  0  0
 15 13  2  0  0  0  0
  9 15  1  0  0  0  0
 16  8  1  0  0  0  0
  3 16  2  0  0  0  0
M  END
> <Molecule name>
15055

> <InChI_Code_QSARr>
InChI=1S/C10H12N4O2/c1-6-4-8(16-3)12-10(11-6)14-9(15)5-7(2)13-14/h4-5,15H,1-3H3

> <OriginalSmiles>
O(C1(=NC(=NC(=C1)C)N2(N=C(C)C=C2O)))C

> <Canonical_QSARr>
CC1C=C(O)N(N=1)C1N=C(C=C(C)N=1)OC

> <InChI Key_QSARr>
XAOVWQZORQBLDK-UHFFFAOYSA-N

> <Salt_Solvent (Concatenate)>
?

> <temp>
20

> <method>
potentiometric

> <type>
a1/apparent

> <group>
?

> <basicOrAcidic>
acidic

> <pKa>
6.9

$$$$
16297
  Mrv1713012071712052D          

 17 19  0  0  0  0            999 V2000
   -1.2045    0.4753    0.0000 N   0  0  0  0  0  0  0  0  0  0  0  0
   -1.9190    0.8878    0.0000 C   0  0  0  0  0  0  0  0  0  0  0  0
   -2.6335    0.4753    0.0000 O   0  0  0  0  0  0  0  0  0  0  0  0
   -1.9190    1.7128    0.0000 C   0  0  0  0  0  0  0  0  0  0  0  0
   -1.2045    2.1253    0.0000 S   0  0  0  0  0  0  0  0  0  0  0  0
   -0.4901    1.7128    0.0000 C   0  0  0  0  0  0  0  0  0  0  0  0
    0.2244    2.1253    0.0000 N   0  0  0  0  0  0  0  0  0  0  0  0
    0.9389    1.7128    0.0000 C   0  0  0  0  0  0  0  0  0  0  0  0
    0.9389    0.8878    0.0000 N   0  0  0  0  0  0  0  0  0  0  0  0
    0.2244    0.4753    0.0000 C   0  0  0  0  0  0  0  0  0  0  0  0
    0.2244   -0.3497    0.0000 N   0  0  0  0  0  0  0  0  0  0  0  0
   -0.4901   -0.7622    0.0000 C   0  0  0  0  0  0  0  0  0  0  0  0
   -0.4901   -1.5872    0.0000 C   0  0  0  0  0  0  0  0  0  0  0  0
    0.2244   -1.9997    0.0000 O   0  0  0  0  0  0  0  0  0  0  0  0
    0.9389   -1.5872    0.0000 C   0  0  0  0  0  0  0  0  0  0  0  0
    0.9389   -0.7622    0.0000 C   0  0  0  0  0  0  0  0  0  0  0  0
   -0.4901    0.8878    0.0000 C   0  0  0  0  0  0  0  0  0  0  0  0
  2  1  2  0  0  0  0
  2  3  1  0  0  0  0
  4  2  1  0  0  0  0
  5  4  1  0  0  0  0
  6  5  1  0  0  0  0
  6  7  2  0  0  0  0
  7  8  1  0  0  0  0
  8  9  2  0  0  0  0
  9 10  1  0  0  0  0
 10 11  1  0  0  0  0
 12 11  1  0  0  0  0
 13 12  1  0  0  0  0
 14 13  1  0  0  0  0
 15 14  1  0  0  0  0
 16 15  1  0  0  0  0
 11 16  1  0  0  0  0
 10 17  2  0  0  0  0
  1 17  1  0  0  0  0
 17  6  1  0  0  0  0
M  END
> <Molecule name>
16297

> <InChI_Code_QSARr>
InChI=1S/C10H12N4O2S/c15-7-5-17-10-8(13-7)9(11-6-12-10)14-1-3-16-4-2-14/h6H,1-5H2,(H,13,15)

> <OriginalSmiles>
S2(C1(=NC=NC(=C1NC(C2)=O)N3(CCOCC3)))

> <Canonical_QSARr>
OC1CSC2=NC=NC(=C2N=1)N1CCOCC1

> <InChI Key_QSARr>
NXZMSMVSXOXJBF-UHFFFAOYSA-N

> <Salt_Solvent (Concatenate)>
?

> <temp>
20

> <method>
spectrophotometric

> <type>
a2/apparent

> <group>
?

> <basicOrAcidic>
acidic

> <pKa>
10.37

$$$$
13746
  Mrv1713012071712052D          

 11 12  0  0  0  0            999 V2000
   -1.5588   -1.6875    0.0000 O   0  0  0  0  0  0  0  0  0  0  0  0
   -1.5588   -0.8625    0.0000 C   0  0  0  0  0  0  0  0  0  0  0  0
   -2.2733   -0.4500    0.0000 C   0  0  0  0  0  0  0  0  0  0  0  0
   -2.2733    0.3750    0.0000 C   0  0  0  0  0  0  0  0  0  0  0  0
   -1.5588    0.7875    0.0000 C   0  0  0  0  0  0  0  0  0  0  0  0
   -0.8444    0.3750    0.0000 C   0  0  0  0  0  0  0  0  0  0  0  0
   -0.1299    0.7875    0.0000 C   0  0  0  0  0  0  0  0  0  0  0  0
    0.5846    0.3750    0.0000 C   0  0  0  0  0  0  0  0  0  0  0  0
    0.5846   -0.4500    0.0000 C   0  0  0  0  0  0  0  0  0  0  0  0
   -0.1299   -0.8625    0.0000 C   0  0  0  0  0  0  0  0  0  0  0  0
   -0.8444   -0.4500    0.0000 C   0  0  0  0  0  0  0  0  0  0  0  0
  1  2  1  0  0  0  0
  3  2  1  0  0  0  0
  4  3  2  0  0  0  0
  5  4  1  0  0  0  0
  6  5  2  0  0  0  0
  6  7  1  0  0  0  0
  7  8  1  0  0  0  0
  8  9  1  0  0  0  0
  9 10  1  0  0  0  0
 10 11  1  0  0  0  0
  2 11  2  0  0  0  0
 11  6  1  0  0  0  0
M  END
> <Molecule name>
13746

> <InChI_Code_QSARr>
InChI=1S/C10H12O/c11-10-7-3-5-8-4-1-2-6-9(8)10/h3,5,7,11H,1-2,4,6H2

> <OriginalSmiles>
OC1(=C2(C(=CC=C1)CCCC2))

> <Canonical_QSARr>
OC1C=CC=C2CCCCC2=1

> <InChI Key_QSARr>
SCWNNOCLLOHZIG-UHFFFAOYSA-N

> <Salt_Solvent (Concatenate)>
?

> <temp>
18

> <method>
mean from 3

> <type>
a/apparent

> <group>
?

> <basicOrAcidic>
acidic

> <pKa>
10.46

$$$$
10530
  Mrv1713012071712052D          

 12 12  0  0  0  0            999 V2000
    3.8105   -0.8250    0.0000 O   0  0  0  0  0  0  0  0  0  0  0  0
    3.8105   -1.6500    0.0000 C   0  0  0  0  0  0  0  0  0  0  0  0
    3.0961   -0.4125    0.0000 C   0  0  0  0  0  0  0  0  0  0  0  0
    3.0961    0.4125    0.0000 C   0  0  0  0  0  0  0  0  0  0  0  0
    2.3816    0.8250    0.0000 C   0  0  0  0  0  0  0  0  0  0  0  0
    2.3816    1.6500    0.0000 C   0  0  0  0  0  0  0  0  0  0  0  0
    3.0961    2.0625    0.0000 C   0  0  0  0  0  0  0  0  0  0  0  0
    3.0961    2.8875    0.0000 C   0  0  0  0  0  0  0  0  0  0  0  0
    1.6671    0.4125    0.0000 C   0  0  0  0  0  0  0  0  0  0  0  0
    1.6671   -0.4125    0.0000 C   0  0  0  0  0  0  0  0  0  0  0  0
    2.3816   -0.8250    0.0000 C   0  0  0  0  0  0  0  0  0  0  0  0
    2.3816   -1.6500    0.0000 O   0  0  0  0  0  0  0  0  0  0  0  0
  1  2  1  0  0  0  0
  1  3  1  0  0  0  0
  4  3  1  0  0  0  0
  5  4  2  0  0  0  0
  5  6  1  0  0  0  0
  6  7  1  0  0  0  0
  7  8  2  0  0  0  0
  9  5  1  0  0  0  0
 10  9  2  0  0  0  0
 11 10  1  0  0  0  0
  3 11  2  0  0  0  0
 11 12  1  0  0  0  0
M  END
> <Molecule name>
10530

> <InChI_Code_QSARr>
InChI=1S/C10H12O2/c1-3-4-8-5-6-9(11)10(7-8)12-2/h3,5-7,11H,1,4H2,2H3

> <OriginalSmiles>
O(C1(=C(O)C=CC(=C1)CC=C))C

> <Canonical_QSARr>
COC1C=C(CC=C)C=CC=1O

> <InChI Key_QSARr>
RRAFCDWBNXTKKO-UHFFFAOYSA-N

> <Salt_Solvent (Concatenate)>
?

> <temp>
25

> <method>
conductometric

> <type>
a/thermodynamic

> <group>
?

> <basicOrAcidic>
acidic

> <pKa>
10.0

$$$$
10528
  Mrv1713012071712052D          

 12 12  0  0  0  0            999 V2000
    1.5480   -1.7188    0.0000 C   0  0  0  0  0  0  0  0  0  0  0  0
    1.5480   -0.8938    0.0000 C   0  0  0  0  0  0  0  0  0  0  0  0
    2.2625   -0.4813    0.0000 O   0  0  0  0  0  0  0  0  0  0  0  0
    0.8336   -0.4813    0.0000 C   0  0  0  0  0  0  0  0  0  0  0  0
    0.8336    0.3437    0.0000 C   0  0  0  0  0  0  0  0  0  0  0  0
    0.1191    0.7562    0.0000 C   0  0  0  0  0  0  0  0  0  0  0  0
    0.1191    1.5812    0.0000 C   0  0  0  0  0  0  0  0  0  0  0  0
   -0.5954    0.3437    0.0000 C   0  0  0  0  0  0  0  0  0  0  0  0
   -1.3099    0.7562    0.0000 C   0  0  0  0  0  0  0  0  0  0  0  0
   -0.5954   -0.4813    0.0000 C   0  0  0  0  0  0  0  0  0  0  0  0
    0.1191   -0.8938    0.0000 C   0  0  0  0  0  0  0  0  0  0  0  0
    0.1191   -1.7188    0.0000 O   0  0  0  0  0  0  0  0  0  0  0  0
  1  2  2  0  0  0  0
  2  3  1  0  0  0  0
  2  4  1  0  0  0  0
  5  4  1  0  0  0  0
  6  5  2  0  0  0  0
  6  7  1  0  0  0  0
  8  6  1  0  0  0  0
  8  9  1  0  0  0  0
 10  8  2  0  0  0  0
 11 10  1  0  0  0  0
  4 11  2  0  0  0  0
 11 12  1  0  0  0  0
M  END
> <Molecule name>
10528

> <InChI_Code_QSARr>
InChI=1S/C10H12O2/c1-6-4-9(8(3)11)10(12)5-7(6)2/h4-5,11-12H,3H2,1-2H3

> <OriginalSmiles>
O=C(C1(=C(O)C=C(C)C(=C1)C))C

> <Canonical_QSARr>
CC1=CC(O)=C(C=C1C)C(=C)O

> <InChI Key_QSARr>
UZCQVKBAUWCFOP-UHFFFAOYSA-N

> <Salt_Solvent (Concatenate)>
?

> <temp>
23

> <method>
mean from 4

> <type>
a1/apparent

> <group>
?

> <basicOrAcidic>
acidic

> <pKa>
11.56

$$$$
10515
  Mrv1713012071712052D          

 12 12  0  0  0  0            999 V2000
    1.4945   -2.4804    0.0000 O   0  0  0  0  0  0  0  0  0  0  0  0
    1.8525   -1.7371    0.0000 C   0  0  0  0  0  0  0  0  0  0  0  0
    2.6775   -1.7371    0.0000 C   0  0  0  0  0  0  0  0  0  0  0  0
    3.1919   -1.0921    0.0000 C   0  0  0  0  0  0  0  0  0  0  0  0
    3.0083   -0.2878    0.0000 C   0  0  0  0  0  0  0  0  0  0  0  0
    2.2650    0.0702    0.0000 C   0  0  0  0  0  0  0  0  0  0  0  0
    2.2650    0.8952    0.0000 C   0  0  0  0  0  0  0  0  0  0  0  0
    1.5505    1.3077    0.0000 C   0  0  0  0  0  0  0  0  0  0  0  0
    2.9794    1.3077    0.0000 C   0  0  0  0  0  0  0  0  0  0  0  0
    1.5217   -0.2878    0.0000 C   0  0  0  0  0  0  0  0  0  0  0  0
    1.3381   -1.0921    0.0000 C   0  0  0  0  0  0  0  0  0  0  0  0
    0.5338   -1.2757    0.0000 O   0  0  0  0  0  0  0  0  0  0  0  0
  1  2  2  0  0  0  0
  3  2  1  0  0  0  0
  4  3  2  0  0  0  0
  5  4  1  0  0  0  0
  6  5  2  0  0  0  0
  6  7  1  0  0  0  0
  7  8  1  0  0  0  0
  7  9  1  0  0  0  0
 10  6  1  0  0  0  0
 11 10  2  0  0  0  0
  2 11  1  0  0  0  0
 11 12  1  0  0  0  0
M  END
> <Molecule name>
10515

> <InChI_Code_QSARr>
InChI=1S/C10H12O2/c1-7(2)8-4-3-5-9(11)10(12)6-8/h3-7H,1-2H3,(H,11,12)

> <OriginalSmiles>
O=C1(C(O)=CC(C(C)C)=CC=C1)

> <Canonical_QSARr>
CC(C)C1C=C(O)C(=O)C=CC=1

> <InChI Key_QSARr>
FUWUEFKEXZQKKA-UHFFFAOYSA-N

> <Salt_Solvent (Concatenate)>
?

> <temp>
29

> <method>
mean from 3

> <type>
a/thermodynamic

> <group>
?

> <basicOrAcidic>
acidic

> <pKa>
7.22

$$$$
10527
  Mrv1713012071712052D          

 12 12  0  0  0  0            999 V2000
   -1.7266   -2.2344    0.0000 O   0  0  0  0  0  0  0  0  0  0  0  0
   -1.7266   -1.4094    0.0000 C   0  0  0  0  0  0  0  0  0  0  0  0
   -1.0122   -0.9969    0.0000 C   0  0  0  0  0  0  0  0  0  0  0  0
   -0.2977   -1.4094    0.0000 C   0  0  0  0  0  0  0  0  0  0  0  0
    0.4168   -0.9969    0.0000 C   0  0  0  0  0  0  0  0  0  0  0  0
    0.4168   -0.1719    0.0000 C   0  0  0  0  0  0  0  0  0  0  0  0
   -0.2977    0.2406    0.0000 C   0  0  0  0  0  0  0  0  0  0  0  0
   -0.2977    1.0656    0.0000 C   0  0  0  0  0  0  0  0  0  0  0  0
   -1.0122    1.4781    0.0000 C   0  0  0  0  0  0  0  0  0  0  0  0
    0.4168    1.4781    0.0000 C   0  0  0  0  0  0  0  0  0  0  0  0
   -1.0122   -0.1719    0.0000 C   0  0  0  0  0  0  0  0  0  0  0  0
   -2.4411   -0.9969    0.0000 O   0  0  0  0  0  0  0  0  0  0  0  0
  1  2  2  0  0  0  0
  2  3  1  0  0  0  0
  4  3  1  0  0  0  0
  5  4  2  0  0  0  0
  6  5  1  0  0  0  0
  7  6  2  0  0  0  0
  7  8  1  0  0  0  0
  8  9  1  0  0  0  0
  8 10  1  0  0  0  0
 11  7  1  0  0  0  0
  3 11  2  0  0  0  0
  2 12  1  0  0  0  0
M  END
> <Molecule name>
10527

> <InChI_Code_QSARr>
InChI=1S/C10H12O2/c1-7(2)8-4-3-5-9(6-8)10(11)12/h3-7H,1-2H3,(H,11,12)

> <OriginalSmiles>
O=C(O)C1(=CC(=CC=C1)C(C)C)

> <Canonical_QSARr>
CC(C)C1C=C(C=CC=1)C(O)=O

> <InChI Key_QSARr>
DLYVSJDCQZVKMD-UHFFFAOYSA-N

> <Salt_Solvent (Concatenate)>
?

> <temp>
25

> <method>


> <type>
a1/thermodynamic

> <group>
?

> <basicOrAcidic>
acidic

> <pKa>
4.27

$$$$
10525
  Mrv1713012071712052D          

 12 12  0  0  0  0            999 V2000
   -1.3099    0.8250    0.0000 O   0  0  0  0  0  0  0  0  0  0  0  0
   -1.3099    0.0000    0.0000 C   0  0  0  0  0  0  0  0  0  0  0  0
   -0.5954   -0.4125    0.0000 C   0  0  0  0  0  0  0  0  0  0  0  0
   -0.5954   -1.2375    0.0000 C   0  0  0  0  0  0  0  0  0  0  0  0
    0.1191   -1.6500    0.0000 C   0  0  0  0  0  0  0  0  0  0  0  0
    0.8336   -1.2375    0.0000 C   0  0  0  0  0  0  0  0  0  0  0  0
    0.8336   -0.4125    0.0000 C   0  0  0  0  0  0  0  0  0  0  0  0
    0.1191    0.0000    0.0000 C   0  0  0  0  0  0  0  0  0  0  0  0
    0.1191    0.8250    0.0000 C   0  0  0  0  0  0  0  0  0  0  0  0
   -0.5954    1.2375    0.0000 C   0  0  0  0  0  0  0  0  0  0  0  0
    0.8336    1.2375    0.0000 C   0  0  0  0  0  0  0  0  0  0  0  0
   -2.0243   -0.4125    0.0000 O   0  0  0  0  0  0  0  0  0  0  0  0
  1  2  2  0  0  0  0
  2  3  1  0  0  0  0
  4  3  1  0  0  0  0
  5  4  2  0  0  0  0
  6  5  1  0  0  0  0
  7  6  2  0  0  0  0
  8  7  1  0  0  0  0
  3  8  2  0  0  0  0
  8  9  1  0  0  0  0
  9 10  1  0  0  0  0
  9 11  1  0  0  0  0
  2 12  1  0  0  0  0
M  END
> <Molecule name>
10525

> <InChI_Code_QSARr>
InChI=1S/C10H12O2/c1-7(2)8-5-3-4-6-9(8)10(11)12/h3-7H,1-2H3,(H,11,12)

> <OriginalSmiles>
O=C(O)C1(=C(C=CC=C1)C(C)C)

> <Canonical_QSARr>
CC(C)C1C=CC=CC=1C(O)=O

> <InChI Key_QSARr>
BANZVKGLDQDFDV-UHFFFAOYSA-N

> <Salt_Solvent (Concatenate)>
?

> <temp>
25

> <method>
potentiometric

> <type>
a/thermodynamic

> <group>
?

> <basicOrAcidic>
acidic

> <pKa>
3.64

$$$$
10517
  Mrv1713012071712052D          

 12 12  0  0  0  0            999 V2000
   -0.9526    1.3062    0.0000 C   0  0  0  0  0  0  0  0  0  0  0  0
   -0.9526    0.4812    0.0000 C   0  0  0  0  0  0  0  0  0  0  0  0
   -0.2382    0.0687    0.0000 C   0  0  0  0  0  0  0  0  0  0  0  0
   -0.2382   -0.7563    0.0000 C   0  0  0  0  0  0  0  0  0  0  0  0
   -0.9526   -1.1688    0.0000 C   0  0  0  0  0  0  0  0  0  0  0  0
   -0.9526   -1.9938    0.0000 C   0  0  0  0  0  0  0  0  0  0  0  0
   -0.2382   -2.4063    0.0000 C   0  0  0  0  0  0  0  0  0  0  0  0
    0.4763   -1.9938    0.0000 C   0  0  0  0  0  0  0  0  0  0  0  0
    0.4763   -1.1688    0.0000 C   0  0  0  0  0  0  0  0  0  0  0  0
   -1.6671    1.7187    0.0000 C   0  0  0  0  0  0  0  0  0  0  0  0
   -2.3816    1.3062    0.0000 O   0  0  0  0  0  0  0  0  0  0  0  0
   -1.6671    2.5437    0.0000 O   0  0  0  0  0  0  0  0  0  0  0  0
  1  2  1  0  0  0  0
  2  3  1  0  0  0  0
  3  4  1  0  0  0  0
  5  4  1  0  0  0  0
  6  5  2  0  0  0  0
  7  6  1  0  0  0  0
  8  7  2  0  0  0  0
  9  8  1  0  0  0  0
  4  9  2  0  0  0  0
  1 10  2  0  0  0  0
 10 11  1  0  0  0  0
 10 12  1  0  0  0  0
M  END
> <Molecule name>
10517

> <InChI_Code_QSARr>
InChI=1S/C10H12O2/c11-10(12)8-4-7-9-5-2-1-3-6-9/h1-3,5-6,8,11-12H,4,7H2

> <OriginalSmiles>
O=C(O)CCCC1(=CC=CC=C1)

> <Canonical_QSARr>
OC(O)=CCCC1C=CC=CC=1

> <InChI Key_QSARr>
MWLNKVWPTZRTNE-UHFFFAOYSA-N

> <Salt_Solvent (Concatenate)>
?

> <temp>
25

> <method>
potentiometric

> <type>
a1/apparent

> <group>
COOH

> <basicOrAcidic>
acidic

> <pKa>
4.78

$$$$
13496
  Mrv1713012071712052D          

 13 13  0  0  0  0            999 V2000
   -0.2198    1.5231    0.0000 C   0  0  0  0  0  0  0  0  0  0  0  0
   -0.9343    1.1106    0.0000 S   0  0  0  0  0  0  0  0  0  0  0  0
   -0.9343    0.2856    0.0000 C   0  0  0  0  0  0  0  0  0  0  0  0
   -1.6488   -0.1269    0.0000 C   0  0  0  0  0  0  0  0  0  0  0  0
   -1.6488   -0.9519    0.0000 C   0  0  0  0  0  0  0  0  0  0  0  0
   -2.3632   -1.3644    0.0000 C   0  0  0  0  0  0  0  0  0  0  0  0
   -2.3632   -2.1894    0.0000 C   0  0  0  0  0  0  0  0  0  0  0  0
   -1.6488   -2.6019    0.0000 C   0  0  0  0  0  0  0  0  0  0  0  0
   -0.9343   -2.1894    0.0000 C   0  0  0  0  0  0  0  0  0  0  0  0
   -0.9343   -1.3644    0.0000 C   0  0  0  0  0  0  0  0  0  0  0  0
   -0.2198    2.3481    0.0000 C   0  0  0  0  0  0  0  0  0  0  0  0
   -0.9343    2.7606    0.0000 O   0  0  0  0  0  0  0  0  0  0  0  0
    0.4946    2.7606    0.0000 O   0  0  0  0  0  0  0  0  0  0  0  0
  1  2  1  0  0  0  0
  2  3  1  0  0  0  0
  3  4  1  0  0  0  0
  4  5  1  0  0  0  0
  6  5  1  0  0  0  0
  7  6  2  0  0  0  0
  8  7  1  0  0  0  0
  9  8  2  0  0  0  0
 10  9  1  0  0  0  0
  5 10  2  0  0  0  0
  1 11  2  0  0  0  0
 11 12  1  0  0  0  0
 11 13  1  0  0  0  0
M  END
> <Molecule name>
13496

> <InChI_Code_QSARr>
InChI=1S/C10H12O2S/c11-10(12)8-13-7-6-9-4-2-1-3-5-9/h1-5,8,11-12H,6-7H2

> <OriginalSmiles>
S(CC(=O)O)CCC1(=CC=CC=C1)

> <Canonical_QSARr>
OC(O)=CSCCC1C=CC=CC=1

> <InChI Key_QSARr>
DXKXQFAQWDLQSB-UHFFFAOYSA-N

> <Salt_Solvent (Concatenate)>
?

> <temp>
18

> <method>
potentiometric

> <type>
thermodynamic

> <group>
?

> <basicOrAcidic>
acidic

> <pKa>
3.8

$$$$
13274
  Mrv1713012071712052D          

 13 14  0  0  0  0            999 V2000
    1.6094    2.0499    0.0000 O   0  0  0  0  0  0  0  0  0  0  0  0
    1.6094    1.2249    0.0000 C   0  0  0  0  0  0  0  0  0  0  0  0
    2.3239    0.8124    0.0000 C   0  0  0  0  0  0  0  0  0  0  0  0
    3.0384    1.2249    0.0000 C   0  0  0  0  0  0  0  0  0  0  0  0
    3.2446    0.3999    0.0000 C   0  0  0  0  0  0  0  0  0  0  0  0
    3.0384   -0.4251    0.0000 C   0  0  0  0  0  0  0  0  0  0  0  0
    3.7528   -0.0126    0.0000 C   0  0  0  0  0  0  0  0  0  0  0  0
    3.7528    0.8124    0.0000 C   0  0  0  0  0  0  0  0  0  0  0  0
    2.3239   -0.0126    0.0000 C   0  0  0  0  0  0  0  0  0  0  0  0
    1.6094   -0.4251    0.0000 C   0  0  0  0  0  0  0  0  0  0  0  0
    0.8950   -0.0126    0.0000 O   0  0  0  0  0  0  0  0  0  0  0  0
    0.1805   -0.4251    0.0000 C   0  0  0  0  0  0  0  0  0  0  0  0
    0.8950    0.8124    0.0000 O   0  0  0  0  0  0  0  0  0  0  0  0
  1  2  2  0  0  0  0
  2  3  1  0  0  0  0
  4  3  1  0  0  0  0
  4  5  1  0  0  0  0
  5  6  1  0  0  0  0
  6  7  1  0  0  0  0
  7  8  2  0  0  0  0
  8  4  1  0  0  0  0
  9  6  1  0  0  0  0
  3  9  2  0  0  0  0
  9 10  1  0  0  0  0
 10 11  1  0  0  0  0
 11 12  1  0  0  0  0
  2 13  1  0  0  0  0
M  END
> <Molecule name>
13274

> <InChI_Code_QSARr>
InChI=1S/C10H12O3/c1-13-5-8-6-2-3-7(4-6)9(8)10(11)12/h2-3,6-7H,4-5H2,1H3,(H,11,12)

> <OriginalSmiles>
O=C(O)C1(=C(C2(C=CC1C2))COC)

> <Canonical_QSARr>
COCC1C2CC(C=C2)C=1C(O)=O

> <InChI Key_QSARr>
KTJBMCLOXXHHMD-UHFFFAOYSA-N

> <Salt_Solvent (Concatenate)>
?

> <temp>
25

> <method>


> <type>
a1/apparent

> <group>
CO2H

> <basicOrAcidic>
acidic

> <pKa>
4.59

$$$$
13530
  Mrv1713012071712052D          

 13 13  0  0  0  0            999 V2000
   -0.3445   -1.4976    0.0000 C   0  0  0  0  0  0  0  0  0  0  0  0
    0.3700   -1.0851    0.0000 C   0  0  0  0  0  0  0  0  0  0  0  0
    0.3700   -0.2601    0.0000 C   0  0  0  0  0  0  0  0  0  0  0  0
    1.0845    0.1524    0.0000 C   0  0  0  0  0  0  0  0  0  0  0  0
    1.0845    0.9774    0.0000 C   0  0  0  0  0  0  0  0  0  0  0  0
    0.3700    1.3899    0.0000 C   0  0  0  0  0  0  0  0  0  0  0  0
    0.3700    2.2149    0.0000 O   0  0  0  0  0  0  0  0  0  0  0  0
   -0.3445    2.6274    0.0000 C   0  0  0  0  0  0  0  0  0  0  0  0
   -0.3445    0.9774    0.0000 C   0  0  0  0  0  0  0  0  0  0  0  0
   -0.3445    0.1524    0.0000 C   0  0  0  0  0  0  0  0  0  0  0  0
   -0.3445   -2.3226    0.0000 C   0  0  0  0  0  0  0  0  0  0  0  0
    0.3700   -2.7351    0.0000 O   0  0  0  0  0  0  0  0  0  0  0  0
   -1.0590   -2.7351    0.0000 O   0  0  0  0  0  0  0  0  0  0  0  0
  1  2  1  0  0  0  0
  2  3  1  0  0  0  0
  4  3  1  0  0  0  0
  5  4  2  0  0  0  0
  6  5  1  0  0  0  0
  6  7  1  0  0  0  0
  7  8  1  0  0  0  0
  9  6  2  0  0  0  0
 10  9  1  0  0  0  0
  3 10  2  0  0  0  0
  1 11  2  0  0  0  0
 11 12  1  0  0  0  0
 11 13  1  0  0  0  0
M  END
> <Molecule name>
13530

> <InChI_Code_QSARr>
InChI=1S/C10H12O3/c1-13-9-5-2-8(3-6-9)4-7-10(11)12/h2-3,5-7,11-12H,4H2,1H3

> <OriginalSmiles>
O=C(O)CCC1(=CC=C(OC)C=C1)

> <Canonical_QSARr>
COC1C=CC(CC=C(O)O)=CC=1

> <InChI Key_QSARr>
UYRSBFUVCJDPFU-UHFFFAOYSA-N

> <Salt_Solvent (Concatenate)>
?

> <temp>
25

> <method>
mean from 2

> <type>
thermodynamic

> <group>
?

> <basicOrAcidic>
acidic

> <pKa>
4.72

$$$$
13508
  Mrv1713012071712052D          

 13 13  0  0  0  0            999 V2000
   -0.8244    0.8567    0.0000 C   0  0  0  0  0  0  0  0  0  0  0  0
   -0.8244    0.0317    0.0000 C   0  0  0  0  0  0  0  0  0  0  0  0
   -0.1099   -0.3808    0.0000 C   0  0  0  0  0  0  0  0  0  0  0  0
   -0.1099   -1.2058    0.0000 C   0  0  0  0  0  0  0  0  0  0  0  0
    0.6046   -1.6183    0.0000 C   0  0  0  0  0  0  0  0  0  0  0  0
    1.3190   -1.2058    0.0000 C   0  0  0  0  0  0  0  0  0  0  0  0
    1.3190   -0.3808    0.0000 C   0  0  0  0  0  0  0  0  0  0  0  0
    0.6046    0.0317    0.0000 C   0  0  0  0  0  0  0  0  0  0  0  0
    0.6046    0.8567    0.0000 O   0  0  0  0  0  0  0  0  0  0  0  0
   -0.1099    1.2692    0.0000 C   0  0  0  0  0  0  0  0  0  0  0  0
   -1.5388    1.2692    0.0000 C   0  0  0  0  0  0  0  0  0  0  0  0
   -2.2533    0.8567    0.0000 O   0  0  0  0  0  0  0  0  0  0  0  0
   -1.5388    2.0942    0.0000 O   0  0  0  0  0  0  0  0  0  0  0  0
  1  2  1  0  0  0  0
  2  3  1  0  0  0  0
  4  3  1  0  0  0  0
  5  4  2  0  0  0  0
  6  5  1  0  0  0  0
  7  6  2  0  0  0  0
  8  7  1  0  0  0  0
  3  8  2  0  0  0  0
  8  9  1  0  0  0  0
  9 10  1  0  0  0  0
  1 11  2  0  0  0  0
 11 12  1  0  0  0  0
 11 13  1  0  0  0  0
M  END
> <Molecule name>
13508

> <InChI_Code_QSARr>
InChI=1S/C10H12O3/c1-13-9-5-3-2-4-8(9)6-7-10(11)12/h2-5,7,11-12H,6H2,1H3

> <OriginalSmiles>
O=C(O)CCC1(=C(OC)C=CC=C1)

> <Canonical_QSARr>
COC1C=CC=CC=1CC=C(O)O

> <InChI Key_QSARr>
UIJSTNSXUSPFNM-UHFFFAOYSA-N

> <Salt_Solvent (Concatenate)>
?

> <temp>
25

> <method>
conductometric

> <type>
thermodynamic

> <group>
?

> <basicOrAcidic>
acidic

> <pKa>
4.8

$$$$
13515
  Mrv1713012071712052D          

 13 13  0  0  0  0            999 V2000
    2.6930   -0.0000    0.0000 O   0  0  0  0  0  0  0  0  0  0  0  0
    2.6930   -0.8250    0.0000 C   0  0  0  0  0  0  0  0  0  0  0  0
    1.9786   -1.2375    0.0000 C   0  0  0  0  0  0  0  0  0  0  0  0
    1.2641   -0.8250    0.0000 C   0  0  0  0  0  0  0  0  0  0  0  0
    0.5496   -1.2375    0.0000 C   0  0  0  0  0  0  0  0  0  0  0  0
    0.5496   -2.0625    0.0000 C   0  0  0  0  0  0  0  0  0  0  0  0
   -0.1649   -2.4750    0.0000 O   0  0  0  0  0  0  0  0  0  0  0  0
    1.2641   -2.4750    0.0000 C   0  0  0  0  0  0  0  0  0  0  0  0
    1.9786   -2.0625    0.0000 C   0  0  0  0  0  0  0  0  0  0  0  0
    3.4075   -1.2375    0.0000 O   0  0  0  0  0  0  0  0  0  0  0  0
    4.1220   -0.8250    0.0000 C   0  0  0  0  0  0  0  0  0  0  0  0
    4.8364   -1.2375    0.0000 C   0  0  0  0  0  0  0  0  0  0  0  0
    5.5509   -0.8250    0.0000 C   0  0  0  0  0  0  0  0  0  0  0  0
  1  2  2  0  0  0  0
  2  3  1  0  0  0  0
  4  3  1  0  0  0  0
  5  4  2  0  0  0  0
  6  5  1  0  0  0  0
  6  7  1  0  0  0  0
  8  6  2  0  0  0  0
  9  8  1  0  0  0  0
  3  9  2  0  0  0  0
  2 10  1  0  0  0  0
 10 11  1  0  0  0  0
 11 12  1  0  0  0  0
 12 13  1  0  0  0  0
M  END
> <Molecule name>
13515

> <InChI_Code_QSARr>
InChI=1S/C10H12O3/c1-2-7-13-10(12)8-3-5-9(11)6-4-8/h3-6,11H,2,7H2,1H3

> <OriginalSmiles>
O=C(OCCC)C1(=CC=C(O)C=C1)

> <Canonical_QSARr>
CCCOC(=O)C1C=CC(O)=CC=1

> <InChI Key_QSARr>
QELSKZZBTMNZEB-UHFFFAOYSA-N

> <Salt_Solvent (Concatenate)>
?

> <temp>
20

> <method>
spectrophotometric

> <type>
b1/apparent

> <group>
H-O

> <basicOrAcidic>
acidic

> <pKa>
8.3

$$$$
13522
  Mrv1713012071712052D          

 13 13  0  0  0  0            999 V2000
    1.2641   -0.7616    0.0000 O   0  0  0  0  0  0  0  0  0  0  0  0
    1.9786   -0.3491    0.0000 C   0  0  0  0  0  0  0  0  0  0  0  0
    2.6930   -0.7616    0.0000 C   0  0  0  0  0  0  0  0  0  0  0  0
    2.6930   -1.5866    0.0000 C   0  0  0  0  0  0  0  0  0  0  0  0
    3.4075   -1.9991    0.0000 C   0  0  0  0  0  0  0  0  0  0  0  0
    4.1220   -1.5866    0.0000 C   0  0  0  0  0  0  0  0  0  0  0  0
    4.1220   -0.7616    0.0000 C   0  0  0  0  0  0  0  0  0  0  0  0
    3.4075   -0.3491    0.0000 C   0  0  0  0  0  0  0  0  0  0  0  0
    3.4075    0.4759    0.0000 O   0  0  0  0  0  0  0  0  0  0  0  0
    2.6930    0.8884    0.0000 C   0  0  0  0  0  0  0  0  0  0  0  0
    2.6930    1.7134    0.0000 C   0  0  0  0  0  0  0  0  0  0  0  0
    1.9786    2.1259    0.0000 C   0  0  0  0  0  0  0  0  0  0  0  0
    1.9786    0.4759    0.0000 O   0  0  0  0  0  0  0  0  0  0  0  0
  1  2  2  0  0  0  0
  2  3  1  0  0  0  0
  4  3  1  0  0  0  0
  5  4  2  0  0  0  0
  6  5  1  0  0  0  0
  7  6  2  0  0  0  0
  8  7  1  0  0  0  0
  3  8  2  0  0  0  0
  8  9  1  0  0  0  0
  9 10  1  0  0  0  0
 10 11  1  0  0  0  0
 11 12  1  0  0  0  0
  2 13  1  0  0  0  0
M  END
> <Molecule name>
13522

> <InChI_Code_QSARr>
InChI=1S/C10H12O3/c1-2-7-13-9-6-4-3-5-8(9)10(11)12/h3-6H,2,7H2,1H3,(H,11,12)

> <OriginalSmiles>
O=C(O)C1(=C(OCCC)C=CC=C1)

> <Canonical_QSARr>
CCCOC1C=CC=CC=1C(O)=O

> <InChI Key_QSARr>
OXOWWPXTTOCKKU-UHFFFAOYSA-N

> <Salt_Solvent (Concatenate)>
?

> <temp>
20

> <method>
potentiometric

> <type>
thermodynamic

> <group>
?

> <basicOrAcidic>
acidic

> <pKa>
4.24

$$$$
13519
  Mrv1713012071712052D          

 13 13  0  0  0  0            999 V2000
    2.0335   -1.4596    0.0000 O   0  0  0  0  0  0  0  0  0  0  0  0
    2.7480   -1.0471    0.0000 C   0  0  0  0  0  0  0  0  0  0  0  0
    2.7480   -0.2221    0.0000 C   0  0  0  0  0  0  0  0  0  0  0  0
    3.4625    0.1904    0.0000 C   0  0  0  0  0  0  0  0  0  0  0  0
    3.4625    1.0154    0.0000 C   0  0  0  0  0  0  0  0  0  0  0  0
    2.7480    1.4279    0.0000 C   0  0  0  0  0  0  0  0  0  0  0  0
    2.7480    2.2529    0.0000 O   0  0  0  0  0  0  0  0  0  0  0  0
    3.4625    2.6654    0.0000 C   0  0  0  0  0  0  0  0  0  0  0  0
    3.4625    3.4904    0.0000 C   0  0  0  0  0  0  0  0  0  0  0  0
    2.0335    1.0154    0.0000 C   0  0  0  0  0  0  0  0  0  0  0  0
    2.0335    0.1904    0.0000 C   0  0  0  0  0  0  0  0  0  0  0  0
    1.3191   -0.2221    0.0000 C   0  0  0  0  0  0  0  0  0  0  0  0
    3.4625   -1.4596    0.0000 O   0  0  0  0  0  0  0  0  0  0  0  0
  1  2  2  0  0  0  0
  2  3  1  0  0  0  0
  4  3  1  0  0  0  0
  5  4  2  0  0  0  0
  6  5  1  0  0  0  0
  6  7  1  0  0  0  0
  7  8  1  0  0  0  0
  8  9  1  0  0  0  0
 10  6  2  0  0  0  0
 11 10  1  0  0  0  0
  3 11  2  0  0  0  0
 11 12  1  0  0  0  0
  2 13  1  0  0  0  0
M  END
> <Molecule name>
13519

> <InChI_Code_QSARr>
InChI=1S/C10H12O3/c1-3-13-8-4-5-9(10(11)12)7(2)6-8/h4-6H,3H2,1-2H3,(H,11,12)

> <OriginalSmiles>
O=C(O)C1(=C(C=C(OCC)C=C1)C)

> <Canonical_QSARr>
CC1C=C(C=CC=1C(O)=O)OCC

> <InChI Key_QSARr>
NPJNAEZUNKBQET-UHFFFAOYSA-N

> <Salt_Solvent (Concatenate)>
?

> <temp>
20

> <method>
potentiometric

> <type>
a/thermodynamic

> <group>
?

> <basicOrAcidic>
acidic

> <pKa>
4.54

$$$$
13518
  Mrv1713012071712052D          

 13 13  0  0  0  0            999 V2000
    3.7922   -1.7135    0.0000 O   0  0  0  0  0  0  0  0  0  0  0  0
    3.7922   -0.8885    0.0000 C   0  0  0  0  0  0  0  0  0  0  0  0
    3.0778   -0.4760    0.0000 C   0  0  0  0  0  0  0  0  0  0  0  0
    3.0778    0.3490    0.0000 C   0  0  0  0  0  0  0  0  0  0  0  0
    2.3633    0.7615    0.0000 C   0  0  0  0  0  0  0  0  0  0  0  0
    2.3633    1.5865    0.0000 O   0  0  0  0  0  0  0  0  0  0  0  0
    3.0778    1.9990    0.0000 C   0  0  0  0  0  0  0  0  0  0  0  0
    3.0778    2.8240    0.0000 C   0  0  0  0  0  0  0  0  0  0  0  0
    1.6488    0.3490    0.0000 C   0  0  0  0  0  0  0  0  0  0  0  0
    1.6488   -0.4760    0.0000 C   0  0  0  0  0  0  0  0  0  0  0  0
    2.3633   -0.8885    0.0000 C   0  0  0  0  0  0  0  0  0  0  0  0
    2.3633   -1.7135    0.0000 C   0  0  0  0  0  0  0  0  0  0  0  0
    4.5067   -0.4760    0.0000 O   0  0  0  0  0  0  0  0  0  0  0  0
  1  2  2  0  0  0  0
  2  3  1  0  0  0  0
  4  3  1  0  0  0  0
  5  4  2  0  0  0  0
  5  6  1  0  0  0  0
  6  7  1  0  0  0  0
  7  8  1  0  0  0  0
  9  5  1  0  0  0  0
 10  9  2  0  0  0  0
 11 10  1  0  0  0  0
  3 11  2  0  0  0  0
 11 12  1  0  0  0  0
  2 13  1  0  0  0  0
M  END
> <Molecule name>
13518

> <InChI_Code_QSARr>
InChI=1S/C10H12O3/c1-3-13-8-5-4-7(2)9(6-8)10(11)12/h4-6H,3H2,1-2H3,(H,11,12)

> <OriginalSmiles>
O=C(O)C1(=C(C=CC(=C1)OCC)C)

> <Canonical_QSARr>
CC1C=CC(=CC=1C(O)=O)OCC

> <InChI Key_QSARr>
UZZXWXJHPVZVFX-UHFFFAOYSA-N

> <Salt_Solvent (Concatenate)>
?

> <temp>
20

> <method>
potentiometric

> <type>
a/thermodynamic

> <group>
?

> <basicOrAcidic>
acidic

> <pKa>
3.86

$$$$
13527
  Mrv1713012071712052D          

 13 13  0  0  0  0            999 V2000
    1.2091   -1.2375    0.0000 O   0  0  0  0  0  0  0  0  0  0  0  0
    1.2091   -0.4125    0.0000 C   0  0  0  0  0  0  0  0  0  0  0  0
    1.9235    0.0000    0.0000 C   0  0  0  0  0  0  0  0  0  0  0  0
    2.6380   -0.4125    0.0000 C   0  0  0  0  0  0  0  0  0  0  0  0
    3.3525    0.0000    0.0000 C   0  0  0  0  0  0  0  0  0  0  0  0
    3.3525    0.8250    0.0000 C   0  0  0  0  0  0  0  0  0  0  0  0
    2.6380    1.2375    0.0000 C   0  0  0  0  0  0  0  0  0  0  0  0
    2.6380    2.0625    0.0000 O   0  0  0  0  0  0  0  0  0  0  0  0
    3.3525    2.4750    0.0000 C   0  0  0  0  0  0  0  0  0  0  0  0
    3.3525    3.3000    0.0000 C   0  0  0  0  0  0  0  0  0  0  0  0
    1.9235    0.8250    0.0000 C   0  0  0  0  0  0  0  0  0  0  0  0
    1.2091    1.2375    0.0000 C   0  0  0  0  0  0  0  0  0  0  0  0
    0.4946    0.0000    0.0000 O   0  0  0  0  0  0  0  0  0  0  0  0
  1  2  2  0  0  0  0
  2  3  1  0  0  0  0
  4  3  1  0  0  0  0
  5  4  2  0  0  0  0
  6  5  1  0  0  0  0
  7  6  2  0  0  0  0
  7  8  1  0  0  0  0
  8  9  1  0  0  0  0
  9 10  1  0  0  0  0
 11  7  1  0  0  0  0
  3 11  2  0  0  0  0
 11 12  1  0  0  0  0
  2 13  1  0  0  0  0
M  END
> <Molecule name>
13527

> <InChI_Code_QSARr>
InChI=1S/C10H12O3/c1-3-13-9-6-4-5-8(7(9)2)10(11)12/h4-6H,3H2,1-2H3,(H,11,12)

> <OriginalSmiles>
O=C(O)C1(=C(C(OCC)=CC=C1)C)

> <Canonical_QSARr>
CC1C(=CC=CC=1C(O)=O)OCC

> <InChI Key_QSARr>
QZGFHAXSXBAKFG-UHFFFAOYSA-N

> <Salt_Solvent (Concatenate)>
?

> <temp>
20

> <method>
potentiometric

> <type>
a/thermodynamic

> <group>
?

> <basicOrAcidic>
acidic

> <pKa>
3.73

$$$$
13533
  Mrv1713012071712052D          

 13 13  0  0  0  0            999 V2000
   -0.1467    2.3518    0.0000 C   0  0  0  0  0  0  0  0  0  0  0  0
    0.5678    1.9393    0.0000 C   0  0  0  0  0  0  0  0  0  0  0  0
    0.5678    1.1143    0.0000 C   0  0  0  0  0  0  0  0  0  0  0  0
    1.2352    0.6294    0.0000 C   0  0  0  0  0  0  0  0  0  0  0  0
    0.9803   -0.1553    0.0000 C   0  0  0  0  0  0  0  0  0  0  0  0
    1.4652   -0.8227    0.0000 O   0  0  0  0  0  0  0  0  0  0  0  0
    0.1553   -0.1553    0.0000 C   0  0  0  0  0  0  0  0  0  0  0  0
   -0.3297   -0.8227    0.0000 C   0  0  0  0  0  0  0  0  0  0  0  0
   -0.0997    0.6294    0.0000 C   0  0  0  0  0  0  0  0  0  0  0  0
   -0.8843    0.8843    0.0000 C   0  0  0  0  0  0  0  0  0  0  0  0
    1.2822    2.3518    0.0000 C   0  0  0  0  0  0  0  0  0  0  0  0
    1.2822    3.1768    0.0000 O   0  0  0  0  0  0  0  0  0  0  0  0
    1.9967    1.9393    0.0000 O   0  0  0  0  0  0  0  0  0  0  0  0
  2  1  1  4  0  0  0
  2  3  2  0  0  0  0
  3  4  1  0  0  0  0
  4  5  2  0  0  0  0
  5  6  1  0  0  0  0
  5  7  1  0  0  0  0
  7  8  1  0  0  0  0
  7  9  2  0  0  0  0
  3  9  1  0  0  0  0
  9 10  1  0  0  0  0
  2 11  1  0  0  0  0
 11 12  1  0  0  0  0
 11 13  2  0  0  0  0
M  END
> <Molecule name>
13533

> <InChI_Code_QSARr>
InChI=1S/C10H12O3/c1-5-6(2)9(11)4-8(5)7(3)10(12)13/h4,11H,1-3H3,(H,12,13)

> <OriginalSmiles>
O=C1(C(=C(C)C(C1)=C(C(=O)O)C)C)

> <Canonical_QSARr>
CC(=C1C=C(O)C(C)=C1C)C(O)=O

> <InChI Key_QSARr>
ADEMXUADEPOVER-UHFFFAOYSA-N

> <Salt_Solvent (Concatenate)>
?

> <temp>
25

> <method>
potentiometric

> <type>
a/apparent

> <group>
?

> <basicOrAcidic>
acidic

> <pKa>
3.1

$$$$
13509
  Mrv1713012071712052D          

 13 13  0  0  0  0            999 V2000
    0.9343   -1.3327    0.0000 O   0  0  0  0  0  0  0  0  0  0  0  0
    0.9343   -0.5077    0.0000 C   0  0  0  0  0  0  0  0  0  0  0  0
    1.6488   -0.0952    0.0000 C   0  0  0  0  0  0  0  0  0  0  0  0
    2.3632   -0.5077    0.0000 C   0  0  0  0  0  0  0  0  0  0  0  0
    3.0777   -0.0952    0.0000 C   0  0  0  0  0  0  0  0  0  0  0  0
    3.0777    0.7298    0.0000 C   0  0  0  0  0  0  0  0  0  0  0  0
    2.3632    1.1423    0.0000 C   0  0  0  0  0  0  0  0  0  0  0  0
    2.3632    1.9673    0.0000 O   0  0  0  0  0  0  0  0  0  0  0  0
    3.0777    2.3798    0.0000 C   0  0  0  0  0  0  0  0  0  0  0  0
    3.0777    3.2048    0.0000 C   0  0  0  0  0  0  0  0  0  0  0  0
    3.7922    1.9673    0.0000 C   0  0  0  0  0  0  0  0  0  0  0  0
    1.6488    0.7298    0.0000 C   0  0  0  0  0  0  0  0  0  0  0  0
    0.2198   -0.0952    0.0000 O   0  0  0  0  0  0  0  0  0  0  0  0
  1  2  2  0  0  0  0
  2  3  1  0  0  0  0
  4  3  1  0  0  0  0
  5  4  2  0  0  0  0
  6  5  1  0  0  0  0
  7  6  2  0  0  0  0
  7  8  1  0  0  0  0
  8  9  1  0  0  0  0
  9 10  1  0  0  0  0
  9 11  1  0  0  0  0
 12  7  1  0  0  0  0
  3 12  2  0  0  0  0
  2 13  1  0  0  0  0
M  END
> <Molecule name>
13509

> <InChI_Code_QSARr>
InChI=1S/C10H12O3/c1-7(2)13-9-5-3-4-8(6-9)10(11)12/h3-7H,1-2H3,(H,11,12)

> <OriginalSmiles>
O=C(O)C1(=CC(OC(C)C)=CC=C1)

> <Canonical_QSARr>
CC(C)OC1C=C(C=CC=1)C(O)=O

> <InChI Key_QSARr>
QPVBLLQBUNVSJT-UHFFFAOYSA-N

> <Salt_Solvent (Concatenate)>
?

> <temp>
20

> <method>
potentiometric

> <type>
thermodynamic

> <group>
?

> <basicOrAcidic>
acidic

> <pKa>
4.15

$$$$
13521
  Mrv1713012071712052D          

 13 13  0  0  0  0            999 V2000
    0.0550   -0.3173    0.0000 O   0  0  0  0  0  0  0  0  0  0  0  0
    0.7694    0.0952    0.0000 C   0  0  0  0  0  0  0  0  0  0  0  0
    1.4839   -0.3173    0.0000 C   0  0  0  0  0  0  0  0  0  0  0  0
    1.4839   -1.1423    0.0000 C   0  0  0  0  0  0  0  0  0  0  0  0
    2.1984   -1.5548    0.0000 C   0  0  0  0  0  0  0  0  0  0  0  0
    2.9129   -1.1423    0.0000 C   0  0  0  0  0  0  0  0  0  0  0  0
    2.9129   -0.3173    0.0000 C   0  0  0  0  0  0  0  0  0  0  0  0
    2.1984    0.0952    0.0000 C   0  0  0  0  0  0  0  0  0  0  0  0
    2.1984    0.9202    0.0000 O   0  0  0  0  0  0  0  0  0  0  0  0
    2.9129    1.3327    0.0000 C   0  0  0  0  0  0  0  0  0  0  0  0
    2.9129    2.1577    0.0000 C   0  0  0  0  0  0  0  0  0  0  0  0
    3.6273    0.9202    0.0000 C   0  0  0  0  0  0  0  0  0  0  0  0
    0.7694    0.9202    0.0000 O   0  0  0  0  0  0  0  0  0  0  0  0
  1  2  2  0  0  0  0
  2  3  1  0  0  0  0
  4  3  1  0  0  0  0
  5  4  2  0  0  0  0
  6  5  1  0  0  0  0
  7  6  2  0  0  0  0
  8  7  1  0  0  0  0
  3  8  2  0  0  0  0
  8  9  1  0  0  0  0
  9 10  1  0  0  0  0
 10 11  1  0  0  0  0
 10 12  1  0  0  0  0
  2 13  1  0  0  0  0
M  END
> <Molecule name>
13521

> <InChI_Code_QSARr>
InChI=1S/C10H12O3/c1-7(2)13-9-6-4-3-5-8(9)10(11)12/h3-7H,1-2H3,(H,11,12)

> <OriginalSmiles>
O=C(O)C1(=C(OC(C)C)C=CC=C1)

> <Canonical_QSARr>
CC(C)OC1C=CC=CC=1C(O)=O

> <InChI Key_QSARr>
WWPLDSOFBMZGIJ-UHFFFAOYSA-N

> <Salt_Solvent (Concatenate)>
?

> <temp>
20

> <method>
potentiometric

> <type>
thermodynamic

> <group>
?

> <basicOrAcidic>
acidic

> <pKa>
4.24

$$$$
13510
  Mrv1713012071712052D          

 13 13  0  0  0  0            999 V2000
    0.6595   -0.0000    0.0000 C   0  0  0  0  0  0  0  0  0  0  0  0
   -0.0549    0.4125    0.0000 O   0  0  0  0  0  0  0  0  0  0  0  0
   -0.7694    0.0000    0.0000 C   0  0  0  0  0  0  0  0  0  0  0  0
   -1.4839    0.4125    0.0000 C   0  0  0  0  0  0  0  0  0  0  0  0
   -1.4839    1.2375    0.0000 C   0  0  0  0  0  0  0  0  0  0  0  0
   -2.1983    0.0000    0.0000 C   0  0  0  0  0  0  0  0  0  0  0  0
   -2.1983   -0.8250    0.0000 C   0  0  0  0  0  0  0  0  0  0  0  0
   -1.4839   -1.2375    0.0000 C   0  0  0  0  0  0  0  0  0  0  0  0
   -0.7694   -0.8250    0.0000 C   0  0  0  0  0  0  0  0  0  0  0  0
   -0.0549   -1.2375    0.0000 C   0  0  0  0  0  0  0  0  0  0  0  0
    1.3740    0.4125    0.0000 C   0  0  0  0  0  0  0  0  0  0  0  0
    1.3740    1.2375    0.0000 O   0  0  0  0  0  0  0  0  0  0  0  0
    2.0885   -0.0000    0.0000 O   0  0  0  0  0  0  0  0  0  0  0  0
  1  2  1  0  0  0  0
  2  3  1  0  0  0  0
  4  3  1  0  0  0  0
  4  5  1  0  0  0  0
  6  4  2  0  0  0  0
  7  6  1  0  0  0  0
  8  7  2  0  0  0  0
  9  8  1  0  0  0  0
  3  9  2  0  0  0  0
  9 10  1  0  0  0  0
  1 11  2  0  0  0  0
 11 12  1  0  0  0  0
 11 13  1  0  0  0  0
M  END
> <Molecule name>
13510

> <InChI_Code_QSARr>
InChI=1S/C10H12O3/c1-7-4-3-5-8(2)10(7)13-6-9(11)12/h3-6,11-12H,1-2H3

> <OriginalSmiles>
O=C(O)COC1(=C(C=CC=C1C)C)

> <Canonical_QSARr>
CC1=CC=CC(C)=C1OC=C(O)O

> <InChI Key_QSARr>
BXHQICUAZOTDQX-UHFFFAOYSA-N

> <Salt_Solvent (Concatenate)>
?

> <temp>
25

> <method>
potentiometric

> <type>
apparent

> <group>
?

> <basicOrAcidic>
acidic

> <pKa>
3.36

$$$$
13511
  Mrv1713012071712052D          

 13 13  0  0  0  0            999 V2000
   -1.0442    0.6663    0.0000 C   0  0  0  0  0  0  0  0  0  0  0  0
   -1.0442   -0.1587    0.0000 O   0  0  0  0  0  0  0  0  0  0  0  0
   -0.3297   -0.5712    0.0000 C   0  0  0  0  0  0  0  0  0  0  0  0
   -0.3297   -1.3962    0.0000 C   0  0  0  0  0  0  0  0  0  0  0  0
    0.3847   -1.8087    0.0000 C   0  0  0  0  0  0  0  0  0  0  0  0
    1.0992   -1.3962    0.0000 C   0  0  0  0  0  0  0  0  0  0  0  0
    1.0992   -0.5712    0.0000 C   0  0  0  0  0  0  0  0  0  0  0  0
    0.3847   -0.1587    0.0000 C   0  0  0  0  0  0  0  0  0  0  0  0
    0.3847    0.6663    0.0000 C   0  0  0  0  0  0  0  0  0  0  0  0
   -0.3297    1.0788    0.0000 C   0  0  0  0  0  0  0  0  0  0  0  0
   -1.7587    1.0788    0.0000 C   0  0  0  0  0  0  0  0  0  0  0  0
   -2.4732    0.6663    0.0000 O   0  0  0  0  0  0  0  0  0  0  0  0
   -1.7587    1.9038    0.0000 O   0  0  0  0  0  0  0  0  0  0  0  0
  1  2  1  0  0  0  0
  2  3  1  0  0  0  0
  4  3  1  0  0  0  0
  5  4  2  0  0  0  0
  6  5  1  0  0  0  0
  7  6  2  0  0  0  0
  8  7  1  0  0  0  0
  3  8  2  0  0  0  0
  8  9  1  0  0  0  0
  1 10  1  0  0  0  0
  1 11  2  0  0  0  0
 11 12  1  0  0  0  0
 11 13  1  0  0  0  0
M  END
> <Molecule name>
13511

> <InChI_Code_QSARr>
InChI=1S/C10H12O3/c1-7-5-3-4-6-9(7)13-8(2)10(11)12/h3-6,11-12H,1-2H3

> <OriginalSmiles>
O=C(O)C(OC1(=C(C=CC=C1)C))C

> <Canonical_QSARr>
CC1C=CC=CC=1OC(C)=C(O)O

> <InChI Key_QSARr>
GBQOFYGKOFZHNV-UHFFFAOYSA-N

> <Salt_Solvent (Concatenate)>
?

> <temp>
25

> <method>
potentiometric

> <type>
a/apparent

> <group>
?

> <basicOrAcidic>
acidic

> <pKa>
3.37

$$$$
10575
  Mrv1713012071712052D          

 12 12  0  0  0  0            999 V2000
    3.2746   -1.8219    0.0000 Cl  0  0  0  0  0  0  0  0  0  0  0  0
    2.5602   -1.4094    0.0000 C   0  0  0  0  0  0  0  0  0  0  0  0
    2.5602   -0.5844    0.0000 C   0  0  0  0  0  0  0  0  0  0  0  0
    1.8457   -0.1719    0.0000 C   0  0  0  0  0  0  0  0  0  0  0  0
    1.8457    0.6531    0.0000 C   0  0  0  0  0  0  0  0  0  0  0  0
    1.1312    1.0656    0.0000 C   0  0  0  0  0  0  0  0  0  0  0  0
    2.5602    1.0656    0.0000 C   0  0  0  0  0  0  0  0  0  0  0  0
    1.1312   -0.5844    0.0000 C   0  0  0  0  0  0  0  0  0  0  0  0
    0.4167   -0.1719    0.0000 O   0  0  0  0  0  0  0  0  0  0  0  0
    1.1312   -1.4094    0.0000 C   0  0  0  0  0  0  0  0  0  0  0  0
    1.8457   -1.8219    0.0000 C   0  0  0  0  0  0  0  0  0  0  0  0
    1.8457   -2.6469    0.0000 C   0  0  0  0  0  0  0  0  0  0  0  0
  1  2  1  0  0  0  0
  3  2  1  0  0  0  0
  4  3  2  0  0  0  0
  4  5  1  0  0  0  0
  5  6  1  0  0  0  0
  5  7  1  0  0  0  0
  8  4  1  0  0  0  0
  8  9  1  0  0  0  0
 10  8  2  0  0  0  0
 11 10  1  0  0  0  0
  2 11  2  0  0  0  0
 11 12  1  0  0  0  0
M  END
> <Molecule name>
10575

> <InChI_Code_QSARr>
InChI=1S/C10H13ClO/c1-6(2)8-5-9(11)7(3)4-10(8)12/h4-6,12H,1-3H3

> <OriginalSmiles>
ClC1(=C(C=C(O)C(=C1)C(C)C)C)

> <Canonical_QSARr>
CC1C=C(O)C(=CC=1Cl)C(C)C

> <InChI Key_QSARr>
KFZXVMNBUMVKLN-UHFFFAOYSA-N

> <Salt_Solvent (Concatenate)>
?

> <temp>
20

> <method>
potentiometric

> <type>
a1/thermodynamic

> <group>
?

> <basicOrAcidic>
acidic

> <pKa>
9.98

$$$$
14721
  Mrv1713012071712052D          

 15 15  0  0  0  0            999 V2000
   -4.2953   -0.7936    0.0000 N   0  0  0  0  0  0  0  0  0  0  0  0
   -3.5808   -1.2061    0.0000 C   0  0  0  0  0  0  0  0  0  0  0  0
   -2.8663   -0.7936    0.0000 C   0  0  0  0  0  0  0  0  0  0  0  0
   -2.1519   -1.2061    0.0000 N   0  0  0  0  0  0  0  0  0  0  0  0
   -1.4374   -0.7936    0.0000 C   0  0  0  0  0  0  0  0  0  0  0  0
   -0.7229   -1.2061    0.0000 C   0  0  0  0  0  0  0  0  0  0  0  0
   -0.0085   -0.7936    0.0000 C   0  0  0  0  0  0  0  0  0  0  0  0
   -0.0085    0.0314    0.0000 C   0  0  0  0  0  0  0  0  0  0  0  0
    0.7060    0.4439    0.0000 N   0  0  0  0  0  0  0  0  0  0  0  0
    0.7060    1.2689    0.0000 C   0  0  0  0  0  0  0  0  0  0  0  0
    1.4205    0.0314    0.0000 C   0  0  0  0  0  0  0  0  0  0  0  0
   -0.7229    0.4439    0.0000 C   0  0  0  0  0  0  0  0  0  0  0  0
   -1.4374    0.0314    0.0000 C   0  0  0  0  0  0  0  0  0  0  0  0
   -2.8663    0.0314    0.0000 O   0  0  0  0  0  0  0  0  0  0  0  0
   -5.0098   -1.2061    0.0000 O   0  0  0  0  0  0  0  0  0  0  0  0
  1  2  1  0  0  0  0
  2  3  1  0  0  0  0
  3  4  1  0  0  0  0
  4  5  1  0  0  0  0
  6  5  1  0  0  0  0
  7  6  2  0  0  0  0
  8  7  1  0  0  0  0
  8  9  1  0  0  0  0
  9 10  1  0  0  0  0
  9 11  1  0  0  0  0
 12  8  2  0  0  0  0
 13 12  1  0  0  0  0
  5 13  2  0  0  0  0
  3 14  2  0  0  0  0
  1 15  2  0  0  0  0
M  END
> <Molecule name>
14721

> <InChI_Code_QSARr>
InChI=1S/C10H13N3O2/c1-13(2)9-5-3-8(4-6-9)12-10(14)7-11-15/h3-6H,7H2,1-2H3,(H,12,14)

> <OriginalSmiles>
O=C(NC1(=CC=C(N(C)C)C=C1))C=NO

> <Canonical_QSARr>
CN(C)C1C=CC(=CC=1)NC(=O)CN=O

> <InChI Key_QSARr>
MAQGGIZDFDDDSZ-UHFFFAOYSA-N

> <Salt_Solvent (Concatenate)>
?

> <temp>
25

> <method>
potentiometric

> <type>
a2/apparent

> <group>
?

> <basicOrAcidic>
acidic

> <pKa>
9.26

$$$$
14936
  Mrv1713012071712052D          

 16 16  0  0  0  0            999 V2000
    1.2057   -2.6555    0.0000 O   0  0  0  0  0  0  0  0  0  0  0  0
    1.9202   -2.2430    0.0000 N   0  3  0  0  0  0  0  0  0  0  0  0
    1.9202   -1.4180    0.0000 C   0  0  0  0  0  0  0  0  0  0  0  0
    2.6346   -1.0055    0.0000 C   0  0  0  0  0  0  0  0  0  0  0  0
    2.6346   -0.1805    0.0000 C   0  0  0  0  0  0  0  0  0  0  0  0
    1.9202    0.2320    0.0000 C   0  0  0  0  0  0  0  0  0  0  0  0
    1.9202    1.0570    0.0000 C   0  0  0  0  0  0  0  0  0  0  0  0
    2.6346    1.4695    0.0000 N   0  0  0  0  0  0  0  0  0  0  0  0
    2.6346    2.2945    0.0000 N   0  3  0  0  0  0  0  0  0  0  0  0
    2.6346    3.1195    0.0000 C   0  0  0  0  0  0  0  0  0  0  0  0
    3.4596    2.2945    0.0000 C   0  0  0  0  0  0  0  0  0  0  0  0
    1.8096    2.2945    0.0000 C   0  0  0  0  0  0  0  0  0  0  0  0
    1.2057    1.4695    0.0000 O   0  0  0  0  0  0  0  0  0  0  0  0
    1.2057   -0.1805    0.0000 C   0  0  0  0  0  0  0  0  0  0  0  0
    1.2057   -1.0055    0.0000 C   0  0  0  0  0  0  0  0  0  0  0  0
    2.6346   -2.6555    0.0000 O   0  5  0  0  0  0  0  0  0  0  0  0
  1  2  2  0  0  0  0
  2  3  1  0  0  0  0
  4  3  1  0  0  0  0
  5  4  2  0  0  0  0
  6  5  1  0  0  0  0
  6  7  1  0  0  0  0
  7  8  1  0  0  0  0
  8  9  1  0  0  0  0
  9 10  1  0  0  0  0
  9 11  1  0  0  0  0
  9 12  1  0  0  0  0
  7 13  2  0  0  0  0
 14  6  2  0  0  0  0
 15 14  1  0  0  0  0
  3 15  2  0  0  0  0
  2 16  1  0  0  0  0
M  CHG  3   2   1   9   1  16  -1
M  END
> <Molecule name>
14936

> <InChI_Code_QSARr>
InChI=1S/C10H13N3O3/c1-13(2,3)11-10(14)8-4-6-9(7-5-8)12(15)16/h4-7H,1-3H3/p+1

> <OriginalSmiles>
O=[N+]([O-])C1(=CC=C(C(=O)N[N+](C)(C)C)C=C1)

> <Canonical_QSARr>
C[N+](C)(C)NC(=O)C1=CC=C(C=C1)[N+]([O-])=O

> <InChI Key_QSARr>
CLRPIVYDYCSVLW-UHFFFAOYSA-O

> <Salt_Solvent (Concatenate)>
?

> <temp>
20

> <method>
mean from 2

> <type>
a1/apparent

> <group>
?

> <basicOrAcidic>
acidic

> <pKa>
3.11

$$$$
16743
  Mrv1713012071712052D          

 19 21  0  0  0  0            999 V2000
    1.1236   -1.3806    0.0000 N   0  0  0  0  0  0  0  0  0  0  0  0
    1.1236   -0.5556    0.0000 C   0  0  0  0  0  0  0  0  0  0  0  0
    1.8380   -0.1431    0.0000 N   0  0  0  0  0  0  0  0  0  0  0  0
    0.4091   -0.1431    0.0000 N   0  0  0  0  0  0  0  0  0  0  0  0
   -0.3054   -0.5556    0.0000 C   0  0  0  0  0  0  0  0  0  0  0  0
   -1.0900   -0.3007    0.0000 N   0  0  0  0  0  0  0  0  0  0  0  0
   -1.3449    0.4839    0.0000 C   0  0  0  0  0  0  0  0  0  0  0  0
   -0.8600    1.1514    0.0000 C   0  0  0  0  0  0  0  0  0  0  0  0
   -1.3449    1.8188    0.0000 C   0  0  0  0  0  0  0  0  0  0  0  0
   -1.0900    2.6034    0.0000 O   0  0  0  0  0  0  0  0  0  0  0  0
   -2.1296    1.5639    0.0000 C   0  0  0  0  0  0  0  0  0  0  0  0
   -2.7970    2.0488    0.0000 C   0  0  0  0  0  0  0  0  0  0  0  0
   -3.5507    1.7132    0.0000 O   0  0  0  0  0  0  0  0  0  0  0  0
   -2.1296    0.7389    0.0000 O   0  0  0  0  0  0  0  0  0  0  0  0
   -1.5749   -0.9681    0.0000 C   0  0  0  0  0  0  0  0  0  0  0  0
   -1.0900   -1.6356    0.0000 N   0  0  0  0  0  0  0  0  0  0  0  0
   -0.3054   -1.3806    0.0000 C   0  0  0  0  0  0  0  0  0  0  0  0
    0.4091   -1.7931    0.0000 C   0  0  0  0  0  0  0  0  0  0  0  0
    0.4091   -2.6181    0.0000 O   0  0  0  0  0  0  0  0  0  0  0  0
  2  1  1  0  0  0  0
  2  3  1  0  0  0  0
  4  2  2  0  0  0  0
  5  4  1  0  0  0  0
  5  6  1  0  0  0  0
  6  7  1  0  0  0  0
  8  7  1  0  0  0  0
  9  8  1  0  0  0  0
  9 10  1  0  0  0  0
 11  9  1  0  0  0  0
 11 12  1  0  0  0  0
 12 13  1  0  0  0  0
 14 11  1  0  0  0  0
  7 14  1  0  0  0  0
  6 15  1  0  0  0  0
 15 16  2  0  0  0  0
 16 17  1  0  0  0  0
 17  5  2  0  0  0  0
 18 17  1  0  0  0  0
  1 18  2  0  0  0  0
 18 19  1  0  0  0  0
M  END
> <Molecule name>
16743

> <InChI_Code_QSARr>
InChI=1S/C10H13N5O4/c11-10-13-8-7(9(18)14-10)12-3-15(8)6-1-4(17)5(2-16)19-6/h3-6,16-17H,1-2H2,(H3,11,13,14,18)

> <OriginalSmiles>
O3(C(N2(C1(=NC(=[NH+]C(=C1N=C2)O)N)))CC(C3CO)O)

> <Canonical_QSARr>
NC1N=C(O)C2N=CN(C3CC(O)C(CO)O3)C=2N=1

> <InChI Key_QSARr>
YKBGVTZYEHREMT-UHFFFAOYSA-N

> <Salt_Solvent (Concatenate)>
?

> <temp>
25

> <method>
potentiometric

> <type>
a1/apparent

> <group>
H(+)

> <basicOrAcidic>
acidic

> <pKa>
-0.97

$$$$
16739
  Mrv1713012071712052D          

 19 21  0  0  0  0            999 V2000
    0.8625   -2.6057    0.0000 O   0  0  0  0  0  0  0  0  0  0  0  0
    0.8625   -3.4307    0.0000 C   0  0  0  0  0  0  0  0  0  0  0  0
    0.1951   -3.9156    0.0000 C   0  0  0  0  0  0  0  0  0  0  0  0
    0.2813   -4.7361    0.0000 O   0  0  0  0  0  0  0  0  0  0  0  0
    1.6471   -3.6857    0.0000 C   0  0  0  0  0  0  0  0  0  0  0  0
    1.9021   -4.4703    0.0000 O   0  0  0  0  0  0  0  0  0  0  0  0
    2.1321   -3.0182    0.0000 C   0  0  0  0  0  0  0  0  0  0  0  0
    2.9571   -3.0182    0.0000 O   0  0  0  0  0  0  0  0  0  0  0  0
    1.6471   -2.3508    0.0000 C   0  0  0  0  0  0  0  0  0  0  0  0
    1.9021   -1.5662    0.0000 N   0  0  0  0  0  0  0  0  0  0  0  0
    1.4172   -0.8987    0.0000 C   0  0  0  0  0  0  0  0  0  0  0  0
    1.9021   -0.2313    0.0000 N   0  0  0  0  0  0  0  0  0  0  0  0
    2.6867   -0.4862    0.0000 C   0  0  0  0  0  0  0  0  0  0  0  0
    3.4012   -0.0737    0.0000 C   0  0  0  0  0  0  0  0  0  0  0  0
    4.1156   -0.4862    0.0000 N   0  0  0  0  0  0  0  0  0  0  0  0
    4.1156   -1.3112    0.0000 C   0  0  0  0  0  0  0  0  0  0  0  0
    3.4012   -1.7237    0.0000 N   0  0  0  0  0  0  0  0  0  0  0  0
    2.6867   -1.3112    0.0000 C   0  0  0  0  0  0  0  0  0  0  0  0
    3.4012    0.7513    0.0000 N   0  0  0  0  0  0  0  0  0  0  0  0
  2  1  1  0  0  0  0
  2  3  1  0  0  0  0
  3  4  1  0  0  0  0
  5  2  1  0  0  0  0
  5  6  1  0  0  0  0
  7  5  1  0  0  0  0
  7  8  1  0  0  0  0
  9  7  1  0  0  0  0
  1  9  1  0  0  0  0
  9 10  1  0  0  0  0
 11 10  1  0  0  0  0
 12 11  2  0  0  0  0
 13 12  1  0  0  0  0
 13 14  2  0  0  0  0
 14 15  1  0  0  0  0
 15 16  2  0  0  0  0
 16 17  1  0  0  0  0
 17 18  2  0  0  0  0
 10 18  1  0  0  0  0
 18 13  1  0  0  0  0
 14 19  1  0  0  0  0
M  END
> <Molecule name>
16739

> <InChI_Code_QSARr>
InChI=1S/C10H13N5O4/c11-8-5-9(13-2-12-8)15(3-14-5)10-7(18)6(17)4(1-16)19-10/h2-4,6-7,10,16-18H,1H2,(H2,11,12,13)

> <OriginalSmiles>
O3(C(N2(C1(=NC=NC(=C1N=C2)N)))C(O)C(C3CO)O)

> <Canonical_QSARr>
NC1N=CN=C2C=1N=CN2C1OC(CO)C(O)C1O

> <InChI Key_QSARr>
OIRDTQYFTABQOQ-UHFFFAOYSA-N

> <Salt_Solvent (Concatenate)>
?

> <temp>
24

> <method>
mean from 2

> <type>
a1/apparent

> <group>
?

> <basicOrAcidic>
acidic

> <pKa>
12.5

$$$$
15346
  Mrv1713012071712052D          

 20 22  0  0  0  0            999 V2000
    1.6411   -0.9738    0.0000 N   0  0  0  0  0  0  0  0  0  0  0  0
    1.6411   -0.1488    0.0000 C   0  0  0  0  0  0  0  0  0  0  0  0
    2.3555    0.2637    0.0000 N   0  0  0  0  0  0  0  0  0  0  0  0
    0.9266    0.2637    0.0000 N   0  0  0  0  0  0  0  0  0  0  0  0
    0.2121   -0.1488    0.0000 C   0  0  0  0  0  0  0  0  0  0  0  0
   -0.5725    0.1061    0.0000 N   0  0  0  0  0  0  0  0  0  0  0  0
   -0.8275    0.8907    0.0000 C   0  0  0  0  0  0  0  0  0  0  0  0
   -0.3425    1.5582    0.0000 C   0  0  0  0  0  0  0  0  0  0  0  0
    0.4825    1.5582    0.0000 O   0  0  0  0  0  0  0  0  0  0  0  0
   -0.8275    2.2256    0.0000 C   0  0  0  0  0  0  0  0  0  0  0  0
   -0.5725    3.0102    0.0000 O   0  0  0  0  0  0  0  0  0  0  0  0
   -1.6121    1.9707    0.0000 C   0  0  0  0  0  0  0  0  0  0  0  0
   -2.2795    2.4556    0.0000 C   0  0  0  0  0  0  0  0  0  0  0  0
   -3.0332    2.1200    0.0000 O   0  0  0  0  0  0  0  0  0  0  0  0
   -1.6121    1.1457    0.0000 O   0  0  0  0  0  0  0  0  0  0  0  0
   -1.0574   -0.5613    0.0000 C   0  0  0  0  0  0  0  0  0  0  0  0
   -0.5725   -1.2288    0.0000 N   0  0  0  0  0  0  0  0  0  0  0  0
    0.2121   -0.9738    0.0000 C   0  0  0  0  0  0  0  0  0  0  0  0
    0.9266   -1.3863    0.0000 C   0  0  0  0  0  0  0  0  0  0  0  0
    0.9266   -2.2113    0.0000 O   0  0  0  0  0  0  0  0  0  0  0  0
  2  1  1  0  0  0  0
  2  3  1  0  0  0  0
  4  2  2  0  0  0  0
  5  4  1  0  0  0  0
  5  6  1  0  0  0  0
  6  7  1  0  0  0  0
  8  7  1  0  0  0  0
  8  9  1  0  0  0  0
 10  8  1  0  0  0  0
 10 11  1  0  0  0  0
 12 10  1  0  0  0  0
 12 13  1  0  0  0  0
 13 14  1  0  0  0  0
 15 12  1  0  0  0  0
  7 15  1  0  0  0  0
  6 16  1  0  0  0  0
 16 17  2  0  0  0  0
 17 18  1  0  0  0  0
 18  5  2  0  0  0  0
 19 18  1  0  0  0  0
  1 19  2  0  0  0  0
 19 20  1  0  0  0  0
M  END
> <Molecule name>
15346

> <InChI_Code_QSARr>
InChI=1S/C10H13N5O5/c11-10-13-7-4(8(19)14-10)12-2-15(7)9-6(18)5(17)3(1-16)20-9/h2-3,5-6,9,16-18H,1H2,(H3,11,13,14,19)

> <OriginalSmiles>
O3(C(N2(C1(=NC(=[NH+]C(=C1N=C2)O)N)))C(O)C(C3CO)O)

> <Canonical_QSARr>
NC1N=C(O)C2N=CN(C3OC(CO)C(O)C3O)C=2N=1

> <InChI Key_QSARr>
NYHBQMYGNKIUIF-UHFFFAOYSA-N

> <Salt_Solvent (Concatenate)>
?

> <temp>
21

> <method>
mean from 2

> <type>
a1/apparent

> <group>
?

> <basicOrAcidic>
acidic

> <pKa>
1.9

$$$$
13648
  Mrv1713012071712052D          

 13 13  0  0  0  0            999 V2000
    0.7037   -1.2777    0.0000 N   0  0  0  0  0  0  0  0  0  0  0  0
    0.7037   -0.4527    0.0000 C   0  0  0  0  0  0  0  0  0  0  0  0
    1.4182   -0.0402    0.0000 C   0  0  0  0  0  0  0  0  0  0  0  0
   -0.0108   -0.0402    0.0000 C   0  0  0  0  0  0  0  0  0  0  0  0
   -0.0108    0.7848    0.0000 C   0  0  0  0  0  0  0  0  0  0  0  0
   -0.7253    1.1973    0.0000 C   0  0  0  0  0  0  0  0  0  0  0  0
   -0.7253    2.0223    0.0000 C   0  0  0  0  0  0  0  0  0  0  0  0
   -1.4397    0.7848    0.0000 C   0  0  0  0  0  0  0  0  0  0  0  0
   -2.1542    1.1973    0.0000 C   0  0  0  0  0  0  0  0  0  0  0  0
   -1.4397   -0.0402    0.0000 C   0  0  0  0  0  0  0  0  0  0  0  0
   -0.7253   -0.4527    0.0000 C   0  0  0  0  0  0  0  0  0  0  0  0
   -0.7253   -1.2777    0.0000 O   0  0  0  0  0  0  0  0  0  0  0  0
    1.4182   -1.6902    0.0000 O   0  0  0  0  0  0  0  0  0  0  0  0
  1  2  1  0  0  0  0
  2  3  1  0  0  0  0
  2  4  1  0  0  0  0
  5  4  1  0  0  0  0
  6  5  2  0  0  0  0
  6  7  1  0  0  0  0
  8  6  1  0  0  0  0
  8  9  1  0  0  0  0
 10  8  2  0  0  0  0
 11 10  1  0  0  0  0
  4 11  2  0  0  0  0
 11 12  1  0  0  0  0
  1 13  2  0  0  0  0
M  END
> <Molecule name>
13648

> <InChI_Code_QSARr>
InChI=1S/C10H13NO2/c1-6-4-9(8(3)11-13)10(12)5-7(6)2/h4-5,8,12H,1-3H3

> <OriginalSmiles>
ON=C(C1(=C(O)C=C(C)C(=C1)C))C

> <Canonical_QSARr>
CC1=CC(C(C)N=O)=C(O)C=C1C

> <InChI Key_QSARr>
AEOQRKIRQRVDLR-UHFFFAOYSA-N

> <Salt_Solvent (Concatenate)>
?

> <temp>
30

> <method>
potentiometric

> <type>
a1/apparent

> <group>
?

> <basicOrAcidic>
acidic

> <pKa>
8.2

$$$$
13219
  Mrv1713012071712052D          

 13 12  0  0  0  0            999 V2000
    0.9837   -2.1434    0.0000 N   0  0  0  0  0  0  0  0  0  0  0  0
    0.5712   -1.4290    0.0000 C   0  0  0  0  0  0  0  0  0  0  0  0
   -0.2538   -1.4290    0.0000 C   0  0  0  0  0  0  0  0  0  0  0  0
   -0.6663   -0.7145    0.0000 C   0  0  0  0  0  0  0  0  0  0  0  0
   -1.4913   -0.7145    0.0000 C   0  0  0  0  0  0  0  0  0  0  0  0
   -2.3163   -0.7145    0.0000 C   0  0  0  0  0  0  0  0  0  0  0  0
   -3.1413   -0.7145    0.0000 C   0  0  0  0  0  0  0  0  0  0  0  0
   -3.9663   -0.7145    0.0000 C   0  0  0  0  0  0  0  0  0  0  0  0
   -4.7913   -0.7145    0.0000 C   0  0  0  0  0  0  0  0  0  0  0  0
   -5.2038   -0.0000    0.0000 C   0  0  0  0  0  0  0  0  0  0  0  0
   -6.0288   -0.0000    0.0000 C   0  0  0  0  0  0  0  0  0  0  0  0
   -6.4413   -0.7145    0.0000 O   0  0  0  0  0  0  0  0  0  0  0  0
   -6.4413    0.7145    0.0000 O   0  0  0  0  0  0  0  0  0  0  0  0
  1  2  1  0  0  0  0
  2  3  1  0  0  0  0
  3  4  1  0  0  0  0
  4  5  1  0  0  0  0
  5  6  3  0  0  0  0
  6  7  1  0  0  0  0
  7  8  3  0  0  0  0
  8  9  1  0  0  0  0
  9 10  1  0  0  0  0
 10 11  2  0  0  0  0
 11 12  1  0  0  0  0
 11 13  1  0  0  0  0
M  END
> <Molecule name>
13219

> <InChI_Code_QSARr>
InChI=1S/C10H13NO2/c11-9-7-5-3-1-2-4-6-8-10(12)13/h8,12-13H,5-7,9,11H2

> <OriginalSmiles>
O=C(O)CCC#CC#CCCC[NH3+]

> <Canonical_QSARr>
NCCCC#CC#CCC=C(O)O

> <InChI Key_QSARr>
CEDHIFXXGWMUCO-UHFFFAOYSA-N

> <Salt_Solvent (Concatenate)>
?

> <temp>
20

> <method>
mean from 3

> <type>
a1/apparent

> <group>
?

> <basicOrAcidic>
acidic

> <pKa>
4.12

$$$$
12255
  Mrv1713012071712052D          

 14 14  0  0  0  0            999 V2000
    0.7655   -2.4455    0.0000 O   0  0  0  0  0  0  0  0  0  0  0  0
    0.7655   -1.6205    0.0000 N   0  3  0  0  0  0  0  0  0  0  0  0
    0.0510   -1.2080    0.0000 C   0  0  0  0  0  0  0  0  0  0  0  0
    0.0510   -0.3830    0.0000 C   0  0  0  0  0  0  0  0  0  0  0  0
   -0.6634    0.0295    0.0000 C   0  0  0  0  0  0  0  0  0  0  0  0
   -0.6634    0.8545    0.0000 C   0  0  0  0  0  0  0  0  0  0  0  0
   -1.3779    1.2670    0.0000 C   0  0  0  0  0  0  0  0  0  0  0  0
   -1.3779   -0.3830    0.0000 C   0  0  0  0  0  0  0  0  0  0  0  0
   -2.0924    0.0295    0.0000 O   0  0  0  0  0  0  0  0  0  0  0  0
   -1.3779   -1.2080    0.0000 C   0  0  0  0  0  0  0  0  0  0  0  0
   -2.0924   -1.6205    0.0000 C   0  0  0  0  0  0  0  0  0  0  0  0
   -2.0924   -2.4455    0.0000 C   0  0  0  0  0  0  0  0  0  0  0  0
   -0.6634   -1.6205    0.0000 C   0  0  0  0  0  0  0  0  0  0  0  0
    1.4800   -1.2080    0.0000 O   0  5  0  0  0  0  0  0  0  0  0  0
  1  2  2  0  0  0  0
  2  3  1  0  0  0  0
  4  3  1  0  0  0  0
  5  4  2  0  0  0  0
  5  6  1  0  0  0  0
  6  7  1  0  0  0  0
  8  5  1  0  0  0  0
  8  9  1  0  0  0  0
 10  8  2  0  0  0  0
 10 11  1  0  0  0  0
 11 12  1  0  0  0  0
 13 10  1  0  0  0  0
  3 13  2  0  0  0  0
  2 14  1  0  0  0  0
M  CHG  2   2   1  14  -1
M  END
> <Molecule name>
12255

> <InChI_Code_QSARr>
InChI=1S/C10H13NO3/c1-3-7-5-9(11(13)14)6-8(4-2)10(7)12/h5-6,12H,3-4H2,1-2H3

> <OriginalSmiles>
O=[N+]([O-])C1(=CC(=C(O)C(=C1)CC)CC)

> <Canonical_QSARr>
CCC1=CC(=CC(CC)=C1O)[N+]([O-])=O

> <InChI Key_QSARr>
SAQPBBOTCDDZJQ-UHFFFAOYSA-N

> <Salt_Solvent (Concatenate)>
?

> <temp>
25

> <method>
potentiometric

> <type>
a/apparent

> <group>
?

> <basicOrAcidic>
acidic

> <pKa>
7.73

$$$$
14902
  Mrv1713012071712052D          

 16 16  0  0  0  0            999 V2000
   -1.6075   -2.5266    0.0000 O   0  0  0  0  0  0  0  0  0  0  0  0
   -0.8931   -2.9391    0.0000 C   0  0  0  0  0  0  0  0  0  0  0  0
   -0.1786   -2.5266    0.0000 C   0  0  0  0  0  0  0  0  0  0  0  0
   -0.1786   -1.7016    0.0000 C   0  0  0  0  0  0  0  0  0  0  0  0
    0.5359   -1.2891    0.0000 N   0  0  0  0  0  0  0  0  0  0  0  0
    0.5359   -0.4641    0.0000 S   0  0  0  0  0  0  0  0  0  0  0  0
    0.5359    0.3609    0.0000 C   0  0  0  0  0  0  0  0  0  0  0  0
    1.2503    0.7734    0.0000 C   0  0  0  0  0  0  0  0  0  0  0  0
    1.2503    1.5984    0.0000 C   0  0  0  0  0  0  0  0  0  0  0  0
    0.5359    2.0109    0.0000 C   0  0  0  0  0  0  0  0  0  0  0  0
    0.5359    2.8359    0.0000 C   0  0  0  0  0  0  0  0  0  0  0  0
   -0.1786    1.5984    0.0000 C   0  0  0  0  0  0  0  0  0  0  0  0
   -0.1786    0.7734    0.0000 C   0  0  0  0  0  0  0  0  0  0  0  0
    1.3609   -0.4641    0.0000 O   0  0  0  0  0  0  0  0  0  0  0  0
   -0.2891   -0.4641    0.0000 O   0  0  0  0  0  0  0  0  0  0  0  0
   -0.8931   -3.7641    0.0000 O   0  0  0  0  0  0  0  0  0  0  0  0
  1  2  1  0  0  0  0
  2  3  2  0  0  0  0
  3  4  1  0  0  0  0
  4  5  1  0  0  0  0
  5  6  1  0  0  0  0
  6  7  1  0  0  0  0
  8  7  2  0  0  0  0
  9  8  1  0  0  0  0
 10  9  2  0  0  0  0
 10 11  1  0  0  0  0
 12 10  1  0  0  0  0
 13 12  2  0  0  0  0
  7 13  1  0  0  0  0
  6 14  2  0  0  0  0
  6 15  2  0  0  0  0
  2 16  1  0  0  0  0
M  END
> <Molecule name>
14902

> <InChI_Code_QSARr>
InChI=1S/C10H13NO4S/c1-8-2-4-9(5-3-8)16(14,15)11-7-6-10(12)13/h2-6,11-13H,7H2,1H3

> <OriginalSmiles>
S(=O)(=O)(NCCC(=O)[O-])C1(=CC=C(C)C=C1)

> <Canonical_QSARr>
CC1C=CC(=CC=1)S(=O)(=O)NCC=C(O)O

> <InChI Key_QSARr>
AWUVUZWMHHZXRZ-UHFFFAOYSA-N

> <Salt_Solvent (Concatenate)>
?

> <temp>
25

> <method>
potentiometric

> <type>
a1/apparent

> <group>
SO2-NH-

> <basicOrAcidic>
acidic

> <pKa>
11.2

$$$$
13582
  Mrv1713012071712052D          

 13 13  0  0  0  0            999 V2000
    2.1434   -0.0000    0.0000 O   0  0  0  0  0  0  0  0  0  0  0  0
    1.4289   -0.4125    0.0000 C   0  0  0  0  0  0  0  0  0  0  0  0
    1.4289   -1.2375    0.0000 C   0  0  0  0  0  0  0  0  0  0  0  0
    0.7145   -1.6500    0.0000 C   0  0  0  0  0  0  0  0  0  0  0  0
    0.7145   -2.4750    0.0000 C   0  0  0  0  0  0  0  0  0  0  0  0
    1.4289   -2.8875    0.0000 C   0  0  0  0  0  0  0  0  0  0  0  0
    2.1434   -2.4750    0.0000 C   0  0  0  0  0  0  0  0  0  0  0  0
    2.1434   -1.6500    0.0000 C   0  0  0  0  0  0  0  0  0  0  0  0
    0.7145   -0.0000    0.0000 N   0  0  0  0  0  0  0  0  0  0  0  0
   -0.0000   -0.4125    0.0000 N   0  3  0  0  0  0  0  0  0  0  0  0
   -0.7145   -0.8250    0.0000 C   0  0  0  0  0  0  0  0  0  0  0  0
   -0.4125    0.3020    0.0000 C   0  0  0  0  0  0  0  0  0  0  0  0
    0.4125   -1.1270    0.0000 C   0  0  0  0  0  0  0  0  0  0  0  0
  1  2  1  0  0  0  0
  2  3  1  0  0  0  0
  4  3  1  0  0  0  0
  5  4  2  0  0  0  0
  6  5  1  0  0  0  0
  7  6  2  0  0  0  0
  8  7  1  0  0  0  0
  3  8  2  0  0  0  0
  2  9  2  0  0  0  0
  9 10  1  0  0  0  0
 10 11  1  0  0  0  0
 10 12  1  0  0  0  0
 10 13  1  0  0  0  0
M  CHG  1  10   1
M  END
> <Molecule name>
13582

> <InChI_Code_QSARr>
InChI=1S/C10H14N2O/c1-12(2,3)11-10(13)9-7-5-4-6-8-9/h4-8H,1-3H3/p+1

> <OriginalSmiles>
OC(=N[N+](C)(C)C)C1(=CC=CC=C1)

> <Canonical_QSARr>
C[N+](C)(C)/N=C(/O)\C1C=CC=CC=1

> <InChI Key_QSARr>
MOYSUNPDEZJCAO-UHFFFAOYSA-O

> <Salt_Solvent (Concatenate)>
?

> <temp>
24

> <method>
mean from 2

> <type>
a1/apparent

> <group>
?

> <basicOrAcidic>
acidic

> <pKa>
4.29

$$$$
12140
  Mrv1713012071712052D          

 14 14  0  0  0  0            999 V2000
    0.4314   -2.6207    0.0000 C   0  0  0  0  0  0  0  0  0  0  0  0
    0.7670   -1.8671    0.0000 C   0  0  0  0  0  0  0  0  0  0  0  0
    1.5875   -1.7808    0.0000 O   0  0  0  0  0  0  0  0  0  0  0  0
    0.2821   -1.1996    0.0000 C   0  0  0  0  0  0  0  0  0  0  0  0
    0.5370   -0.4150    0.0000 C   0  0  0  0  0  0  0  0  0  0  0  0
   -0.1304    0.0699    0.0000 C   0  0  0  0  0  0  0  0  0  0  0  0
   -0.1304    0.8949    0.0000 C   0  0  0  0  0  0  0  0  0  0  0  0
   -0.8449    1.3074    0.0000 C   0  0  0  0  0  0  0  0  0  0  0  0
   -1.5594    1.7199    0.0000 C   0  0  0  0  0  0  0  0  0  0  0  0
   -0.4324    2.0219    0.0000 C   0  0  0  0  0  0  0  0  0  0  0  0
   -1.2574    0.5930    0.0000 C   0  0  0  0  0  0  0  0  0  0  0  0
    0.5840    1.3074    0.0000 O   0  0  0  0  0  0  0  0  0  0  0  0
   -0.7979   -0.4150    0.0000 N   0  0  0  0  0  0  0  0  0  0  0  0
   -0.5429   -1.1996    0.0000 N   0  0  0  0  0  0  0  0  0  0  0  0
  1  2  2  0  0  0  0
  2  3  1  0  0  0  0
  2  4  1  0  0  0  0
  5  4  1  0  0  0  0
  6  5  2  0  0  0  0
  6  7  1  0  0  0  0
  7  8  1  0  0  0  0
  8  9  1  0  0  0  0
  8 10  1  0  0  0  0
  8 11  1  0  0  0  0
  7 12  2  0  0  0  0
 13  6  1  0  0  0  0
 14 13  1  0  0  0  0
  4 14  2  0  0  0  0
M  END
> <Molecule name>
12140

> <InChI_Code_QSARr>
InChI=1S/C10H14N2O2/c1-6(13)7-5-8(12-11-7)9(14)10(2,3)4/h5,13H,1H2,2-4H3,(H,11,12)

> <OriginalSmiles>
O=C(C=1(NN=C(C=1)C(=O)C))C(C)(C)C

> <Canonical_QSARr>
CC(C)(C)C(=O)C1=CC(=NN1)C(=C)O

> <InChI Key_QSARr>
ZEGZBVIOARGZNV-UHFFFAOYSA-N

> <Salt_Solvent (Concatenate)>
?

> <temp>


> <method>
spectrophotometric

> <type>
a/apparent

> <group>
?

> <basicOrAcidic>
acidic

> <pKa>
9.7

$$$$
16232
  Mrv1713012071712052D          

 17 17  0  0  0  0            999 V2000
    0.0000   -0.8735    0.0000 N   0  0  0  0  0  0  0  0  0  0  0  0
    0.7145   -1.2860    0.0000 C   0  0  0  0  0  0  0  0  0  0  0  0
    0.7145   -2.1110    0.0000 C   0  0  0  0  0  0  0  0  0  0  0  0
    0.0000   -2.5235    0.0000 O   0  0  0  0  0  0  0  0  0  0  0  0
    1.4289   -2.5235    0.0000 O   0  0  0  0  0  0  0  0  0  0  0  0
    1.4289   -0.8735    0.0000 C   0  0  0  0  0  0  0  0  0  0  0  0
    1.4289   -0.0485    0.0000 C   0  0  0  0  0  0  0  0  0  0  0  0
    2.1434    0.3640    0.0000 C   0  0  0  0  0  0  0  0  0  0  0  0
    2.1434    1.1890    0.0000 C   0  0  0  0  0  0  0  0  0  0  0  0
    1.4289    1.6015    0.0000 C   0  0  0  0  0  0  0  0  0  0  0  0
    1.4289    2.4265    0.0000 N   0  0  0  0  0  0  0  0  0  0  0  0
    0.7145    2.8390    0.0000 S   0  0  0  0  0  0  0  0  0  0  0  0
    0.0000    3.2515    0.0000 C   0  0  0  0  0  0  0  0  0  0  0  0
    1.1270    3.5534    0.0000 O   0  0  0  0  0  0  0  0  0  0  0  0
    0.3020    2.1245    0.0000 O   0  0  0  0  0  0  0  0  0  0  0  0
    0.7145    1.1890    0.0000 C   0  0  0  0  0  0  0  0  0  0  0  0
    0.7145    0.3640    0.0000 C   0  0  0  0  0  0  0  0  0  0  0  0
  1  2  2  0  0  0  0
  2  3  1  0  0  0  0
  3  4  1  0  0  0  0
  3  5  1  0  0  0  0
  2  6  1  0  0  0  0
  6  7  1  0  0  0  0
  8  7  2  0  0  0  0
  9  8  1  0  0  0  0
 10  9  2  0  0  0  0
 10 11  1  0  0  0  0
 11 12  1  0  0  0  0
 12 13  1  0  0  0  0
 12 14  2  0  0  0  0
 12 15  2  0  0  0  0
 16 10  1  0  0  0  0
 17 16  2  0  0  0  0
  7 17  1  0  0  0  0
M  END
> <Molecule name>
16232

> <InChI_Code_QSARr>
InChI=1S/C10H14N2O4S/c1-17(15,16)12-8-4-2-7(3-5-8)6-9(11)10(13)14/h2-5,10-14H,6H2,1H3

> <OriginalSmiles>
S(=O)(=O)(NC1(=CC=C(CC([NH3+])C(=O)O)C=C1))C

> <Canonical_QSARr>
CS(=O)(=O)NC1C=CC(CC(=N)C(O)O)=CC=1

> <InChI Key_QSARr>
ANDICJROMADHJF-UHFFFAOYSA-N

> <Salt_Solvent (Concatenate)>
?

> <temp>
26

> <method>


> <type>
a1/apparent

> <group>
?

> <basicOrAcidic>
acidic

> <pKa>
3.15

$$$$
16102
  Mrv1713012071712052D          

 17 18  0  0  0  0            999 V2000
    4.8774   -2.8822    0.0000 S   0  0  0  0  0  0  0  0  0  0  0  0
    4.3925   -2.2148    0.0000 C   0  0  0  0  0  0  0  0  0  0  0  0
    4.7280   -1.4611    0.0000 C   0  0  0  0  0  0  0  0  0  0  0  0
    5.5485   -1.3749    0.0000 C   0  0  0  0  0  0  0  0  0  0  0  0
    4.2431   -0.7937    0.0000 C   0  0  0  0  0  0  0  0  0  0  0  0
    3.4226   -0.8799    0.0000 N   0  0  0  0  0  0  0  0  0  0  0  0
    2.9377   -0.2124    0.0000 C   0  0  0  0  0  0  0  0  0  0  0  0
    3.1926    0.5722    0.0000 C   0  0  0  0  0  0  0  0  0  0  0  0
    2.5252    1.0571    0.0000 C   0  0  0  0  0  0  0  0  0  0  0  0
    2.5252    1.8821    0.0000 O   0  0  0  0  0  0  0  0  0  0  0  0
    1.8578    0.5722    0.0000 C   0  0  0  0  0  0  0  0  0  0  0  0
    1.0731    0.8271    0.0000 C   0  0  0  0  0  0  0  0  0  0  0  0
    0.4600    0.2751    0.0000 O   0  0  0  0  0  0  0  0  0  0  0  0
    2.1127   -0.2124    0.0000 O   0  0  0  0  0  0  0  0  0  0  0  0
    3.0871   -1.6336    0.0000 C   0  0  0  0  0  0  0  0  0  0  0  0
    2.2666   -1.7198    0.0000 O   0  0  0  0  0  0  0  0  0  0  0  0
    3.5720   -2.3010    0.0000 N   0  0  0  0  0  0  0  0  0  0  0  0
  1  2  2  0  0  0  0
  3  2  1  0  0  0  0
  3  4  1  0  0  0  0
  5  3  2  0  0  0  0
  6  5  1  0  0  0  0
  6  7  1  0  0  0  0
  8  7  1  0  0  0  0
  9  8  1  0  0  0  0
  9 10  1  0  0  0  0
 11  9  1  0  0  0  0
 11 12  1  0  0  0  0
 12 13  1  0  0  0  0
 14 11  1  0  0  0  0
  7 14  1  0  0  0  0
 15  6  1  0  0  0  0
 15 16  2  0  0  0  0
 17 15  1  0  0  0  0
  2 17  1  0  0  0  0
M  END
> <Molecule name>
16102

> <InChI_Code_QSARr>
InChI=1S/C10H14N2O4S/c1-5-3-12(10(15)11-9(5)17)8-2-6(14)7(4-13)16-8/h3,6-8,13-14H,2,4H2,1H3,(H,11,15,17)

> <OriginalSmiles>
S=C2(NC(=O)N(C1(OC(CO)C(C1)O))C=C2C)

> <Canonical_QSARr>
CC1=CN(C2CC(O)C(CO)O2)C(=O)NC1=S

> <InChI Key_QSARr>
AVKSPBJBGGHUMW-UHFFFAOYSA-N

> <Salt_Solvent (Concatenate)>
?

> <temp>


> <method>
spectrophotometric

> <type>
a/apparent

> <group>
?

> <basicOrAcidic>
acidic

> <pKa>
8.8

$$$$
12256
  Mrv1713012071712052D          

 14 14  0  0  0  0            999 V2000
    3.0110   -0.4420    0.0000 O   0  0  0  0  0  0  0  0  0  0  0  0
    3.0110    0.3830    0.0000 C   0  0  0  0  0  0  0  0  0  0  0  0
    2.2966    0.7955    0.0000 C   0  0  0  0  0  0  0  0  0  0  0  0
    2.2966    1.6205    0.0000 C   0  0  0  0  0  0  0  0  0  0  0  0
    1.5821    2.0330    0.0000 C   0  0  0  0  0  0  0  0  0  0  0  0
    0.8676    1.6205    0.0000 C   0  0  0  0  0  0  0  0  0  0  0  0
    0.8676    0.7955    0.0000 N   0  3  0  0  0  0  0  0  0  0  0  0
    0.1531    0.3830    0.0000 O   0  0  0  0  0  0  0  0  0  0  0  0
    1.5821    0.3830    0.0000 C   0  0  0  0  0  0  0  0  0  0  0  0
    3.7255    0.7955    0.0000 O   0  0  0  0  0  0  0  0  0  0  0  0
    4.4400    0.3830    0.0000 C   0  0  0  0  0  0  0  0  0  0  0  0
    5.1544    0.7955    0.0000 C   0  0  0  0  0  0  0  0  0  0  0  0
    5.8689    0.3830    0.0000 C   0  0  0  0  0  0  0  0  0  0  0  0
    6.5834    0.7955    0.0000 C   0  0  0  0  0  0  0  0  0  0  0  0
  1  2  2  0  0  0  0
  2  3  1  0  0  0  0
  4  3  1  0  0  0  0
  5  4  2  0  0  0  0
  6  5  1  0  0  0  0
  7  6  2  0  0  0  0
  7  8  1  0  0  0  0
  9  7  1  0  0  0  0
  3  9  2  0  0  0  0
  2 10  1  0  0  0  0
 10 11  1  0  0  0  0
 11 12  1  0  0  0  0
 12 13  1  0  0  0  0
 13 14  1  0  0  0  0
M  CHG  1   7   1
M  END
> <Molecule name>
12256

> <InChI_Code_QSARr>
InChI=1S/C10H14NO3/c1-2-3-7-14-10(12)9-5-4-6-11(13)8-9/h4-6,8,13H,2-3,7H2,1H3/q+1

> <OriginalSmiles>
O=C(OCCCC)C1(=C[N+](O)=CC=C1)

> <Canonical_QSARr>
CCCCOC(=O)C1C=CC=[N+](O)C=1

> <InChI Key_QSARr>
ADZQSRVCJHYPMM-UHFFFAOYSA-N

> <Salt_Solvent (Concatenate)>
?

> <temp>


> <method>
spectrophotometric

> <type>
a/apparent

> <group>
?

> <basicOrAcidic>
acidic

> <pKa>
0.03

$$$$
14227
  Mrv1713012071712052D          

 11 11  0  0  0  0            999 V2000
   -1.1691   -3.2625    0.0000 O   0  0  0  0  0  0  0  0  0  0  0  0
   -1.1691   -2.4375    0.0000 C   0  0  0  0  0  0  0  0  0  0  0  0
   -0.4547   -2.0250    0.0000 C   0  0  0  0  0  0  0  0  0  0  0  0
   -0.4547   -1.2000    0.0000 C   0  0  0  0  0  0  0  0  0  0  0  0
   -1.1691   -0.7875    0.0000 C   0  0  0  0  0  0  0  0  0  0  0  0
   -1.1691    0.0375    0.0000 C   0  0  0  0  0  0  0  0  0  0  0  0
   -1.1691    0.8625    0.0000 C   0  0  0  0  0  0  0  0  0  0  0  0
   -0.3441    0.0375    0.0000 C   0  0  0  0  0  0  0  0  0  0  0  0
   -1.9941    0.0375    0.0000 C   0  0  0  0  0  0  0  0  0  0  0  0
   -1.8836   -1.2000    0.0000 C   0  0  0  0  0  0  0  0  0  0  0  0
   -1.8836   -2.0250    0.0000 C   0  0  0  0  0  0  0  0  0  0  0  0
  1  2  1  0  0  0  0
  3  2  1  0  0  0  0
  4  3  2  0  0  0  0
  5  4  1  0  0  0  0
  5  6  1  0  0  0  0
  6  7  1  0  0  0  0
  6  8  1  0  0  0  0
  6  9  1  0  0  0  0
 10  5  2  0  0  0  0
 11 10  1  0  0  0  0
  2 11  2  0  0  0  0
M  END
> <Molecule name>
14227

> <InChI_Code_QSARr>
InChI=1S/C10H14O/c1-10(2,3)8-4-6-9(11)7-5-8/h4-7,11H,1-3H3

> <OriginalSmiles>
OC1(=CC=C(C(C)(C)C)C=C1)

> <Canonical_QSARr>
CC(C)(C)C1C=CC(O)=CC=1

> <InChI Key_QSARr>
QHPQWRBYOIRBIT-UHFFFAOYSA-N

> <Salt_Solvent (Concatenate)>
?

> <temp>
25

> <method>
mean from 2

> <type>
a1/thermodynamic

> <group>
OH

> <basicOrAcidic>
acidic

> <pKa>
10.27

$$$$
14226
  Mrv1713012071712052D          

 11 11  0  0  0  0            999 V2000
    1.9485   -2.5875    0.0000 O   0  0  0  0  0  0  0  0  0  0  0  0
    1.9485   -1.7625    0.0000 C   0  0  0  0  0  0  0  0  0  0  0  0
    2.6630   -1.3500    0.0000 C   0  0  0  0  0  0  0  0  0  0  0  0
    2.6630   -0.5250    0.0000 C   0  0  0  0  0  0  0  0  0  0  0  0
    1.9485   -0.1125    0.0000 C   0  0  0  0  0  0  0  0  0  0  0  0
    1.9485    0.7125    0.0000 C   0  0  0  0  0  0  0  0  0  0  0  0
    1.2341    1.1250    0.0000 C   0  0  0  0  0  0  0  0  0  0  0  0
    2.6630    1.1250    0.0000 C   0  0  0  0  0  0  0  0  0  0  0  0
    1.2341   -0.5250    0.0000 C   0  0  0  0  0  0  0  0  0  0  0  0
    0.5196   -0.1125    0.0000 C   0  0  0  0  0  0  0  0  0  0  0  0
    1.2341   -1.3500    0.0000 C   0  0  0  0  0  0  0  0  0  0  0  0
  1  2  1  0  0  0  0
  3  2  1  0  0  0  0
  4  3  2  0  0  0  0
  5  4  1  0  0  0  0
  5  6  1  0  0  0  0
  6  7  1  0  0  0  0
  6  8  1  0  0  0  0
  9  5  2  0  0  0  0
  9 10  1  0  0  0  0
 11  9  1  0  0  0  0
  2 11  2  0  0  0  0
M  END
> <Molecule name>
14226

> <InChI_Code_QSARr>
InChI=1S/C10H14O/c1-7(2)10-5-4-9(11)6-8(10)3/h4-7,11H,1-3H3

> <OriginalSmiles>
OC1(=CC(=C(C(C)C)C=C1)C)

> <Canonical_QSARr>
CC1C=C(O)C=CC=1C(C)C

> <InChI Key_QSARr>
IJALWSVNUBBQRA-UHFFFAOYSA-N

> <Salt_Solvent (Concatenate)>
?

> <temp>
20

> <method>
potentiometric

> <type>
a1/thermodynamic

> <group>
?

> <basicOrAcidic>
acidic

> <pKa>
10.31

$$$$
14232
  Mrv1713012071712052D          

 11 11  0  0  0  0            999 V2000
    2.0785   -2.5125    0.0000 O   0  0  0  0  0  0  0  0  0  0  0  0
    2.0785   -1.6875    0.0000 C   0  0  0  0  0  0  0  0  0  0  0  0
    2.7929   -1.2750    0.0000 C   0  0  0  0  0  0  0  0  0  0  0  0
    2.7929   -0.4500    0.0000 C   0  0  0  0  0  0  0  0  0  0  0  0
    2.0785   -0.0375    0.0000 C   0  0  0  0  0  0  0  0  0  0  0  0
    2.0785    0.7875    0.0000 C   0  0  0  0  0  0  0  0  0  0  0  0
    1.3640    1.2000    0.0000 C   0  0  0  0  0  0  0  0  0  0  0  0
    2.7929    1.2000    0.0000 C   0  0  0  0  0  0  0  0  0  0  0  0
    1.3640   -0.4500    0.0000 C   0  0  0  0  0  0  0  0  0  0  0  0
    1.3640   -1.2750    0.0000 C   0  0  0  0  0  0  0  0  0  0  0  0
    0.6495   -1.6875    0.0000 C   0  0  0  0  0  0  0  0  0  0  0  0
  1  2  1  0  0  0  0
  3  2  1  0  0  0  0
  4  3  2  0  0  0  0
  5  4  1  0  0  0  0
  5  6  1  0  0  0  0
  6  7  1  0  0  0  0
  6  8  1  0  0  0  0
  9  5  2  0  0  0  0
 10  9  1  0  0  0  0
  2 10  2  0  0  0  0
 10 11  1  0  0  0  0
M  END
> <Molecule name>
14232

> <InChI_Code_QSARr>
InChI=1S/C10H14O/c1-7(2)9-4-5-10(11)8(3)6-9/h4-7,11H,1-3H3

> <OriginalSmiles>
OC1(=C(C=C(C(C)C)C=C1)C)

> <Canonical_QSARr>
CC1C=C(C=CC=1O)C(C)C

> <InChI Key_QSARr>
WYXXLXHHWYNKJF-UHFFFAOYSA-N

> <Salt_Solvent (Concatenate)>
?

> <temp>
20

> <method>
potentiometric

> <type>
a1/thermodynamic

> <group>
?

> <basicOrAcidic>
acidic

> <pKa>
10.56

$$$$
14231
  Mrv1713012071712052D          

 11 11  0  0  0  0            999 V2000
    2.6630    0.5250    0.0000 O   0  0  0  0  0  0  0  0  0  0  0  0
    1.9485    0.1125    0.0000 C   0  0  0  0  0  0  0  0  0  0  0  0
    1.2341    0.5250    0.0000 C   0  0  0  0  0  0  0  0  0  0  0  0
    1.2341    1.3500    0.0000 C   0  0  0  0  0  0  0  0  0  0  0  0
    0.5196    0.1125    0.0000 C   0  0  0  0  0  0  0  0  0  0  0  0
    0.5196   -0.7125    0.0000 C   0  0  0  0  0  0  0  0  0  0  0  0
    1.2341   -1.1250    0.0000 C   0  0  0  0  0  0  0  0  0  0  0  0
    1.9485   -0.7125    0.0000 C   0  0  0  0  0  0  0  0  0  0  0  0
    2.6630   -1.1250    0.0000 C   0  0  0  0  0  0  0  0  0  0  0  0
    3.3775   -0.7125    0.0000 C   0  0  0  0  0  0  0  0  0  0  0  0
    2.6630   -1.9500    0.0000 C   0  0  0  0  0  0  0  0  0  0  0  0
  1  2  1  0  0  0  0
  3  2  1  0  0  0  0
  3  4  1  0  0  0  0
  5  3  2  0  0  0  0
  6  5  1  0  0  0  0
  7  6  2  0  0  0  0
  8  7  1  0  0  0  0
  2  8  2  0  0  0  0
  8  9  1  0  0  0  0
  9 10  1  0  0  0  0
  9 11  1  0  0  0  0
M  END
> <Molecule name>
14231

> <InChI_Code_QSARr>
InChI=1S/C10H14O/c1-7(2)9-6-4-5-8(3)10(9)11/h4-7,11H,1-3H3

> <OriginalSmiles>
OC1(=C(C=CC=C1C)C(C)C)

> <Canonical_QSARr>
CC1=CC=CC(C(C)C)=C1O

> <InChI Key_QSARr>
KFETUQFRWIVAMU-UHFFFAOYSA-N

> <Salt_Solvent (Concatenate)>
?

> <temp>
20

> <method>
spectrophotometric

> <type>
a1/thermodynamic

> <group>
?

> <basicOrAcidic>
acidic

> <pKa>
10.85

$$$$
14228
  Mrv1713012071712052D          

 11 11  0  0  0  0            999 V2000
    2.1434   -1.9500    0.0000 O   0  0  0  0  0  0  0  0  0  0  0  0
    2.1434   -1.1250    0.0000 C   0  0  0  0  0  0  0  0  0  0  0  0
    2.8578   -0.7125    0.0000 C   0  0  0  0  0  0  0  0  0  0  0  0
    2.8578    0.1125    0.0000 C   0  0  0  0  0  0  0  0  0  0  0  0
    2.1434    0.5250    0.0000 C   0  0  0  0  0  0  0  0  0  0  0  0
    2.1434    1.3500    0.0000 C   0  0  0  0  0  0  0  0  0  0  0  0
    1.4289    0.1125    0.0000 C   0  0  0  0  0  0  0  0  0  0  0  0
    1.4289   -0.7125    0.0000 C   0  0  0  0  0  0  0  0  0  0  0  0
    0.7144   -1.1250    0.0000 C   0  0  0  0  0  0  0  0  0  0  0  0
    0.7144   -1.9500    0.0000 C   0  0  0  0  0  0  0  0  0  0  0  0
   -0.0000   -0.7125    0.0000 C   0  0  0  0  0  0  0  0  0  0  0  0
  1  2  1  0  0  0  0
  3  2  1  0  0  0  0
  4  3  2  0  0  0  0
  5  4  1  0  0  0  0
  5  6  1  0  0  0  0
  7  5  2  0  0  0  0
  8  7  1  0  0  0  0
  2  8  2  0  0  0  0
  8  9  1  0  0  0  0
  9 10  1  0  0  0  0
  9 11  1  0  0  0  0
M  END
> <Molecule name>
14228

> <InChI_Code_QSARr>
InChI=1S/C10H14O/c1-7(2)9-6-8(3)4-5-10(9)11/h4-7,11H,1-3H3

> <OriginalSmiles>
OC1(=C(C=C(C)C=C1)C(C)C)

> <Canonical_QSARr>
CC1C=CC(O)=C(C=1)C(C)C

> <InChI Key_QSARr>
DSTPUJAJSXTJHM-UHFFFAOYSA-N

> <Salt_Solvent (Concatenate)>
?

> <temp>
20

> <method>
potentiometric

> <type>
a1/thermodynamic

> <group>
?

> <basicOrAcidic>
acidic

> <pKa>
10.73

$$$$
10532
  Mrv1713012071712052D          

 12 12  0  0  0  0            999 V2000
    3.5724    0.8250    0.0000 O   0  0  0  0  0  0  0  0  0  0  0  0
    4.2869    0.4125    0.0000 C   0  0  0  0  0  0  0  0  0  0  0  0
    5.0013    0.8250    0.0000 C   0  0  0  0  0  0  0  0  0  0  0  0
    5.7158    0.4125    0.0000 C   0  0  0  0  0  0  0  0  0  0  0  0
    6.4303    0.8250    0.0000 C   0  0  0  0  0  0  0  0  0  0  0  0
    2.8579    0.4125    0.0000 C   0  0  0  0  0  0  0  0  0  0  0  0
    2.1435    0.8250    0.0000 C   0  0  0  0  0  0  0  0  0  0  0  0
    1.4290    0.4125    0.0000 C   0  0  0  0  0  0  0  0  0  0  0  0
    1.4290   -0.4125    0.0000 C   0  0  0  0  0  0  0  0  0  0  0  0
    0.7145   -0.8250    0.0000 O   0  0  0  0  0  0  0  0  0  0  0  0
    2.1435   -0.8250    0.0000 C   0  0  0  0  0  0  0  0  0  0  0  0
    2.8579   -0.4125    0.0000 C   0  0  0  0  0  0  0  0  0  0  0  0
  1  2  1  0  0  0  0
  2  3  1  0  0  0  0
  3  4  1  0  0  0  0
  4  5  1  0  0  0  0
  1  6  1  0  0  0  0
  7  6  1  0  0  0  0
  8  7  2  0  0  0  0
  9  8  1  0  0  0  0
  9 10  1  0  0  0  0
 11  9  2  0  0  0  0
 12 11  1  0  0  0  0
  6 12  2  0  0  0  0
M  END
> <Molecule name>
10532

> <InChI_Code_QSARr>
InChI=1S/C10H14O2/c1-2-3-8-12-10-6-4-9(11)5-7-10/h4-7,11H,2-3,8H2,1H3

> <OriginalSmiles>
O(C1(=CC=C(O)C=C1))CCCC

> <Canonical_QSARr>
CCCCOC1C=CC(O)=CC=1

> <InChI Key_QSARr>
MBGGFXOXUIDRJD-UHFFFAOYSA-N

> <Salt_Solvent (Concatenate)>
?

> <temp>
25

> <method>
potentiometric

> <type>
a1/apparent

> <group>
?

> <basicOrAcidic>
acidic

> <pKa>
10.23

$$$$
13495
  Mrv1713012071712052D          

 13 13  0  0  0  0            999 V2000
   -1.3740    0.0000    0.0000 S   0  0  0  0  0  0  0  0  0  0  0  0
   -0.6595   -0.4125    0.0000 C   0  0  0  0  0  0  0  0  0  0  0  0
    0.0550    0.0000    0.0000 C   0  0  0  0  0  0  0  0  0  0  0  0
    0.7694   -0.4125    0.0000 C   0  0  0  0  0  0  0  0  0  0  0  0
    1.4839    0.0000    0.0000 C   0  0  0  0  0  0  0  0  0  0  0  0
    2.1984   -0.4125    0.0000 C   0  0  0  0  0  0  0  0  0  0  0  0
    2.1984   -1.2375    0.0000 C   0  0  0  0  0  0  0  0  0  0  0  0
    2.9129   -1.6500    0.0000 C   0  0  0  0  0  0  0  0  0  0  0  0
    3.6273   -1.2375    0.0000 C   0  0  0  0  0  0  0  0  0  0  0  0
    3.6273   -0.4125    0.0000 C   0  0  0  0  0  0  0  0  0  0  0  0
    2.9129    0.0000    0.0000 C   0  0  0  0  0  0  0  0  0  0  0  0
   -2.0884   -0.4125    0.0000 O   0  0  0  0  0  0  0  0  0  0  0  0
   -1.3740    0.8250    0.0000 O   0  0  0  0  0  0  0  0  0  0  0  0
  1  2  1  0  0  0  0
  2  3  1  0  0  0  0
  3  4  1  0  0  0  0
  4  5  1  0  0  0  0
  5  6  1  0  0  0  0
  7  6  1  0  0  0  0
  8  7  2  0  0  0  0
  9  8  1  0  0  0  0
 10  9  2  0  0  0  0
 11 10  1  0  0  0  0
  6 11  2  0  0  0  0
  1 12  1  0  0  0  0
  1 13  2  0  0  0  0
M  END
> <Molecule name>
13495

> <InChI_Code_QSARr>
InChI=1S/C10H14O2S/c11-13(12)9-5-4-8-10-6-2-1-3-7-10/h1-3,6-7H,4-5,8-9H2,(H,11,12)

> <OriginalSmiles>
S(=O)(O)CCCCC1(=CC=CC=C1)

> <Canonical_QSARr>
OS(=O)CCCCC1C=CC=CC=1

> <InChI Key_QSARr>
ATBCTGZDUWKLPD-UHFFFAOYSA-N

> <Salt_Solvent (Concatenate)>
?

> <temp>
20

> <method>
potentiometric

> <type>
a/apparent

> <group>
?

> <basicOrAcidic>
acidic

> <pKa>
2.23

$$$$
13498
  Mrv1713012071712052D          

 13 13  0  0  0  0            999 V2000
    1.3190   -1.3010    0.0000 Si  0  0  0  0  0  0  0  0  0  0  0  0
    0.6046   -1.7135    0.0000 C   0  0  0  0  0  0  0  0  0  0  0  0
    1.7315   -2.0154    0.0000 C   0  0  0  0  0  0  0  0  0  0  0  0
    0.9065   -0.5865    0.0000 C   0  0  0  0  0  0  0  0  0  0  0  0
    2.0335   -0.8885    0.0000 C   0  0  0  0  0  0  0  0  0  0  0  0
    2.7480   -1.3010    0.0000 C   0  0  0  0  0  0  0  0  0  0  0  0
    3.4625   -0.8885    0.0000 C   0  0  0  0  0  0  0  0  0  0  0  0
    3.4625   -0.0635    0.0000 C   0  0  0  0  0  0  0  0  0  0  0  0
    2.7480    0.3490    0.0000 C   0  0  0  0  0  0  0  0  0  0  0  0
    2.7480    1.1740    0.0000 C   0  0  0  0  0  0  0  0  0  0  0  0
    2.0335    1.5865    0.0000 O   0  0  0  0  0  0  0  0  0  0  0  0
    3.4625    1.5865    0.0000 O   0  0  0  0  0  0  0  0  0  0  0  0
    2.0335   -0.0635    0.0000 C   0  0  0  0  0  0  0  0  0  0  0  0
  1  2  1  0  0  0  0
  1  3  1  0  0  0  0
  1  4  1  0  0  0  0
  1  5  1  0  0  0  0
  6  5  1  0  0  0  0
  7  6  2  0  0  0  0
  8  7  1  0  0  0  0
  9  8  2  0  0  0  0
  9 10  1  0  0  0  0
 10 11  1  0  0  0  0
 10 12  2  0  0  0  0
 13  9  1  0  0  0  0
  5 13  2  0  0  0  0
M  END
> <Molecule name>
13498

> <InChI_Code_QSARr>
InChI=1S/C10H14O2Si/c1-13(2,3)9-6-4-5-8(7-9)10(11)12/h4-7H,1-3H3,(H,11,12)

> <OriginalSmiles>
[Si](C1(=CC(C(=O)O)=CC=C1))(C)(C)C

> <Canonical_QSARr>
C[Si](C)(C)C1=CC(=CC=C1)C(O)=O

> <InChI Key_QSARr>
IGKYAVPWIPSEPG-UHFFFAOYSA-N

> <Salt_Solvent (Concatenate)>
?

> <temp>
25

> <method>
potentiometric

> <type>
a1/thermodynamic

> <group>
?

> <basicOrAcidic>
acidic

> <pKa>
4.24

$$$$
13499
  Mrv1713012071712052D          

 13 13  0  0  0  0            999 V2000
    2.2534   -2.4115    0.0000 Si  0  0  0  0  0  0  0  0  0  0  0  0
    2.2534   -3.2365    0.0000 C   0  0  0  0  0  0  0  0  0  0  0  0
    3.0784   -2.4115    0.0000 C   0  0  0  0  0  0  0  0  0  0  0  0
    1.4284   -2.4115    0.0000 C   0  0  0  0  0  0  0  0  0  0  0  0
    2.2534   -1.5865    0.0000 C   0  0  0  0  0  0  0  0  0  0  0  0
    2.9678   -1.1740    0.0000 C   0  0  0  0  0  0  0  0  0  0  0  0
    2.9678   -0.3490    0.0000 C   0  0  0  0  0  0  0  0  0  0  0  0
    2.2534    0.0635    0.0000 C   0  0  0  0  0  0  0  0  0  0  0  0
    2.2534    0.8885    0.0000 C   0  0  0  0  0  0  0  0  0  0  0  0
    1.5389    1.3010    0.0000 O   0  0  0  0  0  0  0  0  0  0  0  0
    2.9678    1.3010    0.0000 O   0  0  0  0  0  0  0  0  0  0  0  0
    1.5389   -0.3490    0.0000 C   0  0  0  0  0  0  0  0  0  0  0  0
    1.5389   -1.1740    0.0000 C   0  0  0  0  0  0  0  0  0  0  0  0
  1  2  1  0  0  0  0
  1  3  1  0  0  0  0
  1  4  1  0  0  0  0
  1  5  1  0  0  0  0
  6  5  1  0  0  0  0
  7  6  2  0  0  0  0
  8  7  1  0  0  0  0
  8  9  1  0  0  0  0
  9 10  1  0  0  0  0
  9 11  2  0  0  0  0
 12  8  2  0  0  0  0
 13 12  1  0  0  0  0
  5 13  2  0  0  0  0
M  END
> <Molecule name>
13499

> <InChI_Code_QSARr>
InChI=1S/C10H14O2Si/c1-13(2,3)9-6-4-8(5-7-9)10(11)12/h4-7H,1-3H3,(H,11,12)

> <OriginalSmiles>
[Si](C1(=CC=C(C(=O)O)C=C1))(C)(C)C

> <Canonical_QSARr>
C[Si](C)(C)C1C=CC(=CC=1)C(O)=O

> <InChI Key_QSARr>
GKAWVRLBRQRXAG-UHFFFAOYSA-N

> <Salt_Solvent (Concatenate)>
?

> <temp>
25

> <method>
potentiometric

> <type>
a/thermodynamic

> <group>
?

> <basicOrAcidic>
acidic

> <pKa>
4.27

$$$$
13275
  Mrv1713012071712052D          

 13 14  0  0  0  0            999 V2000
   -1.2130   -1.8699    0.0000 O   0  0  0  0  0  0  0  0  0  0  0  0
   -0.4985   -1.4574    0.0000 C   0  0  0  0  0  0  0  0  0  0  0  0
   -0.4985   -0.6324    0.0000 C   0  0  0  0  0  0  0  0  0  0  0  0
   -1.2130   -0.2199    0.0000 C   0  0  0  0  0  0  0  0  0  0  0  0
   -1.2130    0.6051    0.0000 C   0  0  0  0  0  0  0  0  0  0  0  0
   -0.4985    1.0176    0.0000 C   0  0  0  0  0  0  0  0  0  0  0  0
   -0.6360    0.4676    0.0000 C   0  0  0  0  0  0  0  0  0  0  0  0
   -0.6360   -0.0824    0.0000 C   0  0  0  0  0  0  0  0  0  0  0  0
    0.2160    0.6051    0.0000 C   0  0  0  0  0  0  0  0  0  0  0  0
    0.2160   -0.2199    0.0000 C   0  0  0  0  0  0  0  0  0  0  0  0
    0.9305   -0.6324    0.0000 O   0  0  0  0  0  0  0  0  0  0  0  0
    0.9305   -1.4574    0.0000 C   0  0  0  0  0  0  0  0  0  0  0  0
    0.2160   -1.8699    0.0000 O   0  0  0  0  0  0  0  0  0  0  0  0
  1  2  2  0  0  0  0
  2  3  1  0  0  0  0
  4  3  1  0  0  0  0
  5  4  1  0  0  0  0
  6  5  1  0  0  0  0
  6  7  1  0  0  0  0
  7  8  1  0  0  0  0
  8  3  1  0  0  0  0
  9  6  1  0  0  0  0
 10  9  2  0  0  0  0
  3 10  1  0  0  0  0
 10 11  1  0  0  0  0
 11 12  1  0  0  0  0
  2 13  1  0  0  0  0
M  END
> <Molecule name>
13275

> <InChI_Code_QSARr>
InChI=1S/C10H14O3/c1-13-8-6-7-2-4-10(8,5-3-7)9(11)12/h6-7H,2-5H2,1H3,(H,11,12)

> <OriginalSmiles>
O=C(O)C12(C(OC)=CC(CC1)CC2)

> <Canonical_QSARr>
COC1=CC2CCC1(CC2)C(O)=O

> <InChI Key_QSARr>
DKDOCPLCBLEPBS-UHFFFAOYSA-N

> <Salt_Solvent (Concatenate)>
?

> <temp>
25

> <method>
spectrophotometric

> <type>
a1/apparent

> <group>
COOH

> <basicOrAcidic>
acidic

> <pKa>
4.45

$$$$
13534
  Mrv1713012071712052D          

 13 13  0  0  0  0            999 V2000
    0.4185   -0.7029    0.0000 C   0  0  0  0  0  0  0  0  0  0  0  0
   -0.0664   -0.0355    0.0000 C   0  0  0  0  0  0  0  0  0  0  0  0
    0.1885    0.7491    0.0000 C   0  0  0  0  0  0  0  0  0  0  0  0
   -0.4789    1.2340    0.0000 C   0  0  0  0  0  0  0  0  0  0  0  0
   -0.4789    2.0590    0.0000 O   0  0  0  0  0  0  0  0  0  0  0  0
   -1.1463    0.7491    0.0000 C   0  0  0  0  0  0  0  0  0  0  0  0
   -1.9310    1.0041    0.0000 C   0  0  0  0  0  0  0  0  0  0  0  0
   -0.8914   -0.0355    0.0000 C   0  0  0  0  0  0  0  0  0  0  0  0
   -1.3763   -0.7029    0.0000 C   0  0  0  0  0  0  0  0  0  0  0  0
    0.0830   -1.4566    0.0000 C   0  0  0  0  0  0  0  0  0  0  0  0
    1.2390   -0.6167    0.0000 C   0  0  0  0  0  0  0  0  0  0  0  0
    1.5746    0.1370    0.0000 O   0  0  0  0  0  0  0  0  0  0  0  0
    1.7239   -1.2841    0.0000 O   0  0  0  0  0  0  0  0  0  0  0  0
  1  2  1  0  0  0  0
  3  2  1  0  0  0  0
  4  3  2  0  0  0  0
  4  5  1  0  0  0  0
  6  4  1  0  0  0  0
  6  7  1  0  0  0  0
  8  6  2  0  0  0  0
  2  8  1  0  0  0  0
  8  9  1  0  0  0  0
  1 10  1  0  0  0  0
  1 11  2  0  0  0  0
 11 12  1  0  0  0  0
 11 13  1  0  0  0  0
M  END
> <Molecule name>
13534

> <InChI_Code_QSARr>
InChI=1S/C10H14O3/c1-5-6(2)9(11)4-8(5)7(3)10(12)13/h4,8,11-13H,1-3H3

> <OriginalSmiles>
O=C1(C(=C(C)C(C1)C(C(=O)O)C)C)

> <Canonical_QSARr>
CC1C(O)=CC(C(C)=C(O)O)C=1C

> <InChI Key_QSARr>
HXCWEQAWNVVEPP-UHFFFAOYSA-N

> <Salt_Solvent (Concatenate)>
?

> <temp>
25

> <method>
potentiometric

> <type>
a/apparent

> <group>
?

> <basicOrAcidic>
acidic

> <pKa>
4.4

$$$$
14934
  Mrv1713012071712052D          

 16 16  0  0  0  0            999 V2000
   -1.1610   -3.7641    0.0000 N   0  0  0  0  0  0  0  0  0  0  0  0
   -1.1610   -2.9391    0.0000 C   0  0  0  0  0  0  0  0  0  0  0  0
   -0.4466   -2.5266    0.0000 C   0  0  0  0  0  0  0  0  0  0  0  0
   -0.4466   -1.7016    0.0000 C   0  0  0  0  0  0  0  0  0  0  0  0
    0.2679   -1.2891    0.0000 N   0  0  0  0  0  0  0  0  0  0  0  0
    0.2679   -0.4641    0.0000 S   0  0  0  0  0  0  0  0  0  0  0  0
    0.2679    0.3609    0.0000 C   0  0  0  0  0  0  0  0  0  0  0  0
    0.9824    0.7734    0.0000 C   0  0  0  0  0  0  0  0  0  0  0  0
    0.9824    1.5984    0.0000 C   0  0  0  0  0  0  0  0  0  0  0  0
    0.2679    2.0109    0.0000 C   0  0  0  0  0  0  0  0  0  0  0  0
    0.2679    2.8359    0.0000 C   0  0  0  0  0  0  0  0  0  0  0  0
   -0.4466    1.5984    0.0000 C   0  0  0  0  0  0  0  0  0  0  0  0
   -0.4466    0.7734    0.0000 C   0  0  0  0  0  0  0  0  0  0  0  0
    1.0929   -0.4641    0.0000 O   0  0  0  0  0  0  0  0  0  0  0  0
   -0.5571   -0.4641    0.0000 O   0  0  0  0  0  0  0  0  0  0  0  0
   -1.8755   -2.5266    0.0000 N   0  0  0  0  0  0  0  0  0  0  0  0
  1  2  2  0  0  0  0
  2  3  1  0  0  0  0
  3  4  1  0  0  0  0
  4  5  1  0  0  0  0
  5  6  1  0  0  0  0
  6  7  1  0  0  0  0
  8  7  2  0  0  0  0
  9  8  1  0  0  0  0
 10  9  2  0  0  0  0
 10 11  1  0  0  0  0
 12 10  1  0  0  0  0
 13 12  2  0  0  0  0
  7 13  1  0  0  0  0
  6 14  2  0  0  0  0
  6 15  2  0  0  0  0
  2 16  1  0  0  0  0
M  END
> <Molecule name>
14934

> <InChI_Code_QSARr>
InChI=1S/C10H15N3O2S/c1-8-2-4-9(5-3-8)16(14,15)13-7-6-10(11)12/h2-5,13H,6-7H2,1H3,(H3,11,12)

> <OriginalSmiles>
S(=O)(=O)(NCCC(=[NH2+])N)C1(=CC=C(C)C=C1)

> <Canonical_QSARr>
CC1=CC=C(C=C1)S(=O)(=O)NCCC(N)=N

> <InChI Key_QSARr>
XINKDJFSJHJPAN-UHFFFAOYSA-N

> <Salt_Solvent (Concatenate)>
?

> <temp>
24.9

> <method>
potentiometric

> <type>
a1/apparent

> <group>
tosylamide

> <basicOrAcidic>
acidic

> <pKa>
9.49

$$$$
15794
  Mrv1713012071712052D          

 18 19  0  0  0  0            999 V2000
    2.5308   -0.6183    0.0000 O   0  0  0  0  0  0  0  0  0  0  0  0
    1.8634   -0.1333    0.0000 C   0  0  0  0  0  0  0  0  0  0  0  0
    1.8634    0.6917    0.0000 C   0  0  0  0  0  0  0  0  0  0  0  0
    1.1489    1.1042    0.0000 O   0  0  0  0  0  0  0  0  0  0  0  0
    1.1960   -0.6183    0.0000 C   0  0  0  0  0  0  0  0  0  0  0  0
    0.4113   -0.3633    0.0000 O   0  0  0  0  0  0  0  0  0  0  0  0
    1.4509   -1.4029    0.0000 C   0  0  0  0  0  0  0  0  0  0  0  0
    2.2759   -1.4029    0.0000 C   0  0  0  0  0  0  0  0  0  0  0  0
    2.7608   -2.0703    0.0000 N   0  3  0  0  0  0  0  0  0  0  0  0
    2.4253   -2.8240    0.0000 C   0  0  0  0  0  0  0  0  0  0  0  0
    2.9102   -3.4914    0.0000 C   0  0  0  0  0  0  0  0  0  0  0  0
    2.5746   -4.2451    0.0000 C   0  0  0  0  0  0  0  0  0  0  0  0
    3.0596   -4.9126    0.0000 O   0  0  0  0  0  0  0  0  0  0  0  0
    3.7307   -3.4052    0.0000 C   0  0  0  0  0  0  0  0  0  0  0  0
    4.2156   -4.0726    0.0000 N   0  0  0  0  0  0  0  0  0  0  0  0
    4.0662   -2.6515    0.0000 N   0  0  0  0  0  0  0  0  0  0  0  0
    3.5813   -1.9841    0.0000 C   0  0  0  0  0  0  0  0  0  0  0  0
    3.9169   -1.2304    0.0000 O   0  0  0  0  0  0  0  0  0  0  0  0
  2  1  1  0  0  0  0
  2  3  1  0  0  0  0
  3  4  1  0  0  0  0
  5  2  1  0  0  0  0
  5  6  1  0  0  0  0
  7  5  1  0  0  0  0
  8  7  1  0  0  0  0
  1  8  1  0  0  0  0
  8  9  1  0  0  0  0
 10  9  1  0  0  0  0
 11 10  2  0  0  0  0
 11 12  1  0  0  0  0
 12 13  1  0  0  0  0
 14 11  1  0  0  0  0
 14 15  1  0  0  0  0
 16 14  2  0  0  0  0
 17 16  1  0  0  0  0
  9 17  2  0  0  0  0
 17 18  1  0  0  0  0
M  CHG  1   9   1
M  END
> <Molecule name>
15794

> <InChI_Code_QSARr>
InChI=1S/C10H15N3O5/c11-9-5(3-14)2-13(10(17)12-9)8-1-6(16)7(4-15)18-8/h2,6-8,14-16H,1,3-4H2,(H2,11,12,17)/p+1

> <OriginalSmiles>
O2(C([N+]1(=C(O)N=C(N)C(=C1)CO))CC(C2CO)O)

> <Canonical_QSARr>
NC1=NC(O)=[N+](C=C1CO)C1CC(O)C(CO)O1

> <InChI Key_QSARr>
HMUOMFLFUUHUPE-UHFFFAOYSA-O

> <Salt_Solvent (Concatenate)>
?

> <temp>


> <method>
spectrophotometric

> <type>
a/apparent

> <group>
?

> <basicOrAcidic>
acidic

> <pKa>
3.55

$$$$
10859
  Mrv1713012071712052D          

 12 12  0  0  0  0            999 V2000
   -2.0243   -0.6187    0.0000 N   0  0  0  0  0  0  0  0  0  0  0  0
   -2.7388   -0.2062    0.0000 C   0  0  0  0  0  0  0  0  0  0  0  0
   -2.0243   -1.4437    0.0000 C   0  0  0  0  0  0  0  0  0  0  0  0
   -1.3099   -0.2062    0.0000 C   0  0  0  0  0  0  0  0  0  0  0  0
   -0.5954   -0.6187    0.0000 C   0  0  0  0  0  0  0  0  0  0  0  0
    0.1191   -0.2063    0.0000 C   0  0  0  0  0  0  0  0  0  0  0  0
    0.8336   -0.6188    0.0000 C   0  0  0  0  0  0  0  0  0  0  0  0
    1.5480   -0.2063    0.0000 C   0  0  0  0  0  0  0  0  0  0  0  0
    1.5480    0.6187    0.0000 C   0  0  0  0  0  0  0  0  0  0  0  0
    0.8336    1.0312    0.0000 C   0  0  0  0  0  0  0  0  0  0  0  0
    0.8336    1.8562    0.0000 O   0  0  0  0  0  0  0  0  0  0  0  0
    0.1191    0.6187    0.0000 C   0  0  0  0  0  0  0  0  0  0  0  0
  1  2  1  0  0  0  0
  1  3  1  0  0  0  0
  1  4  1  0  0  0  0
  4  5  1  0  0  0  0
  5  6  1  0  0  0  0
  7  6  1  0  0  0  0
  8  7  2  0  0  0  0
  9  8  1  0  0  0  0
 10  9  2  0  0  0  0
 10 11  1  0  0  0  0
 12 10  1  0  0  0  0
  6 12  2  0  0  0  0
M  END
> <Molecule name>
10859

> <InChI_Code_QSARr>
InChI=1S/C10H15NO/c1-11(2)7-6-9-4-3-5-10(12)8-9/h3-5,8,12H,6-7H2,1-2H3

> <OriginalSmiles>
OC1(=CC(=CC=C1)CC[NH+](C)C)

> <Canonical_QSARr>
CN(C)CCC1C=CC=C(O)C=1

> <InChI Key_QSARr>
DZZZXJVECUJDRB-UHFFFAOYSA-N

> <Salt_Solvent (Concatenate)>
?

> <temp>
25

> <method>
spectrophotometric

> <type>
a1/apparent

> <group>
OH

> <basicOrAcidic>
acidic

> <pKa>
9.24

$$$$
10858
  Mrv1713012071712052D          

 12 12  0  0  0  0            999 V2000
   -0.6138   -2.1632    0.0000 N   0  0  0  0  0  0  0  0  0  0  0  0
   -1.3283   -2.5757    0.0000 C   0  0  0  0  0  0  0  0  0  0  0  0
    0.1007   -2.5757    0.0000 C   0  0  0  0  0  0  0  0  0  0  0  0
   -0.6138   -1.3382    0.0000 C   0  0  0  0  0  0  0  0  0  0  0  0
    0.1007   -0.9257    0.0000 C   0  0  0  0  0  0  0  0  0  0  0  0
    0.1007   -0.1007    0.0000 C   0  0  0  0  0  0  0  0  0  0  0  0
    0.8151    0.3118    0.0000 C   0  0  0  0  0  0  0  0  0  0  0  0
    0.8151    1.1368    0.0000 C   0  0  0  0  0  0  0  0  0  0  0  0
    0.1007    1.5493    0.0000 C   0  0  0  0  0  0  0  0  0  0  0  0
    0.1007    2.3743    0.0000 O   0  0  0  0  0  0  0  0  0  0  0  0
   -0.6138    1.1368    0.0000 C   0  0  0  0  0  0  0  0  0  0  0  0
   -0.6138    0.3118    0.0000 C   0  0  0  0  0  0  0  0  0  0  0  0
  1  2  1  0  0  0  0
  1  3  1  0  0  0  0
  1  4  1  0  0  0  0
  4  5  1  0  0  0  0
  5  6  1  0  0  0  0
  7  6  2  0  0  0  0
  8  7  1  0  0  0  0
  9  8  2  0  0  0  0
  9 10  1  0  0  0  0
 11  9  1  0  0  0  0
 12 11  2  0  0  0  0
  6 12  1  0  0  0  0
M  END
> <Molecule name>
10858

> <InChI_Code_QSARr>
InChI=1S/C10H15NO/c1-11(2)8-7-9-3-5-10(12)6-4-9/h3-6,12H,7-8H2,1-2H3

> <OriginalSmiles>
OC1(=CC=C(CC[NH+](C)C)C=C1)

> <Canonical_QSARr>
CN(C)CCC1C=CC(O)=CC=1

> <InChI Key_QSARr>
KUBCEEMXQZUPDQ-UHFFFAOYSA-N

> <Salt_Solvent (Concatenate)>
?

> <temp>
25

> <method>
spectrophotometric

> <type>
a1/apparent

> <group>
OH

> <basicOrAcidic>
acidic

> <pKa>
9.46

$$$$
10851
  Mrv1713012071712052D          

 12 12  0  0  0  0            999 V2000
    1.6671   -3.0938    0.0000 O   0  0  0  0  0  0  0  0  0  0  0  0
    1.6671   -2.2688    0.0000 C   0  0  0  0  0  0  0  0  0  0  0  0
    2.3816   -1.8563    0.0000 C   0  0  0  0  0  0  0  0  0  0  0  0
    2.3816   -1.0313    0.0000 C   0  0  0  0  0  0  0  0  0  0  0  0
    1.6671   -0.6188    0.0000 C   0  0  0  0  0  0  0  0  0  0  0  0
    1.6671    0.2062    0.0000 C   0  0  0  0  0  0  0  0  0  0  0  0
    0.9526    0.6187    0.0000 N   0  3  0  0  0  0  0  0  0  0  0  0
    0.2382    1.0312    0.0000 C   0  0  0  0  0  0  0  0  0  0  0  0
    1.3651    1.3332    0.0000 C   0  0  0  0  0  0  0  0  0  0  0  0
    0.5401   -0.0957    0.0000 C   0  0  0  0  0  0  0  0  0  0  0  0
    0.9526   -1.0313    0.0000 C   0  0  0  0  0  0  0  0  0  0  0  0
    0.9526   -1.8563    0.0000 C   0  0  0  0  0  0  0  0  0  0  0  0
  1  2  1  0  0  0  0
  3  2  1  0  0  0  0
  4  3  2  0  0  0  0
  5  4  1  0  0  0  0
  5  6  1  0  0  0  0
  6  7  1  0  0  0  0
  7  8  1  0  0  0  0
  7  9  1  0  0  0  0
  7 10  1  0  0  0  0
 11  5  2  0  0  0  0
 12 11  1  0  0  0  0
  2 12  2  0  0  0  0
M  CHG  1   7   1
M  END
> <Molecule name>
10851

> <InChI_Code_QSARr>
InChI=1S/C10H15NO/c1-11(2,3)8-9-4-6-10(12)7-5-9/h4-7H,8H2,1-3H3/p+1

> <OriginalSmiles>
OC1(=CC=C(C[N+](C)(C)C)C=C1)

> <Canonical_QSARr>
C[N+](C)(C)CC1C=CC(O)=CC=1

> <InChI Key_QSARr>
DRCGIMLIHAOUCP-UHFFFAOYSA-O

> <Salt_Solvent (Concatenate)>
?

> <temp>
25

> <method>
potentiometric

> <type>
a1/apparent

> <group>
?

> <basicOrAcidic>
acidic

> <pKa>
8.75

$$$$
10853
  Mrv1713012071712052D          

 12 12  0  0  0  0            999 V2000
    0.3572   -2.2000    0.0000 O   0  0  0  0  0  0  0  0  0  0  0  0
    1.0717   -1.7875    0.0000 C   0  0  0  0  0  0  0  0  0  0  0  0
    1.7862   -2.2000    0.0000 C   0  0  0  0  0  0  0  0  0  0  0  0
    2.5007   -1.7875    0.0000 C   0  0  0  0  0  0  0  0  0  0  0  0
    2.5007   -0.9625    0.0000 C   0  0  0  0  0  0  0  0  0  0  0  0
    1.7862   -0.5500    0.0000 C   0  0  0  0  0  0  0  0  0  0  0  0
    1.7862    0.2750    0.0000 C   0  0  0  0  0  0  0  0  0  0  0  0
    1.0717    0.6875    0.0000 N   0  3  0  0  0  0  0  0  0  0  0  0
    0.3572    1.1000    0.0000 C   0  0  0  0  0  0  0  0  0  0  0  0
    1.4842    1.4020    0.0000 C   0  0  0  0  0  0  0  0  0  0  0  0
    0.6592   -0.0270    0.0000 C   0  0  0  0  0  0  0  0  0  0  0  0
    1.0717   -0.9625    0.0000 C   0  0  0  0  0  0  0  0  0  0  0  0
  1  2  1  0  0  0  0
  3  2  1  0  0  0  0
  4  3  2  0  0  0  0
  5  4  1  0  0  0  0
  6  5  2  0  0  0  0
  6  7  1  0  0  0  0
  7  8  1  0  0  0  0
  8  9  1  0  0  0  0
  8 10  1  0  0  0  0
  8 11  1  0  0  0  0
 12  6  1  0  0  0  0
  2 12  2  0  0  0  0
M  CHG  1   8   1
M  END
> <Molecule name>
10853

> <InChI_Code_QSARr>
InChI=1S/C10H15NO/c1-11(2,3)8-9-5-4-6-10(12)7-9/h4-7H,8H2,1-3H3/p+1

> <OriginalSmiles>
OC1(=CC(=CC=C1)C[N+](C)(C)C)

> <Canonical_QSARr>
C[N+](C)(C)CC1C=C(O)C=CC=1

> <InChI Key_QSARr>
CNKSWCLSTGWELB-UHFFFAOYSA-O

> <Salt_Solvent (Concatenate)>
?

> <temp>
25

> <method>
potentiometric

> <type>
a1/apparent

> <group>
?

> <basicOrAcidic>
acidic

> <pKa>
8.89

$$$$
10854
  Mrv1713012071712052D          

 12 12  0  0  0  0            999 V2000
    0.2381   -0.6187    0.0000 O   0  0  0  0  0  0  0  0  0  0  0  0
    0.9526   -1.0312    0.0000 C   0  0  0  0  0  0  0  0  0  0  0  0
    0.9526   -1.8562    0.0000 C   0  0  0  0  0  0  0  0  0  0  0  0
    1.6671   -2.2687    0.0000 C   0  0  0  0  0  0  0  0  0  0  0  0
    2.3815   -1.8562    0.0000 C   0  0  0  0  0  0  0  0  0  0  0  0
    2.3815   -1.0312    0.0000 C   0  0  0  0  0  0  0  0  0  0  0  0
    1.6671   -0.6187    0.0000 C   0  0  0  0  0  0  0  0  0  0  0  0
    1.6671    0.2063    0.0000 C   0  0  0  0  0  0  0  0  0  0  0  0
    0.9526    0.6188    0.0000 N   0  3  0  0  0  0  0  0  0  0  0  0
    0.2381    1.0313    0.0000 C   0  0  0  0  0  0  0  0  0  0  0  0
    1.3651    1.3332    0.0000 C   0  0  0  0  0  0  0  0  0  0  0  0
    0.5401   -0.0957    0.0000 C   0  0  0  0  0  0  0  0  0  0  0  0
  1  2  1  0  0  0  0
  3  2  1  0  0  0  0
  4  3  2  0  0  0  0
  5  4  1  0  0  0  0
  6  5  2  0  0  0  0
  7  6  1  0  0  0  0
  2  7  2  0  0  0  0
  7  8  1  0  0  0  0
  8  9  1  0  0  0  0
  9 10  1  0  0  0  0
  9 11  1  0  0  0  0
  9 12  1  0  0  0  0
M  CHG  1   9   1
M  END
> <Molecule name>
10854

> <InChI_Code_QSARr>
InChI=1S/C10H15NO/c1-11(2,3)8-9-6-4-5-7-10(9)12/h4-7H,8H2,1-3H3/p+1

> <OriginalSmiles>
OC1(=C(C=CC=C1)C[N+](C)(C)C)

> <Canonical_QSARr>
C[N+](C)(C)CC1C=CC=CC=1O

> <InChI Key_QSARr>
DSSBXSXKPWVWNR-UHFFFAOYSA-O

> <Salt_Solvent (Concatenate)>
?

> <temp>
25

> <method>
mean from 2

> <type>
a1/apparent

> <group>
?

> <basicOrAcidic>
acidic

> <pKa>
8.71

$$$$
10845
  Mrv1713012071712052D          

 12 12  0  0  0  0            999 V2000
    2.8579    1.6500    0.0000 O   0  0  0  0  0  0  0  0  0  0  0  0
    2.1434    1.2375    0.0000 C   0  0  0  0  0  0  0  0  0  0  0  0
    1.4289    1.6500    0.0000 C   0  0  0  0  0  0  0  0  0  0  0  0
    1.4289    2.4750    0.0000 C   0  0  0  0  0  0  0  0  0  0  0  0
    0.7144    1.2375    0.0000 C   0  0  0  0  0  0  0  0  0  0  0  0
    0.7144    0.4125    0.0000 C   0  0  0  0  0  0  0  0  0  0  0  0
    1.4289   -0.0000    0.0000 C   0  0  0  0  0  0  0  0  0  0  0  0
    2.1434    0.4125    0.0000 C   0  0  0  0  0  0  0  0  0  0  0  0
    2.8579   -0.0000    0.0000 C   0  0  0  0  0  0  0  0  0  0  0  0
    2.8579   -0.8250    0.0000 N   0  0  0  0  0  0  0  0  0  0  0  0
    3.5723   -1.2375    0.0000 C   0  0  0  0  0  0  0  0  0  0  0  0
    2.1434   -1.2375    0.0000 C   0  0  0  0  0  0  0  0  0  0  0  0
  1  2  1  0  0  0  0
  3  2  1  0  0  0  0
  3  4  1  0  0  0  0
  5  3  2  0  0  0  0
  6  5  1  0  0  0  0
  7  6  2  0  0  0  0
  8  7  1  0  0  0  0
  2  8  2  0  0  0  0
  8  9  1  0  0  0  0
  9 10  1  0  0  0  0
 10 11  1  0  0  0  0
 10 12  1  0  0  0  0
M  END
> <Molecule name>
10845

> <InChI_Code_QSARr>
InChI=1S/C10H15NO/c1-8-5-4-6-9(10(8)12)7-11(2)3/h4-6,12H,7H2,1-3H3

> <OriginalSmiles>
OC1(=C(C=CC=C1C)CN(C)C)

> <Canonical_QSARr>
CC1=CC=CC(CN(C)C)=C1O

> <InChI Key_QSARr>
ADODSZXYDVUXTG-UHFFFAOYSA-N

> <Salt_Solvent (Concatenate)>
?

> <temp>
25

> <method>
potentiometric

> <type>
a1/apparent

> <group>
?

> <basicOrAcidic>
acidic

> <pKa>
11.1

$$$$
10856
  Mrv1713012071712052D          

 12 12  0  0  0  0            999 V2000
   -0.7145   -2.4750    0.0000 O   0  0  0  0  0  0  0  0  0  0  0  0
   -0.7145   -1.6500    0.0000 C   0  0  0  0  0  0  0  0  0  0  0  0
   -0.0000   -1.2375    0.0000 C   0  0  0  0  0  0  0  0  0  0  0  0
   -0.0000   -0.4125    0.0000 C   0  0  0  0  0  0  0  0  0  0  0  0
   -0.7145    0.0000    0.0000 C   0  0  0  0  0  0  0  0  0  0  0  0
   -0.7145    0.8250    0.0000 C   0  0  0  0  0  0  0  0  0  0  0  0
   -1.4290   -0.4125    0.0000 C   0  0  0  0  0  0  0  0  0  0  0  0
   -2.1434    0.0000    0.0000 N   0  3  0  0  0  0  0  0  0  0  0  0
   -2.8579    0.4125    0.0000 C   0  0  0  0  0  0  0  0  0  0  0  0
   -2.5559   -0.7145    0.0000 C   0  0  0  0  0  0  0  0  0  0  0  0
   -1.7309    0.7145    0.0000 C   0  0  0  0  0  0  0  0  0  0  0  0
   -1.4290   -1.2375    0.0000 C   0  0  0  0  0  0  0  0  0  0  0  0
  1  2  1  0  0  0  0
  3  2  1  0  0  0  0
  4  3  2  0  0  0  0
  5  4  1  0  0  0  0
  5  6  1  0  0  0  0
  7  5  2  0  0  0  0
  7  8  1  0  0  0  0
  8  9  1  0  0  0  0
  8 10  1  0  0  0  0
  8 11  1  0  0  0  0
 12  7  1  0  0  0  0
  2 12  2  0  0  0  0
M  CHG  1   8   1
M  END
> <Molecule name>
10856

> <InChI_Code_QSARr>
InChI=1S/C10H15NO/c1-8-5-6-9(12)7-10(8)11(2,3)4/h5-7H,1-4H3/p+1

> <OriginalSmiles>
OC1(=CC([N+](C)(C)C)=C(C)C=C1)

> <Canonical_QSARr>
CC1C=CC(O)=CC=1[N+](C)(C)C

> <InChI Key_QSARr>
JSGBTKWCLLGUQI-UHFFFAOYSA-O

> <Salt_Solvent (Concatenate)>
?

> <temp>
25

> <method>
mean from 2

> <type>
a/apparent

> <group>
?

> <basicOrAcidic>
acidic

> <pKa>
8.28

$$$$
10852
  Mrv1713012071712052D          

 12 12  0  0  0  0            999 V2000
    0.7145   -2.4750    0.0000 O   0  0  0  0  0  0  0  0  0  0  0  0
   -0.0000   -2.0625    0.0000 C   0  0  0  0  0  0  0  0  0  0  0  0
   -0.0000   -1.2375    0.0000 C   0  0  0  0  0  0  0  0  0  0  0  0
   -0.7145   -0.8250    0.0000 C   0  0  0  0  0  0  0  0  0  0  0  0
   -0.7145    0.0000    0.0000 N   0  3  0  0  0  0  0  0  0  0  0  0
   -0.7145    0.8250    0.0000 C   0  0  0  0  0  0  0  0  0  0  0  0
   -1.5395    0.0000    0.0000 C   0  0  0  0  0  0  0  0  0  0  0  0
    0.1105    0.0000    0.0000 C   0  0  0  0  0  0  0  0  0  0  0  0
   -1.4289   -1.2375    0.0000 C   0  0  0  0  0  0  0  0  0  0  0  0
   -1.4289   -2.0625    0.0000 C   0  0  0  0  0  0  0  0  0  0  0  0
   -0.7145   -2.4750    0.0000 C   0  0  0  0  0  0  0  0  0  0  0  0
   -0.7145   -3.3000    0.0000 C   0  0  0  0  0  0  0  0  0  0  0  0
  1  2  1  0  0  0  0
  3  2  1  0  0  0  0
  4  3  2  0  0  0  0
  4  5  1  0  0  0  0
  5  6  1  0  0  0  0
  5  7  1  0  0  0  0
  5  8  1  0  0  0  0
  9  4  1  0  0  0  0
 10  9  2  0  0  0  0
 11 10  1  0  0  0  0
  2 11  2  0  0  0  0
 11 12  1  0  0  0  0
M  CHG  1   5   1
M  END
> <Molecule name>
10852

> <InChI_Code_QSARr>
InChI=1S/C10H15NO/c1-8-5-6-9(7-10(8)12)11(2,3)4/h5-7H,1-4H3/p+1

> <OriginalSmiles>
OC1(=C(C=CC(=C1)[N+](C)(C)C)C)

> <Canonical_QSARr>
CC1C=CC(=CC=1O)[N+](C)(C)C

> <InChI Key_QSARr>
NNZHVFBIRACHKV-UHFFFAOYSA-O

> <Salt_Solvent (Concatenate)>
?

> <temp>
25

> <method>
potentiometric

> <type>
a/apparent

> <group>
?

> <basicOrAcidic>
acidic

> <pKa>
8.2

$$$$
10850
  Mrv1713012071712052D          

 12 12  0  0  0  0            999 V2000
   -1.1313   -3.1969    0.0000 O   0  0  0  0  0  0  0  0  0  0  0  0
   -1.1313   -2.3719    0.0000 C   0  0  0  0  0  0  0  0  0  0  0  0
   -0.4168   -1.9594    0.0000 C   0  0  0  0  0  0  0  0  0  0  0  0
   -0.4168   -1.1344    0.0000 C   0  0  0  0  0  0  0  0  0  0  0  0
   -1.1313   -0.7219    0.0000 C   0  0  0  0  0  0  0  0  0  0  0  0
   -1.1313    0.1031    0.0000 N   0  3  0  0  0  0  0  0  0  0  0  0
   -1.1313    0.9281    0.0000 C   0  0  0  0  0  0  0  0  0  0  0  0
   -0.3063    0.1031    0.0000 C   0  0  0  0  0  0  0  0  0  0  0  0
   -1.9563    0.1031    0.0000 C   0  0  0  0  0  0  0  0  0  0  0  0
   -1.8457   -1.1344    0.0000 C   0  0  0  0  0  0  0  0  0  0  0  0
   -2.5602   -0.7219    0.0000 C   0  0  0  0  0  0  0  0  0  0  0  0
   -1.8457   -1.9594    0.0000 C   0  0  0  0  0  0  0  0  0  0  0  0
  1  2  1  0  0  0  0
  3  2  1  0  0  0  0
  4  3  2  0  0  0  0
  5  4  1  0  0  0  0
  5  6  1  0  0  0  0
  6  7  1  0  0  0  0
  6  8  1  0  0  0  0
  6  9  1  0  0  0  0
 10  5  2  0  0  0  0
 10 11  1  0  0  0  0
 12 10  1  0  0  0  0
  2 12  2  0  0  0  0
M  CHG  1   6   1
M  END
> <Molecule name>
10850

> <InChI_Code_QSARr>
InChI=1S/C10H15NO/c1-8-7-9(12)5-6-10(8)11(2,3)4/h5-7H,1-4H3/p+1

> <OriginalSmiles>
OC1(=CC(=C([N+](C)(C)C)C=C1)C)

> <Canonical_QSARr>
CC1C=C(O)C=CC=1[N+](C)(C)C

> <InChI Key_QSARr>
HKKSYDPAOWMBSD-UHFFFAOYSA-O

> <Salt_Solvent (Concatenate)>
?

> <temp>


> <method>
potentiometric

> <type>
a/apparent

> <group>
?

> <basicOrAcidic>
acidic

> <pKa>
8.34

$$$$
13643
  Mrv1713012071712052D          

 13 13  0  0  0  0            999 V2000
    2.5281   -1.5548    0.0000 O   0  0  0  0  0  0  0  0  0  0  0  0
    3.2426   -1.9673    0.0000 C   0  0  0  0  0  0  0  0  0  0  0  0
    2.5281   -0.7298    0.0000 C   0  0  0  0  0  0  0  0  0  0  0  0
    3.2426   -0.3173    0.0000 C   0  0  0  0  0  0  0  0  0  0  0  0
    3.2426    0.5077    0.0000 C   0  0  0  0  0  0  0  0  0  0  0  0
    2.5281    0.9202    0.0000 C   0  0  0  0  0  0  0  0  0  0  0  0
    2.5281    1.7452    0.0000 O   0  0  0  0  0  0  0  0  0  0  0  0
    1.8136    0.5077    0.0000 C   0  0  0  0  0  0  0  0  0  0  0  0
    1.0992    0.9202    0.0000 C   0  0  0  0  0  0  0  0  0  0  0  0
    1.0992    1.7452    0.0000 N   0  0  0  0  0  0  0  0  0  0  0  0
    0.3847    2.1577    0.0000 C   0  0  0  0  0  0  0  0  0  0  0  0
    1.8136    2.1577    0.0000 C   0  0  0  0  0  0  0  0  0  0  0  0
    1.8136   -0.3173    0.0000 C   0  0  0  0  0  0  0  0  0  0  0  0
  1  2  1  0  0  0  0
  1  3  1  0  0  0  0
  4  3  1  0  0  0  0
  5  4  2  0  0  0  0
  6  5  1  0  0  0  0
  6  7  1  0  0  0  0
  8  6  2  0  0  0  0
  8  9  1  0  0  0  0
  9 10  1  0  0  0  0
 10 11  1  0  0  0  0
 10 12  1  0  0  0  0
 13  8  1  0  0  0  0
  3 13  2  0  0  0  0
M  END
> <Molecule name>
13643

> <InChI_Code_QSARr>
InChI=1S/C10H15NO2/c1-11(2)7-8-6-9(13-3)4-5-10(8)12/h4-6,12H,7H2,1-3H3

> <OriginalSmiles>
O(C1(=CC(=C(O)C=C1)CN(C)C))C

> <Canonical_QSARr>
COC1C=CC(O)=C(CN(C)C)C=1

> <InChI Key_QSARr>
DALDKLLZFGAGLB-UHFFFAOYSA-N

> <Salt_Solvent (Concatenate)>
?

> <temp>
25

> <method>
potentiometric

> <type>
a1/thermodynamic

> <group>
OH

> <basicOrAcidic>
acidic

> <pKa>
11.48

$$$$
13662
  Mrv1713012071712052D          

 13 13  0  0  0  0            999 V2000
    2.9678   -0.3490    0.0000 O   0  0  0  0  0  0  0  0  0  0  0  0
    2.2533   -0.7615    0.0000 C   0  0  0  0  0  0  0  0  0  0  0  0
    1.5389   -0.3490    0.0000 C   0  0  0  0  0  0  0  0  0  0  0  0
    1.5389    0.4760    0.0000 C   0  0  0  0  0  0  0  0  0  0  0  0
    0.8244    0.8885    0.0000 N   0  3  0  0  0  0  0  0  0  0  0  0
    0.1099    1.3010    0.0000 C   0  0  0  0  0  0  0  0  0  0  0  0
    0.4119    0.1740    0.0000 C   0  0  0  0  0  0  0  0  0  0  0  0
    1.2369    1.6029    0.0000 C   0  0  0  0  0  0  0  0  0  0  0  0
    0.8244   -0.7615    0.0000 C   0  0  0  0  0  0  0  0  0  0  0  0
    0.8244   -1.5865    0.0000 C   0  0  0  0  0  0  0  0  0  0  0  0
    1.5389   -1.9990    0.0000 C   0  0  0  0  0  0  0  0  0  0  0  0
    2.2533   -1.5865    0.0000 C   0  0  0  0  0  0  0  0  0  0  0  0
    2.9678   -1.9990    0.0000 O   0  0  0  0  0  0  0  0  0  0  0  0
  1  2  1  0  0  0  0
  3  2  1  0  0  0  0
  3  4  1  0  0  0  0
  4  5  1  0  0  0  0
  5  6  1  0  0  0  0
  5  7  1  0  0  0  0
  5  8  1  0  0  0  0
  9  3  2  0  0  0  0
 10  9  1  0  0  0  0
 11 10  2  0  0  0  0
 12 11  1  0  0  0  0
  2 12  2  0  0  0  0
 12 13  1  0  0  0  0
M  CHG  1   5   1
M  END
> <Molecule name>
13662

> <InChI_Code_QSARr>
InChI=1S/C10H15NO2/c1-11(2,3)7-8-5-4-6-9(12)10(8)13/h4-6H,7H2,1-3H3,(H-,12,13)/p+1

> <OriginalSmiles>
OC1(=C(O)C=CC=C1C[N+](C)(C)C)

> <Canonical_QSARr>
C[N+](C)(C)CC1=CC=CC(O)=C1O

> <InChI Key_QSARr>
WVUCCYPTKSKWSY-UHFFFAOYSA-O

> <Salt_Solvent (Concatenate)>
?

> <temp>
25

> <method>
potentiometric

> <type>
a1/apparent

> <group>
?

> <basicOrAcidic>
acidic

> <pKa>
8.1

$$$$
17062
  Mrv1713012071712052D          

 15 16  0  0  0  0            999 V2000
   -0.8492   -0.2759    0.0000 N   0  0  0  0  0  0  0  0  0  0  0  0
   -0.3643   -0.9434    0.0000 C   0  0  0  0  0  0  0  0  0  0  0  0
   -0.6192   -1.7280    0.0000 C   0  0  0  0  0  0  0  0  0  0  0  0
   -1.4262   -1.8995    0.0000 O   0  0  0  0  0  0  0  0  0  0  0  0
   -0.0672   -2.3411    0.0000 O   0  0  0  0  0  0  0  0  0  0  0  0
    0.4203   -0.6884    0.0000 C   0  0  0  0  0  0  0  0  0  0  0  0
    0.4203    0.1366    0.0000 C   0  0  0  0  0  0  0  0  0  0  0  0
    1.2050    0.3915    0.0000 O   0  0  0  0  0  0  0  0  0  0  0  0
    1.6899   -0.2759    0.0000 C   0  0  0  0  0  0  0  0  0  0  0  0
    1.2050   -0.9434    0.0000 C   0  0  0  0  0  0  0  0  0  0  0  0
    2.5149   -0.2759    0.0000 O   0  0  0  0  0  0  0  0  0  0  0  0
    0.4203    0.9616    0.0000 C   0  0  0  0  0  0  0  0  0  0  0  0
    1.1348    1.3741    0.0000 C   0  0  0  0  0  0  0  0  0  0  0  0
   -0.2941    1.3741    0.0000 C   0  0  0  0  0  0  0  0  0  0  0  0
   -0.3643    0.3915    0.0000 C   0  0  0  0  0  0  0  0  0  0  0  0
  2  1  2  0  0  0  0
  2  3  1  0  0  0  0
  3  4  1  0  0  0  0
  3  5  1  0  0  0  0
  6  2  1  0  0  0  0
  6  7  1  0  0  0  0
  7  8  1  0  0  0  0
  8  9  1  0  0  0  0
  9 10  2  0  0  0  0
 10  6  1  0  0  0  0
  9 11  1  0  0  0  0
  7 12  1  0  0  0  0
 12 13  1  0  0  0  0
 12 14  1  0  0  0  0
 15  7  1  0  0  0  0
  1 15  1  0  0  0  0
M  END
> <Molecule name>
17062

> <InChI_Code_QSARr>
InChI=1S/C10H15NO4/c1-5(2)10-4-11-8(9(13)14)6(10)3-7(12)15-10/h3,5-6,9,12-14H,4H2,1-2H3

> <OriginalSmiles>
O=C1(OC2(C(C)C)(C[NH2+]C(C2(C1))C(=O)O))

> <Canonical_QSARr>
CC(C)C12CN=C(C1C=C(O)O2)C(O)O

> <InChI Key_QSARr>
CQOFBKAAFRTJQM-UHFFFAOYSA-N

> <Salt_Solvent (Concatenate)>
?

> <temp>


> <method>
mean from 2

> <type>
a1/apparent

> <group>
?

> <basicOrAcidic>
acidic

> <pKa>
2.45

$$$$
10772
  Mrv1713012071712052D          

 12 12  0  0  0  0            999 V2000
    0.3572   -0.6188    0.0000 N   0  0  0  0  0  0  0  0  0  0  0  0
   -0.3572   -0.2063    0.0000 C   0  0  0  0  0  0  0  0  0  0  0  0
   -1.0717   -0.6188    0.0000 C   0  0  0  0  0  0  0  0  0  0  0  0
   -1.7862   -0.2063    0.0000 C   0  0  0  0  0  0  0  0  0  0  0  0
   -1.7862    0.6188    0.0000 C   0  0  0  0  0  0  0  0  0  0  0  0
   -2.5006    1.0313    0.0000 C   0  0  0  0  0  0  0  0  0  0  0  0
   -3.2151    0.6187    0.0000 C   0  0  0  0  0  0  0  0  0  0  0  0
   -3.2151   -0.2063    0.0000 C   0  0  0  0  0  0  0  0  0  0  0  0
   -2.5006   -0.6188    0.0000 C   0  0  0  0  0  0  0  0  0  0  0  0
    1.0717   -0.2063    0.0000 C   0  0  0  0  0  0  0  0  0  0  0  0
    1.7862   -0.6188    0.0000 C   0  0  0  0  0  0  0  0  0  0  0  0
    2.5007   -0.2063    0.0000 S   0  0  0  0  0  0  0  0  0  0  0  0
  1  2  1  0  0  0  0
  2  3  1  0  0  0  0
  3  4  1  0  0  0  0
  5  4  2  0  0  0  0
  6  5  1  0  0  0  0
  7  6  2  0  0  0  0
  8  7  1  0  0  0  0
  9  8  2  0  0  0  0
  4  9  1  0  0  0  0
  1 10  1  0  0  0  0
 10 11  1  0  0  0  0
 11 12  1  0  0  0  0
M  END
> <Molecule name>
10772

> <InChI_Code_QSARr>
InChI=1S/C10H15NS/c12-9-8-11-7-6-10-4-2-1-3-5-10/h1-5,11-12H,6-9H2

> <OriginalSmiles>
SCC[NH2+]CCC1(=CC=CC=C1)

> <Canonical_QSARr>
SCCNCCC1C=CC=CC=1

> <InChI Key_QSARr>
SWQCRWGJYVDLAO-UHFFFAOYSA-N

> <Salt_Solvent (Concatenate)>
?

> <temp>
25

> <method>
potentiometric

> <type>
a1/apparent

> <group>
SH

> <basicOrAcidic>
acidic

> <pKa>
7.85

$$$$
14654
  Mrv1713012071712052D          

 15 15  0  0  0  0            999 V2000
    1.9429    0.1046    0.0000 N   0  0  0  0  0  0  0  0  0  0  0  0
    1.1583   -0.1503    0.0000 C   0  0  0  0  0  0  0  0  0  0  0  0
    0.5452    0.4017    0.0000 C   0  0  0  0  0  0  0  0  0  0  0  0
   -0.2395    0.1468    0.0000 C   0  0  0  0  0  0  0  0  0  0  0  0
   -0.9069    0.6317    0.0000 C   0  0  0  0  0  0  0  0  0  0  0  0
   -0.9069    1.4567    0.0000 C   0  0  0  0  0  0  0  0  0  0  0  0
   -1.6214    1.8692    0.0000 C   0  0  0  0  0  0  0  0  0  0  0  0
   -0.1924    1.8692    0.0000 C   0  0  0  0  0  0  0  0  0  0  0  0
   -1.5743    0.1468    0.0000 C   0  0  0  0  0  0  0  0  0  0  0  0
   -1.3194   -0.6378    0.0000 N   0  0  0  0  0  0  0  0  0  0  0  0
   -0.4944   -0.6378    0.0000 C   0  0  0  0  0  0  0  0  0  0  0  0
   -0.0095   -1.3053    0.0000 C   0  0  0  0  0  0  0  0  0  0  0  0
    0.8110   -1.2190    0.0000 O   0  0  0  0  0  0  0  0  0  0  0  0
   -0.3450   -2.0589    0.0000 O   0  0  0  0  0  0  0  0  0  0  0  0
    0.9867   -0.9573    0.0000 O   0  0  0  0  0  0  0  0  0  0  0  0
  1  2  2  0  0  0  0
  2  3  1  0  0  0  0
  3  4  1  0  0  0  0
  5  4  1  0  0  0  0
  5  6  1  0  0  0  0
  6  7  1  0  0  0  0
  6  8  2  0  0  0  0
  9  5  1  0  0  0  0
 10  9  1  0  0  0  0
 11 10  2  0  0  0  0
  4 11  1  0  0  0  0
 11 12  1  0  0  0  0
 12 13  1  0  0  0  0
 12 14  1  0  0  0  0
  2 15  1  0  0  0  0
M  END
> <Molecule name>
14654

> <InChI_Code_QSARr>
InChI=1S/C10H16N2O3/c1-5(2)7-4-12-9(10(14)15)6(7)3-8(11)13/h6-7,10,14-15H,1,3-4H2,2H3,(H2,11,13)

> <OriginalSmiles>
O=C(O)C1([NH2+]CC(C1CC(=O)N)C(=C)C)

> <Canonical_QSARr>
CC(=C)C1CN=C(C1CC(=N)O)C(O)O

> <InChI Key_QSARr>
ISKJWPWBCHBQMO-UHFFFAOYSA-N

> <Salt_Solvent (Concatenate)>
?

> <temp>


> <method>


> <type>
a1/apparent

> <group>
?

> <basicOrAcidic>
acidic

> <pKa>
2.01

$$$$
16230
  Mrv1713012071712052D          

 17 17  0  0  0  0            999 V2000
   -2.9327    2.8053    0.0000 N   0  0  0  0  0  0  0  0  0  0  0  0
   -2.1481    2.5503    0.0000 C   0  0  0  0  0  0  0  0  0  0  0  0
   -1.9766    1.7433    0.0000 C   0  0  0  0  0  0  0  0  0  0  0  0
   -1.1919    1.4884    0.0000 C   0  0  0  0  0  0  0  0  0  0  0  0
   -1.0204    0.6814    0.0000 N   0  0  0  0  0  0  0  0  0  0  0  0
   -1.6335    0.1294    0.0000 C   0  0  0  0  0  0  0  0  0  0  0  0
   -1.4620   -0.6776    0.0000 C   0  0  0  0  0  0  0  0  0  0  0  0
   -0.6774   -0.9325    0.0000 C   0  0  0  0  0  0  0  0  0  0  0  0
   -0.4224   -1.7171    0.0000 C   0  0  0  0  0  0  0  0  0  0  0  0
    0.4026   -1.7171    0.0000 N   0  0  0  0  0  0  0  0  0  0  0  0
    0.6575   -0.9325    0.0000 C   0  0  0  0  0  0  0  0  0  0  0  0
   -0.0099   -0.4476    0.0000 N   0  0  0  0  0  0  0  0  0  0  0  0
   -0.0099    0.3774    0.0000 C   0  0  0  0  0  0  0  0  0  0  0  0
   -2.4181    0.3843    0.0000 C   0  0  0  0  0  0  0  0  0  0  0  0
   -2.5897    1.1913    0.0000 O   0  0  0  0  0  0  0  0  0  0  0  0
   -3.0312   -0.1677    0.0000 O   0  0  0  0  0  0  0  0  0  0  0  0
   -0.5789    2.0404    0.0000 O   0  0  0  0  0  0  0  0  0  0  0  0
  1  2  1  0  0  0  0
  2  3  1  0  0  0  0
  3  4  1  0  0  0  0
  4  5  2  0  0  0  0
  5  6  1  0  0  0  0
  6  7  1  0  0  0  0
  7  8  1  0  0  0  0
  9  8  2  0  0  0  0
 10  9  1  0  0  0  0
 11 10  2  0  0  0  0
 12 11  1  0  0  0  0
  8 12  1  0  0  0  0
 12 13  1  0  0  0  0
  6 14  2  0  0  0  0
 14 15  1  0  0  0  0
 14 16  1  0  0  0  0
  4 17  1  0  0  0  0
M  END
> <Molecule name>
16230

> <InChI_Code_QSARr>
InChI=1S/C10H16N4O3/c1-14-6-12-5-7(14)4-8(10(16)17)13-9(15)2-3-11/h5-6,16-17H,2-4,11H2,1H3,(H,13,15)

> <OriginalSmiles>
O=C(O)C(NC(=O)CC[NH3+])CC=1(N(C=[NH+]C=1)C)

> <Canonical_QSARr>
CN1C=NC=C1CC(/N=C(/O)\CCN)=C(O)O

> <InChI Key_QSARr>
MAPCBGPQHARUJY-UHFFFAOYSA-N

> <Salt_Solvent (Concatenate)>
?

> <temp>
22

> <method>
potentiometric

> <type>
a1/apparent

> <group>
?

> <basicOrAcidic>
acidic

> <pKa>
2.64

$$$$
16759
  Mrv1713012071712052D          

 19 19  0  0  0  0            999 V2000
   -1.6882    0.9920    0.0000 N   0  0  0  0  0  0  0  0  0  0  0  0
   -2.1007    0.2775    0.0000 C   0  0  0  0  0  0  0  0  0  0  0  0
   -2.9212    0.1913    0.0000 C   0  0  0  0  0  0  0  0  0  0  0  0
   -3.4061    0.8587    0.0000 C   0  0  0  0  0  0  0  0  0  0  0  0
   -4.2266    0.7725    0.0000 O   0  0  0  0  0  0  0  0  0  0  0  0
   -3.0706    1.6124    0.0000 O   0  0  0  0  0  0  0  0  0  0  0  0
   -1.5487   -0.3356    0.0000 C   0  0  0  0  0  0  0  0  0  0  0  0
   -1.7202   -1.1425    0.0000 O   0  0  0  0  0  0  0  0  0  0  0  0
   -0.7950    0.0000    0.0000 N   0  0  0  0  0  0  0  0  0  0  0  0
   -0.0806   -0.4125    0.0000 C   0  0  0  0  0  0  0  0  0  0  0  0
    0.6339    0.0000    0.0000 C   0  0  0  0  0  0  0  0  0  0  0  0
    1.3484   -0.4125    0.0000 C   0  0  0  0  0  0  0  0  0  0  0  0
    2.0629    0.0000    0.0000 C   0  0  0  0  0  0  0  0  0  0  0  0
    2.0629    0.8250    0.0000 N   0  0  0  0  0  0  0  0  0  0  0  0
    2.7773   -0.4125    0.0000 C   0  0  0  0  0  0  0  0  0  0  0  0
    3.4918    0.0000    0.0000 O   0  0  0  0  0  0  0  0  0  0  0  0
    2.7773   -1.2375    0.0000 O   0  0  0  0  0  0  0  0  0  0  0  0
   -0.8813    0.8205    0.0000 C   0  0  0  0  0  0  0  0  0  0  0  0
   -0.2682    1.3725    0.0000 N   0  0  0  0  0  0  0  0  0  0  0  0
  2  1  1  0  0  0  0
  2  3  1  0  0  0  0
  3  4  1  0  0  0  0
  4  5  1  0  0  0  0
  4  6  2  0  0  0  0
  7  2  2  0  0  0  0
  7  8  1  0  0  0  0
  9  7  1  0  0  0  0
  9 10  1  0  0  0  0
 10 11  1  0  0  0  0
 11 12  1  0  0  0  0
 12 13  1  0  0  0  0
 13 14  2  0  0  0  0
 13 15  1  0  0  0  0
 15 16  1  0  0  0  0
 15 17  1  0  0  0  0
 18  9  1  0  0  0  0
  1 18  2  0  0  0  0
 18 19  1  0  0  0  0
M  END
> <Molecule name>
16759

> <InChI_Code_QSARr>
InChI=1S/C10H16N4O5/c11-5(9(18)19)2-1-3-14-8(17)6(4-7(15)16)13-10(14)12/h9,11,17-19H,1-4H2,(H2,12,13)(H,15,16)

> <OriginalSmiles>
O=C1(N(C(N)=[NH+]C1CC(=O)O)CCCC([NH3+])C(=O)O)

> <Canonical_QSARr>
NC1=NC(CC(O)=O)=C(O)N1CCCC(=N)C(O)O

> <InChI Key_QSARr>
ZJAKRXPUSBULEY-UHFFFAOYSA-N

> <Salt_Solvent (Concatenate)>
?, ?

> <temp>


> <method>
potentiometric

> <type>
a1/apparent

> <group>
?, ?

> <basicOrAcidic>
acidic

> <pKa>
2.56

$$$$
10857
  Mrv1713012071712052D          

 12 12  0  0  0  0            999 V2000
    2.9524   -0.1283    0.0000 O   0  0  0  0  0  0  0  0  0  0  0  0
    2.1274   -0.1283    0.0000 N   0  3  0  0  0  0  0  0  0  0  0  0
    2.1274    0.6967    0.0000 C   0  0  0  0  0  0  0  0  0  0  0  0
    2.8419    1.1092    0.0000 C   0  0  0  0  0  0  0  0  0  0  0  0
    1.3024   -0.1283    0.0000 C   0  0  0  0  0  0  0  0  0  0  0  0
    0.8899    0.5862    0.0000 C   0  0  0  0  0  0  0  0  0  0  0  0
    2.1274   -0.9533    0.0000 C   0  0  0  0  0  0  0  0  0  0  0  0
    1.4130   -1.3658    0.0000 C   0  0  0  0  0  0  0  0  0  0  0  0
    1.4130   -2.1908    0.0000 C   0  0  0  0  0  0  0  0  0  0  0  0
    2.1274   -2.6033    0.0000 C   0  0  0  0  0  0  0  0  0  0  0  0
    2.8419   -2.1908    0.0000 C   0  0  0  0  0  0  0  0  0  0  0  0
    2.8419   -1.3658    0.0000 C   0  0  0  0  0  0  0  0  0  0  0  0
  1  2  1  0  0  0  0
  2  3  1  0  0  0  0
  3  4  1  0  0  0  0
  2  5  1  0  0  0  0
  5  6  1  0  0  0  0
  2  7  1  0  0  0  0
  8  7  1  0  0  0  0
  9  8  2  0  0  0  0
 10  9  1  0  0  0  0
 11 10  2  0  0  0  0
 12 11  1  0  0  0  0
  7 12  2  0  0  0  0
M  CHG  1   2   1
M  END
> <Molecule name>
10857

> <InChI_Code_QSARr>
InChI=1S/C10H16NO/c1-3-11(12,4-2)10-8-6-5-7-9-10/h5-9,12H,3-4H2,1-2H3/q+1

> <OriginalSmiles>
O[N+](C1(=CC=CC=C1))(CC)CC

> <Canonical_QSARr>
CC[N+](O)(CC)C1C=CC=CC=1

> <InChI Key_QSARr>
RITSDWMJYYLJFU-UHFFFAOYSA-N

> <Salt_Solvent (Concatenate)>
?

> <temp>
20

> <method>
potentiometric

> <type>
a/thermodynamic

> <group>
?

> <basicOrAcidic>
acidic

> <pKa>
4.53

$$$$
13531
  Mrv1713012071712052D          

 13 13  0  0  0  0            999 V2000
   -1.6653   -0.2613    0.0000 C   0  0  0  0  0  0  0  0  0  0  0  0
   -1.2528   -0.9758    0.0000 C   0  0  0  0  0  0  0  0  0  0  0  0
   -1.6653   -1.6903    0.0000 O   0  0  0  0  0  0  0  0  0  0  0  0
   -0.4278   -0.9758    0.0000 C   0  0  0  0  0  0  0  0  0  0  0  0
    0.1556   -1.5592    0.0000 C   0  0  0  0  0  0  0  0  0  0  0  0
    0.7389   -0.9758    0.0000 C   0  0  0  0  0  0  0  0  0  0  0  0
    1.5639   -0.9758    0.0000 C   0  0  0  0  0  0  0  0  0  0  0  0
    1.9764   -0.2613    0.0000 C   0  0  0  0  0  0  0  0  0  0  0  0
    1.5639    0.4531    0.0000 O   0  0  0  0  0  0  0  0  0  0  0  0
    2.8014   -0.2613    0.0000 O   0  0  0  0  0  0  0  0  0  0  0  0
    0.1556   -0.3924    0.0000 C   0  0  0  0  0  0  0  0  0  0  0  0
    0.5866    0.3110    0.0000 C   0  0  0  0  0  0  0  0  0  0  0  0
   -0.2755    0.3110    0.0000 C   0  0  0  0  0  0  0  0  0  0  0  0
  1  2  2  0  0  0  0
  2  3  1  0  0  0  0
  2  4  1  0  0  0  0
  5  4  1  0  0  0  0
  6  5  1  0  0  0  0
  6  7  1  0  0  0  0
  7  8  2  0  0  0  0
  8  9  1  0  0  0  0
  8 10  1  0  0  0  0
 11  6  1  0  0  0  0
  4 11  1  0  0  0  0
 11 12  1  0  0  0  0
 11 13  1  0  0  0  0
M  END
> <Molecule name>
13531

> <InChI_Code_QSARr>
InChI=1S/C10H16O3/c1-6(11)8-4-7(5-9(12)13)10(8,2)3/h5,7-8,11-13H,1,4H2,2-3H3

> <OriginalSmiles>
O=C(O)CC1(C(C(C(=O)C)C1)(C)C)

> <Canonical_QSARr>
CC1(C)C(CC1C(=C)O)C=C(O)O

> <InChI Key_QSARr>
VPQIYTDCZSOZHL-UHFFFAOYSA-N

> <Salt_Solvent (Concatenate)>
?

> <temp>


> <method>
potentiometric

> <type>
a/apparent

> <group>
?

> <basicOrAcidic>
acidic

> <pKa>
4.82

$$$$
13276
  Mrv1713012071712052D          

 13 14  0  0  0  0            999 V2000
    0.0302   -2.0087    0.0000 O   0  0  0  0  0  0  0  0  0  0  0  0
   -0.6843   -1.5962    0.0000 C   0  0  0  0  0  0  0  0  0  0  0  0
   -0.6843   -0.7712    0.0000 C   0  0  0  0  0  0  0  0  0  0  0  0
   -1.3988   -0.3587    0.0000 C   0  0  0  0  0  0  0  0  0  0  0  0
   -1.3988    0.4663    0.0000 C   0  0  0  0  0  0  0  0  0  0  0  0
   -0.6843    0.8788    0.0000 C   0  0  0  0  0  0  0  0  0  0  0  0
    0.0302    0.4663    0.0000 C   0  0  0  0  0  0  0  0  0  0  0  0
    0.3123    1.2415    0.0000 C   0  0  0  0  0  0  0  0  0  0  0  0
    0.8426    0.3230    0.0000 C   0  0  0  0  0  0  0  0  0  0  0  0
    0.0302   -0.3587    0.0000 C   0  0  0  0  0  0  0  0  0  0  0  0
    0.7446   -0.7712    0.0000 O   0  0  0  0  0  0  0  0  0  0  0  0
   -0.8906    0.0538    0.0000 C   0  0  0  0  0  0  0  0  0  0  0  0
   -1.3988   -2.0087    0.0000 O   0  0  0  0  0  0  0  0  0  0  0  0
  1  2  2  0  0  0  0
  2  3  1  0  0  0  0
  4  3  1  0  0  0  0
  5  4  1  0  0  0  0
  6  5  1  0  0  0  0
  6  7  1  0  0  0  0
  7  8  1  0  0  0  0
  7  9  1  0  0  0  0
  7 10  1  0  0  0  0
 10  3  1  0  0  0  0
 10 11  1  0  0  0  0
 12  6  1  0  0  0  0
  3 12  1  0  0  0  0
  2 13  1  0  0  0  0
M  END
> <Molecule name>
13276

> <InChI_Code_QSARr>
InChI=1S/C10H16O3/c1-9(2)6-3-4-10(5-6,7(9)11)8(12)13/h6-7,11H,3-5H2,1-2H3,(H,12,13)

> <OriginalSmiles>
O=C(O)C12(C(O)C(C)(C)C(C1)CC2)

> <Canonical_QSARr>
CC1(C)C2CC(CC2)(C1O)C(O)=O

> <InChI Key_QSARr>
DSOMZNUWRKIACY-UHFFFAOYSA-N

> <Salt_Solvent (Concatenate)>
?, ?

> <temp>
16

> <method>


> <type>
a/apparent

> <group>
?, ?

> <basicOrAcidic>
acidic

> <pKa>
4.9399999999999995

$$$$
12563
  Mrv1713012071712052D          

 14 15  0  0  0  0            999 V2000
    0.6535   -1.3937    0.0000 N   0  0  0  0  0  0  0  0  0  0  0  0
    1.1384   -2.0612    0.0000 C   0  0  0  0  0  0  0  0  0  0  0  0
    0.9890   -0.6401    0.0000 C   0  0  0  0  0  0  0  0  0  0  0  0
    0.5041    0.0274    0.0000 C   0  0  0  0  0  0  0  0  0  0  0  0
   -0.3164   -0.0589    0.0000 C   0  0  0  0  0  0  0  0  0  0  0  0
   -0.8013    0.6086    0.0000 N   0  0  0  0  0  0  0  0  0  0  0  0
   -0.5463    1.3932    0.0000 N   0  0  0  0  0  0  0  0  0  0  0  0
   -1.2138    1.8781    0.0000 C   0  0  0  0  0  0  0  0  0  0  0  0
   -1.2138    2.7031    0.0000 C   0  0  0  0  0  0  0  0  0  0  0  0
   -1.8812    1.3932    0.0000 C   0  0  0  0  0  0  0  0  0  0  0  0
   -1.6263    0.6086    0.0000 C   0  0  0  0  0  0  0  0  0  0  0  0
   -2.1112   -0.0589    0.0000 O   0  0  0  0  0  0  0  0  0  0  0  0
   -0.6519   -0.8125    0.0000 C   0  0  0  0  0  0  0  0  0  0  0  0
   -0.1670   -1.4800    0.0000 C   0  0  0  0  0  0  0  0  0  0  0  0
  1  2  1  0  0  0  0
  3  1  1  0  0  0  0
  4  3  1  0  0  0  0
  5  4  1  0  0  0  0
  5  6  1  0  0  0  0
  7  6  1  0  0  0  0
  8  7  2  0  0  0  0
  8  9  1  0  0  0  0
 10  8  1  0  0  0  0
 11 10  2  0  0  0  0
  6 11  1  0  0  0  0
 11 12  1  0  0  0  0
 13  5  1  0  0  0  0
 14 13  1  0  0  0  0
  1 14  1  0  0  0  0
M  END
> <Molecule name>
12563

> <InChI_Code_QSARr>
InChI=1S/C10H17N3O/c1-8-7-10(14)13(11-8)9-3-5-12(2)6-4-9/h7,9,14H,3-6H2,1-2H3

> <OriginalSmiles>
OC=1(N(N=C(C=1)C)C2(CC[NH+](C)CC2))

> <Canonical_QSARr>
CN1CCC(CC1)N1N=C(C)C=C1O

> <InChI Key_QSARr>
CIUSLKWBNSPJMT-UHFFFAOYSA-N

> <Salt_Solvent (Concatenate)>
?

> <temp>


> <method>
potentiometric

> <type>
a1/apparent

> <group>
?

> <basicOrAcidic>
acidic

> <pKa>
6.63

$$$$
12253
  Mrv1713012071712052D          

 14 14  0  0  0  0            999 V2000
    0.2552    0.3830    0.0000 C   0  0  0  0  0  0  0  0  0  0  0  0
   -0.4593   -0.0295    0.0000 C   0  0  0  0  0  0  0  0  0  0  0  0
   -0.4593   -0.8545    0.0000 N   0  0  0  0  0  0  0  0  0  0  0  0
   -1.1738   -1.2670    0.0000 C   0  0  0  0  0  0  0  0  0  0  0  0
   -1.1738   -2.0920    0.0000 C   0  0  0  0  0  0  0  0  0  0  0  0
   -0.4593   -2.5045    0.0000 C   0  0  0  0  0  0  0  0  0  0  0  0
    0.2552   -2.0920    0.0000 C   0  0  0  0  0  0  0  0  0  0  0  0
    0.2552   -1.2670    0.0000 C   0  0  0  0  0  0  0  0  0  0  0  0
   -1.1738    0.3830    0.0000 O   0  0  0  0  0  0  0  0  0  0  0  0
    0.2552    1.2080    0.0000 C   0  0  0  0  0  0  0  0  0  0  0  0
   -0.4593    1.6205    0.0000 C   0  0  0  0  0  0  0  0  0  0  0  0
    0.9697   -0.0295    0.0000 C   0  0  0  0  0  0  0  0  0  0  0  0
    0.9697   -0.8545    0.0000 O   0  0  0  0  0  0  0  0  0  0  0  0
    1.6841    0.3830    0.0000 O   0  0  0  0  0  0  0  0  0  0  0  0
  1  2  1  0  0  0  0
  2  3  1  0  0  0  0
  4  3  1  0  0  0  0
  5  4  1  0  0  0  0
  6  5  1  0  0  0  0
  7  6  1  0  0  0  0
  8  7  1  0  0  0  0
  3  8  1  0  0  0  0
  2  9  2  0  0  0  0
  1 10  1  0  0  0  0
 10 11  1  0  0  0  0
  1 12  2  0  0  0  0
 12 13  1  0  0  0  0
 12 14  1  0  0  0  0
M  END
> <Molecule name>
12253

> <InChI_Code_QSARr>
InChI=1S/C10H17NO3/c1-2-8(10(13)14)9(12)11-6-4-3-5-7-11/h13-14H,2-7H2,1H3

> <OriginalSmiles>
O=C(O)C(C(=O)N1(CCCCC1))CC

> <Canonical_QSARr>
CCC(C(=O)N1CCCCC1)=C(O)O

> <InChI Key_QSARr>
KTEFMPUMENJBMT-UHFFFAOYSA-N

> <Salt_Solvent (Concatenate)>
?

> <temp>


> <method>


> <type>
a/apparent

> <group>
?

> <basicOrAcidic>
acidic

> <pKa>
3.86

$$$$
14915
  Mrv1713012071712052D          

 16 16  0  0  0  0            999 V2000
   -0.1467    2.3518    0.0000 C   0  0  0  0  0  0  0  0  0  0  0  0
    0.5678    1.9393    0.0000 C   0  0  0  0  0  0  0  0  0  0  0  0
    1.2822    2.3518    0.0000 O   0  0  0  0  0  0  0  0  0  0  0  0
    0.5678    1.1143    0.0000 C   0  0  0  0  0  0  0  0  0  0  0  0
    1.2352    0.6294    0.0000 C   0  0  0  0  0  0  0  0  0  0  0  0
    0.9803   -0.1553    0.0000 N   0  0  0  0  0  0  0  0  0  0  0  0
    0.1553   -0.1553    0.0000 C   0  0  0  0  0  0  0  0  0  0  0  0
   -0.0997    0.6294    0.0000 C   0  0  0  0  0  0  0  0  0  0  0  0
   -0.8843    0.8843    0.0000 C   0  0  0  0  0  0  0  0  0  0  0  0
   -1.0558    1.6913    0.0000 C   0  0  0  0  0  0  0  0  0  0  0  0
   -0.4427    2.2433    0.0000 O   0  0  0  0  0  0  0  0  0  0  0  0
   -1.8405    1.9462    0.0000 O   0  0  0  0  0  0  0  0  0  0  0  0
   -2.0120    2.7532    0.0000 C   0  0  0  0  0  0  0  0  0  0  0  0
   -0.3297   -0.8227    0.0000 C   0  0  0  0  0  0  0  0  0  0  0  0
   -1.1501   -0.7365    0.0000 O   0  0  0  0  0  0  0  0  0  0  0  0
    0.0059   -1.5764    0.0000 O   0  0  0  0  0  0  0  0  0  0  0  0
  1  2  1  0  0  0  0
  2  3  1  0  0  0  0
  2  4  1  0  0  0  0
  4  5  1  0  0  0  0
  5  6  1  0  0  0  0
  6  7  2  0  0  0  0
  7  8  1  0  0  0  0
  4  8  1  0  0  0  0
  9  8  1  4  0  0  0
  9 10  2  0  0  0  0
 10 11  1  0  0  0  0
 10 12  1  0  0  0  0
 12 13  1  0  0  0  0
  7 14  1  0  0  0  0
 14 15  1  0  0  0  0
 14 16  1  0  0  0  0
M  END
> <Molecule name>
14915

> <InChI_Code_QSARr>
InChI=1S/C10H17NO5/c1-5(12)7-4-11-9(10(14)15)6(7)3-8(13)16-2/h3,5-7,10,12-15H,4H2,1-2H3

> <OriginalSmiles>
O=C(O)C1([NH2+]CC(C1CC(=O)OC)C(O)C)

> <Canonical_QSARr>
CC(O)C1CN=C(C1C=C(O)OC)C(O)O

> <InChI Key_QSARr>
SDHPNHLAOIMRHB-UHFFFAOYSA-N

> <Salt_Solvent (Concatenate)>
?

> <temp>


> <method>


> <type>
a1/apparent

> <group>
?

> <basicOrAcidic>
acidic

> <pKa>
2.4

$$$$
16035
  Mrv1713012071712052D          

 17 16  0  0  0  0            999 V2000
    2.8875    2.1434    0.0000 C   0  0  0  0  0  0  0  0  0  0  0  0
    2.4750    1.4289    0.0000 C   0  0  0  0  0  0  0  0  0  0  0  0
    1.7605    1.8414    0.0000 C   0  0  0  0  0  0  0  0  0  0  0  0
    3.1895    1.0164    0.0000 C   0  0  0  0  0  0  0  0  0  0  0  0
    2.0625    0.7145    0.0000 O   0  0  0  0  0  0  0  0  0  0  0  0
    1.2375    0.7145    0.0000 C   0  0  0  0  0  0  0  0  0  0  0  0
    0.8250    1.4289    0.0000 O   0  0  0  0  0  0  0  0  0  0  0  0
    0.8250    0.0000    0.0000 N   0  0  0  0  0  0  0  0  0  0  0  0
    0.0000    0.0000    0.0000 C   0  0  0  0  0  0  0  0  0  0  0  0
   -0.4125   -0.7145    0.0000 C   0  0  0  0  0  0  0  0  0  0  0  0
    0.0000   -1.4289    0.0000 C   0  0  0  0  0  0  0  0  0  0  0  0
   -0.4125   -2.1434    0.0000 C   0  0  0  0  0  0  0  0  0  0  0  0
    0.0000   -2.8579    0.0000 N   0  0  0  0  0  0  0  0  0  0  0  0
   -1.2375   -2.1434    0.0000 O   0  0  0  0  0  0  0  0  0  0  0  0
   -0.4125    0.7145    0.0000 C   0  0  0  0  0  0  0  0  0  0  0  0
   -1.2375    0.7145    0.0000 O   0  0  0  0  0  0  0  0  0  0  0  0
    0.0000    1.4289    0.0000 O   0  0  0  0  0  0  0  0  0  0  0  0
  1  2  1  0  0  0  0
  2  3  1  0  0  0  0
  2  4  1  0  0  0  0
  2  5  1  0  0  0  0
  5  6  1  0  0  0  0
  6  7  2  0  0  0  0
  8  6  1  4  0  0  0
  8  9  2  0  0  0  0
  9 10  1  0  0  0  0
 10 11  1  0  0  0  0
 11 12  1  0  0  0  0
 12 13  2  0  0  0  0
 12 14  1  0  0  0  0
  9 15  1  0  0  0  0
 15 16  1  0  0  0  0
 15 17  1  0  0  0  0
M  END
> <Molecule name>
16035

> <InChI_Code_QSARr>
InChI=1S/C10H18N2O5/c1-10(2,3)17-9(16)12-6(8(14)15)4-5-7(11)13/h8,14-15H,4-5H2,1-3H3,(H2,11,13)

> <OriginalSmiles>
O=C(OC(C)(C)C)NC(C(=O)O)CCC(=O)N

> <Canonical_QSARr>
CC(C)(C)OC(=O)N=C(CCC(=N)O)C(O)O

> <InChI Key_QSARr>
FCMCTFUJCNIWMM-UHFFFAOYSA-N

> <Salt_Solvent (Concatenate)>
?

> <temp>
20

> <method>
potentiometric

> <type>
a1/apparent

> <group>
COOH

> <basicOrAcidic>
acidic

> <pKa>
3.66

$$$$
10518
  Mrv1713012071712052D          

 12 12  0  0  0  0            999 V2000
   -0.9526    1.3062    0.0000 C   0  0  0  0  0  0  0  0  0  0  0  0
   -0.9526    0.4812    0.0000 C   0  0  0  0  0  0  0  0  0  0  0  0
   -0.2382    0.0687    0.0000 C   0  0  0  0  0  0  0  0  0  0  0  0
   -0.2382   -0.7563    0.0000 C   0  0  0  0  0  0  0  0  0  0  0  0
   -0.9526   -1.1688    0.0000 C   0  0  0  0  0  0  0  0  0  0  0  0
   -0.9526   -1.9938    0.0000 C   0  0  0  0  0  0  0  0  0  0  0  0
   -0.2382   -2.4063    0.0000 C   0  0  0  0  0  0  0  0  0  0  0  0
    0.4763   -1.9938    0.0000 C   0  0  0  0  0  0  0  0  0  0  0  0
    0.4763   -1.1688    0.0000 C   0  0  0  0  0  0  0  0  0  0  0  0
   -1.6671    1.7187    0.0000 C   0  0  0  0  0  0  0  0  0  0  0  0
   -2.3816    1.3062    0.0000 O   0  0  0  0  0  0  0  0  0  0  0  0
   -1.6671    2.5437    0.0000 O   0  0  0  0  0  0  0  0  0  0  0  0
  1  2  1  0  0  0  0
  2  3  1  0  0  0  0
  3  4  1  0  0  0  0
  5  4  1  0  0  0  0
  6  5  1  0  0  0  0
  7  6  1  0  0  0  0
  8  7  1  0  0  0  0
  9  8  1  0  0  0  0
  4  9  1  0  0  0  0
  1 10  2  0  0  0  0
 10 11  1  0  0  0  0
 10 12  1  0  0  0  0
M  END
> <Molecule name>
10518

> <InChI_Code_QSARr>
InChI=1S/C10H18O2/c11-10(12)8-4-7-9-5-2-1-3-6-9/h8-9,11-12H,1-7H2

> <OriginalSmiles>
O=C(O)CCCC1(CCCCC1)

> <Canonical_QSARr>
OC(O)=CCCC1CCCCC1

> <InChI Key_QSARr>
YDMANUWXPGLDIN-UHFFFAOYSA-N

> <Salt_Solvent (Concatenate)>
?

> <temp>
25

> <method>
conductometric

> <type>
a/thermodynamic

> <group>
?

> <basicOrAcidic>
acidic

> <pKa>
4.95

$$$$
13532
  Mrv1713012071712052D          

 13 13  0  0  0  0            999 V2000
   -1.5639   -0.5361    0.0000 C   0  0  0  0  0  0  0  0  0  0  0  0
   -0.7389   -0.5361    0.0000 C   0  0  0  0  0  0  0  0  0  0  0  0
   -0.1556   -1.1195    0.0000 C   0  0  0  0  0  0  0  0  0  0  0  0
    0.4278   -0.5361    0.0000 C   0  0  0  0  0  0  0  0  0  0  0  0
    1.2528   -0.5361    0.0000 C   0  0  0  0  0  0  0  0  0  0  0  0
    1.6653    0.1783    0.0000 C   0  0  0  0  0  0  0  0  0  0  0  0
    1.6653   -1.2506    0.0000 O   0  0  0  0  0  0  0  0  0  0  0  0
   -0.1556    0.0472    0.0000 C   0  0  0  0  0  0  0  0  0  0  0  0
    0.2755    0.7507    0.0000 C   0  0  0  0  0  0  0  0  0  0  0  0
   -0.5866    0.7507    0.0000 C   0  0  0  0  0  0  0  0  0  0  0  0
   -1.9764   -1.2506    0.0000 C   0  0  0  0  0  0  0  0  0  0  0  0
   -1.5639   -1.9651    0.0000 O   0  0  0  0  0  0  0  0  0  0  0  0
   -2.8014   -1.2506    0.0000 O   0  0  0  0  0  0  0  0  0  0  0  0
  1  2  1  0  0  0  0
  3  2  1  0  0  0  0
  4  3  1  0  0  0  0
  4  5  1  0  0  0  0
  5  6  1  0  0  0  0
  5  7  1  0  0  0  0
  8  4  1  0  0  0  0
  2  8  1  0  0  0  0
  8  9  1  0  0  0  0
  8 10  1  0  0  0  0
  1 11  2  0  0  0  0
 11 12  1  0  0  0  0
 11 13  1  0  0  0  0
M  END
> <Molecule name>
13532

> <InChI_Code_QSARr>
InChI=1S/C10H18O3/c1-6(11)8-4-7(5-9(12)13)10(8,2)3/h5-8,11-13H,4H2,1-3H3

> <OriginalSmiles>
O=C(O)CC1(C(C(C(O)C)C1)(C)C)

> <Canonical_QSARr>
CC(O)C1CC(C=C(O)O)C1(C)C

> <InChI Key_QSARr>
SQPRSGBCPLHQNC-UHFFFAOYSA-N

> <Salt_Solvent (Concatenate)>
?

> <temp>
20

> <method>
potentiometric

> <type>
a/thermodynamic

> <group>
?

> <basicOrAcidic>
acidic

> <pKa>
4.83

$$$$
13661
  Mrv1713012071712052D          

 13 13  0  0  0  0            999 V2000
   -1.6342    1.2377    0.0000 C   0  0  0  0  0  0  0  0  0  0  0  0
   -1.1039    0.6057    0.0000 C   0  0  0  0  0  0  0  0  0  0  0  0
   -0.2914    0.7490    0.0000 C   0  0  0  0  0  0  0  0  0  0  0  0
    0.2389    0.1170    0.0000 N   0  3  0  0  0  0  0  0  0  0  0  0
    0.7692    0.7490    0.0000 C   0  0  0  0  0  0  0  0  0  0  0  0
   -0.4756   -0.2955    0.0000 C   0  0  0  0  0  0  0  0  0  0  0  0
   -0.4756   -1.1205    0.0000 C   0  0  0  0  0  0  0  0  0  0  0  0
    0.2389   -1.5330    0.0000 C   0  0  0  0  0  0  0  0  0  0  0  0
    0.9534   -1.1205    0.0000 C   0  0  0  0  0  0  0  0  0  0  0  0
    0.9534   -0.2955    0.0000 C   0  0  0  0  0  0  0  0  0  0  0  0
   -2.4466    1.0944    0.0000 C   0  0  0  0  0  0  0  0  0  0  0  0
   -2.7288    0.3192    0.0000 O   0  0  0  0  0  0  0  0  0  0  0  0
   -2.9769    1.7264    0.0000 O   0  0  0  0  0  0  0  0  0  0  0  0
  1  2  1  0  0  0  0
  2  3  1  0  0  0  0
  3  4  1  0  0  0  0
  4  5  1  0  0  0  0
  6  4  1  0  0  0  0
  7  6  1  0  0  0  0
  8  7  1  0  0  0  0
  9  8  1  0  0  0  0
 10  9  1  0  0  0  0
  4 10  1  0  0  0  0
  1 11  2  0  0  0  0
 11 12  1  0  0  0  0
 11 13  1  0  0  0  0
M  CHG  1   4   1
M  END
> <Molecule name>
13661

> <InChI_Code_QSARr>
InChI=1S/C10H19NO2/c1-11(7-3-2-4-8-11)9-5-6-10(12)13/h6H,2-5,7-9H2,1H3,(H-,12,13)/p+1

> <OriginalSmiles>
O=C(O)CCC[N+]1(CCCCC1)(C)

> <Canonical_QSARr>
C[N+]1(CCC=C(O)O)CCCCC1

> <InChI Key_QSARr>
KLANBWUPDFSDSU-UHFFFAOYSA-O

> <Salt_Solvent (Concatenate)>
?

> <temp>
25

> <method>


> <type>
a1/apparent

> <group>
?

> <basicOrAcidic>
acidic

> <pKa>
4.11

$$$$
11297
  Mrv1713012071712052D          

 12 11  0  0  0  0            999 V2000
    0.7145    0.1375    0.0000 C   0  0  0  0  0  0  0  0  0  0  0  0
    1.4290   -0.2750    0.0000 C   0  0  0  0  0  0  0  0  0  0  0  0
    2.1435    0.1375    0.0000 C   0  0  0  0  0  0  0  0  0  0  0  0
    2.8580   -0.2750    0.0000 C   0  0  0  0  0  0  0  0  0  0  0  0
    3.5724    0.1375    0.0000 C   0  0  0  0  0  0  0  0  0  0  0  0
    4.2869   -0.2750    0.0000 C   0  0  0  0  0  0  0  0  0  0  0  0
    5.0014    0.1375    0.0000 C   0  0  0  0  0  0  0  0  0  0  0  0
    5.7158   -0.2750    0.0000 C   0  0  0  0  0  0  0  0  0  0  0  0
    6.4303    0.1375    0.0000 C   0  0  0  0  0  0  0  0  0  0  0  0
    0.0001   -0.2750    0.0000 C   0  0  0  0  0  0  0  0  0  0  0  0
    0.0001   -1.1000    0.0000 O   0  0  0  0  0  0  0  0  0  0  0  0
   -0.7144    0.1375    0.0000 O   0  0  0  0  0  0  0  0  0  0  0  0
  1  2  1  0  0  0  0
  2  3  1  0  0  0  0
  3  4  1  0  0  0  0
  4  5  1  0  0  0  0
  5  6  1  0  0  0  0
  6  7  1  0  0  0  0
  7  8  1  0  0  0  0
  8  9  1  0  0  0  0
  1 10  2  0  0  0  0
 10 11  1  0  0  0  0
 10 12  1  0  0  0  0
M  END
> <Molecule name>
11297

> <InChI_Code_QSARr>
InChI=1S/C10H20O2/c1-2-3-4-5-6-7-8-9-10(11)12/h9,11-12H,2-8H2,1H3

> <OriginalSmiles>
O=C(O)CCCCCCCCC

> <Canonical_QSARr>
CCCCCCCCC=C(O)O

> <InChI Key_QSARr>
OHSDWFICZQQBIV-UHFFFAOYSA-N

> <Salt_Solvent (Concatenate)>
?

> <temp>
25

> <method>


> <type>
a1/apparent

> <group>
COOH

> <basicOrAcidic>
acidic

> <pKa>
4.89

$$$$
14614
  Mrv1713012071712052D          

 15 14  0  0  0  0            999 V2000
   -1.4289    0.1650    0.0000 N   0  0  0  0  0  0  0  0  0  0  0  0
   -0.7144   -0.2475    0.0000 C   0  0  0  0  0  0  0  0  0  0  0  0
    0.0000    0.1650    0.0000 C   0  0  0  0  0  0  0  0  0  0  0  0
    0.0000    0.9900    0.0000 O   0  0  0  0  0  0  0  0  0  0  0  0
    0.7145   -0.2475    0.0000 N   0  0  0  0  0  0  0  0  0  0  0  0
    1.4290    0.1650    0.0000 C   0  0  0  0  0  0  0  0  0  0  0  0
    2.1434   -0.2475    0.0000 C   0  0  0  0  0  0  0  0  0  0  0  0
    2.8579    0.1650    0.0000 C   0  0  0  0  0  0  0  0  0  0  0  0
    3.5724   -0.2475    0.0000 C   0  0  0  0  0  0  0  0  0  0  0  0
    4.2869    0.1650    0.0000 C   0  0  0  0  0  0  0  0  0  0  0  0
    5.0013   -0.2475    0.0000 C   0  0  0  0  0  0  0  0  0  0  0  0
    5.7158    0.1650    0.0000 N   0  0  0  0  0  0  0  0  0  0  0  0
    6.4303   -0.2475    0.0000 C   0  0  0  0  0  0  0  0  0  0  0  0
    5.7158    0.9900    0.0000 C   0  0  0  0  0  0  0  0  0  0  0  0
   -2.1434   -0.2475    0.0000 O   0  0  0  0  0  0  0  0  0  0  0  0
  1  2  1  0  0  0  0
  2  3  1  0  0  0  0
  3  4  2  0  0  0  0
  3  5  1  0  0  0  0
  5  6  1  0  0  0  0
  6  7  1  0  0  0  0
  7  8  1  0  0  0  0
  8  9  1  0  0  0  0
  9 10  1  0  0  0  0
 10 11  1  0  0  0  0
 11 12  1  0  0  0  0
 12 13  1  0  0  0  0
 12 14  1  0  0  0  0
  1 15  2  0  0  0  0
M  END
> <Molecule name>
14614

> <InChI_Code_QSARr>
InChI=1S/C10H21N3O2/c1-13(2)8-6-4-3-5-7-11-10(14)9-12-15/h3-9H2,1-2H3,(H,11,14)

> <OriginalSmiles>
O=C(NCCCCCC[NH+](C)C)C=NO

> <Canonical_QSARr>
CN(C)CCCCCCNC(=O)CN=O

> <InChI Key_QSARr>
BZYWDEDAIVYRRV-UHFFFAOYSA-N

> <Salt_Solvent (Concatenate)>
?

> <temp>
25

> <method>
potentiometric

> <type>
a1/apparent

> <group>
?

> <basicOrAcidic>
acidic

> <pKa>
8.93

$$$$
13218
  Mrv1713012071712052D          

 13 12  0  0  0  0            999 V2000
   -7.1448    0.2538    0.0000 N   0  0  0  0  0  0  0  0  0  0  0  0
   -6.4303   -0.1587    0.0000 C   0  0  0  0  0  0  0  0  0  0  0  0
   -5.7159    0.2538    0.0000 C   0  0  0  0  0  0  0  0  0  0  0  0
   -5.0014   -0.1587    0.0000 C   0  0  0  0  0  0  0  0  0  0  0  0
   -4.2869    0.2538    0.0000 C   0  0  0  0  0  0  0  0  0  0  0  0
   -3.5724   -0.1587    0.0000 C   0  0  0  0  0  0  0  0  0  0  0  0
   -2.8580    0.2538    0.0000 C   0  0  0  0  0  0  0  0  0  0  0  0
   -2.1435   -0.1587    0.0000 C   0  0  0  0  0  0  0  0  0  0  0  0
   -1.4290    0.2538    0.0000 C   0  0  0  0  0  0  0  0  0  0  0  0
   -0.7146   -0.1587    0.0000 C   0  0  0  0  0  0  0  0  0  0  0  0
   -0.0001    0.2538    0.0000 C   0  0  0  0  0  0  0  0  0  0  0  0
   -0.0001    1.0788    0.0000 O   0  0  0  0  0  0  0  0  0  0  0  0
    0.7144   -0.1587    0.0000 O   0  0  0  0  0  0  0  0  0  0  0  0
  1  2  1  0  0  0  0
  2  3  1  0  0  0  0
  3  4  1  0  0  0  0
  4  5  1  0  0  0  0
  5  6  1  0  0  0  0
  6  7  1  0  0  0  0
  7  8  1  0  0  0  0
  8  9  1  0  0  0  0
  9 10  1  0  0  0  0
 10 11  2  0  0  0  0
 11 12  1  0  0  0  0
 11 13  1  0  0  0  0
M  END
> <Molecule name>
13218

> <InChI_Code_QSARr>
InChI=1S/C10H21NO2/c11-9-7-5-3-1-2-4-6-8-10(12)13/h8,12-13H,1-7,9,11H2

> <OriginalSmiles>
O=C(O)CCCCCCCCC[NH3+]

> <Canonical_QSARr>
NCCCCCCCCC=C(O)O

> <InChI Key_QSARr>
YRNWOAMGHKJYLN-UHFFFAOYSA-N

> <Salt_Solvent (Concatenate)>
?

> <temp>
27

> <method>
mean from 3

> <type>
a1/apparent

> <group>
?

> <basicOrAcidic>
acidic

> <pKa>
4.57

$$$$
13188
  Mrv1713012071712052D          

 13 12  0  0  0  0            999 V2000
    3.5724   -0.0805    0.0000 P   0  0  0  0  0  0  0  0  0  0  0  0
    3.5724   -0.9055    0.0000 C   0  0  0  0  0  0  0  0  0  0  0  0
    2.8579   -1.3180    0.0000 C   0  0  0  0  0  0  0  0  0  0  0  0
    2.8579   -2.1430    0.0000 C   0  0  0  0  0  0  0  0  0  0  0  0
    2.1434   -2.5555    0.0000 C   0  0  0  0  0  0  0  0  0  0  0  0
    2.1434   -3.3805    0.0000 C   0  0  0  0  0  0  0  0  0  0  0  0
    3.5724    0.7445    0.0000 C   0  0  0  0  0  0  0  0  0  0  0  0
    4.2868    1.1570    0.0000 C   0  0  0  0  0  0  0  0  0  0  0  0
    4.2868    1.9820    0.0000 C   0  0  0  0  0  0  0  0  0  0  0  0
    5.0013    2.3945    0.0000 C   0  0  0  0  0  0  0  0  0  0  0  0
    5.0013    3.2195    0.0000 C   0  0  0  0  0  0  0  0  0  0  0  0
    4.3974   -0.0805    0.0000 O   0  0  0  0  0  0  0  0  0  0  0  0
    2.7474   -0.0805    0.0000 O   0  0  0  0  0  0  0  0  0  0  0  0
  1  2  1  0  0  0  0
  2  3  1  0  0  0  0
  3  4  1  0  0  0  0
  4  5  1  0  0  0  0
  5  6  1  0  0  0  0
  1  7  1  0  0  0  0
  7  8  1  0  0  0  0
  8  9  1  0  0  0  0
  9 10  1  0  0  0  0
 10 11  1  0  0  0  0
  1 12  1  0  0  0  0
  1 13  2  0  0  0  0
M  END
> <Molecule name>
13188

> <InChI_Code_QSARr>
InChI=1S/C10H23O2P/c1-3-5-7-9-13(11,12)10-8-6-4-2/h3-10H2,1-2H3,(H,11,12)

> <OriginalSmiles>
P(=O)(O)(CCCCC)CCCCC

> <Canonical_QSARr>
CCCCCP(O)(=O)CCCCC

> <InChI Key_QSARr>
KUFDFOXPFQCUST-UHFFFAOYSA-N

> <Salt_Solvent (Concatenate)>
?

> <temp>
25

> <method>
potentiometric

> <type>
a1/apparent

> <group>
OH

> <basicOrAcidic>
acidic

> <pKa>
3.23

$$$$
13189
  Mrv1713012071712052D          

 13 12  0  0  0  0            999 V2000
    2.8579   -0.2051    0.0000 P   0  0  0  0  0  0  0  0  0  0  0  0
    2.8579   -1.0301    0.0000 C   0  0  0  0  0  0  0  0  0  0  0  0
    3.5723   -1.4426    0.0000 C   0  0  0  0  0  0  0  0  0  0  0  0
    3.5723   -2.2676    0.0000 C   0  0  0  0  0  0  0  0  0  0  0  0
    4.2868   -2.6801    0.0000 C   0  0  0  0  0  0  0  0  0  0  0  0
    2.8579   -2.6801    0.0000 C   0  0  0  0  0  0  0  0  0  0  0  0
    2.8579    0.6199    0.0000 C   0  0  0  0  0  0  0  0  0  0  0  0
    2.1434    1.0324    0.0000 C   0  0  0  0  0  0  0  0  0  0  0  0
    2.1434    1.8574    0.0000 C   0  0  0  0  0  0  0  0  0  0  0  0
    1.4289    2.2699    0.0000 C   0  0  0  0  0  0  0  0  0  0  0  0
    2.8579    2.2699    0.0000 C   0  0  0  0  0  0  0  0  0  0  0  0
    3.6829   -0.2051    0.0000 O   0  0  0  0  0  0  0  0  0  0  0  0
    2.0329   -0.2051    0.0000 O   0  0  0  0  0  0  0  0  0  0  0  0
  1  2  1  0  0  0  0
  2  3  1  0  0  0  0
  3  4  1  0  0  0  0
  4  5  1  0  0  0  0
  4  6  1  0  0  0  0
  1  7  1  0  0  0  0
  7  8  1  0  0  0  0
  8  9  1  0  0  0  0
  9 10  1  0  0  0  0
  9 11  1  0  0  0  0
  1 12  1  0  0  0  0
  1 13  2  0  0  0  0
M  END
> <Molecule name>
13189

> <InChI_Code_QSARr>
InChI=1S/C10H23O2P/c1-9(2)5-7-13(11,12)8-6-10(3)4/h9-10H,5-8H2,1-4H3,(H,11,12)

> <OriginalSmiles>
P(=O)(O)(CCC(C)C)CCC(C)C

> <Canonical_QSARr>
CC(C)CCP(O)(=O)CCC(C)C

> <InChI Key_QSARr>
BBMQPOBFBRNWAD-UHFFFAOYSA-N

> <Salt_Solvent (Concatenate)>
?

> <temp>
25

> <method>
potentiometric

> <type>
a1/apparent

> <group>
OH

> <basicOrAcidic>
acidic

> <pKa>
3.26

$$$$
15189
  Mrv1713012071712052D          

 16 15  0  0  0  0            999 V2000
   -0.0000   -2.0625    0.0000 N   0  0  0  0  0  0  0  0  0  0  0  0
   -0.0000   -1.2375    0.0000 C   0  0  0  0  0  0  0  0  0  0  0  0
   -0.0000   -0.4125    0.0000 C   0  0  0  0  0  0  0  0  0  0  0  0
    0.7145   -0.0000    0.0000 C   0  0  0  0  0  0  0  0  0  0  0  0
    0.7145    0.8250    0.0000 C   0  0  0  0  0  0  0  0  0  0  0  0
   -0.0000    1.2375    0.0000 C   0  0  0  0  0  0  0  0  0  0  0  0
   -0.7145    1.6500    0.0000 N   0  0  0  0  0  0  0  0  0  0  0  0
    1.4289    1.2375    0.0000 C   0  0  0  0  0  0  0  0  0  0  0  0
    2.1434    1.6500    0.0000 N   0  0  0  0  0  0  0  0  0  0  0  0
    1.4289   -0.4125    0.0000 C   0  0  0  0  0  0  0  0  0  0  0  0
    1.4289   -1.2375    0.0000 C   0  0  0  0  0  0  0  0  0  0  0  0
    1.4289   -2.0625    0.0000 N   0  0  0  0  0  0  0  0  0  0  0  0
    2.1434   -0.0000    0.0000 C   0  0  0  0  0  0  0  0  0  0  0  0
    2.8579    0.4125    0.0000 N   0  0  0  0  0  0  0  0  0  0  0  0
   -0.7145   -0.0000    0.0000 C   0  0  0  0  0  0  0  0  0  0  0  0
   -1.4289    0.4125    0.0000 N   0  0  0  0  0  0  0  0  0  0  0  0
  1  2  3  0  0  0  0
  2  3  1  0  0  0  0
  3  4  2  0  0  0  0
  4  5  1  0  0  0  0
  5  6  1  0  0  0  0
  6  7  3  0  0  0  0
  5  8  1  0  0  0  0
  8  9  3  0  0  0  0
  4 10  1  0  0  0  0
 10 11  1  0  0  0  0
 11 12  3  0  0  0  0
 10 13  1  0  0  0  0
 13 14  3  0  0  0  0
  3 15  1  0  0  0  0
 15 16  3  0  0  0  0
M  END
> <Molecule name>
15189

> <InChI_Code_QSARr>
InChI=1S/C10H2N6/c11-1-7(2-12)10(8(3-13)4-14)9(5-15)6-16/h7-8H

> <OriginalSmiles>
N#CC(C#N)=C(C(C#N)C#N)C(C#N)C#N

> <Canonical_QSARr>
N#CC(C#N)C(C(C#N)C#N)=C(C#N)C#N

> <InChI Key_QSARr>
WBOFCAJJDIYFGQ-UHFFFAOYSA-N

> <Salt_Solvent (Concatenate)>
?

> <temp>
25

> <method>
potentiometric

> <type>
a2/apparent

> <group>
?

> <basicOrAcidic>
acidic

> <pKa>
2.25

$$$$
15591
  Mrv1713012071712052D          

 18 18  0  0  0  0            999 V2000
   -1.4289    4.1250    0.0000 N   0  0  0  0  0  0  0  0  0  0  0  0
   -0.7145    3.7125    0.0000 C   0  0  0  0  0  0  0  0  0  0  0  0
    0.0000    3.3000    0.0000 C   0  0  0  0  0  0  0  0  0  0  0  0
    0.7145    3.7125    0.0000 C   0  0  0  0  0  0  0  0  0  0  0  0
    1.4289    4.1250    0.0000 N   0  0  0  0  0  0  0  0  0  0  0  0
    0.0000    2.4750    0.0000 N   0  0  0  0  0  0  0  0  0  0  0  0
    0.7145    2.0625    0.0000 N   0  0  0  0  0  0  0  0  0  0  0  0
    0.7145    1.2375    0.0000 C   0  0  0  0  0  0  0  0  0  0  0  0
    1.4289    0.8250    0.0000 C   0  0  0  0  0  0  0  0  0  0  0  0
    1.4289   -0.0000    0.0000 C   0  0  0  0  0  0  0  0  0  0  0  0
    0.7145   -0.4125    0.0000 C   0  0  0  0  0  0  0  0  0  0  0  0
    0.0000    0.0000    0.0000 C   0  0  0  0  0  0  0  0  0  0  0  0
    0.0000    0.8250    0.0000 C   0  0  0  0  0  0  0  0  0  0  0  0
    0.7145   -1.2375    0.0000 O   0  0  0  0  0  0  0  0  0  0  0  0
    1.4289   -1.6500    0.0000 C   0  0  0  0  0  0  0  0  0  0  0  0
    2.1434   -2.0625    0.0000 F   0  0  0  0  0  0  0  0  0  0  0  0
    1.0164   -2.3645    0.0000 F   0  0  0  0  0  0  0  0  0  0  0  0
    1.8414   -0.9355    0.0000 F   0  0  0  0  0  0  0  0  0  0  0  0
  1  2  3  0  0  0  0
  2  3  1  0  0  0  0
  3  4  1  0  0  0  0
  4  5  3  0  0  0  0
  6  3  1  4  0  0  0
  6  7  2  0  0  0  0
  7  8  1  0  0  0  0
  8  9  1  0  0  0  0
  9 10  2  0  0  0  0
 10 11  1  0  0  0  0
 11 12  2  0  0  0  0
 12 13  1  0  0  0  0
  8 13  2  0  0  0  0
 11 14  1  0  0  0  0
 14 15  1  0  0  0  0
 15 16  1  0  0  0  0
 15 17  1  0  0  0  0
 15 18  1  0  0  0  0
M  END
> <Molecule name>
15591

> <InChI_Code_QSARr>
InChI=1S/C10H5F3N4O/c11-10(12,13)18-9-3-1-7(2-4-9)16-17-8(5-14)6-15/h1-4,8H

> <OriginalSmiles>
FC(F)(F)OC1(=CC=C(NN=C(C#N)C#N)C=C1)

> <Canonical_QSARr>
N#CC(C#N)N=NC1C=CC(=CC=1)OC(F)(F)F

> <InChI Key_QSARr>
WCAZOGMPEZCHPN-UHFFFAOYSA-N

> <Salt_Solvent (Concatenate)>
?

> <temp>
25

> <method>
mean from 2

> <type>
a1/apparent

> <group>
?

> <basicOrAcidic>
acidic

> <pKa>
6.0

$$$$
17118
  Mrv1713012071712052D          

 15 16  0  0  0  0            999 V2000
    0.4287   -2.1450    0.0000 Cl  0  0  0  0  0  0  0  0  0  0  0  0
    1.1431   -1.7325    0.0000 C   0  0  0  0  0  0  0  0  0  0  0  0
    1.8576   -2.1450    0.0000 C   0  0  0  0  0  0  0  0  0  0  0  0
    2.5721   -1.7325    0.0000 C   0  0  0  0  0  0  0  0  0  0  0  0
    2.5721   -0.9075    0.0000 C   0  0  0  0  0  0  0  0  0  0  0  0
    3.2865   -0.4950    0.0000 C   0  0  0  0  0  0  0  0  0  0  0  0
    4.0010   -0.9075    0.0000 C   0  0  0  0  0  0  0  0  0  0  0  0
    4.0010   -1.7325    0.0000 C   0  0  0  0  0  0  0  0  0  0  0  0
    3.2865   -2.1450    0.0000 C   0  0  0  0  0  0  0  0  0  0  0  0
    4.7155   -0.4950    0.0000 O   0  0  0  0  0  0  0  0  0  0  0  0
    1.8576   -0.4950    0.0000 C   0  0  0  0  0  0  0  0  0  0  0  0
    1.1431   -0.9075    0.0000 C   0  0  0  0  0  0  0  0  0  0  0  0
    0.4287   -0.4950    0.0000 N   0  3  0  0  0  0  0  0  0  0  0  0
   -0.2858   -0.9075    0.0000 O   0  5  0  0  0  0  0  0  0  0  0  0
    0.4287    0.3300    0.0000 O   0  0  0  0  0  0  0  0  0  0  0  0
  1  2  1  0  0  0  0
  3  2  2  0  0  0  0
  4  3  1  0  0  0  0
  4  5  1  0  0  0  0
  5  6  2  0  0  0  0
  6  7  1  0  0  0  0
  7  8  2  0  0  0  0
  8  9  1  0  0  0  0
  9  4  2  0  0  0  0
  7 10  1  0  0  0  0
 11  5  1  0  0  0  0
 12 11  2  0  0  0  0
  2 12  1  0  0  0  0
 12 13  1  0  0  0  0
 13 14  1  0  0  0  0
 13 15  2  0  0  0  0
M  CHG  2  13   1  14  -1
M  END
> <Molecule name>
17118

> <InChI_Code_QSARr>
InChI=1S/C10H6ClNO3/c11-9-4-6-1-2-8(13)3-7(6)5-10(9)12(14)15/h1-5,13H

> <OriginalSmiles>
ClC=1(C([N+](=O)[O-])=CC2(=CC(O)=CC=C2(C=1)))

> <Canonical_QSARr>
[O-][N+](=O)C1=CC2=CC(O)=CC=C2C=C1Cl

> <InChI Key_QSARr>
DXLATAUCPCHBOC-UHFFFAOYSA-N

> <Salt_Solvent (Concatenate)>
?

> <temp>
25

> <method>
spectrophotometric

> <type>
a1/apparent

> <group>
?

> <basicOrAcidic>
acidic

> <pKa>
8.56

$$$$
13352
  Mrv1713012071712052D          

 13 14  0  0  0  0            999 V2000
    0.0425   -0.7808    0.0000 N   0  0  0  0  0  0  0  0  0  0  0  0
   -0.6720   -0.3683    0.0000 C   0  0  0  0  0  0  0  0  0  0  0  0
   -0.6720    0.4567    0.0000 C   0  0  0  0  0  0  0  0  0  0  0  0
   -1.3864    0.8692    0.0000 C   0  0  0  0  0  0  0  0  0  0  0  0
   -2.1009    1.2817    0.0000 N   0  0  0  0  0  0  0  0  0  0  0  0
    0.0425    0.8692    0.0000 C   0  0  0  0  0  0  0  0  0  0  0  0
    0.0425    1.6942    0.0000 O   0  0  0  0  0  0  0  0  0  0  0  0
    0.7570    0.4567    0.0000 C   0  0  0  0  0  0  0  0  0  0  0  0
    1.4715    0.8692    0.0000 C   0  0  0  0  0  0  0  0  0  0  0  0
    2.1859    0.4567    0.0000 C   0  0  0  0  0  0  0  0  0  0  0  0
    2.1859   -0.3683    0.0000 C   0  0  0  0  0  0  0  0  0  0  0  0
    1.4715   -0.7808    0.0000 C   0  0  0  0  0  0  0  0  0  0  0  0
    0.7570   -0.3683    0.0000 C   0  0  0  0  0  0  0  0  0  0  0  0
  2  1  2  0  0  0  0
  3  2  1  0  0  0  0
  3  4  1  0  0  0  0
  4  5  3  0  0  0  0
  6  3  2  0  0  0  0
  6  7  1  0  0  0  0
  8  6  1  0  0  0  0
  8  9  2  0  0  0  0
  9 10  1  0  0  0  0
 10 11  2  0  0  0  0
 11 12  1  0  0  0  0
 12 13  2  0  0  0  0
  1 13  1  0  0  0  0
 13  8  1  0  0  0  0
M  END
> <Molecule name>
13352

> <InChI_Code_QSARr>
InChI=1S/C10H6N2O/c11-5-7-6-12-9-4-2-1-3-8(9)10(7)13/h1-4,6H,(H,12,13)

> <OriginalSmiles>
OC1(=C(C#N)C=[NH+]C=2(C1=CC=CC=2))

> <Canonical_QSARr>
N#CC1C=NC2=CC=CC=C2C=1O

> <InChI Key_QSARr>
RBNLMAXLHADNEU-UHFFFAOYSA-N

> <Salt_Solvent (Concatenate)>
?

> <temp>
20

> <method>
spectrophotometric

> <type>
a1/apparent

> <group>
?

> <basicOrAcidic>
acidic

> <pKa>
-2.08

$$$$
14849
  Mrv1713012071712052D          

 16 16  0  0  0  0            999 V2000
   -1.4289    4.1250    0.0000 N   0  0  0  0  0  0  0  0  0  0  0  0
   -0.7145    3.7125    0.0000 C   0  0  0  0  0  0  0  0  0  0  0  0
    0.0000    3.3000    0.0000 C   0  0  0  0  0  0  0  0  0  0  0  0
    0.7145    3.7125    0.0000 C   0  0  0  0  0  0  0  0  0  0  0  0
    1.4289    4.1250    0.0000 N   0  0  0  0  0  0  0  0  0  0  0  0
    0.0000    2.4750    0.0000 N   0  0  0  0  0  0  0  0  0  0  0  0
    0.7145    2.0625    0.0000 N   0  0  0  0  0  0  0  0  0  0  0  0
    0.7145    1.2375    0.0000 C   0  0  0  0  0  0  0  0  0  0  0  0
    1.4289    0.8250    0.0000 C   0  0  0  0  0  0  0  0  0  0  0  0
    1.4289   -0.0000    0.0000 C   0  0  0  0  0  0  0  0  0  0  0  0
    0.7145   -0.4125    0.0000 C   0  0  0  0  0  0  0  0  0  0  0  0
    0.0000    0.0000    0.0000 C   0  0  0  0  0  0  0  0  0  0  0  0
    0.0000    0.8250    0.0000 C   0  0  0  0  0  0  0  0  0  0  0  0
   -0.7145    1.2375    0.0000 C   0  0  0  0  0  0  0  0  0  0  0  0
   -0.7145    2.0625    0.0000 O   0  0  0  0  0  0  0  0  0  0  0  0
   -1.4289    0.8250    0.0000 O   0  0  0  0  0  0  0  0  0  0  0  0
  1  2  3  0  0  0  0
  2  3  1  0  0  0  0
  3  4  1  0  0  0  0
  4  5  3  0  0  0  0
  6  3  1  4  0  0  0
  6  7  2  0  0  0  0
  7  8  1  0  0  0  0
  8  9  1  0  0  0  0
  9 10  2  0  0  0  0
 10 11  1  0  0  0  0
 11 12  2  0  0  0  0
 12 13  1  0  0  0  0
  8 13  2  0  0  0  0
 13 14  1  0  0  0  0
 14 15  1  0  0  0  0
 14 16  2  0  0  0  0
M  END
> <Molecule name>
14849

> <InChI_Code_QSARr>
InChI=1S/C10H6N4O2/c11-5-7(6-12)13-14-9-4-2-1-3-8(9)10(15)16/h1-4,7H,(H,15,16)

> <OriginalSmiles>
O=C(O)C1(=C(NN=C(C#N)C#N)C=CC=C1)

> <Canonical_QSARr>
N#CC(C#N)N=NC1C=CC=CC=1C(O)=O

> <InChI Key_QSARr>
FDCSZMOHOIBWGW-UHFFFAOYSA-N

> <Salt_Solvent (Concatenate)>
?

> <temp>
25

> <method>
spectrophotometric

> <type>
a1/apparent

> <group>
?

> <basicOrAcidic>
acidic

> <pKa>
6.7

$$$$
13278
  Mrv1713012071712052D          

 13 14  0  0  0  0            999 V2000
   -1.5938   -1.7134    0.0000 O   0  0  0  0  0  0  0  0  0  0  0  0
   -1.5938   -0.8884    0.0000 C   0  0  0  0  0  0  0  0  0  0  0  0
   -2.3083   -0.4759    0.0000 C   0  0  0  0  0  0  0  0  0  0  0  0
   -2.3083    0.3491    0.0000 C   0  0  0  0  0  0  0  0  0  0  0  0
   -1.5938    0.7616    0.0000 C   0  0  0  0  0  0  0  0  0  0  0  0
   -1.5938    1.5866    0.0000 O   0  0  0  0  0  0  0  0  0  0  0  0
   -0.8794    0.3491    0.0000 C   0  0  0  0  0  0  0  0  0  0  0  0
   -0.1649    0.7616    0.0000 C   0  0  0  0  0  0  0  0  0  0  0  0
    0.5496    0.3491    0.0000 C   0  0  0  0  0  0  0  0  0  0  0  0
    0.5496   -0.4759    0.0000 C   0  0  0  0  0  0  0  0  0  0  0  0
   -0.1649   -0.8884    0.0000 C   0  0  0  0  0  0  0  0  0  0  0  0
   -0.1649   -1.7134    0.0000 O   0  0  0  0  0  0  0  0  0  0  0  0
   -0.8794   -0.4759    0.0000 C   0  0  0  0  0  0  0  0  0  0  0  0
  1  2  2  0  0  0  0
  3  2  1  0  0  0  0
  4  3  2  0  0  0  0
  5  4  1  0  0  0  0
  5  6  2  0  0  0  0
  7  5  1  0  0  0  0
  7  8  2  0  0  0  0
  8  9  1  0  0  0  0
  9 10  2  0  0  0  0
 10 11  1  0  0  0  0
 11 12  1  0  0  0  0
 11 13  2  0  0  0  0
  2 13  1  0  0  0  0
 13  7  1  0  0  0  0
M  END
> <Molecule name>
13278

> <InChI_Code_QSARr>
InChI=1S/C10H6O3/c11-7-4-5-9(13)10-6(7)2-1-3-8(10)12/h1-5,12H

> <OriginalSmiles>
O=C2(C1(=C(O)C=CC=C1C(=O)C=C2))

> <Canonical_QSARr>
OC1C=CC=C2C=1C(=O)C=CC2=O

> <InChI Key_QSARr>
KQPYUDDGWXQXHS-UHFFFAOYSA-N

> <Salt_Solvent (Concatenate)>
?

> <temp>


> <method>


> <type>
a/apparent

> <group>
?

> <basicOrAcidic>
acidic

> <pKa>
8.7

$$$$
13268
  Mrv1713012071712052D          

 13 14  0  0  0  0            999 V2000
   -0.8793    0.4125    0.0000 O   0  0  0  0  0  0  0  0  0  0  0  0
   -0.8793   -0.4125    0.0000 C   0  0  0  0  0  0  0  0  0  0  0  0
   -0.1649   -0.8250    0.0000 C   0  0  0  0  0  0  0  0  0  0  0  0
    0.5496   -0.4125    0.0000 C   0  0  0  0  0  0  0  0  0  0  0  0
    1.2641   -0.8250    0.0000 C   0  0  0  0  0  0  0  0  0  0  0  0
    1.2641   -1.6500    0.0000 C   0  0  0  0  0  0  0  0  0  0  0  0
    0.5496   -2.0625    0.0000 C   0  0  0  0  0  0  0  0  0  0  0  0
   -0.1649   -1.6500    0.0000 C   0  0  0  0  0  0  0  0  0  0  0  0
   -0.8793   -2.0625    0.0000 C   0  0  0  0  0  0  0  0  0  0  0  0
   -0.8793   -2.8875    0.0000 O   0  0  0  0  0  0  0  0  0  0  0  0
   -1.5938   -1.6500    0.0000 C   0  0  0  0  0  0  0  0  0  0  0  0
   -1.5938   -0.8250    0.0000 C   0  0  0  0  0  0  0  0  0  0  0  0
   -2.3083   -0.4125    0.0000 O   0  0  0  0  0  0  0  0  0  0  0  0
  1  2  2  0  0  0  0
  3  2  1  0  0  0  0
  3  4  1  0  0  0  0
  4  5  2  0  0  0  0
  5  6  1  0  0  0  0
  6  7  2  0  0  0  0
  7  8  1  0  0  0  0
  8  3  2  0  0  0  0
  9  8  1  0  0  0  0
  9 10  2  0  0  0  0
 11  9  1  0  0  0  0
 12 11  2  0  0  0  0
  2 12  1  0  0  0  0
 12 13  1  0  0  0  0
M  END
> <Molecule name>
13268

> <InChI_Code_QSARr>
InChI=1S/C10H6O3/c11-8-5-9(12)10(13)7-4-2-1-3-6(7)8/h1-5,12H

> <OriginalSmiles>
O=C1(C(O)=CC(=O)C2(=C1C=CC=C2))

> <Canonical_QSARr>
OC1=CC(=O)C2C=CC=CC=2C1=O

> <InChI Key_QSARr>
CSFWPUWCSPOLJW-UHFFFAOYSA-N

> <Salt_Solvent (Concatenate)>
?

> <temp>
25

> <method>
mean from 2

> <type>
a/apparent

> <group>
?

> <basicOrAcidic>
acidic

> <pKa>
3.19

$$$$
10969
  Mrv1713012071712052D          

 12 13  0  0  0  0            999 V2000
   -1.7862   -1.4437    0.0000 Br  0  0  0  0  0  0  0  0  0  0  0  0
   -1.7862   -0.6187    0.0000 C   0  0  0  0  0  0  0  0  0  0  0  0
   -2.5007   -0.2062    0.0000 C   0  0  0  0  0  0  0  0  0  0  0  0
   -2.5007    0.6188    0.0000 C   0  0  0  0  0  0  0  0  0  0  0  0
   -1.7862    1.0313    0.0000 C   0  0  0  0  0  0  0  0  0  0  0  0
   -1.0717    0.6188    0.0000 C   0  0  0  0  0  0  0  0  0  0  0  0
   -0.3572    1.0313    0.0000 C   0  0  0  0  0  0  0  0  0  0  0  0
    0.3572    0.6188    0.0000 C   0  0  0  0  0  0  0  0  0  0  0  0
    0.3572   -0.2062    0.0000 C   0  0  0  0  0  0  0  0  0  0  0  0
    1.0717   -0.6187    0.0000 O   0  0  0  0  0  0  0  0  0  0  0  0
   -0.3572   -0.6187    0.0000 C   0  0  0  0  0  0  0  0  0  0  0  0
   -1.0717   -0.2062    0.0000 C   0  0  0  0  0  0  0  0  0  0  0  0
  1  2  1  0  0  0  0
  3  2  2  0  0  0  0
  4  3  1  0  0  0  0
  5  4  2  0  0  0  0
  6  5  1  0  0  0  0
  6  7  2  0  0  0  0
  7  8  1  0  0  0  0
  8  9  2  0  0  0  0
  9 10  1  0  0  0  0
  9 11  1  0  0  0  0
 11 12  2  0  0  0  0
  2 12  1  0  0  0  0
 12  6  1  0  0  0  0
M  END
> <Molecule name>
10969

> <InChI_Code_QSARr>
InChI=1S/C10H7BrO/c11-10-3-1-2-7-4-5-8(12)6-9(7)10/h1-6,12H

> <OriginalSmiles>
[Br]C=2(C=1(C(=CC=C(C=1)O)C=CC=2))

> <Canonical_QSARr>
OC1C=C2C(Br)=CC=CC2=CC=1

> <InChI Key_QSARr>
PJRXIIFRDDJZSP-UHFFFAOYSA-N

> <Salt_Solvent (Concatenate)>
?

> <temp>
20

> <method>
spectrophotometric

> <type>
a1/apparent

> <group>
?

> <basicOrAcidic>
acidic

> <pKa>
8.94

$$$$
10968
  Mrv1713012071712052D          

 12 13  0  0  0  0            999 V2000
   -3.5724   -1.6500    0.0000 Br  0  0  0  0  0  0  0  0  0  0  0  0
   -2.8579   -1.2375    0.0000 C   0  0  0  0  0  0  0  0  0  0  0  0
   -2.8579   -0.4125    0.0000 C   0  0  0  0  0  0  0  0  0  0  0  0
   -2.1434    0.0000    0.0000 C   0  0  0  0  0  0  0  0  0  0  0  0
   -1.4290   -0.4125    0.0000 C   0  0  0  0  0  0  0  0  0  0  0  0
   -0.7145    0.0000    0.0000 C   0  0  0  0  0  0  0  0  0  0  0  0
   -0.0000   -0.4125    0.0000 C   0  0  0  0  0  0  0  0  0  0  0  0
   -0.0000   -1.2375    0.0000 C   0  0  0  0  0  0  0  0  0  0  0  0
   -0.7145   -1.6500    0.0000 C   0  0  0  0  0  0  0  0  0  0  0  0
   -1.4290   -1.2375    0.0000 C   0  0  0  0  0  0  0  0  0  0  0  0
   -2.1434   -1.6500    0.0000 C   0  0  0  0  0  0  0  0  0  0  0  0
    0.7145    0.0000    0.0000 O   0  0  0  0  0  0  0  0  0  0  0  0
  1  2  1  0  0  0  0
  3  2  1  0  0  0  0
  4  3  2  0  0  0  0
  5  4  1  0  0  0  0
  5  6  2  0  0  0  0
  6  7  1  0  0  0  0
  7  8  2  0  0  0  0
  8  9  1  0  0  0  0
  9 10  2  0  0  0  0
 10  5  1  0  0  0  0
 11 10  1  0  0  0  0
  2 11  2  0  0  0  0
  7 12  1  0  0  0  0
M  END
> <Molecule name>
10968

> <InChI_Code_QSARr>
InChI=1S/C10H7BrO/c11-9-3-1-8-6-10(12)4-2-7(8)5-9/h1-6,12H

> <OriginalSmiles>
[Br]C2(=CC=1(C(=CC(O)=CC=1)C=C2))

> <Canonical_QSARr>
OC1C=C2C=CC(Br)=CC2=CC=1

> <InChI Key_QSARr>
YLDFTMJPQJXGSS-UHFFFAOYSA-N

> <Salt_Solvent (Concatenate)>
?

> <temp>
25

> <method>
spectrophotometric

> <type>
a1/apparent

> <group>
O-H

> <basicOrAcidic>
acidic

> <pKa>
9.2

$$$$
13553
  Mrv1713012071712052D          

 13 13  0  0  0  0            999 V2000
    0.7145   -3.3000    0.0000 Cl  0  0  0  0  0  0  0  0  0  0  0  0
    0.7145   -2.4750    0.0000 C   0  0  0  0  0  0  0  0  0  0  0  0
    1.4290   -2.0625    0.0000 C   0  0  0  0  0  0  0  0  0  0  0  0
    1.4290   -1.2375    0.0000 C   0  0  0  0  0  0  0  0  0  0  0  0
    0.7145   -0.8250    0.0000 C   0  0  0  0  0  0  0  0  0  0  0  0
    0.7145   -0.0000    0.0000 C   0  0  0  0  0  0  0  0  0  0  0  0
    1.4290    0.4125    0.0000 C   0  0  0  0  0  0  0  0  0  0  0  0
    1.4290    1.2375    0.0000 C   0  0  0  0  0  0  0  0  0  0  0  0
    1.4290    2.0625    0.0000 N   0  0  0  0  0  0  0  0  0  0  0  0
    2.1434   -0.0000    0.0000 C   0  0  0  0  0  0  0  0  0  0  0  0
    2.8579   -0.4125    0.0000 N   0  0  0  0  0  0  0  0  0  0  0  0
    0.0000   -1.2375    0.0000 C   0  0  0  0  0  0  0  0  0  0  0  0
    0.0000   -2.0625    0.0000 C   0  0  0  0  0  0  0  0  0  0  0  0
  1  2  1  0  0  0  0
  3  2  1  0  0  0  0
  4  3  2  0  0  0  0
  5  4  1  0  0  0  0
  5  6  1  0  0  0  0
  6  7  1  0  0  0  0
  7  8  1  0  0  0  0
  8  9  3  0  0  0  0
  7 10  1  0  0  0  0
 10 11  3  0  0  0  0
 12  5  2  0  0  0  0
 13 12  1  0  0  0  0
  2 13  2  0  0  0  0
M  END
> <Molecule name>
13553

> <InChI_Code_QSARr>
InChI=1S/C10H7ClN2/c11-10-3-1-8(2-4-10)5-9(6-12)7-13/h1-4,9H,5H2

> <OriginalSmiles>
ClC1(=CC=C(CC(C#N)C#N)C=C1)

> <Canonical_QSARr>
N#CC(CC1C=CC(Cl)=CC=1)C#N

> <InChI Key_QSARr>
KZVZSAZGEKLWOJ-UHFFFAOYSA-N

> <Salt_Solvent (Concatenate)>
?

> <temp>
25

> <method>
spectrophotometric

> <type>
a1/thermodynamic

> <group>
?

> <basicOrAcidic>
acidic

> <pKa>
11.49

$$$$
10964
  Mrv1713012071712052D          

 12 13  0  0  0  0            999 V2000
   -1.7862   -1.4437    0.0000 Cl  0  0  0  0  0  0  0  0  0  0  0  0
   -1.7862   -0.6187    0.0000 C   0  0  0  0  0  0  0  0  0  0  0  0
   -2.5007   -0.2062    0.0000 C   0  0  0  0  0  0  0  0  0  0  0  0
   -2.5007    0.6188    0.0000 C   0  0  0  0  0  0  0  0  0  0  0  0
   -1.7862    1.0313    0.0000 C   0  0  0  0  0  0  0  0  0  0  0  0
   -1.0717    0.6188    0.0000 C   0  0  0  0  0  0  0  0  0  0  0  0
   -0.3572    1.0313    0.0000 C   0  0  0  0  0  0  0  0  0  0  0  0
    0.3572    0.6188    0.0000 C   0  0  0  0  0  0  0  0  0  0  0  0
    0.3572   -0.2062    0.0000 C   0  0  0  0  0  0  0  0  0  0  0  0
    1.0717   -0.6187    0.0000 O   0  0  0  0  0  0  0  0  0  0  0  0
   -0.3572   -0.6187    0.0000 C   0  0  0  0  0  0  0  0  0  0  0  0
   -1.0717   -0.2062    0.0000 C   0  0  0  0  0  0  0  0  0  0  0  0
  1  2  1  0  0  0  0
  3  2  2  0  0  0  0
  4  3  1  0  0  0  0
  5  4  2  0  0  0  0
  6  5  1  0  0  0  0
  6  7  2  0  0  0  0
  7  8  1  0  0  0  0
  8  9  2  0  0  0  0
  9 10  1  0  0  0  0
  9 11  1  0  0  0  0
 11 12  2  0  0  0  0
  2 12  1  0  0  0  0
 12  6  1  0  0  0  0
M  END
> <Molecule name>
10964

> <InChI_Code_QSARr>
InChI=1S/C10H7ClO/c11-10-3-1-2-7-4-5-8(12)6-9(7)10/h1-6,12H

> <OriginalSmiles>
ClC=2(C=1(C(=CC=C(C=1)O)C=CC=2))

> <Canonical_QSARr>
OC1C=C2C(Cl)=CC=CC2=CC=1

> <InChI Key_QSARr>
XSMAIDLOXKONHB-UHFFFAOYSA-N

> <Salt_Solvent (Concatenate)>
?

> <temp>
20

> <method>
spectrophotometric

> <type>
a1/apparent

> <group>
?

> <basicOrAcidic>
acidic

> <pKa>
8.69

$$$$
10960
  Mrv1713012071712052D          

 12 13  0  0  0  0            999 V2000
   -3.5724   -1.3750    0.0000 Cl  0  0  0  0  0  0  0  0  0  0  0  0
   -2.8579   -0.9625    0.0000 C   0  0  0  0  0  0  0  0  0  0  0  0
   -2.8579   -0.1375    0.0000 C   0  0  0  0  0  0  0  0  0  0  0  0
   -2.1434    0.2750    0.0000 C   0  0  0  0  0  0  0  0  0  0  0  0
   -1.4290   -0.1375    0.0000 C   0  0  0  0  0  0  0  0  0  0  0  0
   -0.7145    0.2750    0.0000 C   0  0  0  0  0  0  0  0  0  0  0  0
   -0.0000   -0.1375    0.0000 C   0  0  0  0  0  0  0  0  0  0  0  0
   -0.0000   -0.9625    0.0000 C   0  0  0  0  0  0  0  0  0  0  0  0
    0.7145   -1.3750    0.0000 O   0  0  0  0  0  0  0  0  0  0  0  0
   -0.7145   -1.3750    0.0000 C   0  0  0  0  0  0  0  0  0  0  0  0
   -1.4290   -0.9625    0.0000 C   0  0  0  0  0  0  0  0  0  0  0  0
   -2.1434   -1.3750    0.0000 C   0  0  0  0  0  0  0  0  0  0  0  0
  1  2  1  0  0  0  0
  3  2  1  0  0  0  0
  4  3  2  0  0  0  0
  5  4  1  0  0  0  0
  5  6  2  0  0  0  0
  6  7  1  0  0  0  0
  7  8  2  0  0  0  0
  8  9  1  0  0  0  0
  8 10  1  0  0  0  0
 10 11  2  0  0  0  0
 11  5  1  0  0  0  0
 12 11  1  0  0  0  0
  2 12  2  0  0  0  0
M  END
> <Molecule name>
10960

> <InChI_Code_QSARr>
InChI=1S/C10H7ClO/c11-9-3-1-7-2-4-10(12)6-8(7)5-9/h1-6,12H

> <OriginalSmiles>
ClC2(=CC=1(C(=CC=C(C=1)O)C=C2))

> <Canonical_QSARr>
OC1C=C2C=C(Cl)C=CC2=CC=1

> <InChI Key_QSARr>
QSDSWPOSISCSSI-UHFFFAOYSA-N

> <Salt_Solvent (Concatenate)>
?

> <temp>
25

> <method>
spectrophotometric

> <type>
a1/apparent

> <group>
?

> <basicOrAcidic>
acidic

> <pKa>
9.09

$$$$
10962
  Mrv1713012071712052D          

 12 13  0  0  0  0            999 V2000
   -3.5724   -1.6500    0.0000 Cl  0  0  0  0  0  0  0  0  0  0  0  0
   -2.8579   -1.2375    0.0000 C   0  0  0  0  0  0  0  0  0  0  0  0
   -2.8579   -0.4125    0.0000 C   0  0  0  0  0  0  0  0  0  0  0  0
   -2.1434    0.0000    0.0000 C   0  0  0  0  0  0  0  0  0  0  0  0
   -1.4290   -0.4125    0.0000 C   0  0  0  0  0  0  0  0  0  0  0  0
   -0.7145    0.0000    0.0000 C   0  0  0  0  0  0  0  0  0  0  0  0
   -0.0000   -0.4125    0.0000 C   0  0  0  0  0  0  0  0  0  0  0  0
   -0.0000   -1.2375    0.0000 C   0  0  0  0  0  0  0  0  0  0  0  0
   -0.7145   -1.6500    0.0000 C   0  0  0  0  0  0  0  0  0  0  0  0
   -1.4290   -1.2375    0.0000 C   0  0  0  0  0  0  0  0  0  0  0  0
   -2.1434   -1.6500    0.0000 C   0  0  0  0  0  0  0  0  0  0  0  0
    0.7145    0.0000    0.0000 O   0  0  0  0  0  0  0  0  0  0  0  0
  1  2  1  0  0  0  0
  3  2  1  0  0  0  0
  4  3  2  0  0  0  0
  5  4  1  0  0  0  0
  5  6  2  0  0  0  0
  6  7  1  0  0  0  0
  7  8  2  0  0  0  0
  8  9  1  0  0  0  0
  9 10  2  0  0  0  0
 10  5  1  0  0  0  0
 11 10  1  0  0  0  0
  2 11  2  0  0  0  0
  7 12  1  0  0  0  0
M  END
> <Molecule name>
10962

> <InChI_Code_QSARr>
InChI=1S/C10H7ClO/c11-9-3-1-8-6-10(12)4-2-7(8)5-9/h1-6,12H

> <OriginalSmiles>
ClC2(=CC=1(C(=CC(O)=CC=1)C=C2))

> <Canonical_QSARr>
OC1C=C2C=CC(Cl)=CC2=CC=1

> <InChI Key_QSARr>
CNLYNLSYCPWZQY-UHFFFAOYSA-N

> <Salt_Solvent (Concatenate)>
?

> <temp>
25

> <method>
spectrophotometric

> <type>
a1/apparent

> <group>
?

> <basicOrAcidic>
acidic

> <pKa>
9.31

$$$$
12352
  Mrv1713012071712052D          

 14 15  0  0  0  0            999 V2000
   -3.0110   -2.1509    0.0000 Cl  0  0  0  0  0  0  0  0  0  0  0  0
   -2.2965   -1.7384    0.0000 C   0  0  0  0  0  0  0  0  0  0  0  0
   -1.5820   -2.1509    0.0000 C   0  0  0  0  0  0  0  0  0  0  0  0
   -0.8676   -1.7384    0.0000 C   0  0  0  0  0  0  0  0  0  0  0  0
   -0.8676   -0.9134    0.0000 C   0  0  0  0  0  0  0  0  0  0  0  0
   -0.1531   -0.5009    0.0000 O   0  0  0  0  0  0  0  0  0  0  0  0
    0.5614   -0.9134    0.0000 C   0  0  0  0  0  0  0  0  0  0  0  0
    0.5614   -1.7384    0.0000 C   0  0  0  0  0  0  0  0  0  0  0  0
   -0.1531   -2.1509    0.0000 C   0  0  0  0  0  0  0  0  0  0  0  0
   -0.1531   -2.9759    0.0000 C   0  0  0  0  0  0  0  0  0  0  0  0
    1.2758   -0.5009    0.0000 O   0  0  0  0  0  0  0  0  0  0  0  0
   -1.5820   -0.5009    0.0000 C   0  0  0  0  0  0  0  0  0  0  0  0
   -2.2965   -0.9134    0.0000 C   0  0  0  0  0  0  0  0  0  0  0  0
   -3.0110   -0.5009    0.0000 O   0  0  0  0  0  0  0  0  0  0  0  0
  1  2  1  0  0  0  0
  3  2  1  0  0  0  0
  4  3  2  0  0  0  0
  4  5  1  0  0  0  0
  5  6  1  0  0  0  0
  6  7  1  0  0  0  0
  7  8  1  0  0  0  0
  8  9  2  0  0  0  0
  9  4  1  0  0  0  0
  9 10  1  0  0  0  0
  7 11  2  0  0  0  0
 12  5  2  0  0  0  0
 13 12  1  0  0  0  0
  2 13  2  0  0  0  0
 13 14  1  0  0  0  0
M  END
> <Molecule name>
12352

> <InChI_Code_QSARr>
InChI=1S/C10H7ClO3/c1-5-2-10(13)14-9-4-8(12)7(11)3-6(5)9/h2-4,12H,1H3

> <OriginalSmiles>
ClC1(=C(O)C=C2(OC(=O)C=C(C2(=C1))C))

> <Canonical_QSARr>
CC1=CC(=O)OC2=CC(O)=C(Cl)C=C21

> <InChI Key_QSARr>
JTXAGHXRIBLWES-UHFFFAOYSA-N

> <Salt_Solvent (Concatenate)>
?

> <temp>
25

> <method>
spectrophotometric

> <type>
a/thermodynamic

> <group>
?

> <basicOrAcidic>
acidic

> <pKa>
6.1

$$$$
14620
  Mrv1713012071712052D          

 15 15  0  0  0  0            999 V2000
    0.7145    3.7125    0.0000 O   0  0  0  0  0  0  0  0  0  0  0  0
    0.0000    3.3000    0.0000 C   0  0  0  0  0  0  0  0  0  0  0  0
    0.0000    2.4750    0.0000 C   0  0  0  0  0  0  0  0  0  0  0  0
    0.7145    2.0625    0.0000 C   0  0  0  0  0  0  0  0  0  0  0  0
    1.4289    2.4750    0.0000 O   0  0  0  0  0  0  0  0  0  0  0  0
    0.7145    1.2375    0.0000 C   0  0  0  0  0  0  0  0  0  0  0  0
    1.4289    0.8250    0.0000 C   0  0  0  0  0  0  0  0  0  0  0  0
    1.4289   -0.0000    0.0000 C   0  0  0  0  0  0  0  0  0  0  0  0
    0.7145   -0.4125    0.0000 C   0  0  0  0  0  0  0  0  0  0  0  0
    0.0000    0.0000    0.0000 C   0  0  0  0  0  0  0  0  0  0  0  0
    0.0000    0.8250    0.0000 C   0  0  0  0  0  0  0  0  0  0  0  0
   -0.7145    3.7125    0.0000 C   0  0  0  0  0  0  0  0  0  0  0  0
   -1.4289    4.1250    0.0000 F   0  0  0  0  0  0  0  0  0  0  0  0
   -0.3020    4.4270    0.0000 F   0  0  0  0  0  0  0  0  0  0  0  0
   -1.1270    2.9980    0.0000 F   0  0  0  0  0  0  0  0  0  0  0  0
  1  2  1  0  0  0  0
  2  3  2  0  0  0  0
  3  4  1  4  0  0  0
  4  5  2  0  0  0  0
  4  6  1  0  0  0  0
  6  7  1  0  0  0  0
  7  8  2  0  0  0  0
  8  9  1  0  0  0  0
  9 10  2  0  0  0  0
 10 11  1  0  0  0  0
  6 11  2  0  0  0  0
  2 12  1  0  0  0  0
 12 13  1  0  0  0  0
 12 14  1  0  0  0  0
 12 15  1  0  0  0  0
M  END
> <Molecule name>
14620

> <InChI_Code_QSARr>
InChI=1S/C10H7F3O2/c11-10(12,13)9(15)6-8(14)7-4-2-1-3-5-7/h1-6,15H

> <OriginalSmiles>
FC(F)(F)C(=O)CC(=O)C1(=CC=CC=C1)

> <Canonical_QSARr>
OC(=CC(=O)C1C=CC=CC=1)C(F)(F)F

> <InChI Key_QSARr>
FOIZANFRLYGPFF-UHFFFAOYSA-N

> <Salt_Solvent (Concatenate)>
?

> <temp>
20

> <method>
potentiometric

> <type>
a/apparent

> <group>
?

> <basicOrAcidic>
acidic

> <pKa>
6.3

$$$$
10967
  Mrv1713012071712052D          

 12 13  0  0  0  0            999 V2000
   -1.7862   -1.4437    0.0000 I   0  0  0  0  0  0  0  0  0  0  0  0
   -1.7862   -0.6187    0.0000 C   0  0  0  0  0  0  0  0  0  0  0  0
   -2.5007   -0.2062    0.0000 C   0  0  0  0  0  0  0  0  0  0  0  0
   -2.5007    0.6188    0.0000 C   0  0  0  0  0  0  0  0  0  0  0  0
   -1.7862    1.0313    0.0000 C   0  0  0  0  0  0  0  0  0  0  0  0
   -1.0717    0.6188    0.0000 C   0  0  0  0  0  0  0  0  0  0  0  0
   -0.3572    1.0313    0.0000 C   0  0  0  0  0  0  0  0  0  0  0  0
    0.3572    0.6188    0.0000 C   0  0  0  0  0  0  0  0  0  0  0  0
    0.3572   -0.2062    0.0000 C   0  0  0  0  0  0  0  0  0  0  0  0
    1.0717   -0.6187    0.0000 O   0  0  0  0  0  0  0  0  0  0  0  0
   -0.3572   -0.6187    0.0000 C   0  0  0  0  0  0  0  0  0  0  0  0
   -1.0717   -0.2062    0.0000 C   0  0  0  0  0  0  0  0  0  0  0  0
  1  2  1  0  0  0  0
  3  2  2  0  0  0  0
  4  3  1  0  0  0  0
  5  4  2  0  0  0  0
  6  5  1  0  0  0  0
  6  7  2  0  0  0  0
  7  8  1  0  0  0  0
  8  9  2  0  0  0  0
  9 10  1  0  0  0  0
  9 11  1  0  0  0  0
 11 12  2  0  0  0  0
  2 12  1  0  0  0  0
 12  6  1  0  0  0  0
M  END
> <Molecule name>
10967

> <InChI_Code_QSARr>
InChI=1S/C10H7IO/c11-10-3-1-2-7-4-5-8(12)6-9(7)10/h1-6,12H

> <OriginalSmiles>
IC=2(C=1(C(=CC=C(C=1)O)C=CC=2))

> <Canonical_QSARr>
OC1C=C2C(I)=CC=CC2=CC=1

> <InChI Key_QSARr>
GGTNBODHPCZTCG-UHFFFAOYSA-N

> <Salt_Solvent (Concatenate)>
?

> <temp>
20

> <method>
spectrophotometric

> <type>
a1/apparent

> <group>
?

> <basicOrAcidic>
acidic

> <pKa>
8.98

$$$$
12269
  Mrv1713012071712052D          

 14 14  0  0  0  0            999 V2000
   -0.7145   -0.4125    0.0000 O   0  0  0  0  0  0  0  0  0  0  0  0
   -0.0000    0.0000    0.0000 C   0  0  0  0  0  0  0  0  0  0  0  0
    0.7145   -0.4125    0.0000 C   0  0  0  0  0  0  0  0  0  0  0  0
    1.4289    0.0000    0.0000 C   0  0  0  0  0  0  0  0  0  0  0  0
    2.1434    0.4125    0.0000 N   0  0  0  0  0  0  0  0  0  0  0  0
    0.7145   -1.2375    0.0000 C   0  0  0  0  0  0  0  0  0  0  0  0
    0.7145   -2.0625    0.0000 N   0  0  0  0  0  0  0  0  0  0  0  0
   -0.0000    0.8250    0.0000 C   0  0  0  0  0  0  0  0  0  0  0  0
    0.7145    1.2375    0.0000 C   0  0  0  0  0  0  0  0  0  0  0  0
    0.7145    2.0625    0.0000 C   0  0  0  0  0  0  0  0  0  0  0  0
   -0.0000    2.4750    0.0000 C   0  0  0  0  0  0  0  0  0  0  0  0
   -0.0000    3.3000    0.0000 N   0  0  0  0  0  0  0  0  0  0  0  0
   -0.7145    2.0625    0.0000 C   0  0  0  0  0  0  0  0  0  0  0  0
   -0.7145    1.2375    0.0000 C   0  0  0  0  0  0  0  0  0  0  0  0
  1  2  1  0  0  0  0
  2  3  2  0  0  0  0
  3  4  1  0  0  0  0
  4  5  3  0  0  0  0
  3  6  1  0  0  0  0
  6  7  3  0  0  0  0
  2  8  1  0  0  0  0
  9  8  1  0  0  0  0
 10  9  2  0  0  0  0
 11 10  1  0  0  0  0
 11 12  1  0  0  0  0
 13 11  2  0  0  0  0
 14 13  1  0  0  0  0
  8 14  2  0  0  0  0
M  END
> <Molecule name>
12269

> <InChI_Code_QSARr>
InChI=1S/C10H7N3O/c11-5-8(6-12)10(14)7-1-3-9(13)4-2-7/h1-4,14H,13H2

> <OriginalSmiles>
OC(C1(=CC=C(N)C=C1))=C(C#N)C#N

> <Canonical_QSARr>
NC1C=CC(=CC=1)C(O)=C(C#N)C#N

> <InChI Key_QSARr>
GIMKYDWAWVRQKI-UHFFFAOYSA-N

> <Salt_Solvent (Concatenate)>
?

> <temp>


> <method>


> <type>
a/apparent

> <group>
?

> <basicOrAcidic>
acidic

> <pKa>
4.28

$$$$
14723
  Mrv1713012071712052D          

 15 15  0  0  0  0            999 V2000
   -2.0482   -3.9600    0.0000 O   0  0  0  0  0  0  0  0  0  0  0  0
   -1.3337   -3.5475    0.0000 N   0  3  0  0  0  0  0  0  0  0  0  0
   -1.3337   -2.7225    0.0000 C   0  0  0  0  0  0  0  0  0  0  0  0
   -0.6192   -2.3100    0.0000 C   0  0  0  0  0  0  0  0  0  0  0  0
   -0.6192   -1.4850    0.0000 C   0  0  0  0  0  0  0  0  0  0  0  0
   -1.3337   -1.0725    0.0000 C   0  0  0  0  0  0  0  0  0  0  0  0
   -1.3337   -0.2475    0.0000 C   0  0  0  0  0  0  0  0  0  0  0  0
   -0.6192    0.1650    0.0000 C   0  0  0  0  0  0  0  0  0  0  0  0
   -0.6192    0.9900    0.0000 C   0  0  0  0  0  0  0  0  0  0  0  0
   -0.6192    1.8150    0.0000 N   0  0  0  0  0  0  0  0  0  0  0  0
    0.0953   -0.2475    0.0000 C   0  0  0  0  0  0  0  0  0  0  0  0
    0.8097   -0.6600    0.0000 N   0  0  0  0  0  0  0  0  0  0  0  0
   -2.0482   -1.4850    0.0000 C   0  0  0  0  0  0  0  0  0  0  0  0
   -2.0482   -2.3100    0.0000 C   0  0  0  0  0  0  0  0  0  0  0  0
   -0.6192   -3.9600    0.0000 O   0  5  0  0  0  0  0  0  0  0  0  0
  1  2  2  0  0  0  0
  2  3  1  0  0  0  0
  4  3  1  0  0  0  0
  5  4  2  0  0  0  0
  6  5  1  0  0  0  0
  6  7  1  0  0  0  0
  7  8  1  0  0  0  0
  8  9  1  0  0  0  0
  9 10  3  0  0  0  0
  8 11  1  0  0  0  0
 11 12  3  0  0  0  0
 13  6  2  0  0  0  0
 14 13  1  0  0  0  0
  3 14  2  0  0  0  0
  2 15  1  0  0  0  0
M  CHG  2   2   1  15  -1
M  END
> <Molecule name>
14723

> <InChI_Code_QSARr>
InChI=1S/C10H7N3O2/c11-6-9(7-12)5-8-1-3-10(4-2-8)13(14)15/h1-4,9H,5H2

> <OriginalSmiles>
O=[N+]([O-])C1(=CC=C(CC(C#N)C#N)C=C1)

> <Canonical_QSARr>
N#CC(CC1=CC=C(C=C1)[N+]([O-])=O)C#N

> <InChI Key_QSARr>
ZDSSWGOAKPAKBU-UHFFFAOYSA-N

> <Salt_Solvent (Concatenate)>
?

> <temp>
25

> <method>
spectrophotometric

> <type>
a1/thermodynamic

> <group>
?

> <basicOrAcidic>
acidic

> <pKa>
10.87

$$$$
15182
  Mrv1713012071712052D          

 16 17  0  0  0  0            999 V2000
    3.9183    0.2128    0.0000 O   0  0  0  0  0  0  0  0  0  0  0  0
    3.2038    0.6253    0.0000 N   0  3  0  0  0  0  0  0  0  0  0  0
    2.4894    0.2128    0.0000 C   0  0  0  0  0  0  0  0  0  0  0  0
    1.7749    0.6253    0.0000 C   0  0  0  0  0  0  0  0  0  0  0  0
    1.0604    0.2128    0.0000 C   0  0  0  0  0  0  0  0  0  0  0  0
    1.0604   -0.6122    0.0000 C   0  0  0  0  0  0  0  0  0  0  0  0
    0.3459   -1.0247    0.0000 C   0  0  0  0  0  0  0  0  0  0  0  0
    0.3459   -1.8497    0.0000 C   0  0  0  0  0  0  0  0  0  0  0  0
   -0.3215   -2.3346    0.0000 C   0  0  0  0  0  0  0  0  0  0  0  0
   -0.0666   -3.1193    0.0000 C   0  0  0  0  0  0  0  0  0  0  0  0
    0.7584   -3.1193    0.0000 N   0  0  0  0  0  0  0  0  0  0  0  0
    1.0134   -2.3346    0.0000 N   0  0  0  0  0  0  0  0  0  0  0  0
   -0.3685   -0.6122    0.0000 O   0  0  0  0  0  0  0  0  0  0  0  0
    1.7749   -1.0247    0.0000 C   0  0  0  0  0  0  0  0  0  0  0  0
    2.4894   -0.6122    0.0000 C   0  0  0  0  0  0  0  0  0  0  0  0
    3.2038    1.4503    0.0000 O   0  5  0  0  0  0  0  0  0  0  0  0
  1  2  2  0  0  0  0
  2  3  1  0  0  0  0
  4  3  1  0  0  0  0
  5  4  2  0  0  0  0
  6  5  1  0  0  0  0
  6  7  1  0  0  0  0
  7  8  1  0  0  0  0
  9  8  1  0  0  0  0
 10  9  2  0  0  0  0
 11 10  1  0  0  0  0
 12 11  1  0  0  0  0
  8 12  2  0  0  0  0
  7 13  2  0  0  0  0
 14  6  2  0  0  0  0
 15 14  1  0  0  0  0
  3 15  2  0  0  0  0
  2 16  1  0  0  0  0
M  CHG  2   2   1  16  -1
M  END
> <Molecule name>
15182

> <InChI_Code_QSARr>
InChI=1S/C10H7N3O3/c14-10(9-5-6-11-12-9)7-1-3-8(4-2-7)13(15)16/h1-6H,(H,11,12)

> <OriginalSmiles>
O=[N+]([O-])C2(=CC=C(C(=O)C1(=NNC=C1))C=C2)

> <Canonical_QSARr>
[O-][N+](=O)C1C=CC(=CC=1)C(=O)C1C=CNN=1

> <InChI Key_QSARr>
FUTIRHNRVMBLKZ-UHFFFAOYSA-N

> <Salt_Solvent (Concatenate)>
?

> <temp>


> <method>
spectrophotometric

> <type>
a/apparent

> <group>
?

> <basicOrAcidic>
acidic

> <pKa>
11.68

$$$$
16274
  Mrv1713012071712052D          

 17 17  0  0  0  0            999 V2000
    0.7145    2.0625    0.0000 C   0  0  0  0  0  0  0  0  0  0  0  0
    0.7145    1.2375    0.0000 C   0  0  0  0  0  0  0  0  0  0  0  0
    1.4289    0.8250    0.0000 C   0  0  0  0  0  0  0  0  0  0  0  0
    1.4289   -0.0000    0.0000 C   0  0  0  0  0  0  0  0  0  0  0  0
    0.7145   -0.4125    0.0000 C   0  0  0  0  0  0  0  0  0  0  0  0
    0.0000    0.0000    0.0000 C   0  0  0  0  0  0  0  0  0  0  0  0
    0.0000    0.8250    0.0000 C   0  0  0  0  0  0  0  0  0  0  0  0
   -0.7145    1.2375    0.0000 N   0  0  0  0  0  0  0  0  0  0  0  0
   -0.7145    2.0625    0.0000 N   0  0  0  0  0  0  0  0  0  0  0  0
   -1.4289    2.4750    0.0000 C   0  0  0  0  0  0  0  0  0  0  0  0
   -1.4289    3.3000    0.0000 C   0  0  0  0  0  0  0  0  0  0  0  0
   -1.4289    4.1250    0.0000 N   0  0  0  0  0  0  0  0  0  0  0  0
   -2.1434    2.0625    0.0000 C   0  0  0  0  0  0  0  0  0  0  0  0
   -2.8579    1.6500    0.0000 N   0  0  0  0  0  0  0  0  0  0  0  0
    2.1434   -0.4125    0.0000 N   0  3  0  0  0  0  0  0  0  0  0  0
    2.8579   -0.0000    0.0000 O   0  5  0  0  0  0  0  0  0  0  0  0
    2.1434   -1.2375    0.0000 O   0  0  0  0  0  0  0  0  0  0  0  0
  1  2  1  0  0  0  0
  2  3  1  0  0  0  0
  3  4  2  0  0  0  0
  4  5  1  0  0  0  0
  5  6  2  0  0  0  0
  6  7  1  0  0  0  0
  2  7  2  0  0  0  0
  8  7  1  4  0  0  0
  8  9  2  0  0  0  0
  9 10  1  0  0  0  0
 10 11  1  0  0  0  0
 11 12  3  0  0  0  0
 10 13  1  0  0  0  0
 13 14  3  0  0  0  0
  4 15  1  0  0  0  0
 15 16  1  0  0  0  0
 15 17  2  0  0  0  0
M  CHG  2  15   1  16  -1
M  END
> <Molecule name>
16274

> <InChI_Code_QSARr>
InChI=1S/C10H7N5O2/c1-7-4-9(15(16)17)2-3-10(7)14-13-8(5-11)6-12/h2-4,8H,1H3

> <OriginalSmiles>
O=[N+]([O-])C1(=CC(=C(NN=C(C#N)C#N)C=C1)C)

> <Canonical_QSARr>
CC1C=C(C=CC=1N=NC(C#N)C#N)[N+]([O-])=O

> <InChI Key_QSARr>
FOCDHQDHFYGVDG-UHFFFAOYSA-N

> <Salt_Solvent (Concatenate)>
?

> <temp>
25

> <method>
mean from 2

> <type>
a1/apparent

> <group>
?

> <basicOrAcidic>
acidic

> <pKa>
5.5

$$$$
13656
  Mrv1713012071712052D          

 13 13  0  0  0  0            999 V2000
   -0.7145    2.8875    0.0000 N   0  0  0  0  0  0  0  0  0  0  0  0
    0.0000    2.4750    0.0000 C   0  0  0  0  0  0  0  0  0  0  0  0
    0.7145    2.0625    0.0000 C   0  0  0  0  0  0  0  0  0  0  0  0
    1.4289    2.4750    0.0000 C   0  0  0  0  0  0  0  0  0  0  0  0
    1.4289    3.3000    0.0000 C   0  0  0  0  0  0  0  0  0  0  0  0
    2.1434    3.7125    0.0000 O   0  0  0  0  0  0  0  0  0  0  0  0
    0.7145    3.7125    0.0000 O   0  0  0  0  0  0  0  0  0  0  0  0
    0.7145    1.2375    0.0000 C   0  0  0  0  0  0  0  0  0  0  0  0
    1.4289    0.8250    0.0000 C   0  0  0  0  0  0  0  0  0  0  0  0
    1.4289   -0.0000    0.0000 C   0  0  0  0  0  0  0  0  0  0  0  0
    0.7145   -0.4125    0.0000 C   0  0  0  0  0  0  0  0  0  0  0  0
    0.0000    0.0000    0.0000 C   0  0  0  0  0  0  0  0  0  0  0  0
    0.0000    0.8250    0.0000 C   0  0  0  0  0  0  0  0  0  0  0  0
  1  2  3  0  0  0  0
  2  3  1  0  0  0  0
  3  4  2  0  0  0  0
  4  5  1  4  0  0  0
  5  6  1  0  0  0  0
  5  7  2  0  0  0  0
  3  8  1  0  0  0  0
  8  9  1  0  0  0  0
  9 10  2  0  0  0  0
 10 11  1  0  0  0  0
 11 12  2  0  0  0  0
 12 13  1  0  0  0  0
  8 13  2  0  0  0  0
M  END
> <Molecule name>
13656

> <InChI_Code_QSARr>
InChI=1S/C10H7NO2/c11-7-9(6-10(12)13)8-4-2-1-3-5-8/h1-6H,(H,12,13)

> <OriginalSmiles>
O=C(O)C=C(C#N)C1(=CC=CC=C1)

> <Canonical_QSARr>
N#CC(=CC(O)=O)C1C=CC=CC=1

> <InChI Key_QSARr>
ICKZIDPIMZGODJ-UHFFFAOYSA-N

> <Salt_Solvent (Concatenate)>
?

> <temp>
25

> <method>
conductometric

> <type>
a/apparent

> <group>
?

> <basicOrAcidic>
acidic

> <pKa>
3.07

$$$$
13396
  Mrv1713012071712052D          

 13 14  0  0  0  0            999 V2000
   -0.8476    0.2159    0.0000 N   0  0  0  0  0  0  0  0  0  0  0  0
   -0.1331   -0.1966    0.0000 C   0  0  0  0  0  0  0  0  0  0  0  0
    0.5813    0.2159    0.0000 C   0  0  0  0  0  0  0  0  0  0  0  0
    0.5813    1.0409    0.0000 C   0  0  0  0  0  0  0  0  0  0  0  0
    1.2958    1.4534    0.0000 O   0  0  0  0  0  0  0  0  0  0  0  0
   -0.1331    1.4534    0.0000 O   0  0  0  0  0  0  0  0  0  0  0  0
    1.2958   -0.1966    0.0000 C   0  0  0  0  0  0  0  0  0  0  0  0
    1.2958   -1.0216    0.0000 C   0  0  0  0  0  0  0  0  0  0  0  0
    0.5813   -1.4341    0.0000 C   0  0  0  0  0  0  0  0  0  0  0  0
   -0.1331   -1.0216    0.0000 C   0  0  0  0  0  0  0  0  0  0  0  0
   -0.8476   -1.4341    0.0000 C   0  0  0  0  0  0  0  0  0  0  0  0
   -1.5621   -1.0216    0.0000 C   0  0  0  0  0  0  0  0  0  0  0  0
   -1.5621   -0.1966    0.0000 C   0  0  0  0  0  0  0  0  0  0  0  0
  2  1  1  0  0  0  0
  2  3  2  0  0  0  0
  3  4  1  0  0  0  0
  4  5  2  0  0  0  0
  4  6  1  0  0  0  0
  3  7  1  0  0  0  0
  7  8  2  0  0  0  0
  8  9  1  0  0  0  0
  9 10  2  0  0  0  0
 10  2  1  0  0  0  0
 11 10  1  0  0  0  0
 12 11  2  0  0  0  0
 13 12  1  0  0  0  0
  1 13  2  0  0  0  0
M  END
> <Molecule name>
13396

> <InChI_Code_QSARr>
InChI=1S/C10H7NO2/c12-10(13)8-5-1-3-7-4-2-6-11-9(7)8/h1-6H,(H,12,13)

> <OriginalSmiles>
O=C(O)C=2(C1(=[NH+]C=CC=C1C=CC=2))

> <Canonical_QSARr>
OC(=O)C1C=CC=C2C=CC=NC2=1

> <InChI Key_QSARr>
QRDZFPUVLYEQTA-UHFFFAOYSA-N

> <Salt_Solvent (Concatenate)>
?

> <temp>
23

> <method>
mean from 5

> <type>
b/thermodynamic

> <group>
?

> <basicOrAcidic>
acidic

> <pKa>
1.9

$$$$
13375
  Mrv1713012071712052D          

 13 14  0  0  0  0            999 V2000
   -2.0443   -0.8924    0.0000 N   0  0  0  0  0  0  0  0  0  0  0  0
   -1.3298   -0.4799    0.0000 C   0  0  0  0  0  0  0  0  0  0  0  0
   -1.3298    0.3451    0.0000 C   0  0  0  0  0  0  0  0  0  0  0  0
   -0.6153    0.7576    0.0000 C   0  0  0  0  0  0  0  0  0  0  0  0
    0.0991    0.3451    0.0000 C   0  0  0  0  0  0  0  0  0  0  0  0
    0.8136    0.7576    0.0000 C   0  0  0  0  0  0  0  0  0  0  0  0
    1.5281    0.3451    0.0000 C   0  0  0  0  0  0  0  0  0  0  0  0
    1.5281   -0.4799    0.0000 C   0  0  0  0  0  0  0  0  0  0  0  0
    0.8136   -0.8924    0.0000 C   0  0  0  0  0  0  0  0  0  0  0  0
    0.0991   -0.4799    0.0000 C   0  0  0  0  0  0  0  0  0  0  0  0
   -0.6153   -0.8924    0.0000 C   0  0  0  0  0  0  0  0  0  0  0  0
   -0.6153   -1.7174    0.0000 O   0  0  0  0  0  0  0  0  0  0  0  0
   -2.0443   -1.7174    0.0000 O   0  0  0  0  0  0  0  0  0  0  0  0
  1  2  1  0  0  0  0
  3  2  1  0  0  0  0
  4  3  2  0  0  0  0
  5  4  1  0  0  0  0
  5  6  1  0  0  0  0
  6  7  2  0  0  0  0
  7  8  1  0  0  0  0
  8  9  2  0  0  0  0
  9 10  1  0  0  0  0
 10  5  2  0  0  0  0
 11 10  1  0  0  0  0
  2 11  1  0  0  0  0
 11 12  2  0  0  0  0
  1 13  2  0  0  0  0
M  END
> <Molecule name>
13375

> <InChI_Code_QSARr>
InChI=1S/C10H7NO2/c12-10-8-4-2-1-3-7(8)5-6-9(10)11-13/h1-6,9H

> <OriginalSmiles>
O=C1(C(=NO)C=CC2(=C1C=CC=C2))

> <Canonical_QSARr>
O=C1C(C=CC2C=CC=CC1=2)N=O

> <InChI Key_QSARr>
YLCSNYIJIUCHOM-UHFFFAOYSA-N

> <Salt_Solvent (Concatenate)>
?

> <temp>
25

> <method>
mean from 2

> <type>
a/thermodynamic

> <group>
?

> <basicOrAcidic>
acidic

> <pKa>
7.52

$$$$
13379
  Mrv1713012071712052D          

 13 14  0  0  0  0            999 V2000
   -0.6386    1.5208    0.0000 N   0  0  0  0  0  0  0  0  0  0  0  0
   -0.6386    0.6958    0.0000 C   0  0  0  0  0  0  0  0  0  0  0  0
    0.0759    0.2833    0.0000 C   0  0  0  0  0  0  0  0  0  0  0  0
    0.7904    0.6958    0.0000 C   0  0  0  0  0  0  0  0  0  0  0  0
    1.5049    0.2833    0.0000 C   0  0  0  0  0  0  0  0  0  0  0  0
    1.5049   -0.5417    0.0000 C   0  0  0  0  0  0  0  0  0  0  0  0
    0.7904   -0.9542    0.0000 C   0  0  0  0  0  0  0  0  0  0  0  0
    0.0759   -0.5417    0.0000 C   0  0  0  0  0  0  0  0  0  0  0  0
   -0.6386   -0.9542    0.0000 C   0  0  0  0  0  0  0  0  0  0  0  0
   -1.3530   -0.5417    0.0000 C   0  0  0  0  0  0  0  0  0  0  0  0
   -1.3530    0.2833    0.0000 C   0  0  0  0  0  0  0  0  0  0  0  0
   -2.0675    0.6958    0.0000 O   0  0  0  0  0  0  0  0  0  0  0  0
   -1.3530    1.9333    0.0000 O   0  0  0  0  0  0  0  0  0  0  0  0
  1  2  1  0  0  0  0
  3  2  1  0  0  0  0
  3  4  1  0  0  0  0
  4  5  2  0  0  0  0
  5  6  1  0  0  0  0
  6  7  2  0  0  0  0
  7  8  1  0  0  0  0
  8  3  2  0  0  0  0
  9  8  1  0  0  0  0
 10  9  2  0  0  0  0
 11 10  1  0  0  0  0
  2 11  1  0  0  0  0
 11 12  2  0  0  0  0
  1 13  2  0  0  0  0
M  END
> <Molecule name>
13379

> <InChI_Code_QSARr>
InChI=1S/C10H7NO2/c12-9-6-5-7-3-1-2-4-8(7)10(9)11-13/h1-6,10H

> <OriginalSmiles>
O=C2(C(=NO)C1(=C(C=CC=C1)C=C2))

> <Canonical_QSARr>
O=C1C=CC2C=CC=CC=2C1N=O

> <InChI Key_QSARr>
QLVGTUKTMWWALI-UHFFFAOYSA-N

> <Salt_Solvent (Concatenate)>
?

> <temp>
25

> <method>
potentiometric

> <type>
a/thermodynamic

> <group>
?

> <basicOrAcidic>
acidic

> <pKa>
7.77

$$$$
16024
  Mrv1713012071712052D          

 14 16  0  0  0  0            999 V2000
    0.7882    0.7295    0.0000 S   0  0  0  0  0  0  0  0  0  0  0  0
    0.5332   -0.0551    0.0000 C   0  0  0  0  0  0  0  0  0  0  0  0
    1.2007   -0.5400    0.0000 C   0  0  0  0  0  0  0  0  0  0  0  0
    1.1144   -1.3605    0.0000 C   0  0  0  0  0  0  0  0  0  0  0  0
    0.3608   -1.6961    0.0000 C   0  0  0  0  0  0  0  0  0  0  0  0
   -0.3067   -1.2112    0.0000 C   0  0  0  0  0  0  0  0  0  0  0  0
   -0.2205   -0.3907    0.0000 C   0  0  0  0  0  0  0  0  0  0  0  0
    2.0406   -1.6961    0.0000 C   0  0  0  0  0  0  0  0  0  0  0  0
    2.7080   -1.2112    0.0000 C   0  0  0  0  0  0  0  0  0  0  0  0
    2.6218   -0.3907    0.0000 C   0  0  0  0  0  0  0  0  0  0  0  0
    1.8681   -0.0551    0.0000 C   0  0  0  0  0  0  0  0  0  0  0  0
    1.6132    0.7295    0.0000 N   0  0  0  0  0  0  0  0  0  0  0  0
    0.0380    1.0729    0.0000 O   0  0  0  0  0  0  0  0  0  0  0  0
    0.6933    1.5490    0.0000 O   0  0  0  0  0  0  0  0  0  0  0  0
  2  1  1  0  0  0  0
  2  3  1  0  0  0  0
  3  4  1  0  0  0  0
  4  5  1  0  0  0  0
  5  6  2  0  0  0  0
  6  7  1  0  0  0  0
  7  2  2  0  0  0  0
  4  8  2  0  0  0  0
  8  9  1  0  0  0  0
  9 10  2  0  0  0  0
 10 11  1  0  0  0  0
 11  3  2  0  0  0  0
 12 11  1  0  0  0  0
  1 12  1  0  0  0  0
  1 13  2  0  0  0  0
  1 14  2  0  0  0  0
M  END
> <Molecule name>
16024

> <InChI_Code_QSARr>
InChI=1S/C10H7NO2S/c12-14(13)9-6-2-4-7-3-1-5-8(11-14)10(7)9/h1-6,11H

> <OriginalSmiles>
S1(=O)(=O)(NC=3(C=CC=C2(C=3(C1=CC=C2))))

> <Canonical_QSARr>
O=S1(=O)NC2C=CC=C3C=CC=C1C3=2

> <InChI Key_QSARr>
HOBYPSNNFBRLIX-UHFFFAOYSA-N

> <Salt_Solvent (Concatenate)>
?

> <temp>
25

> <method>
spectrophotometric

> <type>
a1/apparent

> <group>
NH

> <basicOrAcidic>
acidic

> <pKa>
6.2

$$$$
12529
  Mrv1713012071712052D          

 14 15  0  0  0  0            999 V2000
   -2.8579   -1.9446    0.0000 O   0  0  0  0  0  0  0  0  0  0  0  0
   -2.8579   -1.1196    0.0000 N   0  3  0  0  0  0  0  0  0  0  0  0
   -2.1434   -0.7071    0.0000 C   0  0  0  0  0  0  0  0  0  0  0  0
   -2.1434    0.1179    0.0000 C   0  0  0  0  0  0  0  0  0  0  0  0
   -1.4290    0.5304    0.0000 C   0  0  0  0  0  0  0  0  0  0  0  0
   -0.7145    0.1179    0.0000 C   0  0  0  0  0  0  0  0  0  0  0  0
   -0.0000    0.5304    0.0000 C   0  0  0  0  0  0  0  0  0  0  0  0
    0.7145    0.1179    0.0000 C   0  0  0  0  0  0  0  0  0  0  0  0
    0.7145   -0.7071    0.0000 C   0  0  0  0  0  0  0  0  0  0  0  0
    1.4289   -1.1196    0.0000 O   0  0  0  0  0  0  0  0  0  0  0  0
   -0.0000   -1.1196    0.0000 C   0  0  0  0  0  0  0  0  0  0  0  0
   -0.7145   -0.7071    0.0000 C   0  0  0  0  0  0  0  0  0  0  0  0
   -1.4290   -1.1196    0.0000 C   0  0  0  0  0  0  0  0  0  0  0  0
   -3.5724   -0.7071    0.0000 O   0  5  0  0  0  0  0  0  0  0  0  0
  1  2  2  0  0  0  0
  2  3  1  0  0  0  0
  4  3  1  0  0  0  0
  5  4  2  0  0  0  0
  6  5  1  0  0  0  0
  6  7  2  0  0  0  0
  7  8  1  0  0  0  0
  8  9  2  0  0  0  0
  9 10  1  0  0  0  0
  9 11  1  0  0  0  0
 11 12  2  0  0  0  0
 12  6  1  0  0  0  0
 13 12  1  0  0  0  0
  3 13  2  0  0  0  0
  2 14  1  0  0  0  0
M  CHG  2   2   1  14  -1
M  END
> <Molecule name>
12529

> <InChI_Code_QSARr>
InChI=1S/C10H7NO3/c12-10-4-2-7-1-3-9(11(13)14)5-8(7)6-10/h1-6,12H

> <OriginalSmiles>
O=[N+]([O-])C2(=CC=1(C(=CC=C(C=1)O)C=C2))

> <Canonical_QSARr>
[O-][N+](=O)C1=CC2=CC(O)=CC=C2C=C1

> <InChI Key_QSARr>
PEUWECFMAMZFKM-UHFFFAOYSA-N

> <Salt_Solvent (Concatenate)>
?

> <temp>
25

> <method>
spectrophotometric

> <type>
a1/apparent

> <group>
?

> <basicOrAcidic>
acidic

> <pKa>
8.81

$$$$
12531
  Mrv1713012071712052D          

 14 15  0  0  0  0            999 V2000
   -2.8579   -2.1803    0.0000 O   0  0  0  0  0  0  0  0  0  0  0  0
   -2.8579   -1.3553    0.0000 N   0  3  0  0  0  0  0  0  0  0  0  0
   -2.1434   -0.9428    0.0000 C   0  0  0  0  0  0  0  0  0  0  0  0
   -2.1434   -0.1178    0.0000 C   0  0  0  0  0  0  0  0  0  0  0  0
   -1.4290    0.2947    0.0000 C   0  0  0  0  0  0  0  0  0  0  0  0
   -0.7145   -0.1178    0.0000 C   0  0  0  0  0  0  0  0  0  0  0  0
   -0.0000    0.2947    0.0000 C   0  0  0  0  0  0  0  0  0  0  0  0
    0.7145   -0.1178    0.0000 C   0  0  0  0  0  0  0  0  0  0  0  0
    0.7145   -0.9428    0.0000 C   0  0  0  0  0  0  0  0  0  0  0  0
   -0.0000   -1.3553    0.0000 C   0  0  0  0  0  0  0  0  0  0  0  0
   -0.7145   -0.9428    0.0000 C   0  0  0  0  0  0  0  0  0  0  0  0
   -1.4290   -1.3553    0.0000 C   0  0  0  0  0  0  0  0  0  0  0  0
    1.4289    0.2947    0.0000 O   0  0  0  0  0  0  0  0  0  0  0  0
   -3.5724   -0.9428    0.0000 O   0  5  0  0  0  0  0  0  0  0  0  0
  1  2  2  0  0  0  0
  2  3  1  0  0  0  0
  4  3  1  0  0  0  0
  5  4  2  0  0  0  0
  6  5  1  0  0  0  0
  6  7  2  0  0  0  0
  7  8  1  0  0  0  0
  8  9  2  0  0  0  0
  9 10  1  0  0  0  0
 10 11  2  0  0  0  0
 11  6  1  0  0  0  0
 12 11  1  0  0  0  0
  3 12  2  0  0  0  0
  8 13  1  0  0  0  0
  2 14  1  0  0  0  0
M  CHG  2   2   1  14  -1
M  END
> <Molecule name>
12531

> <InChI_Code_QSARr>
InChI=1S/C10H7NO3/c12-10-4-2-7-5-9(11(13)14)3-1-8(7)6-10/h1-6,12H

> <OriginalSmiles>
O=[N+]([O-])C2(=CC=1(C(=CC(O)=CC=1)C=C2))

> <Canonical_QSARr>
[O-][N+](=O)C1=CC2=CC=C(O)C=C2C=C1

> <InChI Key_QSARr>
QDQYVGHTDXWLCN-UHFFFAOYSA-N

> <Salt_Solvent (Concatenate)>
?

> <temp>
25

> <method>
spectrophotometric

> <type>
a1/apparent

> <group>
?

> <basicOrAcidic>
acidic

> <pKa>
7.69

$$$$
12534
  Mrv1713012071712052D          

 14 15  0  0  0  0            999 V2000
    0.3220   -1.9720    0.0000 O   0  0  0  0  0  0  0  0  0  0  0  0
   -0.3925   -1.5595    0.0000 C   0  0  0  0  0  0  0  0  0  0  0  0
   -1.1070   -1.9720    0.0000 O   0  0  0  0  0  0  0  0  0  0  0  0
   -0.3925   -0.7345    0.0000 C   0  0  0  0  0  0  0  0  0  0  0  0
   -1.1070   -0.3220    0.0000 C   0  0  0  0  0  0  0  0  0  0  0  0
   -1.1070    0.5030    0.0000 C   0  0  0  0  0  0  0  0  0  0  0  0
   -0.3925    0.9155    0.0000 C   0  0  0  0  0  0  0  0  0  0  0  0
   -0.3925    1.7405    0.0000 O   0  0  0  0  0  0  0  0  0  0  0  0
    0.3220    0.5030    0.0000 C   0  0  0  0  0  0  0  0  0  0  0  0
    1.0365    0.9155    0.0000 N   0  0  0  0  0  0  0  0  0  0  0  0
    1.7509    0.5030    0.0000 C   0  0  0  0  0  0  0  0  0  0  0  0
    1.7509   -0.3220    0.0000 C   0  0  0  0  0  0  0  0  0  0  0  0
    1.0365   -0.7345    0.0000 C   0  0  0  0  0  0  0  0  0  0  0  0
    0.3220   -0.3220    0.0000 C   0  0  0  0  0  0  0  0  0  0  0  0
  1  2  1  0  0  0  0
  2  3  2  0  0  0  0
  2  4  1  0  0  0  0
  5  4  2  0  0  0  0
  6  5  1  0  0  0  0
  7  6  2  0  0  0  0
  7  8  1  0  0  0  0
  9  7  1  0  0  0  0
  9 10  2  0  0  0  0
 10 11  1  0  0  0  0
 11 12  2  0  0  0  0
 12 13  1  0  0  0  0
 13 14  2  0  0  0  0
  4 14  1  0  0  0  0
 14  9  1  0  0  0  0
M  END
> <Molecule name>
12534

> <InChI_Code_QSARr>
InChI=1S/C10H7NO3/c12-8-4-3-7(10(13)14)6-2-1-5-11-9(6)8/h1-5,12H,(H,13,14)

> <OriginalSmiles>
O=C([O-])C=2(C=1(C(=NC=CC=1)C(O)=CC=2))

> <Canonical_QSARr>
OC1=CC=C(C2=CC=CN=C12)C(O)=O

> <InChI Key_QSARr>
JGRPKOGHYBAVMW-UHFFFAOYSA-N

> <Salt_Solvent (Concatenate)>
?

> <temp>
20

> <method>


> <type>
a3/apparent

> <group>
?

> <basicOrAcidic>
acidic

> <pKa>
9.32

$$$$
15176
  Mrv1713012071712052D          

 16 17  0  0  0  0            999 V2000
   -1.2880   -1.3398    0.0000 N   0  0  0  0  0  0  0  0  0  0  0  0
   -0.9525   -2.0934    0.0000 C   0  0  0  0  0  0  0  0  0  0  0  0
   -0.1320   -2.1797    0.0000 C   0  0  0  0  0  0  0  0  0  0  0  0
    0.2036   -2.9334    0.0000 Cl  0  0  0  0  0  0  0  0  0  0  0  0
   -1.4374   -2.7609    0.0000 O   0  0  0  0  0  0  0  0  0  0  0  0
   -0.8031   -0.6723    0.0000 C   0  0  0  0  0  0  0  0  0  0  0  0
    0.0219   -0.6723    0.0000 N   0  0  0  0  0  0  0  0  0  0  0  0
    0.2769    0.1123    0.0000 N   0  0  0  0  0  0  0  0  0  0  0  0
   -0.3906    0.5972    0.0000 C   0  0  0  0  0  0  0  0  0  0  0  0
   -0.3906    1.4222    0.0000 C   0  0  0  0  0  0  0  0  0  0  0  0
    0.3239    1.8347    0.0000 C   0  0  0  0  0  0  0  0  0  0  0  0
    0.3239    2.6597    0.0000 C   0  0  0  0  0  0  0  0  0  0  0  0
   -0.3906    3.0722    0.0000 C   0  0  0  0  0  0  0  0  0  0  0  0
   -1.1051    2.6597    0.0000 C   0  0  0  0  0  0  0  0  0  0  0  0
   -1.1051    1.8347    0.0000 C   0  0  0  0  0  0  0  0  0  0  0  0
   -1.0580    0.1123    0.0000 S   0  0  0  0  0  0  0  0  0  0  0  0
  1  2  2  0  0  0  0
  2  3  1  0  0  0  0
  3  4  1  0  0  0  0
  2  5  1  0  0  0  0
  1  6  1  0  0  0  0
  7  6  2  0  0  0  0
  8  7  1  0  0  0  0
  9  8  2  0  0  0  0
  9 10  1  0  0  0  0
 11 10  2  0  0  0  0
 12 11  1  0  0  0  0
 13 12  2  0  0  0  0
 14 13  1  0  0  0  0
 15 14  2  0  0  0  0
 10 15  1  0  0  0  0
 16  9  1  0  0  0  0
  6 16  1  0  0  0  0
M  END
> <Molecule name>
15176

> <InChI_Code_QSARr>
InChI=1S/C10H8ClN3OS/c11-6-8(15)12-10-14-13-9(16-10)7-4-2-1-3-5-7/h1-5H,6H2,(H,12,14,15)

> <OriginalSmiles>
ClCC(=O)NC=2(SC(C1(=CC=CC=C1))=NN=2)

> <Canonical_QSARr>
O/C(/CCl)=N/C1=NN=C(S1)C1C=CC=CC=1

> <InChI Key_QSARr>
CVISCSFOMGKKJR-UHFFFAOYSA-N

> <Salt_Solvent (Concatenate)>
?

> <temp>


> <method>
spectrophotometric

> <type>
a/apparent

> <group>
?

> <basicOrAcidic>
acidic

> <pKa>
6.9

$$$$
17119
  Mrv1713012071712052D          

 15 16  0  0  0  0            999 V2000
   -1.4289    0.8250    0.0000 C   0  0  0  0  0  0  0  0  0  0  0  0
   -0.7145    1.2375    0.0000 C   0  0  0  0  0  0  0  0  0  0  0  0
    0.0000    0.8250    0.0000 C   0  0  0  0  0  0  0  0  0  0  0  0
    0.7145    1.2375    0.0000 C   0  0  0  0  0  0  0  0  0  0  0  0
    1.4289    0.8250    0.0000 C   0  0  0  0  0  0  0  0  0  0  0  0
    1.4289   -0.0000    0.0000 C   0  0  0  0  0  0  0  0  0  0  0  0
    0.7145   -0.4125    0.0000 C   0  0  0  0  0  0  0  0  0  0  0  0
    0.0000    0.0000    0.0000 C   0  0  0  0  0  0  0  0  0  0  0  0
   -0.7145   -0.4125    0.0000 C   0  0  0  0  0  0  0  0  0  0  0  0
   -1.4289    0.0000    0.0000 C   0  0  0  0  0  0  0  0  0  0  0  0
   -2.1434   -0.4125    0.0000 O   0  0  0  0  0  0  0  0  0  0  0  0
    2.1434   -0.4125    0.0000 N   0  3  0  0  0  0  0  0  0  0  0  0
    2.8579   -0.0000    0.0000 O   0  5  0  0  0  0  0  0  0  0  0  0
    2.1434   -1.2375    0.0000 O   0  0  0  0  0  0  0  0  0  0  0  0
    2.1434    1.2375    0.0000 Cl  0  0  0  0  0  0  0  0  0  0  0  0
  2  1  1  0  0  0  0
  3  2  1  0  0  0  0
  3  4  2  0  0  0  0
  4  5  1  0  0  0  0
  5  6  2  0  0  0  0
  6  7  1  0  0  0  0
  7  8  2  0  0  0  0
  8  3  1  0  0  0  0
  9  8  1  0  0  0  0
 10  9  1  0  0  0  0
  1 10  2  0  0  0  0
 10 11  1  0  0  0  0
  6 12  1  0  0  0  0
 12 13  1  0  0  0  0
 12 14  2  0  0  0  0
  5 15  1  0  0  0  0
M  CHG  2  12   1  13  -1
M  END
> <Molecule name>
17119

> <InChI_Code_QSARr>
InChI=1S/C10H8ClNO3/c11-9-4-6-1-2-8(13)3-7(6)5-10(9)12(14)15/h2,4-5,13H,1,3H2

> <OriginalSmiles>
ClC1(=C([N+](=O)[O-])C=C2(CC(=O)CCC2(=C1)))

> <Canonical_QSARr>
[O-][N+](=O)C1C=C2CC(O)=CCC2=CC=1Cl

> <InChI Key_QSARr>
UROUIFHIHBRQOT-UHFFFAOYSA-N

> <Salt_Solvent (Concatenate)>
?

> <temp>
25

> <method>
spectrophotometric

> <type>
a1/apparent

> <group>
?

> <basicOrAcidic>
acidic

> <pKa>
11.34

$$$$
13345
  Mrv1713012071712052D          

 13 14  0  0  0  0            999 V2000
    1.5799    1.0234    0.0000 O   0  0  0  0  0  0  0  0  0  0  0  0
    0.8654    0.6109    0.0000 C   0  0  0  0  0  0  0  0  0  0  0  0
    0.8654   -0.2141    0.0000 C   0  0  0  0  0  0  0  0  0  0  0  0
    0.1980   -0.6990    0.0000 C   0  0  0  0  0  0  0  0  0  0  0  0
    0.4529   -1.4836    0.0000 C   0  0  0  0  0  0  0  0  0  0  0  0
    1.2779   -1.4836    0.0000 N   0  0  0  0  0  0  0  0  0  0  0  0
    1.5329   -0.6990    0.0000 N   0  0  0  0  0  0  0  0  0  0  0  0
    0.1510    1.0234    0.0000 C   0  0  0  0  0  0  0  0  0  0  0  0
    0.1510    1.8484    0.0000 C   0  0  0  0  0  0  0  0  0  0  0  0
   -0.5635    2.2609    0.0000 C   0  0  0  0  0  0  0  0  0  0  0  0
   -1.2780    1.8484    0.0000 C   0  0  0  0  0  0  0  0  0  0  0  0
   -1.2780    1.0234    0.0000 C   0  0  0  0  0  0  0  0  0  0  0  0
   -0.5635    0.6109    0.0000 C   0  0  0  0  0  0  0  0  0  0  0  0
  1  2  2  0  0  0  0
  2  3  1  0  0  0  0
  4  3  1  0  0  0  0
  5  4  2  0  0  0  0
  6  5  1  0  0  0  0
  7  6  1  0  0  0  0
  3  7  2  0  0  0  0
  2  8  1  0  0  0  0
  9  8  1  0  0  0  0
 10  9  2  0  0  0  0
 11 10  1  0  0  0  0
 12 11  2  0  0  0  0
 13 12  1  0  0  0  0
  8 13  2  0  0  0  0
M  END
> <Molecule name>
13345

> <InChI_Code_QSARr>
InChI=1S/C10H8N2O/c13-10(9-6-7-11-12-9)8-4-2-1-3-5-8/h1-7H,(H,11,12)

> <OriginalSmiles>
O=C(C1(=CC=CC=C1))C2(=NNC=C2)

> <Canonical_QSARr>
O=C(C1C=CNN=1)C1C=CC=CC=1

> <InChI Key_QSARr>
UYMQWGLCXYHTES-UHFFFAOYSA-N

> <Salt_Solvent (Concatenate)>
?

> <temp>


> <method>
spectrophotometric

> <type>
a/apparent

> <group>
?

> <basicOrAcidic>
acidic

> <pKa>
11.97

$$$$
12427
  Mrv1713012071712052D          

 14 15  0  0  0  0            999 V2000
    0.3220   -1.9720    0.0000 O   0  0  0  0  0  0  0  0  0  0  0  0
   -0.3925   -1.5595    0.0000 C   0  0  0  0  0  0  0  0  0  0  0  0
   -1.1070   -1.9720    0.0000 O   0  0  0  0  0  0  0  0  0  0  0  0
   -0.3925   -0.7345    0.0000 C   0  0  0  0  0  0  0  0  0  0  0  0
   -1.1070   -0.3220    0.0000 C   0  0  0  0  0  0  0  0  0  0  0  0
   -1.1070    0.5030    0.0000 C   0  0  0  0  0  0  0  0  0  0  0  0
   -0.3925    0.9155    0.0000 C   0  0  0  0  0  0  0  0  0  0  0  0
   -0.3925    1.7405    0.0000 N   0  0  0  0  0  0  0  0  0  0  0  0
    0.3220    0.5030    0.0000 C   0  0  0  0  0  0  0  0  0  0  0  0
    1.0365    0.9155    0.0000 C   0  0  0  0  0  0  0  0  0  0  0  0
    1.7509    0.5030    0.0000 C   0  0  0  0  0  0  0  0  0  0  0  0
    1.7509   -0.3220    0.0000 C   0  0  0  0  0  0  0  0  0  0  0  0
    1.0365   -0.7345    0.0000 N   0  0  0  0  0  0  0  0  0  0  0  0
    0.3220   -0.3220    0.0000 C   0  0  0  0  0  0  0  0  0  0  0  0
  1  2  1  0  0  0  0
  2  3  2  0  0  0  0
  2  4  1  0  0  0  0
  5  4  2  0  0  0  0
  6  5  1  0  0  0  0
  7  6  2  0  0  0  0
  7  8  1  0  0  0  0
  9  7  1  0  0  0  0
  9 10  2  0  0  0  0
 10 11  1  0  0  0  0
 11 12  2  0  0  0  0
 12 13  1  0  0  0  0
 13 14  2  0  0  0  0
  4 14  1  0  0  0  0
 14  9  1  0  0  0  0
M  END
> <Molecule name>
12427

> <InChI_Code_QSARr>
InChI=1S/C10H8N2O2/c11-8-4-3-7(10(13)14)9-6(8)2-1-5-12-9/h1-5H,11H2,(H,13,14)

> <OriginalSmiles>
O=C([O-])C=2(C1(=NC=CC=C1C(N)=CC=2))

> <Canonical_QSARr>
NC1=CC=C(C(O)=O)C2=NC=CC=C21

> <InChI Key_QSARr>
HPYOTWIJFUEKRW-UHFFFAOYSA-N

> <Salt_Solvent (Concatenate)>
?

> <temp>
25

> <method>
potentiometric

> <type>
b/thermodynamic

> <group>
?

> <basicOrAcidic>
acidic

> <pKa>
12.58

$$$$
12407
  Mrv1713012071712052D          

 14 15  0  0  0  0            999 V2000
    0.6910   -0.5942    0.0000 N   0  0  0  0  0  0  0  0  0  0  0  0
    0.0236   -0.1093    0.0000 C   0  0  0  0  0  0  0  0  0  0  0  0
    0.0236    0.7157    0.0000 C   0  0  0  0  0  0  0  0  0  0  0  0
   -0.6909    1.1282    0.0000 C   0  0  0  0  0  0  0  0  0  0  0  0
   -0.6909    1.9532    0.0000 C   0  0  0  0  0  0  0  0  0  0  0  0
   -1.4054    2.3657    0.0000 C   0  0  0  0  0  0  0  0  0  0  0  0
   -2.1198    1.9532    0.0000 C   0  0  0  0  0  0  0  0  0  0  0  0
   -2.1198    1.1282    0.0000 C   0  0  0  0  0  0  0  0  0  0  0  0
   -1.4054    0.7157    0.0000 C   0  0  0  0  0  0  0  0  0  0  0  0
   -0.6439   -0.5942    0.0000 C   0  0  0  0  0  0  0  0  0  0  0  0
   -1.4285   -0.3392    0.0000 O   0  0  0  0  0  0  0  0  0  0  0  0
   -0.3889   -1.3788    0.0000 N   0  0  0  0  0  0  0  0  0  0  0  0
    0.4361   -1.3788    0.0000 C   0  0  0  0  0  0  0  0  0  0  0  0
    0.9210   -2.0462    0.0000 O   0  0  0  0  0  0  0  0  0  0  0  0
  2  1  2  0  0  0  0
  2  3  1  0  0  0  0
  3  4  1  0  0  0  0
  5  4  2  0  0  0  0
  6  5  1  0  0  0  0
  7  6  2  0  0  0  0
  8  7  1  0  0  0  0
  9  8  2  0  0  0  0
  4  9  1  0  0  0  0
 10  2  1  0  0  0  0
 10 11  2  0  0  0  0
 12 10  1  0  0  0  0
 13 12  1  0  0  0  0
  1 13  1  0  0  0  0
 13 14  2  0  0  0  0
M  END
> <Molecule name>
12407

> <InChI_Code_QSARr>
InChI=1S/C10H8N2O2/c13-9-8(11-10(14)12-9)6-7-4-2-1-3-5-7/h1-5H,6H2,(H,12,13,14)

> <OriginalSmiles>
O=C1(NC(=O)C(N1)=CC2(=CC=CC=C2))

> <Canonical_QSARr>
O=C1NC(=O)N=C1CC1C=CC=CC=1

> <InChI Key_QSARr>
PYKIFKYHXQCDMI-UHFFFAOYSA-N

> <Salt_Solvent (Concatenate)>
?

> <temp>
25

> <method>
potentiometric

> <type>
a/apparent

> <group>
?

> <basicOrAcidic>
acidic

> <pKa>
8.6

$$$$
17015
  Mrv1713012071712052D          

 15 16  0  0  0  0            999 V2000
    1.4789    1.2412    0.0000 N   0  0  0  0  0  0  0  0  0  0  0  0
    0.8115    1.7261    0.0000 C   0  0  0  0  0  0  0  0  0  0  0  0
    0.8115    2.5511    0.0000 O   0  0  0  0  0  0  0  0  0  0  0  0
    0.1441    1.2412    0.0000 C   0  0  0  0  0  0  0  0  0  0  0  0
    0.3990    0.4566    0.0000 N   0  0  0  0  0  0  0  0  0  0  0  0
   -0.0859   -0.2108    0.0000 C   0  0  0  0  0  0  0  0  0  0  0  0
    0.2496   -0.9645    0.0000 C   0  0  0  0  0  0  0  0  0  0  0  0
   -0.2353   -1.6320    0.0000 C   0  0  0  0  0  0  0  0  0  0  0  0
    0.1003   -2.3856    0.0000 C   0  0  0  0  0  0  0  0  0  0  0  0
    0.9207   -2.4719    0.0000 C   0  0  0  0  0  0  0  0  0  0  0  0
    1.4057   -1.8044    0.0000 C   0  0  0  0  0  0  0  0  0  0  0  0
    1.0701   -1.0508    0.0000 C   0  0  0  0  0  0  0  0  0  0  0  0
   -0.9064   -0.1246    0.0000 O   0  0  0  0  0  0  0  0  0  0  0  0
    1.2240    0.4566    0.0000 C   0  0  0  0  0  0  0  0  0  0  0  0
    1.7089   -0.2108    0.0000 S   0  0  0  0  0  0  0  0  0  0  0  0
  2  1  2  0  0  0  0
  2  3  1  0  0  0  0
  4  2  1  0  0  0  0
  5  4  1  0  0  0  0
  5  6  1  0  0  0  0
  6  7  1  0  0  0  0
  8  7  2  0  0  0  0
  9  8  1  0  0  0  0
 10  9  2  0  0  0  0
 11 10  1  0  0  0  0
 12 11  2  0  0  0  0
  7 12  1  0  0  0  0
  6 13  2  0  0  0  0
 14  5  1  0  0  0  0
  1 14  1  0  0  0  0
 14 15  2  0  0  0  0
M  END
> <Molecule name>
17015

> <InChI_Code_QSARr>
InChI=1S/C10H8N2O2S/c13-8-6-12(10(15)11-8)9(14)7-4-2-1-3-5-7/h1-5H,6H2,(H,11,13,15)

> <OriginalSmiles>
S=C2(N(C(=O)C1(=CC=CC=C1))CC(N2)=O)

> <Canonical_QSARr>
OC1CN(C(=O)C2C=CC=CC=2)C(=S)N=1

> <InChI Key_QSARr>
YTMVOQHVLQJLML-UHFFFAOYSA-N

> <Salt_Solvent (Concatenate)>
?

> <temp>
25

> <method>


> <type>
a2/apparent

> <group>
?

> <basicOrAcidic>
acidic

> <pKa>
6.5

$$$$
12116
  Mrv1713012071712052D          

 14 14  0  0  0  0            999 V2000
    0.7145    2.0625    0.0000 C   0  0  0  0  0  0  0  0  0  0  0  0
    0.7145    1.2375    0.0000 C   0  0  0  0  0  0  0  0  0  0  0  0
    1.4289    0.8250    0.0000 C   0  0  0  0  0  0  0  0  0  0  0  0
    1.4289   -0.0000    0.0000 C   0  0  0  0  0  0  0  0  0  0  0  0
    0.7145   -0.4125    0.0000 C   0  0  0  0  0  0  0  0  0  0  0  0
    0.0000    0.0000    0.0000 C   0  0  0  0  0  0  0  0  0  0  0  0
    0.0000    0.8250    0.0000 C   0  0  0  0  0  0  0  0  0  0  0  0
    0.7145   -1.2375    0.0000 N   0  0  0  0  0  0  0  0  0  0  0  0
   -0.0000   -1.6500    0.0000 N   0  0  0  0  0  0  0  0  0  0  0  0
   -0.0000   -2.4750    0.0000 C   0  0  0  0  0  0  0  0  0  0  0  0
    0.7145   -2.8875    0.0000 C   0  0  0  0  0  0  0  0  0  0  0  0
    1.4289   -3.3000    0.0000 N   0  0  0  0  0  0  0  0  0  0  0  0
   -0.7145   -2.8875    0.0000 C   0  0  0  0  0  0  0  0  0  0  0  0
   -1.4289   -3.3000    0.0000 N   0  0  0  0  0  0  0  0  0  0  0  0
  1  2  1  0  0  0  0
  2  3  2  0  0  0  0
  3  4  1  0  0  0  0
  4  5  2  0  0  0  0
  5  6  1  0  0  0  0
  6  7  2  0  0  0  0
  2  7  1  0  0  0  0
  8  5  1  4  0  0  0
  8  9  2  0  0  0  0
  9 10  1  0  0  0  0
 10 11  1  0  0  0  0
 11 12  3  0  0  0  0
 10 13  1  0  0  0  0
 13 14  3  0  0  0  0
M  END
> <Molecule name>
12116

> <InChI_Code_QSARr>
InChI=1S/C10H8N4/c1-8-2-4-9(5-3-8)13-14-10(6-11)7-12/h2-5,10H,1H3

> <OriginalSmiles>
N#CC(=NNC1(=CC=C(C)C=C1))C#N

> <Canonical_QSARr>
CC1=CC=C(C=C1)N=NC(C#N)C#N

> <InChI Key_QSARr>
PVMNLJXFLNGWDN-UHFFFAOYSA-N

> <Salt_Solvent (Concatenate)>
?

> <temp>
25

> <method>
mean from 2

> <type>
a1/apparent

> <group>
?

> <basicOrAcidic>
acidic

> <pKa>
6.75

$$$$
12118
  Mrv1713012071712052D          

 14 14  0  0  0  0            999 V2000
    0.7145    2.0625    0.0000 C   0  0  0  0  0  0  0  0  0  0  0  0
    0.7145    1.2375    0.0000 C   0  0  0  0  0  0  0  0  0  0  0  0
    1.4289    0.8250    0.0000 C   0  0  0  0  0  0  0  0  0  0  0  0
    1.4289   -0.0000    0.0000 C   0  0  0  0  0  0  0  0  0  0  0  0
    0.7145   -0.4125    0.0000 C   0  0  0  0  0  0  0  0  0  0  0  0
    0.0000    0.0000    0.0000 C   0  0  0  0  0  0  0  0  0  0  0  0
    0.0000    0.8250    0.0000 C   0  0  0  0  0  0  0  0  0  0  0  0
   -0.7145    1.2375    0.0000 N   0  0  0  0  0  0  0  0  0  0  0  0
   -0.7145    2.0625    0.0000 N   0  0  0  0  0  0  0  0  0  0  0  0
   -1.4289    2.4750    0.0000 C   0  0  0  0  0  0  0  0  0  0  0  0
   -2.1434    2.0625    0.0000 C   0  0  0  0  0  0  0  0  0  0  0  0
   -2.8579    1.6500    0.0000 N   0  0  0  0  0  0  0  0  0  0  0  0
   -1.4289    3.3000    0.0000 C   0  0  0  0  0  0  0  0  0  0  0  0
   -1.4289    4.1250    0.0000 N   0  0  0  0  0  0  0  0  0  0  0  0
  1  2  1  0  0  0  0
  2  3  1  0  0  0  0
  3  4  2  0  0  0  0
  4  5  1  0  0  0  0
  5  6  2  0  0  0  0
  6  7  1  0  0  0  0
  2  7  2  0  0  0  0
  8  7  1  4  0  0  0
  8  9  2  0  0  0  0
  9 10  1  0  0  0  0
 10 11  1  0  0  0  0
 11 12  3  0  0  0  0
 10 13  1  0  0  0  0
 13 14  3  0  0  0  0
M  END
> <Molecule name>
12118

> <InChI_Code_QSARr>
InChI=1S/C10H8N4/c1-8-4-2-3-5-10(8)14-13-9(6-11)7-12/h2-5,9H,1H3

> <OriginalSmiles>
N#CC(=NNC1(=C(C=CC=C1)C))C#N

> <Canonical_QSARr>
CC1C=CC=CC=1N=NC(C#N)C#N

> <InChI Key_QSARr>
PGANELMIKKGCBI-UHFFFAOYSA-N

> <Salt_Solvent (Concatenate)>
?

> <temp>
25

> <method>
spectrophotometric

> <type>
a1/apparent

> <group>
?

> <basicOrAcidic>
acidic

> <pKa>
6.9

$$$$
14948
  Mrv1713012071712052D          

 16 18  0  0  0  0            999 V2000
    1.7508   -0.0057    0.0000 S   0  0  0  0  0  0  0  0  0  0  0  0
    2.4653    0.4068    0.0000 C   0  0  0  0  0  0  0  0  0  0  0  0
    2.4653    1.2318    0.0000 C   0  0  0  0  0  0  0  0  0  0  0  0
    3.1327    1.7168    0.0000 C   0  0  0  0  0  0  0  0  0  0  0  0
    2.8778    2.5014    0.0000 C   0  0  0  0  0  0  0  0  0  0  0  0
    2.0528    2.5014    0.0000 C   0  0  0  0  0  0  0  0  0  0  0  0
    1.7978    1.7168    0.0000 O   0  0  0  0  0  0  0  0  0  0  0  0
    1.7508   -0.8307    0.0000 C   0  0  0  0  0  0  0  0  0  0  0  0
    1.0363   -1.2432    0.0000 C   0  0  0  0  0  0  0  0  0  0  0  0
    1.0363   -2.0682    0.0000 C   0  0  0  0  0  0  0  0  0  0  0  0
    0.2517   -2.3231    0.0000 N   0  0  0  0  0  0  0  0  0  0  0  0
   -0.2332   -1.6557    0.0000 C   0  0  0  0  0  0  0  0  0  0  0  0
    0.2517   -0.9882    0.0000 N   0  0  0  0  0  0  0  0  0  0  0  0
    1.7508   -2.4807    0.0000 N   0  0  0  0  0  0  0  0  0  0  0  0
    2.4653   -2.0682    0.0000 C   0  0  0  0  0  0  0  0  0  0  0  0
    2.4653   -1.2432    0.0000 N   0  0  0  0  0  0  0  0  0  0  0  0
  1  2  1  0  0  0  0
  2  3  1  0  0  0  0
  4  3  2  0  0  0  0
  5  4  1  0  0  0  0
  6  5  2  0  0  0  0
  7  6  1  0  0  0  0
  3  7  1  0  0  0  0
  1  8  1  0  0  0  0
  9  8  1  0  0  0  0
  9 10  2  0  0  0  0
 10 11  1  0  0  0  0
 11 12  2  0  0  0  0
 12 13  1  0  0  0  0
 13  9  1  0  0  0  0
 14 10  1  0  0  0  0
 15 14  2  0  0  0  0
 16 15  1  0  0  0  0
  8 16  2  0  0  0  0
M  END
> <Molecule name>
14948

> <InChI_Code_QSARr>
InChI=1S/C10H8N4OS/c1-2-7(15-3-1)4-16-10-8-9(12-5-11-8)13-6-14-10/h1-3,5-6H,4H2,(H,11,12,13,14)

> <OriginalSmiles>
S(C1(=NC=NC2(=C1NC=N2)))CC=3(OC=CC=3)

> <Canonical_QSARr>
C(SC1=NC=NC2N=CNC=21)C1=CC=CO1

> <InChI Key_QSARr>
ZJOLGXYEEPFYRM-UHFFFAOYSA-N

> <Salt_Solvent (Concatenate)>
?

> <temp>
16

> <method>
potentiometric

> <type>
a/apparent

> <group>
?

> <basicOrAcidic>
acidic

> <pKa>
8.42

$$$$
13745
  Mrv1713012071712052D          

 11 12  0  0  0  0            999 V2000
   -1.5588   -1.6875    0.0000 O   0  0  0  0  0  0  0  0  0  0  0  0
   -1.5588   -0.8625    0.0000 C   0  0  0  0  0  0  0  0  0  0  0  0
   -2.2733   -0.4500    0.0000 C   0  0  0  0  0  0  0  0  0  0  0  0
   -2.2733    0.3750    0.0000 C   0  0  0  0  0  0  0  0  0  0  0  0
   -1.5588    0.7875    0.0000 C   0  0  0  0  0  0  0  0  0  0  0  0
   -0.8444    0.3750    0.0000 C   0  0  0  0  0  0  0  0  0  0  0  0
   -0.1299    0.7875    0.0000 C   0  0  0  0  0  0  0  0  0  0  0  0
    0.5846    0.3750    0.0000 C   0  0  0  0  0  0  0  0  0  0  0  0
    0.5846   -0.4500    0.0000 C   0  0  0  0  0  0  0  0  0  0  0  0
   -0.1299   -0.8625    0.0000 C   0  0  0  0  0  0  0  0  0  0  0  0
   -0.8444   -0.4500    0.0000 C   0  0  0  0  0  0  0  0  0  0  0  0
  1  2  1  0  0  0  0
  3  2  2  0  0  0  0
  4  3  1  0  0  0  0
  5  4  2  0  0  0  0
  6  5  1  0  0  0  0
  6  7  2  0  0  0  0
  7  8  1  0  0  0  0
  8  9  2  0  0  0  0
  9 10  1  0  0  0  0
 10 11  2  0  0  0  0
  2 11  1  0  0  0  0
 11  6  1  0  0  0  0
M  END
> <Molecule name>
13745

> <InChI_Code_QSARr>
InChI=1S/C10H8O/c11-10-7-3-5-8-4-1-2-6-9(8)10/h1-7,11H

> <OriginalSmiles>
OC=1(C=2(C(C=CC=1)=CC=CC=2))

> <Canonical_QSARr>
OC1=CC=CC2=CC=CC=C21

> <InChI Key_QSARr>
KJCVRFUGPWSIIH-UHFFFAOYSA-N

> <Salt_Solvent (Concatenate)>
?

> <temp>
19

> <method>
mean from 5

> <type>
a1/apparent

> <group>
OH

> <basicOrAcidic>
acidic

> <pKa>
9.44

$$$$
10947
  Mrv1713012071712052D          

 12 13  0  0  0  0            999 V2000
   -1.0520   -0.4708    0.0000 C   0  0  0  0  0  0  0  0  0  0  0  0
   -0.5670    0.1966    0.0000 C   0  0  0  0  0  0  0  0  0  0  0  0
   -0.8220    0.9813    0.0000 O   0  0  0  0  0  0  0  0  0  0  0  0
    0.2176   -0.0583    0.0000 C   0  0  0  0  0  0  0  0  0  0  0  0
    0.9321    0.3542    0.0000 C   0  0  0  0  0  0  0  0  0  0  0  0
    1.6465   -0.0583    0.0000 C   0  0  0  0  0  0  0  0  0  0  0  0
    1.6465   -0.8833    0.0000 C   0  0  0  0  0  0  0  0  0  0  0  0
    0.9321   -1.2958    0.0000 C   0  0  0  0  0  0  0  0  0  0  0  0
    0.2176   -0.8833    0.0000 C   0  0  0  0  0  0  0  0  0  0  0  0
   -0.5670   -1.1382    0.0000 C   0  0  0  0  0  0  0  0  0  0  0  0
   -0.8220   -1.9229    0.0000 O   0  0  0  0  0  0  0  0  0  0  0  0
   -1.8770   -0.4708    0.0000 C   0  0  0  0  0  0  0  0  0  0  0  0
  2  1  1  0  0  0  0
  2  3  2  0  0  0  0
  4  2  1  0  0  0  0
  4  5  1  0  0  0  0
  5  6  2  0  0  0  0
  6  7  1  0  0  0  0
  7  8  2  0  0  0  0
  8  9  1  0  0  0  0
  9  4  2  0  0  0  0
 10  9  1  0  0  0  0
  1 10  2  0  0  0  0
 10 11  1  0  0  0  0
  1 12  1  0  0  0  0
M  END
> <Molecule name>
10947

> <InChI_Code_QSARr>
InChI=1S/C10H8O2/c1-6-9(11)7-4-2-3-5-8(7)10(6)12/h2-5,11H,1H3

> <OriginalSmiles>
O=C2(C1(=C(C=CC=C1)C(C2C)=O))

> <Canonical_QSARr>
CC1=C(O)C2C=CC=CC=2C1=O

> <InChI Key_QSARr>
CRPKSMQXQCHJTE-UHFFFAOYSA-N

> <Salt_Solvent (Concatenate)>
?

> <temp>
25

> <method>
mean from 2

> <type>
a1/apparent

> <group>
?

> <basicOrAcidic>
acidic

> <pKa>
6.17

$$$$
10519
  Mrv1713012071712052D          

 12 12  0  0  0  0            999 V2000
   -0.5181    1.4806    0.0000 C   0  0  0  0  0  0  0  0  0  0  0  0
   -0.5181    0.6556    0.0000 C   0  0  0  0  0  0  0  0  0  0  0  0
   -0.5181   -0.1694    0.0000 C   0  0  0  0  0  0  0  0  0  0  0  0
   -0.5181   -0.9944    0.0000 C   0  0  0  0  0  0  0  0  0  0  0  0
   -1.2326   -1.4069    0.0000 C   0  0  0  0  0  0  0  0  0  0  0  0
   -1.2326   -2.2319    0.0000 C   0  0  0  0  0  0  0  0  0  0  0  0
   -0.5181   -2.6444    0.0000 C   0  0  0  0  0  0  0  0  0  0  0  0
    0.1964   -2.2319    0.0000 C   0  0  0  0  0  0  0  0  0  0  0  0
    0.1964   -1.4069    0.0000 C   0  0  0  0  0  0  0  0  0  0  0  0
   -1.2326    1.8931    0.0000 C   0  0  0  0  0  0  0  0  0  0  0  0
   -1.9470    1.4806    0.0000 O   0  0  0  0  0  0  0  0  0  0  0  0
   -1.2326    2.7181    0.0000 O   0  0  0  0  0  0  0  0  0  0  0  0
  1  2  1  0  0  0  0
  2  3  3  0  0  0  0
  3  4  1  0  0  0  0
  5  4  1  0  0  0  0
  6  5  2  0  0  0  0
  7  6  1  0  0  0  0
  8  7  2  0  0  0  0
  9  8  1  0  0  0  0
  4  9  2  0  0  0  0
  1 10  2  0  0  0  0
 10 11  1  0  0  0  0
 10 12  1  0  0  0  0
M  END
> <Molecule name>
10519

> <InChI_Code_QSARr>
InChI=1S/C10H8O2/c11-10(12)8-4-7-9-5-2-1-3-6-9/h1-3,5-6,8,11-12H

> <OriginalSmiles>
O=C(O)CC#CC1(=CC=CC=C1)

> <Canonical_QSARr>
OC(O)=CC#CC1C=CC=CC=1

> <InChI Key_QSARr>
WGQKYKRQCRHUIT-UHFFFAOYSA-N

> <Salt_Solvent (Concatenate)>
?

> <temp>
25

> <method>
potentiometric

> <type>
a/apparent

> <group>
?

> <basicOrAcidic>
acidic

> <pKa>
3.44

$$$$
10949
  Mrv1713012071712052D          

 12 13  0  0  0  0            999 V2000
   -1.5480   -1.4437    0.0000 O   0  0  0  0  0  0  0  0  0  0  0  0
   -1.5480   -0.6187    0.0000 C   0  0  0  0  0  0  0  0  0  0  0  0
   -2.2625   -0.2062    0.0000 C   0  0  0  0  0  0  0  0  0  0  0  0
   -2.2625    0.6188    0.0000 C   0  0  0  0  0  0  0  0  0  0  0  0
   -1.5480    1.0313    0.0000 C   0  0  0  0  0  0  0  0  0  0  0  0
   -0.8336    0.6188    0.0000 C   0  0  0  0  0  0  0  0  0  0  0  0
   -0.1191    1.0313    0.0000 C   0  0  0  0  0  0  0  0  0  0  0  0
    0.5954    0.6188    0.0000 C   0  0  0  0  0  0  0  0  0  0  0  0
    0.5954   -0.2062    0.0000 C   0  0  0  0  0  0  0  0  0  0  0  0
   -0.1191   -0.6187    0.0000 C   0  0  0  0  0  0  0  0  0  0  0  0
   -0.1191   -1.4437    0.0000 O   0  0  0  0  0  0  0  0  0  0  0  0
   -0.8336   -0.2062    0.0000 C   0  0  0  0  0  0  0  0  0  0  0  0
  1  2  1  0  0  0  0
  3  2  2  0  0  0  0
  4  3  1  0  0  0  0
  5  4  2  0  0  0  0
  6  5  1  0  0  0  0
  6  7  2  0  0  0  0
  7  8  1  0  0  0  0
  8  9  2  0  0  0  0
  9 10  1  0  0  0  0
 10 11  1  0  0  0  0
 10 12  2  0  0  0  0
  2 12  1  0  0  0  0
 12  6  1  0  0  0  0
M  END
> <Molecule name>
10949

> <InChI_Code_QSARr>
InChI=1S/C10H8O2/c11-8-5-1-3-7-4-2-6-9(12)10(7)8/h1-6,11-12H

> <OriginalSmiles>
OC=2(C1(=C(O)C=CC=C1C=CC=2))

> <Canonical_QSARr>
OC1C=CC=C2C=CC=C(O)C=12

> <InChI Key_QSARr>
OENHRRVNRZBNNS-UHFFFAOYSA-N

> <Salt_Solvent (Concatenate)>
?

> <temp>
20

> <method>
spectrophotometric

> <type>
a1/apparent

> <group>
?

> <basicOrAcidic>
acidic

> <pKa>
6.71

$$$$
10946
  Mrv1713012071712052D          

 12 13  0  0  0  0            999 V2000
   -1.6076   -1.9594    0.0000 O   0  0  0  0  0  0  0  0  0  0  0  0
   -1.6076   -1.1344    0.0000 C   0  0  0  0  0  0  0  0  0  0  0  0
   -2.3220   -0.7219    0.0000 C   0  0  0  0  0  0  0  0  0  0  0  0
   -2.3220    0.1031    0.0000 C   0  0  0  0  0  0  0  0  0  0  0  0
   -1.6076    0.5156    0.0000 C   0  0  0  0  0  0  0  0  0  0  0  0
   -1.6076    1.3406    0.0000 O   0  0  0  0  0  0  0  0  0  0  0  0
   -0.8931    0.1031    0.0000 C   0  0  0  0  0  0  0  0  0  0  0  0
   -0.1786    0.5156    0.0000 C   0  0  0  0  0  0  0  0  0  0  0  0
    0.5358    0.1031    0.0000 C   0  0  0  0  0  0  0  0  0  0  0  0
    0.5358   -0.7219    0.0000 C   0  0  0  0  0  0  0  0  0  0  0  0
   -0.1786   -1.1344    0.0000 C   0  0  0  0  0  0  0  0  0  0  0  0
   -0.8931   -0.7219    0.0000 C   0  0  0  0  0  0  0  0  0  0  0  0
  1  2  1  0  0  0  0
  3  2  2  0  0  0  0
  4  3  1  0  0  0  0
  5  4  2  0  0  0  0
  5  6  1  0  0  0  0
  7  5  1  0  0  0  0
  7  8  2  0  0  0  0
  8  9  1  0  0  0  0
  9 10  2  0  0  0  0
 10 11  1  0  0  0  0
 11 12  2  0  0  0  0
  2 12  1  0  0  0  0
 12  7  1  0  0  0  0
M  END
> <Molecule name>
10946

> <InChI_Code_QSARr>
InChI=1S/C10H8O2/c11-9-5-6-10(12)8-4-2-1-3-7(8)9/h1-6,11-12H

> <OriginalSmiles>
OC=1(C=2(C(C(O)=CC=1)=CC=CC=2))

> <Canonical_QSARr>
OC1=CC=C(O)C2=CC=CC=C12

> <InChI Key_QSARr>
PCILLCXFKWDRMK-UHFFFAOYSA-N

> <Salt_Solvent (Concatenate)>
?

> <temp>
23

> <method>
mean from 3

> <type>
a2/apparent

> <group>
?

> <basicOrAcidic>
acidic

> <pKa>
9.25

$$$$
13258
  Mrv1713012071712052D          

 13 14  0  0  0  0            999 V2000
   -2.4732   -1.2058    0.0000 Se  0  0  0  0  0  0  0  0  0  0  0  0
   -1.7587   -0.7933    0.0000 C   0  0  0  0  0  0  0  0  0  0  0  0
   -1.7587    0.0317    0.0000 C   0  0  0  0  0  0  0  0  0  0  0  0
   -1.0442    0.4442    0.0000 C   0  0  0  0  0  0  0  0  0  0  0  0
   -0.3298    0.0317    0.0000 C   0  0  0  0  0  0  0  0  0  0  0  0
    0.3847    0.4442    0.0000 C   0  0  0  0  0  0  0  0  0  0  0  0
    1.0992    0.0317    0.0000 C   0  0  0  0  0  0  0  0  0  0  0  0
    1.0992   -0.7933    0.0000 C   0  0  0  0  0  0  0  0  0  0  0  0
    0.3847   -1.2058    0.0000 C   0  0  0  0  0  0  0  0  0  0  0  0
   -0.3298   -0.7933    0.0000 C   0  0  0  0  0  0  0  0  0  0  0  0
   -1.0442   -1.2058    0.0000 C   0  0  0  0  0  0  0  0  0  0  0  0
   -2.4732   -2.0308    0.0000 O   0  0  0  0  0  0  0  0  0  0  0  0
   -3.1876   -0.7933    0.0000 O   0  0  0  0  0  0  0  0  0  0  0  0
  1  2  1  0  0  0  0
  3  2  1  0  0  0  0
  4  3  2  0  0  0  0
  5  4  1  0  0  0  0
  5  6  2  0  0  0  0
  6  7  1  0  0  0  0
  7  8  2  0  0  0  0
  8  9  1  0  0  0  0
  9 10  2  0  0  0  0
 10  5  1  0  0  0  0
 11 10  1  0  0  0  0
  2 11  2  0  0  0  0
  1 12  1  0  0  0  0
  1 13  2  0  0  0  0
M  END
> <Molecule name>
13258

> <InChI_Code_QSARr>
InChI=1S/C10H8O2Se/c11-13(12)10-6-5-8-3-1-2-4-9(8)7-10/h1-7H,(H,11,12)

> <OriginalSmiles>
[Se](=O)(O)C2(=CC=1(C(=CC=CC=1)C=C2))

> <Canonical_QSARr>
O[Se](=O)C1=CC2=CC=CC=C2C=C1

> <InChI Key_QSARr>
IWILMTPPIHHOPE-UHFFFAOYSA-N

> <Salt_Solvent (Concatenate)>
?

> <temp>
25

> <method>
potentiometric

> <type>
a/apparent

> <group>
?

> <basicOrAcidic>
acidic

> <pKa>
4.67

$$$$
13269
  Mrv1713012071712052D          

 13 14  0  0  0  0            999 V2000
   -3.2426   -2.0308    0.0000 O   0  0  0  0  0  0  0  0  0  0  0  0
   -2.5281   -1.6183    0.0000 C   0  0  0  0  0  0  0  0  0  0  0  0
   -2.5281   -0.7933    0.0000 C   0  0  0  0  0  0  0  0  0  0  0  0
   -1.8137   -0.3808    0.0000 C   0  0  0  0  0  0  0  0  0  0  0  0
   -1.8137    0.4442    0.0000 O   0  0  0  0  0  0  0  0  0  0  0  0
   -1.0992   -0.7933    0.0000 C   0  0  0  0  0  0  0  0  0  0  0  0
   -0.3847   -0.3808    0.0000 C   0  0  0  0  0  0  0  0  0  0  0  0
   -0.3847    0.4442    0.0000 C   0  0  0  0  0  0  0  0  0  0  0  0
    0.3297   -0.7933    0.0000 C   0  0  0  0  0  0  0  0  0  0  0  0
    0.3297   -1.6183    0.0000 C   0  0  0  0  0  0  0  0  0  0  0  0
   -0.3847   -2.0308    0.0000 C   0  0  0  0  0  0  0  0  0  0  0  0
   -1.0992   -1.6183    0.0000 C   0  0  0  0  0  0  0  0  0  0  0  0
   -1.8137   -2.0308    0.0000 O   0  0  0  0  0  0  0  0  0  0  0  0
  1  2  2  0  0  0  0
  3  2  1  0  0  0  0
  4  3  2  0  0  0  0
  4  5  1  0  0  0  0
  6  4  1  0  0  0  0
  6  7  1  0  0  0  0
  7  8  1  0  0  0  0
  7  9  2  0  0  0  0
  9 10  1  0  0  0  0
 10 11  2  0  0  0  0
 11 12  1  0  0  0  0
 12  6  2  0  0  0  0
 13 12  1  0  0  0  0
  2 13  1  0  0  0  0
M  END
> <Molecule name>
13269

> <InChI_Code_QSARr>
InChI=1S/C10H8O3/c1-6-3-2-4-8-10(6)7(11)5-9(12)13-8/h2-5,11H,1H3

> <OriginalSmiles>
O=C2(OC1(=C(C(=CC=C1)C)C(=C2)O))

> <Canonical_QSARr>
CC1=CC=CC2OC(=O)C=C(O)C=21

> <InChI Key_QSARr>
SGMVRLBDQDWGRZ-UHFFFAOYSA-N

> <Salt_Solvent (Concatenate)>
?

> <temp>
20

> <method>
potentiometric

> <type>
a1/apparent

> <group>
H of OH

> <basicOrAcidic>
acidic

> <pKa>
4.2

$$$$
13272
  Mrv1713012071712052D          

 13 14  0  0  0  0            999 V2000
   -3.4624   -1.9038    0.0000 O   0  0  0  0  0  0  0  0  0  0  0  0
   -2.7480   -1.4913    0.0000 C   0  0  0  0  0  0  0  0  0  0  0  0
   -2.7480   -0.6663    0.0000 C   0  0  0  0  0  0  0  0  0  0  0  0
   -2.0335   -0.2538    0.0000 C   0  0  0  0  0  0  0  0  0  0  0  0
   -2.0335    0.5712    0.0000 C   0  0  0  0  0  0  0  0  0  0  0  0
   -1.3190   -0.6663    0.0000 C   0  0  0  0  0  0  0  0  0  0  0  0
   -0.6046   -0.2538    0.0000 C   0  0  0  0  0  0  0  0  0  0  0  0
    0.1099   -0.6663    0.0000 C   0  0  0  0  0  0  0  0  0  0  0  0
    0.1099   -1.4913    0.0000 C   0  0  0  0  0  0  0  0  0  0  0  0
   -0.6046   -1.9038    0.0000 C   0  0  0  0  0  0  0  0  0  0  0  0
   -1.3190   -1.4913    0.0000 C   0  0  0  0  0  0  0  0  0  0  0  0
   -2.0335   -1.9038    0.0000 O   0  0  0  0  0  0  0  0  0  0  0  0
    0.8244   -0.2538    0.0000 O   0  0  0  0  0  0  0  0  0  0  0  0
  1  2  2  0  0  0  0
  3  2  1  0  0  0  0
  4  3  2  0  0  0  0
  4  5  1  0  0  0  0
  6  4  1  0  0  0  0
  6  7  1  0  0  0  0
  7  8  2  0  0  0  0
  8  9  1  0  0  0  0
  9 10  2  0  0  0  0
 10 11  1  0  0  0  0
 11  6  2  0  0  0  0
 12 11  1  0  0  0  0
  2 12  1  0  0  0  0
  8 13  1  0  0  0  0
M  END
> <Molecule name>
13272

> <InChI_Code_QSARr>
InChI=1S/C10H8O3/c1-6-4-10(12)13-9-3-2-7(11)5-8(6)9/h2-5,11H,1H3

> <OriginalSmiles>
O=C2(OC1(=C(C=C(O)C=C1)C(=C2)C))

> <Canonical_QSARr>
CC1=CC(=O)OC2C=CC(O)=CC=21

> <InChI Key_QSARr>
IRUHWRSITUYICV-UHFFFAOYSA-N

> <Salt_Solvent (Concatenate)>
?

> <temp>
25

> <method>
spectrophotometric

> <type>
a/thermodynamic

> <group>
?

> <basicOrAcidic>
acidic

> <pKa>
9.14

$$$$
13271
  Mrv1713012071712052D          

 13 14  0  0  0  0            999 V2000
   -3.4624   -1.6500    0.0000 O   0  0  0  0  0  0  0  0  0  0  0  0
   -2.7480   -1.2375    0.0000 C   0  0  0  0  0  0  0  0  0  0  0  0
   -2.7480   -0.4125    0.0000 C   0  0  0  0  0  0  0  0  0  0  0  0
   -2.0335    0.0000    0.0000 C   0  0  0  0  0  0  0  0  0  0  0  0
   -2.0335    0.8250    0.0000 C   0  0  0  0  0  0  0  0  0  0  0  0
   -1.3190   -0.4125    0.0000 C   0  0  0  0  0  0  0  0  0  0  0  0
   -0.6046    0.0000    0.0000 C   0  0  0  0  0  0  0  0  0  0  0  0
    0.1099   -0.4125    0.0000 C   0  0  0  0  0  0  0  0  0  0  0  0
    0.1099   -1.2375    0.0000 C   0  0  0  0  0  0  0  0  0  0  0  0
    0.8244   -1.6500    0.0000 O   0  0  0  0  0  0  0  0  0  0  0  0
   -0.6046   -1.6500    0.0000 C   0  0  0  0  0  0  0  0  0  0  0  0
   -1.3190   -1.2375    0.0000 C   0  0  0  0  0  0  0  0  0  0  0  0
   -2.0335   -1.6500    0.0000 O   0  0  0  0  0  0  0  0  0  0  0  0
  1  2  2  0  0  0  0
  3  2  1  0  0  0  0
  4  3  2  0  0  0  0
  4  5  1  0  0  0  0
  6  4  1  0  0  0  0
  6  7  1  0  0  0  0
  7  8  2  0  0  0  0
  8  9  1  0  0  0  0
  9 10  1  0  0  0  0
  9 11  2  0  0  0  0
 11 12  1  0  0  0  0
 12  6  2  0  0  0  0
 13 12  1  0  0  0  0
  2 13  1  0  0  0  0
M  END
> <Molecule name>
13271

> <InChI_Code_QSARr>
InChI=1S/C10H8O3/c1-6-4-10(12)13-9-5-7(11)2-3-8(6)9/h2-5,11H,1H3

> <OriginalSmiles>
O=C2(OC1(=C(C=CC(=C1)O)C(=C2)C))

> <Canonical_QSARr>
CC1=CC(=O)OC2C=C(O)C=CC=21

> <InChI Key_QSARr>
HSHNITRMYYLLCV-UHFFFAOYSA-N

> <Salt_Solvent (Concatenate)>
?

> <temp>
25

> <method>
spectrophotometric

> <type>
a1/apparent

> <group>
?

> <basicOrAcidic>
acidic

> <pKa>
7.8

$$$$
13512
  Mrv1713012071712052D          

 13 13  0  0  0  0            999 V2000
   -0.7145    4.5375    0.0000 O   0  0  0  0  0  0  0  0  0  0  0  0
   -0.7145    3.7125    0.0000 C   0  0  0  0  0  0  0  0  0  0  0  0
   -1.4289    3.3000    0.0000 O   0  0  0  0  0  0  0  0  0  0  0  0
    0.0000    3.3000    0.0000 C   0  0  0  0  0  0  0  0  0  0  0  0
    0.7145    3.7125    0.0000 O   0  0  0  0  0  0  0  0  0  0  0  0
    0.0000    2.4750    0.0000 C   0  0  0  0  0  0  0  0  0  0  0  0
    0.7145    2.0625    0.0000 C   0  0  0  0  0  0  0  0  0  0  0  0
    0.7145    1.2375    0.0000 C   0  0  0  0  0  0  0  0  0  0  0  0
    1.4289    0.8250    0.0000 C   0  0  0  0  0  0  0  0  0  0  0  0
    1.4289   -0.0000    0.0000 C   0  0  0  0  0  0  0  0  0  0  0  0
    0.7145   -0.4125    0.0000 C   0  0  0  0  0  0  0  0  0  0  0  0
    0.0000    0.0000    0.0000 C   0  0  0  0  0  0  0  0  0  0  0  0
    0.0000    0.8250    0.0000 C   0  0  0  0  0  0  0  0  0  0  0  0
  1  2  1  0  0  0  0
  2  3  2  0  0  0  0
  2  4  1  0  0  0  0
  4  5  2  0  0  0  0
  6  4  1  4  0  0  0
  6  7  2  0  0  0  0
  7  8  1  0  0  0  0
  8  9  1  0  0  0  0
  9 10  2  0  0  0  0
 10 11  1  0  0  0  0
 11 12  2  0  0  0  0
 12 13  1  0  0  0  0
  8 13  2  0  0  0  0
M  END
> <Molecule name>
13512

> <InChI_Code_QSARr>
InChI=1S/C10H8O3/c11-9(10(12)13)7-6-8-4-2-1-3-5-8/h1-7H,(H,12,13)

> <OriginalSmiles>
O=C(O)C(=O)C=CC1(=CC=CC=C1)

> <Canonical_QSARr>
OC(=O)C(=O)C=CC1C=CC=CC=1

> <InChI Key_QSARr>
YQOUMBVFEWZLME-UHFFFAOYSA-N

> <Salt_Solvent (Concatenate)>
?

> <temp>
25

> <method>
potentiometric

> <type>
a/apparent

> <group>
?

> <basicOrAcidic>
acidic

> <pKa>
1.97

$$$$
13520
  Mrv1713012071712052D          

 13 13  0  0  0  0            999 V2000
   -0.7145    4.5375    0.0000 O   0  0  0  0  0  0  0  0  0  0  0  0
   -0.7145    3.7125    0.0000 C   0  0  0  0  0  0  0  0  0  0  0  0
   -1.4289    3.3000    0.0000 O   0  0  0  0  0  0  0  0  0  0  0  0
    0.0000    3.3000    0.0000 C   0  0  0  0  0  0  0  0  0  0  0  0
    0.0000    2.4750    0.0000 C   0  0  0  0  0  0  0  0  0  0  0  0
    0.7145    2.0625    0.0000 C   0  0  0  0  0  0  0  0  0  0  0  0
    1.4289    2.4750    0.0000 O   0  0  0  0  0  0  0  0  0  0  0  0
    0.7145    1.2375    0.0000 C   0  0  0  0  0  0  0  0  0  0  0  0
    1.4289    0.8250    0.0000 C   0  0  0  0  0  0  0  0  0  0  0  0
    1.4289   -0.0000    0.0000 C   0  0  0  0  0  0  0  0  0  0  0  0
    0.7145   -0.4125    0.0000 C   0  0  0  0  0  0  0  0  0  0  0  0
    0.0000    0.0000    0.0000 C   0  0  0  0  0  0  0  0  0  0  0  0
    0.0000    0.8250    0.0000 C   0  0  0  0  0  0  0  0  0  0  0  0
  1  2  1  0  0  0  0
  2  3  2  0  0  0  0
  4  2  1  4  0  0  0
  4  5  2  0  0  0  0
  5  6  1  0  0  0  0
  6  7  2  0  0  0  0
  6  8  1  0  0  0  0
  8  9  1  0  0  0  0
  9 10  2  0  0  0  0
 10 11  1  0  0  0  0
 11 12  2  0  0  0  0
 12 13  1  0  0  0  0
  8 13  2  0  0  0  0
M  END
> <Molecule name>
13520

> <InChI_Code_QSARr>
InChI=1S/C10H8O3/c11-9(6-7-10(12)13)8-4-2-1-3-5-8/h1-7H,(H,12,13)

> <OriginalSmiles>
O=C(O)C=CC(=O)C1(=CC=CC=C1)

> <Canonical_QSARr>
OC(=O)C=CC(=O)C1C=CC=CC=1

> <InChI Key_QSARr>
PLPDHGOODMBBGN-UHFFFAOYSA-N

> <Salt_Solvent (Concatenate)>
?

> <temp>
25

> <method>
spectrophotometric

> <type>
a1/apparent

> <group>
COOH

> <basicOrAcidic>
acidic

> <pKa>
3.34

$$$$
12325
  Mrv1713012071712052D          

 14 15  0  0  0  0            999 V2000
   -2.4546   -1.3955    0.0000 O   0  0  0  0  0  0  0  0  0  0  0  0
   -2.0421   -0.6811    0.0000 C   0  0  0  0  0  0  0  0  0  0  0  0
   -1.2171   -0.6811    0.0000 C   0  0  0  0  0  0  0  0  0  0  0  0
   -0.7321   -1.3485    0.0000 C   0  0  0  0  0  0  0  0  0  0  0  0
   -0.9871   -2.1331    0.0000 O   0  0  0  0  0  0  0  0  0  0  0  0
   -0.4351   -2.7462    0.0000 C   0  0  0  0  0  0  0  0  0  0  0  0
    0.0525   -1.0936    0.0000 C   0  0  0  0  0  0  0  0  0  0  0  0
    0.0525   -0.2686    0.0000 C   0  0  0  0  0  0  0  0  0  0  0  0
    0.7669    0.1439    0.0000 C   0  0  0  0  0  0  0  0  0  0  0  0
    1.4814   -0.2686    0.0000 C   0  0  0  0  0  0  0  0  0  0  0  0
    1.4814   -1.0936    0.0000 C   0  0  0  0  0  0  0  0  0  0  0  0
    0.7669   -1.5061    0.0000 C   0  0  0  0  0  0  0  0  0  0  0  0
   -0.7321   -0.0136    0.0000 O   0  0  0  0  0  0  0  0  0  0  0  0
   -2.4546    0.0334    0.0000 O   0  0  0  0  0  0  0  0  0  0  0  0
  1  2  2  0  0  0  0
  2  3  1  0  0  0  0
  4  3  2  0  0  0  0
  4  5  1  0  0  0  0
  5  6  1  0  0  0  0
  7  4  1  0  0  0  0
  7  8  2  0  0  0  0
  8  9  1  0  0  0  0
  9 10  2  0  0  0  0
 10 11  1  0  0  0  0
 11 12  2  0  0  0  0
 12  7  1  0  0  0  0
 13  8  1  0  0  0  0
  3 13  1  0  0  0  0
  2 14  1  0  0  0  0
M  END
> <Molecule name>
12325

> <InChI_Code_QSARr>
InChI=1S/C10H8O4/c1-13-8-6-4-2-3-5-7(6)14-9(8)10(11)12/h2-5H,1H3,(H,11,12)

> <OriginalSmiles>
O=C(O)C=1(OC=2(C=CC=CC=2(C=1OC)))

> <Canonical_QSARr>
COC1=C(OC2C=CC=CC1=2)C(O)=O

> <InChI Key_QSARr>
MZOCFIBSONGMJF-UHFFFAOYSA-N

> <Salt_Solvent (Concatenate)>
?

> <temp>
20

> <method>
potentiometric

> <type>
a/apparent

> <group>
?

> <basicOrAcidic>
acidic

> <pKa>
3.7

$$$$
12326
  Mrv1713012071712052D          

 14 15  0  0  0  0            999 V2000
    4.9279    1.1104    0.0000 O   0  0  0  0  0  0  0  0  0  0  0  0
    4.2135    0.6979    0.0000 C   0  0  0  0  0  0  0  0  0  0  0  0
    4.2135   -0.1271    0.0000 O   0  0  0  0  0  0  0  0  0  0  0  0
    3.4990    1.1104    0.0000 C   0  0  0  0  0  0  0  0  0  0  0  0
    2.7845    0.6979    0.0000 C   0  0  0  0  0  0  0  0  0  0  0  0
    2.0701    1.1104    0.0000 C   0  0  0  0  0  0  0  0  0  0  0  0
    1.3556    0.6979    0.0000 C   0  0  0  0  0  0  0  0  0  0  0  0
    0.6411    1.1104    0.0000 C   0  0  0  0  0  0  0  0  0  0  0  0
   -0.1435    0.8555    0.0000 O   0  0  0  0  0  0  0  0  0  0  0  0
   -0.6284    1.5229    0.0000 C   0  0  0  0  0  0  0  0  0  0  0  0
   -0.1435    2.1904    0.0000 O   0  0  0  0  0  0  0  0  0  0  0  0
    0.6411    1.9354    0.0000 C   0  0  0  0  0  0  0  0  0  0  0  0
    1.3556    2.3479    0.0000 C   0  0  0  0  0  0  0  0  0  0  0  0
    2.0701    1.9354    0.0000 C   0  0  0  0  0  0  0  0  0  0  0  0
  1  2  1  0  0  0  0
  2  3  2  0  0  0  0
  4  2  1  4  0  0  0
  4  5  2  0  0  0  0
  5  6  1  0  0  0  0
  6  7  2  0  0  0  0
  7  8  1  0  0  0  0
  8  9  1  0  0  0  0
  9 10  1  0  0  0  0
 10 11  1  0  0  0  0
 11 12  1  0  0  0  0
  8 12  2  0  0  0  0
 12 13  1  0  0  0  0
 13 14  2  0  0  0  0
  6 14  1  0  0  0  0
M  END
> <Molecule name>
12326

> <InChI_Code_QSARr>
InChI=1S/C10H8O4/c11-10(12)4-2-7-1-3-8-9(5-7)14-6-13-8/h1-5H,6H2,(H,11,12)

> <OriginalSmiles>
O=C(O)C=CC2(=CC=1(OCOC=1C=C2))

> <Canonical_QSARr>
OC(=O)C=CC1=CC2OCOC=2C=C1

> <InChI Key_QSARr>
QFQYZMGOKIROEC-UHFFFAOYSA-N

> <Salt_Solvent (Concatenate)>
?

> <temp>
25

> <method>


> <type>
apparent

> <group>
?

> <basicOrAcidic>
acidic

> <pKa>
4.6

$$$$
15687
  Mrv1713012071712052D          

 18 19  0  0  0  0            999 V2000
    2.0640   -3.2664    0.0000 Cl  0  0  0  0  0  0  0  0  0  0  0  0
    2.0640   -2.4414    0.0000 C   0  0  0  0  0  0  0  0  0  0  0  0
    2.7785   -2.0289    0.0000 N   0  0  0  0  0  0  0  0  0  0  0  0
    2.7785   -1.2039    0.0000 C   0  0  0  0  0  0  0  0  0  0  0  0
    2.0640   -0.7914    0.0000 C   0  0  0  0  0  0  0  0  0  0  0  0
    2.0640    0.0336    0.0000 N   0  0  0  0  0  0  0  0  0  0  0  0
    1.3496    0.4460    0.0000 S   0  0  0  0  0  0  0  0  0  0  0  0
    0.6351    0.8585    0.0000 C   0  0  0  0  0  0  0  0  0  0  0  0
    0.6351    1.6836    0.0000 C   0  0  0  0  0  0  0  0  0  0  0  0
   -0.0794    2.0960    0.0000 C   0  0  0  0  0  0  0  0  0  0  0  0
   -0.7939    1.6835    0.0000 C   0  0  0  0  0  0  0  0  0  0  0  0
   -1.5083    2.0960    0.0000 N   0  0  0  0  0  0  0  0  0  0  0  0
   -0.7939    0.8585    0.0000 C   0  0  0  0  0  0  0  0  0  0  0  0
   -0.0794    0.4460    0.0000 C   0  0  0  0  0  0  0  0  0  0  0  0
    1.7621    1.1605    0.0000 O   0  0  0  0  0  0  0  0  0  0  0  0
    0.9371   -0.2684    0.0000 O   0  0  0  0  0  0  0  0  0  0  0  0
    1.3496   -1.2039    0.0000 C   0  0  0  0  0  0  0  0  0  0  0  0
    1.3496   -2.0289    0.0000 N   0  0  0  0  0  0  0  0  0  0  0  0
  1  2  1  0  0  0  0
  3  2  1  0  0  0  0
  4  3  2  0  0  0  0
  5  4  1  0  0  0  0
  5  6  1  0  0  0  0
  6  7  1  0  0  0  0
  7  8  1  0  0  0  0
  9  8  1  0  0  0  0
 10  9  2  0  0  0  0
 11 10  1  0  0  0  0
 11 12  1  0  0  0  0
 13 11  2  0  0  0  0
 14 13  1  0  0  0  0
  8 14  2  0  0  0  0
  7 15  2  0  0  0  0
  7 16  2  0  0  0  0
 17  5  2  0  0  0  0
 18 17  1  0  0  0  0
  2 18  2  0  0  0  0
M  END
> <Molecule name>
15687

> <InChI_Code_QSARr>
InChI=1S/C10H9ClN4O2S/c11-10-13-5-8(6-14-10)15-18(16,17)9-3-1-7(12)2-4-9/h1-6,15H,12H2

> <OriginalSmiles>
ClC2(=NC=C(NS(=O)(=O)C1(=CC=C(N)C=C1))C=N2)

> <Canonical_QSARr>
NC1C=CC(=CC=1)S(=O)(=O)NC1=CN=C(Cl)N=C1

> <InChI Key_QSARr>
RMFPEJPMFLINPG-UHFFFAOYSA-N

> <Salt_Solvent (Concatenate)>
?

> <temp>


> <method>
potentiometric

> <type>
a/apparent

> <group>
?

> <basicOrAcidic>
acidic

> <pKa>
5.8

$$$$
10961
  Mrv1713012071712052D          

 12 13  0  0  0  0            999 V2000
   -0.7145   -0.9625    0.0000 C   0  0  0  0  0  0  0  0  0  0  0  0
    0.0000   -0.5500    0.0000 C   0  0  0  0  0  0  0  0  0  0  0  0
    0.0000    0.2750    0.0000 C   0  0  0  0  0  0  0  0  0  0  0  0
    0.7145    0.6875    0.0000 C   0  0  0  0  0  0  0  0  0  0  0  0
    1.4289    0.2750    0.0000 C   0  0  0  0  0  0  0  0  0  0  0  0
    1.4289   -0.5500    0.0000 C   0  0  0  0  0  0  0  0  0  0  0  0
    0.7145   -0.9625    0.0000 C   0  0  0  0  0  0  0  0  0  0  0  0
    2.1434   -0.9625    0.0000 Cl  0  0  0  0  0  0  0  0  0  0  0  0
   -0.7145    0.6875    0.0000 C   0  0  0  0  0  0  0  0  0  0  0  0
   -1.4289    0.2750    0.0000 C   0  0  0  0  0  0  0  0  0  0  0  0
   -1.4289   -0.5500    0.0000 C   0  0  0  0  0  0  0  0  0  0  0  0
   -2.1434   -0.9625    0.0000 O   0  0  0  0  0  0  0  0  0  0  0  0
  2  1  1  0  0  0  0
  2  3  2  0  0  0  0
  3  4  1  0  0  0  0
  4  5  2  0  0  0  0
  5  6  1  0  0  0  0
  6  7  2  0  0  0  0
  7  2  1  0  0  0  0
  6  8  1  0  0  0  0
  9  3  1  0  0  0  0
 10  9  1  0  0  0  0
 11 10  1  0  0  0  0
  1 11  2  0  0  0  0
 11 12  1  0  0  0  0
M  END
> <Molecule name>
10961

> <InChI_Code_QSARr>
InChI=1S/C10H9ClO/c11-9-3-1-7-2-4-10(12)6-8(7)5-9/h1,3,5-6,12H,2,4H2

> <OriginalSmiles>
ClC2(=CC1(=C(CCC(C1)=O)C=C2))

> <Canonical_QSARr>
OC1CCC2C=CC(Cl)=CC=2C=1

> <InChI Key_QSARr>
VSSTTXUBIQFARL-UHFFFAOYSA-N

> <Salt_Solvent (Concatenate)>
?

> <temp>
25

> <method>
spectrophotometric

> <type>
a1/apparent

> <group>
?

> <basicOrAcidic>
acidic

> <pKa>
12.3

$$$$
13260
  Mrv1713012071712052D          

 13 14  0  0  0  0            999 V2000
    0.7576   -0.8397    0.0000 C   0  0  0  0  0  0  0  0  0  0  0  0
    0.3451   -0.1253    0.0000 C   0  0  0  0  0  0  0  0  0  0  0  0
    0.3451    0.6997    0.0000 C   0  0  0  0  0  0  0  0  0  0  0  0
    1.0596    1.1122    0.0000 C   0  0  0  0  0  0  0  0  0  0  0  0
    1.0596    1.9372    0.0000 C   0  0  0  0  0  0  0  0  0  0  0  0
    0.3451    2.3497    0.0000 C   0  0  0  0  0  0  0  0  0  0  0  0
   -0.3694    1.9372    0.0000 C   0  0  0  0  0  0  0  0  0  0  0  0
   -1.0839    2.3497    0.0000 Cl  0  0  0  0  0  0  0  0  0  0  0  0
   -0.3694    1.1122    0.0000 C   0  0  0  0  0  0  0  0  0  0  0  0
   -0.0674   -0.8397    0.0000 C   0  0  0  0  0  0  0  0  0  0  0  0
    1.4721   -1.2522    0.0000 C   0  0  0  0  0  0  0  0  0  0  0  0
    2.1865   -0.8397    0.0000 O   0  0  0  0  0  0  0  0  0  0  0  0
    1.4721   -2.0772    0.0000 O   0  0  0  0  0  0  0  0  0  0  0  0
  2  1  1  0  0  0  0
  2  3  1  0  0  0  0
  4  3  2  0  0  0  0
  5  4  1  0  0  0  0
  6  5  2  0  0  0  0
  7  6  1  0  0  0  0
  7  8  1  0  0  0  0
  9  7  2  0  0  0  0
  3  9  1  0  0  0  0
 10  2  1  0  0  0  0
  1 10  1  0  0  0  0
  1 11  2  0  0  0  0
 11 12  1  0  0  0  0
 11 13  1  0  0  0  0
M  END
> <Molecule name>
13260

> <InChI_Code_QSARr>
InChI=1S/C10H9ClO2/c11-7-3-1-2-6(4-7)8-5-9(8)10(12)13/h1-4,8,12-13H,5H2

> <OriginalSmiles>
ClC1(=CC(=CC=C1)C2(C(C(=O)O)C2))

> <Canonical_QSARr>
OC(O)=C1CC1C1C=C(Cl)C=CC=1

> <InChI Key_QSARr>
TYKWCRAOSRCNFT-UHFFFAOYSA-N

> <Salt_Solvent (Concatenate)>
?

> <temp>
25

> <method>
potentiometric

> <type>
a/apparent

> <group>
?

> <basicOrAcidic>
acidic

> <pKa>
4.51

$$$$
13259
  Mrv1713012071712052D          

 13 14  0  0  0  0            999 V2000
    0.4714   -1.9078    0.0000 C   0  0  0  0  0  0  0  0  0  0  0  0
    0.0589   -1.1933    0.0000 C   0  0  0  0  0  0  0  0  0  0  0  0
    0.0589   -0.3683    0.0000 C   0  0  0  0  0  0  0  0  0  0  0  0
    0.7734    0.0442    0.0000 C   0  0  0  0  0  0  0  0  0  0  0  0
    0.7734    0.8692    0.0000 C   0  0  0  0  0  0  0  0  0  0  0  0
    0.0589    1.2817    0.0000 C   0  0  0  0  0  0  0  0  0  0  0  0
    0.0589    2.1067    0.0000 Cl  0  0  0  0  0  0  0  0  0  0  0  0
   -0.6556    0.8692    0.0000 C   0  0  0  0  0  0  0  0  0  0  0  0
   -0.6556    0.0442    0.0000 C   0  0  0  0  0  0  0  0  0  0  0  0
   -0.3536   -1.9078    0.0000 C   0  0  0  0  0  0  0  0  0  0  0  0
    1.1859   -2.3203    0.0000 C   0  0  0  0  0  0  0  0  0  0  0  0
    1.9003   -1.9078    0.0000 O   0  0  0  0  0  0  0  0  0  0  0  0
    1.1859   -3.1453    0.0000 O   0  0  0  0  0  0  0  0  0  0  0  0
  2  1  1  0  0  0  0
  2  3  1  0  0  0  0
  4  3  1  0  0  0  0
  5  4  2  0  0  0  0
  6  5  1  0  0  0  0
  6  7  1  0  0  0  0
  8  6  2  0  0  0  0
  9  8  1  0  0  0  0
  3  9  2  0  0  0  0
 10  2  1  0  0  0  0
  1 10  1  0  0  0  0
  1 11  2  0  0  0  0
 11 12  1  0  0  0  0
 11 13  1  0  0  0  0
M  END
> <Molecule name>
13259

> <InChI_Code_QSARr>
InChI=1S/C10H9ClO2/c11-7-3-1-6(2-4-7)8-5-9(8)10(12)13/h1-4,8,12-13H,5H2

> <OriginalSmiles>
ClC2(=CC=C(C1(C(C(=O)O)C1))C=C2)

> <Canonical_QSARr>
OC(O)=C1CC1C1C=CC(Cl)=CC=1

> <InChI Key_QSARr>
APDXHWLOFHSBRI-UHFFFAOYSA-N

> <Salt_Solvent (Concatenate)>
?

> <temp>
25

> <method>
potentiometric

> <type>
a/apparent

> <group>
?

> <basicOrAcidic>
acidic

> <pKa>
4.53

$$$$
10966
  Mrv1713012071712052D          

 12 13  0  0  0  0            999 V2000
   -1.4289   -0.8250    0.0000 C   0  0  0  0  0  0  0  0  0  0  0  0
   -0.7145   -1.2375    0.0000 C   0  0  0  0  0  0  0  0  0  0  0  0
   -0.0000   -0.8250    0.0000 C   0  0  0  0  0  0  0  0  0  0  0  0
   -0.0000   -0.0000    0.0000 C   0  0  0  0  0  0  0  0  0  0  0  0
    0.7145    0.4125    0.0000 C   0  0  0  0  0  0  0  0  0  0  0  0
    1.4289    0.0000    0.0000 C   0  0  0  0  0  0  0  0  0  0  0  0
    1.4289   -0.8250    0.0000 C   0  0  0  0  0  0  0  0  0  0  0  0
    0.7145   -1.2375    0.0000 C   0  0  0  0  0  0  0  0  0  0  0  0
    2.1434   -1.2375    0.0000 I   0  0  0  0  0  0  0  0  0  0  0  0
   -0.7145    0.4125    0.0000 C   0  0  0  0  0  0  0  0  0  0  0  0
   -1.4289    0.0000    0.0000 C   0  0  0  0  0  0  0  0  0  0  0  0
   -2.1434    0.4125    0.0000 O   0  0  0  0  0  0  0  0  0  0  0  0
  2  1  1  0  0  0  0
  3  2  1  0  0  0  0
  3  4  2  0  0  0  0
  4  5  1  0  0  0  0
  5  6  2  0  0  0  0
  6  7  1  0  0  0  0
  7  8  2  0  0  0  0
  8  3  1  0  0  0  0
  7  9  1  0  0  0  0
 10  4  1  0  0  0  0
 11 10  1  0  0  0  0
  1 11  2  0  0  0  0
 11 12  1  0  0  0  0
M  END
> <Molecule name>
10966

> <InChI_Code_QSARr>
InChI=1S/C10H9IO/c11-9-3-1-8-6-10(12)4-2-7(8)5-9/h1,3-5,12H,2,6H2

> <OriginalSmiles>
IC2(=CC1(=C(CC(=O)CC1)C=C2))

> <Canonical_QSARr>
OC1CC2C=CC(I)=CC=2CC=1

> <InChI Key_QSARr>
RYNZUYFVTRGQRU-UHFFFAOYSA-N

> <Salt_Solvent (Concatenate)>
?

> <temp>
25

> <method>
spectrophotometric

> <type>
a1/apparent

> <group>
?

> <basicOrAcidic>
acidic

> <pKa>
12.36

$$$$
17136
  Mrv1713012071712052D          

 15 16  0  0  0  0            999 V2000
   -1.0390   -1.4957    0.0000 N   0  0  0  0  0  0  0  0  0  0  0  0
   -0.7035   -2.2494    0.0000 C   0  0  0  0  0  0  0  0  0  0  0  0
    0.1170   -2.3356    0.0000 C   0  0  0  0  0  0  0  0  0  0  0  0
   -1.1884   -2.9168    0.0000 O   0  0  0  0  0  0  0  0  0  0  0  0
   -0.5541   -0.8283    0.0000 C   0  0  0  0  0  0  0  0  0  0  0  0
    0.2709   -0.8283    0.0000 N   0  0  0  0  0  0  0  0  0  0  0  0
    0.5258   -0.0437    0.0000 N   0  0  0  0  0  0  0  0  0  0  0  0
   -0.1416    0.4413    0.0000 C   0  0  0  0  0  0  0  0  0  0  0  0
   -0.1416    1.2663    0.0000 C   0  0  0  0  0  0  0  0  0  0  0  0
    0.5729    1.6788    0.0000 C   0  0  0  0  0  0  0  0  0  0  0  0
    0.5729    2.5038    0.0000 C   0  0  0  0  0  0  0  0  0  0  0  0
   -0.1416    2.9163    0.0000 C   0  0  0  0  0  0  0  0  0  0  0  0
   -0.8561    2.5038    0.0000 C   0  0  0  0  0  0  0  0  0  0  0  0
   -0.8561    1.6788    0.0000 C   0  0  0  0  0  0  0  0  0  0  0  0
   -0.8090   -0.0437    0.0000 S   0  0  0  0  0  0  0  0  0  0  0  0
  1  2  2  0  0  0  0
  2  3  1  0  0  0  0
  2  4  1  0  0  0  0
  1  5  1  0  0  0  0
  6  5  2  0  0  0  0
  7  6  1  0  0  0  0
  8  7  2  0  0  0  0
  8  9  1  0  0  0  0
 10  9  2  0  0  0  0
 11 10  1  0  0  0  0
 12 11  2  0  0  0  0
 13 12  1  0  0  0  0
 14 13  2  0  0  0  0
  9 14  1  0  0  0  0
 15  8  1  0  0  0  0
  5 15  1  0  0  0  0
M  END
> <Molecule name>
17136

> <InChI_Code_QSARr>
InChI=1S/C10H9N3OS/c1-7(14)11-10-13-12-9(15-10)8-5-3-2-4-6-8/h2-6H,1H3,(H,11,13,14)

> <OriginalSmiles>
S1(C(=NN=C1C2(=CC=CC=C2))NC(=O)C)

> <Canonical_QSARr>
C/C(/O)=N\C1=NN=C(S1)C1C=CC=CC=1

> <InChI Key_QSARr>
MOHXQYYZAKQQCP-UHFFFAOYSA-N

> <Salt_Solvent (Concatenate)>
?

> <temp>


> <method>
spectrophotometric

> <type>
a/apparent

> <group>
?

> <basicOrAcidic>
acidic

> <pKa>
8.9

$$$$
11211
  Mrv1713012071712052D          

 12 13  0  0  0  0            999 V2000
   -3.5724   -1.3750    0.0000 O   0  0  0  0  0  0  0  0  0  0  0  0
   -2.8579   -0.9625    0.0000 C   0  0  0  0  0  0  0  0  0  0  0  0
   -2.8579   -0.1375    0.0000 C   0  0  0  0  0  0  0  0  0  0  0  0
   -2.1434    0.2750    0.0000 C   0  0  0  0  0  0  0  0  0  0  0  0
   -1.4290   -0.1375    0.0000 C   0  0  0  0  0  0  0  0  0  0  0  0
   -0.7145    0.2750    0.0000 C   0  0  0  0  0  0  0  0  0  0  0  0
   -0.0000   -0.1375    0.0000 C   0  0  0  0  0  0  0  0  0  0  0  0
   -0.0000   -0.9625    0.0000 N   0  3  0  0  0  0  0  0  0  0  0  0
    0.7145   -1.3750    0.0000 C   0  0  0  0  0  0  0  0  0  0  0  0
   -0.7145   -1.3750    0.0000 C   0  0  0  0  0  0  0  0  0  0  0  0
   -1.4290   -0.9625    0.0000 C   0  0  0  0  0  0  0  0  0  0  0  0
   -2.1434   -1.3750    0.0000 C   0  0  0  0  0  0  0  0  0  0  0  0
  1  2  1  0  0  0  0
  3  2  1  0  0  0  0
  4  3  2  0  0  0  0
  5  4  1  0  0  0  0
  5  6  2  0  0  0  0
  6  7  1  0  0  0  0
  7  8  2  0  0  0  0
  8  9  1  0  0  0  0
  8 10  1  0  0  0  0
 10 11  2  0  0  0  0
 11  5  1  0  0  0  0
 12 11  1  0  0  0  0
  2 12  2  0  0  0  0
M  CHG  1   8   1
M  END
> <Molecule name>
11211

> <InChI_Code_QSARr>
InChI=1S/C10H9NO/c1-11-5-4-8-2-3-10(12)6-9(8)7-11/h2-7H,1H3/p+1

> <OriginalSmiles>
OC2(=CC=1(C(=CC=[N+](C=1)C)C=C2))

> <Canonical_QSARr>
C[N+]1C=C2C=C(O)C=CC2=CC=1

> <InChI Key_QSARr>
ZLCXGHHFCVSSRK-UHFFFAOYSA-O

> <Salt_Solvent (Concatenate)>
?

> <temp>
20

> <method>
potentiometric

> <type>
a/apparent

> <group>
?

> <basicOrAcidic>
acidic

> <pKa>
7.09

$$$$
11207
  Mrv1713012071712052D          

 12 13  0  0  0  0            999 V2000
   -3.5724   -1.6500    0.0000 O   0  0  0  0  0  0  0  0  0  0  0  0
   -2.8579   -1.2375    0.0000 C   0  0  0  0  0  0  0  0  0  0  0  0
   -2.8579   -0.4125    0.0000 C   0  0  0  0  0  0  0  0  0  0  0  0
   -2.1434    0.0000    0.0000 C   0  0  0  0  0  0  0  0  0  0  0  0
   -1.4290   -0.4125    0.0000 C   0  0  0  0  0  0  0  0  0  0  0  0
   -0.7145    0.0000    0.0000 C   0  0  0  0  0  0  0  0  0  0  0  0
   -0.0000   -0.4125    0.0000 N   0  3  0  0  0  0  0  0  0  0  0  0
   -0.0000   -1.2375    0.0000 C   0  0  0  0  0  0  0  0  0  0  0  0
   -0.7145   -1.6500    0.0000 C   0  0  0  0  0  0  0  0  0  0  0  0
   -1.4290   -1.2375    0.0000 C   0  0  0  0  0  0  0  0  0  0  0  0
   -2.1434   -1.6500    0.0000 C   0  0  0  0  0  0  0  0  0  0  0  0
    0.7145    0.0000    0.0000 C   0  0  0  0  0  0  0  0  0  0  0  0
  1  2  1  0  0  0  0
  3  2  1  0  0  0  0
  4  3  2  0  0  0  0
  5  4  1  0  0  0  0
  5  6  2  0  0  0  0
  6  7  1  0  0  0  0
  7  8  2  0  0  0  0
  8  9  1  0  0  0  0
  9 10  2  0  0  0  0
 10  5  1  0  0  0  0
 11 10  1  0  0  0  0
  2 11  2  0  0  0  0
  7 12  1  0  0  0  0
M  CHG  1   7   1
M  END
> <Molecule name>
11207

> <InChI_Code_QSARr>
InChI=1S/C10H9NO/c1-11-5-4-8-6-10(12)3-2-9(8)7-11/h2-7H,1H3/p+1

> <OriginalSmiles>
OC2(=CC=1(C(=C[N+](C)=CC=1)C=C2))

> <Canonical_QSARr>
C[N+]1C=C2C=CC(O)=CC2=CC=1

> <InChI Key_QSARr>
PCMZOBJZBLCMBV-UHFFFAOYSA-O

> <Salt_Solvent (Concatenate)>
?

> <temp>
20

> <method>
mean from 2

> <type>
a/apparent

> <group>
?

> <basicOrAcidic>
acidic

> <pKa>
6.06

$$$$
11204
  Mrv1713012071712052D          

 12 13  0  0  0  0            999 V2000
   -3.3342   -1.7875    0.0000 O   0  0  0  0  0  0  0  0  0  0  0  0
   -2.6197   -1.3750    0.0000 C   0  0  0  0  0  0  0  0  0  0  0  0
   -2.6197   -0.5500    0.0000 C   0  0  0  0  0  0  0  0  0  0  0  0
   -1.9053   -0.1375    0.0000 C   0  0  0  0  0  0  0  0  0  0  0  0
   -1.1908   -0.5500    0.0000 C   0  0  0  0  0  0  0  0  0  0  0  0
   -0.4763   -0.1375    0.0000 N   0  3  0  0  0  0  0  0  0  0  0  0
   -0.4763    0.6875    0.0000 C   0  0  0  0  0  0  0  0  0  0  0  0
    0.2381   -0.5500    0.0000 C   0  0  0  0  0  0  0  0  0  0  0  0
    0.2381   -1.3750    0.0000 C   0  0  0  0  0  0  0  0  0  0  0  0
   -0.4763   -1.7875    0.0000 C   0  0  0  0  0  0  0  0  0  0  0  0
   -1.1908   -1.3750    0.0000 C   0  0  0  0  0  0  0  0  0  0  0  0
   -1.9053   -1.7875    0.0000 C   0  0  0  0  0  0  0  0  0  0  0  0
  1  2  1  0  0  0  0
  3  2  1  0  0  0  0
  4  3  2  0  0  0  0
  5  4  1  0  0  0  0
  5  6  2  0  0  0  0
  6  7  1  0  0  0  0
  6  8  1  0  0  0  0
  8  9  2  0  0  0  0
  9 10  1  0  0  0  0
 10 11  2  0  0  0  0
 11  5  1  0  0  0  0
 12 11  1  0  0  0  0
  2 12  2  0  0  0  0
M  CHG  1   6   1
M  END
> <Molecule name>
11204

> <InChI_Code_QSARr>
InChI=1S/C10H9NO/c1-11-6-2-3-8-7-9(12)4-5-10(8)11/h2-7H,1H3/p+1

> <OriginalSmiles>
OC2(=CC=1(C(=[N+](C=CC=1)C)C=C2))

> <Canonical_QSARr>
C[N+]1C=CC=C2C=C(O)C=CC=12

> <InChI Key_QSARr>
QZNZRLKIBMZEIK-UHFFFAOYSA-O

> <Salt_Solvent (Concatenate)>
?

> <temp>
20

> <method>
potentiometric

> <type>
a/apparent

> <group>
?

> <basicOrAcidic>
acidic

> <pKa>
7.15

$$$$
11212
  Mrv1713012071712052D          

 12 13  0  0  0  0            999 V2000
   -1.7862   -1.4437    0.0000 O   0  0  0  0  0  0  0  0  0  0  0  0
   -1.7862   -0.6187    0.0000 C   0  0  0  0  0  0  0  0  0  0  0  0
   -2.5007   -0.2062    0.0000 C   0  0  0  0  0  0  0  0  0  0  0  0
   -2.5007    0.6188    0.0000 C   0  0  0  0  0  0  0  0  0  0  0  0
   -1.7862    1.0313    0.0000 C   0  0  0  0  0  0  0  0  0  0  0  0
   -1.0717    0.6188    0.0000 C   0  0  0  0  0  0  0  0  0  0  0  0
   -0.3572    1.0313    0.0000 C   0  0  0  0  0  0  0  0  0  0  0  0
    0.3572    0.6188    0.0000 C   0  0  0  0  0  0  0  0  0  0  0  0
    0.3572   -0.2062    0.0000 N   0  3  0  0  0  0  0  0  0  0  0  0
    1.0717   -0.6187    0.0000 C   0  0  0  0  0  0  0  0  0  0  0  0
   -0.3572   -0.6187    0.0000 C   0  0  0  0  0  0  0  0  0  0  0  0
   -1.0717   -0.2062    0.0000 C   0  0  0  0  0  0  0  0  0  0  0  0
  1  2  1  0  0  0  0
  3  2  2  0  0  0  0
  4  3  1  0  0  0  0
  5  4  2  0  0  0  0
  6  5  1  0  0  0  0
  6  7  2  0  0  0  0
  7  8  1  0  0  0  0
  8  9  2  0  0  0  0
  9 10  1  0  0  0  0
  9 11  1  0  0  0  0
 11 12  2  0  0  0  0
  2 12  1  0  0  0  0
 12  6  1  0  0  0  0
M  CHG  1   9   1
M  END
> <Molecule name>
11212

> <InChI_Code_QSARr>
InChI=1S/C10H9NO/c1-11-6-5-8-3-2-4-10(12)9(8)7-11/h2-7H,1H3/p+1

> <OriginalSmiles>
OC=2(C=1(C(=CC=[N+](C=1)C)C=CC=2))

> <Canonical_QSARr>
C[N+]1C=C2C(O)=CC=CC2=CC=1

> <InChI Key_QSARr>
LAHNVGJTYOXVCZ-UHFFFAOYSA-O

> <Salt_Solvent (Concatenate)>
?

> <temp>
20

> <method>
potentiometric

> <type>
a/apparent

> <group>
?

> <basicOrAcidic>
acidic

> <pKa>
5.81

$$$$
11208
  Mrv1713012071712052D          

 12 13  0  0  0  0            999 V2000
   -1.9053   -1.6500    0.0000 O   0  0  0  0  0  0  0  0  0  0  0  0
   -1.9053   -0.8250    0.0000 C   0  0  0  0  0  0  0  0  0  0  0  0
   -2.6197   -0.4125    0.0000 C   0  0  0  0  0  0  0  0  0  0  0  0
   -2.6197    0.4125    0.0000 C   0  0  0  0  0  0  0  0  0  0  0  0
   -1.9053    0.8250    0.0000 C   0  0  0  0  0  0  0  0  0  0  0  0
   -1.1908    0.4125    0.0000 C   0  0  0  0  0  0  0  0  0  0  0  0
   -0.4763    0.8250    0.0000 C   0  0  0  0  0  0  0  0  0  0  0  0
    0.2382    0.4125    0.0000 N   0  3  0  0  0  0  0  0  0  0  0  0
    0.2382   -0.4125    0.0000 C   0  0  0  0  0  0  0  0  0  0  0  0
   -0.4763   -0.8250    0.0000 C   0  0  0  0  0  0  0  0  0  0  0  0
   -1.1908   -0.4125    0.0000 C   0  0  0  0  0  0  0  0  0  0  0  0
    0.9526    0.8250    0.0000 C   0  0  0  0  0  0  0  0  0  0  0  0
  1  2  1  0  0  0  0
  3  2  2  0  0  0  0
  4  3  1  0  0  0  0
  5  4  2  0  0  0  0
  6  5  1  0  0  0  0
  6  7  2  0  0  0  0
  7  8  1  0  0  0  0
  8  9  2  0  0  0  0
  9 10  1  0  0  0  0
 10 11  2  0  0  0  0
  2 11  1  0  0  0  0
 11  6  1  0  0  0  0
  8 12  1  0  0  0  0
M  CHG  1   8   1
M  END
> <Molecule name>
11208

> <InChI_Code_QSARr>
InChI=1S/C10H9NO/c1-11-6-5-9-8(7-11)3-2-4-10(9)12/h2-7H,1H3/p+1

> <OriginalSmiles>
OC=2(C=1(C(=C[N+](C)=CC=1)C=CC=2))

> <Canonical_QSARr>
C[N+]1C=C2C=CC=C(O)C2=CC=1

> <InChI Key_QSARr>
JQPXNAFQNSXDTG-UHFFFAOYSA-O

> <Salt_Solvent (Concatenate)>
?

> <temp>
20

> <method>
potentiometric

> <type>
a/apparent

> <group>
?

> <basicOrAcidic>
acidic

> <pKa>
6.9

$$$$
11213
  Mrv1713012071712052D          

 12 13  0  0  0  0            999 V2000
   -1.7862   -1.8562    0.0000 O   0  0  0  0  0  0  0  0  0  0  0  0
   -1.7862   -1.0312    0.0000 C   0  0  0  0  0  0  0  0  0  0  0  0
   -2.5007   -0.6187    0.0000 C   0  0  0  0  0  0  0  0  0  0  0  0
   -2.5007    0.2063    0.0000 C   0  0  0  0  0  0  0  0  0  0  0  0
   -1.7862    0.6188    0.0000 C   0  0  0  0  0  0  0  0  0  0  0  0
   -1.0717    0.2063    0.0000 C   0  0  0  0  0  0  0  0  0  0  0  0
   -0.3572    0.6188    0.0000 N   0  3  0  0  0  0  0  0  0  0  0  0
   -0.3572    1.4438    0.0000 C   0  0  0  0  0  0  0  0  0  0  0  0
    0.3572    0.2063    0.0000 C   0  0  0  0  0  0  0  0  0  0  0  0
    0.3572   -0.6187    0.0000 C   0  0  0  0  0  0  0  0  0  0  0  0
   -0.3572   -1.0312    0.0000 C   0  0  0  0  0  0  0  0  0  0  0  0
   -1.0717   -0.6187    0.0000 C   0  0  0  0  0  0  0  0  0  0  0  0
  1  2  1  0  0  0  0
  3  2  2  0  0  0  0
  4  3  1  0  0  0  0
  5  4  2  0  0  0  0
  6  5  1  0  0  0  0
  6  7  2  0  0  0  0
  7  8  1  0  0  0  0
  7  9  1  0  0  0  0
  9 10  2  0  0  0  0
 10 11  1  0  0  0  0
 11 12  2  0  0  0  0
  2 12  1  0  0  0  0
 12  6  1  0  0  0  0
M  CHG  1   7   1
M  END
> <Molecule name>
11213

> <InChI_Code_QSARr>
InChI=1S/C10H9NO/c1-11-7-3-4-8-9(11)5-2-6-10(8)12/h2-7H,1H3/p+1

> <OriginalSmiles>
OC=2(C=1(C(=[N+](C=CC=1)C)C=CC=2))

> <Canonical_QSARr>
C[N+]1C=CC=C2C(O)=CC=CC=12

> <InChI Key_QSARr>
GBBVCUHEJCSCQA-UHFFFAOYSA-O

> <Salt_Solvent (Concatenate)>
?

> <temp>
20

> <method>
potentiometric

> <type>
a/apparent

> <group>
?

> <basicOrAcidic>
acidic

> <pKa>
6.12

$$$$
11206
  Mrv1713012071712052D          

 12 13  0  0  0  0            999 V2000
   -1.5480   -1.4437    0.0000 O   0  0  0  0  0  0  0  0  0  0  0  0
   -1.5480   -0.6187    0.0000 C   0  0  0  0  0  0  0  0  0  0  0  0
   -2.2625   -0.2062    0.0000 C   0  0  0  0  0  0  0  0  0  0  0  0
   -2.2625    0.6188    0.0000 C   0  0  0  0  0  0  0  0  0  0  0  0
   -1.5480    1.0313    0.0000 C   0  0  0  0  0  0  0  0  0  0  0  0
   -0.8336    0.6188    0.0000 C   0  0  0  0  0  0  0  0  0  0  0  0
   -0.1191    1.0313    0.0000 C   0  0  0  0  0  0  0  0  0  0  0  0
    0.5954    0.6188    0.0000 C   0  0  0  0  0  0  0  0  0  0  0  0
    0.5954   -0.2062    0.0000 C   0  0  0  0  0  0  0  0  0  0  0  0
   -0.1191   -0.6187    0.0000 N   0  3  0  0  0  0  0  0  0  0  0  0
   -0.1191   -1.4437    0.0000 C   0  0  0  0  0  0  0  0  0  0  0  0
   -0.8336   -0.2062    0.0000 C   0  0  0  0  0  0  0  0  0  0  0  0
  1  2  1  0  0  0  0
  3  2  2  0  0  0  0
  4  3  1  0  0  0  0
  5  4  2  0  0  0  0
  6  5  1  0  0  0  0
  6  7  2  0  0  0  0
  7  8  1  0  0  0  0
  8  9  2  0  0  0  0
  9 10  1  0  0  0  0
 10 11  1  0  0  0  0
 10 12  2  0  0  0  0
  2 12  1  0  0  0  0
 12  6  1  0  0  0  0
M  CHG  1  10   1
M  END
> <Molecule name>
11206

> <InChI_Code_QSARr>
InChI=1S/C10H9NO/c1-11-7-3-5-8-4-2-6-9(12)10(8)11/h2-7H,1H3/p+1

> <OriginalSmiles>
OC=2(C1(=[N+](C=CC=C1C=CC=2)C))

> <Canonical_QSARr>
C[N+]1C=CC=C2C=CC=C(O)C=12

> <InChI Key_QSARr>
BOYITWKGAJWSEJ-UHFFFAOYSA-O

> <Salt_Solvent (Concatenate)>
?

> <temp>
20

> <method>
potentiometric

> <type>
a/apparent

> <group>
?

> <basicOrAcidic>
acidic

> <pKa>
6.81

$$$$
11205
  Mrv1713012071712052D          

 12 13  0  0  0  0            999 V2000
   -2.9174   -2.0968    0.0000 O   0  0  0  0  0  0  0  0  0  0  0  0
   -2.2029   -1.6843    0.0000 C   0  0  0  0  0  0  0  0  0  0  0  0
   -1.4885   -2.0968    0.0000 C   0  0  0  0  0  0  0  0  0  0  0  0
   -0.7740   -1.6843    0.0000 C   0  0  0  0  0  0  0  0  0  0  0  0
   -0.7740   -0.8593    0.0000 C   0  0  0  0  0  0  0  0  0  0  0  0
   -0.0595   -0.4468    0.0000 C   0  0  0  0  0  0  0  0  0  0  0  0
    0.6549   -0.8593    0.0000 C   0  0  0  0  0  0  0  0  0  0  0  0
    0.6549   -1.6843    0.0000 C   0  0  0  0  0  0  0  0  0  0  0  0
   -0.0595   -2.0968    0.0000 C   0  0  0  0  0  0  0  0  0  0  0  0
   -1.4885   -0.4468    0.0000 N   0  3  0  0  0  0  0  0  0  0  0  0
   -1.4885    0.3782    0.0000 C   0  0  0  0  0  0  0  0  0  0  0  0
   -2.2029   -0.8593    0.0000 C   0  0  0  0  0  0  0  0  0  0  0  0
  1  2  1  0  0  0  0
  3  2  2  0  0  0  0
  4  3  1  0  0  0  0
  4  5  1  0  0  0  0
  5  6  2  0  0  0  0
  6  7  1  0  0  0  0
  7  8  2  0  0  0  0
  8  9  1  0  0  0  0
  9  4  2  0  0  0  0
 10  5  1  0  0  0  0
 10 11  1  0  0  0  0
 12 10  2  0  0  0  0
  2 12  1  0  0  0  0
M  CHG  1  10   1
M  END
> <Molecule name>
11205

> <InChI_Code_QSARr>
InChI=1S/C10H9NO/c1-11-7-9(12)6-8-4-2-3-5-10(8)11/h2-7H,1H3/p+1

> <OriginalSmiles>
OC=1(C=[N+](C2(=CC=CC=C2(C=1)))C)

> <Canonical_QSARr>
C[N+]1=CC(O)=CC2=CC=CC=C12

> <InChI Key_QSARr>
GCTBEVNSTBKIHQ-UHFFFAOYSA-O

> <Salt_Solvent (Concatenate)>
?

> <temp>
20

> <method>
mean from 2

> <type>
a/apparent

> <group>
?

> <basicOrAcidic>
acidic

> <pKa>
5.42

$$$$
11181
  Mrv1713012071712052D          

 12 13  0  0  0  0            999 V2000
   -1.6076   -1.9594    0.0000 O   0  0  0  0  0  0  0  0  0  0  0  0
   -1.6076   -1.1344    0.0000 C   0  0  0  0  0  0  0  0  0  0  0  0
   -2.3220   -0.7219    0.0000 C   0  0  0  0  0  0  0  0  0  0  0  0
   -2.3220    0.1031    0.0000 C   0  0  0  0  0  0  0  0  0  0  0  0
   -1.6076    0.5156    0.0000 C   0  0  0  0  0  0  0  0  0  0  0  0
   -1.6076    1.3406    0.0000 C   0  0  0  0  0  0  0  0  0  0  0  0
   -0.8931    0.1031    0.0000 C   0  0  0  0  0  0  0  0  0  0  0  0
   -0.1786    0.5156    0.0000 C   0  0  0  0  0  0  0  0  0  0  0  0
    0.5358    0.1031    0.0000 C   0  0  0  0  0  0  0  0  0  0  0  0
    0.5358   -0.7219    0.0000 C   0  0  0  0  0  0  0  0  0  0  0  0
   -0.1786   -1.1344    0.0000 N   0  0  0  0  0  0  0  0  0  0  0  0
   -0.8931   -0.7219    0.0000 C   0  0  0  0  0  0  0  0  0  0  0  0
  1  2  1  0  0  0  0
  3  2  2  0  0  0  0
  4  3  1  0  0  0  0
  5  4  2  0  0  0  0
  5  6  1  0  0  0  0
  7  5  1  0  0  0  0
  7  8  2  0  0  0  0
  8  9  1  0  0  0  0
  9 10  2  0  0  0  0
 10 11  1  0  0  0  0
 11 12  2  0  0  0  0
  2 12  1  0  0  0  0
 12  7  1  0  0  0  0
M  END
> <Molecule name>
11181

> <InChI_Code_QSARr>
InChI=1S/C10H9NO/c1-7-4-5-9(12)10-8(7)3-2-6-11-10/h2-6,12H,1H3

> <OriginalSmiles>
OC=2(C1(=NC=CC=C1C(C)=CC=2))

> <Canonical_QSARr>
CC1=CC=C(O)C2=NC=CC=C21

> <InChI Key_QSARr>
RPVGLMKJGQMQSN-UHFFFAOYSA-N

> <Salt_Solvent (Concatenate)>
?

> <temp>
25

> <method>
potentiometric

> <type>
a2/apparent

> <group>
?

> <basicOrAcidic>
acidic

> <pKa>
9.93

$$$$
11183
  Mrv1713012071712052D          

 12 13  0  0  0  0            999 V2000
   -1.7862   -1.8562    0.0000 O   0  0  0  0  0  0  0  0  0  0  0  0
   -1.7862   -1.0312    0.0000 C   0  0  0  0  0  0  0  0  0  0  0  0
   -2.5007   -0.6187    0.0000 C   0  0  0  0  0  0  0  0  0  0  0  0
   -2.5007    0.2063    0.0000 C   0  0  0  0  0  0  0  0  0  0  0  0
   -1.7862    0.6188    0.0000 C   0  0  0  0  0  0  0  0  0  0  0  0
   -1.0717    0.2063    0.0000 C   0  0  0  0  0  0  0  0  0  0  0  0
   -0.3572    0.6188    0.0000 C   0  0  0  0  0  0  0  0  0  0  0  0
    0.3572    0.2063    0.0000 C   0  0  0  0  0  0  0  0  0  0  0  0
    0.3572   -0.6187    0.0000 C   0  0  0  0  0  0  0  0  0  0  0  0
   -0.3572   -1.0312    0.0000 N   0  0  0  0  0  0  0  0  0  0  0  0
   -1.0717   -0.6187    0.0000 C   0  0  0  0  0  0  0  0  0  0  0  0
   -0.3572    1.4438    0.0000 C   0  0  0  0  0  0  0  0  0  0  0  0
  1  2  1  0  0  0  0
  3  2  2  0  0  0  0
  4  3  1  0  0  0  0
  5  4  2  0  0  0  0
  6  5  1  0  0  0  0
  6  7  2  0  0  0  0
  7  8  1  0  0  0  0
  8  9  2  0  0  0  0
  9 10  1  0  0  0  0
 10 11  2  0  0  0  0
  2 11  1  0  0  0  0
 11  6  1  0  0  0  0
  7 12  1  0  0  0  0
M  END
> <Molecule name>
11183

> <InChI_Code_QSARr>
InChI=1S/C10H9NO/c1-7-5-6-11-10-8(7)3-2-4-9(10)12/h2-6,12H,1H3

> <OriginalSmiles>
OC=2(C1(=NC=CC(=C1C=CC=2)C))

> <Canonical_QSARr>
CC1C=CN=C2C(O)=CC=CC2=1

> <InChI Key_QSARr>
OYUKRQOCPFZNHR-UHFFFAOYSA-N

> <Salt_Solvent (Concatenate)>
?

> <temp>
20

> <method>
spectrophotometric

> <type>
a1/apparent

> <group>
?

> <basicOrAcidic>
acidic

> <pKa>
8.44

$$$$
11184
  Mrv1713012071712052D          

 12 13  0  0  0  0            999 V2000
   -1.7862   -1.4437    0.0000 O   0  0  0  0  0  0  0  0  0  0  0  0
   -1.7862   -0.6187    0.0000 C   0  0  0  0  0  0  0  0  0  0  0  0
   -2.5007   -0.2062    0.0000 C   0  0  0  0  0  0  0  0  0  0  0  0
   -2.5007    0.6188    0.0000 C   0  0  0  0  0  0  0  0  0  0  0  0
   -1.7862    1.0313    0.0000 C   0  0  0  0  0  0  0  0  0  0  0  0
   -1.0717    0.6188    0.0000 C   0  0  0  0  0  0  0  0  0  0  0  0
   -0.3572    1.0313    0.0000 C   0  0  0  0  0  0  0  0  0  0  0  0
    0.3572    0.6188    0.0000 C   0  0  0  0  0  0  0  0  0  0  0  0
    0.3572   -0.2062    0.0000 C   0  0  0  0  0  0  0  0  0  0  0  0
    1.0717   -0.6187    0.0000 C   0  0  0  0  0  0  0  0  0  0  0  0
   -0.3572   -0.6187    0.0000 N   0  0  0  0  0  0  0  0  0  0  0  0
   -1.0717   -0.2062    0.0000 C   0  0  0  0  0  0  0  0  0  0  0  0
  1  2  1  0  0  0  0
  3  2  2  0  0  0  0
  4  3  1  0  0  0  0
  5  4  2  0  0  0  0
  6  5  1  0  0  0  0
  6  7  2  0  0  0  0
  7  8  1  0  0  0  0
  8  9  2  0  0  0  0
  9 10  1  0  0  0  0
  9 11  1  0  0  0  0
 11 12  2  0  0  0  0
  2 12  1  0  0  0  0
 12  6  1  0  0  0  0
M  END
> <Molecule name>
11184

> <InChI_Code_QSARr>
InChI=1S/C10H9NO/c1-7-5-6-8-3-2-4-9(12)10(8)11-7/h2-6,12H,1H3

> <OriginalSmiles>
OC=2(C1(=NC(=CC=C1C=CC=2)C))

> <Canonical_QSARr>
CC1=CC=C2C=CC=C(O)C2=N1

> <InChI Key_QSARr>
NBYLBWHHTUWMER-UHFFFAOYSA-N

> <Salt_Solvent (Concatenate)>
?

> <temp>
23

> <method>
mean from 4

> <type>
a1/apparent

> <group>
O-H

> <basicOrAcidic>
acidic

> <pKa>
10.08

$$$$
11191
  Mrv1713012071712052D          

 12 13  0  0  0  0            999 V2000
   -1.7862   -1.8562    0.0000 O   0  0  0  0  0  0  0  0  0  0  0  0
   -1.7862   -1.0312    0.0000 C   0  0  0  0  0  0  0  0  0  0  0  0
   -2.5007   -0.6187    0.0000 C   0  0  0  0  0  0  0  0  0  0  0  0
   -2.5007    0.2063    0.0000 C   0  0  0  0  0  0  0  0  0  0  0  0
   -1.7862    0.6188    0.0000 C   0  0  0  0  0  0  0  0  0  0  0  0
   -1.0717    0.2063    0.0000 C   0  0  0  0  0  0  0  0  0  0  0  0
   -0.3572    0.6188    0.0000 C   0  0  0  0  0  0  0  0  0  0  0  0
    0.3572    0.2063    0.0000 C   0  0  0  0  0  0  0  0  0  0  0  0
    0.3572   -0.6187    0.0000 C   0  0  0  0  0  0  0  0  0  0  0  0
   -0.3572   -1.0312    0.0000 C   0  0  0  0  0  0  0  0  0  0  0  0
   -1.0717   -0.6187    0.0000 C   0  0  0  0  0  0  0  0  0  0  0  0
   -0.3572    1.4438    0.0000 N   0  0  0  0  0  0  0  0  0  0  0  0
  1  2  1  0  0  0  0
  3  2  2  0  0  0  0
  4  3  1  0  0  0  0
  5  4  2  0  0  0  0
  6  5  1  0  0  0  0
  6  7  2  0  0  0  0
  7  8  1  0  0  0  0
  8  9  2  0  0  0  0
  9 10  1  0  0  0  0
 10 11  2  0  0  0  0
  2 11  1  0  0  0  0
 11  6  1  0  0  0  0
  7 12  1  0  0  0  0
M  END
> <Molecule name>
11191

> <InChI_Code_QSARr>
InChI=1S/C10H9NO/c11-9-5-1-4-8-7(9)3-2-6-10(8)12/h1-6,12H,11H2

> <OriginalSmiles>
OC=2(C=1(C(=C(N)C=CC=1)C=CC=2))

> <Canonical_QSARr>
NC1C=CC=C2C(O)=CC=CC2=1

> <InChI Key_QSARr>
ZBIBQNVRTVLOHQ-UHFFFAOYSA-N

> <Salt_Solvent (Concatenate)>
?

> <temp>


> <method>
potentiometric

> <type>
a/apparent

> <group>
?

> <basicOrAcidic>
acidic

> <pKa>
10.3

$$$$
11186
  Mrv1713012071712052D          

 12 13  0  0  0  0            999 V2000
   -2.6792   -1.9593    0.0000 O   0  0  0  0  0  0  0  0  0  0  0  0
   -1.9648   -1.5468    0.0000 C   0  0  0  0  0  0  0  0  0  0  0  0
   -1.2503   -1.9593    0.0000 C   0  0  0  0  0  0  0  0  0  0  0  0
   -0.5358   -1.5468    0.0000 C   0  0  0  0  0  0  0  0  0  0  0  0
   -0.5358   -0.7218    0.0000 C   0  0  0  0  0  0  0  0  0  0  0  0
    0.1786   -0.3093    0.0000 C   0  0  0  0  0  0  0  0  0  0  0  0
    0.8931   -0.7218    0.0000 C   0  0  0  0  0  0  0  0  0  0  0  0
    0.8931   -1.5468    0.0000 C   0  0  0  0  0  0  0  0  0  0  0  0
    0.1786   -1.9593    0.0000 C   0  0  0  0  0  0  0  0  0  0  0  0
   -1.2503   -0.3093    0.0000 C   0  0  0  0  0  0  0  0  0  0  0  0
   -1.9648   -0.7218    0.0000 C   0  0  0  0  0  0  0  0  0  0  0  0
   -2.6792   -0.3093    0.0000 N   0  0  0  0  0  0  0  0  0  0  0  0
  1  2  1  0  0  0  0
  3  2  2  0  0  0  0
  4  3  1  0  0  0  0
  4  5  1  0  0  0  0
  5  6  2  0  0  0  0
  6  7  1  0  0  0  0
  7  8  2  0  0  0  0
  8  9  1  0  0  0  0
  9  4  2  0  0  0  0
 10  5  1  0  0  0  0
 11 10  2  0  0  0  0
  2 11  1  0  0  0  0
 11 12  1  0  0  0  0
M  END
> <Molecule name>
11186

> <InChI_Code_QSARr>
InChI=1S/C10H9NO/c11-9-5-7-3-1-2-4-8(7)6-10(9)12/h1-6,12H,11H2

> <OriginalSmiles>
OC=1(C(N)=CC2(=CC=CC=C2(C=1)))

> <Canonical_QSARr>
NC1=CC2=CC=CC=C2C=C1O

> <InChI Key_QSARr>
ZHVPTERSBUMMHK-UHFFFAOYSA-N

> <Salt_Solvent (Concatenate)>
?

> <temp>
24

> <method>
mean from 2

> <type>
a1/apparent

> <group>
O-H

> <basicOrAcidic>
acidic

> <pKa>
9.35

$$$$
13377
  Mrv1713012071712052D          

 13 14  0  0  0  0            999 V2000
   -2.5889   -1.4891    0.0000 O   0  0  0  0  0  0  0  0  0  0  0  0
   -2.1764   -0.7746    0.0000 C   0  0  0  0  0  0  0  0  0  0  0  0
   -1.3514   -0.7746    0.0000 C   0  0  0  0  0  0  0  0  0  0  0  0
   -0.8665   -1.4420    0.0000 C   0  0  0  0  0  0  0  0  0  0  0  0
   -1.1214   -2.2267    0.0000 C   0  0  0  0  0  0  0  0  0  0  0  0
   -0.0819   -1.1871    0.0000 C   0  0  0  0  0  0  0  0  0  0  0  0
   -0.0819   -0.3621    0.0000 C   0  0  0  0  0  0  0  0  0  0  0  0
    0.6326    0.0504    0.0000 C   0  0  0  0  0  0  0  0  0  0  0  0
    1.3471   -0.3621    0.0000 C   0  0  0  0  0  0  0  0  0  0  0  0
    1.3471   -1.1871    0.0000 C   0  0  0  0  0  0  0  0  0  0  0  0
    0.6326   -1.5996    0.0000 C   0  0  0  0  0  0  0  0  0  0  0  0
   -0.8665   -0.1072    0.0000 N   0  0  0  0  0  0  0  0  0  0  0  0
   -2.5889   -0.0601    0.0000 O   0  0  0  0  0  0  0  0  0  0  0  0
  1  2  2  0  0  0  0
  2  3  1  0  0  0  0
  4  3  2  0  0  0  0
  4  5  1  0  0  0  0
  6  4  1  0  0  0  0
  6  7  2  0  0  0  0
  7  8  1  0  0  0  0
  8  9  2  0  0  0  0
  9 10  1  0  0  0  0
 10 11  2  0  0  0  0
 11  6  1  0  0  0  0
 12  7  1  0  0  0  0
  3 12  1  0  0  0  0
  2 13  1  0  0  0  0
M  END
> <Molecule name>
13377

> <InChI_Code_QSARr>
InChI=1S/C10H9NO2/c1-6-7-4-2-3-5-8(7)11-9(6)10(12)13/h2-5,11H,1H3,(H,12,13)

> <OriginalSmiles>
O=C(O)C=1(NC=2(C=CC=CC=2(C=1C)))

> <Canonical_QSARr>
CC1=C(NC2C=CC=CC=21)C(O)=O

> <InChI Key_QSARr>
NCXGWFIXUJHVLI-UHFFFAOYSA-N

> <Salt_Solvent (Concatenate)>
?

> <temp>
25

> <method>


> <type>
apparent

> <group>
?

> <basicOrAcidic>
acidic

> <pKa>
4.33

$$$$
13387
  Mrv1713012071712052D          

 13 14  0  0  0  0            999 V2000
    0.6879    0.8445    0.0000 O   0  0  0  0  0  0  0  0  0  0  0  0
    0.0205    1.3294    0.0000 C   0  0  0  0  0  0  0  0  0  0  0  0
    0.0205    2.1544    0.0000 O   0  0  0  0  0  0  0  0  0  0  0  0
   -0.6469    0.8445    0.0000 C   0  0  0  0  0  0  0  0  0  0  0  0
   -1.4316    1.0994    0.0000 C   0  0  0  0  0  0  0  0  0  0  0  0
   -0.3920    0.0598    0.0000 N   0  0  0  0  0  0  0  0  0  0  0  0
    0.4330    0.0598    0.0000 C   0  0  0  0  0  0  0  0  0  0  0  0
    0.9179   -0.6076    0.0000 C   0  0  0  0  0  0  0  0  0  0  0  0
    0.5824   -1.3613    0.0000 C   0  0  0  0  0  0  0  0  0  0  0  0
    1.0673   -2.0287    0.0000 C   0  0  0  0  0  0  0  0  0  0  0  0
    1.8878   -1.9425    0.0000 C   0  0  0  0  0  0  0  0  0  0  0  0
    2.2233   -1.1888    0.0000 C   0  0  0  0  0  0  0  0  0  0  0  0
    1.7384   -0.5214    0.0000 C   0  0  0  0  0  0  0  0  0  0  0  0
  2  1  1  0  0  0  0
  2  3  1  0  0  0  0
  4  2  2  0  0  0  0
  4  5  1  0  0  0  0
  6  4  1  0  0  0  0
  7  6  2  0  0  0  0
  1  7  1  0  0  0  0
  7  8  1  0  0  0  0
  9  8  1  0  0  0  0
 10  9  2  0  0  0  0
 11 10  1  0  0  0  0
 12 11  2  0  0  0  0
 13 12  1  0  0  0  0
  8 13  2  0  0  0  0
M  END
> <Molecule name>
13387

> <InChI_Code_QSARr>
InChI=1S/C10H9NO2/c1-7-10(12)13-9(11-7)8-5-3-2-4-6-8/h2-6,12H,1H3

> <OriginalSmiles>
O1(C(=NC(=C1O)C)C2(=CC=CC=C2))

> <Canonical_QSARr>
CC1N=C(OC=1O)C1C=CC=CC=1

> <InChI Key_QSARr>
DTYLLVHYYGGIBK-UHFFFAOYSA-N

> <Salt_Solvent (Concatenate)>
?

> <temp>
25

> <method>
spectrophotometric

> <type>
a1/apparent

> <group>
?

> <basicOrAcidic>
acidic

> <pKa>
8.94

$$$$
13654
  Mrv1713012071712052D          

 13 13  0  0  0  0            999 V2000
   -0.2391    0.5797    0.0000 C   0  0  0  0  0  0  0  0  0  0  0  0
   -0.2391   -0.2453    0.0000 C   0  0  0  0  0  0  0  0  0  0  0  0
   -0.9536   -0.6578    0.0000 C   0  0  0  0  0  0  0  0  0  0  0  0
   -0.9536   -1.4828    0.0000 C   0  0  0  0  0  0  0  0  0  0  0  0
   -0.2391   -1.8953    0.0000 C   0  0  0  0  0  0  0  0  0  0  0  0
    0.4753   -1.4828    0.0000 C   0  0  0  0  0  0  0  0  0  0  0  0
    0.4753   -0.6578    0.0000 C   0  0  0  0  0  0  0  0  0  0  0  0
   -0.9536    0.9922    0.0000 C   0  0  0  0  0  0  0  0  0  0  0  0
   -1.6681    0.5797    0.0000 C   0  0  0  0  0  0  0  0  0  0  0  0
   -2.3825    0.1672    0.0000 N   0  0  0  0  0  0  0  0  0  0  0  0
    0.4753    0.9922    0.0000 C   0  0  0  0  0  0  0  0  0  0  0  0
    1.1898    0.5797    0.0000 O   0  0  0  0  0  0  0  0  0  0  0  0
    0.4753    1.8172    0.0000 O   0  0  0  0  0  0  0  0  0  0  0  0
  1  2  1  0  0  0  0
  3  2  1  0  0  0  0
  4  3  2  0  0  0  0
  5  4  1  0  0  0  0
  6  5  2  0  0  0  0
  7  6  1  0  0  0  0
  2  7  2  0  0  0  0
  1  8  1  0  0  0  0
  8  9  1  0  0  0  0
  9 10  3  0  0  0  0
  1 11  2  0  0  0  0
 11 12  1  0  0  0  0
 11 13  1  0  0  0  0
M  END
> <Molecule name>
13654

> <InChI_Code_QSARr>
InChI=1S/C10H9NO2/c11-7-6-9(10(12)13)8-4-2-1-3-5-8/h1-5,12-13H,6H2

> <OriginalSmiles>
O=C(O)C(C1(=CC=CC=C1))CC#N

> <Canonical_QSARr>
N#CCC(C1C=CC=CC=1)=C(O)O

> <InChI Key_QSARr>
MWAVHQQBVIXSPE-UHFFFAOYSA-N

> <Salt_Solvent (Concatenate)>
?

> <temp>
25

> <method>
conductometric

> <type>
a/apparent

> <group>
?

> <basicOrAcidic>
acidic

> <pKa>
3.44

$$$$
13647
  Mrv1713012071712052D          

 13 13  0  0  0  0            999 V2000
   -0.1927    0.3304    0.0000 C   0  0  0  0  0  0  0  0  0  0  0  0
    0.5218   -0.0821    0.0000 C   0  0  0  0  0  0  0  0  0  0  0  0
    1.2363   -0.4946    0.0000 N   0  0  0  0  0  0  0  0  0  0  0  0
   -0.9071   -0.0821    0.0000 C   0  0  0  0  0  0  0  0  0  0  0  0
   -0.9071   -0.9071    0.0000 C   0  0  0  0  0  0  0  0  0  0  0  0
   -1.6216   -1.3196    0.0000 C   0  0  0  0  0  0  0  0  0  0  0  0
   -1.6216   -2.1446    0.0000 C   0  0  0  0  0  0  0  0  0  0  0  0
   -0.9071   -2.5571    0.0000 C   0  0  0  0  0  0  0  0  0  0  0  0
   -0.1927   -2.1446    0.0000 C   0  0  0  0  0  0  0  0  0  0  0  0
   -0.1927   -1.3196    0.0000 C   0  0  0  0  0  0  0  0  0  0  0  0
   -0.1927    1.1554    0.0000 C   0  0  0  0  0  0  0  0  0  0  0  0
    0.5218    1.5679    0.0000 O   0  0  0  0  0  0  0  0  0  0  0  0
   -0.9071    1.5679    0.0000 O   0  0  0  0  0  0  0  0  0  0  0  0
  1  2  1  0  0  0  0
  2  3  3  0  0  0  0
  1  4  1  0  0  0  0
  4  5  1  0  0  0  0
  6  5  1  0  0  0  0
  7  6  2  0  0  0  0
  8  7  1  0  0  0  0
  9  8  2  0  0  0  0
 10  9  1  0  0  0  0
  5 10  2  0  0  0  0
  1 11  2  0  0  0  0
 11 12  1  0  0  0  0
 11 13  1  0  0  0  0
M  END
> <Molecule name>
13647

> <InChI_Code_QSARr>
InChI=1S/C10H9NO2/c11-7-9(10(12)13)6-8-4-2-1-3-5-8/h1-5,12-13H,6H2

> <OriginalSmiles>
O=C(O)C(C#N)CC1(=CC=CC=C1)

> <Canonical_QSARr>
N#CC(CC1C=CC=CC=1)=C(O)O

> <InChI Key_QSARr>
NUGQZOYXXKGQLD-UHFFFAOYSA-N

> <Salt_Solvent (Concatenate)>
?

> <temp>
25

> <method>
conductometric

> <type>
apparent

> <group>
?

> <basicOrAcidic>
acidic

> <pKa>
2.24

$$$$
13384
  Mrv1713012071712052D          

 13 14  0  0  0  0            999 V2000
   -1.4401   -0.9696    0.0000 C   0  0  0  0  0  0  0  0  0  0  0  0
   -1.1851   -0.1850    0.0000 C   0  0  0  0  0  0  0  0  0  0  0  0
   -1.6701    0.4824    0.0000 C   0  0  0  0  0  0  0  0  0  0  0  0
   -1.1851    1.1499    0.0000 N   0  0  0  0  0  0  0  0  0  0  0  0
   -0.4005    0.8949    0.0000 C   0  0  0  0  0  0  0  0  0  0  0  0
    0.3140    1.3074    0.0000 C   0  0  0  0  0  0  0  0  0  0  0  0
    1.0284    0.8949    0.0000 C   0  0  0  0  0  0  0  0  0  0  0  0
    1.0284    0.0699    0.0000 C   0  0  0  0  0  0  0  0  0  0  0  0
    0.3140   -0.3426    0.0000 C   0  0  0  0  0  0  0  0  0  0  0  0
   -0.4005    0.0699    0.0000 C   0  0  0  0  0  0  0  0  0  0  0  0
   -0.8880   -1.5827    0.0000 C   0  0  0  0  0  0  0  0  0  0  0  0
   -0.0811   -1.4112    0.0000 O   0  0  0  0  0  0  0  0  0  0  0  0
   -1.1430   -2.3673    0.0000 O   0  0  0  0  0  0  0  0  0  0  0  0
  1  2  1  0  0  0  0
  3  2  2  0  0  0  0
  4  3  1  0  0  0  0
  5  4  1  0  0  0  0
  5  6  1  0  0  0  0
  6  7  2  0  0  0  0
  7  8  1  0  0  0  0
  8  9  2  0  0  0  0
  9 10  1  0  0  0  0
  2 10  1  0  0  0  0
 10  5  2  0  0  0  0
  1 11  2  0  0  0  0
 11 12  1  0  0  0  0
 11 13  1  0  0  0  0
M  END
> <Molecule name>
13384

> <InChI_Code_QSARr>
InChI=1S/C10H9NO2/c12-10(13)5-7-6-11-9-4-2-1-3-8(7)9/h1-6,11-13H

> <OriginalSmiles>
O=C(O)CC=2(C1(=C(C=CC=C1)NC=2))

> <Canonical_QSARr>
OC(O)=CC1=CNC2C=CC=CC=21

> <InChI Key_QSARr>
XLJMMNKBXPUJHX-UHFFFAOYSA-N

> <Salt_Solvent (Concatenate)>
?

> <temp>
23

> <method>
mean from 4

> <type>
a1/apparent

> <group>
COOH

> <basicOrAcidic>
acidic

> <pKa>
4.39

$$$$
13376
  Mrv1713012071712052D          

 13 14  0  0  0  0            999 V2000
   -1.4401   -0.9696    0.0000 C   0  0  0  0  0  0  0  0  0  0  0  0
   -1.1851   -0.1850    0.0000 N   0  0  0  0  0  0  0  0  0  0  0  0
   -1.6700    0.4824    0.0000 C   0  0  0  0  0  0  0  0  0  0  0  0
   -1.1851    1.1499    0.0000 C   0  0  0  0  0  0  0  0  0  0  0  0
   -0.4005    0.8949    0.0000 C   0  0  0  0  0  0  0  0  0  0  0  0
    0.3140    1.3074    0.0000 C   0  0  0  0  0  0  0  0  0  0  0  0
    1.0284    0.8949    0.0000 C   0  0  0  0  0  0  0  0  0  0  0  0
    1.0284    0.0699    0.0000 C   0  0  0  0  0  0  0  0  0  0  0  0
    0.3140   -0.3426    0.0000 C   0  0  0  0  0  0  0  0  0  0  0  0
   -0.4005    0.0699    0.0000 C   0  0  0  0  0  0  0  0  0  0  0  0
   -0.8880   -1.5827    0.0000 C   0  0  0  0  0  0  0  0  0  0  0  0
   -0.0811   -1.4112    0.0000 O   0  0  0  0  0  0  0  0  0  0  0  0
   -1.1430   -2.3673    0.0000 O   0  0  0  0  0  0  0  0  0  0  0  0
  1  2  1  0  0  0  0
  3  2  1  0  0  0  0
  4  3  2  0  0  0  0
  5  4  1  0  0  0  0
  5  6  1  0  0  0  0
  6  7  2  0  0  0  0
  7  8  1  0  0  0  0
  8  9  2  0  0  0  0
  9 10  1  0  0  0  0
  2 10  1  0  0  0  0
 10  5  2  0  0  0  0
  1 11  2  0  0  0  0
 11 12  1  0  0  0  0
 11 13  1  0  0  0  0
M  END
> <Molecule name>
13376

> <InChI_Code_QSARr>
InChI=1S/C10H9NO2/c12-10(13)7-11-6-5-8-3-1-2-4-9(8)11/h1-7,12-13H

> <OriginalSmiles>
O=C(O)CN2(C1(=C(C=CC=C1)C=C2))

> <Canonical_QSARr>
OC(O)=CN1C=CC2C=CC=CC1=2

> <InChI Key_QSARr>
KJHXDNAPYKKSMW-UHFFFAOYSA-N

> <Salt_Solvent (Concatenate)>
?

> <temp>
25

> <method>


> <type>
a1/apparent

> <group>
COO-H

> <basicOrAcidic>
acidic

> <pKa>
3.4

$$$$
12530
  Mrv1713012071712052D          

 14 15  0  0  0  0            999 V2000
   -0.7145   -0.7071    0.0000 C   0  0  0  0  0  0  0  0  0  0  0  0
    0.0000   -0.2946    0.0000 C   0  0  0  0  0  0  0  0  0  0  0  0
    0.0000    0.5304    0.0000 C   0  0  0  0  0  0  0  0  0  0  0  0
    0.7145    0.9429    0.0000 C   0  0  0  0  0  0  0  0  0  0  0  0
    1.4289    0.5304    0.0000 C   0  0  0  0  0  0  0  0  0  0  0  0
    1.4289   -0.2946    0.0000 C   0  0  0  0  0  0  0  0  0  0  0  0
    0.7145   -0.7071    0.0000 C   0  0  0  0  0  0  0  0  0  0  0  0
    2.1434   -0.7071    0.0000 N   0  3  0  0  0  0  0  0  0  0  0  0
    2.1434   -1.5321    0.0000 O   0  5  0  0  0  0  0  0  0  0  0  0
    2.8579   -0.2946    0.0000 O   0  0  0  0  0  0  0  0  0  0  0  0
   -0.7145    0.9429    0.0000 C   0  0  0  0  0  0  0  0  0  0  0  0
   -1.4289    0.5304    0.0000 C   0  0  0  0  0  0  0  0  0  0  0  0
   -1.4289   -0.2946    0.0000 C   0  0  0  0  0  0  0  0  0  0  0  0
   -2.1434   -0.7071    0.0000 O   0  0  0  0  0  0  0  0  0  0  0  0
  2  1  1  0  0  0  0
  2  3  2  0  0  0  0
  3  4  1  0  0  0  0
  4  5  2  0  0  0  0
  5  6  1  0  0  0  0
  6  7  2  0  0  0  0
  7  2  1  0  0  0  0
  6  8  1  0  0  0  0
  8  9  1  0  0  0  0
  8 10  2  0  0  0  0
 11  3  1  0  0  0  0
 12 11  1  0  0  0  0
 13 12  1  0  0  0  0
  1 13  2  0  0  0  0
 13 14  1  0  0  0  0
M  CHG  2   8   1   9  -1
M  END
> <Molecule name>
12530

> <InChI_Code_QSARr>
InChI=1S/C10H9NO3/c12-10-4-2-7-1-3-9(11(13)14)5-8(7)6-10/h1,3,5-6,12H,2,4H2

> <OriginalSmiles>
O=[N+]([O-])C2(=CC1(=C(CCC(C1)=O)C=C2))

> <Canonical_QSARr>
[O-][N+](=O)C1C=CC2CCC(O)=CC=2C=1

> <InChI Key_QSARr>
HWTINUJHJZQIKX-UHFFFAOYSA-N

> <Salt_Solvent (Concatenate)>
?

> <temp>
25

> <method>
spectrophotometric

> <type>
a1/apparent

> <group>
?

> <basicOrAcidic>
acidic

> <pKa>
11.76

$$$$
12250
  Mrv1713012071712052D          

 14 14  0  0  0  0            999 V2000
    0.0000   -1.6500    0.0000 O   0  0  0  0  0  0  0  0  0  0  0  0
    0.0000   -2.4750    0.0000 C   0  0  0  0  0  0  0  0  0  0  0  0
   -0.7145   -2.8875    0.0000 C   0  0  0  0  0  0  0  0  0  0  0  0
   -0.7145   -3.7125    0.0000 C   0  0  0  0  0  0  0  0  0  0  0  0
   -1.4289   -4.1250    0.0000 C   0  0  0  0  0  0  0  0  0  0  0  0
   -1.4289   -4.9500    0.0000 C   0  0  0  0  0  0  0  0  0  0  0  0
   -2.1434   -5.3625    0.0000 C   0  0  0  0  0  0  0  0  0  0  0  0
   -2.8579   -4.9500    0.0000 C   0  0  0  0  0  0  0  0  0  0  0  0
   -2.8579   -4.1250    0.0000 C   0  0  0  0  0  0  0  0  0  0  0  0
   -2.1434   -3.7125    0.0000 C   0  0  0  0  0  0  0  0  0  0  0  0
    0.7145   -2.8875    0.0000 O   0  0  0  0  0  0  0  0  0  0  0  0
    1.4289   -2.4750    0.0000 N   0  0  0  0  0  0  0  0  0  0  0  0
    2.1434   -2.8875    0.0000 C   0  0  0  0  0  0  0  0  0  0  0  0
    2.8579   -2.4750    0.0000 O   0  0  0  0  0  0  0  0  0  0  0  0
  1  2  2  0  0  0  0
  3  2  1  4  0  0  0
  3  4  2  0  0  0  0
  4  5  1  0  0  0  0
  5  6  1  0  0  0  0
  6  7  2  0  0  0  0
  7  8  1  0  0  0  0
  8  9  2  0  0  0  0
  9 10  1  0  0  0  0
  5 10  2  0  0  0  0
  2 11  1  0  0  0  0
 11 12  1  0  0  0  0
 12 13  1  0  0  0  0
 13 14  2  0  0  0  0
M  END
> <Molecule name>
12250

> <InChI_Code_QSARr>
InChI=1S/C10H9NO3/c12-8-11-14-10(13)7-6-9-4-2-1-3-5-9/h1-8H,(H,11,12)

> <OriginalSmiles>
O=C(ONC=O)C=CC1(=CC=CC=C1)

> <Canonical_QSARr>
O=C(C=CC1C=CC=CC=1)ONC=O

> <InChI Key_QSARr>
JJULRMOOMUHVRU-UHFFFAOYSA-N

> <Salt_Solvent (Concatenate)>
?

> <temp>
25

> <method>
potentiometric

> <type>
a1/apparent

> <group>
?

> <basicOrAcidic>
acidic

> <pKa>
5.9

$$$$
14672
  Mrv1713012071712052D          

 15 15  0  0  0  0            999 V2000
    1.4289    3.3000    0.0000 C   0  0  0  0  0  0  0  0  0  0  0  0
    1.4289    2.4750    0.0000 C   0  0  0  0  0  0  0  0  0  0  0  0
    0.7145    2.0625    0.0000 C   0  0  0  0  0  0  0  0  0  0  0  0
    0.0000    2.4750    0.0000 C   0  0  0  0  0  0  0  0  0  0  0  0
   -0.7145    2.0625    0.0000 O   0  0  0  0  0  0  0  0  0  0  0  0
    0.0000    3.3000    0.0000 O   0  0  0  0  0  0  0  0  0  0  0  0
    0.7145    1.2375    0.0000 C   0  0  0  0  0  0  0  0  0  0  0  0
    1.4289    0.8250    0.0000 C   0  0  0  0  0  0  0  0  0  0  0  0
    1.4289   -0.0000    0.0000 C   0  0  0  0  0  0  0  0  0  0  0  0
    0.7145   -0.4125    0.0000 C   0  0  0  0  0  0  0  0  0  0  0  0
    0.0000    0.0000    0.0000 C   0  0  0  0  0  0  0  0  0  0  0  0
    0.0000    0.8250    0.0000 C   0  0  0  0  0  0  0  0  0  0  0  0
    0.7145   -1.2375    0.0000 N   0  3  0  0  0  0  0  0  0  0  0  0
    1.4289   -1.6500    0.0000 O   0  5  0  0  0  0  0  0  0  0  0  0
   -0.0000   -1.6500    0.0000 O   0  0  0  0  0  0  0  0  0  0  0  0
  2  1  1  4  0  0  0
  2  3  2  0  0  0  0
  3  4  1  0  0  0  0
  4  5  1  0  0  0  0
  4  6  2  0  0  0  0
  3  7  1  0  0  0  0
  7  8  1  0  0  0  0
  8  9  2  0  0  0  0
  9 10  1  0  0  0  0
 10 11  2  0  0  0  0
 11 12  1  0  0  0  0
  7 12  2  0  0  0  0
 10 13  1  0  0  0  0
 13 14  1  0  0  0  0
 13 15  2  0  0  0  0
M  CHG  2  13   1  14  -1
M  END
> <Molecule name>
14672

> <InChI_Code_QSARr>
InChI=1S/C10H9NO4/c1-2-9(10(12)13)7-3-5-8(6-4-7)11(14)15/h2-6H,1H3,(H,12,13)

> <OriginalSmiles>
O=[N+]([O-])C1(=CC=C(C(C(=O)O)=CC)C=C1)

> <Canonical_QSARr>
CC=C(C(O)=O)C1C=CC(=CC=1)[N+]([O-])=O

> <InChI Key_QSARr>
DKIDVFLMXDKXAF-UHFFFAOYSA-N

> <Salt_Solvent (Concatenate)>
?

> <temp>


> <method>


> <type>
a/apparent

> <group>
?

> <basicOrAcidic>
acidic

> <pKa>
5.0

$$$$
17058
  Mrv1713012071712052D          

 15 16  0  0  0  0            999 V2000
    1.1663   -2.0143    0.0000 C   0  0  0  0  0  0  0  0  0  0  0  0
    0.7538   -1.2999    0.0000 C   0  0  0  0  0  0  0  0  0  0  0  0
    0.7538   -0.4749    0.0000 C   0  0  0  0  0  0  0  0  0  0  0  0
    1.4683   -0.0624    0.0000 C   0  0  0  0  0  0  0  0  0  0  0  0
    1.4683    0.7626    0.0000 C   0  0  0  0  0  0  0  0  0  0  0  0
    0.7538    1.1751    0.0000 C   0  0  0  0  0  0  0  0  0  0  0  0
    0.7538    2.0001    0.0000 N   0  3  0  0  0  0  0  0  0  0  0  0
    0.0394    2.4126    0.0000 O   0  5  0  0  0  0  0  0  0  0  0  0
    1.4683    2.4126    0.0000 O   0  0  0  0  0  0  0  0  0  0  0  0
    0.0394    0.7626    0.0000 C   0  0  0  0  0  0  0  0  0  0  0  0
    0.0394   -0.0624    0.0000 C   0  0  0  0  0  0  0  0  0  0  0  0
    0.3413   -2.0143    0.0000 C   0  0  0  0  0  0  0  0  0  0  0  0
    1.8808   -2.4268    0.0000 C   0  0  0  0  0  0  0  0  0  0  0  0
    2.5953   -2.0143    0.0000 O   0  0  0  0  0  0  0  0  0  0  0  0
    1.8808   -3.2518    0.0000 O   0  0  0  0  0  0  0  0  0  0  0  0
  2  1  1  0  0  0  0
  2  3  1  0  0  0  0
  4  3  1  0  0  0  0
  5  4  2  0  0  0  0
  6  5  1  0  0  0  0
  6  7  1  0  0  0  0
  7  8  1  0  0  0  0
  7  9  2  0  0  0  0
 10  6  2  0  0  0  0
 11 10  1  0  0  0  0
  3 11  2  0  0  0  0
 12  2  1  0  0  0  0
  1 12  1  0  0  0  0
  1 13  2  0  0  0  0
 13 14  1  0  0  0  0
 13 15  1  0  0  0  0
M  CHG  2   7   1   8  -1
M  END
> <Molecule name>
17058

> <InChI_Code_QSARr>
InChI=1S/C10H9NO4/c12-10(13)9-5-8(9)6-1-3-7(4-2-6)11(14)15/h1-4,8,12-13H,5H2

> <OriginalSmiles>
O=[N+]([O-])C2(=CC=C(C1(C(C(=O)O)C1))C=C2)

> <Canonical_QSARr>
[O-][N+](=O)C1=CC=C(C=C1)C1CC1=C(O)O

> <InChI Key_QSARr>
IMGADOWVLDZGTJ-UHFFFAOYSA-N

> <Salt_Solvent (Concatenate)>
?

> <temp>
25

> <method>
potentiometric

> <type>
a/apparent

> <group>
?

> <basicOrAcidic>
acidic

> <pKa>
4.45

$$$$
17057
  Mrv1713012071712052D          

 15 16  0  0  0  0            999 V2000
   -2.1434    0.4125    0.0000 C   0  0  0  0  0  0  0  0  0  0  0  0
   -1.4290   -0.0000    0.0000 C   0  0  0  0  0  0  0  0  0  0  0  0
   -0.7145    0.4125    0.0000 O   0  0  0  0  0  0  0  0  0  0  0  0
   -0.0000   -0.0000    0.0000 C   0  0  0  0  0  0  0  0  0  0  0  0
    0.7145    0.4125    0.0000 C   0  0  0  0  0  0  0  0  0  0  0  0
    1.4289   -0.0000    0.0000 C   0  0  0  0  0  0  0  0  0  0  0  0
    1.4289   -0.8250    0.0000 C   0  0  0  0  0  0  0  0  0  0  0  0
    0.7145   -1.2375    0.0000 C   0  0  0  0  0  0  0  0  0  0  0  0
   -0.0000   -0.8250    0.0000 C   0  0  0  0  0  0  0  0  0  0  0  0
   -0.7145   -1.2375    0.0000 C   0  0  0  0  0  0  0  0  0  0  0  0
   -0.7145   -2.0625    0.0000 O   0  0  0  0  0  0  0  0  0  0  0  0
   -1.4290   -0.8250    0.0000 N   0  0  0  0  0  0  0  0  0  0  0  0
   -2.8579   -0.0000    0.0000 C   0  0  0  0  0  0  0  0  0  0  0  0
   -2.8579   -0.8250    0.0000 O   0  0  0  0  0  0  0  0  0  0  0  0
   -3.5724    0.4125    0.0000 O   0  0  0  0  0  0  0  0  0  0  0  0
  1  2  1  0  0  0  0
  3  2  1  0  0  0  0
  4  3  1  0  0  0  0
  4  5  1  0  0  0  0
  5  6  2  0  0  0  0
  6  7  1  0  0  0  0
  7  8  2  0  0  0  0
  8  9  1  0  0  0  0
  9  4  2  0  0  0  0
 10  9  1  0  0  0  0
 10 11  2  0  0  0  0
 12 10  1  0  0  0  0
  2 12  1  0  0  0  0
  1 13  2  0  0  0  0
 13 14  1  0  0  0  0
 13 15  1  0  0  0  0
M  END
> <Molecule name>
17057

> <InChI_Code_QSARr>
InChI=1S/C10H9NO4/c12-9(13)5-8-11-10(14)6-3-1-2-4-7(6)15-8/h1-5,8,12-13H,(H,11,14)

> <OriginalSmiles>
O=C1(NC(OC2(=C1C=CC=C2))CC(=O)O)

> <Canonical_QSARr>
OC(O)=CC1NC(=O)C2C=CC=CC=2O1

> <InChI Key_QSARr>
QVTBQNNWFXZOJP-UHFFFAOYSA-N

> <Salt_Solvent (Concatenate)>
?

> <temp>


> <method>
potentiometric

> <type>
a/apparent

> <group>
?

> <basicOrAcidic>
acidic

> <pKa>
4.9

$$$$
11153
  Mrv1713012071712052D          

 12 13  0  0  0  0            999 V2000
   -3.3342   -1.7875    0.0000 S   0  0  0  0  0  0  0  0  0  0  0  0
   -2.6197   -1.3750    0.0000 C   0  0  0  0  0  0  0  0  0  0  0  0
   -2.6197   -0.5500    0.0000 C   0  0  0  0  0  0  0  0  0  0  0  0
   -1.9053   -0.1375    0.0000 C   0  0  0  0  0  0  0  0  0  0  0  0
   -1.1908   -0.5500    0.0000 C   0  0  0  0  0  0  0  0  0  0  0  0
   -0.4763   -0.1375    0.0000 N   0  3  0  0  0  0  0  0  0  0  0  0
   -0.4763    0.6875    0.0000 C   0  0  0  0  0  0  0  0  0  0  0  0
    0.2381   -0.5500    0.0000 C   0  0  0  0  0  0  0  0  0  0  0  0
    0.2381   -1.3750    0.0000 C   0  0  0  0  0  0  0  0  0  0  0  0
   -0.4763   -1.7875    0.0000 C   0  0  0  0  0  0  0  0  0  0  0  0
   -1.1908   -1.3750    0.0000 C   0  0  0  0  0  0  0  0  0  0  0  0
   -1.9053   -1.7875    0.0000 C   0  0  0  0  0  0  0  0  0  0  0  0
  1  2  1  0  0  0  0
  3  2  1  0  0  0  0
  4  3  2  0  0  0  0
  5  4  1  0  0  0  0
  5  6  2  0  0  0  0
  6  7  1  0  0  0  0
  6  8  1  0  0  0  0
  8  9  2  0  0  0  0
  9 10  1  0  0  0  0
 10 11  2  0  0  0  0
 11  5  1  0  0  0  0
 12 11  1  0  0  0  0
  2 12  2  0  0  0  0
M  CHG  1   6   1
M  END
> <Molecule name>
11153

> <InChI_Code_QSARr>
InChI=1S/C10H9NS/c1-11-6-2-3-8-7-9(12)4-5-10(8)11/h2-7H,1H3/p+1

> <OriginalSmiles>
SC2(=CC=1(C(=[N+](C=CC=1)C)C=C2))

> <Canonical_QSARr>
C[N+]1C=CC=C2C=C(S)C=CC=12

> <InChI Key_QSARr>
FRVGVZIJVUMDBM-UHFFFAOYSA-O

> <Salt_Solvent (Concatenate)>
?

> <temp>
20

> <method>
mean from 2

> <type>
a/apparent

> <group>
?

> <basicOrAcidic>
acidic

> <pKa>
4.12

$$$$
11156
  Mrv1713012071712052D          

 12 13  0  0  0  0            999 V2000
   -1.7862   -1.8562    0.0000 S   0  0  0  0  0  0  0  0  0  0  0  0
   -1.7862   -1.0312    0.0000 C   0  0  0  0  0  0  0  0  0  0  0  0
   -2.5007   -0.6187    0.0000 C   0  0  0  0  0  0  0  0  0  0  0  0
   -2.5007    0.2063    0.0000 C   0  0  0  0  0  0  0  0  0  0  0  0
   -1.7862    0.6188    0.0000 C   0  0  0  0  0  0  0  0  0  0  0  0
   -1.0717    0.2063    0.0000 C   0  0  0  0  0  0  0  0  0  0  0  0
   -0.3572    0.6188    0.0000 N   0  3  0  0  0  0  0  0  0  0  0  0
   -0.3572    1.4438    0.0000 C   0  0  0  0  0  0  0  0  0  0  0  0
    0.3572    0.2063    0.0000 C   0  0  0  0  0  0  0  0  0  0  0  0
    0.3572   -0.6187    0.0000 C   0  0  0  0  0  0  0  0  0  0  0  0
   -0.3572   -1.0312    0.0000 C   0  0  0  0  0  0  0  0  0  0  0  0
   -1.0717   -0.6187    0.0000 C   0  0  0  0  0  0  0  0  0  0  0  0
  1  2  1  0  0  0  0
  3  2  2  0  0  0  0
  4  3  1  0  0  0  0
  5  4  2  0  0  0  0
  6  5  1  0  0  0  0
  6  7  2  0  0  0  0
  7  8  1  0  0  0  0
  7  9  1  0  0  0  0
  9 10  2  0  0  0  0
 10 11  1  0  0  0  0
 11 12  2  0  0  0  0
  2 12  1  0  0  0  0
 12  6  1  0  0  0  0
M  CHG  1   7   1
M  END
> <Molecule name>
11156

> <InChI_Code_QSARr>
InChI=1S/C10H9NS/c1-11-7-3-4-8-9(11)5-2-6-10(8)12/h2-7H,1H3/p+1

> <OriginalSmiles>
SC=2(C=1(C(=[N+](C=CC=1)C)C=CC=2))

> <Canonical_QSARr>
C[N+]1C=CC=C2C(S)=CC=CC=12

> <InChI Key_QSARr>
YRKPYPYAOIVLAX-UHFFFAOYSA-O

> <Salt_Solvent (Concatenate)>
?

> <temp>
20

> <method>
spectrophotometric

> <type>
a/apparent

> <group>
?

> <basicOrAcidic>
acidic

> <pKa>
3.22

$$$$
11154
  Mrv1713012071712052D          

 12 13  0  0  0  0            999 V2000
   -2.9174   -2.0968    0.0000 S   0  0  0  0  0  0  0  0  0  0  0  0
   -2.2029   -1.6843    0.0000 C   0  0  0  0  0  0  0  0  0  0  0  0
   -1.4885   -2.0968    0.0000 C   0  0  0  0  0  0  0  0  0  0  0  0
   -0.7740   -1.6843    0.0000 C   0  0  0  0  0  0  0  0  0  0  0  0
   -0.7740   -0.8593    0.0000 C   0  0  0  0  0  0  0  0  0  0  0  0
   -0.0595   -0.4468    0.0000 C   0  0  0  0  0  0  0  0  0  0  0  0
    0.6549   -0.8593    0.0000 C   0  0  0  0  0  0  0  0  0  0  0  0
    0.6549   -1.6843    0.0000 C   0  0  0  0  0  0  0  0  0  0  0  0
   -0.0595   -2.0968    0.0000 C   0  0  0  0  0  0  0  0  0  0  0  0
   -1.4885   -0.4468    0.0000 N   0  3  0  0  0  0  0  0  0  0  0  0
   -1.4885    0.3782    0.0000 C   0  0  0  0  0  0  0  0  0  0  0  0
   -2.2029   -0.8593    0.0000 C   0  0  0  0  0  0  0  0  0  0  0  0
  1  2  1  0  0  0  0
  3  2  2  0  0  0  0
  4  3  1  0  0  0  0
  4  5  1  0  0  0  0
  5  6  2  0  0  0  0
  6  7  1  0  0  0  0
  7  8  2  0  0  0  0
  8  9  1  0  0  0  0
  9  4  2  0  0  0  0
 10  5  1  0  0  0  0
 10 11  1  0  0  0  0
 12 10  2  0  0  0  0
  2 12  1  0  0  0  0
M  CHG  1  10   1
M  END
> <Molecule name>
11154

> <InChI_Code_QSARr>
InChI=1S/C10H9NS/c1-11-7-9(12)6-8-4-2-3-5-10(8)11/h2-7H,1H3/p+1

> <OriginalSmiles>
SC=1(C=[N+](C2(=CC=CC=C2(C=1)))C)

> <Canonical_QSARr>
C[N+]1=CC(S)=CC2=CC=CC=C12

> <InChI Key_QSARr>
SKZKBWJZNNZNOK-UHFFFAOYSA-O

> <Salt_Solvent (Concatenate)>
?

> <temp>
20

> <method>
spectrophotometric

> <type>
a/apparent

> <group>
?

> <basicOrAcidic>
acidic

> <pKa>
2.4

$$$$
16054
  Mrv1713012071712052D          

 17 16  0  0  0  0            999 V2000
    2.8875   -0.7145    0.0000 N   0  0  0  0  0  0  0  0  0  0  0  0
    2.4750   -0.0000    0.0000 C   0  0  0  0  0  0  0  0  0  0  0  0
    2.0625    0.7145    0.0000 C   0  0  0  0  0  0  0  0  0  0  0  0
    1.2375    0.7145    0.0000 N   0  0  0  0  0  0  0  0  0  0  0  0
    0.8250    0.0000    0.0000 C   0  0  0  0  0  0  0  0  0  0  0  0
    1.2375   -0.7145    0.0000 C   0  0  0  0  0  0  0  0  0  0  0  0
    1.6500   -1.4289    0.0000 N   0  0  0  0  0  0  0  0  0  0  0  0
    0.0000    0.0000    0.0000 C   0  0  0  0  0  0  0  0  0  0  0  0
   -0.4125   -0.7145    0.0000 C   0  0  0  0  0  0  0  0  0  0  0  0
   -0.8250   -1.4289    0.0000 N   0  0  0  0  0  0  0  0  0  0  0  0
   -0.4125    0.7145    0.0000 C   0  0  0  0  0  0  0  0  0  0  0  0
   -0.8250    1.4289    0.0000 N   0  0  0  0  0  0  0  0  0  0  0  0
    2.4750    1.4289    0.0000 C   0  0  0  0  0  0  0  0  0  0  0  0
    2.0625    2.1434    0.0000 C   0  0  0  0  0  0  0  0  0  0  0  0
    1.6500    2.8579    0.0000 N   0  0  0  0  0  0  0  0  0  0  0  0
    3.3000    1.4289    0.0000 C   0  0  0  0  0  0  0  0  0  0  0  0
    4.1250    1.4289    0.0000 N   0  0  0  0  0  0  0  0  0  0  0  0
  1  2  3  0  0  0  0
  2  3  1  0  0  0  0
  3  4  2  0  0  0  0
  4  5  1  4  0  0  0
  5  6  1  0  0  0  0
  6  7  3  0  0  0  0
  5  8  2  0  0  0  0
  8  9  1  0  0  0  0
  9 10  3  0  0  0  0
  8 11  1  0  0  0  0
 11 12  3  0  0  0  0
  3 13  1  0  0  0  0
 13 14  1  0  0  0  0
 14 15  3  0  0  0  0
 13 16  1  0  0  0  0
 16 17  3  0  0  0  0
M  END
> <Molecule name>
16054

> <InChI_Code_QSARr>
InChI=1S/C10HN7/c11-1-7(2-12)9(5-15)17-10(6-16)8(3-13)4-14/h7H

> <OriginalSmiles>
N#CC(NC(C#N)=C(C#N)C#N)=C(C#N)C#N

> <Canonical_QSARr>
N#CC(=NC(C#N)=C(C#N)C#N)C(C#N)C#N

> <InChI Key_QSARr>
CHNOMIWAZBNIAG-UHFFFAOYSA-N

> <Salt_Solvent (Concatenate)>
?

> <temp>


> <method>


> <type>
a/apparent

> <group>
?

> <basicOrAcidic>
acidic

> <pKa>
2.1

$$$$
15785
  Mrv1713012071712052D          

 18 19  0  0  0  0            999 V2000
    2.0640   -3.2664    0.0000 Br  0  0  0  0  0  0  0  0  0  0  0  0
    2.0640   -2.4414    0.0000 C   0  0  0  0  0  0  0  0  0  0  0  0
    2.7785   -2.0289    0.0000 C   0  0  0  0  0  0  0  0  0  0  0  0
    2.7785   -1.2039    0.0000 C   0  0  0  0  0  0  0  0  0  0  0  0
    2.0640   -0.7914    0.0000 C   0  0  0  0  0  0  0  0  0  0  0  0
    2.0640    0.0336    0.0000 N   0  0  0  0  0  0  0  0  0  0  0  0
    1.3496    0.4460    0.0000 S   0  0  0  0  0  0  0  0  0  0  0  0
    0.6351    0.8585    0.0000 C   0  0  0  0  0  0  0  0  0  0  0  0
    0.6351    1.6836    0.0000 C   0  0  0  0  0  0  0  0  0  0  0  0
   -0.0794    2.0960    0.0000 C   0  0  0  0  0  0  0  0  0  0  0  0
   -0.7939    1.6835    0.0000 C   0  0  0  0  0  0  0  0  0  0  0  0
   -1.5083    2.0960    0.0000 N   0  0  0  0  0  0  0  0  0  0  0  0
   -0.7939    0.8585    0.0000 C   0  0  0  0  0  0  0  0  0  0  0  0
   -0.0794    0.4460    0.0000 C   0  0  0  0  0  0  0  0  0  0  0  0
    1.7621    1.1605    0.0000 O   0  0  0  0  0  0  0  0  0  0  0  0
    0.9371   -0.2684    0.0000 O   0  0  0  0  0  0  0  0  0  0  0  0
    1.3496   -1.2039    0.0000 C   0  0  0  0  0  0  0  0  0  0  0  0
    1.3496   -2.0289    0.0000 N   0  0  0  0  0  0  0  0  0  0  0  0
  1  2  1  0  0  0  0
  3  2  1  0  0  0  0
  4  3  2  0  0  0  0
  5  4  1  0  0  0  0
  5  6  1  0  0  0  0
  6  7  1  0  0  0  0
  7  8  1  0  0  0  0
  9  8  1  0  0  0  0
 10  9  2  0  0  0  0
 11 10  1  0  0  0  0
 11 12  1  0  0  0  0
 13 11  2  0  0  0  0
 14 13  1  0  0  0  0
  8 14  2  0  0  0  0
  7 15  2  0  0  0  0
  7 16  2  0  0  0  0
 17  5  2  0  0  0  0
 18 17  1  0  0  0  0
  2 18  2  0  0  0  0
M  END
> <Molecule name>
15785

> <InChI_Code_QSARr>
InChI=1S/C11H10BrN3O2S/c12-11-6-3-9(7-14-11)15-18(16,17)10-4-1-8(13)2-5-10/h1-7,15H,13H2

> <OriginalSmiles>
[Br]C2(=NC=C(NS(=O)(=O)C1(=CC=C(N)C=C1))C=C2)

> <Canonical_QSARr>
NC1C=CC(=CC=1)S(=O)(=O)NC1=CN=C(Br)C=C1

> <InChI Key_QSARr>
MPODODXILOYOLX-UHFFFAOYSA-N

> <Salt_Solvent (Concatenate)>
?

> <temp>


> <method>
potentiometric

> <type>
a/apparent

> <group>
?

> <basicOrAcidic>
acidic

> <pKa>
7.12

$$$$
12450
  Mrv1713012071712052D          

 14 15  0  0  0  0            999 V2000
    1.7733    1.0977    0.0000 O   0  0  0  0  0  0  0  0  0  0  0  0
    1.0588    0.6852    0.0000 C   0  0  0  0  0  0  0  0  0  0  0  0
    1.0588   -0.1398    0.0000 C   0  0  0  0  0  0  0  0  0  0  0  0
    0.3913   -0.6248    0.0000 C   0  0  0  0  0  0  0  0  0  0  0  0
    0.6463   -1.4094    0.0000 C   0  0  0  0  0  0  0  0  0  0  0  0
    1.4713   -1.4094    0.0000 N   0  0  0  0  0  0  0  0  0  0  0  0
    1.7262   -0.6248    0.0000 N   0  0  0  0  0  0  0  0  0  0  0  0
    0.3443    1.0977    0.0000 C   0  0  0  0  0  0  0  0  0  0  0  0
    0.3443    1.9227    0.0000 C   0  0  0  0  0  0  0  0  0  0  0  0
   -0.3702    2.3352    0.0000 C   0  0  0  0  0  0  0  0  0  0  0  0
   -1.0846    1.9227    0.0000 C   0  0  0  0  0  0  0  0  0  0  0  0
   -1.7991    2.3352    0.0000 C   0  0  0  0  0  0  0  0  0  0  0  0
   -1.0846    1.0977    0.0000 C   0  0  0  0  0  0  0  0  0  0  0  0
   -0.3702    0.6852    0.0000 C   0  0  0  0  0  0  0  0  0  0  0  0
  1  2  2  0  0  0  0
  2  3  1  0  0  0  0
  4  3  1  0  0  0  0
  5  4  2  0  0  0  0
  6  5  1  0  0  0  0
  7  6  1  0  0  0  0
  3  7  2  0  0  0  0
  2  8  1  0  0  0  0
  9  8  1  0  0  0  0
 10  9  2  0  0  0  0
 11 10  1  0  0  0  0
 11 12  1  0  0  0  0
 13 11  2  0  0  0  0
 14 13  1  0  0  0  0
  8 14  2  0  0  0  0
M  END
> <Molecule name>
12450

> <InChI_Code_QSARr>
InChI=1S/C11H10N2O/c1-8-2-4-9(5-3-8)11(14)10-6-7-12-13-10/h2-7H,1H3,(H,12,13)

> <OriginalSmiles>
O=C(C1(=CC=C(C)C=C1))C2(=NNC=C2)

> <Canonical_QSARr>
CC1C=CC(=CC=1)C(=O)C1C=CNN=1

> <InChI Key_QSARr>
ZLKDALHIEFVHIK-UHFFFAOYSA-N

> <Salt_Solvent (Concatenate)>
?

> <temp>


> <method>
spectrophotometric

> <type>
a/apparent

> <group>
?

> <basicOrAcidic>
acidic

> <pKa>
12.02

$$$$
12456
  Mrv1713012071712052D          

 14 15  0  0  0  0            999 V2000
    0.4356    1.5164    0.0000 N   0  0  0  0  0  0  0  0  0  0  0  0
   -0.2789    1.9289    0.0000 C   0  0  0  0  0  0  0  0  0  0  0  0
   -0.2789    2.7539    0.0000 C   0  0  0  0  0  0  0  0  0  0  0  0
   -0.9933    1.5164    0.0000 C   0  0  0  0  0  0  0  0  0  0  0  0
   -0.9933    0.6914    0.0000 N   0  0  0  0  0  0  0  0  0  0  0  0
   -0.2789    0.2789    0.0000 C   0  0  0  0  0  0  0  0  0  0  0  0
   -0.2789   -0.5461    0.0000 C   0  0  0  0  0  0  0  0  0  0  0  0
   -0.9933   -0.9586    0.0000 C   0  0  0  0  0  0  0  0  0  0  0  0
   -0.9933   -1.7836    0.0000 C   0  0  0  0  0  0  0  0  0  0  0  0
   -0.2789   -2.1961    0.0000 C   0  0  0  0  0  0  0  0  0  0  0  0
    0.4356   -1.7836    0.0000 C   0  0  0  0  0  0  0  0  0  0  0  0
    0.4356   -0.9586    0.0000 C   0  0  0  0  0  0  0  0  0  0  0  0
    0.4356    0.6914    0.0000 C   0  0  0  0  0  0  0  0  0  0  0  0
    1.1501    0.2789    0.0000 O   0  0  0  0  0  0  0  0  0  0  0  0
  2  1  1  0  0  0  0
  2  3  1  0  0  0  0
  4  2  2  0  0  0  0
  5  4  1  0  0  0  0
  6  5  2  0  0  0  0
  6  7  1  0  0  0  0
  8  7  2  0  0  0  0
  9  8  1  0  0  0  0
 10  9  2  0  0  0  0
 11 10  1  0  0  0  0
 12 11  2  0  0  0  0
  7 12  1  0  0  0  0
 13  6  1  0  0  0  0
  1 13  2  0  0  0  0
 13 14  1  0  0  0  0
M  END
> <Molecule name>
12456

> <InChI_Code_QSARr>
InChI=1S/C11H10N2O/c1-8-7-12-10(11(14)13-8)9-5-3-2-4-6-9/h2-7H,1H3,(H,13,14)

> <OriginalSmiles>
OC1(=[NH+]C(=CN=C1C2(=CC=CC=C2))C)

> <Canonical_QSARr>
CC1=CN=C(C(O)=N1)C1C=CC=CC=1

> <InChI Key_QSARr>
GVDVWMAMSQPUDQ-UHFFFAOYSA-N

> <Salt_Solvent (Concatenate)>
?

> <temp>
25

> <method>
spectrophotometric

> <type>
a2/apparent

> <group>
?

> <basicOrAcidic>
acidic

> <pKa>
0.7

$$$$
16999
  Mrv1713012071712052D          

 15 16  0  0  0  0            999 V2000
   -0.2543   -0.4303    0.0000 N   0  0  0  0  0  0  0  0  0  0  0  0
   -0.9217    0.0547    0.0000 C   0  0  0  0  0  0  0  0  0  0  0  0
   -0.9217    0.8797    0.0000 C   0  0  0  0  0  0  0  0  0  0  0  0
   -0.2072    1.2922    0.0000 C   0  0  0  0  0  0  0  0  0  0  0  0
    0.5072    0.8797    0.0000 C   0  0  0  0  0  0  0  0  0  0  0  0
    1.2217    1.2922    0.0000 C   0  0  0  0  0  0  0  0  0  0  0  0
    1.2217    2.1172    0.0000 C   0  0  0  0  0  0  0  0  0  0  0  0
    0.5072    2.5297    0.0000 C   0  0  0  0  0  0  0  0  0  0  0  0
   -0.2072    2.1172    0.0000 C   0  0  0  0  0  0  0  0  0  0  0  0
   -1.5891   -0.4303    0.0000 C   0  0  0  0  0  0  0  0  0  0  0  0
   -2.3738   -0.1753    0.0000 O   0  0  0  0  0  0  0  0  0  0  0  0
   -1.3342   -1.2149    0.0000 N   0  0  0  0  0  0  0  0  0  0  0  0
   -1.8191   -1.8823    0.0000 C   0  0  0  0  0  0  0  0  0  0  0  0
   -0.5092   -1.2149    0.0000 C   0  0  0  0  0  0  0  0  0  0  0  0
   -0.0243   -1.8823    0.0000 O   0  0  0  0  0  0  0  0  0  0  0  0
  2  1  2  0  0  0  0
  2  3  1  0  0  0  0
  3  4  1  0  0  0  0
  5  4  2  0  0  0  0
  6  5  1  0  0  0  0
  7  6  2  0  0  0  0
  8  7  1  0  0  0  0
  9  8  2  0  0  0  0
  4  9  1  0  0  0  0
 10  2  1  0  0  0  0
 10 11  2  0  0  0  0
 12 10  1  0  0  0  0
 12 13  1  0  0  0  0
 14 12  1  0  0  0  0
  1 14  1  0  0  0  0
 14 15  2  0  0  0  0
M  END
> <Molecule name>
16999

> <InChI_Code_QSARr>
InChI=1S/C11H10N2O2/c1-13-10(14)9(12-11(13)15)7-8-5-3-2-4-6-8/h2-6H,7H2,1H3

> <OriginalSmiles>
O=C1(N(C(=O)C(N1)=CC2(=CC=CC=C2))C)

> <Canonical_QSARr>
CN1C(=O)N=C(CC2C=CC=CC=2)C1=O

> <InChI Key_QSARr>
DDGLDBSIPYJDSO-UHFFFAOYSA-N

> <Salt_Solvent (Concatenate)>
?

> <temp>
25

> <method>
potentiometric

> <type>
a/apparent

> <group>
?

> <basicOrAcidic>
acidic

> <pKa>
9.6

$$$$
17002
  Mrv1713012071712052D          

 15 16  0  0  0  0            999 V2000
   -0.2896   -3.8987    0.0000 O   0  0  0  0  0  0  0  0  0  0  0  0
    0.0460   -3.1451    0.0000 C   0  0  0  0  0  0  0  0  0  0  0  0
   -0.4389   -2.4776    0.0000 C   0  0  0  0  0  0  0  0  0  0  0  0
   -0.1840   -1.6930    0.0000 C   0  0  0  0  0  0  0  0  0  0  0  0
   -0.8514   -1.2081    0.0000 N   0  0  0  0  0  0  0  0  0  0  0  0
   -0.8514   -0.3831    0.0000 C   0  0  0  0  0  0  0  0  0  0  0  0
   -0.1370    0.0294    0.0000 C   0  0  0  0  0  0  0  0  0  0  0  0
   -0.1370    0.8544    0.0000 C   0  0  0  0  0  0  0  0  0  0  0  0
   -0.8514    1.2669    0.0000 C   0  0  0  0  0  0  0  0  0  0  0  0
   -1.5659    0.8544    0.0000 C   0  0  0  0  0  0  0  0  0  0  0  0
   -1.5659    0.0294    0.0000 C   0  0  0  0  0  0  0  0  0  0  0  0
   -1.5189   -1.6930    0.0000 N   0  0  0  0  0  0  0  0  0  0  0  0
   -1.2639   -2.4776    0.0000 C   0  0  0  0  0  0  0  0  0  0  0  0
   -1.7489   -3.1451    0.0000 C   0  0  0  0  0  0  0  0  0  0  0  0
    0.8665   -3.0588    0.0000 O   0  0  0  0  0  0  0  0  0  0  0  0
  1  2  2  0  0  0  0
  2  3  1  0  0  0  0
  4  3  2  0  0  0  0
  5  4  1  0  0  0  0
  5  6  1  0  0  0  0
  7  6  1  0  0  0  0
  8  7  2  0  0  0  0
  9  8  1  0  0  0  0
 10  9  2  0  0  0  0
 11 10  1  0  0  0  0
  6 11  2  0  0  0  0
 12  5  1  0  0  0  0
 13 12  2  0  0  0  0
  3 13  1  0  0  0  0
 13 14  1  0  0  0  0
  2 15  1  0  0  0  0
M  END
> <Molecule name>
17002

> <InChI_Code_QSARr>
InChI=1S/C11H10N2O2/c1-8-10(11(14)15)7-13(12-8)9-5-3-2-4-6-9/h2-7H,1H3,(H,14,15)

> <OriginalSmiles>
O=C(O)C=1(C(=NN(C=1)C2(=CC=CC=C2))C)

> <Canonical_QSARr>
CC1=NN(C=C1C(O)=O)C1C=CC=CC=1

> <InChI Key_QSARr>
XSSINBQIDAICII-UHFFFAOYSA-N

> <Salt_Solvent (Concatenate)>
?

> <temp>


> <method>
potentiometric

> <type>
a/apparent

> <group>
?

> <basicOrAcidic>
acidic

> <pKa>
4.58

$$$$
15086
  Mrv1713012071712052D          

 16 17  0  0  0  0            999 V2000
    1.6522   -0.3729    0.0000 S   0  0  0  0  0  0  0  0  0  0  0  0
    1.6522   -1.1979    0.0000 C   0  0  0  0  0  0  0  0  0  0  0  0
    0.9377   -1.6104    0.0000 C   0  0  0  0  0  0  0  0  0  0  0  0
    0.9377   -2.4354    0.0000 C   0  0  0  0  0  0  0  0  0  0  0  0
    1.6522   -2.8479    0.0000 C   0  0  0  0  0  0  0  0  0  0  0  0
    2.3667   -2.4354    0.0000 C   0  0  0  0  0  0  0  0  0  0  0  0
    2.3667   -1.6104    0.0000 C   0  0  0  0  0  0  0  0  0  0  0  0
    1.6522    0.4521    0.0000 N   0  0  0  0  0  0  0  0  0  0  0  0
    0.9377    0.8646    0.0000 C   0  0  0  0  0  0  0  0  0  0  0  0
    0.9377    1.6896    0.0000 C   0  0  0  0  0  0  0  0  0  0  0  0
    0.2233    2.1021    0.0000 C   0  0  0  0  0  0  0  0  0  0  0  0
   -0.4912    1.6896    0.0000 C   0  0  0  0  0  0  0  0  0  0  0  0
   -0.4912    0.8646    0.0000 C   0  0  0  0  0  0  0  0  0  0  0  0
    0.2233    0.4521    0.0000 N   0  0  0  0  0  0  0  0  0  0  0  0
    2.4772   -0.3729    0.0000 O   0  0  0  0  0  0  0  0  0  0  0  0
    0.8272   -0.3729    0.0000 O   0  0  0  0  0  0  0  0  0  0  0  0
  1  2  1  0  0  0  0
  3  2  1  0  0  0  0
  4  3  2  0  0  0  0
  5  4  1  0  0  0  0
  6  5  2  0  0  0  0
  7  6  1  0  0  0  0
  2  7  2  0  0  0  0
  1  8  1  0  0  0  0
  8  9  1  0  0  0  0
 10  9  1  0  0  0  0
 11 10  2  0  0  0  0
 12 11  1  0  0  0  0
 13 12  2  0  0  0  0
 14 13  1  0  0  0  0
  9 14  2  0  0  0  0
  1 15  2  0  0  0  0
  1 16  2  0  0  0  0
M  END
> <Molecule name>
15086

> <InChI_Code_QSARr>
InChI=1S/C11H10N2O2S/c14-16(15,10-6-2-1-3-7-10)13-11-8-4-5-9-12-11/h1-9H,(H,12,13)

> <OriginalSmiles>
S(=O)(=O)(NC1(=NC=CC=C1))C2(=CC=CC=C2)

> <Canonical_QSARr>
O=S(=O)(NC1C=CC=CN=1)C1C=CC=CC=1

> <InChI Key_QSARr>
QOMITRCCGIXFIG-UHFFFAOYSA-N

> <Salt_Solvent (Concatenate)>
?

> <temp>
20

> <method>
potentiometric

> <type>
a/apparent

> <group>
?

> <basicOrAcidic>
acidic

> <pKa>
8.2

$$$$
15107
  Mrv1713012071712052D          

 16 17  0  0  0  0            999 V2000
    1.6150   -1.0565    0.0000 O   0  0  0  0  0  0  0  0  0  0  0  0
    1.0019   -0.5044    0.0000 C   0  0  0  0  0  0  0  0  0  0  0  0
    0.2172   -0.7594    0.0000 O   0  0  0  0  0  0  0  0  0  0  0  0
    1.1734    0.3025    0.0000 C   0  0  0  0  0  0  0  0  0  0  0  0
    1.9580    0.5575    0.0000 C   0  0  0  0  0  0  0  0  0  0  0  0
    2.1295    1.3644    0.0000 C   0  0  0  0  0  0  0  0  0  0  0  0
    1.5164    1.9165    0.0000 C   0  0  0  0  0  0  0  0  0  0  0  0
    0.7318    1.6615    0.0000 C   0  0  0  0  0  0  0  0  0  0  0  0
    0.5603    0.8546    0.0000 C   0  0  0  0  0  0  0  0  0  0  0  0
   -0.2243    0.5996    0.0000 N   0  0  0  0  0  0  0  0  0  0  0  0
   -0.8918    1.0845    0.0000 C   0  0  0  0  0  0  0  0  0  0  0  0
   -0.8918    1.9095    0.0000 C   0  0  0  0  0  0  0  0  0  0  0  0
   -1.5592    0.5996    0.0000 C   0  0  0  0  0  0  0  0  0  0  0  0
   -1.3043   -0.1850    0.0000 C   0  0  0  0  0  0  0  0  0  0  0  0
   -1.7892   -0.8524    0.0000 O   0  0  0  0  0  0  0  0  0  0  0  0
   -0.4793   -0.1850    0.0000 N   0  0  0  0  0  0  0  0  0  0  0  0
  1  2  1  0  0  0  0
  2  3  2  0  0  0  0
  2  4  1  0  0  0  0
  5  4  2  0  0  0  0
  6  5  1  0  0  0  0
  7  6  2  0  0  0  0
  8  7  1  0  0  0  0
  9  8  2  0  0  0  0
  4  9  1  0  0  0  0
  9 10  1  0  0  0  0
 11 10  1  0  0  0  0
 11 12  1  0  0  0  0
 13 11  2  0  0  0  0
 14 13  1  0  0  0  0
 14 15  1  0  0  0  0
 16 14  2  0  0  0  0
 10 16  1  0  0  0  0
M  END
> <Molecule name>
15107

> <InChI_Code_QSARr>
InChI=1S/C11H10N2O3/c1-7-6-10(14)12-13(7)9-5-3-2-4-8(9)11(15)16/h2-6H,1H3,(H,12,14)(H,15,16)

> <OriginalSmiles>
O=C([O-])C2(=C(N1(N=C(O)C=C1C))C=CC=C2)

> <Canonical_QSARr>
CC1=CC(O)=NN1C1=CC=CC=C1C(O)=O

> <InChI Key_QSARr>
IYMJEAOTYUFTMV-UHFFFAOYSA-N

> <Salt_Solvent (Concatenate)>
?

> <temp>


> <method>
potentiometric

> <type>
b/apparent

> <group>
?

> <basicOrAcidic>
acidic

> <pKa>
12.2

$$$$
14630
  Mrv1713012071712052D          

 15 15  0  0  0  0            999 V2000
    0.7145    2.0625    0.0000 C   0  0  0  0  0  0  0  0  0  0  0  0
    0.7145    1.2375    0.0000 C   0  0  0  0  0  0  0  0  0  0  0  0
    1.4289    0.8250    0.0000 C   0  0  0  0  0  0  0  0  0  0  0  0
    1.4289   -0.0000    0.0000 C   0  0  0  0  0  0  0  0  0  0  0  0
    0.7145   -0.4125    0.0000 C   0  0  0  0  0  0  0  0  0  0  0  0
    0.0000    0.0000    0.0000 C   0  0  0  0  0  0  0  0  0  0  0  0
   -0.7145   -0.4125    0.0000 C   0  0  0  0  0  0  0  0  0  0  0  0
    0.0000    0.8250    0.0000 C   0  0  0  0  0  0  0  0  0  0  0  0
   -0.7145    1.2375    0.0000 N   0  0  0  0  0  0  0  0  0  0  0  0
   -0.7145    2.0625    0.0000 N   0  0  0  0  0  0  0  0  0  0  0  0
   -1.4289    2.4750    0.0000 C   0  0  0  0  0  0  0  0  0  0  0  0
   -2.1434    2.0625    0.0000 C   0  0  0  0  0  0  0  0  0  0  0  0
   -2.8579    1.6500    0.0000 N   0  0  0  0  0  0  0  0  0  0  0  0
   -1.4289    3.3000    0.0000 C   0  0  0  0  0  0  0  0  0  0  0  0
   -1.4289    4.1250    0.0000 N   0  0  0  0  0  0  0  0  0  0  0  0
  1  2  1  0  0  0  0
  2  3  1  0  0  0  0
  3  4  2  0  0  0  0
  4  5  1  0  0  0  0
  5  6  2  0  0  0  0
  6  7  1  0  0  0  0
  6  8  1  0  0  0  0
  2  8  2  0  0  0  0
  9  8  1  4  0  0  0
  9 10  2  0  0  0  0
 10 11  1  0  0  0  0
 11 12  1  0  0  0  0
 12 13  3  0  0  0  0
 11 14  1  0  0  0  0
 14 15  3  0  0  0  0
M  END
> <Molecule name>
14630

> <InChI_Code_QSARr>
InChI=1S/C11H10N4/c1-8-4-3-5-9(2)11(8)15-14-10(6-12)7-13/h3-5,10H,1-2H3

> <OriginalSmiles>
N#CC(=NNC1(=C(C=CC=C1C)C))C#N

> <Canonical_QSARr>
CC1C=CC=C(C)C=1N=NC(C#N)C#N

> <InChI Key_QSARr>
SQEUWWVFNYITIZ-UHFFFAOYSA-N

> <Salt_Solvent (Concatenate)>
?

> <temp>
25

> <method>
spectrophotometric

> <type>
a1/apparent

> <group>
N-H

> <basicOrAcidic>
acidic

> <pKa>
6.6

$$$$
10957
  Mrv1713012071712052D          

 12 13  0  0  0  0            999 V2000
   -3.5724   -1.3750    0.0000 O   0  0  0  0  0  0  0  0  0  0  0  0
   -2.8579   -0.9625    0.0000 C   0  0  0  0  0  0  0  0  0  0  0  0
   -2.8579   -0.1375    0.0000 C   0  0  0  0  0  0  0  0  0  0  0  0
   -2.1434    0.2750    0.0000 C   0  0  0  0  0  0  0  0  0  0  0  0
   -1.4290   -0.1375    0.0000 C   0  0  0  0  0  0  0  0  0  0  0  0
   -0.7145    0.2750    0.0000 C   0  0  0  0  0  0  0  0  0  0  0  0
   -0.0000   -0.1375    0.0000 C   0  0  0  0  0  0  0  0  0  0  0  0
   -0.0000   -0.9625    0.0000 C   0  0  0  0  0  0  0  0  0  0  0  0
    0.7145   -1.3750    0.0000 C   0  0  0  0  0  0  0  0  0  0  0  0
   -0.7145   -1.3750    0.0000 C   0  0  0  0  0  0  0  0  0  0  0  0
   -1.4290   -0.9625    0.0000 C   0  0  0  0  0  0  0  0  0  0  0  0
   -2.1434   -1.3750    0.0000 C   0  0  0  0  0  0  0  0  0  0  0  0
  1  2  1  0  0  0  0
  3  2  1  0  0  0  0
  4  3  2  0  0  0  0
  5  4  1  0  0  0  0
  5  6  2  0  0  0  0
  6  7  1  0  0  0  0
  7  8  2  0  0  0  0
  8  9  1  0  0  0  0
  8 10  1  0  0  0  0
 10 11  2  0  0  0  0
 11  5  1  0  0  0  0
 12 11  1  0  0  0  0
  2 12  2  0  0  0  0
M  END
> <Molecule name>
10957

> <InChI_Code_QSARr>
InChI=1S/C11H10O/c1-8-2-3-9-4-5-11(12)7-10(9)6-8/h2-7,12H,1H3

> <OriginalSmiles>
OC2(=CC=1(C(=CC=C(C=1)C)C=C2))

> <Canonical_QSARr>
CC1C=C2C=C(O)C=CC2=CC=1

> <InChI Key_QSARr>
DNCGBNFOSLTQQB-UHFFFAOYSA-N

> <Salt_Solvent (Concatenate)>
?

> <temp>
25

> <method>
spectrophotometric

> <type>
a1/apparent

> <group>
?

> <basicOrAcidic>
acidic

> <pKa>
9.52

$$$$
10958
  Mrv1713012071712052D          

 12 13  0  0  0  0            999 V2000
   -3.3342   -1.2375    0.0000 O   0  0  0  0  0  0  0  0  0  0  0  0
   -2.6197   -0.8250    0.0000 C   0  0  0  0  0  0  0  0  0  0  0  0
   -2.6197    0.0000    0.0000 C   0  0  0  0  0  0  0  0  0  0  0  0
   -1.9053    0.4125    0.0000 C   0  0  0  0  0  0  0  0  0  0  0  0
   -1.1908    0.0000    0.0000 C   0  0  0  0  0  0  0  0  0  0  0  0
   -0.4763    0.4125    0.0000 C   0  0  0  0  0  0  0  0  0  0  0  0
    0.2381    0.0000    0.0000 C   0  0  0  0  0  0  0  0  0  0  0  0
    0.2381   -0.8250    0.0000 C   0  0  0  0  0  0  0  0  0  0  0  0
   -0.4763   -1.2375    0.0000 C   0  0  0  0  0  0  0  0  0  0  0  0
   -0.4763   -2.0625    0.0000 C   0  0  0  0  0  0  0  0  0  0  0  0
   -1.1908   -0.8250    0.0000 C   0  0  0  0  0  0  0  0  0  0  0  0
   -1.9053   -1.2375    0.0000 C   0  0  0  0  0  0  0  0  0  0  0  0
  1  2  1  0  0  0  0
  3  2  1  0  0  0  0
  4  3  2  0  0  0  0
  5  4  1  0  0  0  0
  5  6  2  0  0  0  0
  6  7  1  0  0  0  0
  7  8  2  0  0  0  0
  8  9  1  0  0  0  0
  9 10  1  0  0  0  0
  9 11  2  0  0  0  0
 11  5  1  0  0  0  0
 12 11  1  0  0  0  0
  2 12  2  0  0  0  0
M  END
> <Molecule name>
10958

> <InChI_Code_QSARr>
InChI=1S/C11H10O/c1-8-3-2-4-9-5-6-10(12)7-11(8)9/h2-7,12H,1H3

> <OriginalSmiles>
OC2(=CC=1(C(=CC=CC=1C)C=C2))

> <Canonical_QSARr>
CC1C=CC=C2C=CC(O)=CC2=1

> <InChI Key_QSARr>
IIMWYPQPDPTIIA-UHFFFAOYSA-N

> <Salt_Solvent (Concatenate)>
?

> <temp>
20

> <method>
spectrophotometric

> <type>
a1/apparent

> <group>
?

> <basicOrAcidic>
acidic

> <pKa>
9.42

$$$$
13254
  Mrv1713012071712052D          

 13 14  0  0  0  0            999 V2000
   -0.2847   -0.1486    0.0000 C   0  0  0  0  0  0  0  0  0  0  0  0
    0.2002    0.5188    0.0000 C   0  0  0  0  0  0  0  0  0  0  0  0
   -0.0547    1.3034    0.0000 O   0  0  0  0  0  0  0  0  0  0  0  0
    0.9848    0.2639    0.0000 C   0  0  0  0  0  0  0  0  0  0  0  0
    1.6993    0.6764    0.0000 C   0  0  0  0  0  0  0  0  0  0  0  0
    2.4138    0.2639    0.0000 C   0  0  0  0  0  0  0  0  0  0  0  0
    2.4138   -0.5611    0.0000 C   0  0  0  0  0  0  0  0  0  0  0  0
    1.6993   -0.9736    0.0000 C   0  0  0  0  0  0  0  0  0  0  0  0
    0.9848   -0.5611    0.0000 C   0  0  0  0  0  0  0  0  0  0  0  0
    0.2002   -0.8161    0.0000 C   0  0  0  0  0  0  0  0  0  0  0  0
   -0.0547   -1.6007    0.0000 O   0  0  0  0  0  0  0  0  0  0  0  0
   -1.1097   -0.1486    0.0000 C   0  0  0  0  0  0  0  0  0  0  0  0
   -1.5222   -0.8631    0.0000 C   0  0  0  0  0  0  0  0  0  0  0  0
  2  1  1  0  0  0  0
  2  3  2  0  0  0  0
  4  2  1  0  0  0  0
  4  5  1  0  0  0  0
  5  6  2  0  0  0  0
  6  7  1  0  0  0  0
  7  8  2  0  0  0  0
  8  9  1  0  0  0  0
  9  4  2  0  0  0  0
 10  9  1  0  0  0  0
  1 10  2  0  0  0  0
 10 11  1  0  0  0  0
  1 12  1  0  0  0  0
 12 13  1  0  0  0  0
M  END
> <Molecule name>
13254

> <InChI_Code_QSARr>
InChI=1S/C11H10O2/c1-2-7-10(12)8-5-3-4-6-9(8)11(7)13/h3-6,12H,2H2,1H3

> <OriginalSmiles>
O=C2(C1(=C(C=CC=C1)C(C2CC)=O))

> <Canonical_QSARr>
CCC1=C(O)C2C=CC=CC=2C1=O

> <InChI Key_QSARr>
JSGPNNFTKXOVPO-UHFFFAOYSA-N

> <Salt_Solvent (Concatenate)>
?

> <temp>
25

> <method>
spectrophotometric

> <type>
a1/apparent

> <group>
?

> <basicOrAcidic>
acidic

> <pKa>
6.5

$$$$
12281
  Mrv1713012071712052D          

 14 13  0  0  0  0            999 V2000
    2.7986    0.0100    0.0000 C   0  0  0  0  0  0  0  0  0  0  0  0
    1.9736    0.0100    0.0000 C   0  0  0  0  0  0  0  0  0  0  0  0
    1.5611   -0.7045    0.0000 C   0  0  0  0  0  0  0  0  0  0  0  0
    0.7361   -0.7045    0.0000 C   0  0  0  0  0  0  0  0  0  0  0  0
    0.3236    0.0100    0.0000 C   0  0  0  0  0  0  0  0  0  0  0  0
   -0.0889    0.7245    0.0000 C   0  0  0  0  0  0  0  0  0  0  0  0
   -0.9139    0.7245    0.0000 C   0  0  0  0  0  0  0  0  0  0  0  0
   -1.7389    0.7245    0.0000 C   0  0  0  0  0  0  0  0  0  0  0  0
   -2.5639    0.7245    0.0000 C   0  0  0  0  0  0  0  0  0  0  0  0
   -3.3889    0.7245    0.0000 C   0  0  0  0  0  0  0  0  0  0  0  0
    1.9736   -1.4189    0.0000 O   0  0  0  0  0  0  0  0  0  0  0  0
    3.2111    0.7245    0.0000 C   0  0  0  0  0  0  0  0  0  0  0  0
    2.7986    1.4390    0.0000 O   0  0  0  0  0  0  0  0  0  0  0  0
    4.0361    0.7245    0.0000 O   0  0  0  0  0  0  0  0  0  0  0  0
  1  2  1  0  0  0  0
  2  3  1  0  0  0  0
  3  4  1  0  0  0  0
  4  5  2  0  0  0  0
  5  6  2  0  0  0  0
  6  7  1  0  0  0  0
  7  8  3  0  0  0  0
  8  9  1  0  0  0  0
  9 10  3  0  0  0  0
  3 11  1  0  0  0  0
  1 12  2  0  0  0  0
 12 13  1  0  0  0  0
 12 14  1  0  0  0  0
M  END
> <Molecule name>
12281

> <InChI_Code_QSARr>
InChI=1S/C11H10O3/c1-2-3-4-5-6-7-10(12)8-9-11(13)14/h1,5,7,9-10,12-14H,8H2

> <OriginalSmiles>
O=C(O)CCC(O)C=C=CC#CC#C

> <Canonical_QSARr>
C#CC#CC=C=CC(O)CC=C(O)O

> <InChI Key_QSARr>
ZKLXHQZOBHROMA-UHFFFAOYSA-N

> <Salt_Solvent (Concatenate)>
?

> <temp>


> <method>


> <type>
apparent

> <group>
?

> <basicOrAcidic>
acidic

> <pKa>
4.8

$$$$
12282
  Mrv1713012071712052D          

 14 13  0  0  0  0            999 V2000
    2.8875   -0.7145    0.0000 C   0  0  0  0  0  0  0  0  0  0  0  0
    2.4750   -0.0000    0.0000 C   0  0  0  0  0  0  0  0  0  0  0  0
    1.6500   -0.0000    0.0000 C   0  0  0  0  0  0  0  0  0  0  0  0
    1.2375    0.7145    0.0000 C   0  0  0  0  0  0  0  0  0  0  0  0
    0.4125    0.7145    0.0000 C   0  0  0  0  0  0  0  0  0  0  0  0
   -0.4125    0.7145    0.0000 C   0  0  0  0  0  0  0  0  0  0  0  0
   -1.2375    0.7145    0.0000 C   0  0  0  0  0  0  0  0  0  0  0  0
   -2.0625    0.7145    0.0000 C   0  0  0  0  0  0  0  0  0  0  0  0
   -2.8875    0.7145    0.0000 C   0  0  0  0  0  0  0  0  0  0  0  0
   -3.7125    0.7145    0.0000 C   0  0  0  0  0  0  0  0  0  0  0  0
    1.2375   -0.7145    0.0000 O   0  0  0  0  0  0  0  0  0  0  0  0
    3.7125   -0.7145    0.0000 C   0  0  0  0  0  0  0  0  0  0  0  0
    4.1250   -0.0000    0.0000 O   0  0  0  0  0  0  0  0  0  0  0  0
    4.1250   -1.4290    0.0000 O   0  0  0  0  0  0  0  0  0  0  0  0
  1  2  1  0  0  0  0
  2  3  1  0  0  0  0
  3  4  1  0  0  0  0
  4  5  1  0  0  0  0
  5  6  3  0  0  0  0
  6  7  1  0  0  0  0
  7  8  3  0  0  0  0
  8  9  1  0  0  0  0
  9 10  3  0  0  0  0
  3 11  1  0  0  0  0
  1 12  2  0  0  0  0
 12 13  1  0  0  0  0
 12 14  1  0  0  0  0
M  END
> <Molecule name>
12282

> <InChI_Code_QSARr>
InChI=1S/C11H10O3/c1-2-3-4-5-6-7-10(12)8-9-11(13)14/h1,9-10,12-14H,7-8H2

> <OriginalSmiles>
O=C(O)CCC(O)CC#CC#CC#C

> <Canonical_QSARr>
C#CC#CC#CCC(O)CC=C(O)O

> <InChI Key_QSARr>
IKJBDIONANICDI-UHFFFAOYSA-N

> <Salt_Solvent (Concatenate)>
?

> <temp>


> <method>


> <type>
a/apparent

> <group>
?

> <basicOrAcidic>
acidic

> <pKa>
4.75

$$$$
12103
  Mrv1713012071712052D          

 14 14  0  0  0  0            999 V2000
    0.7145    2.0625    0.0000 C   0  0  0  0  0  0  0  0  0  0  0  0
    0.7145    1.2375    0.0000 C   0  0  0  0  0  0  0  0  0  0  0  0
    1.4289    0.8250    0.0000 C   0  0  0  0  0  0  0  0  0  0  0  0
    1.4289   -0.0000    0.0000 C   0  0  0  0  0  0  0  0  0  0  0  0
    0.7145   -0.4125    0.0000 C   0  0  0  0  0  0  0  0  0  0  0  0
    0.7145   -1.2375    0.0000 C   0  0  0  0  0  0  0  0  0  0  0  0
   -0.0000   -1.6500    0.0000 C   0  0  0  0  0  0  0  0  0  0  0  0
   -0.0000   -2.4750    0.0000 C   0  0  0  0  0  0  0  0  0  0  0  0
    0.7145   -2.8875    0.0000 O   0  0  0  0  0  0  0  0  0  0  0  0
   -0.7145   -2.8875    0.0000 C   0  0  0  0  0  0  0  0  0  0  0  0
   -0.7145   -3.7125    0.0000 O   0  0  0  0  0  0  0  0  0  0  0  0
   -1.4289   -2.4750    0.0000 O   0  0  0  0  0  0  0  0  0  0  0  0
    0.0000    0.0000    0.0000 C   0  0  0  0  0  0  0  0  0  0  0  0
    0.0000    0.8250    0.0000 C   0  0  0  0  0  0  0  0  0  0  0  0
  1  2  1  0  0  0  0
  2  3  1  0  0  0  0
  3  4  2  0  0  0  0
  4  5  1  0  0  0  0
  6  5  1  4  0  0  0
  6  7  2  0  0  0  0
  7  8  1  0  0  0  0
  8  9  2  0  0  0  0
  8 10  1  0  0  0  0
[truncated: 11,585,262 more chars]
