# Supplementary material for: Open-source QSAR models for pKa prediction using multiple machine learning approaches
Source: J Cheminform. 2019 Sep 18;11:60. doi: 10.1186/s13321-019-0384-1 (PMC6749653; doi:10.1186/s13321-019-0384-1)
Supplement: Supplementary file 3 — Additional file 3. DataWarrior pKa data registered in DSSTox database. [file 13321_2019_384_MOESM3_ESM.zip]

Archive with 2 entries (2 files):
- DSSTox_DWPKAA_20181127.xlsx
- DSSTox_DWPKAB_20181127.xlsx
